# Supplementary material for: Genome-wide computational identification of functional RNA elements in Trypanosoma brucei
Source: BMC Genomics. 2009 Aug 4;10:355. doi: 10.1186/1471-2164-10-355 (PMC2907701; doi:10.1186/1471-2164-10-355)
Supplement: Additional file 1 — List of all conserved candidate fRNAs in Trypanosoma brucei genome. Candidates with QRNA scores > 0.0 are included in this file. Explanation of the columns: (A) the nucleotide sequence of each candidate. Lower case letters indicate low complexity regions; (B-E) the chromosome where each candidate is located, its position on this chromosome, and its length, respectively; (F-H) QRNA score for the RNA model, Z-score, and the fraction of the shuffled variants scoring better than the candidate, respectively; (I) the annotated sequence closest to the left of the candidate (called L-neighbor), excluding unlikely proteins; (J) the exact description/name of the L-neighbor of the candidate; (K) the ID of the L-neighbor in the context of a working GeneDB link; (L) the distance between the candidate and its L-neighbor (red if within 100 nucleotides of a coding sequence, pink/purple if within 100 nucleotides of an ncRNA); (M) the strand on which the L-neighbor is found; (N-R) the same as I-M but for the nearest annotated sequence to the right of the candidate (called R-neighbor); (S-U) same as I-K for the annotated sequence(s) overlapping the candidate (called O-element); (V) the part of the candidate that overlaps its O-element sequence (left, right, middle or all). (W) the percentage of the candidate that overlaps its O-element. (X) strand on which the O-element is found; (Y-AD) the same as S-X, for the candidate's best homologous known ncRNA, with addition of the column AB (see below); (AB) the number of T. brucei ncRNA copies at different locations that are homologous to the candidate; (AE) the E-value of the best homologue; (AF) the homology cluster to which the candidate belongs (see Figure 1 of the main article); (AG) additional notes: whether the candidate is near unlikely proteins, known ncRNAs, strand-switch regions, etc. [file 1471-2164-10-355-S1.xls]

## Sheet: Candidates
Basic Information								Nearest annotated features on T. brucei genome										Overlapping annotated features on T. brucei genome						Homologous annotated features on T. brucei genome
Sequence	Chromosome	Begin	End	Length	QRNA score	Z-score	p-value	L-neighbor	L-Description	L-Link/ID	L-Distance	L-Orientation	R-neighbor	R-Description	R-Link/ID	R-Distance	R-Orientation	Overlap	O-Description	O-Link/ID	O-Region of candidate	O-Percentage of candidate	O-Orientation	Best ncRNA homologue	H-Descriptions	H-Link/IDs	H-Copies number	H-Position of candidate	H-Percentage of candidate	H-E value	Homology cluster	Notes
ACACTCTACTCACACATGCATGCAGAAACACGcacacacacacacacaAACATATATATGTATGTATACGTGTACATGTAGCTGAAAGTCCGTACATTTTTTCATGCGGGTGTATGTGTGCCTG	Tb10a	391452	391575	124	15.88	9.91	0	CDS	Hypoxanthine-guanine phosphoribosyltransferase	http://www.genedb.org/genedb/Search?name=Tb10.70.6540&organism=tryp	553	-	CDS	conserved hypothetical protein	http://www.genedb.org/genedb/Search?name=Tb10.70.6480&organism=tryp	4750	-
CCTGCGCATACATCTACAAATACACATATATATGTATATCTATATATGCATGGGCTCATGCAAGCACAT	Tb11a	2253285	2253353	69	18.86	9.9	0	CDS	RAD50 DNA repair-like protein	http://www.genedb.org/genedb/Search?name=Tb11.01.0340&organism=tryp	538	+	CDS	putative protein kinase	http://www.genedb.org/genedb/Search?name=Tb11.01.0330&organism=tryp	705	+
GGCCGCTTAGCTCAATGGCAGAGCGCCGTCCTAGTAAGACGGAGGTCGGGGGTTCGATCCCCCCAGTGGCCTCGTTT	Tb10a	1904133	1904209	77	19.77	9.89	0	tRNA	tRNA proline	http://www.genedb.org/genedb/Search?name=Tb10_tRNA_Pro_2&organism=tryp	61	+	CDS	hypothetical sequence orphan protein	http://www.genedb.org/genedb/Search?name=Tb10.6k15.2990&organism=tryp	2617	+	tRNA	tRNA threonine	http://www.genedb.org/genedb/Search?name=Tb10_tRNA_Thr_1&organism=tryp	left	93.51	+	tRNA	tRNA threonine	http://www.genedb.org/genedb/Search?name=Tb10_tRNA_Thr_1&organism=tryp	1	left	93.51	5e-37		near tRNAs
GGCAAGATGGTCGAGTGGTCTAAGACGTGACGTTCAGGTCGTCATCTCTCCGGAGGCGTGGGTTCAAACCCCACTCTTGTCAATATTTTC	Tb008	858265	858354	90	20.2	9.74	0	tRNA	tRNA glycine	http://www.genedb.org/genedb/Search?name=Tb927.8.2856&organism=tryp	88	+	tRNA	tRNA threonine	http://www.genedb.org/genedb/Search?name=Tb927.8.2858&organism=tryp	76	-	tRNA	tRNA leucine	http://www.genedb.org/genedb/Search?name=Tb927.8.2857&organism=tryp	left	91.11	+	tRNA	tRNA leucine	http://www.genedb.org/genedb/Search?name=Tb927.8.2857&organism=tryp	1	left	91.11	7e-43		within tRNA cluster region, pseudo strand-switch region
AAGCACGTTGACCTCTAAAAAAAGTTTCCGGTGCCGGGGATCGAACCCGGGTCTAGCGGGTGAGAGCCGCTTGTTCTAGCCACTATACCACACCGGA	Tb004	860590	860686	97	15.28	8.73	0	CDS	conserved hypothetical protein	http://www.genedb.org/genedb/Search?name=Tb927.4.3290&organism=tryp	874	-	tRNA	tRNA methionine	http://www.genedb.org/genedb/Search?name=Tb927.4.3294&organism=tryp	88	+	tRNA	tRNA glutamic acid	http://www.genedb.org/genedb/Search?name=Tb927.4.3292&organism=tryp	right	74.23	-	tRNA	tRNA glutamic acid	http://www.genedb.org/genedb/Search?name=Tb927.5.2765&organism=tryp; http://www.genedb.org/genedb/Search?name=Tb927.4.3292&organism=tryp	2	right	74.23	7e-37	cluster 1	near tRNAs
ACGCACGCAGATGACCTGGATGAGATGATGAATGCTCCAAACGGAGCCTTTTGGGGGGTGAAGGGTTGTCGTTTATTGTATCATTCACCTGGGTTTCGTCGG	Tb11a	4272038	4272139	102	0.2	8.42	0	CDS	conserved hypothetical protein	http://www.genedb.org/genedb/Search?name=Tb11.01.8000&organism=tryp	1535	-	CDS	conserved hypothetical protein	http://www.genedb.org/genedb/Search?name=Tb11.01.8030&organism=tryp	3014	-	CDS	conserved hypothetical protein	http://www.genedb.org/genedb/Search?name=Tb11.01.8010&organism=tryp	all	100	-
TTCTTTTCCCTCTCCCTTTTTTTccccccccccAATCATTAGCGTACAGATAGAAAGCGAACAAAAGAAAAAAAAAGAGACAAGAAGAAAGACCGAGCACACATACA	Tb007	964387	964493	107	9.53	7.95	0	CDS	hypothetical sequence orphan protein	http://www.genedb.org/genedb/Search?name=Tb927.7.3690&organism=tryp	1146	-	CDS	conserved hypothetical protein	http://www.genedb.org/genedb/Search?name=Tb927.7.3700&organism=tryp	212	-
ACTTTCCTTCCCTGCTTCCCTTAGCACACAAGcatccatatatatatatatatatatataAACAAAAAAACAAAA	Tb006	598180	598254	75	18.2	7.81	0	CDS	putative mitogen-activated protein kinase	http://www.genedb.org/genedb/Search?name=Tb927.6.1780&organism=tryp	2506	-	CDS	hypothetical sequence orphan protein	http://www.genedb.org/genedb/Search?name=Tb927.6.1790&organism=tryp	3231	-
CCTCCCTTCTTTCCCTCTCTTCTCGTGTTTGAAGAACAGAAAGGGAAAAGGGGGAGGGGGGAGAAAAAC	Tb09a	1466334	1466402	69	15.77	7.79	0	CDS	conserved hypothetical protein/putative zinc finger protein family member << 3 unlikely hypothetical proteins	http://www.genedb.org/genedb/Search?name=Tb09.211.1070&organism=tryp	4115	-	CDS	3 unlikely hypothetical proteins >> conserved hypothetical protein/putative zinc finger protein family member	http://www.genedb.org/genedb/Search?name=Tb09.211.1130&organism=tryp	2180	-															bordering unlikely proteins
CACGCGCATCTGCACATCTACAAAAATATGTATGCATGTGTATGTGCATGCGCGTGTGCGTGATGCTGTCAATG	Tb11a	208768	208841	74	7.23	7.4	0	CDS	hypothetical sequence orphan protein	http://www.genedb.org/genedb/Search?name=Tb11.03.0320&organism=tryp	406	+	CDS	conserved hypothetical protein	http://www.genedb.org/genedb/Search?name=Tb11.03.0310&organism=tryp	354	+
AAACGGCGGTTGCTAAAGGAACCGTCCCAAAACATGGAAAAGATTAGGGACGTTCAGGAAAAGTTGAACAACCGCGTGTT	Tb11a	316675	316754	80	8.79	7.16	0	CDS	putative calpain/putative clan CA family C2 cysteine peptidase	http://www.genedb.org/genedb/Search?name=Tb11.47.0036&organism=tryp	15761	+	CDS	hypothetical sequence orphan protein	http://www.genedb.org/genedb/Search?name=Tb11.v4.0001&organism=tryp	4290	+	CDS	putative calpain-like cysteine peptidase/putative antigen/putative clan CA family C2 cysteine peptidase	http://www.genedb.org/genedb/Search?name=Tb11.47.0035&organism=tryp	all	100	+
TTATGTACTTTTATACATGTATGTGTGCATATATTTTTATATATATACACAT	Tb001	612222	612273	52	17.04	6.93	0	CDS	putative pumilio RNA binding protein	http://www.genedb.org/genedb/Search?name=Tb927.1.2600&organism=tryp	189	+	CDS	3 unlikely hypothetical proteins >> conserved hypothetical protein	http://www.genedb.org/genedb/Search?name=Tb927.1.2640&organism=tryp	4323	+															bordering unlikely proteins
CACTCACATACATACACGAGCACACGCAGAAatatatatatatatatatatataAATGCTCATGTGCATATACGT	Tb002	415432	415506	75	5.04	6.68	0	CDS	ribosomal RNA processing protein 41B/putative RNase PH-like protein/putative exosome complex exonuclease 1	http://www.genedb.org/genedb/Search?name=Tb927.2.2180&organism=tryp	996	-	CDS	putative histone deacetylase	http://www.genedb.org/genedb/Search?name=Tb927.2.2190&organism=tryp	1057	-
CCACCAGGAATCAGCAGTTCGGGACTCTCTTTaccccccccccTTCCTCTTTTAACGAGCAAACGCACACACATGTATAAatacatacatacaCATGTATATATACATGT	Tb10a	3221855	3221964	110	1.87	6.5	0	CDS	putative protein kinase	http://www.genedb.org/genedb/Search?name=Tb10.05.0200&organism=tryp	711	-	CDS	putative serine/threonine kinase	http://www.genedb.org/genedb/Search?name=Tb10.05.0210&organism=tryp	523	-
TACCTTCCccctccctccctccctTCCCCCTTGAAGAGAGGAAAAAAAA	Tb11a	4321720	4321768	49	0.04	6.44	0	CDS	conserved hypothetical protein	http://www.genedb.org/genedb/Search?name=Tb11.01.8230&organism=tryp	61	-	CDS	conserved hypothetical protein	http://www.genedb.org/genedb/Search?name=Tb11.01.8240&organism=tryp	466	-
GTACAATGGCGAGCGCGACGAGAAAAAAGAGGGTCTCACACTGGCATCCACGAacacacacacacacatgcatatatatatatatatatatatatGCAT	Tb11a	3968563	3968661	99	7.54	6.36	0	CDS	conserved hypothetical protein	http://www.genedb.org/genedb/Search?name=Tb11.01.6790&organism=tryp	266	-	CDS	putative 1-acyl-sn-glycerol-3-phosphate acyltransferase protein	http://www.genedb.org/genedb/Search?name=Tb11.01.6800&organism=tryp	385	-
TAGAGTTATCTGAAGCTGCCTCATTTGGATGGGCGACGGCCCCCGAAGGTAAAGCACAAAATACGTCTGTACCAATGAGT	Tb002	692182	692261	80	5.65	6.13	0	CDS	putative heterogenous nuclear ribonucleoprotein H/F	http://www.genedb.org/genedb/Search?name=Tb927.2.3880&organism=tryp	3964	-	CDS	conserved hypothetical protein	http://www.genedb.org/genedb/Search?name=Tb927.2.3920&organism=tryp	809	-	CDS	putative beta-ketoacyl synthase family protein	http://www.genedb.org/genedb/Search?name=Tb927.2.3910&organism=tryp	all	100	-
AGAGGGCGGGAAACAAAGCGGTCGACGTACACACACGTACATACATATTTGCGTGTAC	Tb001	295912	295969	58	6.26	6.1	0	CDS	conserved hypothetical protein	http://www.genedb.org/genedb/Search?name=Tb927.1.1020&organism=tryp	404	+	CDS	putative leucine-rich repeat protein (LRRP)	http://www.genedb.org/genedb/Search?name=Tb927.1.1030&organism=tryp	999	+															near strand-switch region
GGGAACAAAACGACTAGGAGAAAAGTGAAAGtatatatatatatatatatatatGCAT	Tb11a	3303018	3303075	58	5.57	6.02	0	CDS	hypothetical sequence orphan protein	http://www.genedb.org/genedb/Search?name=Tb11.01.4400&organism=tryp	512	+	CDS	putative kinetoplastid-specific dual specificity phosphatase	http://www.genedb.org/genedb/Search?name=Tb11.01.4410&organism=tryp	803	+
CCGCGCTCCCATAGTGTAGCGGTTATCACCTCGGACTCTGAATCCGATAACCCTGGTTCGAGTCCAGGTGGGAGTGCTTTTTGACACATAACGCCA	Tb008	1892445	1892540	96	8.97	5.96	0	tRNA	tRNA glutamine	http://www.genedb.org/genedb/Search?name=Tb927.8.6566&organism=tryp	86	+	tRNA	tRNA isoleucine	http://www.genedb.org/genedb/Search?name=Tb927.8.6572&organism=tryp	60	+	tRNA	tRNA glutamine	http://www.genedb.org/genedb/Search?name=Tb927.8.6568&organism=tryp	middle	75	+	tRNA	tRNA glutamine	http://www.genedb.org/genedb/Search?name=Tb927.8.6568&organism=tryp; http://www.genedb.org/genedb/Search?name=Tb927.8.6566&organism=tryp	2	middle	75	7e-37	cluster 2	near tRNAs, within strand-switch region
GCAGCCCTCTGTTCAAATGTATCTCCTAACTGTCTTCCTGCTTTTTTCCATtatatatatatatatatataCGT	Tb007	1067191	1067264	74	4.43	5.88	0	CDS	putative protein phosphatase 2C	http://www.genedb.org/genedb/Search?name=Tb927.7.4020&organism=tryp	2562	+	CDS	conserved hypothetical protein	http://www.genedb.org/genedb/Search?name=Tb927.7.4030&organism=tryp	148	+
CCCCCATCCTTCctctctctctctctcATACACGTACACACACATACACACGTATAAAAAGCAGAGAAAGA	Tb004	375804	375874	71	4.12	5.87	0	CDS	conserved hypothetical protein	http://www.genedb.org/genedb/Search?name=Tb927.4.1470&organism=tryp	314	-	CDS	conserved hypothetical protein	http://www.genedb.org/genedb/Search?name=Tb927.4.1480&organism=tryp	632	-
TCACatatatatatatatatataCATACACG	Tb09a	1634475	1634505	31	8.66	5.82	0	snRNA	C/D snoRNA TB9C2C3	http://www.genedb.org/genedb/Search?name=Tb09_snoRNA_0071&organism=tryp	43	-	snRNA	C/D snoRNA TB9C2C2	http://www.genedb.org/genedb/Search?name=Tb09_snoRNA_0072&organism=tryp	26	-															within snoRNA cluster region
GAAAAAAGTTTGGGAGAGTACAACACCCCGGGTTCCAGCGCCATCACTGATCGCCGTACTAACGAGGCCTGTGGCCGCTTAACTTCACAAATCGGACGGGATATGGTGCATTCGGCCAAGTATGGTCGTACCCGACGT	Tb008	454097	454234	138	6.9	5.81	0	CDS	conserved hypothetical protein	http://www.genedb.org/genedb/Search?name=Tb927.8.1380&organism=tryp	7002	+	rRNA	5S(M5) ribosomal RNA	http://www.genedb.org/genedb/Search?name=Tb927.8.1382&organism=tryp	612	-	rRNA	5S (M5) ribosomal RNA	http://www.genedb.org/genedb/Search?name=Tb927.8.1381&organism=tryp	middle	86.23	-								cluster 3	within rRNA cluster region, strand-switch region
TACGTATAGATATATATGTACATACATACACATATATACGTACTCATGTAAAATTACCTGTTCATGTGTTTGGATCATCGTCTC	Tb11a	2161808	2161891	84	6.69	5.61	0	CDS	conserved hypothetical protein	http://www.genedb.org/genedb/Search?name=Tb11.02.5710&organism=tryp	903	-	CDS	ribonucleoside-diphosphate reductase large chain	http://www.genedb.org/genedb/Search?name=Tb11.02.5720&organism=tryp	51	-
TTTATTTAGaaaaaaaatgaaaacaaaaaagataaaacaaaaCTTCTTTTTTACGACCAGCGGATACGAGGATTAATACA	Tb006	854722	854801	80	0.21	5.5	0	CDS	putative ESAG8-associated protein	http://www.genedb.org/genedb/Search?name=Tb927.6.2850&organism=tryp	1373	+	CDS	conserved hypothetical protein	http://www.genedb.org/genedb/Search?name=Tb927.6.2860&organism=tryp	4291	+
TATGTATATCTATATATATGTATACCCCTCTCTTTCCTACCATCTAACTAGCGCTCTCTTCT	Tb11a	2540550	2540611	62	0.2	5.46	0	CDS	conserved hypothetical protein	http://www.genedb.org/genedb/Search?name=Tb11.01.1260&organism=tryp	481	-	CDS	putative nucleic acid binding protein	http://www.genedb.org/genedb/Search?name=Tb11.01.1270&organism=tryp	364	-															near strand-switch region
TTTCCCCTCCCTCAAAAAGGGAAAAAACAGAAAGAAAAAGGA	Tb09b	5614	5655	42	3.36	5.42	0	CDS	putative receptor-type adenylate cyclase/putative expression site-associated gene 4 (ESAG4) protein	http://www.genedb.org/genedb/Search?name=Tb09.v4.0009&organism=tryp	1101	+	CDS	putative variant surface glycoprotein (VSG)	http://www.genedb.org/genedb/Search?name=Tb09.v4.0010&organism=tryp	3104	+
TGATGCGACCGCAGCAGTTCCTCATCACGCTCGTGAAGCACACTTCGAAGTGTTTCGATATCATCCTCCAACCTACGCAA	Tb002	701452	701531	80	3.15	5.31	0	CDS	conserved hypothetical protein	http://www.genedb.org/genedb/Search?name=Tb927.2.3970&organism=tryp	1953	-	CDS	conserved hypothetical protein	http://www.genedb.org/genedb/Search?name=Tb927.2.4000&organism=tryp	2909	-	CDS	conserved hypothetical protein	http://www.genedb.org/genedb/Search?name=Tb927.2.3990&organism=tryp	all	100	-
GCTGGAGATTGCGAGTAAAAGATTATCCGCGCAAAGCGGAGGCAGTCCGTTTTTTTCTGGGTCTGCCGTTCGGTGGCATGTGCTTGGCGCTGCCATCTCAGCACACA	Tb003	928326	928432	107	3.6	5.29	0	rRNA	rRNA large subunit gamma (M1)	http://www.genedb.org/genedb/Search?name=Tb927.3.3433&organism=tryp	1522	+	rRNA	rRNA large subunit delta (M2)	http://www.genedb.org/genedb/Search?name=Tb927.3.3435&organism=tryp	71	+	rRNA	rRNA large subunit beta	http://www.genedb.org/genedb/Search?name=Tb927.3.3434&organism=tryp	left	37.38	+	rRNA	rRNA large subunit (28S beta)	http://www.genedb.org/genedb/Search?name=tmp.1.60&organism=tryp	1	left	85.05	1e-35	cluster 4	within rRNA cluster region, strand-switch region
AACAAAGGCCCCGCCGAGAATTGAACTCGGGACCCCTGGTTTACAAGACCAGTGCACTGCCACTGTGCTACGAGGCCAGC	Tb008	858425	858504	80	5.63	5.14	0	tRNA	tRNA leucine	http://www.genedb.org/genedb/Search?name=Tb927.8.2857&organism=tryp	79	+	tRNA	tRNA arginine	http://www.genedb.org/genedb/Search?name=Tb927.8.2859&organism=tryp	95	+	tRNA	tRNA threonine	http://www.genedb.org/genedb/Search?name=Tb927.8.2858&organism=tryp	middle	90	-	tRNA	tRNA threonine	http://www.genedb.org/genedb/Search?name=Tb927.8.2858&organism=tryp	1	middle	90	5e-37		within tRNA cluster region, pseudo strand-switch region
CATACACACaaatataaatataaaCATATATTTGTGTTTATATGTGGATGAATA	Tb007	1841197	1841250	54	9.24	4.93	0	CDS	conserved hypothetical protein	http://www.genedb.org/genedb/Search?name=Tb927.7.6670&organism=tryp	2540	-	CDS	putative protein kinase	http://www.genedb.org/genedb/Search?name=Tb927.7.6680&organism=tryp	1163	-
ACATAAATAAATATATACAAACAACCACAATCATATACACACATATATACATATATGTATACATGTATACGTGCAT	Tb006	266629	266704	76	13.17	4.91	0	CDS	conserved hypothetical protein	http://www.genedb.org/genedb/Search?name=Tb927.6.630&organism=tryp	5067	-	CDS	putative kinetoplastid-specific phospho-protein phosphatase	http://www.genedb.org/genedb/Search?name=Tb927.6.640&organism=tryp	792	-
TTTTTTCACTAGAAAACAGACCAAATC	Tb006	851418	851444	27	4.48	4.86	0	CDS	conserved hypothetical protein	http://www.genedb.org/genedb/Search?name=Tb927.6.2840&organism=tryp	758	+	CDS	putative ESAG8-associated protein	http://www.genedb.org/genedb/Search?name=Tb927.6.2850&organism=tryp	223	+
GAAGGAAACTCCTAAAACATACACAAacacacacacacGtatatatatatataCTTCACCAC	Tb002	871024	871085	62	10.03	4.86	0	CDS	conserved hypothetical protein	http://www.genedb.org/genedb/Search?name=Tb927.2.4920&organism=tryp	1920	-	CDS	putative esterase	http://www.genedb.org/genedb/Search?name=Tb927.2.4930&organism=tryp	3	-
GACGCTGTATTAATCCCGCCCCGTATGGCAAACTCATGCCCGGGGCGATTCATGCACAGCGGAGAT	Tb10a	1681622	1681687	66	5.43	4.84	0	CDS	hypothetical sequence orphan protein	http://www.genedb.org/genedb/Search?name=Tb10.70.0100&organism=tryp	385	+	CDS	putative dynein light chain	http://www.genedb.org/genedb/Search?name=Tb10.70.0090&organism=tryp	378	+														cluster 5
AGGGGGGGGGAGGGCGACGGTGACTACTCTTCTTTTTCTCCTC	Tb008	1095842	1095884	43	3.34	4.82	0	CDS	putative folate transporter/putative expression site-associate gene 10 (ESAG10) protein	http://www.genedb.org/genedb/Search?name=Tb927.8.3650&organism=tryp	728	-	CDS	putative protein transport protein Sec23	http://www.genedb.org/genedb/Search?name=Tb927.8.3660&organism=tryp	173	-
TATTTCCTCGCATTGTAGCGATGGTGGGAACCAACAGCAAAAAAGTGATGCAGGGCTACGGGGCAGATTTTGACCCACT	Tb001	925808	925886	79	2.69	4.72	0	CDS	conserved hypothetical protein	http://www.genedb.org/genedb/Search?name=Tb927.1.4470&organism=tryp	3054	+	CDS	putative acetyltransferase	http://www.genedb.org/genedb/Search?name=Tb927.1.4490&organism=tryp	2972	+	CDS	conserved hypothetical protein	http://www.genedb.org/genedb/Search?name=Tb927.1.4480&organism=tryp	all	100	+
TGcccccccccccGTTCCCTCCCCATCACTTTgaatatatatatatatatatataCATAAACATACATGT	Tb003	1175509	1175578	70	0.78	4.61	0	CDS	hypothetical sequence orphan protein	http://www.genedb.org/genedb/Search?name=Tb927.3.4180&organism=tryp	1073	-	CDS	putative endosomal integral membrane protein	http://www.genedb.org/genedb/Search?name=Tb927.3.4190&organism=tryp	637	-
GTGTGCGTGACAACTCACTTACAAAAGAAGGGtacatcacacacacacacacacacGCAGAAAACAGACGAGAGAGGGCAA	Tb001	231389	231469	81	4.98	4.6	0	CDS	conserved hypothetical protein << unlikely hypothetical protein	http://www.genedb.org/genedb/Search?name=Tb927.1.670&organism=tryp	1502	-	CDS	phosphoglycerate kinase C	http://www.genedb.org/genedb/Search?name=Tb927.1.700&organism=tryp	1035	-	CDS	conserved hypothetical protein	http://www.genedb.org/genedb/Search?name=Tb927.1.690&organism=tryp	left	45.68	-									bordering unlikely protein
CATTTCGGCGTGGAACGTCTGCTGCCCACCCGCATCATCACTCGTCACATCAGTGCA	Tb11a	3527890	3527946	57	2.29	4.53	0	CDS	conserved hypothetical protein	http://www.genedb.org/genedb/Search?name=Tb11.01.4950&organism=tryp	2445	-	CDS	conserved hypothetical protein	http://www.genedb.org/genedb/Search?name=Tb11.01.4990&organism=tryp	5483	-	CDS	putative regulator of nonsense transcripts 1/putative nonsense mRNA reducing factor 1	http://www.genedb.org/genedb/Search?name=Tb11.01.4960&organism=tryp	all	100	-
GGAAGCGGCGAGGTACTGTGCTCAGCGCCAACCGCATCTTATGCAGTTTTCCTTTTTTTGCCAGTGGAAAAGAGGAAACG	Tb008	1018457	1018536	80	0.49	4.48	0	CDS	conserved hypothetical protein	http://www.genedb.org/genedb/Search?name=Tb927.8.3400&organism=tryp	3571	+	CDS	conserved hypothetical protein	http://www.genedb.org/genedb/Search?name=Tb927.8.3420&organism=tryp	5100	+	CDS	conserved hypothetical protein	http://www.genedb.org/genedb/Search?name=Tb927.8.3410&organism=tryp	all	100	+									near strand-switch region
ACGTTGTTTTCAACAGCTGCTGATGATGCTGATAAAACGCTTTCGTAAGCAAGACAGCGAGTTGCAACGG	Tb008	1983461	1983530	70	2.72	4.43	0	CDS	conserved hypothetical protein	http://www.genedb.org/genedb/Search?name=Tb927.8.6850&organism=tryp	1344	-	CDS	conserved hypothetical protein	http://www.genedb.org/genedb/Search?name=Tb927.8.6870&organism=tryp	2663	-	CDS	conserved hypothetical protein	http://www.genedb.org/genedb/Search?name=Tb927.8.6860&organism=tryp	all	100	-
TTGtatatatatatatatatatatTCTTCCCTCCCTCTGCTTTCTTTCTCATTTTGCTTTTTCGTC	Tb006	1035638	1035703	66	0.41	4.43	0	CDS	putative RNA-binding protein	http://www.genedb.org/genedb/Search?name=Tb927.6.3480&organism=tryp	6621	-	CDS	zinc finger protein	http://www.genedb.org/genedb/Search?name=Tb927.6.3490&organism=tryp	1301	-
GTATACACATGCGCatatatatatatatatatGCGTGCGT	Tb004	280160	280199	40	16.38	4.4	0	CDS	conserved hypothetical protein	http://www.genedb.org/genedb/Search?name=Tb927.4.1030&organism=tryp	581	-	CDS	conserved hypothetical protein	http://www.genedb.org/genedb/Search?name=Tb927.4.1040&organism=tryp	22	-
CAGCACTGCTAATGTATGTGTTTGTATGTGCGTTTTTTTCTTTCCTTTTCTTTACTGTCACTGATAAGCCCCC	Tb002	736584	736656	73	0.16	4.22	0	CDS	conserved hypothetical protein	http://www.genedb.org/genedb/Search?name=Tb927.2.4160&organism=tryp	3372	-	CDS	putative protein kinase	http://www.genedb.org/genedb/Search?name=Tb927.2.4200&organism=tryp	199	-
GCCGTGCACCCTCGTGAGTGGGATGGTCTCAACATTCCCACTCGCGGCATCTTCCACTTGCACCTTTCCACTCCCCT	Tb11a	4268996	4269072	77	6.24	4.1	0	CDS	conserved hypothetical protein	http://www.genedb.org/genedb/Search?name=Tb11.01.7980&organism=tryp	4128	-	CDS	conserved hypothetical protein	http://www.genedb.org/genedb/Search?name=Tb11.01.8000&organism=tryp	967	-	CDS	putative myosin heavy chain	http://www.genedb.org/genedb/Search?name=Tb11.01.7990&organism=tryp	all	100	-
GTCACCAGCAGGATTCGAACCTGCGCGCGAGATCGCAACTGATTTCGAGTCAGTCCCCGTAACCACTTGGGTATGGTGAC	Tb003	1233952	1234031	80	13.78	4.02	0	tRNA	tRNA leucine	http://www.genedb.org/genedb/Search?name=Tb927.3.4396&organism=tryp	61	-	CDS	conserved hypothetical protein	http://www.genedb.org/genedb/Search?name=Tb927.3.4400&organism=tryp	5445	-	tRNA	tRNA serine	http://www.genedb.org/genedb/Search?name=Tb927.3.4399&organism=tryp	all	100	-	tRNA	tRNA serine	http://www.genedb.org/genedb/Search?name=Tb927.3.4399&organism=tryp	1	all	100	9e-42	cluster 6	near tRNAs
CTATTCCCttttttttcttttatttttttttaattttCCTTTACATTGTGCTGAATTGAATTAGGAAGAAGGAAAGGGAAGGGAAAGGA	Tb09a	1688779	1688867	89	2.27	4	0	CDS	putative mitochondrial carrier protein	http://www.genedb.org/genedb/Search?name=Tb09.211.2370&organism=tryp	539	-	CDS	conserved hypothetical protein	http://www.genedb.org/genedb/Search?name=Tb09.211.2380&organism=tryp	2893	-
GGAATGGGTGCAGCTGCCCCATCCTCCACTGACCTCATACCACCCACGTGCACGATGTATCCCCCTACATTGTACACCT	Tb006	294898	294976	79	3.23	3.84	0	CDS	conserved hypothetical protein	http://www.genedb.org/genedb/Search?name=Tb927.6.690&organism=tryp	2317	-	CDS	putative dephospho-CoA kinase	http://www.genedb.org/genedb/Search?name=Tb927.6.710&organism=tryp	2112	-	CDS	putative alanyl-tRNA synthase	http://www.genedb.org/genedb/Search?name=Tb927.6.700&organism=tryp	all	100	-
CAGGATGACTGTGCTCGTACATGTCACTTATCAGTGCGCTCGCCACACTTGCGTTGGCGTCCTCGTTGGCCCTCCATG	Tb003	1351273	1351350	78	1.38	2.01	0	CDS	conserved hypothetical protein	http://www.genedb.org/genedb/Search?name=Tb927.3.4780&organism=tryp	1879	-	CDS	conserved hypothetical protein	http://www.genedb.org/genedb/Search?name=Tb927.3.4800&organism=tryp	1289	-	CDS	putative aminopeptidase/clan MA(E) family M1 metallo-peptidase	http://www.genedb.org/genedb/Search?name=Tb927.3.4790&organism=tryp	all	100	-
CTTCGtttctttttctttttTTTGTGTGTGCGTGCAAGAAAGTTAGAAACGACGGAAGTTggggggggggTG	Tb006	546245	546316	72	11.61	6.74	0.001	CDS	putative polynucleotide kinase 3'-phosphatase	http://www.genedb.org/genedb/Search?name=Tb927.6.1580&organism=tryp	69	-	CDS	conserved hypothetical protein	http://www.genedb.org/genedb/Search?name=Tb927.6.1590&organism=tryp	169	-
CTGCGGCAGTGCGTGGGTGATCTAGTGGTTATGATGTCTGCTTTACACGCAGAACGTCGCGGGTTCGAACCCCGCCCCG	Tb008	854575	854653	79	6.47	5.57	0.001	tRNA	tRNA glutamine	http://www.genedb.org/genedb/Search?name=Tb927.8.2852&organism=tryp	47	+	tRNA	tRNA lysine	http://www.genedb.org/genedb/Search?name=Tb927.8.2854&organism=tryp	75	+	tRNA	tRNA valine	http://www.genedb.org/genedb/Search?name=Tb927.8.2853&organism=tryp	right	87.34	+	tRNA	tRNA valine	http://www.genedb.org/genedb/Search?name=Tb927.8.2853&organism=tryp	1	right	87.34	3e-35		within tRNA cluster region, pseudo strand-switch region
TGTTCAGGTAAAAAGGTGACCACAAAAAAACGAGTGCATACATATATGCATATGTATACATGTATAT	Tb008	326375	326441	67	4.17	5.54	0.001	CDS	putative 6-phosphofructo-2-kinase/fructose-2,6-biphosphatase	http://www.genedb.org/genedb/Search?name=Tb927.8.1020&organism=tryp	745	-	CDS	putative chaperone protein DNAJ	http://www.genedb.org/genedb/Search?name=Tb927.8.1030&organism=tryp	428	-
TTGTGTGCTGAGATGGCAGCGCCAAGCACATGCCACCGAACGGCAGACCCAGAAAAAAACGGACTGCCTCCGCTTTGCGC	Tb006	50820	50899	80	3.89	5.51	0.001	rRNA	rRNA large subunit delta (M2)	http://www.genedb.org/genedb/Search?name=Tb927.6.183&organism=tryp	70	-	rRNA	rRNA large subunit beta	http://www.genedb.org/genedb/Search?name=Tb927.6.185&organism=tryp	1012	-	rRNA	rRNA large subunit beta	http://www.genedb.org/genedb/Search?name=Tb927.6.184&organism=tryp	right	15	-	rRNA	rRNA large subunit (28S beta)	http://www.genedb.org/genedb/Search?name=tmp.1.60&organism=tryp	1	right	78.75	4e-19	cluster 4	within rRNA cluster region, pseudo strand-switch region
TCTCTTTCTCTTTCCTTATTTGTTTCTTTAACTTTCGAGCAAAaggaggaggaggaggGGGGGGGTATCGGAGTTGAATATGAGGGG	Tb005	542934	543020	87	5.44	5.37	0.001	CDS	putative mitochondrial precursor ribonucleoprotein p18	http://www.genedb.org/genedb/Search?name=Tb927.5.1710&organism=tryp	1501	+	CDS	putative inhibitor of serine peptidase (ISP)/putative ecotin family (I11)	http://www.genedb.org/genedb/Search?name=Tb927.5.1730&organism=tryp	2478	+	CDS	conserved hypothetical protein	http://www.genedb.org/genedb/Search?name=Tb927.5.1720&organism=tryp	right	9.2	+
GCCCTTCTAGCTCAGTCGGTAGAGCGCACGGCTCTTAACCGTGTGGTCGTGGGTTCGAGCCCCAcggggggtgctcttttttttttGACTTCCCTTT	Tb008	861366	861462	97	5.07	5.36	0.001	srpRNA	7SL SRP RNA	http://www.genedb.org/genedb/Search?name=Tb927.8.2861&organism=tryp	110	-	tRNA	tRNA Arginine	http://www.genedb.org/genedb/Search?name=Tb927.8.2863&organism=tryp	66	-	tRNA	tRNA lysine	http://www.genedb.org/genedb/Search?name=Tb927.8.2862&organism=tryp	left	75.26	+	tRNA	tRNA lysine	http://www.genedb.org/genedb/Search?name=Tb927.8.2862&organism=tryp; http://www.genedb.org/genedb/Search?name=Tb927.8.2854&organism=tryp; http://www.genedb.org/genedb/Search?name=Tb927.7.6845&organism=tryp	3	left	75.26	2e-37	cluster 7	within tRNA cluster region, pseudo strand-switch region
AAGGTTGCTGGCTCCGCCCGGAGAGCTGTTCGATGAACGGCAGGAGCCGGTTCCAGAAGGATCCTTTTTTTGTT	Tb008	861776	861849	74	4.37	5.27	0.001	tRNA	tRNA arginine	http://www.genedb.org/genedb/Search?name=Tb927.8.2863&organism=tryp	177	-	CDS	conserved hypothetical protein	http://www.genedb.org/genedb/Search?name=Tb927.8.2860&organism=tryp	3759	-	snRNA	U3 snRNA	http://www.genedb.org/genedb/Search?name=Tb927.8.2864&organism=tryp	left	86.49	+	snRNA	U3 snRNA	http://www.genedb.org/genedb/Search?name=Tb927.8.2864&organism=tryp	1	left	86.49	3e-32		within tRNA cluster region, pseudo strand-switch region
AGAGTTAGAAGATGTGTGTGAGTTTATCTTCAATGAAGATATGCCGTTGTTTGGTGTAGAACCA	Tb007	1581636	1581699	64	2.02	5.05	0.001	CDS	conserved hypothetical protein	http://www.genedb.org/genedb/Search?name=Tb927.7.5870&organism=tryp	809	+	CDS	conserved hypothetical protein	http://www.genedb.org/genedb/Search?name=Tb927.7.5890&organism=tryp	1030	+	CDS	cis-prenyltransferase-like protein	http://www.genedb.org/genedb/Search?name=Tb927.7.5880&organism=tryp	all	100	+
GAAAACGAATGCTCCCGGCGGGGTTCGAACCCGCGATATTCGGTTCATAAGACCAACGTCCTAACCAACTAGACCAC	Tb008	854280	854356	77	3.47	4.86	0.001	CDS	putative ribonuclease	http://www.genedb.org/genedb/Search?name=Tb927.8.2850&organism=tryp	467	+	tRNA	tRNA glutamine	http://www.genedb.org/genedb/Search?name=Tb927.8.2852&organism=tryp	101	+	tRNA	tRNA isoleucine	http://www.genedb.org/genedb/Search?name=Tb927.8.2851&organism=tryp	right	88.31	-	tRNA	tRNA isoleucine	http://www.genedb.org/genedb/Search?name=Tb927.8.2851&organism=tryp	1	right	88.31	1e-34		within tRNA cluster region, pseudo strand-switch region
TATATGCATATGTGCATGTG	Tb004	107981	108000	20	0.07	4.85	0.001	CDS	conserved hypothetical protein	http://www.genedb.org/genedb/Search?name=Tb927.4.350&organism=tryp	584	-	CDS	conserved hypothetical protein	http://www.genedb.org/genedb/Search?name=Tb927.4.360&organism=tryp	154	-
ACAATGGGGACAGGTGTCGCGGTGAACATCTCATCTGTTGTCAGCACCGACACCCGACTATTCGCCCCTTCACCACCGT	Tb008	1259096	1259174	79	4.13	4.81	0.001	CDS	conserved hypothetical protein	http://www.genedb.org/genedb/Search?name=Tb927.8.4230&organism=tryp	2927	-	CDS	conserved hypothetical protein	http://www.genedb.org/genedb/Search?name=Tb927.8.4250&organism=tryp	4149	-	CDS	conserved hypothetical protein	http://www.genedb.org/genedb/Search?name=Tb927.8.4240&organism=tryp	all	100	-
GTTCTTGAGCCACTCGACCAACTCGGGGGTAGTGGAGCGCTCCCCGTCAGCTGCAGGGAAAGGCACCTCCCCTGAATACA	Tb11a	1989308	1989387	80	4.25	4.75	0.001	CDS	conserved hypothetical protein	http://www.genedb.org/genedb/Search?name=Tb11.02.5040&organism=tryp	496	-	CDS	putative SNF2 DNA repair protein	http://www.genedb.org/genedb/Search?name=Tb11.02.5060&organism=tryp	3733	-	CDS	putative protein kinase	http://www.genedb.org/genedb/Search?name=Tb11.02.5050&organism=tryp	all	100	-
ACCGCCCATAAACCACATACACACATACAtgtgtgtgtgtATGTGTGTACATATGTGCAATGAGAAAACG	Tb001	731299	731368	70	7.09	4.49	0.001	CDS	hypothetical sequence orphan protein << 3 unlikely hypothetical proteins	http://www.genedb.org/genedb/Search?name=Tb927.1.3350&organism=tryp	3110	+	CDS	conserved hypothetical protein	http://www.genedb.org/genedb/Search?name=Tb927.1.3390&organism=tryp	355	-															bordering unlikely proteins, within strand-switch region
TGCAGTGGCCGTCCCCACATCTCTCTCttttttttttCTTTAAAAAGAAAAAAAAT	Tb004	457933	457988	56	1.72	4.46	0.001	CDS	conserved hypothetical protein	http://www.genedb.org/genedb/Search?name=Tb927.4.1830&organism=tryp	1989	-	CDS	putative zinc carboxypeptidase/clan MC family M14 metallo-peptidase	http://www.genedb.org/genedb/Search?name=Tb927.4.1840&organism=tryp	1449	-
CAGCTGCGAAGGTTACACTCCCGCTGCTCAGCGGACAACTTTGATATATCAAGCACCTGAAT	Tb006	920707	920768	62	0.75	4.46	0.001	CDS	conserved hypothetical protein	http://www.genedb.org/genedb/Search?name=Tb927.6.3100&organism=tryp	1199	+	CDS	putative chaperone protein DNAJ	http://www.genedb.org/genedb/Search?name=Tb927.6.3120&organism=tryp	949	+	CDS	putative cdc2-related kinase	http://www.genedb.org/genedb/Search?name=Tb927.6.3110&organism=tryp	all	100	+
tatatatgtagatatatatatatatatatatataGAAAACAAACTTCTCTCTTCTGTTAGAGGCAGTG	Tb09a	799310	799377	68	4.41	4.46	0.001	CDS	conserved hypothetical protein << 2 unlikely hypothetical proteins	http://www.genedb.org/genedb/Search?name=Tb09.160.3160&organism=tryp	650	+	CDS	2 unlikely hypothetical proteins >> putative ubiquitin-activating enzyme E1	http://www.genedb.org/genedb/Search?name=Tb09.160.3210&organism=tryp	684	+															bordering unlikely proteins
CCTGTTAGCAGCTGCAGCGGGTTCGACTCGCTACTGGCATCAGCCCTTCGTCGCGCCAAGAACGCAGGGGTCG	Tb002	1005021	1005093	73	5.25	4.42	0.001	CDS	conserved hypothetical protein	http://www.genedb.org/genedb/Search?name=Tb927.2.5540&organism=tryp	10828	-	CDS	conserved hypothetical protein	http://www.genedb.org/genedb/Search?name=Tb927.2.5610&organism=tryp	3422	+	CDS	conserved hypothetical protein	http://www.genedb.org/genedb/Search?name=Tb927.2.5600&organism=tryp	all	100	+									within pseudo strand-switch region
TAAACaagtatataagtatataTTTATGTTTATTTA	Tb008	1838217	1838252	36	12.08	4.16	0.001	CDS	putative CYC2-like cyclin	http://www.genedb.org/genedb/Search?name=Tb927.8.6340&organism=tryp	963	+	CDS	putative CYC2-like cyclin	http://www.genedb.org/genedb/Search?name=Tb927.8.6350&organism=tryp	3591	+
TACGAGAGGAACTCCCATGCCGTGCCTCTGGTTTCTGGAGTTTGTCGAAGGGCAAGTGCTCCGACGCTATCGCACGGTGG	Tb003	946908	946987	80	5.69	4.13	0.001	rRNA	rRNA large subunit beta	http://www.genedb.org/genedb/Search?name=Tb927.3.3443&organism=tryp	188	+	rRNA	rRNA large subunit zeta (M6)	http://www.genedb.org/genedb/Search?name=Tb927.3.3445&organism=tryp	381	+	rRNA	rRNA large subunit delta (M2)	http://www.genedb.org/genedb/Search?name=Tb927.3.3444&organism=tryp	all	100	+	rRNA	rRNA large subunit delta (M2)/180 small ribosomal RNA	http://www.genedb.org/genedb/Search?name=Tb09_rRNA_4&organism=tryp; http://www.genedb.org/genedb/Search?name=Tb927.7.6886&organism=tryp; http://www.genedb.org/genedb/Search?name=Tb927.7.6863&organism=tryp; http://www.genedb.org/genedb/Search?name=Tb927.6.183&organism=tryp; http://www.genedb.org/genedb/Search?name=Tb927.3.3453&organism=tryp; http://www.genedb.org/genedb/Search?name=Tb927.3.3444&or…	12	all	100	9e-42	cluster 8	within rRNA cluster region, strand-switch region
cacacacacataaacacacacaaacatacatatatatatatatataG	Tb007	1810845	1810891	47	1.83	4.05	0.001	CDS	conserved hypothetical protein	http://www.genedb.org/genedb/Search?name=Tb927.7.6620&organism=tryp	372	-	CDS	conserved hypothetical protein	http://www.genedb.org/genedb/Search?name=Tb927.7.6630&organism=tryp	1856	-
TGTGCTTCGATGTGATACGATGGCAGTCGGAGTTATTTCGCGTGACAAAGAGAAAATGTGGGCAGACAGCGT	Tb008	2022185	2022256	72	1	4.02	0.001	CDS	putative peptidase/clan ME family M16 metallo-peptidase	http://www.genedb.org/genedb/Search?name=Tb927.8.7020&organism=tryp	957	+	CDS	conserved hypothetical protein	http://www.genedb.org/genedb/Search?name=Tb927.8.7040&organism=tryp	669	+	CDS	conserved hypothetical protein	http://www.genedb.org/genedb/Search?name=Tb927.8.7030&organism=tryp	all	100	+
ATCTgcagcaaaagcagcaaaaTATCGCTGGCACGACGAAGGCTGAAGATAACATGACAAT	Tb10a	3726409	3726469	61	3.13	4	0.001	CDS	conserved hypothetical protein	http://www.genedb.org/genedb/Search?name=Tb10.61.0930&organism=tryp	1852	+	CDS	conserved hypothetical protein	http://www.genedb.org/genedb/Search?name=Tb10.61.0900&organism=tryp	1152	+	CDS	conserved hypothetical protein	http://www.genedb.org/genedb/Search?name=Tb10.61.0910&organism=tryp	all	100	+
TATACACACATATATATGTATGTATATACATGCGGATGTGTGAACGAATATGTTGGACGCCTTCTCTCCTGTT	Tb11a	3492765	3492837	73	3.32	3.77	0.001	CDS	putative RNA polymerase subunit	http://www.genedb.org/genedb/Search?name=Tb11.01.4820&organism=tryp	1035	-	CDS	putative eukaryotic translation initiation factor 2 gamma	http://www.genedb.org/genedb/Search?name=Tb11.01.4830&organism=tryp	584	-
TCCTCTGCAAACCCAGCATCCAAGGAGATTTCAACGCTTCGGGTGGTAACCTGGAACGTGCAGTTTAGTCGTCACAGTGGCGAGCGGACGCCGTTAGGGCGTGATG	Tb10a	925447	925552	106	0.83	3.67	0.001	CDS	putative arginine N-methyltransferase	http://www.genedb.org/genedb/Search?name=Tb10.70.3860&organism=tryp	3210	+	CDS	conserved hypothetical protein	http://www.genedb.org/genedb/Search?name=Tb10.70.3840&organism=tryp	988	+	CDS	RNA-editing complex protein/RNA editing 3' exouridylylase/KREX2	http://www.genedb.org/genedb/Search?name=Tb10.70.3850&organism=tryp	all	100	+
TTCACAAAGGTGTGAGA	Tb11a	3978944	3978960	17	1.5	3.62	0.001	CDS	conserved hypothetical protein	http://www.genedb.org/genedb/Search?name=Tb11.01.6840&organism=tryp	56	-	CDS	conserved hypothetical protein	http://www.genedb.org/genedb/Search?name=Tb11.01.6850&organism=tryp	829	-
CCAAAGTCATCGACCGCCATAAGGTCGTCTTGGATGACCCGCTGGCAAACTTTGACGACCTCTGACAACCGTGGGGAAGGAGGGGAAGaaaagaaaaagaaaaaaaaGAAGT	Tb008	1732861	1732972	112	1.98	3.62	0.001	CDS	conserved hypothetical protein	http://www.genedb.org/genedb/Search?name=Tb927.8.5870&organism=tryp	1739	+	CDS	conserved hypothetical protein	http://www.genedb.org/genedb/Search?name=Tb927.8.5890&organism=tryp	1326	+	CDS	putative eukaryotic translation initiation factor 1A	http://www.genedb.org/genedb/Search?name=Tb927.8.5880&organism=tryp	left	58.04	+
CTCATGTGCACAACCTTATGAGCGTATCAACGCGCA	Tb003	681721	681756	36	2.18	3.35	0.001	CDS	conserved hypothetical protein	http://www.genedb.org/genedb/Search?name=Tb927.3.2680&organism=tryp	967	-	CDS	putative serine/threonine kinase	http://www.genedb.org/genedb/Search?name=Tb927.3.2690&organism=tryp	497	-
GAGGAGTAGAAATTACAGTACTACTGATAAGCGCATACCGGCCTACTGTGACCGCGTTTTGTTCAAGAAGCCAGCT	Tb10a	1382817	1382892	76	0.54	2.9	0.001	CDS	conserved hypothetical protein	http://www.genedb.org/genedb/Search?name=Tb10.70.1520&organism=tryp	2589	+	CDS	conserved hypothetical protein	http://www.genedb.org/genedb/Search?name=Tb10.70.1490&organism=tryp	1963	+	CDS	putative endonuclease/exonuclease/phosphatase	http://www.genedb.org/genedb/Search?name=Tb10.70.1510&organism=tryp	all	100	+
GGCCCAAACACACTTGAAACAAGATTTTAAGTTGAAGAAGTGCAGCTGTACATGTTTGGGCCACACACGCGGCCATCAT	Tb10a	1223344	1223422	79	5.66	5.55	0.002	CDS	putative TPR-repeat-containing chaperone protein DNAJ	http://www.genedb.org/genedb/Search?name=Tb10.70.2300&organism=tryp	1601	-	CDS	conserved hypothetical protein	http://www.genedb.org/genedb/Search?name=Tb10.70.2280&organism=tryp	1735	-	CDS	putative mitochondrial carrier protein	http://www.genedb.org/genedb/Search?name=Tb10.70.2290&organism=tryp	all	100	-
GCAATCGTGGTCCAACGGTTAAGATTTCCGCCTTCCAAGCGGGAGACCCGGGTTCGACTCCCGGCGATTGCACATTTT	Tb008	858106	858183	78	5.4	4.87	0.002	snRNA	U1 snRNA	http://www.genedb.org/genedb/Search?name=Tb927.8.2855&organism=tryp	261	-	tRNA	tRNA leucine	http://www.genedb.org/genedb/Search?name=Tb927.8.2857&organism=tryp	82	+	tRNA	tRNA glycine	http://www.genedb.org/genedb/Search?name=Tb927.8.2856&organism=tryp	left	92.31	+	tRNA	tRNA glycine	http://www.genedb.org/genedb/Search?name=Tb927.8.2856&organism=tryp	1	left	92.31	5e-37		within tRNA cluster region, pseudo strand-switch region
ATACGCACGTATACATTAATATAAATATATATATGTACATATATTCATAATGATAGTGATATATGGTAGAGG	Tb008	1136386	1136457	72	7.82	4.8	0.002	CDS	conserved hypothetical protein	http://www.genedb.org/genedb/Search?name=Tb927.8.3810&organism=tryp	2499	-	CDS	conserved hypothetical protein	http://www.genedb.org/genedb/Search?name=Tb927.8.3820&organism=tryp	1020	-
AACCAACTCCGCACAAGTAAGCAAAAAAGATGGACGAGTAGGGGATCGAACCCTAGGCCTTCCGTATGCGAAACGGACGCTCTACCACTGAGCTACACGCCCCCGCCACAGGGCTGCGGA	Tb11a	3469817	3469936	120	1.91	4.76	0.002	CDS	hypothetical sequence orphan protein	http://www.genedb.org/genedb/Search?name=Tb11.01.4710&organism=tryp	1164	+	tRNA	tRNA Arginine	http://www.genedb.org/genedb/Search?name=Tb11_tRNA_Arg_1&organism=tryp	49	-	tRNA	tRNA alanine	http://www.genedb.org/genedb/Search?name=Tb11_tRNA_Ala_1&organism=tryp	middle	60	-	tRNA	tRNA alanine	http://www.genedb.org/genedb/Search?name=Tb11_tRNA_Ala_1&organism=tryp	1	middle	60	8e-37	cluster 9	near tRNAs
CATACCCAAGTGGTTACGGGGACTGACTAGAAATCAGTTGCGATCTCGCGCGCAGGTTCGAATCCTGCTGGTGACGTTTTTT	Tb003	1233529	1233610	82	6.14	4.74	0.002	CDS	putative dihydrolipoamide dehydrogenase	http://www.genedb.org/genedb/Search?name=Tb927.3.4390&organism=tryp	4198	-	tRNA	tRNA leucine	http://www.genedb.org/genedb/Search?name=Tb927.3.4396&organism=tryp	200	-	tRNA	tRNA serine	http://www.genedb.org/genedb/Search?name=Tb927.3.4393&organism=tryp	left	92.68	+	tRNA	tRNA serine	http://www.genedb.org/genedb/Search?name=Tb927.3.4393&organism=tryp	1	left	92.68	2e-39	cluster 6	near tRNAs
CGACTTTAATGCGCTCCTCGAACATTTTCTGCTGCACAGCGGAAAAGTTGCATATAATAATGTAGTCGTGCAGCGGTGGA	Tb007	1232785	1232864	80	3.49	4.55	0.002	CDS	conserved hypothetical protein	http://www.genedb.org/genedb/Search?name=Tb927.7.4640&organism=tryp	2408	-	CDS	conserved hypothetical protein	http://www.genedb.org/genedb/Search?name=Tb927.7.4660&organism=tryp	3441	-	CDS	putative SNF2 DNA repair protein	http://www.genedb.org/genedb/Search?name=Tb927.7.4650&organism=tryp	all	100	-
GCTGGAGATTGCGAGTAAAAGATTATCCGCGCAAAGCGGAGGCAGTCCGTTTTTTTCTGGGTCTGCCGTTCGGTGGCATGTGCTTGGCGCTGCCATCTCAGCACACAA	Tb002	377064	377171	108	2.23	4.52	0.002	rRNA	M1 ribosomal RNA	http://www.genedb.org/genedb/Search?name=Tb927.2.1964&organism=tryp	1522	+	rRNA	M2 ribosomal RNA	http://www.genedb.org/genedb/Search?name=Tb927.2.1986&organism=tryp	70	+	rRNA	24S B 3' ribosomal RNA	http://www.genedb.org/genedb/Search?name=Tb927.2.1975&organism=tryp	left	37.04	+	rRNA	rRNA large subunit (28S beta)	http://www.genedb.org/genedb/Search?name=tmp.1.60&organism=tryp	1	left	84.26	1e-35	cluster 4	within rRNA cluster region, strand-switch region
GCTGGAGATTGCGAGTAAAAGATTATCCGCGCAAAGCGGAGGCAGTCCGTTTTTTTCTGGGTCTGCCGTTCGGTGGCATGTGCTTGGCGCTGCCATCTCAGCACACAA	Tb001	801237	801344	108	2.23	4.44	0.002	rRNA	rRNA M1/220 small rRNA/small ribosomal RNA 1	http://www.genedb.org/genedb/Search?name=tmp.1.50&organism=tryp	1521	+	rRNA	rRNA M2/180 small ribosomal RNA	http://www.genedb.org/genedb/Search?name=tmp.1.70&organism=tryp	70	+	rRNA	rRNA large subunit (28S beta)	http://www.genedb.org/genedb/Search?name=tmp.1.60&organism=tryp	left	84.26	+	rRNA	rRNA large subunit (28S beta)	http://www.genedb.org/genedb/Search?name=tmp.1.60&organism=tryp	1	left	84.26	1e-35	cluster 4	within rRNA cluster region, pseudo strand-switch region
GAAAGGAACTCTGCTGGCTCTTGGCTTCCCCCGATGATACGGGGTACTGGACCCTGGCACCACGTTGAGGTGGCCGACATCGCCAGGG	Tb006	480313	480400	88	3.13	4.43	0.002	CDS	conserved hypothetical protein	http://www.genedb.org/genedb/Search?name=Tb927.6.1290&organism=tryp	4685	-	CDS	hypothetical sequence orphan protein	http://www.genedb.org/genedb/Search?name=Tb06.3A7.960&organism=tryp	3920	+														cluster 10
atatgtctatataaatatataccttgttagatatatatatatatatatGTTTGCGTACATGC	Tb008	249817	249878	62	14.33	4.26	0.002	CDS	conserved hypothetical protein	http://www.genedb.org/genedb/Search?name=Tb927.8.850&organism=tryp	245	-	CDS	conserved hypothetical protein	http://www.genedb.org/genedb/Search?name=Tb927.8.860&organism=tryp	1527	-
TACGAGAGGAACTCCCATGCCGTGCCTCTGGTTTCTGGAGTTTGTCGAAGGGCAAGTGCTCCGACGCTATCGCACGGTGG	Tb001	801464	801543	80	5.69	4.04	0.002	rRNA	rRNA large subunit (28S beta)	http://www.genedb.org/genedb/Search?name=tmp.1.60&organism=tryp	137	+	rRNA	unlikely hypothetical protein >> rRNA M6/70 small ribosomal RNA	http://www.genedb.org/genedb/Search?name=tmp.1.80&organism=tryp	372	+	rRNA	rRNA M2/180 small ribosomal RNA	http://www.genedb.org/genedb/Search?name=tmp.1.70&organism=tryp	all	100	+	rRNA	rRNA large subunit delta (M2)/180 small ribosomal RNA	http://www.genedb.org/genedb/Search?name=Tb09_rRNA_4&organism=tryp; http://www.genedb.org/genedb/Search?name=Tb927.7.6886&organism=tryp; http://www.genedb.org/genedb/Search?name=Tb927.7.6863&organism=tryp; http://www.genedb.org/genedb/Search?name=Tb927.6.183&organism=tryp; http://www.genedb.org/genedb/Search?name=Tb927.3.3453&organism=tryp; http://www.genedb.org/genedb/Search?name=Tb927.3.3444&or…	12	all	100	9e-42	cluster 8	bordering unlikely hypothetical protein, within rRNA cluster region, pseudo strand-switch region
ACGCATTGCCGCAAATGTGCAAAAGAAGCTACTTGAAATCGTCACAAAAAAACCTGACGCTCACAGCGATGTGACCACAA	Tb008	718208	718287	80	0.11	4.03	0.002	CDS	putative ABC transporter	http://www.genedb.org/genedb/Search?name=Tb927.8.2380&organism=tryp	1661	+	CDS	conserved hypothetical protein	http://www.genedb.org/genedb/Search?name=Tb927.8.2400&organism=tryp	5187	+	CDS	conserved hypothetical protein	http://www.genedb.org/genedb/Search?name=Tb927.8.2390&organism=tryp	all	100	+
TACAATCACTCGTATATATGTTTGAATAAATATATGTCTCGGTAC	Tb005	765529	765573	45	4.53	3.99	0.002	CDS	putative ubiquitin carboxyl-terminal hydrolase/clan CA family C19 cysteine peptidase	http://www.genedb.org/genedb/Search?name=Tb927.5.2400&organism=tryp	806	+	CDS	putative kinesin	http://www.genedb.org/genedb/Search?name=Tb927.5.2410&organism=tryp	2361	+
TCCTGCGATAGCGATGCTGAGTTTGCACGATCGCTGCCTTTGGACGCCGCCAATAGCAGTCGA	Tb10a	2980422	2980484	63	3.4	3.97	0.002	CDS	hypothetical sequence orphan protein	http://www.genedb.org/genedb/Search?name=Tb10.389.1090&organism=tryp	1807	+	CDS	hypothetical sequence orphan protein	http://www.genedb.org/genedb/Search?name=Tb10.389.1060&organism=tryp	2392	-	CDS	conserved hypothetical protein	http://www.genedb.org/genedb/Search?name=Tb10.389.1070&organism=tryp	all	100	-
CTGGAGGTTTTCTCGAACTCCATCTCTCGAACTTAGTGCGAAAAGCTCAACAGTCGGGAGACAACTTCCCCCCGTT	Tb003	1553102	1553177	76	4.58	3.93	0.002	CDS	26S proteasome regulatory non-ATPase subunit	http://www.genedb.org/genedb/Search?name=Tb927.3.5520&organism=tryp	7454	+	CDS	putative dynein intermediate chain WDRD34	http://www.genedb.org/genedb/Search?name=Tb927.3.5540&organism=tryp	2924	+	CDS	Tb-292 membrane associated protein	http://www.genedb.org/genedb/Search?name=Tb927.3.5530&organism=tryp	all	100	+
AGGCGTTCAGCCGAGAACCACCGTGCGATAGCGTCGGAGCACTTGCCCTTCAACAAACTCCAGAAACCAGAGGCACGGCA	Tb008	123144	123223	80	4.87	3.91	0.002	rRNA	rRNA large subunit zeta (M6)	http://www.genedb.org/genedb/Search?name=Tb927.8.446&organism=tryp	367	-	CDS	putative expression site-associated gene (ESAG) pseudogene/degenerate expression site-associated gene 3 (ESAG3)	http://www.genedb.org/genedb/Search?name=Tb927.8.450&organism=tryp	1011	+	rRNA	rRNA large subunit delta (M2)	http://www.genedb.org/genedb/Search?name=Tb927.8.449&organism=tryp	all	100	-	rRNA	rRNA large subunit delta (M2)	http://www.genedb.org/genedb/Search?name=Tb927.8.449&organism=tryp	1	all	100	9e-42	cluster 8	near rRNAs, near strand-switch region
TCCTTCTTCTATTTCCACACTGTGCCGCTGATGGGAAAGGAAATAAGGGAGCAGGGAAGGAGAGGCAAGACAAAATGTACAAAAAGAAACACTATGGAA	Tb09a	1557494	1557592	99	0.05	3.85	0.002	CDS	conserved hypothetical protein	http://www.genedb.org/genedb/Search?name=Tb09.211.1680&organism=tryp	99	-	CDS	conserved hypothetical protein	http://www.genedb.org/genedb/Search?name=Tb09.211.1690&organism=tryp	774	-							tRNA	tRNA glycine	http://www.genedb.org/genedb/Search?name=Tb11_tRNA_Gly_1&organism=tryp	1	left	76.34	3e-36
GCGCCGTTGGTCTAGTGGCATGATGGTACCCTCCCAAGGTATTGACCCGGGTTCGATTCCCGGACGGCGCATCTTTTTCGCGTCACTCCTCTT	Tb11a	1874612	1874704	93	0.88	3.85	0.002	CDS	conserved hypothetical protein	http://www.genedb.org/genedb/Search?name=Tb11.02.4550&organism=tryp	1623	-	CDS	putative RNA-binding protein pumilio-repeat	http://www.genedb.org/genedb/Search?name=Tb11.02.4570&organism=tryp	4756	-	tRNA	tRNA glycine	http://www.genedb.org/genedb/Search?name=Tb11_tRNA_Gly_1&organism=tryp	left	76.34	+
AAACGAAAGGAAAAAAAACATGCatatatacatacatatatatatatatataGGCGCACACGC	Tb004	421096	421158	63	3.5	3.79	0.002	CDS	putative UDP-galactose transporter	http://www.genedb.org/genedb/Search?name=Tb927.4.1640&organism=tryp	886	-	CDS	conserved hypothetical protein	http://www.genedb.org/genedb/Search?name=Tb927.4.1650&organism=tryp	737	-
CACCCCCACGCACGCTCTCACGTGCACAtgtgtgtgtgtgtgtgCTTGTCCTCTGCTCCCGTGCCGTCTTTCCTTCCCCGTC	Tb09a	863022	863103	82	0.19	3.53	0.002	CDS	putative ribosomal protein S6 / NHP2/RS6-like protein << unlikely hypothetical protein	http://www.genedb.org/genedb/Search?name=Tb09.160.3670&organism=tryp	690	+	CDS	putative phosphomevalonate kinase protein	http://www.genedb.org/genedb/Search?name=Tb09.160.3690&organism=tryp	813	+															bordering unlikely protein
TACATCtatatatatatatatatataCGTGTGTGTGCGGA	Tb005	960853	960892	40	9.3	3.44	0.002	CDS	conserved hypothetical protein	http://www.genedb.org/genedb/Search?name=Tb927.5.3070&organism=tryp	160	+	CDS	conserved hypothetical protein	http://www.genedb.org/genedb/Search?name=Tb927.5.3080&organism=tryp	506	+															near strand-switch region
TATGTTTATGcacacacacacacacacacaTCtatatatatatatatatatatataC	Tb004	892231	892287	57	4.82	3.37	0.002	CDS	putative selenoprotein	http://www.genedb.org/genedb/Search?name=Tb927.4.3410&organism=tryp	443	-	CDS	putative serine/threonine protein kinase	http://www.genedb.org/genedb/Search?name=Tb927.4.3420&organism=tryp	50	-
CTACCGTCCTCTCCATGGTGTACCTGTCAATAAACATCGGTACCTGAATGCAAACCTTTCGTCCACGGCGTAGACGAATA	Tb10a	2930054	2930133	80	3.71	3.22	0.002	CDS	conserved hypothetical protein	http://www.genedb.org/genedb/Search?name=Tb10.389.1370&organism=tryp	2207	-	CDS	putative chaperone protein DNAJ	http://www.genedb.org/genedb/Search?name=Tb10.389.1350&organism=tryp	791	-	CDS	gamma-glutamylcysteine synthase	http://www.genedb.org/genedb/Search?name=Tb10.389.1360&organism=tryp	all	100	-
TACGCAGCTGAACGAAGCCATTCGAGTGCTGGGAAACACGCAATACCTGACTGTCGCGATCATGCATATTATCCGCAA	Tb11a	3121264	3121341	78	1.55	2.69	0.002	CDS	conserved hypothetical protein	http://www.genedb.org/genedb/Search?name=Tb11.01.3730&organism=tryp	1178	+	CDS	conserved hypothetical protein	http://www.genedb.org/genedb/Search?name=Tb11.01.3745&organism=tryp	3207	+	CDS	putative coatomer gamma subunit/putative cytosolic coat protein	http://www.genedb.org/genedb/Search?name=Tb11.01.3740&organism=tryp	all	100	+
CACTGCTATGTGTTCGCTGTATTGTGCAATGAGGGTAGCCAAAGTCGTAGTCGGTATTGACTCCGCATTTACGCAGAG	Tb008	180973	181050	78	0.11	2.55	0.002	CDS	conserved hypothetical protein	http://www.genedb.org/genedb/Search?name=Tb927.8.640&organism=tryp	1824	-	CDS	conserved hypothetical protein	http://www.genedb.org/genedb/Search?name=Tb927.8.660&organism=tryp	3361	-	CDS	putative cation-transporting ATPase	http://www.genedb.org/genedb/Search?name=Tb927.8.650&organism=tryp	all	100	-
TCCTCTCATGCACAGAAATGGACTTCTCGGACGAAAGCTCACGCCATCGAACAATATAGCTCTTCAGAGTCTCGAAGA	Tb10a	1223743	1223820	78	0.59	1.95	0.002	CDS	putative TPR-repeat-containing chaperone protein DNAJ	http://www.genedb.org/genedb/Search?name=Tb10.70.2300&organism=tryp	2000	-	CDS	conserved hypothetical protein	http://www.genedb.org/genedb/Search?name=Tb10.70.2280&organism=tryp	1337	-	CDS	putative mitochondrial carrier protein	http://www.genedb.org/genedb/Search?name=Tb10.70.2290&organism=tryp	all	100	-									near strand-switch region
TTGTGTGCTGAGATGGCAGCGCCAAGCACATGCCACCGAACGGCAGACCCAGAAAAAAACGGACTGCCTCCGCTTTGCGC	Tb002	279674	279753	80	3.89	5.61	0.003	rRNA	M2 ribosomal RNA	http://www.genedb.org/genedb/Search?name=Tb927.2.1500&organism=tryp	70	-	rRNA	M1 ribosomal RNA	http://www.genedb.org/genedb/Search?name=Tb927.2.1520&organism=tryp	1549	-	rRNA	24S B 3' ribosomal RNA	http://www.genedb.org/genedb/Search?name=Tb927.2.1510&organism=tryp	right	15	-	rRNA	rRNA large subunit (28S beta)	http://www.genedb.org/genedb/Search?name=tmp.1.60&organism=tryp	1	right	78.75	4e-19	cluster 4	within rRNA cluster region
AGGCGTTCAGCCGACAACCACCGTGCGATAGCGTCGGAGCACTTGCCCTTCGACAAACTCCAGAAACCAGAGGCACGGCA	Tb10b	340701	340780	80	5.25	4.65	0.003	CDS	hypothetical sequence orphan protein	http://www.genedb.org/genedb/Search?name=Tb10.v4.0128&organism=tryp	268	-	CDS	hypothetical sequence orphan protein	http://www.genedb.org/genedb/Search?name=Tb10.v4.0130&organism=tryp	242	+	CDS	putative/fragment variant surface glycoprotein (VGS, pseudogene)	http://www.genedb.org/genedb/Search?name=Tb10.v4.0129&organism=tryp	all	100	-	rRNA	rRNA large subunit delta (M2)/180 small ribosomal RNA	http://www.genedb.org/genedb/Search?name=Tb927.7.6886&organism=tryp; http://www.genedb.org/genedb/Search?name=Tb927.7.6863&organism=tryp; http://www.genedb.org/genedb/Search?name=Tb927.6.183&organism=tryp; http://www.genedb.org/genedb/Search?name=Tb927.3.3453&organism=tryp; http://www.genedb.org/genedb/Search?name=Tb927.3.3444&organism=tryp; http://www.genedb.org/genedb/Search?name=Tb927.3.3435&o…	11	all	100	2e-39	cluster 8
AGGCGTTCAGCCGAGAACCACCGTGCGATAGCGTCGGAGCACTTGCCCTTCGACAAACTCCAGAAACCAGAGGCACGGCA	Tb002	279458	279537	80	5.69	4.34	0.003	rRNA	M6 ribosomal RNA	http://www.genedb.org/genedb/Search?name=Tb927.2.1490&organism=tryp	360	-	rRNA	24S B 3' ribosomal RNA	http://www.genedb.org/genedb/Search?name=Tb927.2.1510&organism=tryp	205	-	rRNA	M2 ribosomal RNA	http://www.genedb.org/genedb/Search?name=Tb927.2.1500&organism=tryp	all	100	-	rRNA	rRNA large subunit delta (M2)/180 small ribosomal RNA	http://www.genedb.org/genedb/Search?name=Tb927.7.6886&organism=tryp; http://www.genedb.org/genedb/Search?name=Tb927.7.6863&organism=tryp; http://www.genedb.org/genedb/Search?name=Tb927.6.183&organism=tryp; http://www.genedb.org/genedb/Search?name=Tb927.3.3453&organism=tryp; http://www.genedb.org/genedb/Search?name=Tb927.3.3444&organism=tryp; http://www.genedb.org/genedb/Search?name=Tb927.3.3435&o…	11	all	100	9e-42	cluster 8	within rRNA cluster region
GACGCTGTATTAATCCCGCCCCGTATGGCAAACTCATGCCCGGGGCGATTCATGCACAGCGGAGATGCG	Tb10a	1679611	1679679	69	3.42	4.17	0.003	CDS	putative COP-coated vesicle membrane protein erv25 precursor/putative ER--golgi transport protein erv25 precursor	http://www.genedb.org/genedb/Search?name=Tb10.70.0120&organism=tryp	1193	+	CDS	conserved hypothetical protein/putative G10 protein homologue	http://www.genedb.org/genedb/Search?name=Tb10.70.0110&organism=tryp	426	+														cluster 5
TACGAGAGGAACTCCCATGCCGTGCCTCTGGTTTCTGGAGTTTGTCGAAGGGCAAGTGCTCCGACGCTATCGCACGGTGG	Tb002	377291	377370	80	5.69	4.13	0.003	rRNA	24S B 3' ribosomal RNA	http://www.genedb.org/genedb/Search?name=Tb927.2.1975&organism=tryp	188	+	rRNA	M6 ribosomal RNA	http://www.genedb.org/genedb/Search?name=Tb927.2.1997&organism=tryp	377	+	rRNA	M2 ribosomal RNA	http://www.genedb.org/genedb/Search?name=Tb927.2.1986&organism=tryp	all	100	+	rRNA	rRNA large subunit delta (M2)/180 small ribosomal RNA	http://www.genedb.org/genedb/Search?name=Tb09_rRNA_4&organism=tryp; http://www.genedb.org/genedb/Search?name=Tb927.7.6886&organism=tryp; http://www.genedb.org/genedb/Search?name=Tb927.7.6863&organism=tryp; http://www.genedb.org/genedb/Search?name=Tb927.6.183&organism=tryp; http://www.genedb.org/genedb/Search?name=Tb927.3.3453&organism=tryp; http://www.genedb.org/genedb/Search?name=Tb927.3.3444&or…	12	all	100	9e-42	cluster 8	within rRNA cluster region, strand-switch region
ATGCGTGtacgtatatacgtatataTATGTATACATATATTTG	Tb002	554033	554075	43	8.32	4.11	0.003	CDS	conserved hypothetical protein	http://www.genedb.org/genedb/Search?name=Tb927.2.2880&organism=tryp	1187	+	CDS	putative ARP2/3 complex subunit	http://www.genedb.org/genedb/Search?name=Tb927.2.2900&organism=tryp	31	+
TTGGGCTTGTGGTACACTTTAGTGCCAGTTGGTGTGAACCCTGCAAGGGTGTGACAGAGGCGTTGGAACGCTTCTCAGAA	Tb005	321007	321086	80	0.99	4.02	0.003	CDS	putative NADH-dependent fumarate reductase	http://www.genedb.org/genedb/Search?name=Tb927.5.940&organism=tryp	4237	+	CDS	conserved hypothetical protein	http://www.genedb.org/genedb/Search?name=Tb927.5.960&organism=tryp	2013	+	CDS	thioredoxin-like protein	http://www.genedb.org/genedb/Search?name=Tb927.5.950&organism=tryp	all	100	+
AGGCAAAGGGATGCGTGGACCCATATGTTGACACTCGCAACGTTTCGTACTCCCCCGCGCAGTGGGATACAAGAAGTTGC	Tb006	1255848	1255927	80	1.95	3.99	0.003	CDS	S-adenosylmethionine decarboxylase	http://www.genedb.org/genedb/Search?name=Tb927.6.4460&organism=tryp	4162	-	CDS	putative valyl-tRNA synthetase	http://www.genedb.org/genedb/Search?name=Tb927.6.4480&organism=tryp	1328	-	CDS	prozyme S-adenosylmethionine decarboxylase regulator	http://www.genedb.org/genedb/Search?name=Tb927.6.4470&organism=tryp	all	100	-
TTGAATGAAAGGCTCCCGCAGCTGTTCCTCATGCGCTCGACCAGTAAAGAAGGTGCGGAATGTCCGCAC	Tb007	2103792	2103860	69	1.26	3.97	0.003	CDS	putative RNA-binding protein	http://www.genedb.org/genedb/Search?name=Tb927.7.7280&organism=tryp	904	-	CDS	putative ATP-dependent DEAD/H RNA helicase	http://www.genedb.org/genedb/Search?name=Tb927.7.7300&organism=tryp	3341	-	CDS	conserved hypothetical protein	http://www.genedb.org/genedb/Search?name=Tb927.7.7290&organism=tryp	all	100	-
atataattgtatacatatatatatatatatatacataCGTGTGTACGAGAGGTGTGTGTGTATCAGTGTGACGAGAG	Tb003	1050182	1050258	77	7.07	3.89	0.003	CDS	conserved hypothetical protein	http://www.genedb.org/genedb/Search?name=Tb927.3.3750&organism=tryp	2101	+	CDS	tryparedoxin	http://www.genedb.org/genedb/Search?name=Tb927.3.3760&organism=tryp	206	+
GTACGAGAGGAACTCCCATGCCGTGCCTCTGGTTTCTGGAGTTTGTCGAAGGGCAAGTGCTCCGACGCTATCGCACGGTG	Tb003	928552	928631	80	5.31	3.84	0.003	rRNA	rRNA large subunit beta	http://www.genedb.org/genedb/Search?name=Tb927.3.3434&organism=tryp	187	+	rRNA	rRNA large subunit zeta (M6)	http://www.genedb.org/genedb/Search?name=Tb927.3.3436&organism=tryp	377	+	rRNA	rRNA large subunit delta (M2)	http://www.genedb.org/genedb/Search?name=Tb927.3.3435&organism=tryp	all	100	+	rRNA	rRNA large subunit delta (M2)/180 small ribosomal RNA	http://www.genedb.org/genedb/Search?name=Tb09_rRNA_4&organism=tryp; http://www.genedb.org/genedb/Search?name=Tb927.7.6886&organism=tryp; http://www.genedb.org/genedb/Search?name=Tb927.7.6863&organism=tryp; http://www.genedb.org/genedb/Search?name=Tb927.6.183&organism=tryp; http://www.genedb.org/genedb/Search?name=Tb927.3.3453&organism=tryp; http://www.genedb.org/genedb/Search?name=Tb927.3.3444&or…	12	all	100	9e-42	cluster 8	within rRNA cluster region, strand-switch region
CTACTTATCTACGTCATTGCGAGCCATACATTCGTCGTGCAATTCACCCTGCGAGTGATGTGCAGCAACAACTTCAGGGT	Tb11a	1284463	1284542	80	0.31	3.41	0.003	CDS	conserved hypothetical protein	http://www.genedb.org/genedb/Search?name=Tb11.02.2080&organism=tryp	4039	+	CDS	conserved hypothetical protein	http://www.genedb.org/genedb/Search?name=Tb11.02.2100&organism=tryp	2316	+	CDS	conserved hypothetical protein	http://www.genedb.org/genedb/Search?name=Tb11.02.2090&organism=tryp	all	100	+
TTGTGTGCTGAGATGGCAGCGCCAAGCACATGCCACCGAACGGCAAACCCAGAAAAAAACGGACTGCCTCCGCTnTGCGCGGATAATCTTTTACCCGCAATCTCCAGCCACGT	Tb10b	340909	341021	113	1.75	4.76	0.004	CDS	hypothetical sequence orphan protein	http://www.genedb.org/genedb/Search?name=Tb10.v4.0128&organism=tryp	476	-	CDS	hypothetical sequence orphan protein	http://www.genedb.org/genedb/Search?name=Tb10.v4.0130&organism=tryp	1	+	CDS	putative/fragment variant surface glycoprotein (VGS, pseudogene)	http://www.genedb.org/genedb/Search?name=Tb10.v4.0129&organism=tryp	all	100	-	rRNA	rRNA large subunit (28S beta)	http://www.genedb.org/genedb/Search?name=tmp.1.60&organism=tryp	1	middle	82.3	3e-30	cluster 4
GCTGGAGATTGCGAGTAAAAGATTATCCGCGCAAAGCGGAGGCAGTCCGTTTTTTTCTGGGTCTGCCGTTCGGTGGCATGTGCTTGGCGCTGCCATCTCAGCACACAA	Tb003	946681	946788	108	2.23	4.46	0.004	rRNA	rRNA large subunit gamma (M1)	http://www.genedb.org/genedb/Search?name=Tb927.3.3442&organism=tryp	1522	+	rRNA	rRNA large subunit delta (M2)	http://www.genedb.org/genedb/Search?name=Tb927.3.3444&organism=tryp	70	+	rRNA	rRNA large subunit beta	http://www.genedb.org/genedb/Search?name=Tb927.3.3443&organism=tryp	left	37.04	+	rRNA	rRNA large subunit (28S beta)	http://www.genedb.org/genedb/Search?name=tmp.1.60&organism=tryp	1	left	84.26	1e-35	cluster 4	within rRNA cluster region, strand-switch region
AGGCGTTCAGCCGAGAACCACCGTGCGATAGCGTCGGAGCACTTGCCCTTCGACAAACTCCAGAAACCAGAGGCACGGCA	Tb006	50604	50683	80	5.69	4.45	0.004	rRNA	rRNA large subunit zeta (M6)	http://www.genedb.org/genedb/Search?name=Tb927.6.182&organism=tryp	360	-	rRNA	rRNA large subunit beta	http://www.genedb.org/genedb/Search?name=Tb927.6.184&organism=tryp	205	-	rRNA	rRNA large subunit delta (M2)	http://www.genedb.org/genedb/Search?name=Tb927.6.183&organism=tryp	all	100	-	rRNA	rRNA large subunit delta (M2)/180 small ribosomal RNA	http://www.genedb.org/genedb/Search?name=Tb927.7.6886&organism=tryp; http://www.genedb.org/genedb/Search?name=Tb927.7.6863&organism=tryp; http://www.genedb.org/genedb/Search?name=Tb927.6.183&organism=tryp; http://www.genedb.org/genedb/Search?name=Tb927.3.3453&organism=tryp; http://www.genedb.org/genedb/Search?name=Tb927.3.3444&organism=tryp; http://www.genedb.org/genedb/Search?name=Tb927.3.3435&o…	11	all	100	9e-42	cluster 8	within rRNA cluster region, pseudo strand-switch region
ACAAATTTACTTCTTCTCGTTCTCCTTCGCCTCCTTGCGAGCGGCACGGCGGTTGCGGGCCCTGAAGAAGCGAA	Tb003	851795	851868	74	2.43	4.38	0.004	CDS	putative 60S ribosomal protein L13	http://www.genedb.org/genedb/Search?name=Tb927.3.3310&organism=tryp	208	-	CDS	putative heat shock protein 20	http://www.genedb.org/genedb/Search?name=Tb927.3.3330&organism=tryp	1157	-	CDS	putative 60S ribosomal protein L13	http://www.genedb.org/genedb/Search?name=Tb927.3.3320&organism=tryp	right	91.89	-
AAAAAGCACTCCCACCTGGACTCGAACCAGGGTTATCGGATTCAGAGTCCGAGGTGATAACCGCTACACTATGGGAGCGACGG	Tb008	1892282	1892364	83	10.66	4.06	0.004	tRNA	tRNA leucine	http://www.genedb.org/genedb/Search?name=Tb927.8.6564&organism=tryp	90	+	tRNA	tRNA glutamine	http://www.genedb.org/genedb/Search?name=Tb927.8.6568&organism=tryp	85	+	tRNA	tRNA glutamine	http://www.genedb.org/genedb/Search?name=Tb927.8.6566&organism=tryp	middle	86.75	+	tRNA	tRNA glutamine	http://www.genedb.org/genedb/Search?name=Tb927.8.6568&organism=tryp; http://www.genedb.org/genedb/Search?name=Tb927.8.6566&organism=tryp	2	middle	86.75	6e-37	cluster 2	near tRNAs, within strand-switch region
AGTATTGCGCCTCGCTGACGGTCTCGTGGCGCAATGGAAGCGCATCAGACTTCGGATCTGAGGGTTGCAGGTTCGAGTCCTGCCGGGATCGCACTTT	Tb008	858580	858676	97	8.68	4.05	0.004	tRNA	tRNA threonine	http://www.genedb.org/genedb/Search?name=Tb927.8.2858&organism=tryp	79	-	srpRNA	7SL SRP RNA	http://www.genedb.org/genedb/Search?name=Tb927.8.2861&organism=tryp	2320	-	tRNA	tRNA arginine	http://www.genedb.org/genedb/Search?name=Tb927.8.2859&organism=tryp	middle	74.23	+	tRNA	tRNA arginine	http://www.genedb.org/genedb/Search?name=Tb927.8.2859&organism=tryp	1	middle	74.23	7e-37	cluster 11	within tRNA cluster region, pseudo strand-switch region
TCGTGTTTCAGAAACTTTAAGCCAACTCAAGGCGAATTCCTTCTTAGTTGAGGAGTTTCGGGAGGC	Tb11a	244211	244276	66	0.93	3.96	0.004	CDS	RNA-editing complex protein KREPB5	http://www.genedb.org/genedb/Search?name=Tb11.03.0180&organism=tryp	1142	+	CDS	putative ATPase/putative cell division control protein 48 homolog	http://www.genedb.org/genedb/Search?name=Tb11.03.0160&organism=tryp	2555	+	CDS	putative RNA-binding protein/DRBD14	http://www.genedb.org/genedb/Search?name=Tb11.03.0170&organism=tryp	all	100	+
ACGAATTGCAGCCTCTAATCCACCTTCTTCCATGACTACGTGGCATCCCTGTGAAATTATGCACAGGGAG	Tb003	801596	801665	70	2.29	3.94	0.004	CDS	conserved hypothetical protein	http://www.genedb.org/genedb/Search?name=Tb927.3.3110&organism=tryp	1435	-	CDS	conserved hypothetical protein	http://www.genedb.org/genedb/Search?name=Tb927.3.3130&organism=tryp	1609	-	CDS	conserved hypothetical protein	http://www.genedb.org/genedb/Search?name=Tb927.3.3120&organism=tryp	all	100	-
CACCACGTTGAGGTGGCCGGCATCGCCAGGGTGCGATTTTGATGAGAAACAACCCCGAAATACTTTCTTAAAGAGAACTT	Tb09b	623062	623141	80	1.39	3.88	0.004	CDS	putative variant surface glycoprotein (VSG) pseudogene	http://www.genedb.org/genedb/Search?name=Tb09.v4.0170&organism=tryp	5396	+	CDS	putative variant surface glycoprotein (VSG) pseudogene	http://www.genedb.org/genedb/Search?name=Tb09.v4.0171&organism=tryp	1440	+														cluster 10 partial
TTCGTCTCCGGTGTGGTATAGTGGCTAGAACAAGCGGCTCTCACCCGCTAGACCCGGGTTCGATCCCCGGCACCGGAAGCCTTTTTTGGAGACCAA	Tb005	874260	874355	96	7.34	3.86	0.004	CDS	putative UDP-Gal or UDP-GlcNAc-dependent glycosyltransferase	http://www.genedb.org/genedb/Search?name=Tb927.5.2760&organism=tryp	2495	+	CDS	conserved hypothetical protein	http://www.genedb.org/genedb/Search?name=Tb927.5.2770&organism=tryp	2272	-	tRNA	tRNA glutamic acid	http://www.genedb.org/genedb/Search?name=Tb927.5.2765&organism=tryp	middle	75	+	tRNA	tRNA glutamic acid	http://www.genedb.org/genedb/Search?name=Tb927.5.2765&organism=tryp; http://www.genedb.org/genedb/Search?name=Tb927.4.3292&organism=tryp	2	middle	75	7e-37	cluster 1	overlapping tRNA, within strand-switch region
CATATGCCCACACAAACACACTAGCAGGCTTATACATGCGtatatatatataCACGCAT	Tb003	681635	681693	59	8.35	3.79	0.004	CDS	conserved hypothetical protein	http://www.genedb.org/genedb/Search?name=Tb927.3.2680&organism=tryp	881	-	CDS	putative serine/threonine protein kinase	http://www.genedb.org/genedb/Search?name=Tb927.3.2690&organism=tryp	560	-
AGGCACTCAACTAGTGGAGTCCACTCGGCTTGTGAGTTGTTGCACCGTGGCGGCAACAA	Tb005	471647	471705	59	1.49	3.77	0.004	CDS	hypothetical sequence orphan protein	http://www.genedb.org/genedb/Search?name=Tb927.5.1480&organism=tryp	1347	-	CDS	conserved hypothetical protein	http://www.genedb.org/genedb/Search?name=Tb927.5.1500&organism=tryp	3595	-	CDS	conserved hypothetical protein	http://www.genedb.org/genedb/Search?name=Tb927.5.1490&organism=tryp	all	100	-
CTGTCGGTTGGTTTACATTCGTGCatatatatatatatatatGCGTTGTAAGGGAGAGGAA	Tb007	1543115	1543175	61	2.38	3.76	0.004	CDS	conserved hypothetical protein	http://www.genedb.org/genedb/Search?name=Tb927.7.5710&organism=tryp	43	+	CDS	conserved hypothetical protein	http://www.genedb.org/genedb/Search?name=Tb927.7.5720&organism=tryp	555	+
TGAATGAGCCGGCTTTCAGAACGGGTATCTTTAGATTCCCGACTGGATCCGCACTGCTCGTTACCAGTGCGTACA	Tb001	238997	239071	75	1.44	3.62	0.004	CDS	phosphoglycerate kinase A	http://www.genedb.org/genedb/Search?name=Tb927.1.720&organism=tryp	1698	-	CDS	conserved hypothetical protein	http://www.genedb.org/genedb/Search?name=Tb927.1.740&organism=tryp	1307	-	CDS	conserved hypothetical protein	http://www.genedb.org/genedb/Search?name=Tb927.1.730&organism=tryp	all	100	-
AAACCTACGCCGATCGGGACTCGAACCCGAGACCTTCGCCGTGTTAAAGCGACGTCATAACCACCTAGACCATCAGCGCTTG	Tb004	842647	842728	82	5.58	3.56	0.004	CDS	putative ubiquitin-conjugating enzyme E2/putative ubiquitin carrier protein/putative ubiquitin-protein ligase	http://www.genedb.org/genedb/Search?name=Tb927.4.3190&organism=tryp	1401	+	tRNA	tRNA leucine	http://www.genedb.org/genedb/Search?name=Tb927.4.3196&organism=tryp	61	-	tRNA	tRNA valine	http://www.genedb.org/genedb/Search?name=Tb927.4.3193&organism=tryp	middle	90.24	-	tRNA	tRNA valine	http://www.genedb.org/genedb/Search?name=Tb927.4.3298&organism=tryp; http://www.genedb.org/genedb/Search?name=Tb927.4.3193&organism=tryp	2	middle	90.24	4e-38	cluster 12	near tRNAs, within strand-switch region
GGGGAAAAACCGCAAACGGAAGGGTTCGAACCTTCGCGTGAGATCACACCTGCTTAGCAGGCAGGCGCCTTAACCACTCGGCCACG	Tb007	1890643	1890728	86	2.42	3.41	0.004	tRNA	tRNA alanine	http://www.genedb.org/genedb/Search?name=Tb927.7.6821&organism=tryp	60	-	tRNA	tRNA aspartic acid	http://www.genedb.org/genedb/Search?name=Tb927.7.6823&organism=tryp	82	+	tRNA	tRNA serine	http://www.genedb.org/genedb/Search?name=Tb927.7.6822&organism=tryp	right	88.37	-	tRNA	tRNA serine	http://www.genedb.org/genedb/Search?name=Tb927.7.6825&organism=tryp; http://www.genedb.org/genedb/Search?name=Tb927.7.6822&organism=tryp	2	right	88.37	2e-39		near tRNAs
ACACatatatatatatatataCGTTTTCCTGTAAGT	Tb10a	2723454	2723489	36	6.71	3.37	0.004	CDS	putative CYC2-like cyclin/putative G1 cyclin CycE4	http://www.genedb.org/genedb/Search?name=Tb10.26.0510&organism=tryp	2023	+	CDS	putative TFIIF-stimulated CTD phosphatase	http://www.genedb.org/genedb/Search?name=Tb10.26.0480&organism=tryp	1027	+
CATTTATTACCGCATCTTTtcctcctcctcctTCTCCTTGTCCTTTTCGCGATACATACGCCCAatgacaaaagaaaaaaaaaaaGG	Tb11a	816046	816132	87	1.07	2.38	0.004	CDS	conserved hypothetical protein	http://www.genedb.org/genedb/Search?name=Tb11.02.0370&organism=tryp	787	-	CDS	conserved hypothetical protein	http://www.genedb.org/genedb/Search?name=Tb11.02.0380&organism=tryp	3623	-
TTGCGCGTACACACACGCGTGCACACATACGTAAGTACTTTACGTTTTGTG	Tb10a	2070206	2070256	51	4.74	4.15	0.005	CDS	putative phosphatidylinositol 3 kinase	http://www.genedb.org/genedb/Search?name=Tb10.6k15.2060&organism=tryp	36	+	CDS	putative 40S ribosomal protein S12	http://www.genedb.org/genedb/Search?name=Tb10.6k15.2050&organism=tryp	720	+
CTAGGAAAAAAGTTTGGGAGAGTACAACACCCCGGGTTCCAGCGCCATCACTGATCGCCGTACTAACGAGGCCTGTGGCC	Tb008	459243	459322	80	3.51	3.81	0.005	rRNA	5S(M5) ribosomal RNA	http://www.genedb.org/genedb/Search?name=Tb927.8.1387&organism=tryp	599	-	rRNA	truncated 5S (M5) ribosomal RNA	http://www.genedb.org/genedb/Search?name=Tb927.8.1389&organism=tryp	1089	-	rRNA	5S (M5) ribosomal RNA	http://www.genedb.org/genedb/Search?name=Tb927.8.1388&organism=tryp	right	77.5	-	rRNA	5S (M5) ribosomal RNA	http://www.genedb.org/genedb/Search?name=Tb927.8.1388&organism=tryp; http://www.genedb.org/genedb/Search?name=Tb927.8.1387&organism=tryp; http://www.genedb.org/genedb/Search?name=Tb927.8.1386&organism=tryp; http://www.genedb.org/genedb/Search?name=Tb927.8.1385&organism=tryp; http://www.genedb.org/genedb/Search?name=Tb927.8.1384&organism=tryp; http://www.genedb.org/genedb/Search?name=Tb927.8.1383&…	8	right	77.5	5e-31	cluster 3	within rRNA cluster region, strand-switch region
TATGGGGTAGTACGAGAGGAACTCCCATGCCGTGCCTCTGGTTTCTGGAGTTTGTCGAAGGGCAAGTGCTCCGACGCTAT	Tb09a	2940489	2940568	80	3.57	3.71	0.005	CDS	putative variant surface glycoprotein (VSG) pseudogene/degenerate frameshifted variant surface glycoprotein	http://www.genedb.org/genedb/Search?name=Tb09.244.0400&organism=tryp	1589	-	rRNA	M6 rRNA	http://www.genedb.org/genedb/Search?name=Tb09_rRNA_5&organism=tryp	399	+	rRNA	rRNA M2	http://www.genedb.org/genedb/Search?name=Tb09_rRNA_4&organism=tryp	all	100	+	rRNA	rRNA large subunit delta (M2)/180 small ribosomal RNA	http://www.genedb.org/genedb/Search?name=Tb09_rRNA_4&organism=tryp; http://www.genedb.org/genedb/Search?name=Tb927.7.6886&organism=tryp; http://www.genedb.org/genedb/Search?name=Tb927.7.6863&organism=tryp; http://www.genedb.org/genedb/Search?name=Tb927.6.183&organism=tryp; http://www.genedb.org/genedb/Search?name=Tb927.3.3453&organism=tryp; http://www.genedb.org/genedb/Search?name=Tb927.3.3444&or…	12	all	100	9e-42	cluster 8	near rRNAs, near pseudo strand-switch region
AACAAATATATGTGTACCTG	Tb007	1875010	1875029	20	0.79	3.54	0.005	CDS	conserved hypothetical protein	http://www.genedb.org/genedb/Search?name=Tb927.7.6770&organism=tryp	1568	-	CDS	hypothetical sequence orphan protein	http://www.genedb.org/genedb/Search?name=Tb927.7.6780&organism=tryp	860	-
ACGGCTGCAGCTCTAGGAAAAAAGTTTGGGAGAGTACAACACCCCGGGTTCCAGCGCCATCACTGATCGCCGTACTAACGAGGCCTGTGGCCGCTTAACTTCACAAATCGGACGGGATAT	Tb008	457760	457879	120	2.56	3.52	0.005	rRNA	5S(M5) ribosomal RNA	http://www.genedb.org/genedb/Search?name=Tb927.8.1385&organism=tryp	588	-	rRNA	5S (M5) ribosomal RNA	http://www.genedb.org/genedb/Search?name=Tb927.8.1387&organism=tryp	647	-	rRNA	5S (M5) ribosomal RNA	http://www.genedb.org/genedb/Search?name=Tb927.8.1386&organism=tryp	right	75	-	rRNA	5S (M5) ribosomal RNA	http://www.genedb.org/genedb/Search?name=Tb927.8.1388&organism=tryp; http://www.genedb.org/genedb/Search?name=Tb927.8.1387&organism=tryp; http://www.genedb.org/genedb/Search?name=Tb927.8.1386&organism=tryp; http://www.genedb.org/genedb/Search?name=Tb927.8.1385&organism=tryp; http://www.genedb.org/genedb/Search?name=Tb927.8.1384&organism=tryp; http://www.genedb.org/genedb/Search?name=Tb927.8.1383&…	8	right	75	2e-47	cluster 3	within rRNA cluster region, strand-switch region
AATAAAACAAAAGCGGAGAAAAACTTGGGGGACACCGCCACCCCTCC	Tb10a	934123	934169	47	0.77	3.35	0.005	CDS	conserved hypothetical protein	http://www.genedb.org/genedb/Search?name=Tb10.70.3810&organism=tryp	1949	+	CDS	conserved hypothetical protein	http://www.genedb.org/genedb/Search?name=Tb10.70.3790&organism=tryp	10	+							rRNA	rRNA small subunit (18S)	http://www.genedb.org/genedb/Search?name=Tb927.7.6881&organism=tryp; http://www.genedb.org/genedb/Search?name=Tb927.3.3447&organism=tryp; http://www.genedb.org/genedb/Search?name=Tb927.3.3438&organism=tryp; http://www.genedb.org/genedb/Search?name=Tb927.3.3429&organism=tryp; http://www.genedb.org/genedb/Search?name=Tb927.3.3421&organism=tryp; http://www.genedb.org/genedb/Search?name=Tb927.2.1931&…	9	left	100	2e-65		near strand-switch region
ATCTGCCGCCAAAATTTTGCGGTCTCCGCATTACTGGATAACTTGGCGAAACGCCAAGCTAATACATGAACCAATCGGACGCTCTCTTTTTCTATGTCGCGGCTTGTGTTTACGCACTTG	Tb002	370068	370187	120	1.48	3.35	0.005	CDS	putative expression site-associated gene 5 (ESAG5) protein	http://www.genedb.org/genedb/Search?name=Tb927.2.1920&organism=tryp	13872	+	rRNA	M3 ribosomal RNA	http://www.genedb.org/genedb/Search?name=Tb927.2.1942&organism=tryp	2359	+	rRNA	18S ribosomal RNA	http://www.genedb.org/genedb/Search?name=Tb927.2.1931&organism=tryp	all	100	+								cluster 13	within rRNA cluster region, strand-switch region
GTTGGTGCTGTATCCGTAGCAACACCAGGTGTAACACCGTGAGTTATGTGTACCAATGCGCTGCGCAGGT	Tb10a	3399628	3399697	70	0.64	3.32	0.005	CDS	putative TFIIF-stimulated CTD phosphatase	http://www.genedb.org/genedb/Search?name=Tb10.61.2520&organism=tryp	1218	-	CDS	hypothetical sequence orphan protein	http://www.genedb.org/genedb/Search?name=Tb10.61.2500&organism=tryp	1623	-	CDS	putative mitochondrial carrier protein	http://www.genedb.org/genedb/Search?name=Tb10.61.2510&organism=tryp	all	100	-
CCTTCCTTCTTTTCATTCTTTTTTTGGAGGAGGAAGAGGGGAGGGAACGCTCCGCG	Tb004	1313198	1313253	56	1.68	3.05	0.005	CDS	hypothetical sequence orphan protein	http://www.genedb.org/genedb/Search?name=Tb927.4.4780&organism=tryp	810	-	CDS	conserved hypothetical protein	http://www.genedb.org/genedb/Search?name=Tb927.4.4790&organism=tryp	201	-	CDS	hypothetical sequence orphan protein	http://www.genedb.org/genedb/Search?name=Tb04.3I12.100&organism=tryp	all	100	-
AGCACACAGTGAGGAGCACGACGTGGTGCAGCGGTGGGAGGTTCATCCGCATCTGCGG	Tb10a	2704485	2704542	58	0.02	2.89	0.005	CDS	conserved hypothetical protein	http://www.genedb.org/genedb/Search?name=Tb10.26.0600&organism=tryp	2232	+	CDS	conserved hypothetical protein	http://www.genedb.org/genedb/Search?name=Tb10.26.0585&organism=tryp	836	+	CDS	putative protein phosphatase 2a regulatory subunit	http://www.genedb.org/genedb/Search?name=Tb10.26.0590&organism=tryp	all	100	+
TTTGTACCCCCAGTAATGAGGTGTACGGAAAACGCAGCAATATCACTAGAAATGTGTTGACATAT	Tb11a	4051455	4051519	65	1.99	3.46	0.006	CDS	hypothetical sequence orphan protein	http://www.genedb.org/genedb/Search?name=Tb11.01.7095&organism=tryp	2160	-	CDS	methionyl-trna formyltransferase	http://www.genedb.org/genedb/Search?name=Tb11.01.7110&organism=tryp	1149	-	CDS	putative ATP-dependent DEAD/H RNA helicase	http://www.genedb.org/genedb/Search?name=Tb11.01.7100&organism=tryp	all	100	-
ATCTGCCGCCAAAATTTTGCGGTCTCCGCATTACTGGATAACTTGGCGAAACGCCAAGCTAATACATGAACCAATCGGACGCTCTCTTTTTCTATGTCGCGGCTTGTGTTTACGCACTTG	Tb003	921334	921453	120	1.48	3.29	0.006	rRNA	rRNA large subunit epsilon (M4)	http://www.genedb.org/genedb/Search?name=Tb927.3.3428&organism=tryp	10146	+	rRNA	5.8S rRNA (M3)	http://www.genedb.org/genedb/Search?name=Tb927.3.3431&organism=tryp	2361	+	rRNA	rRNA small subunit	http://www.genedb.org/genedb/Search?name=Tb927.3.3429&organism=tryp	all	100	+	rRNA	rRNA small subunit (18S)	http://www.genedb.org/genedb/Search?name=Tb927.7.6881&organism=tryp; http://www.genedb.org/genedb/Search?name=Tb927.3.3447&organism=tryp; http://www.genedb.org/genedb/Search?name=Tb927.3.3438&organism=tryp; http://www.genedb.org/genedb/Search?name=Tb927.3.3429&organism=tryp; http://www.genedb.org/genedb/Search?name=Tb927.3.3421&organism=tryp; http://www.genedb.org/genedb/Search?name=Tb927.2.1931&…	9	all	100	2e-65	cluster 13	within rRNA cluster region, strand-switch region
TGGCTACGAAGCTCCGGACACTGTGGCGGTTTGAGAACCGCAGGACGGCCGGTTGTTCGGTTCT	Tb10a	2052363	2052426	64	2.39	3.23	0.006	CDS	conserved hypothetical protein	http://www.genedb.org/genedb/Search?name=Tb10.6k15.2100&organism=tryp	4439	+	CDS	putative legume-like lectin	http://www.genedb.org/genedb/Search?name=Tb10.20.0130&organism=tryp	7176	+	CDS	conserved hypothetical protein	http://www.genedb.org/genedb/Search?name=Tb10.6k15.2090&organism=tryp	all	100	+
AACGCCATCGATGCAGTACACCCACCCCAACAATGGGCTTTCGGCCAGGAAGCTTGCCGGCATCATTGTCGGG	Tb008	2190550	2190622	73	0.02	3.06	0.006	CDS	conserved hypothetical protein	http://www.genedb.org/genedb/Search?name=Tb927.8.7580&organism=tryp	4647	+	CDS	putative amino acid transporter	http://www.genedb.org/genedb/Search?name=Tb927.8.7600&organism=tryp	3481	+	CDS	putative receptor-type adenylate cyclase GRESAG 4	http://www.genedb.org/genedb/Search?name=Tb927.8.7590&organism=tryp	all	100	+
CGTTGTGCGACAACGGGGGAAGCATGGCAGCCCTAAGGAAACCGTCGGTA	Tb004	760090	760139	50	1.03	2.97	0.006	CDS	conserved hypothetical protein	http://www.genedb.org/genedb/Search?name=Tb927.4.2870&organism=tryp	2551	+	CDS	conserved hypothetical protein	http://www.genedb.org/genedb/Search?name=Tb927.4.2890&organism=tryp	5178	+	CDS	conserved hypothetical protein	http://www.genedb.org/genedb/Search?name=Tb927.4.2880&organism=tryp	all	100	+
AGGCGGTCGCAACACCTCACCCATATGCATCAACAGATCCCGCACATCGTGATACTCCTTTGGGGCTCGTGGGGGTTCA	Tb10a	408571	408649	79	0.44	2.6	0.006	CDS	putative methionyl-tRNA synthetase	http://www.genedb.org/genedb/Search?name=Tb10.70.6470&organism=tryp	5195	-	CDS	putative small GTPase/putative Ras-related protein	http://www.genedb.org/genedb/Search?name=Tb10.70.6420&organism=tryp	5488	-	CDS	NOT1	http://www.genedb.org/genedb/Search?name=Tb10.70.6450&organism=tryp	all	100	-
GCCTTATTAGTCTGCAACACAACTGATGCAACTTGTAGGCTTCGCTTCTCGGTCTTAATGTCCTGGTCAGTGACGTGAA	Tb006	1273886	1273964	79	0.73	3.68	0.007	CDS	putative 3-hydroxy-3-methylglutaryl-CoA reductase	http://www.genedb.org/genedb/Search?name=Tb927.6.4540&organism=tryp	2380	-	CDS	conserved hypothetical protein	http://www.genedb.org/genedb/Search?name=Tb927.6.4560&organism=tryp	1604	-	CDS	conserved hypothetical protein	http://www.genedb.org/genedb/Search?name=Tb927.6.4550&organism=tryp	all	100	-									near strand-switch region
ACGTCTTCACGGATCTTTGCCGACAGCAACAACATCCGGACGTGTCGGGGCATATTGAACGGCT	Tb008	2421742	2421805	64	2.35	3.65	0.007	CDS	conserved hypothetical protein	http://www.genedb.org/genedb/Search?name=Tb927.8.8170&organism=tryp	2860	+	CDS	conserved hypothetical protein	http://www.genedb.org/genedb/Search?name=Tb927.8.8190&organism=tryp	1158	+	CDS	conserved hypothetical protein	http://www.genedb.org/genedb/Search?name=Tb927.8.8180&organism=tryp	all	100	+
TCTTCCACATCACCGGACAGCAGCATCTTAGTGCGGATGATATTGCTGATGGCACGCTGGCACGTGC	Tb11c	34658	34724	67	0.92	3.58	0.007	CDS	putative variant surface glycoprotein (VSG)	http://www.genedb.org/genedb/Search?name=Tb11.v4.0051&organism=tryp	6056	+	CDS	putative variant surface glycoprotein (VSG) pseudogene	http://www.genedb.org/genedb/Search?name=Tb11.v4.0052&organism=tryp	768	-
AAACAGTGGACGAGTAGGGGTTTGAACCCTAGGCCTCCTGTATGCAAAACAGGCGCTCTACCACTGAGCTACACGCCC	Tb10a	2603561	2603638	78	3.92	3.56	0.007	tRNA	tRNA asparagine	http://www.genedb.org/genedb/Search?name=Tb10_tRNA_Asn_1&organism=tryp	73	+	tRNA	tRNA arginine	http://www.genedb.org/genedb/Search?name=Tb10_tRNA_Arg_1&organism=tryp	103	+	tRNA	tRNA alanine	http://www.genedb.org/genedb/Search?name=Tb10_tRNA_Ala_1&organism=tryp	right	92.31	-	tRNA	tRNA alanine	http://www.genedb.org/genedb/Search?name=Tb10_tRNA_Ala_1&organism=tryp	1	right	92.31	5e-37	cluster 9	near tRNAs
GTACGTAGATGTATGCATTTACaaataaataaatacatatatatgtatatatatatatatGTGTGTATCAGTGTAAAGGTGAAAATGAA	Tb11a	2526919	2527007	89	3.14	3.51	0.007	CDS	conserved hypothetical protein	http://www.genedb.org/genedb/Search?name=Tb11.01.1170&organism=tryp	1113	-	CDS	putative ATP synthase	http://www.genedb.org/genedb/Search?name=Tb11.01.1190&organism=tryp	495	-	CDS	hypothetical sequence orphan protein	http://www.genedb.org/genedb/Search?name=Tb11.01.1180&organism=tryp	right	86.52	+
TAACGTGAAAACCCGTTAAAGGTGCAAAGGGACTGCAAGACATCGCTATGTGCGCACGCCATCTCCCCATCGGCACTG	Tb006	1243690	1243767	78	0.69	3.4	0.007	CDS	S-adenosylmethionine decarboxylase	http://www.genedb.org/genedb/Search?name=Tb927.6.4410&organism=tryp	1881	-	CDS	putative homoserine kinase	http://www.genedb.org/genedb/Search?name=Tb927.6.4430&organism=tryp	855	-	CDS	conserved hypothetical protein	http://www.genedb.org/genedb/Search?name=Tb927.6.4420&organism=tryp	all	100	-
TCCACACACATATTTATATTTATTTATATATGTGTGTGCACAAAGTCTGGGAGACAGTCCGTAAGCGAA	Tb006	1147743	1147811	69	1.05	3.39	0.007	CDS	putative RNA-binding protein/putative SGN1	http://www.genedb.org/genedb/Search?name=Tb927.6.3870&organism=tryp	2130	-	CDS	conserved hypothetical protein	http://www.genedb.org/genedb/Search?name=Tb927.6.3880&organism=tryp	163	-
GAACACCGCGTGTCGTTCGTTGCTTAACGGAACTCTCCGCTAGAACGGTGCACGAAACCAACTCCTTCACTCCTTGCAACATATGCATTTGCA	Tb008	599625	599717	93	1.35	3.31	0.007	CDS	putative tRNA-methyl transferase	http://www.genedb.org/genedb/Search?name=Tb927.8.1830&organism=tryp	3143	-	CDS	conserved hypothetical protein	http://www.genedb.org/genedb/Search?name=Tb927.8.1850&organism=tryp	4458	-	CDS	conserved hypothetical protein	http://www.genedb.org/genedb/Search?name=Tb927.8.1840&organism=tryp	all	100	-
CTACGCGTGCGGCACGATCCACTTCGGTCCCTTCCAAGCCCGGAGTG	Tb001	846650	846696	47	2.95	3.26	0.007	CDS	putative alanine aminotransferase << 5 unlikely hypothetical proteins	http://www.genedb.org/genedb/Search?name=Tb927.1.3950&organism=tryp	4259	+	CDS	hypothetical sequence orphan protein	http://www.genedb.org/genedb/Search?name=Tb927.1.4020&organism=tryp	2247	+	CDS	conserved hypothetical protein	http://www.genedb.org/genedb/Search?name=Tb927.1.4010&organism=tryp	all	100	+									bordering unlikely proteins
CGTTCGTTGACCTCACAATCGTCGCTGCACGGTAAGAAGTGAGGTTGCTCTCTCAACGCCACCGGCACTGAAAAAGAACT	Tb10a	3110044	3110123	80	0.19	3.24	0.007	CDS	hypothetical sequence orphan protein	http://www.genedb.org/genedb/Search?name=Tb10.389.0400&organism=tryp	1453	-	CDS	conserved hypothetical protein	http://www.genedb.org/genedb/Search?name=Tb10.389.0370&organism=tryp	4885	-	CDS	conserved hypothetical protein	http://www.genedb.org/genedb/Search?name=Tb10.389.0390&organism=tryp	all	100	-
TATATACGTGAATATATACGCATGTATGTT	Tb10a	702509	702538	30	3.2	3.2	0.007	CDS	conserved hypothetical protein << unlikely hypothetical protein	http://www.genedb.org/genedb/Search?name=Tb10.70.4930&organism=tryp	1321	+	CDS	putative deoxyhypusine synthase	http://www.genedb.org/genedb/Search?name=Tb10.70.4900&organism=tryp	773	+															bordering unlikely protein
AGCACCCACAGATACATGTTCATCTATATATCCATATATACACATATGTGCATATATAGG	Tb09a	791973	792032	60	4.18	2.98	0.007	CDS	conserved hypothetical protein	http://www.genedb.org/genedb/Search?name=Tb09.160.3120&organism=tryp	77	+	CDS	unlikely hypothetical protein >> conserved hypothetical protein	http://www.genedb.org/genedb/Search?name=Tb09.160.3140&organism=tryp	353	+															bordering unlikely protein
TACCACCACATTTCCTCACAAACTCAGCTACCGACAGCCGCATTGTGCAAACACCATCTTTGGGGTTCCA	Tb007	1708820	1708889	70	1.37	2.92	0.007	CDS	putative kinesin	http://www.genedb.org/genedb/Search?name=Tb927.7.6290&organism=tryp	2997	-	CDS	polo-like protein kinase	http://www.genedb.org/genedb/Search?name=Tb927.7.6310&organism=tryp	3645	-	CDS	conserved hypothetical protein	http://www.genedb.org/genedb/Search?name=Tb927.7.6300&organism=tryp	all	100	-
ACACGTGTGTACGCatatacgtatatatatatatatatatatatG	Tb004	824016	824060	45	9.68	2.91	0.007	CDS	conserved hypothetical protein	http://www.genedb.org/genedb/Search?name=Tb927.4.3120&organism=tryp	741	+	CDS	Spef1/flagellar component	http://www.genedb.org/genedb/Search?name=Tb927.4.3130&organism=tryp	198	+
TTCACCATGGAA	Tb10a	1689141	1689152	12	3.68	2.26	0.007	CDS	putative protein tyrosine phosphatase	http://www.genedb.org/genedb/Search?name=Tb10.70.0070&organism=tryp	2131	+	CDS	conserved hypothetical protein	http://www.genedb.org/genedb/Search?name=Tb10.70.0050&organism=tryp	635	+	CDS	conserved hypothetical protein	http://www.genedb.org/genedb/Search?name=Tb10.70.0060&organism=tryp	all	100	+
GTGGAAAAGCAAaaaaacaaaaacaaaCTTAAAGGAAGAGAGAGGGGGAGAGGTCTCATTCTTTCCCCCTCGCCCTCC	Tb003	1360431	1360508	78	1.03	2.11	0.007	CDS	putative acyltransferase	http://www.genedb.org/genedb/Search?name=Tb927.3.4820&organism=tryp	2131	-	CDS	hypothetical sequence orphan protein	http://www.genedb.org/genedb/Search?name=Tb927.3.4830&organism=tryp	65	-
GAAGGTTAC	Tb09a	737911	737919	9	0.48	1.59	0.007	CDS	conserved hypothetical protein << unlikely hypothetical protein	http://www.genedb.org/genedb/Search?name=Tb09.160.2710&organism=tryp	993	+	CDS	3 unlikely hypothetical proteins >> fatty acyl CoA synthetase 1	http://www.genedb.org/genedb/Search?name=Tb09.160.2770&organism=tryp	2007	+	CDS	unlikely hypothetical protein	http://www.genedb.org/genedb/Search?name=Tb09.160.2730&organism=tryp	all	100	+									overlapping/bordering unlikely proteins
GCTTCACATCATCAGCGTGAAAACTCTTATCTTTCAACTTTTCGTTGATGGCGCGTATGCGCTGC	Tb007	923454	923518	65	0.51	3.96	0.008	CDS	conserved hypothetical protein	http://www.genedb.org/genedb/Search?name=Tb927.7.3550&organism=tryp	2878	-	CDS	conserved hypothetical protein	http://www.genedb.org/genedb/Search?name=Tb927.7.3570&organism=tryp	3624	-	CDS	conserved hypothetical protein	http://www.genedb.org/genedb/Search?name=Tb927.7.3560&organism=tryp	all	100	-
AAGCGCTGATGGTCTAGGTGGTTATGACGTCGCTTTAACACGGCGAAGGTCTCGGGTTCGAGTCCCGATCGGCGTAGGTTTTCGT	Tb004	861085	861169	85	3.95	3.38	0.008	tRNA	tRNA serine	http://www.genedb.org/genedb/Search?name=Tb927.4.3296&organism=tryp	115	-	CDS	putative mitochondrial ATP-dependent zinc metallopeptidase/clan MA(E) family M41 metallo-peptidase	http://www.genedb.org/genedb/Search?name=Tb927.4.3300&organism=tryp	1325	-	tRNA	tRNA valine	http://www.genedb.org/genedb/Search?name=Tb927.4.3298&organism=tryp	middle	87.06	+	tRNA	tRNA valine	http://www.genedb.org/genedb/Search?name=Tb927.4.3298&organism=tryp; http://www.genedb.org/genedb/Search?name=Tb927.4.3193&organism=tryp	2	middle	87.06	4e-38	cluster 12	near tRNAs
GGAGAAAACCCGTCGACAGCAGGGTTCGAACCTGCGCGCGAGATCGCATTTGATTTCAAGTCAAACCCCGTAACCACTTGGGTATGTCGAC	Tb004	860880	860970	91	3.51	3.09	0.008	tRNA	tRNA methionine	http://www.genedb.org/genedb/Search?name=Tb927.4.3294&organism=tryp	34	+	tRNA	tRNA valine	http://www.genedb.org/genedb/Search?name=Tb927.4.3298&organism=tryp	117	+	tRNA	tRNA serine	http://www.genedb.org/genedb/Search?name=Tb927.4.3296&organism=tryp	right	89.01	-	tRNA	tRNA serine	http://www.genedb.org/genedb/Search?name=Tb927.4.3296&organism=tryp	1	right	89.01	3e-42	cluster 6	near tRNAs
TATAAAACTATAAATAATCACATAACTTA	Tb006	1027702	1027730	29	0.37	2.71	0.008	CDS	conserved hypothetical protein	http://www.genedb.org/genedb/Search?name=Tb927.6.3470&organism=tryp	5886	-	CDS	putative RNA-binding protein	http://www.genedb.org/genedb/Search?name=Tb927.6.3480&organism=tryp	244	-
CCAAACTTTTGAGGAGGTTAGAGTATGAAGATAGGCGGAAGGAGCGTGAAGTGGCCAGGTGGCGCCGTCGCCACATTG	Tb10a	2130931	2131008	78	0.36	2.41	0.008	CDS	putative GTPase activating protein	http://www.genedb.org/genedb/Search?name=Tb10.6k15.1770&organism=tryp	5049	+	CDS	conserved hypothetical protein	http://www.genedb.org/genedb/Search?name=Tb10.6k15.1750&organism=tryp	2665	+	CDS	conserved hypothetical protein	http://www.genedb.org/genedb/Search?name=Tb10.6k15.1760&organism=tryp	all	100	+
TCCCTGGTGATGCTGGTCACATCAACGTGGTGCCAGGATCCAGTACCCCGTATCATCGGGTGAAGCCAAGAGCCAGCAGCGTTCCTTTCATGGGGAACACTGCTGTGCTCTG	Tb09a	2588134	2588245	112	1.78	3.71	0.009	CDS	putative variant surface glycoprotein (VSG) pseudogene/point mutation variant surface glycoprotein	http://www.genedb.org/genedb/Search?name=Tb09.244.1680&organism=tryp	1104	+	CDS	hypothetical sequence orphan protein	http://www.genedb.org/genedb/Search?name=Tb09.244.1650&organism=tryp	5316	-														cluster 10	within strand-switch region
TTTTTTGTTGGTGTGTGTACTCTTACACTTCCTTATTGACTTGTCGGTTCATATATGAACGTACACGCACATATATATATGTATATATATTCATTTACT	Tb11a	2275129	2275227	99	1.49	3.38	0.009	CDS	conserved hypothetical protein	http://www.genedb.org/genedb/Search?name=Tb11.01.0250&organism=tryp	664	+	CDS	class I transcription factor A subunit 4 (CITFA-4)	http://www.genedb.org/genedb/Search?name=Tb11.01.0240&organism=tryp	201	+
CTCGGAAACAAACTACATGCAATTGAACAGCTTCAGCGTGACGGAGGGCGCTTTGACGGTGTTAATGTTGTCATAGCACC	Tb008	1828671	1828750	80	2.13	3.31	0.009	CDS	conserved hypothetical protein	http://www.genedb.org/genedb/Search?name=Tb927.8.6290&organism=tryp	1351	+	CDS	conserved hypothetical protein	http://www.genedb.org/genedb/Search?name=Tb927.8.6310&organism=tryp	1387	+	CDS	conserved hypothetical protein	http://www.genedb.org/genedb/Search?name=Tb927.8.6300&organism=tryp	all	100	+
CGATGCTAGGTCCATGTATTGACAACGTGGTGCGCAGCATAGCAAAATCACGACTCGATGTGCGCGATATTT	Tb11a	1557626	1557697	72	0.22	3.09	0.009	CDS	putative minichromosome maintenance (MCM) complex subunit/putative DNA replication licensing factor	http://www.genedb.org/genedb/Search?name=Tb11.02.3270&organism=tryp	1224	+	CDS	conserved hypothetical protein	http://www.genedb.org/genedb/Search?name=Tb11.02.3290&organism=tryp	925	+	CDS	conserved hypothetical protein	http://www.genedb.org/genedb/Search?name=Tb11.02.3280&organism=tryp	all	100	+
TCGGTTCCTCCCTGGCGCAGTCGGCAGCGCGTTAGGCTGTTAACCTACAGGTCGTTGGTTCGAATCCAACGGGAGGAGTCTTTTT	Tb10a	2603411	2603495	85	5.88	2.67	0.009	CDS	argonaute-like protein << unlikely hypothetical protein	http://www.genedb.org/genedb/Search?name=Tb10.406.0020&organism=tryp	9241	-	tRNA	tRNA alanine	http://www.genedb.org/genedb/Search?name=Tb10_tRNA_Ala_1&organism=tryp	72	-	tRNA	tRNA asparagine	http://www.genedb.org/genedb/Search?name=Tb10_tRNA_Asn_1&organism=tryp	middle	85.88	+	tRNA	tRNA asparagine	http://www.genedb.org/genedb/Search?name=Tb10_tRNA_Asn_1&organism=tryp	1	middle	85.88	1e-37		bordering unlikely hypothetical protein, near tRNAs
ATATGCATCGAGTCGAGAAATGCACGTATGCTtacatacatacatacatacaCACATATGAATATTTATTTATAGAAACAAA	Tb11a	3499678	3499759	82	0.36	2.56	0.009	CDS	conserved hypothetical protein	http://www.genedb.org/genedb/Search?name=Tb11.01.4840&organism=tryp	2652	-	CDS	conserved hypothetical protein	http://www.genedb.org/genedb/Search?name=Tb11.01.4850&organism=tryp	620	-
AGACGCGCGGATGCGGTTGACGAAAACGTGGAGAAGTTGGGTATCGATCCCAATACCTCCCGCATGCTAAGCGGGCGCTCTACCATCTGAGCTACATCCCCAGCG	Tb007	1890483	1890587	105	0.46	3.54	0.01	CDS	conserved hypothetical protein	http://www.genedb.org/genedb/Search?name=Tb927.7.6820&organism=tryp	1281	-	tRNA	tRNA serine	http://www.genedb.org/genedb/Search?name=Tb927.7.6822&organism=tryp	66	-	tRNA	tRNA alanine	http://www.genedb.org/genedb/Search?name=Tb927.7.6821&organism=tryp	middle	69.52	-	tRNA	tRNA alanine	http://www.genedb.org/genedb/Search?name=Tb927.7.6826&organism=tryp; http://www.genedb.org/genedb/Search?name=Tb927.7.6821&organism=tryp	2	middle	69.52	2e-37	cluster 14	near tRNAs
TGCACATGCAACGTCTATACGCCTGCTTCGCT	Tb09b	32437	32468	32	0.31	3.22	0.01	CDS	putative retrotransposon hot spot (RHS) protein	http://www.genedb.org/genedb/Search?name=Tb09.v4.0013&organism=tryp	3975	-	CDS	hypothetical sequence orphan protein	http://www.genedb.org/genedb/Search?name=Tb09.v4.0014&organism=tryp	3306	-
AGACACACAAACACATAAAAACATACACGTGTATGTGTGTAT	Tb11a	2154836	2154877	42	2.45	3.2	0.01	CDS	hypothetical sequence orphan protein	http://www.genedb.org/genedb/Search?name=Tb11.02.5690&organism=tryp	2287	-	CDS	putative endonuclease/exonuclease/phosphatase	http://www.genedb.org/genedb/Search?name=Tb11.02.5700&organism=tryp	2717	-
TTTATCATTACAAACATAACAGCGGCAACCGAGCGAGTAATAACAACGACAGCGGAGACGGGGGAGGTGATGAT	Tb008	1861506	1861579	74	0.04	3.19	0.01	CDS	putative short-chain dehydrogenase	http://www.genedb.org/genedb/Search?name=Tb927.8.6410&organism=tryp	1667	+	CDS	conserved hypothetical protein	http://www.genedb.org/genedb/Search?name=Tb927.8.6430&organism=tryp	866	+	CDS	putative short-chain dehydrogenase	http://www.genedb.org/genedb/Search?name=Tb927.8.6420&organism=tryp	all	100	+
CCGGGTTTTAAAACTAATGGGAACCCGTCGGCGACGGGCCACGACTTTCTCGGGGCTGTTAACCGCCTCATCAACAG	Tb10a	1215862	1215938	77	1.28	3.16	0.01	CDS	conserved hypothetical protein	http://www.genedb.org/genedb/Search?name=Tb10.70.2340&organism=tryp	1865	-	CDS	conserved hypothetical protein	http://www.genedb.org/genedb/Search?name=Tb10.70.2320&organism=tryp	1021	-	CDS	putative tRNA-dihydrouridine synthase 2	http://www.genedb.org/genedb/Search?name=Tb10.70.2330&organism=tryp	all	100	-
CCCTGGCGATGCCGGCCACCTCAACGTGGTGCCAGGGTCCAGTACCCCGTATCATCGGGGGAAGCCAAGAGCCAGCAGAGTTCCTTT	Tb11b	184590	184676	87	0.06	2.95	0.01	CDS	putative variant surface glycoprotein (VSG)	http://www.genedb.org/genedb/Search?name=Tb11.v4.0038&organism=tryp	3121	-	CDS	putative variant surface glycoprotein (VSG)	http://www.genedb.org/genedb/Search?name=Tb11.v4.0040&organism=tryp	5732	-	CDS	putative variant surface protein (VSG, pseudogene)	http://www.genedb.org/genedb/Search?name=Tb11.v4.0039&organism=tryp	left	21.84	-								cluster 10
TAGAGACGCTGCGTCAGGCGGTTGCCGCTTACCACCGGCATCGAGAGATAATGCGCTCTGCTG	Tb11a	1655474	1655536	63	1.34	2.93	0.01	CDS	conserved hypothetical protein	http://www.genedb.org/genedb/Search?name=Tb11.02.3710&organism=tryp	631	+	CDS	unlikely hypothetical protein >> putative receptor-type adenylate cyclase GRESAG 4	http://www.genedb.org/genedb/Search?name=Tb11.02.3740&organism=tryp	6224	-	CDS	conserved hypothetical protein	http://www.genedb.org/genedb/Search?name=Tb11.02.3720&organism=tryp	right	20.63	+									bordering unlikely hypothetical protein, within strand-switch region
AGTCGAGCAGATTCGATTGGTTCATCTATTGTTAGTGTTAAAAACGGTGGAAGTG	Tb09a	1797249	1797303	55	0.23	3.21	0.011	CDS	conserved hypothetical protein	http://www.genedb.org/genedb/Search?name=Tb09.211.2960&organism=tryp	1278	+	CDS	unlikely hypothetical protein >> putative/predicted zinc finger protein	http://www.genedb.org/genedb/Search?name=Tb09.211.2990&organism=tryp	5251	+	CDS	putative structural maintenance of chromosome 1	http://www.genedb.org/genedb/Search?name=Tb09.211.2970&organism=tryp	all	100	+									bordering unlikely protein
ATCTGCCGCCAAAATTTTGCGGTCTCCGCATTACTGGATAACTTGGCGAAACGCCAAGCTAATACATGAACCAATCGGACGCTCTCTTTTTCTATGTCGCGGCTTGTGTTTACGCACTTG	Tb001	794256	794375	120	1.48	3.15	0.011	CDS	hypothetical sequence orphan protein	http://www.genedb.org/genedb/Search?name=Tb927.1.3730&organism=tryp	911	-	rRNA	5.8S rRNA	http://www.genedb.org/genedb/Search?name=tmp.1.20&organism=tryp	2317	+	rRNA	rRNA small subunit (18S)	http://www.genedb.org/genedb/Search?name=tmp.1.10&organism=tryp	all	100	+	rRNA	rRNA small subunit (18S)	http://www.genedb.org/genedb/Search?name=Tb927.7.6881&organism=tryp; http://www.genedb.org/genedb/Search?name=Tb927.3.3447&organism=tryp; http://www.genedb.org/genedb/Search?name=Tb927.3.3438&organism=tryp; http://www.genedb.org/genedb/Search?name=Tb927.3.3429&organism=tryp; http://www.genedb.org/genedb/Search?name=Tb927.3.3421&organism=tryp; http://www.genedb.org/genedb/Search?name=Tb927.2.1931&…	9	all	100	2e-65	cluster 13	within rRNA cluster region, pseudo strand-switch region
AGGAGGGGGGGATTTCTCCTTCCATTCATTCTTCCTTTCC	Tb007	963375	963414	40	0.52	2.61	0.011	CDS	hypothetical sequence orphan protein	http://www.genedb.org/genedb/Search?name=Tb927.7.3690&organism=tryp	134	-	CDS	conserved hypothetical protein	http://www.genedb.org/genedb/Search?name=Tb927.7.3700&organism=tryp	1291	-
GCGGGAAGATAGTTCAGTGGCAGAACATCAGATTGTGGCTCTGAATACCCGGGTTCGATTCCCGGTCTTCCCTCACGTTTTCTT	Tb11a	3452092	3452175	84	7.65	3.19	0.012	CDS	conserved hypothetical protein	http://www.genedb.org/genedb/Search?name=Tb11.01.4700&organism=tryp	2852	-	tRNA	tRNA glutamic acid	http://www.genedb.org/genedb/Search?name=Tb11_tRNA_Glu_1&organism=tryp	51	+	tRNA	tRNA histidine	http://www.genedb.org/genedb/Search?name=Tb11_tRNA_His_1&organism=tryp	middle	84.52	+	tRNA	tRNA histidine	http://www.genedb.org/genedb/Search?name=Tb11_tRNA_His_1&organism=tryp	1	middle	84.52	2e-36		near tRNAs
GTGTGCTCACATGCATGTCTGtatatatatatatatataGACACATATGTGTGTATGTGTGCGTGCGAGTGTGACTAAACGC	Tb003	1006052	1006133	82	3.44	2.85	0.012	CDS	conserved hypothetical protein	http://www.genedb.org/genedb/Search?name=Tb927.3.3570&organism=tryp	154	+	CDS	putative lipophosphoglycan biosynthetic protein/putative heat shock protein 90/putative glucose regulated protein 94	http://www.genedb.org/genedb/Search?name=Tb927.3.3580&organism=tryp	545	+
TGCGCATACCTGCAAGCGCAG	Tb007	237279	237299	21	3.62	2.64	0.012	CDS	conserved hypothetical protein/putative zinc finger protein family member	http://www.genedb.org/genedb/Search?name=Tb927.7.930&organism=tryp	121	+	CDS	putative protein kinase C substrate protein heavy chain/putative glucosidase II beta subunit	http://www.genedb.org/genedb/Search?name=Tb927.7.940&organism=tryp	520	+
TGTACATACATGT	Tb007	970001	970013	13	4.56	1.92	0.012	CDS	conserved hypothetical protein	http://www.genedb.org/genedb/Search?name=Tb927.7.3710&organism=tryp	2200	-	CDS	hypothetical sequence orphan protein	http://www.genedb.org/genedb/Search?name=Tb927.7.3720&organism=tryp	3868	+
CTCCCTGGCGATGCCGGTCACCTCATAGTGGTGCCAGGGTCTATTACTCCCTCCAGAAGGAAGCCAAGTGCACGCATTATACCCGGTCTGGCAAGATT	Tb09b	71668	71765	98	2.97	3.24	0.013	CDS	putative variant surface glycoprotein (VSG) pseudogene	http://www.genedb.org/genedb/Search?name=Tb09.v4.0025&organism=tryp	1863	-	CDS	putative variant surface glycoprotein (VSG)	http://www.genedb.org/genedb/Search?name=Tb09.v4.0026&organism=tryp	9537	-														cluster 10 partial
CGTGATGAGTGAACTCAATGAAGATGAAGGGATCAACGTCAAGTC	Tb09a	1812200	1812244	45	2.61	2.81	0.013	CDS	acyl transferase-like protein	http://www.genedb.org/genedb/Search?name=Tb09.211.3020&organism=tryp	1455	+	CDS	unlikely hypothetical protein >> putative DNA-repair protein	http://www.genedb.org/genedb/Search?name=Tb09.211.3040&organism=tryp	707	+	CDS	conserved hypothetical protein	http://www.genedb.org/genedb/Search?name=Tb09.211.3030&organism=tryp	all	100	+									bordering unlikely protein
CGTGTTTGCATT	Tb002	470177	470188	12	0.29	2.37	0.013	CDS	conserved hypothetical protein	http://www.genedb.org/genedb/Search?name=Tb927.2.2390&organism=tryp	253	-	CDS	conserved hypothetical protein	http://www.genedb.org/genedb/Search?name=Tb927.2.2400&organism=tryp	1038	-
ATACATGCACACATATATATA	Tb003	1087603	1087623	21	2.44	2.24	0.013	CDS	putative carnitine O-palmitoyltransferase II	http://www.genedb.org/genedb/Search?name=Tb927.3.3900&organism=tryp	1719	+	CDS	conserved hypothetical protein	http://www.genedb.org/genedb/Search?name=Tb927.3.3910&organism=tryp	509	+
GCGAGAACGATGGATGAGTGGTAGCATTGCCAACGCCTTCACGAAGGCCGCGGAAGTGCATCCGCAAC	Tb001	496065	496132	68	2	2.76	0.014	CDS	conserved hypothetical protein << unlikely hypothetical protein	http://www.genedb.org/genedb/Search?name=Tb927.1.1890&organism=tryp	3522	+	CDS	conserved hypothetical protein	http://www.genedb.org/genedb/Search?name=Tb927.1.1920&organism=tryp	2062	+	CDS	conserved hypothetical protein	http://www.genedb.org/genedb/Search?name=Tb927.1.1910&organism=tryp	all	100	+									bordering unlikely protein
CCAGCAGCGCTTCACGAGCCTCGGGGTAACGTCGAAGGCGGATTAACACCTCAGCCCGTTGATGCCGGGCCCCGAGGT	Tb10a	2499340	2499417	78	6.38	2.72	0.014	CDS	putative dynein light chain/putative dynein Tctex1 family	http://www.genedb.org/genedb/Search?name=Tb10.406.0615&organism=tryp	551	-	CDS	putative structural maintenance of chromosome 2	http://www.genedb.org/genedb/Search?name=Tb10.406.0600&organism=tryp	2149	-	CDS	conserved hypothetical protein	http://www.genedb.org/genedb/Search?name=Tb10.406.0610&organism=tryp	all	100	-
ACATAAATAAATGTATAAATAC	Tb09b	392732	392753	22	2.22	2.7	0.014	CDS	hypothetical sequence orphan protein	http://www.genedb.org/genedb/Search?name=Tb09.v4.0109&organism=tryp	927	+	CDS	hypothetical sequence orphan protein	http://www.genedb.org/genedb/Search?name=Tb09.v4.0110&organism=tryp	507	+
TTGTGGAGCACATGGTC	Tb11c	84284	84300	17	0.5	2.69	0.014	CDS	putative variant surface glycoprotein (VSG) pseudogene	http://www.genedb.org/genedb/Search?name=Tb11.13.0001&organism=tryp	3763	+	CDS	putative variant surface glycoprotein (VSG) pseudogene	http://www.genedb.org/genedb/Search?name=Tb11.v4.0059&organism=tryp	4898	-															within strand-switch region
AGAGAGAGAAAGAGGAAAAACGAAATATTCGCaaatgattatatattaatatatatatatatatatataaatatGTGCAT	Tb10a	2805568	2805647	80	6.65	2.67	0.014	CDS	putative pumillio RNA binding protein	http://www.genedb.org/genedb/Search?name=Tb10.26.0140&organism=tryp	3264	+	CDS	conserved hypothetical protein	http://www.genedb.org/genedb/Search?name=Tb10.26.0100&organism=tryp	1965	+
TTTAAAAAC	Tb11a	2587904	2587912	9	0.3	1.93	0.014	CDS	conserved hypothetical protein	http://www.genedb.org/genedb/Search?name=Tb11.01.1510&organism=tryp	1439	-	CDS	conserved hypothetical protein	http://www.genedb.org/genedb/Search?name=Tb11.01.1530&organism=tryp	1257	-
AAGTTCCTTGAAAGCAGCCGCCTCTTGTTGAGAAAGTCCTTAGCACGTACATTTTTGTACCACCGGAAAAAGGCTTTGT	Tb007	227844	227922	79	0.43	3	0.015	CDS	conserved hypothetical protein	http://www.genedb.org/genedb/Search?name=Tb927.7.910&organism=tryp	12633	-	CDS	conserved hypothetical protein	http://www.genedb.org/genedb/Search?name=Tb927.7.930&organism=tryp	7845	+	CDS	putative dynein heavy chain	http://www.genedb.org/genedb/Search?name=Tb927.7.920&organism=tryp	all	100	-									within strand-switch region
GCTTTTCGAGGTTCGGAAAAGTGGAGAGCCTCCGCTGGGGATGTAGCTCAGATGGTAGAGCGCCCGCTTAGCATGCGGGAGGTATTGGGATCGATACCCAACTTCTCCACGTTTT	Tb007	1894316	1894430	115	0.73	2.82	0.015	tRNA	tRNA serine	http://www.genedb.org/genedb/Search?name=Tb927.7.6825&organism=tryp	34	+	CDS	putative trans-sialidase	http://www.genedb.org/genedb/Search?name=Tb927.7.6830&organism=tryp	1551	-	tRNA	tRNA alanine	http://www.genedb.org/genedb/Search?name=Tb927.7.6826&organism=tryp	middle	63.48	+	tRNA	tRNA alanine	http://www.genedb.org/genedb/Search?name=Tb927.7.6826&organism=tryp; http://www.genedb.org/genedb/Search?name=Tb927.7.6821&organism=tryp	2	middle	63.48	2e-37	cluster 14	near tRNAs
GCCCTTCTAGCTCAGTCGGTAGAGCGCACGGCTCTTAACCGTGTGGTCGTGGGTTCGAGCCCCACGGGGGGTGCTTTTCC	Tb007	1910941	1911020	80	4.26	2.79	0.015	CDS	conserved hypothetical protein	http://www.genedb.org/genedb/Search?name=Tb927.7.6840&organism=tryp	10416	-	CDS	Trans-sialidase	http://www.genedb.org/genedb/Search?name=Tb927.7.6850&organism=tryp	5631	-	tRNA	tRNA lysine	http://www.genedb.org/genedb/Search?name=Tb927.7.6845&organism=tryp	left	91.25	+	tRNA	tRNA lysine	http://www.genedb.org/genedb/Search?name=Tb927.8.2862&organism=tryp; http://www.genedb.org/genedb/Search?name=Tb927.8.2854&organism=tryp; http://www.genedb.org/genedb/Search?name=Tb927.7.6845&organism=tryp	3	left	91.25	1e-37	cluster 7
TTCCATTAAATAAGTATTTATATTTATA	Tb001	551010	551037	28	3.57	2.78	0.015	CDS	putative calpain-like protein fragment << unlikely hypothetical protein	http://www.genedb.org/genedb/Search?name=Tb927.1.2160&organism=tryp	1753	+	CDS	unlikely hypothetical protein >> conserved hypothetical protein	http://www.genedb.org/genedb/Search?name=Tb927.1.2190&organism=tryp	2193	+															bordering unlikely proteins
ATATGAGTACATATATG	Tb10a	1328665	1328681	17	1.5	2.55	0.015	CDS	putative SNF1-related protein kinases	http://www.genedb.org/genedb/Search?name=Tb10.70.1760&organism=tryp	1257	+	CDS	KREN3 RNA editing endoribonuclease/RNA-editing complex protein	http://www.genedb.org/genedb/Search?name=Tb10.70.1750&organism=tryp	812	+
AAACAGTTGAGCGCAAATTC	Tb10a	213188	213207	20	0.26	2.5	0.015	CDS	conserved hypothetical protein	http://www.genedb.org/genedb/Search?name=Tb10.70.7350&organism=tryp	527	+	CDS	putative adenylate kinase	http://www.genedb.org/genedb/Search?name=Tb10.70.7330&organism=tryp	1147	+
ATCTGCCGCCAAAATTTTGCGGTCTCCGCATTACTGGATAACTTGGCGAAACGCCAAGCTAATACATGAACCAATCGGACGCTCTCTTTTTCTATGTCGCGGCTTGTGTTTACGCACTTG	Tb003	902972	903091	120	1.48	3.17	0.016	CDS	hypothetical protein pseudogene	http://www.genedb.org/genedb/Search?name=Tb927.3.3420&organism=tryp	6356	-	rRNA	5.8S rRNA (M3)	http://www.genedb.org/genedb/Search?name=Tb927.3.3422&organism=tryp	2361	+	rRNA	rRNA small subunit	http://www.genedb.org/genedb/Search?name=Tb927.3.3421&organism=tryp	all	100	+	rRNA	rRNA small subunit (18S)	http://www.genedb.org/genedb/Search?name=Tb927.7.6881&organism=tryp; http://www.genedb.org/genedb/Search?name=Tb927.3.3447&organism=tryp; http://www.genedb.org/genedb/Search?name=Tb927.3.3438&organism=tryp; http://www.genedb.org/genedb/Search?name=Tb927.3.3429&organism=tryp; http://www.genedb.org/genedb/Search?name=Tb927.3.3421&organism=tryp; http://www.genedb.org/genedb/Search?name=Tb927.2.1931&…	9	all	100	2e-65	cluster 13	within rRNA cluster region, strand-switch region
CAGTGGCAGCGCCGGACCATTGCGGCACCGCCGCACGAGGCGCGGTGCAGGGAATGCTGCTGAGGCAGACGGGGACG	Tb10a	857140	857216	77	0.06	2.51	0.016	CDS	conserved hypothetical protein	http://www.genedb.org/genedb/Search?name=Tb10.70.4120&organism=tryp	620	+	CDS	putative protein kinase	http://www.genedb.org/genedb/Search?name=Tb10.70.4100&organism=tryp	1313	+	CDS	conserved hypothetical protein	http://www.genedb.org/genedb/Search?name=Tb10.70.4110&organism=tryp	all	100	+
GGTAGATTGCCTCGCTTAGGGCACATCCAAGTGCGAGGGCTGCCATCCCTTGCGTTAAACCAAGTAACCCACCTTCCGTA	Tb008	1318280	1318359	80	0.48	2.31	0.016	CDS	putative nucleoside phosphorylase	http://www.genedb.org/genedb/Search?name=Tb927.8.4430&organism=tryp	1824	-	CDS	putative RNA-binding protein	http://www.genedb.org/genedb/Search?name=Tb927.8.4450&organism=tryp	1150	-	CDS	putative mitochondrial carrier protein	http://www.genedb.org/genedb/Search?name=Tb927.8.4440&organism=tryp	all	100	-
CTTTACCAGTCGAAGGCGGTTAATTGCCTCGTCGCGGCGGTTGGCATTACGTCGTTCAATAATGTCTGCCACAACCTCCG	Tb003	1326174	1326253	80	1.57	2.94	0.017	CDS	putative RAB GDP dissociation inhibitor alpha	http://www.genedb.org/genedb/Search?name=Tb927.3.4680&organism=tryp	861	-	CDS	conserved hypothetical protein	http://www.genedb.org/genedb/Search?name=Tb927.3.4700&organism=tryp	1333	-	CDS	conserved hypothetical protein	http://www.genedb.org/genedb/Search?name=Tb927.3.4690&organism=tryp	all	100	-
CAAAATGacaacaacaacaaAGAGAAGAACAAGCGCCTGTACTGAGCTGACGATGCACTCttttttttttttttGTTGTT	Tb004	1052840	1052919	80	0.39	2.81	0.017	CDS	conserved hypothetical protein	http://www.genedb.org/genedb/Search?name=Tb927.4.3960&organism=tryp	2742	-	CDS	conserved hypothetical protein	http://www.genedb.org/genedb/Search?name=Tb927.4.3970&organism=tryp	1555	-
CTTCAGCGTTTGAGTCCTTGGCTACGAGTTGTC	Tb003	330037	330069	33	1.05	2.55	0.017	CDS	conserved hypothetical protein	http://www.genedb.org/genedb/Search?name=Tb927.3.1310&organism=tryp	2914	+	CDS	conserved hypothetical protein	http://www.genedb.org/genedb/Search?name=Tb927.3.1330&organism=tryp	1216	+	CDS	conserved hypothetical protein	http://www.genedb.org/genedb/Search?name=Tb927.3.1320&organism=tryp	all	100	+
TTTTCTCCAAAAGCA	Tb008	1064461	1064475	15	1.89	2.47	0.017	CDS	conserved hypothetical protein	http://www.genedb.org/genedb/Search?name=Tb927.8.3540&organism=tryp	2283	-	CDS	putative mitogen-activated protein kinase 3	http://www.genedb.org/genedb/Search?name=Tb927.8.3550&organism=tryp	595	-
GCAGAAACCCTCAACATCAACTCTGCATGTATATACATGTATGTATATGAATACGTACATTTGCGTATGTGTATGTGTTTATGCGTAT	Tb005	1297172	1297259	88	2.39	2.67	0.018	CDS	conserved hypothetical protein	http://www.genedb.org/genedb/Search?name=Tb927.5.4340&organism=tryp	1049	-	CDS	putative NUDIX hydrolase	http://www.genedb.org/genedb/Search?name=Tb927.5.4350&organism=tryp	96	-
GAATGTGGTCCGTAGTTACTACAGATGGCTTGACGCAAGGTTTATTTTCCTGTTGTTCATCTTTAAGG	Tb09a	2065583	2065650	68	1.62	2.67	0.018	CDS	conserved hypothetical protein	http://www.genedb.org/genedb/Search?name=Tb09.211.4200&organism=tryp	8068	-	CDS	unlikely hypothetical protein >> putative phosphoinositide-binding protein	http://www.genedb.org/genedb/Search?name=Tb09.211.4240&organism=tryp	3049	-	CDS	putative ubiquitin-protein ligase	http://www.genedb.org/genedb/Search?name=Tb09.211.4210&organism=tryp	all	100	-									bordering unlikely protein
CTCGTGTGTCCACCCAAACATCCAAATGTCTTCATTCGTGCTGCGGTGATTGGCATTCACTTTAAACAGCTGAACTCA	Tb09a	2027028	2027105	78	1.01	2.49	0.018	CDS	conserved hypothetical protein	http://www.genedb.org/genedb/Search?name=Tb09.211.4000&organism=tryp	1023	+	CDS	putative TFIIF-stimulated CTD phosphatase	http://www.genedb.org/genedb/Search?name=Tb09.211.4020&organism=tryp	1853	+	CDS	conserved hypothetical protein	http://www.genedb.org/genedb/Search?name=Tb09.211.4010&organism=tryp	all	100	+									near strand-switch region
TGTCAACGGTAGAGGTGATGACGCTCACCTCTTCACCCATAGCTTTCTTTAATTTTGGTAACAGCTCACTACTCAGGT	Tb11a	1977813	1977890	78	4.21	2.13	0.018	CDS	conserved hypothetical protein	http://www.genedb.org/genedb/Search?name=Tb11.02.4990&organism=tryp	460	-	CDS	putative protein kinase/putative cdc2-related kinase	http://www.genedb.org/genedb/Search?name=Tb11.02.5010&organism=tryp	2378	-	CDS	NGG1 interacting factor 3-like	http://www.genedb.org/genedb/Search?name=Tb11.02.5000&organism=tryp	all	100	-
ATATGCGTATGAGTGTTCGTCTGTGTCTCtgtgtgtgtgtgtCCCATTGCCA	Tb11a	3114105	3114156	52	0.49	2.76	0.019	CDS	putative leucine-rich repeat protein (LRRP)	http://www.genedb.org/genedb/Search?name=Tb11.01.3700&organism=tryp	258	+	CDS	conserved hypothetical protein	http://www.genedb.org/genedb/Search?name=Tb11.01.3710&organism=tryp	308	+
CGCGTTGAAGTGTACAAatatatatatatatatatataCGTATAT	Tb004	659989	660033	45	2.59	2.72	0.019	CDS	putative eukaryotic translation initiation factor 2-alpha kinase precursor	http://www.genedb.org/genedb/Search?name=Tb927.4.2500&organism=tryp	1086	+	CDS	putative multidrug resistance-associated protein/P-glycoprotein	http://www.genedb.org/genedb/Search?name=Tb927.4.2510&organism=tryp	1876	+
GGTGGCGCACCAGGGAGGTTATGATGGTCATTATCGACCGTATCACCGCGGGTGTCTCCTCTTTTCCCCTCCCGCCTGTTAACTGCAG	Tb11a	726711	726798	88	1.1	2.41	0.019	CDS	putative UDP-N-acetylglucosamine pyrophosphorylase	http://www.genedb.org/genedb/Search?name=Tb11.02.0120&organism=tryp	2458	-	CDS	conserved hypothetical protein	http://www.genedb.org/genedb/Search?name=Tb11.02.0140&organism=tryp	1617	-	CDS	conserved hypothetical protein	http://www.genedb.org/genedb/Search?name=Tb11.02.0130&organism=tryp	all	100	-
TAATAGGTTATTG	Tb004	423851	423863	13	2.73	2.49	0.02	CDS	conserved hypothetical protein	http://www.genedb.org/genedb/Search?name=Tb927.4.1650&organism=tryp	271	-	CDS	putative mitochondrial carrier protein	http://www.genedb.org/genedb/Search?name=Tb927.4.1660&organism=tryp	2070	-
CCGGTGGCGGCATGTGCGAGAGCGTTTGCCACGATACAACCCACCATCGTGGTAGCAACACCCTCGTTGTTTTCAACGA	Tb11a	2033648	2033726	79	0.2	1.62	0.02	CDS	putative DNA-direcetd RNA polymerase II subunit 9	http://www.genedb.org/genedb/Search?name=Tb11.02.5180&organism=tryp	2907	+	CDS	conserved hypothetical protein	http://www.genedb.org/genedb/Search?name=Tb11.02.5200&organism=tryp	3843	+	CDS	putative pantothenate kinase subunit	http://www.genedb.org/genedb/Search?name=Tb11.02.5190&organism=tryp	all	100	+
AGAGGCCTGCCTGGAGGGAGAG	Tb008	2085561	2085582	22	0.62	2.62	0.021	CDS	conserved hypothetical protein	http://www.genedb.org/genedb/Search?name=Tb927.8.7250&organism=tryp	5008	+	CDS	conserved hypothetical protein	http://www.genedb.org/genedb/Search?name=Tb927.8.7270&organism=tryp	2617	+	CDS	putative kinetoplast-associated protein	http://www.genedb.org/genedb/Search?name=Tb927.8.7260&organism=tryp	all	100	+
CAAAGCTCTTTGTTTCCAGTCGCAGGGGGACAAATAATGTTCCGGGTACCGAGTACAGCGCTAGCAAGCAGCATGCTGA	Tb09a	901573	901651	79	0.41	2.43	0.022	CDS	conserved hypothetical protein << 2 unlikely hypothetical proteins	http://www.genedb.org/genedb/Search?name=Tb09.160.3980&organism=tryp	4079	+	CDS	2 unlikely hypothetical proteins >> putative ubiquitin carboxyl-terminal hydrolase/putative clan CA family C19 cysteine peptidase	http://www.genedb.org/genedb/Search?name=Tb09.160.4020&organism=tryp	1772	+	CDS	putative cation transporter	http://www.genedb.org/genedb/Search?name=Tb09.160.3990&organism=tryp	all	100	+									bordering unlikely proteins
CCCTGGCGATGCCGGCCACCTCAACGTGGTGCCAGGGTCCAGTACCCCGTCTCATCAGGGGAAGCCAAGAGCCAGCAGCGTTCCTT	Tb006	51404	51489	86	3.52	2.35	0.022	rRNA	rRNA large subunit beta	http://www.genedb.org/genedb/Search?name=Tb927.6.184&organism=tryp	1	-	rRNA	rRNA large subunit beta	http://www.genedb.org/genedb/Search?name=Tb927.6.185&organism=tryp	422	-														cluster 10	within rRNA cluster region, pseudo strand-switch region
TGCATGtaaacatataaacatatG	Tb002	584330	584353	24	1.13	2.32	0.022	CDS	conserved hypothetical protein	http://www.genedb.org/genedb/Search?name=Tb927.2.3090&organism=tryp	2515	+	CDS	conserved hypothetical protein	http://www.genedb.org/genedb/Search?name=Tb927.2.3160&organism=tryp	1223	+
GTCTAGGCGCGGCACGCCGTACAATGTGAACATCTCATGTGGCGGACCGTGTAAGCACCAT	Tb007	1977217	1977277	61	0.45	2.3	0.022	CDS	putative ATPase	http://www.genedb.org/genedb/Search?name=Tb927.7.6930&organism=tryp	1104	-	CDS	conserved hypothetical protein	http://www.genedb.org/genedb/Search?name=Tb927.7.6950&organism=tryp	2878	-	CDS	putative glutaminyl cyclase	http://www.genedb.org/genedb/Search?name=Tb927.7.6940&organism=tryp	all	100	-
ATATACATGCACAGATGCATATTCGAATGCGTAAATAAACCTATAA	Tb008	1925006	1925051	46	1.46	1.99	0.022	CDS	conserved hypothetical protein	http://www.genedb.org/genedb/Search?name=Tb927.8.6640&organism=tryp	5321	-	CDS	putative RNA-binding protein	http://www.genedb.org/genedb/Search?name=Tb927.8.6650&organism=tryp	199	-
GTACaaaaaaaaaaaaaCGTCTACTCCTCACGAGTCTGCAGTGACG	Tb007	1689664	1689709	46	1.88	2.39	0.023	CDS	putative protein kinase	http://www.genedb.org/genedb/Search?name=Tb927.7.6220&organism=tryp	2146	-	CDS	conserved hypothetical protein	http://www.genedb.org/genedb/Search?name=Tb927.7.6240&organism=tryp	1033	-	CDS	ADP-ribosylation factor	http://www.genedb.org/genedb/Search?name=Tb927.7.6230&organism=tryp	right	41.3	-
ACATATACATGTATGTGTTTCTATATGTATTGTGT	Tb008	2266402	2266436	35	0.76	2.29	0.023	CDS	conserved hypothetical protein	http://www.genedb.org/genedb/Search?name=Tb927.8.7790&organism=tryp	100	+	CDS	conserved hypothetical protein	http://www.genedb.org/genedb/Search?name=Tb927.8.7800&organism=tryp	2005	+
TTGCTGGCGCAGTGTATAAACGCATGACCAACGATAACAGCTCTAGTTCACTGCGCTACGGTCAGGAGGTTGACACATGGAGCATTGGTGTGGTGTTGTACGTCATGTTGACG	Tb11a	2745876	2745988	113	0.14	2.28	0.023	CDS	putative ubiquinone biosynthesis methyltransferase	http://www.genedb.org/genedb/Search?name=Tb11.01.2280&organism=tryp	1592	+	CDS	conserved hypothetical protein	http://www.genedb.org/genedb/Search?name=Tb11.01.2300&organism=tryp	4093	+	CDS	putative protein kinase	http://www.genedb.org/genedb/Search?name=Tb11.01.2290&organism=tryp	all	100	+
GAAGCGACCGCTTCTCCGCCTTTACTACTGCTAGACGGTCCTCCCATGACTCACATCCACGGCCGTGAGAACCATT	Tb10a	1176148	1176223	76	1.82	2.11	0.023	CDS	putative peptidyl-prolyl cis-trans isomerase	http://www.genedb.org/genedb/Search?name=Tb10.70.2600&organism=tryp	799	-	CDS	putative EIF3-interacting protein	http://www.genedb.org/genedb/Search?name=Tb10.70.2570&organism=tryp	678	-	CDS	conserved hypothetical protein	http://www.genedb.org/genedb/Search?name=Tb10.70.2580&organism=tryp	all	100	-
TTTCATTTCAACAATACGCAAACCTCCACTGCTGAATCGACTTTGAATGAGCTGACCTCGTCAGCATGAAACGGAGTCCT	Tb09b	226201	226280	80	1.37	2.4	0.024	CDS	putative expression site-associated gene 1 (ESAG 1)	http://www.genedb.org/genedb/Search?name=Tb09.v4.0065&organism=tryp	4303	-	CDS	hypothetical sequence orphan protein	http://www.genedb.org/genedb/Search?name=Tb09.v4.0066&organism=tryp	2351	+
ATAATTATA	Tb008	1525797	1525805	9	0.38	1.88	0.024	CDS	conserved hypothetical protein	http://www.genedb.org/genedb/Search?name=Tb927.8.5110&organism=tryp	3877	+	CDS	cytochrome c	http://www.genedb.org/genedb/Search?name=Tb927.8.5120&organism=tryp	1255	+
GAACAAACatatatatatatatataCAAAAGGAATGGGTGAGCA	Tb008	1106648	1106691	44	0.09	2.25	0.025	CDS	putative mitochondrial precursor isocitrate dehydrogenase [NADP]	http://www.genedb.org/genedb/Search?name=Tb927.8.3690&organism=tryp	385	-	CDS	conserved hypothetical protein	http://www.genedb.org/genedb/Search?name=Tb927.8.3700&organism=tryp	655	-
CTCCACAAGGCTATCAACAGCAG	Tb11a	942677	942699	23	0.2	2.21	0.025	CDS	conserved hypothetical protein	http://www.genedb.org/genedb/Search?name=Tb11.02.0800&organism=tryp	2277	+	CDS	putative ubiquitin-conjugating enzyme/enzyme-like	http://www.genedb.org/genedb/Search?name=Tb11.02.0815&organism=tryp	6291	+	CDS	conserved hypothetical protein	http://www.genedb.org/genedb/Search?name=Tb11.02.0810&organism=tryp	all	100	+
CGAGTTATATATGTGTACCTATAT	Tb09a	1891937	1891960	24	4.09	2.18	0.025	CDS	putative protein kinase	http://www.genedb.org/genedb/Search?name=Tb09.211.3410&organism=tryp	1062	+	CDS	putative riboflavin kinase	http://www.genedb.org/genedb/Search?name=Tb09.211.3420&organism=tryp	961	+
ATTAGAGAG	Tb003	1032278	1032286	9	1.13	1.18	0.025	CDS	conserved hypothetical protein	http://www.genedb.org/genedb/Search?name=Tb927.3.3680&organism=tryp	2358	+	CDS	hypothetical sequence orphan protein	http://www.genedb.org/genedb/Search?name=Tb927.3.3700&organism=tryp	1145	+	CDS	putative flagellar radial spoke protein-like	http://www.genedb.org/genedb/Search?name=Tb927.3.3690&organism=tryp	left	55.56	+
TATGTGGTAGGGG	Tb10a	1282317	1282329	13	1.61	1.76	0.026	CDS	putative TPR-repeat-containing chaperone protein DNAJ	http://www.genedb.org/genedb/Search?name=Tb10.70.1950&organism=tryp	863	+	CDS	hypothetical sequence orphan protein	http://www.genedb.org/genedb/Search?name=Tb10.70.1930&organism=tryp	861	+
AAGGAACGCTGCTGGCTCTTGGTTTCCCCCGATGATGCGGGGTACTGGACTCTGGCACCACGTGGAGGTGGCCGGCATCGCCAGAGGG	Tb006	997168	997255	88	2.54	2.44	0.027	CDS	conserved hypothetical protein	http://www.genedb.org/genedb/Search?name=Tb927.6.3400&organism=tryp	767	-	CDS	conserved hypothetical protein	http://www.genedb.org/genedb/Search?name=Tb927.6.3410&organism=tryp	10198	-														cluster 10	near strand-switch region
TTGCACACGAACGCAAACGTCCGCATATGTGTGTGTGCGCATACGTGCATA	Tb10a	2266698	2266748	51	1.44	2.33	0.027	CDS	conserved hypothetical protein	http://www.genedb.org/genedb/Search?name=Tb10.6k15.1090&organism=tryp	49	+	CDS	conserved hypothetical protein	http://www.genedb.org/genedb/Search?name=Tb10.6k15.1080&organism=tryp	814	+
CGGAACCGACGATTTTATTAAATGTCCCATGCACTTCCTTTTCAGGAATGGGTGG	Tb09a	2069694	2069748	55	0.24	2.45	0.028	CDS	putative ubiquitin-protein ligase << unlikely hypothetical protein	http://www.genedb.org/genedb/Search?name=Tb09.211.4210&organism=tryp	3430	-	CDS	unlikely hypothetical protein >> conserved hypothetical protein	http://www.genedb.org/genedb/Search?name=Tb09.211.4260&organism=tryp	2748	+	CDS	putative phosphoinositide-binding protein	http://www.genedb.org/genedb/Search?name=Tb09.211.4240&organism=tryp	all	100	-									bordering unlikely proteins
TCTCCACAGCCTCCCACGGTTCTAGAGGTTTTGTGGAGGACGAAGGATTGTACGACTCAGCCATAT	Tb10a	1853303	1853368	66	1.73	2.14	0.028	CDS	conserved hypothetical protein/predicted bromodomain protein	http://www.genedb.org/genedb/Search?name=Tb10.6k15.3240&organism=tryp	1006	-	CDS	putative ATP-dependent DEAD/H RNA helicase	http://www.genedb.org/genedb/Search?name=Tb10.6k15.3220&organism=tryp	1091	-	CDS	putative GTP-binding protein	http://www.genedb.org/genedb/Search?name=Tb10.6k15.3230&organism=tryp	all	100	-
AAATGCAAGTTTTCAT	Tb008	1525847	1525862	16	1.24	1.9	0.028	CDS	conserved hypothetical protein	http://www.genedb.org/genedb/Search?name=Tb927.8.5110&organism=tryp	3927	+	CDS	cytochrome c	http://www.genedb.org/genedb/Search?name=Tb927.8.5120&organism=tryp	1198	+
GCTAGCCTTTTTTCAGGTTCTCTTTACACATACGGTGATGGTGTTACAATCCCGCGCAACGTTGCCGCGAT	Tb10a	807853	807923	71	0.09	2.19	0.029	CDS	putative methionine biosynthetic protein	http://www.genedb.org/genedb/Search?name=Tb10.70.4420&organism=tryp	1509	+	CDS	putative glycerol-3-phosphate acyltransferase	http://www.genedb.org/genedb/Search?name=Tb10.70.4400&organism=tryp	1528	+	CDS	conserved hypothetical protein	http://www.genedb.org/genedb/Search?name=Tb10.70.4410&organism=tryp	all	100	+
ACATTTGTGTGTTATTTTGTTTTTGTGTTACCTAATGGAGGGAAACACATGCG	Tb09a	1760056	1760108	53	0.04	2.25	0.03	CDS	conserved hypothetical protein	http://www.genedb.org/genedb/Search?name=Tb09.211.2750&organism=tryp	237	+	CDS	unlikely hypothetical protein >> conserved hypothetical protein	http://www.genedb.org/genedb/Search?name=Tb09.211.2780&organism=tryp	1633	+															bordering unlikely protein
AGTCGATACACACATATGCATTTGTGTG	Tb002	1044622	1044649	28	3.54	2.16	0.03	CDS	conserved hypothetical protein	http://www.genedb.org/genedb/Search?name=Tb927.2.5760&organism=tryp	1321	+	CDS	sedoheptulose-1,7-bisphosphatase	http://www.genedb.org/genedb/Search?name=Tb927.2.5800&organism=tryp	1708	+
GGTTCCGATTAATGAAATTGTTGAGGAACACGTAGCCCTTCTAGCTCAGTCGGTAGAGCGCACGGCTCTTAACCGTGTGGTCGTGGGTTCGAGCCCCACGGGGGGTGCTTTTCT	Tb008	854694	854807	114	0.72	2.26	0.031	tRNA	tRNA valine	http://www.genedb.org/genedb/Search?name=Tb927.8.2853&organism=tryp	37	+	snRNA	U1 snRNA	http://www.genedb.org/genedb/Search?name=Tb927.8.2855&organism=tryp	2964	-	tRNA	tRNA lysine	http://www.genedb.org/genedb/Search?name=Tb927.8.2854&organism=tryp	middle	64.04	+	tRNA	tRNA lysine	http://www.genedb.org/genedb/Search?name=Tb927.8.2862&organism=tryp; http://www.genedb.org/genedb/Search?name=Tb927.8.2854&organism=tryp; http://www.genedb.org/genedb/Search?name=Tb927.7.6845&organism=tryp	3	middle	64.04	2e-37	cluster 7	within tRNA cluster region, pseudo strand-switch region
CATCGCCCTCCCGCGGGAGATTGATGTTGTGGAATATGAACCATGTGGAGAAAAGTGCAATGAAGCGGCTGGTGATGG	Tb10a	568405	568482	78	2.73	1.65	0.031	CDS	conserved hypothetical protein	http://www.genedb.org/genedb/Search?name=Tb10.70.5550&organism=tryp	2525	+	CDS	piwi-like protein 1	http://www.genedb.org/genedb/Search?name=Tb10.70.5520&organism=tryp	2082	+	CDS	putative ubiquitin carboxyl-terminal hydrolase/putative clan CA family 19 cysteine peptidase	http://www.genedb.org/genedb/Search?name=Tb10.70.5540&organism=tryp	all	100	+
ACACGCCCGCATG	Tb11a	2271940	2271952	13	1.24	2.31	0.032	CDS	putative exosome complex exonuclease RRP44	http://www.genedb.org/genedb/Search?name=Tb11.01.0260&organism=tryp	168	+	CDS	conserved hypothetical protein	http://www.genedb.org/genedb/Search?name=Tb11.01.0250&organism=tryp	525	+
GGCACTTGTCTTCCTCCGATGAGACGGTGTACTGGACCCTGGCGCCACAATGAGGTGGCCGGCGTCACCAGGG	Tb006	1443450	1443522	73	1.32	2.28	0.032	CDS	conserved hypothetical protein	http://www.genedb.org/genedb/Search?name=Tb927.6.5200&organism=tryp	3913	+	CDS	putative variant surface glycoprotein (VSG) pseudogene/frameshift variant surface glycoprotein	http://www.genedb.org/genedb/Search?name=Tb927.6.5210&organism=tryp	788	-														cluster 10	within strand-switch region
GCAAATATAATTATA	Tb09a	2262373	2262387	15	1.74	2	0.033	slRNA	SL RNA	http://www.genedb.org/genedb/Search?name=Tb09_SLRNA_0016&organism=tryp	225	+	slRNA	SL RNA	http://www.genedb.org/genedb/Search?name=Tb09_SLRNA_0017&organism=tryp	1022	+															within SL RNA cluster region
GCGCTGCATATCTTCTCGGCTATTTAGCTAAGATCAAGTTATTAAACTGTTCTTATCAGAGTAACTCCTGATACGGGCCT	Tb002	1024682	1024761	80	1.37	2.19	0.035	CDS	putative adenylate kinase	http://www.genedb.org/genedb/Search?name=Tb927.2.5660&organism=tryp	2181	+	CDS	hypothetical sequence orphan protein	http://www.genedb.org/genedb/Search?name=Tb927.2.5700&organism=tryp	784	+	snRNA	U2 snRNA	http://www.genedb.org/genedb/Search?name=Tb927.2.5680&organism=tryp	all	100	+	snRNA	U2 snRNA	http://www.genedb.org/genedb/Search?name=Tb927.2.5680&organism=tryp	1	all	100	9e-42
TATTCATACGCGAACGTGCGCGT	Tb09a	899607	899629	23	1.23	2.1	0.035	CDS	conserved hypothetical protein << 2 unlikely hypothetical proteins	http://www.genedb.org/genedb/Search?name=Tb09.160.3980&organism=tryp	2113	+	CDS	putative cation transporter	http://www.genedb.org/genedb/Search?name=Tb09.160.3990&organism=tryp	524	+															bordering unlikely proteins
AATGGGCCGATGCCTAA	Tb004	643340	643356	17	0.8	2.09	0.037	CDS	putative kinatase	http://www.genedb.org/genedb/Search?name=Tb927.4.2460&organism=tryp	41	+	CDS	conserved hypothetical protein	http://www.genedb.org/genedb/Search?name=Tb927.4.2470&organism=tryp	2963	+
TACAGATATATGTATAAATATATTCGCTCTCACATACAACTAAATATAC	Tb008	260105	260153	49	2.38	1.97	0.037	CDS	putative serine/threonine kinase	http://www.genedb.org/genedb/Search?name=Tb927.8.870&organism=tryp	1371	-	CDS	hypothetical sequence orphan protein	http://www.genedb.org/genedb/Search?name=Tb927.8.880&organism=tryp	1004	-
GGCAAAGGAAACT	Tb10a	3651202	3651214	13	1.49	2.35	0.038	CDS	conserved hypothetical protein/putative leucine-rich repeat protein (LRRP)	http://www.genedb.org/genedb/Search?name=Tb10.61.1230&organism=tryp	418	+	CDS	putative methionine aminopeptidase/clan MG family M24 metallo-peptidase	http://www.genedb.org/genedb/Search?name=Tb10.61.1210&organism=tryp	1838	+
CACGTCCGTGTGGCTCAATGGAAGAGCATCTGACTACGGATCAGAGGGTTGCAGGTTCGAATCCTGTCACGGATGCTTTT	Tb008	1587501	1587580	80	1.28	1.98	0.038	CDS	hypothetical sequence orphan protein	http://www.genedb.org/genedb/Search?name=Tb927.8.5340&organism=tryp	36	+	CDS	conserved hypothetical protein	http://www.genedb.org/genedb/Search?name=Tb927.8.5350&organism=tryp	2961	-	tRNA	tRNA arginine	http://www.genedb.org/genedb/Search?name=Tb927.8.5345&organism=tryp	middle	90	+	tRNA	tRNA arginine	http://www.genedb.org/genedb/Search?name=Tb927.8.2863&organism=tryp; http://www.genedb.org/genedb/Search?name=Tb927.8.5345&organism=tryp; http://www.genedb.org/genedb/Search?name=Tb927.5.445&organism=tryp	3	middle	90	5e-37	cluster 11	within pseudo strand-switch region
CGTATAAATATGCAC	Tb008	413223	413237	15	2.06	1.84	0.038	CDS	conserved hypothetical protein	http://www.genedb.org/genedb/Search?name=Tb927.8.1280&organism=tryp	3845	-	CDS	conserved hypothetical protein	http://www.genedb.org/genedb/Search?name=Tb927.8.1290&organism=tryp	907	-
TCCCCCTGGCGATGCCGGCCACCTCAACGTGGTGCCAGGGTCCAGTACCCCGTATCATCGGGGGAAGCCAAGAGCCAGC	Tb11a	1032227	1032305	79	1.82	2.02	0.04	CDS	putative XPA-interacting protein	http://www.genedb.org/genedb/Search?name=Tb11.02.1040&organism=tryp	4807	+	CDS	putative aminopeptidase/clan MA(E) family M1 metallo-peptidase	http://www.genedb.org/genedb/Search?name=Tb11.02.1070&organism=tryp	4738	+														cluster 10
CAAACATTTGTTCGAATGGATAAACG	Tb09a	1305717	1305742	26	0.53	1.91	0.041	CDS	conserved hypothetical protein	http://www.genedb.org/genedb/Search?name=Tb09.211.0230&organism=tryp	160	-	CDS	unlikely hypothetical protein >> hypothetical orphan sequence protein	http://www.genedb.org/genedb/Search?name=Tb09.211.0250&organism=tryp	602	-	CDS	unlikely hypothetical protein	http://www.genedb.org/genedb/Search?name=Tb09.211.0240&organism=tryp	all	100	-									overlapping/bordering unlikely proteins
ACATCATGCGCATACACACAAACACGCGTGTGCAGACATATATATTATAGTACATGTACGTACGTTTGTATGCG	Tb10a	3687094	3687167	74	2.4	1.87	0.041	CDS	histone H3 variant	http://www.genedb.org/genedb/Search?name=Tb10.61.1090&organism=tryp	227	+	CDS	conserved hypothetical protein pseudogene	http://www.genedb.org/genedb/Search?name=Tb10.61.1070&organism=tryp	4949	+
CACTTCTGTACATGCGAGTG	Tb007	1998865	1998884	20	0.88	1.87	0.041	CDS	conserved hypothetical protein	http://www.genedb.org/genedb/Search?name=Tb927.7.6990&organism=tryp	558	-	CDS	conserved hypothetical protein	http://www.genedb.org/genedb/Search?name=Tb927.7.7000&organism=tryp	1946	-
CGCCCGTCACGCCATTGATACGCTACGCTGATCCTAACGCCATTAAGTTGTCGTCCGCACAACTTGCCGGAGTTAT	Tb004	975868	975943	76	0.83	2.19	0.042	CDS	flagellar attachment zone protein	http://www.genedb.org/genedb/Search?name=Tb927.4.3740&organism=tryp	30746	-	CDS	hypothetical sequence orphan protein	http://www.genedb.org/genedb/Search?name=Tb927.4.3760&organism=tryp	5643	-	CDS	putative receptor-type adenylate cyclase GRESAG 4	http://www.genedb.org/genedb/Search?name=Tb927.4.3750&organism=tryp	all	100	+
ATATATGCATA	Tb10a	3578458	3578468	11	0.48	1.63	0.042	CDS	conserved hypothetical protein/putative zinc finger protein family member	http://www.genedb.org/genedb/Search?name=Tb10.61.1690&organism=tryp	75	+	CDS	hypothetical sequence orphan protein	http://www.genedb.org/genedb/Search?name=Tb10.61.1650&organism=tryp	3562	-
TTACATGTTTATGT	Tb005	407981	407994	14	1.89	1.91	0.043	CDS	conserved hypothetical protein	http://www.genedb.org/genedb/Search?name=Tb927.5.1220&organism=tryp	173	+	CDS	conserved hypothetical protein	http://www.genedb.org/genedb/Search?name=Tb927.5.1230&organism=tryp	756	+
CACGTGTGCGCACGTGTGT	Tb001	859517	859535	19	1.62	1.84	0.043	CDS	protein phosphatase with EF-Hand domains (PPEF)/putative serine/threonine protein phosphatase	http://www.genedb.org/genedb/Search?name=Tb927.1.4050&organism=tryp	229	+	CDS	3 unlikely hypothetical proteins >> cytochrome oxidase subunit IV	http://www.genedb.org/genedb/Search?name=Tb927.1.4100&organism=tryp	2272	+	CDS	unlikely hypothetical protein	http://www.genedb.org/genedb/Search?name=Tb927.1.4060&organism=tryp	all	100	+									overlapping/bordering unlikely proteins
GGCGAGATGGTCGAGTGGTCTAAGACGTTGGATTAAGGTTCCAATCCTTCCGAGGGCGTGGGTTCAAACCCCACTCTCGTCAACTTTTTGCGAACC	Tb10a	1907650	1907745	96	0.81	2.07	0.044	CDS	hypothetical sequence orphan protein	http://www.genedb.org/genedb/Search?name=Tb10.6k15.2990&organism=tryp	231	+	tRNA	tRNA methionine	http://www.genedb.org/genedb/Search?name=Tb10_tRNA_Met_1&organism=tryp	48	-	tRNA	tRNA leucine	http://www.genedb.org/genedb/Search?name=Tb10_tRNA_Leu_1&organism=tryp	left	85.42	+	tRNA	tRNA leucine	http://www.genedb.org/genedb/Search?name=Tb10_tRNA_Leu_1&organism=tryp	1	left	85.42	7e-43		near tRNAs
ATGCGGAGGATGAGCTTGTCGCTATCTCGCATGCCTGTTTGGAGCCAATGGGACAAGGTAAATTATTT	Tb005	826409	826476	68	0.03	1.89	0.044	CDS	conserved hypothetical protein	http://www.genedb.org/genedb/Search?name=Tb927.5.2560&organism=tryp	1654	+	CDS	conserved hypothetical protein	http://www.genedb.org/genedb/Search?name=Tb927.5.2580&organism=tryp	1859	+	CDS	putative translation initiation factor	http://www.genedb.org/genedb/Search?name=Tb927.5.2570&organism=tryp	all	100	+
TAAACACACATGT	Tb002	450778	450790	13	1.89	1.76	0.044	CDS	conserved hypothetical protein	http://www.genedb.org/genedb/Search?name=Tb927.2.2270&organism=tryp	2793	-	CDS	hypothetical sequence orphan protein	http://www.genedb.org/genedb/Search?name=Tb927.2.2320&organism=tryp	231	-
GCCTTGTTTCAAGGGCCAGTCGCAGGGTACTCGAG	Tb008	1960246	1960280	35	0.43	2.07	0.045	CDS	conserved hypothetical protein	http://www.genedb.org/genedb/Search?name=Tb927.8.6780&organism=tryp	1167	-	CDS	conserved hypothetical protein	http://www.genedb.org/genedb/Search?name=Tb927.8.6800&organism=tryp	4588	-	CDS	conserved hypothetical protein	http://www.genedb.org/genedb/Search?name=Tb927.8.6790&organism=tryp	all	100	-
GGGTATTTGGCTTCTACACGGACGGAATACCAGACCCTGGCACCACGATGAGGTGACTTCCGTCGCCAGGGGAT	Tb10b	225243	225316	74	2.43	1.85	0.046	CDS	putative variant surface glycoprotein (VSG) pseudogene	http://www.genedb.org/genedb/Search?name=Tb10.v4.0093&organism=tryp	3099	+	CDS	putative variant surface glycoprotein (VSG) pseudogene	http://www.genedb.org/genedb/Search?name=Tb10.v4.0094&organism=tryp	1565	-
GCATATATTTATGCATTTATTTA	Tb001	567416	567438	23	0.35	1.73	0.048	CDS	putative calpain-like protein fragment << 3 unlikely hypothetical proteins	http://www.genedb.org/genedb/Search?name=Tb927.1.2260&organism=tryp	2050	+	CDS	hypothetical sequence orphan protein	http://www.genedb.org/genedb/Search?name=Tb927.1.2310&organism=tryp	171	+	CDS	unlikely hypothetical protein	http://www.genedb.org/genedb/Search?name=Tb927.1.2300&organism=tryp	all	100	+									overlapping/bordering unlikely proteins
TACACACatatatatatatatatatCTAG	Tb10a	2151698	2151726	29	1.53	1.75	0.049	CDS	conserved hypothetical protein	http://www.genedb.org/genedb/Search?name=Tb10.6k15.1670&organism=tryp	755	+	CDS	conserved hypothetical protein	http://www.genedb.org/genedb/Search?name=Tb10.6k15.1650&organism=tryp	130	+
CATGTGAGTATACGCACCGACACGTA	Tb001	230569	230594	26	1.96	1.79	0.05	CDS	conserved hypothetical protein	http://www.genedb.org/genedb/Search?name=Tb927.1.670&organism=tryp	682	-	CDS	conserved hypothetical protein	http://www.genedb.org/genedb/Search?name=Tb927.1.690&organism=tryp	100	-	CDS	unlikely hypothetical protein	http://www.genedb.org/genedb/Search?name=Tb927.1.680&organism=tryp	all	100	-									overlapping unlikely protein
ATAGTGAAGAGCACCGTGAGAAACTCGAGGTCTTCGCTCGCCGGGTAACCCCCTTTTTCAGGTTGCATAATGATGT	Tb008	1423502	1423577	76	0.27	1.73	0.052	CDS	prohibitin	http://www.genedb.org/genedb/Search?name=Tb927.8.4810&organism=tryp	1730	-	CDS	putative U1 small nuclear ribonucleoprotein	http://www.genedb.org/genedb/Search?name=Tb927.8.4830&organism=tryp	1233	-	CDS	conserved hypothetical protein	http://www.genedb.org/genedb/Search?name=Tb927.8.4820&organism=tryp	all	100	-
ACATATACAAGCATGTGTGTATAGATAAATATATATA	Tb006	917170	917206	37	1.44	1.69	0.052	CDS	conserved hypothetical protein	http://www.genedb.org/genedb/Search?name=Tb927.6.3090&organism=tryp	26	+	CDS	conserved hypothetical protein	http://www.genedb.org/genedb/Search?name=Tb927.6.3100&organism=tryp	995	+
TACATACGtatatatatatatatatGTAATTATCTACA	Tb10a	3416091	3416128	38	7.37	1.78	0.054	CDS	conserved hypothetical protein	http://www.genedb.org/genedb/Search?name=Tb10.61.2440&organism=tryp	349	-	CDS	conserved hypothetical protein	http://www.genedb.org/genedb/Search?name=Tb10.61.2430&organism=tryp	347	-
ACACACGTGTA	Tb11a	1423706	1423716	11	1.76	1.69	0.058	CDS	conserved hypothetical protein	http://www.genedb.org/genedb/Search?name=Tb11.02.2710&organism=tryp	97	+	CDS	conserved hypothetical protein	http://www.genedb.org/genedb/Search?name=Tb11.02.2720&organism=tryp	537	+
TATTTACATGCATACATAT	Tb10a	2690573	2690591	19	0.93	1.76	0.059	CDS	conserved hypothetical protein	http://www.genedb.org/genedb/Search?name=Tb10.26.0690&organism=tryp	136	+	CDS	conserved hypothetical protein	http://www.genedb.org/genedb/Search?name=Tb10.26.0680&organism=tryp	259	+															near strand-switch region
GCCAGTGCTGTTACGCTTCGTGGCCCTGGACTTCTGCTTTCCATGAGGTAGATTACTTTGTCCACGCTCTTGGAGCGT	Tb10a	2622446	2622523	78	0.65	1.41	0.062	CDS	conserved hypothetical protein	http://www.genedb.org/genedb/Search?name=Tb10.26.1040&organism=tryp	3567	-	CDS	conserved hypothetical protein	http://www.genedb.org/genedb/Search?name=Tb10.26.1020&organism=tryp	1773	-	CDS	putative protein mismatch repair protein	http://www.genedb.org/genedb/Search?name=Tb10.26.1030&organism=tryp	all	100	-
TTAATATTCACTCatatatatatatatatGTATACGTACACG	Tb11a	124009	124050	42	3.25	1.55	0.069	CDS	putative RNA-binding protein	http://www.genedb.org/genedb/Search?name=Tb11.03.0620&organism=tryp	4394	-	CDS	putative RNA-binding protein	http://www.genedb.org/genedb/Search?name=Tb11.03.0580&organism=tryp	3140	-
ACGCGTGCATG	Tb11a	1909155	1909165	11	0.26	1.52	0.071	CDS	conserved hypothetical protein	http://www.genedb.org/genedb/Search?name=Tb11.02.4680&organism=tryp	705	-	CDS	putative 14-3-3-like protein	http://www.genedb.org/genedb/Search?name=Tb11.02.4700&organism=tryp	2408	-	CDS	hypothetical sequence orphan protein	http://www.genedb.org/genedb/Search?name=Tb11.02.4690&organism=tryp	all	100	-
ACCTGGTGCCCCGCCGGTGTGGCCGTTTGGTCTAGTGGTATGATTCCTGCTTTGGGTGCAGGAGGTCACGGGTTCAATTCCCGTAACGGCCCTTTTCT	Tb10a	1907917	1908014	98	0.83	1.63	0.072	tRNA	tRNA methionine	http://www.genedb.org/genedb/Search?name=Tb10_tRNA_Met_1&organism=tryp	53	-	CDS	hypothetical sequence orphan protein	http://www.genedb.org/genedb/Search?name=Tb10.6k15.2980&organism=tryp	29	-	tRNA	tRNA proline	http://www.genedb.org/genedb/Search?name=Tb10_tRNA_Pro_1&organism=tryp	middle	73.47	+	tRNA	tRNA proline	http://www.genedb.org/genedb/Search?name=Tb10_tRNA_Pro_1&organism=tryp	1	middle	73.47	7e-37		near tRNAs
AGACGACGACCGACCGCGTGGGCCGCCGCCGTGCCGCCCGCACAGTGAGGGCAGAGCGCGCCATCGTCGGTGCTGAGCTC	Tb10a	1376806	1376885	80	2.09	1.36	0.074	CDS	conserved hypothetical protein	http://www.genedb.org/genedb/Search?name=Tb10.70.1550&organism=tryp	941	+	CDS	conserved hypothetical protein/predicted HORMA domain protein	http://www.genedb.org/genedb/Search?name=Tb10.70.1530&organism=tryp	547	+	CDS	putative 60S ribosomal protein L24	http://www.genedb.org/genedb/Search?name=Tb10.70.1540&organism=tryp	all	100	+
TATGCATATACAT	Tb11a	570639	570651	13	2.64	1.51	0.075	CDS	putative protein kinase	http://www.genedb.org/genedb/Search?name=Tb11.46.0003&organism=tryp	349	+	CDS	putative 60S acidic ribosomal subunit protein	http://www.genedb.org/genedb/Search?name=Tb11.46.0002&organism=tryp	431	+
AGTACTAGTagcagcagcagcagTAGCAGCAATG	Tb002	583891	583924	34	2.08	1.53	0.076	CDS	conserved hypothetical protein	http://www.genedb.org/genedb/Search?name=Tb927.2.3090&organism=tryp	2076	+	CDS	conserved hypothetical protein	http://www.genedb.org/genedb/Search?name=Tb927.2.3160&organism=tryp	1652	+
CGATGGATTGTCCAGTGAGCCACTTGT	Tb008	1089830	1089856	27	1.38	1.55	0.077	CDS	putative folate transporter/putative expression site-associate gene 10 (ESAG10) protein	http://www.genedb.org/genedb/Search?name=Tb927.8.3620&organism=tryp	2456	-	CDS	conserved hypothetical protein	http://www.genedb.org/genedb/Search?name=Tb927.8.3640&organism=tryp	1228	-	CDS	putative folate transporter/putative expression site-associated gene 10 (ESAG)	http://www.genedb.org/genedb/Search?name=Tb927.8.3630&organism=tryp	all	100	-
TCCCTGGCGATGCCGGCCACCTCAACGTGGTGCCAGGGTCCAGTGCCC	Tb10a	60643	60690	48	4.35	1.56	0.079	CDS	putative retrotransposon hot spot protein (RHS2) pseudogene	http://www.genedb.org/genedb/Search?name=Tb10.100.0020&organism=tryp	6413	-	CDS	conserved hypothetical protein	http://www.genedb.org/genedb/Search?name=Tb10.100.0045&organism=tryp	7018	+														cluster 10
GTGTCTGCATG	Tb006	845829	845839	11	1.15	1.51	0.085	CDS	conserved hypothetical protein	http://www.genedb.org/genedb/Search?name=Tb927.6.2820&organism=tryp	572	+	CDS	conserved GTPase activating protein	http://www.genedb.org/genedb/Search?name=Tb927.6.2830&organism=tryp	499	+
CGAGCAGCGGCAGCAGCGCCGGCAGCAACCGATGCAACTCCCGTGCGTTGCGCAACGATGTTACAGTC	Tb004	934075	934142	68	2.57	1.5	0.085	CDS	putative protein phosphatase 2C	http://www.genedb.org/genedb/Search?name=Tb927.4.3680&organism=tryp	1481	-	CDS	conserved hypothetical protein	http://www.genedb.org/genedb/Search?name=Tb927.4.3700&organism=tryp	325	-	CDS	conserved hypothetical protein	http://www.genedb.org/genedb/Search?name=Tb927.4.3690&organism=tryp	all	100	-
GTTTGTATGAACAACATACGTGA	Tb002	631538	631560	23	1.89	1.36	0.086	CDS	conserved hypothetical protein	http://www.genedb.org/genedb/Search?name=Tb927.2.3420&organism=tryp	837	-	CDS	D-alanyl-glycyl endopeptidase-like protein/putative clan CA family C51 cysteine peptidase	http://www.genedb.org/genedb/Search?name=Tb927.2.3440&organism=tryp	90	-
GCTTTGTCGAACAGTTTGTGTTCGTACAAAGGGAAAATTCTCGTCGCGTCTGGTAGTGGAAAAGTTTTATTAAC	Tb11a	3156773	3156846	74	0.07	1.54	0.088	CDS	conserved hypothetical protein	http://www.genedb.org/genedb/Search?name=Tb11.01.3840&organism=tryp	403	+	CDS	conserved hypothetical protein	http://www.genedb.org/genedb/Search?name=Tb11.01.3860&organism=tryp	932	+	CDS	conserved hypothetical protein	http://www.genedb.org/genedb/Search?name=Tb11.01.3850&organism=tryp	all	100	+
CGAAAAGTTATTTTC	Tb007	695484	695498	15	0.8	1.36	0.09	CDS	conserved hypothetical protein/putative zinc finger protein family member	http://www.genedb.org/genedb/Search?name=Tb927.7.2670&organism=tryp	1025	-	CDS	conserved hypothetical protein/putative zinc finger protein family member	http://www.genedb.org/genedb/Search?name=Tb927.7.2680&organism=tryp	5240	-
TAAatatatatatatatatatTTATGTAT	Tb002	578911	578939	29	3.02	1.33	0.095	CDS	putative ATP-dependent Clp protease subunit heat shock protein 78 (HSP78)/putative serine peptidase	http://www.genedb.org/genedb/Search?name=Tb927.2.3030&organism=tryp	1454	+	CDS	putative fatty acid/oleate desaturase	http://www.genedb.org/genedb/Search?name=Tb927.2.3080&organism=tryp	348	+
CCAGCGTGTTCGTGCGTGGGAGTTCCGTCACCAGCACACGATTGTGCGGCTGCGTCGCCCCACACGCCCTGAGAAGGCCC	Tb09a	2308757	2308836	80	0.08	1.44	0.098	CDS	putative 60S ribosomal protein L5	http://www.genedb.org/genedb/Search?name=Tb09.244.2730&organism=tryp	307	+	CDS	putative ribosomal protein L36	http://www.genedb.org/genedb/Search?name=Tb09.244.2725&organism=tryp	807	+	CDS	putative ribosomal protein L15	http://www.genedb.org/genedb/Search?name=Tb09.244.2720&organism=tryp	all	100	+
CGGGCGGCGGCTTGCGCTCTTAGAATATTGGATCGACTAGAAGCCTATCGCCGCGCTGGATTCCGTGTGGGCATCG	Tb10a	500067	500142	76	0.17	1.16	0.102	CDS	putative DNA topoisomerase IA	http://www.genedb.org/genedb/Search?name=Tb10.70.5940&organism=tryp	4171	+	CDS	conserved hypothetical protein	http://www.genedb.org/genedb/Search?name=Tb10.70.5900&organism=tryp	3420	+	CDS	putative serine/threonine protein kinase	http://www.genedb.org/genedb/Search?name=Tb10.70.5920&organism=tryp	all	100	+
CCACCGCTTTCGTGGGAAGGGGACGCATCCAAGACCTTTGACTTTGTAGTCCATCCCCATGCCCAAGTCCCACACTTT	Tb10a	434737	434814	78	0.09	1.22	0.11	CDS	putative ribosomal proteins L36	http://www.genedb.org/genedb/Search?name=Tb10.70.6325&organism=tryp	502	-	CDS	conserved hypothetical protein	http://www.genedb.org/genedb/Search?name=Tb10.70.6310&organism=tryp	1887	-	CDS	conserved hypothetical protein	http://www.genedb.org/genedb/Search?name=Tb10.70.6320&organism=tryp	all	100	-
GTGCGTGCGTGC	Tb008	2266332	2266343	12	0.37	1.35	0.113	CDS	conserved hypothetical protein	http://www.genedb.org/genedb/Search?name=Tb927.8.7790&organism=tryp	30	+	CDS	conserved hypothetical protein	http://www.genedb.org/genedb/Search?name=Tb927.8.7800&organism=tryp	2098	+
GAGCGAAGCAATTGCCATGCGACAGAAGTTAGACGGAAGTGTGGTCTCAGAGAC	Tb10a	696345	696398	54	2.1	1.25	0.114	CDS	conserved hypothetical protein	http://www.genedb.org/genedb/Search?name=Tb10.70.4970&organism=tryp	1582	+	CDS	hypothetical sequence orphan protein	http://www.genedb.org/genedb/Search?name=Tb10.70_v2.40&organism=tryp	1000	+	CDS	conserved hypothetical protein/predicted WD40 repeat protein	http://www.genedb.org/genedb/Search?name=Tb10.70.4960&organism=tryp	all	100	+
CATTAAAAATATCACGTTACCATTaaaaaaaaaaaaGTAGCAGTATTATTAAGGAGAAAGCTATTGTTTTTTCTCACTCC	Tb005	33244	33323	80	0	1.17	0.116	CDS	conserved hypothetical protein	http://www.genedb.org/genedb/Search?name=Tb927.5.170&organism=tryp	1160	-	CDS	putative variant surface glycoprotein (VSG) pseudogene/degenerate variant surface glycoprotein	http://www.genedb.org/genedb/Search?name=Tb927.5.180&organism=tryp	2873	+
GGTAGTAAAAATACATGGT	Tb10a	3652916	3652934	19	0.18	1.18	0.117	CDS	conserved hypothetical protein/putative leucine-rich repeat protein (LRRP)	http://www.genedb.org/genedb/Search?name=Tb10.61.1230&organism=tryp	2132	+	CDS	putative methionine aminopeptidase/clan MG family M24 metallo-peptidase	http://www.genedb.org/genedb/Search?name=Tb10.61.1210&organism=tryp	118	+
CCTCGCGGAGCAACTTCTCTTCTGCAAGTTGATCTCGCAGTGAACCCATAGATGTGTCAGCTTCCCGACGCAGCTGAT	Tb008	1599566	1599643	78	1.04	1.21	0.123	CDS	cell division control protein 2 homolog 4	http://www.genedb.org/genedb/Search?name=Tb927.8.5390&organism=tryp	1386	-	CDS	conserved hypothetical protein	http://www.genedb.org/genedb/Search?name=Tb927.8.5410&organism=tryp	4236	-	CDS	conserved hypothetical protein	http://www.genedb.org/genedb/Search?name=Tb927.8.5400&organism=tryp	all	100	-
ATCGGGATGCCCTTGCGGCTGCCGGTGTTACCCGATGCGGCCGCTGCGT	Tb006	1133635	1133683	49	2.55	1.08	0.14	CDS	conserved hypothetical protein	http://www.genedb.org/genedb/Search?name=Tb927.6.3810&organism=tryp	3151	-	CDS	conserved hypothetical protein	http://www.genedb.org/genedb/Search?name=Tb927.6.3830&organism=tryp	1712	-	CDS	conserved hypothetical protein	http://www.genedb.org/genedb/Search?name=Tb927.6.3820&organism=tryp	all	100	-
CGGACGCCGCCG	Tb10a	682302	682313	12	0.94	1.08	0.145	CDS	conserved hypothetical protein	http://www.genedb.org/genedb/Search?name=Tb10.70.5030&organism=tryp	2504	+	CDS	conserved hypothetical protein	http://www.genedb.org/genedb/Search?name=Tb10.70.5010&organism=tryp	1269	+	CDS	putative interflagellar transport protein IFT8	http://www.genedb.org/genedb/Search?name=Tb10.70.5020&organism=tryp	all	100	+
ACCCCACCCTATTATCATGCTTGTGCAATGCCGTTATGCGGCAATAACGTCTAAGGAGGCAGTTGTACGATACAAA	Tb003	1184266	1184341	76	0.38	0.86	0.171	CDS	conserved hypothetical protein	http://www.genedb.org/genedb/Search?name=Tb927.3.4200&organism=tryp	4812	-	CDS	putative zinc finger domain protein	http://www.genedb.org/genedb/Search?name=Tb927.3.4220&organism=tryp	1902	-	CDS	conserved hypothetical protein	http://www.genedb.org/genedb/Search?name=Tb927.3.4210&organism=tryp	all	100	-
ACATGTGTATAAATATATATGTATATGTGTGTGTTCCGCT	Tb003	905930	905969	40	1.14	0.82	0.179	rRNA	rRNA 5.8S (M3)	http://www.genedb.org/genedb/Search?name=Tb927.3.3422&organism=tryp	307	+	rRNA	rRNA large subunit alpha	http://www.genedb.org/genedb/Search?name=Tb927.3.3423&organism=tryp	237	+															within rRNA cluster region, strand-switch region
GGGGTTTAATGTACGAATGCTTGACCTCCTCGATAATGCAGAGGGTATGAAGAGGTTGCTCAATGATGACCCGTTCT	Tb11a	2034838	2034914	77	2.57	0.86	0.189	CDS	putative DNA-direcetd RNA polymerase II subunit 9	http://www.genedb.org/genedb/Search?name=Tb11.02.5180&organism=tryp	4097	+	CDS	conserved hypothetical protein	http://www.genedb.org/genedb/Search?name=Tb11.02.5200&organism=tryp	2655	+	CDS	putative pantothenate kinase subunit	http://www.genedb.org/genedb/Search?name=Tb11.02.5190&organism=tryp	all	100	+
AGTAAATTTACATACAAGTTTTGCAGAAATATATGAATACAT	Tb004	112130	112171	42	4.54	0.76	0.194	CDS	conserved hypothetical protein	http://www.genedb.org/genedb/Search?name=Tb927.4.370&organism=tryp	394	-	CDS	conserved hypothetical protein	http://www.genedb.org/genedb/Search?name=Tb927.4.380&organism=tryp	691	-
AAAAAGTTTCCTCCGTT	Tb004	1332501	1332517	17	0.23	0.66	0.195	CDS	putative amino acid transporter	http://www.genedb.org/genedb/Search?name=Tb927.4.4870&organism=tryp	1955	-	CDS	conserved hypothetical protein	http://www.genedb.org/genedb/Search?name=Tb927.4.4880&organism=tryp	143	-
TGAGATGCAAAGGAAGGAGTGGAAGAGAAGCGGGAAGAGACGAGAAACGACCATATacacacacacacacaTATATATATGTGTGTCGGT	Tb008	1882754	1882843	90	0.76	0.83	0.206	CDS	putative cell division cycle protein	http://www.genedb.org/genedb/Search?name=Tb927.8.6500&organism=tryp	797	+	CDS	putative ubiquitin-conjugating enzyme E2/putative ubiquitin-protein ligase/putative ubiquitin carrier protein	http://www.genedb.org/genedb/Search?name=Tb927.8.6510&organism=tryp	647	+
TGTAAAAAACTGTATCACCTGTTTCCACCAAGGAAACGGGAAATGTAGTCTTTTCCGTATAATTTCCATCACATTGA	Tb003	741270	741346	77	3.47	0.76	0.221	CDS	conserved hypothetical protein	http://www.genedb.org/genedb/Search?name=Tb927.3.2860&organism=tryp	1688	-	CDS	conserved hypothetical protein	http://www.genedb.org/genedb/Search?name=Tb927.3.2880&organism=tryp	1972	-	CDS	conserved hypothetical protein	http://www.genedb.org/genedb/Search?name=Tb927.3.2870&organism=tryp	all	100	-
ATATATTTGTATATGCATA	Tb005	386933	386951	19	0.71	0.71	0.231	CDS	conserved hypothetical protein	http://www.genedb.org/genedb/Search?name=Tb927.5.1130&organism=tryp	1749	+	CDS	putative choline/ethanolamine kinase	http://www.genedb.org/genedb/Search?name=Tb927.5.1140&organism=tryp	1079	+
CGCACTCAT	Tb006	399827	399835	9	0.87	0.76	0.234	CDS	metacaspase MCA3/putative clan CD family C13 cysteine peptidase	http://www.genedb.org/genedb/Search?name=Tb927.6.930&organism=tryp	1433	-	CDS	metacaspase MCA2/putative clan CD family C13 cysteine peptidase	http://www.genedb.org/genedb/Search?name=Tb927.6.940&organism=tryp	339	-
ATGCCCTCTGGAACATGATGTTGTGAATTTCGTTGAGCAAGTCAGACATTGTCTCAGCGATGCGACCGTCCCA	Tb10a	3061118	3061190	73	0.79	0.67	0.234	CDS	conserved hypothetical protein	http://www.genedb.org/genedb/Search?name=Tb10.389.0650&organism=tryp	1195	-	CDS	conserved hypothetical protein	http://www.genedb.org/genedb/Search?name=Tb10.389.0620&organism=tryp	2322	-	CDS	putative bifunctional aminoacyl-tRNA synthetase	http://www.genedb.org/genedb/Search?name=Tb10.389.0630&organism=tryp	all	100	-
GCCCTCCTCAGTTCTGGCGGGCCTCCCTCCCTGTCGTTGTGCCTGCTGTGGACGGCCAGTGGGCTTCTGTGCAGCTC	Tb11a	1809611	1809687	77	1.76	0.67	0.241	CDS	conserved hypothetical protein	http://www.genedb.org/genedb/Search?name=Tb11.02.4340&organism=tryp	616	-	CDS	putative 40S ribosomal protein S21	http://www.genedb.org/genedb/Search?name=Tb11.02.4360&organism=tryp	648	-	CDS	putative 40S ribosomal protein S21	http://www.genedb.org/genedb/Search?name=Tb11.02.4350&organism=tryp	all	100	-								cluster 15
GATATTATCCGCTGATGATGGCCCATCCACTCAGCAGTTTTATCGATGCTCCTTTTCAAATGCTCGCCCAGGGT	Tb11a	3835749	3835822	74	2.65	0.64	0.244	CDS	conserved hypothetical protein	http://www.genedb.org/genedb/Search?name=Tb11.01.6270&organism=tryp	1643	-	CDS	conserved hypothetical protein	http://www.genedb.org/genedb/Search?name=Tb11.01.6285&organism=tryp	2401	-	CDS	conserved hypothetical protein	http://www.genedb.org/genedb/Search?name=Tb11.01.6280&organism=tryp	all	100	-
GCCCTCCTCAGTTCTGGCGGGCCTCCCTCCCTGTCGTTGTGCCTGCTGTGGACGGCCAGTGGGCTTCTGTGCAGCTC	Tb11a	1810467	1810543	77	1.76	0.66	0.252	CDS	putative 40S ribosomal protein S21	http://www.genedb.org/genedb/Search?name=Tb11.02.4350&organism=tryp	404	-	CDS	conserved hypothetical protein	http://www.genedb.org/genedb/Search?name=Tb11.02.4370&organism=tryp	768	-	CDS	putative 40S ribosomal protein S21	http://www.genedb.org/genedb/Search?name=Tb11.02.4360&organism=tryp	all	100	-								cluster 15
CGAGCACATGCGTG	Tb007	1874287	1874300	14	3.17	0.63	0.269	CDS	conserved hypothetical protein	http://www.genedb.org/genedb/Search?name=Tb927.7.6770&organism=tryp	845	-	CDS	hypothetical sequence orphan protein	http://www.genedb.org/genedb/Search?name=Tb927.7.6780&organism=tryp	1589	-
CAACCCGAACGGGAGTTCCACGTCGAACGGTACTTGCCGCGCTTCTCGCAAGTGGGCTCCGTGTCGTTAACCTGTTG	Tb10a	3530199	3530275	77	1.72	0.66	0.27	CDS	conserved hypothetical protein	http://www.genedb.org/genedb/Search?name=Tb10.61.1910&organism=tryp	1297	-	CDS	putative mitogen-activated protein kinase kinase kinase	http://www.genedb.org/genedb/Search?name=Tb10.61.1880&organism=tryp	3011	-	CDS	putative protein kinase	http://www.genedb.org/genedb/Search?name=Tb10.61.1900&organism=tryp	all	100	-
GCTGGGGGTCGGCGCACTGCCTGGACTACGTTTCCCTGACCTCAAATGTGGTCTGGCTCGCACAGTGACCAGCTGT	Tb11a	4271670	4271745	76	0.71	0.44	0.283	CDS	conserved hypothetical protein	http://www.genedb.org/genedb/Search?name=Tb11.01.8000&organism=tryp	1167	-	CDS	conserved hypothetical protein	http://www.genedb.org/genedb/Search?name=Tb11.01.8030&organism=tryp	3408	-	CDS	conserved hypothetical protein	http://www.genedb.org/genedb/Search?name=Tb11.01.8010&organism=tryp	all	100	-
TACACGGTCCGCCTGGCACGGGGAAAACTAGTGTTATCCGTGCAATTGCGGGCTACCTCAATCGTAGCATTGTTGC	Tb10a	706462	706537	76	0.01	0.48	0.286	CDS	putative deoxyhypusine synthase	http://www.genedb.org/genedb/Search?name=Tb10.70.4900&organism=tryp	1766	+	CDS	putative eukaryotic translation initiation factor 5	http://www.genedb.org/genedb/Search?name=Tb10.70.4880&organism=tryp	1261	+	CDS	conserved hypothetical protein	http://www.genedb.org/genedb/Search?name=Tb10.70.4890&organism=tryp	all	100	+
TACTTGGTATCGGGACAGCGGCTTATGCTGGTTTCCGTTAGTGGGATAATCACCACCTTTGAAACTCACAGAAGTTC	Tb10a	1061316	1061392	77	0.3	0.48	0.295	CDS	conserved hypothetical protein	http://www.genedb.org/genedb/Search?name=Tb10.70.3270&organism=tryp	719	-	CDS	hypothetical sequence orphan protein	http://www.genedb.org/genedb/Search?name=Tb10.70.3250&organism=tryp	208	-	CDS	conserved hypothetical protein	http://www.genedb.org/genedb/Search?name=Tb10.70.3260&organism=tryp	all	100	-
GCACTCGCCGCAACAAGTACCACGCGGCCACAGTGGGCGTGTAGCCGCTCCTCCTGGAAAGCTGGGGTCGTTAAAAA	Tb10a	1546461	1546537	77	0.65	0.53	0.296	CDS	putative phosphatidylinositol-N-acetylglucosaminyltransferase subunit c	http://www.genedb.org/genedb/Search?name=Tb10.70.0720&organism=tryp	1677	-	CDS	conserved hypothetical protein	http://www.genedb.org/genedb/Search?name=Tb10.70.0670&organism=tryp	9827	-	CDS	putative neurobeachin/beige protein	http://www.genedb.org/genedb/Search?name=Tb10.70.0690&organism=tryp	all	100	-
TCATCTCCGCCGTCACGTGCGGCAGAAGATGTTTTCTGTGCGAAAAATTTATATACCACTCCGAAGCCATTCTCA	Tb11a	152546	152620	75	0.27	0.44	0.315	CDS	conserved hypothetical protein	http://www.genedb.org/genedb/Search?name=Tb11.03.0470&organism=tryp	3227	-	CDS	RNA polymerase I second largest subunit	http://www.genedb.org/genedb/Search?name=Tb11.03.0450&organism=tryp	1426	-	CDS	conserved hypothetical protein	http://www.genedb.org/genedb/Search?name=Tb11.03.0460&organism=tryp	all	100	-
GTGAAGAGGATTCTGTAGCGCTGACAACTTCAGTACCGTCGGGGTTCTGTGGACAGTAACTCAGTGGGAGCAC	Tb007	852277	852349	73	0.5	0.37	0.318	CDS	conserved hypothetical protein	http://www.genedb.org/genedb/Search?name=Tb927.7.3290&organism=tryp	3663	-	CDS	conserved hypothetical protein	http://www.genedb.org/genedb/Search?name=Tb927.7.3310&organism=tryp	1511	-	CDS	conserved hypothetical protein	http://www.genedb.org/genedb/Search?name=Tb927.7.3300&organism=tryp	all	100	-
TTCGGCAACTGGCGGAAGAGGTACGCGTCGTAGGCTGGCCTCCCAGGCAGAAGTCGCTGCAGCCAAGATC	Tb09a	1813052	1813121	70	0.29	0.4	0.321	CDS	conserved hypothetical protein << unlikely hypothetical protein	http://www.genedb.org/genedb/Search?name=Tb09.211.3030&organism=tryp	603	+	CDS	conserved hypothetical protein	http://www.genedb.org/genedb/Search?name=Tb09.211.3050&organism=tryp	2953	+	CDS	putative DNA-repair protein	http://www.genedb.org/genedb/Search?name=Tb09.211.3040&organism=tryp	all	100	+									bordering unlikely protein
AACGGCCGCCT	Tb10a	572640	572650	11	2.72	0.36	0.332	CDS	putative ubiquitin carboxyl-terminal hydrolase/clan CA family C19 cysteine peptidase	http://www.genedb.org/genedb/Search?name=Tb10.70.5540&organism=tryp	3710	+	CDS	putative adrenodoxin reductase/ferredoxin NADP+ reductase-like protein	http://www.genedb.org/genedb/Search?name=Tb10.70.5510&organism=tryp	2439	+	CDS	piwi-like protein 1	http://www.genedb.org/genedb/Search?name=Tb10.70.5520&organism=tryp	all	100	+
TAAATAGATTTATATTCATATG	Tb11a	704100	704121	22	0.41	0.32	0.332	CDS	conserved hypothetical protein	http://www.genedb.org/genedb/Search?name=Tb11.02.0060&organism=tryp	620	-	CDS	putative aminopeptidase/clan MF family M17 metallo-peptidase	http://www.genedb.org/genedb/Search?name=Tb11.02.0070&organism=tryp	1427	-
TCCCTGGCGATGCCGGCCACCTCAACGTGGTGCCAGGGTCCAGTACACCGTATCATTGGGTGAAGCCAAGAGCCAGCAGCGTTCCTT	Tb008	53503	53589	87	2.27	0.33	0.334	CDS	putative variant surface glycoprotein (VSG) pseudogene/degenerate variant surface glycoprotein	http://www.genedb.org/genedb/Search?name=Tb927.8.260&organism=tryp	5448	+	CDS	putative variant surface glycoprotein (VSG) pseudogene/degenerate variant surface glycoprotein	http://www.genedb.org/genedb/Search?name=Tb927.8.270&organism=tryp	8897	+														cluster 10
CTTCTTGGTGCCCTCAAAGAAAATGGCGGTCAGTGAAGCGCACGCGTCAGCTGTTCCTACGACATGCGTGGAA	Tb10a	1437548	1437620	73	1.61	0.25	0.357	CDS	putative amino acid transporter	http://www.genedb.org/genedb/Search?name=Tb10.70.1170&organism=tryp	2072	-	CDS	conserved hypothetical protein	http://www.genedb.org/genedb/Search?name=Tb10.70.1140&organism=tryp	750	-	CDS	conserved hypothetical protein	http://www.genedb.org/genedb/Search?name=Tb10.70.1150&organism=tryp	all	100	-
AGGGAAATGCACAGAATGAAGGTATCACCACACATTGTGAAGTGGTGCGTATCATTTCTGAGTAATCGAACTGGC	Tb09b	485566	485640	75	1.46	0.25	0.362	CDS	putative variant surface glycoprotein (VSG) pseudogene/fragment variant surface glycoprotein	http://www.genedb.org/genedb/Search?name=Tb09.v4.0137&organism=tryp	2134	-	CDS	putative variant surface glycoprotein (VSG) pseudogene	http://www.genedb.org/genedb/Search?name=Tb09.v4.0138&organism=tryp	3210	-
CCCTGGCGATGCCGGCCACCTCAACGTGGTGCCAGGGTCCAGTACCCCGTATCATCGGGGGAAGCCAAGAGCCAGCAGAGTTCCTT	Tb001	122518	122603	86	4.17	0.36	0.365	CDS	putative leucine-rich repeat protein (LRRP)	http://www.genedb.org/genedb/Search?name=Tb927.1.290&organism=tryp	5200	+	CDS	unlikely hypothetical protein >> putative retrotransposon hot spot protein (RHS pseudogene)	http://www.genedb.org/genedb/Search?name=Tb927.1.320&organism=tryp	7646	+	CDS	putative retrotransposon hot spot protein (RHS, pseudogene)	http://www.genedb.org/genedb/Search?name=Tb927.1.300&organism=tryp	all	100	+								cluster 10	bordering unlikely protein, within pseudo strand-switch region
GCAACAGCTG	Tb10a	1987991	1988000	10	0.13	0.27	0.365	CDS	conserved hypothetical protein	http://www.genedb.org/genedb/Search?name=Tb10.6k15.2490&organism=tryp	287	-	CDS	conserved hypothetical protein	http://www.genedb.org/genedb/Search?name=Tb10.6k15.2470&organism=tryp	304	-
ATATATATAC	Tb11a	3231528	3231537	10	0.68	0.24	0.382	CDS	conserved hypothetical protein/predicted zinc finger C3HC4 type (RING finger) protein	http://www.genedb.org/genedb/Search?name=Tb11.01.4160&organism=tryp	240	+	CDS	putative DNA photolyase	http://www.genedb.org/genedb/Search?name=Tb11.01.4170&organism=tryp	567	+
ATATTGCACAACCGCTCATGAAACTTTTCTCTAAATCGCGCAAGCCATTCGGGTCCCGGGTGCATTTTTGCTAGT	Tb003	537055	537129	75	0.43	0.17	0.394	CDS	putative kinesin	http://www.genedb.org/genedb/Search?name=Tb927.3.2040&organism=tryp	4527	-	CDS	putative protein kinase	http://www.genedb.org/genedb/Search?name=Tb927.3.2060&organism=tryp	3891	-	CDS	conserved hypothetical protein	http://www.genedb.org/genedb/Search?name=Tb927.3.2050&organism=tryp	all	100	-
AAGACCAATCACCACATTTGGCTGAGGCAGACACATTTTGTACAACTCACGCGGTGTGACGTAGTCAACAAGGCGT	Tb007	925528	925603	76	4.26	0.14	0.412	CDS	conserved hypothetical protein	http://www.genedb.org/genedb/Search?name=Tb927.7.3550&organism=tryp	4952	-	CDS	conserved hypothetical protein	http://www.genedb.org/genedb/Search?name=Tb927.7.3570&organism=tryp	1539	-	CDS	conserved hypothetical protein	http://www.genedb.org/genedb/Search?name=Tb927.7.3560&organism=tryp	all	100	-
CCCTGGTCATCAGGTGCGGCGGCCTCCTTAGCAGCCCGCTCCTGCTCCTCCTTAACCTTCGCGTACCGCGCGAGA	Tb004	490782	490856	75	1.33	0.17	0.418	CDS	component of the GPI transamidase complex	http://www.genedb.org/genedb/Search?name=Tb927.4.1920&organism=tryp	1441	-	CDS	conserved hypothetical protein	http://www.genedb.org/genedb/Search?name=Tb927.4.1940&organism=tryp	1004	-	CDS	putative RNA-binding protein	http://www.genedb.org/genedb/Search?name=Tb927.4.1930&organism=tryp	all	100	-
CTGTTGCCACCGGTAATATGGGTATGCCCATGCCCGTTTCCCCGGCGCCGCCAGCAGTTTC	Tb008	1576674	1576734	61	0.5	0.09	0.428	CDS	conserved hypothetical protein	http://www.genedb.org/genedb/Search?name=Tb927.8.5280&organism=tryp	2130	+	CDS	conserved hypothetical protein	http://www.genedb.org/genedb/Search?name=Tb927.8.5300&organism=tryp	1217	+	CDS	conserved hypothetical protein	http://www.genedb.org/genedb/Search?name=Tb927.8.5290&organism=tryp	all	100	+
TCGTGCAAGAATGAAATGTTTATCTACACGAAGAGCTTCCTCAAATTTCATACTAGCGGTCTGAAGGCTTGTGCCA	Tb003	832399	832474	76	1.21	-0.05	0.478	CDS	hypothetical sequence orphan protein	http://www.genedb.org/genedb/Search?name=Tb927.3.3210&organism=tryp	3164	-	CDS	conserved hypothetical protein	http://www.genedb.org/genedb/Search?name=Tb927.3.3230&organism=tryp	747	-	CDS	conserved hypothetical protein	http://www.genedb.org/genedb/Search?name=Tb927.3.3220&organism=tryp	all	100	-
GTATAGACTTTTGGTGACAATGGAACTAATTGCATCACTGGGGTTAAAGCGGTTTTGTCGGACGGTTGTCCCGC	Tb10a	452505	452578	74	1.49	-0.03	0.48	CDS	hypothetical sequence orphan protein	http://www.genedb.org/genedb/Search?name=Tb10.70.6250&organism=tryp	4847	-	CDS	putative nucleotide binding protein	http://www.genedb.org/genedb/Search?name=Tb10.70.6210&organism=tryp	1223	+	CDS	histone deacetylase 1/histone deacethylase 1-like protein	http://www.genedb.org/genedb/Search?name=Tb10.70.6220&organism=tryp	all	100	+									within strand-switch region
GCACACACTTTC	Tb11a	4447400	4447411	12	0.57	-0.19	0.482	CDS	conserved hypothetical protein	http://www.genedb.org/genedb/Search?name=Tb11.01.8650&organism=tryp	2680	-	CDS	conserved hypothetical protein	http://www.genedb.org/genedb/Search?name=Tb11.01.8680&organism=tryp	256	-
CCCTGGCGATGCCGGCCACCTCAACGTGGTGCCAGAGTCCAGTACCCCGTATAATCGGGGGAAGCCAAGAGCCAGCAGCGTTCCTT	Tb11a	7995	8080	86	2.41	-0.09	0.492	CDS	putative variant surface glycoprotein (VSG)	http://www.genedb.org/genedb/Search?name=Tb11.51.0005&organism=tryp	3647	-	CDS	putative expression site-associated gene (ESAG) pseudogene/fragment expression site-associated gene 9 (ESAG9)	http://www.genedb.org/genedb/Search?name=Tb11.51.0004&organism=tryp	5487	-														cluster 10
GAAGAAAATAA	Tb003	183507	183517	11	0.63	0.22	0.508	CDS	conserved hypothetical protein	http://www.genedb.org/genedb/Search?name=Tb927.3.750&organism=tryp	84	-	CDS	conserved hypothetical protein	http://www.genedb.org/genedb/Search?name=Tb927.3.760&organism=tryp	294	-
ATCAGTGCTTAGCCTGCCGTTTACCGAGGCTTTAGAGTCACTCATCGACGCTATCGGAACCCGACTTCTTCGTA	Tb10a	2195724	2195797	74	0.2	-0.18	0.526	CDS	conserved hypothetical protein	http://www.genedb.org/genedb/Search?name=Tb10.6k15.1440&organism=tryp	4623	+	CDS	conserved hypothetical protein/leucine-rich repeat protein (LRRP)	http://www.genedb.org/genedb/Search?name=Tb10.6k15.1420&organism=tryp	803	+	CDS	conserved hypothetical protein	http://www.genedb.org/genedb/Search?name=Tb10.6k15.1430&organism=tryp	all	100	+
TGACGCATACCGTCATGAAGCAACTTGCTGAGGAATGGCAGAGCGCAACCACCGTTCCGAAGGGGGTCAG	Tb11a	1375278	1375347	70	0.57	-0.22	0.541	CDS	conserved hypothetical protein	http://www.genedb.org/genedb/Search?name=Tb11.02.2490&organism=tryp	1576	+	CDS	guanine nucleotide-binding beta subunit-like protein/G-protein (beta)-like protein/beta transducin-like protein	http://www.genedb.org/genedb/Search?name=Tb11.02.2510&organism=tryp	732	+	CDS	conserved hypothetical protein	http://www.genedb.org/genedb/Search?name=Tb11.02.2500&organism=tryp	all	100	+
CGTCACCGCCGTGAAGCTCACGAAGCATTACGTAACGGGCGGCGACAAGGCCACCCTGAGAAAATCCC	Tb11a	4449988	4450055	68	0.09	-0.21	0.543	CDS	conserved hypothetical protein	http://www.genedb.org/genedb/Search?name=Tb11.01.8650&organism=tryp	5268	-	CDS	conserved hypothetical protein	http://www.genedb.org/genedb/Search?name=Tb11.01.8690&organism=tryp	1947	-	CDS	conserved hypothetical protein	http://www.genedb.org/genedb/Search?name=Tb11.01.8680&organism=tryp	all	100	-
AAACTGTGTTTCATCCACGGTGGAAGCGCAGAACGAGAACCACGGCCAAGTCCGCCCCTATGGAGGTGTT	Tb10a	1814369	1814438	70	0.18	-0.36	0.577	CDS	conserved hypothetical protein	http://www.genedb.org/genedb/Search?name=Tb10.6k15.3420&organism=tryp	2468	-	CDS	conserved hypothetical protein	http://www.genedb.org/genedb/Search?name=Tb10.6k15.3400&organism=tryp	2571	-	CDS	putative pre-mRNA splicing factor ATP-dependent RNA helicase	http://www.genedb.org/genedb/Search?name=Tb10.6k15.3410&organism=tryp	all	100	-
GCGTGCCCG	Tb11a	2450798	2450806	9	0.37	-0.02	0.578	CDS	conserved hypothetical protein	http://www.genedb.org/genedb/Search?name=Tb11.01.0880&organism=tryp	610	+	CDS	conserved hypothetical protein	http://www.genedb.org/genedb/Search?name=Tb11.01.0890&organism=tryp	398	+
CACACGCGC	Tb003	784328	784336	9	0.06	0.16	0.586	CDS	conserved hypothetical protein	http://www.genedb.org/genedb/Search?name=Tb927.3.3050&organism=tryp	2478	-	CDS	conserved hypothetical protein	http://www.genedb.org/genedb/Search?name=Tb927.3.3060&organism=tryp	521	-
CCTGCTGGCCGAGTCGCAGGTTCACATCGGTTACTCCAAGAGGAGCGCCTCCCTGGCGGCCAGACCGA	Tb11a	4397639	4397706	68	1.44	-0.36	0.588	CDS	putative chaperone protein DNAJ	http://www.genedb.org/genedb/Search?name=Tb11.01.8480&organism=tryp	920	-	CDS	putative t-complex protein 1 alpha subunit	http://www.genedb.org/genedb/Search?name=Tb11.01.8510&organism=tryp	1571	-	CDS	conserved hypothetical protein	http://www.genedb.org/genedb/Search?name=Tb11.01.8500&organism=tryp	all	100	-
GGGGAAGTTGTTCCCTGTAAATTCGTATCGCAGGGTTCACCGGAACCACCAGTGGCGGATGCCCTAATCGT	Tb008	725095	725165	71	2.9	-0.34	0.602	CDS	conserved hypothetical protein	http://www.genedb.org/genedb/Search?name=Tb927.8.2400&organism=tryp	836	+	CDS	conserved hypothetical protein	http://www.genedb.org/genedb/Search?name=Tb927.8.2420&organism=tryp	833	+	CDS	putative amidase	http://www.genedb.org/genedb/Search?name=Tb927.8.2410&organism=tryp	all	100	+
GTGTGCAACATCATTGTAGATACTTCTGTGCCATCTAGGTGTCGGATTGTTGCGGTGAAAACACTCATTTGCT	Tb10a	2065869	2065941	73	0.06	-0.46	0.619	CDS	conserved hypothetical protein	http://www.genedb.org/genedb/Search?name=Tb10.6k15.2070&organism=tryp	4111	+	CDS	putative 40S ribosomal protein S12	http://www.genedb.org/genedb/Search?name=Tb10.6k15.2050&organism=tryp	5035	+	CDS	putative phosphatidylinositol 3 kinase	http://www.genedb.org/genedb/Search?name=Tb10.6k15.2060&organism=tryp	all	100	+
CATACATAT	Tb003	419264	419272	9	0.23	-0.19	0.648	CDS	conserved hypothetical protein	http://www.genedb.org/genedb/Search?name=Tb927.3.1600&organism=tryp	1181	-	CDS	putative protein kinase	http://www.genedb.org/genedb/Search?name=Tb927.3.1610&organism=tryp	528	-
AATACGTATA	Tb10a	956774	956783	10	0.36	-0.45	0.669	CDS	conserved hypothetical protein	http://www.genedb.org/genedb/Search?name=Tb10.70.3700&organism=tryp	1250	-	CDS	conserved hypothetical protein	http://www.genedb.org/genedb/Search?name=Tb10.70.3690&organism=tryp	821	-
CACCACGCGATAGGAGTGGCCCAAAGGAGCCCACCGTCTTGATGAAACCGCATCGTTTCTGC	Tb11a	3054954	3055015	62	2.25	-0.56	0.671	CDS	conserved hypothetical protein	http://www.genedb.org/genedb/Search?name=Tb11.01.3470&organism=tryp	2121	+	CDS	conserved hypothetical protein	http://www.genedb.org/genedb/Search?name=Tb11.01.3490&organism=tryp	836	+	CDS	conserved hypothetical protein	http://www.genedb.org/genedb/Search?name=Tb11.01.3480&organism=tryp	all	100	+
GAATGGTGTTCAAGTATCGTTGCAACTGCTGAGTGGGAGATGCCCTCGTTGCTGCTTTGAAGTTTCTCAAGCATC	Tb008	606535	606609	75	0.03	-0.54	0.672	CDS	conserved hypothetical protein	http://www.genedb.org/genedb/Search?name=Tb927.8.1850&organism=tryp	1128	-	CDS	Golgi/lysosome glycoprotein 1	http://www.genedb.org/genedb/Search?name=Tb927.8.1870&organism=tryp	3904	-	CDS	pitrilysin-like metalloprotease/clan ME family M16C metallo-peptidase	http://www.genedb.org/genedb/Search?name=Tb927.8.1860&organism=tryp	all	100	-
CATTAGTAG	Tb11a	3637501	3637509	9	1.03	-0.5	0.698	CDS	putative kinesin-II 85 Kd subunit	http://www.genedb.org/genedb/Search?name=Tb11.01.5490&organism=tryp	198	+	CDS	putative U3 small nucleolar ribonucleoprotein protein IMP3	http://www.genedb.org/genedb/Search?name=Tb11.01.5500&organism=tryp	387	+
GTGCACTCGCCTCACTGATTGGAATAAATCCTGTTACCAACAAGCTGGGAATCCATTAAGTTGCTCGTCT	Tb11a	1469524	1469593	70	0.22	-0.72	0.747	CDS	conserved hypothetical protein	http://www.genedb.org/genedb/Search?name=Tb11.02.2890&organism=tryp	1758	+	CDS	conserved hypothetical protein	http://www.genedb.org/genedb/Search?name=Tb11.02.2920&organism=tryp	904	+	CDS	conserved hypothetical protein	http://www.genedb.org/genedb/Search?name=Tb11.02.2910&organism=tryp	all	100	+
CGGCAGGCACTTGAGGTTGTGAAGGAACTTGTGGATGCTGACCCGCGCTGCTCGCAGTATTGCTGGCGGCGG	Tb10a	3281078	3281149	72	2.25	-0.73	0.755	CDS	conserved hypothetical protein	http://www.genedb.org/genedb/Search?name=Tb10.61.3210&organism=tryp	1564	-	CDS	putative 60S ribosomal protein L7	http://www.genedb.org/genedb/Search?name=Tb10.61.3190&organism=tryp	1386	-	CDS	putative RNA-binding protein RBP29	http://www.genedb.org/genedb/Search?name=Tb10.61.3200&organism=tryp	all	100	-
GAAAGAAAGTTCACCACCGTGCCTTTCGTTACAAGTCCGCAACGCACAGAACGATACCCCTTTG	Tb008	240644	240707	64	0.62	-0.8	0.764	CDS	conserved hypothetical protein	http://www.genedb.org/genedb/Search?name=Tb927.8.820&organism=tryp	5282	-	CDS	conserved hypothetical protein	http://www.genedb.org/genedb/Search?name=Tb927.8.840&organism=tryp	2055	-	CDS	conserved hypothetical protein	http://www.genedb.org/genedb/Search?name=Tb927.8.830&organism=tryp	all	100	-
AACTCTGCGCTGGGTTTTCGCTTAACATGCTCGCATGCCGTACAGCCCTCTTTCAGGTGCTGCGGTGGGACC	Tb008	2231533	2231604	72	0.92	-0.91	0.803	CDS	conserved hypothetical protein	http://www.genedb.org/genedb/Search?name=Tb927.8.7730&organism=tryp	2282	+	CDS	conserved hypothetical protein	http://www.genedb.org/genedb/Search?name=Tb927.8.7750&organism=tryp	14941	+	CDS	putative amino acid transporter	http://www.genedb.org/genedb/Search?name=Tb927.8.7740&organism=tryp	all	100	+
ACTTCCCGCTATCACTGGTGTGTTTGGCATCGCGACGAATTGTCTTTTCAGGTCCATCAAATATGGATGG	Tb10a	3260088	3260157	70	1.77	-0.98	0.819	CDS	FT putative NADH-ubiquinone oxidoreductase complex I subunit/putative NDUFA9 subunit	http://www.genedb.org/genedb/Search?name=Tb10.05.0070&organism=tryp	1856	-	CDS	conserved hypothetical protein	http://www.genedb.org/genedb/Search?name=Tb10.05.0090&organism=tryp	1640	-	CDS	putative glucosidase	http://www.genedb.org/genedb/Search?name=Tb10.05.0080&organism=tryp	all	100	-
TTTGGAAGAAAGACGCACATGACCACAGCTGTCAGGTTGGTGTCCGAACCTTTTCTTGCGGAAGAAGGAG	Tb007	522733	522802	70	3.18	-1	0.832	CDS	putative heat shock protein DNAJ	http://www.genedb.org/genedb/Search?name=Tb927.7.2070&organism=tryp	2153	-	CDS	conserved hypothetical protein	http://www.genedb.org/genedb/Search?name=Tb927.7.2090&organism=tryp	7380	-	CDS	putative methyltransferase/mRNA cap methyltransferase-like protein	http://www.genedb.org/genedb/Search?name=Tb927.7.2080&organism=tryp	all	100	-
ACCTATCGCTAGGAAATGCGTTGCGAAGTGGTTTGGCCCGCACAAATCAGAATTCTTCGGCGGTCATTA	Tb11a	3790740	3790808	69	1.78	-1.07	0.839	CDS	putative ubiquitin carboxyl-terminal hydrolase	http://www.genedb.org/genedb/Search?name=Tb11.01.6080&organism=tryp	561	+	CDS	conserved hypothetical protein	http://www.genedb.org/genedb/Search?name=Tb11.01.6100&organism=tryp	1721	+	CDS	putative RNA polymerase subunit	http://www.genedb.org/genedb/Search?name=Tb11.01.6090&organism=tryp	all	100	+									near strand-switch region
CTTAAACACGTCAGTGGAACGCCCCTCGAGAACGGCCCCCACCGCGCCGCCATCATCGGCGT	Tb003	545776	545837	62	0.19	-1.04	0.841	CDS	putative protein kinase	http://www.genedb.org/genedb/Search?name=Tb927.3.2060&organism=tryp	3449	-	CDS	conserved hypothetical protein	http://www.genedb.org/genedb/Search?name=Tb927.3.2080&organism=tryp	2420	-	CDS	conserved hypothetical protein	http://www.genedb.org/genedb/Search?name=Tb927.3.2070&organism=tryp	all	100	-
TTGTGATGGACGCTTTCAACACTGCAATCCGATTTGTTGAGAGTGAACAGAACATCTTAACGAAGGGGAA	Tb11a	3707975	3708044	70	1.33	-1.02	0.845	CDS	putative ubiquitin-conjugating enzyme E2/putative ubiquitin carrier protein/putative ubiquitin-protein ligase	http://www.genedb.org/genedb/Search?name=Tb11.01.5790&organism=tryp	2154	+	CDS	conserved hypothetical protein	http://www.genedb.org/genedb/Search?name=Tb11.01.5820&organism=tryp	4908	+	CDS	putative calpain-like cysteine peptidase/putative antigen/putative clan CA family C2 cysteine peptidase	http://www.genedb.org/genedb/Search?name=Tb11.01.5800&organism=tryp	all	100	+
GCCCGTGGATAAACAACGACGTGGCGGAGGGTAACCACCGTTGGTTCTTGCTGTTTCTCCTAATACACATC	Tb11a	3323427	3323497	71	0.34	-1.09	0.863	CDS	conserved hypothetical protein	http://www.genedb.org/genedb/Search?name=Tb11.01.4480&organism=tryp	1225	+	CDS	conserved hypothetical protein	http://www.genedb.org/genedb/Search?name=Tb11.01.4500&organism=tryp	1575	+	CDS	putative zinc finger DHHC domain-containing transmembrane protein	http://www.genedb.org/genedb/Search?name=Tb11.01.4490&organism=tryp	all	100	+
AGTTGTTTCCTTCGCTGCGTTGCGACATCCTTCGAGGTCTGCACATTCGCAATGTACGACACT	Tb11a	4055453	4055515	63	0.52	-1.2	0.877	CDS	methionyl-trna formyltransferase	http://www.genedb.org/genedb/Search?name=Tb11.01.7110&organism=tryp	830	-	CDS	putative Tb-291 membrane associated protein	http://www.genedb.org/genedb/Search?name=Tb11.01.7130&organism=tryp	622	-	CDS	conserved hypothetical protein	http://www.genedb.org/genedb/Search?name=Tb11.01.7120&organism=tryp	all	100	-
AAGGTGGGGTAGTCCACATGATTTTCCATCTCCGGATGAGCAAAAGAGATTTCGAGCACCCTCAGTTCCTC	Tb11a	1802089	1802159	71	0.07	-1.18	0.879	CDS	conserved hypothetical protein	http://www.genedb.org/genedb/Search?name=Tb11.02.4310&organism=tryp	1453	-	CDS	conserved hypothetical protein	http://www.genedb.org/genedb/Search?name=Tb11.02.4330&organism=tryp	2781	-	CDS	conserved hypothetical protein	http://www.genedb.org/genedb/Search?name=Tb11.02.4320&organism=tryp	all	100	-
TGATGATGTTACGAATAACGTCGTCATCAGACATTGTATTATCTTTTCCGGAAGCTAGTGAGCGCA	Tb09a	1711585	1711650	66	0.09	-1.25	0.892	CDS	PRP8 protein homologue/U5 snRNA-associated splicing factor	http://www.genedb.org/genedb/Search?name=Tb09.211.2420&organism=tryp	2431	-	CDS	conserved hypothetical protein/unc-50 related protein homolog	http://www.genedb.org/genedb/Search?name=Tb09.211.2440&organism=tryp	790	-	CDS	conserved hypothetical protein	http://www.genedb.org/genedb/Search?name=Tb09.211.2430&organism=tryp	all	100	-									near strand-switch region
CTTTTTCCATTTGTAGGGATTTGTACTGTAGCGGTGAAAATTCTACCTTGGATAAGTGGCGAAACATTGTTT	Tb10a	2045045	2045116	72	1.21	-1.41	0.912	CDS	hypothetical sequence orphan protein	http://www.genedb.org/genedb/Search?name=Tb10.6k15.2140&organism=tryp	1815	+	CDS	conserved hypothetical protein	http://www.genedb.org/genedb/Search?name=Tb10.6k15.2110&organism=tryp	782	+	CDS	putative ribonuclease	http://www.genedb.org/genedb/Search?name=Tb10.6k15.2130&organism=tryp	all	100	+									near strand-switch region
AGAAACGGTGCCACGCAATATCAGTGCTGCTTCCATTAAGTGGAGTGACTACCGTATCTGCAATCGGTGCG	Tb004	95364	95434	71	0.63	-1.38	0.924	CDS	putative retrotransposon hot spot protein 3 (RHS3)	http://www.genedb.org/genedb/Search?name=Tb927.4.300&organism=tryp	17070	-	CDS	conserved hypothetical protein	http://www.genedb.org/genedb/Search?name=Tb927.4.320&organism=tryp	5873	-	CDS	conserved hypothetical protein	http://www.genedb.org/genedb/Search?name=Tb927.4.310&organism=tryp	all	100	-
GCGGCAACGTTCGCATACGGCGCAAAACCGTACCTTCTATTCGCGACCACTCATCCTCTGAGGG	Tb09a	2047027	2047090	64	2.16	-1.79	0.966	CDS	conserved hypothetical protein	http://www.genedb.org/genedb/Search?name=Tb09.211.4130&organism=tryp	1501	-	CDS	conserved hypothetical protein	http://www.genedb.org/genedb/Search?name=Tb09.211.4155&organism=tryp	780	-	CDS	conserved hypothetical protein	http://www.genedb.org/genedb/Search?name=Tb09.211.4150&organism=tryp	all	100	-									near strand-switch region
AAATGCAATGCTTCTGTCACCGTTGTGACACAAGCGCCAACCTCAGTACTATTTGTGAGCAC	Tb11a	4456863	4456924	62	5.19	-2.31	0.994	CDS	conserved hypothetical protein	http://www.genedb.org/genedb/Search?name=Tb11.01.8690&organism=tryp	2108	-	CDS	conserved hypothetical protein	http://www.genedb.org/genedb/Search?name=Tb11.01.8710&organism=tryp	1358	-	CDS	putative ABC transporter	http://www.genedb.org/genedb/Search?name=Tb11.01.8700&organism=tryp	all	100	-
