# Supplementary material for: Genome-wide computational identification of functional RNA elements in Trypanosoma brucei
Source: BMC Genomics. 2009 Aug 4;10:355. doi: 10.1186/1471-2164-10-355 (PMC2907701; doi:10.1186/1471-2164-10-355)
Supplement: Additional file 2 — List of microRNA sequences that were used for assessing the sensitivity of our microRNA prediction method. Accession numbers correspond to miRBase http://microrna.sanger.ac.uk/sequences/. [file 1471-2164-10-355-S2.txt]

#Apis mellifera
ame-let-7	MI0005726
ame-mir-2-1	MI0001589
ame-mir-9b	MI0001597
ame-mir-13a	MI0005730
ame-mir-79	MI0005742
ame-mir-100	MI0005728
ame-mir-184	MI0001580
ame-mir-275	MI0005733
ame-mir-279	MI0005734
ame-mir-927	MI0005748
#Drosophila melanogaster
dme-mir-1	MI0000116
dme-mir-2c	MI0000431
dme-mir-31b	MI0000410
dme-mir-284	MI0000369
dme-mir-927	MI0005843
dme-mir-960	MI0005815
dme-mir-969	MI0005826
dme-mir-986	MI0005845
dme-mir-1000	MI0005862
dme-mir-1002	MI0005824
#Caenorhabditis elegans
cel-let-7	MI0000001
cel-mir-1	MI0000003
cel-mir-36	MI0000007
cel-mir-41	MI0000012
cel-mir-51	MI0000022
cel-mir-65	MI0000036
cel-mir-70	MI0000041
cel-mir-243	MI0000319
cel-mir-784	MI0005184
cel-mir-1818	MI0007980
#Homo sapiens
hsa-mir-7-3	MI0000265
hsa-mir-135a-2	MI0000453
hsa-mir-181d	MI0003139
hsa-mir-320b-2	MI0003839
hsa-mir-496	MI0003136
hsa-mir-548k	MI0006354
hsa-mir-567	MI0003573
hsa-mir-633	MI0003648
hsa-mir-1197	MI0006656
hsa-mir-1302-1	MI0006362
#Schmidtea mediterranea
sme-let-7a	MI0005122
sme-lin-4	MI0005125
sme-mir-2c	MI0005134
sme-mir-7b	MI0005137
sme-mir-12	MI0005141
sme-mir-79	MI0005153
sme-mir-184	MI0005163
sme-mir-747	MI0005166
sme-mir-752	MI0005178
sme-mir-756	MI0005182
#Oikopleura dioica
odi-mir-1b	MI0007134
odi-mir-124a	MI0007145
odi-mir-1469	MI0007080
odi-mir-1475	MI0007086
odi-mir-1480	MI0007091
odi-mir-1485	MI0007096
odi-mir-1489	MI0007099
odi-mir-1495	MI0007108
odi-mir-1498	MI0007120
odi-mir-1502	MI0007124
#Xenopus tropicalis
xtr-let-7c	MI0004886
xtr-let-7e-1	MI0004907
xtr-let-7e-2	MI0004909
xtr-let-7f	MI0004887
xtr-mir-7-1	MI0004790
xtr-mir-7-2	MI0004792
xtr-mir-7-3	MI0004791
xtr-mir-27b	MI0004810
xtr-mir-98	MI0004820
xtr-mir-196a	MI0004942
#Gallus gallus
gga-let-7b	MI0001172
gga-mir-215	MI0001203
gga-mir-16-2	MI0001222
gga-mir-27b	MI0001274
gga-mir-187	MI0001193
gga-mir-7-3	MI0001269
gga-mir-181b-1	MI0001219
gga-mir-301	MI0001240
gga-mir-20b	MI0001517
gga-mir-146a	MI0001235
#Canis familiaris
cfa-mir-1-1	MI0008060
cfa-mir-26a-2	MI0007990
cfa-mir-212	MI0008155
cfa-mir-365-1	MI0001657
cfa-mir-365-1	MI0001657
cfa-mir-365-2	MI0001647
cfa-mir-429	MI0001644
cfa-mir-448	MI0001640
cfa-mir-449	MI0001651
cfa-mir-450a	MI0001655
#Monodelphis domestica
mdo-let-7a-1	MI0005360
mdo-let-7b	MI0005351
mdo-mir-10b	MI0005274
mdo-mir-19b	MI0005358
mdo-mir-27b	MI0005367
mdo-mir-107	MI0005286
mdo-mir-181b	MI0005344
mdo-mir-214	MI0005319
mdo-mir-340	MI0007268
mdo-mir-365	MI0005326
#Macaca mulatta
mml-mir-16-1	MI0002958
mml-mir-26a-1	MI0002646
mml-mir-124a-1	MI0002766
mml-mir-127	MI0002582
mml-mir-145	MI0002558
mml-mir-181a-2	MI0002808
mml-mir-181b-1	MI0002932
mml-mir-181c	MI0002811
mml-mir-221	MI0002892
mml-mir-1240	MI0006330
#Anopheles gambiae
aga-let-7	MI0001600
aga-mir-12	MI0006240
aga-mir-34	MI0006239
aga-mir-275	MI0001613
aga-mir-281	MI0001618
aga-mir-306	MI0006243
aga-mir-989	MI0006242
aga-mir-996	MI0006241
aga-mir-1174	MI0006237
aga-mir-1175	MI0006238
#Mus musculus
mmu-mir-1-2	MI0000652
mmu-mir-29b-2	MI0000712
mmu-mir-30d	MI0000549
mmu-mir-98	MI0000586
mmu-mir-101b	MI0000649
mmu-mir-129-1	MI0000222
mmu-mir-410	MI0001161
mmu-mir-467h	MI0006302
mmu-mir-669b	MI0004666
mmu-mir-669e	MI0006300
#Rattus norvegicus
rno-let-7f-2	MI0000834
rno-mir-19b-2	MI0000848
rno-mir-103-1	MI0000888
rno-mir-138-2	MI0000911
rno-mir-181b-2	MI0000927
rno-mir-222	MI0000962
rno-mir-380	MI0006141
rno-mir-503	MI0003555
rno-mir-742	MI0006161
rno-mir-878	MI0006120
#Bos taurus
bta-let-7c	MI0005454
bta-mir-29a	MI0004733
bta-mir-30d	MI0004747
bta-mir-127	MI0005008
bta-mir-181c	MI0005032
bta-mir-200a	MI0005037
bta-mir-215	MI0005016
bta-mir-345	MI0005019
bta-mir-365	MI0005465
bta-mir-497	MI0005467
#Danio rerio
dre-mir-1-1	MI0001878
dre-let-7a-5	MI0001862
dre-let-7e	MI0001871
dre-mir-18a	MI0001900
dre-mir-26a-2	MI0001925
dre-mir-30b	MI0001941
dre-mir-128-2	MI0001981
dre-mir-137-1	MI0002000
dre-mir-196b	MI0002036
dre-mir-430b-10	MI0002150
#Chlamydomonas reinhardtii
cre-MIR910	MI0005703
cre-MIR912	MI0005705
cre-MIR915	MI0005708
cre-MIR917	MI0005710
cre-MIR918	MI0005697
cre-MIR1144b	MI0006235
cre-MIR1148	MI0006209
cre-MIR1161	MI0006222
cre-MIR1164	MI0006225
cre-MIR1168	MI0006228
#Physcomitrella patens
ppt-MIR156c	MI0005654
ppt-MIR160d	MI0005658
ppt-MIR160g	MI0005903
ppt-MIR166g	MI0005910
ppt-MIR390a	MI0003494
ppt-MIR538b	MI0003511
ppt-MIR1029	MI0005974
ppt-MIR1056	MI0006015
ppt-MIR1216	MI0004715
ppt-MIR1223c	MI0005952
#Arabidopsis thaliana
ath-MIR156e	MI0000182
ath-MIR161	MI0000193
ath-MIR167b	MI0000209
ath-MIR169e	MI0000979
ath-MIR172e	MI0001089
ath-MIR395f	MI0001012
ath-MIR781	MI0005111
ath-MIR827	MI0005383
ath-MIR840	MI0005396
ath-MIR860	MI0005437
#Brassica napus
bna-MIR166b	MI0006475
bna-MIR167a	MI0006471
bna-MIR168	MI0006470
bna-MIR169a	MI0006457
bna-MIR169g	MI0006463
bna-MIR169m	MI0006469
bna-MIR171d	MI0006453
bna-MIR390a	MI0006447
bna-MIR390c	MI0006449
bna-MIR397b	MI0006446
#Populus trichocarpa
ptc-MIR156i	MI0002192
ptc-MIR162a	MI0002209
ptc-MIR162b	MI0002210
ptc-MIR164b	MI0002213
ptc-MIR168a	MI0002243
ptc-MIR171f	MI0002282
ptc-MIR171n	MI0007034
ptc-MIR478d	MI0002373
ptc-MIR1449	MI0007049
ptc-MIR1446a	MI0007042
#Oryza sativa
osa-MIR439a	MI0001691
osa-MIR444c	MI0006975
osa-MIR444f	MI0006978
osa-MIR535	MI0003505
osa-MIR809h	MI0005228
osa-MIR810a	MI0005229
osa-MIR819d	MI0005255
osa-MIR819h	MI0005259
osa-MIR1430	MI0006970
osa-MIR1436	MI0007022
#Triticum aestivum
tae-MIR171	MI0006175
tae-MIR408	MI0006177
tae-MIR1117	MI0006179
tae-MIR1118	MI0006180
tae-MIR1120	MI0006182
tae-MIR1124	MI0006186
tae-MIR1125	MI0006187
tae-MIR1125	MI0006187
tae-MIR1134	MI0006196
tae-MIR1137	MI0006199
#Ciona intestinalis
cin-let-7a-1	MI0007149
cin-let-7d	MI0007153
cin-mir-31	MI0007156
cin-mir-34	MI0007158
cin-mir-92a	MI0007160
cin-mir-126	MI0007166
cin-mir-141	MI0007168
cin-mir-153	MI0007169
cin-mir-200	MI0007175
cin-mir-219	MI0007178
#Epstein barr virus
ebv-mir-BART5	MI0003727
ebv-mir-BART16	MI0004989
#Herpes simplex virus 1
hsv1-mir-H1	MI0004730
#Human cytomegalovirus
hcmv-mir-US4	MI0003687
#Kaposi sarcoma-associated herpesvirus
kshv-miR-K12-2	MI0002476
kshv-mir-K12-12	MI0004987
#Mouse gammaherpesvirus 68
mghv-mir-M1-4	MI0001672
#Rhesus lymphocryptovirus
rlcv-mir-rL1-3	MI0003739
rlcv-mir-rL1-9	MI0003745
#Rhesus monkey rhadinovirus
rrv-miR-rR1-3	MI0005720
