# Supplementary material for: Genome-wide computational identification of functional RNA elements in Trypanosoma brucei
Source: BMC Genomics. 2009 Aug 4;10:355. doi: 10.1186/1471-2164-10-355 (PMC2907701; doi:10.1186/1471-2164-10-355)
Supplement: Additional file 4 — The most significant ncRNA candidates in EMBL format. We suggest viewing the files in this ZIP compressed package by Artemis http://www.sanger.ac.uk/Software/Artemis/. Open the EMBL file containing the sequence of each T. brucei chromosome (downloadable from http://www.ebi.ac.uk/genomes/eukaryota.html) by Artemis and then load the corresponding fRNA prediction file using "Read Entry..." option. This will add the predictions on the chromosome view with interactive capabilities. [file 1471-2164-10-355-S4.zip]

Archive with 16 entries (15 files):
- Tb927_fRNA/
- Tb927_fRNA/Tb927_fRNA_01.embl
- Tb927_fRNA/Tb927_fRNA_02.embl
- Tb927_fRNA/Tb927_fRNA_03.embl
- Tb927_fRNA/Tb927_fRNA_04.embl
- Tb927_fRNA/Tb927_fRNA_05.embl
- Tb927_fRNA/Tb927_fRNA_06.embl
- Tb927_fRNA/Tb927_fRNA_07.embl
- Tb927_fRNA/Tb927_fRNA_08.embl
- Tb927_fRNA/Tb927_fRNA_09.embl
- Tb927_fRNA/Tb927_fRNA_09_remaining.embl
- Tb927_fRNA/Tb927_fRNA_10.embl
- Tb927_fRNA/Tb927_fRNA_10_remaining.embl
- Tb927_fRNA/Tb927_fRNA_11_01.embl
- Tb927_fRNA/Tb927_fRNA_11_02.embl
- Tb927_fRNA/Tb927_fRNA_11_03.embl
