# Supplementary material for: Genome-wide computational identification of functional RNA elements in Trypanosoma brucei
Source: BMC Genomics. 2009 Aug 4;10:355. doi: 10.1186/1471-2164-10-355 (PMC2907701; doi:10.1186/1471-2164-10-355)
Supplement: Additional file 4 — The most significant ncRNA candidates in EMBL format. We suggest viewing the files in this ZIP compressed package by Artemis http://www.sanger.ac.uk/Software/Artemis/. Open the EMBL file containing the sequence of each T. brucei chromosome (downloadable from http://www.ebi.ac.uk/genomes/eukaryota.html) by Artemis and then load the corresponding fRNA prediction file using "Read Entry..." option. This will add the predictions on the chromosome view with interactive capabilities. [file 1471-2164-10-355-S4.zip › Tb927_fRNA/Tb927_fRNA_01.embl]

ID   Tb927_01_v4 standard; XXX; 1064672 BP.
AC   accnum_unknown
FH   Key             Location/Qualifiers
FH
FT   source          1..1064672
FT                   /origid="Tb927_01_v3"
FT                   /so_type="chromosome"
FT                   /systematic_id="Tb927_01_v4"
FT   misc_feature    122518..122603
FT                   /colour="3"
FT                   /inference="non-experimental evidence, no additional
FT                   details recorded"
FT                   /note="predicted fRNA"
FT                   /note="qrna sig(rna):4.17, z-score:0.36, p-value:0.365"
FT                   /note="belongs to homology group 10"
FT   misc_feature    231389..231469
FT                   /colour="3"
FT                   /inference="non-experimental evidence, no additional
FT                   details recorded"
FT                   /note="predicted fRNA"
FT                   /note="qrna sig(rna):4.98, z-score:4.6, p-value:0"
FT   misc_feature    295912..295969
FT                   /colour="3"
FT                   /inference="non-experimental evidence, no additional
FT                   details recorded"
FT                   /note="predicted fRNA"
FT                   /note="qrna sig(rna):6.26, z-score:6.1, p-value:0"
FT   misc_feature    612222..612273
FT                   /colour="3"
FT                   /inference="non-experimental evidence, no additional
FT                   details recorded"
FT                   /note="predicted fRNA"
FT                   /note="qrna sig(rna):17.04, z-score:6.93, p-value:0"
FT   misc_feature    731299..731368
FT                   /colour="3"
FT                   /inference="non-experimental evidence, no additional
FT                   details recorded"
FT                   /note="predicted fRNA"
FT                   /note="qrna sig(rna):7.09, z-score:4.49, p-value:0.001"
FT   misc_feature    794256..794375
FT                   /colour="3"
FT                   /inference="non-experimental evidence, no additional
FT                   details recorded"
FT                   /note="predicted fRNA"
FT                   /note="qrna sig(rna):1.48, z-score:3.15, p-value:0.011"
FT                   /note="100% identity to Tbr rRNA small subunit (18S), blast, 9 hits, e-value: 2.00E-65"
FT                   /note="belongs to homology group 13"
FT   misc_feature    801237..801344
FT                   /colour="3"
FT                   /inference="non-experimental evidence, no additional
FT                   details recorded"
FT                   /note="predicted fRNA"
FT                   /note="qrna sig(rna):2.23, z-score:4.44, p-value:0.002"
FT                   /note="84.26% identity to Tbr rRNA large subunit (28S beta), blast, 1 hit, e-value: 1.00E-35"
FT                   /note="belongs to homology group 4"
FT   misc_feature    801464..801543
FT                   /colour="3"
FT                   /inference="non-experimental evidence, no additional
FT                   details recorded"
FT                   /note="predicted fRNA"
FT                   /note="qrna sig(rna):5.69, z-score:4.04, p-value:0.002"
FT                   /note="100% identity to Tbr rRNA large subunit delta (M2)/180 small ribosomal RNA, blast, 12 hits, e-value: 9.00E-42"
FT                   /note="belongs to homology group 8"
FT   misc_feature    925808..925886
FT                   /colour="3"
FT                   /inference="non-experimental evidence, no additional
FT                   details recorded"
FT                   /note="predicted fRNA"
FT                   /note="qrna sig(rna):2.69, z-score:4.72, p-value:0"
