# Supplementary material for: Genome-wide computational identification of functional RNA elements in Trypanosoma brucei
Source: BMC Genomics. 2009 Aug 4;10:355. doi: 10.1186/1471-2164-10-355 (PMC2907701; doi:10.1186/1471-2164-10-355)
Supplement: Additional file 4 — The most significant ncRNA candidates in EMBL format. We suggest viewing the files in this ZIP compressed package by Artemis http://www.sanger.ac.uk/Software/Artemis/. Open the EMBL file containing the sequence of each T. brucei chromosome (downloadable from http://www.ebi.ac.uk/genomes/eukaryota.html) by Artemis and then load the corresponding fRNA prediction file using "Read Entry..." option. This will add the predictions on the chromosome view with interactive capabilities. [file 1471-2164-10-355-S4.zip › Tb927_fRNA/Tb927_fRNA_02.embl]

ID   Tb927_02_v4  standard; XXX; UNK; 1193948 BP.
XX
AC   unknown;
XX
DE   
XX
XX
FH   Key             Location/Qualifiers
FH
FT   source          1..1193948
FT                   /origid="Tb927_02_v4.embl"
FT                   /so_type="chromosome"
FT                   /systematic_id="Tb927_02_v4"
FT   misc_feature    279458..279537
FT                   /colour="3"
FT                   /inference="non-experimental evidence, no additional
FT                   details recorded"
FT                   /note="predicted fRNA"
FT                   /note="qrna sig(rna):5.69, z-score:4.34, p-value:0.003"
FT                   /note="100% identity to Tbr rRNA large subunit delta (M2)/180 small ribosomal RNA, blast, 11 hits, e-value: 9.00E-42"
FT                   /note="belongs to homology group 8"
FT   misc_feature    279674..279753
FT                   /colour="3"
FT                   /inference="non-experimental evidence, no additional
FT                   details recorded"
FT                   /note="predicted fRNA"
FT                   /note="qrna sig(rna):3.89, z-score:5.61, p-value:0.003"
FT                   /note="78.75% identity to Tbr rRNA large subunit (28S beta), blast, 1 hit, e-value: 4.00E-19"
FT                   /note="belongs to homology group 4"
FT   misc_feature    370068..370187
FT                   /colour="3"
FT                   /inference="non-experimental evidence, no additional
FT                   details recorded"
FT                   /note="predicted fRNA"
FT                   /note="qrna sig(rna):1.48, z-score:3.35, p-value:0.005"
FT                   /note="belongs to homology group 13"
FT   misc_feature    377064..377171
FT                   /colour="3"
FT                   /inference="non-experimental evidence, no additional
FT                   details recorded"
FT                   /note="predicted fRNA"
FT                   /note="qrna sig(rna):2.23, z-score:4.52, p-value:0.002"
FT                   /note="84.26% identity to Tbr rRNA large subunit (28S beta), blast, 1 hit, e-value: 1.00E-35"
FT                   /note="belongs to homology group 4"
FT   misc_feature    377291..377370
FT                   /colour="3"
FT                   /inference="non-experimental evidence, no additional
FT                   details recorded"
FT                   /note="predicted fRNA"
FT                   /note="qrna sig(rna):5.69, z-score:4.13, p-value:0.003"
FT                   /note="100% identity to Tbr rRNA large subunit delta (M2)/180 small ribosomal RNA, blast, 12 hits, e-value: 9.00E-42"
FT                   /note="belongs to homology group 8"
FT   misc_feature    415432..415506
FT                   /colour="3"
FT                   /inference="non-experimental evidence, no additional
FT                   details recorded"
FT                   /note="predicted fRNA"
FT                   /note="qrna sig(rna):5.04, z-score:6.68, p-value:0"
FT   misc_feature    554033..554075
FT                   /colour="3"
FT                   /inference="non-experimental evidence, no additional
FT                   details recorded"
FT                   /note="predicted fRNA"
FT                   /note="qrna sig(rna):8.32, z-score:4.11, p-value:0.003"
FT   misc_feature    692182..692261
FT                   /colour="3"
FT                   /inference="non-experimental evidence, no additional
FT                   details recorded"
FT                   /note="predicted fRNA"
FT                   /note="qrna sig(rna):5.65, z-score:6.13, p-value:0"
FT   misc_feature    701452..701531
FT                   /colour="3"
FT                   /inference="non-experimental evidence, no additional
FT                   details recorded"
FT                   /note="predicted fRNA"
FT                   /note="qrna sig(rna):3.15, z-score:5.31, p-value:0"
FT   misc_feature    736584..736656
FT                   /colour="3"
FT                   /inference="non-experimental evidence, no additional
FT                   details recorded"
FT                   /note="predicted fRNA"
FT                   /note="qrna sig(rna):0.16, z-score:4.22, p-value:0"
FT   misc_feature    871024..871085
FT                   /colour="3"
FT                   /inference="non-experimental evidence, no additional
FT                   details recorded"
FT                   /note="predicted fRNA"
FT                   /note="qrna sig(rna):10.03, z-score:4.86, p-value:0"
FT   misc_feature    1005021..1005093
FT                   /colour="3"
FT                   /inference="non-experimental evidence, no additional
FT                   details recorded"
FT                   /note="predicted fRNA"
FT                   /note="qrna sig(rna):5.25, z-score:4.42, p-value:0.001"
