# Supplementary material for: Genome-wide computational identification of functional RNA elements in Trypanosoma brucei
Source: BMC Genomics. 2009 Aug 4;10:355. doi: 10.1186/1471-2164-10-355 (PMC2907701; doi:10.1186/1471-2164-10-355)
Supplement: Additional file 4 — The most significant ncRNA candidates in EMBL format. We suggest viewing the files in this ZIP compressed package by Artemis http://www.sanger.ac.uk/Software/Artemis/. Open the EMBL file containing the sequence of each T. brucei chromosome (downloadable from http://www.ebi.ac.uk/genomes/eukaryota.html) by Artemis and then load the corresponding fRNA prediction file using "Read Entry..." option. This will add the predictions on the chromosome view with interactive capabilities. [file 1471-2164-10-355-S4.zip › Tb927_fRNA/Tb927_fRNA_03.embl]

ID   Tb927_03_v3.emblstandard standard; XXX; 1653225 BP.
FH   Key             Location/Qualifiers
FH
FT   source          1..1653225
FT                   /origid="Tb927_03_v3.emblstandard"
FT                   /so_type="chromosome"
FT                   /systematic_id="Tb927_03_v4"
FT   misc_feature    681721..681756
FT                   /colour="3"
FT                   /inference="non-experimental evidence, no additional
FT                   details recorded"
FT                   /note="predicted fRNA"
FT                   /note="qrna sig(rna):2.18, z-score:3.35, p-value:0.001"
FT   misc_feature    902972..903091
FT                   /colour="3"
FT                   /inference="non-experimental evidence, no additional
FT                   details recorded"
FT                   /note="predicted fRNA"
FT                   /note="qrna sig(rna):1.48, z-score:3.17, p-value:0.016"
FT                   /note="100% identity to Tbr rRNA small subunit (18S), blast, 9 hits, e-value: 2.00E-65"
FT                   /note="belongs to homology group 13"
FT   misc_feature    921334..921453
FT                   /colour="3"
FT                   /inference="non-experimental evidence, no additional
FT                   details recorded"
FT                   /note="predicted fRNA"
FT                   /note="qrna sig(rna):1.48, z-score:3.29, p-value:0.006"
FT                   /note="100% identity to Tbr rRNA small subunit (18S), blast, 9 hits, e-value: 2.00E-65"
FT                   /note="belongs to homology group 13"
FT   misc_feature    928326..928432
FT                   /colour="3"
FT                   /inference="non-experimental evidence, no additional
FT                   details recorded"
FT                   /note="predicted fRNA"
FT                   /note="qrna sig(rna):3.6, z-score:5.29, p-value:0"
FT                   /note="85.05% identity to Tbr rRNA large subunit (28S beta), blast, 1 hit, e-value: 1.00E-35"
FT                   /note="belongs to homology group 4"
FT   misc_feature    928552..928631
FT                   /colour="3"
FT                   /inference="non-experimental evidence, no additional
FT                   details recorded"
FT                   /note="predicted fRNA"
FT                   /note="qrna sig(rna):5.31, z-score:3.84, p-value:0.003"
FT                   /note="100% identity to Tbr rRNA large subunit delta (M2)/180 small ribosomal RNA, blast, 12 hits, e-value: 9.00E-42"
FT                   /note="belongs to homology group 8"
FT   misc_feature    946681..946788
FT                   /colour="3"
FT                   /inference="non-experimental evidence, no additional
FT                   details recorded"
FT                   /note="predicted fRNA"
FT                   /note="qrna sig(rna):2.23, z-score:4.46, p-value:0.004"
FT                   /note="84.26% identity to Tbr rRNA large subunit (28S beta), blast, 1 hit, e-value: 1.00E-35"
FT                   /note="belongs to homology group 4"
FT   misc_feature    946908..946987
FT                   /colour="3"
FT                   /inference="non-experimental evidence, no additional
FT                   details recorded"
FT                   /note="predicted fRNA"
FT                   /note="qrna sig(rna):5.69, z-score:4.13, p-value:0.001"
FT                   /note="100% identity to Tbr rRNA large subunit delta (M2)/180 small ribosomal RNA, blast, 12 hits, e-value: 9.00E-42"
FT                   /note="belongs to homology group 8"
FT   misc_feature    1050182..1050258
FT                   /colour="3"
FT                   /inference="non-experimental evidence, no additional
FT                   details recorded"
FT                   /note="predicted fRNA"
FT                   /note="qrna sig(rna):7.07, z-score:3.89, p-value:0.003"
FT   misc_feature    1175509..1175578
FT                   /colour="3"
FT                   /inference="non-experimental evidence, no additional
FT                   details recorded"
FT                   /note="predicted fRNA"
FT                   /note="qrna sig(rna):0.78, z-score:4.61, p-value:0"
FT   misc_feature    1233529..1233610
FT                   /colour="3"
FT                   /inference="non-experimental evidence, no additional
FT                   details recorded"
FT                   /note="predicted fRNA"
FT                   /note="qrna sig(rna):6.14, z-score:4.74, p-value:0.002"
FT                   /note="92.68% identity to Tbr tRNA serine, blast, 1 hit, e-value: 2.00E-39"
FT                   /note="belongs to homology group 6"
FT   misc_feature    1233952..1234031
FT                   /colour="3"
FT                   /inference="non-experimental evidence, no additional
FT                   details recorded"
FT                   /note="predicted fRNA"
FT                   /note="qrna sig(rna):13.78, z-score:4.02, p-value:0"
FT                   /note="100% identity to Tbr tRNA serine, blast, 1 hit, e-value: 9.00E-42"
FT                   /note="belongs to homology group 6"
FT   misc_feature    1351273..1351350
FT                   /colour="3"
FT                   /inference="non-experimental evidence, no additional
FT                   details recorded"
FT                   /note="predicted fRNA"
FT                   /note="qrna sig(rna):1.38, z-score:2.01, p-value:0"
FT   misc_feature    1553102..1553177
FT                   /colour="3"
FT                   /inference="non-experimental evidence, no additional
FT                   details recorded"
FT                   /note="predicted fRNA"
FT                   /note="qrna sig(rna):4.58, z-score:3.93, p-value:0.002"
