# Supplementary material for: Genome-wide computational identification of functional RNA elements in Trypanosoma brucei
Source: BMC Genomics. 2009 Aug 4;10:355. doi: 10.1186/1471-2164-10-355 (PMC2907701; doi:10.1186/1471-2164-10-355)
Supplement: Additional file 4 — The most significant ncRNA candidates in EMBL format. We suggest viewing the files in this ZIP compressed package by Artemis http://www.sanger.ac.uk/Software/Artemis/. Open the EMBL file containing the sequence of each T. brucei chromosome (downloadable from http://www.ebi.ac.uk/genomes/eukaryota.html) by Artemis and then load the corresponding fRNA prediction file using "Read Entry..." option. This will add the predictions on the chromosome view with interactive capabilities. [file 1471-2164-10-355-S4.zip › Tb927_fRNA/Tb927_fRNA_04.embl]

ID   Tb927_04_v3.emblstandard standard; XXX; 1590432 BP.
FH   Key             Location/Qualifiers
FH
FT   source          1..1590432
FT                   /origid="Tb927_04_v3.emblstandard"
FT                   /so_type="chromosome"
FT                   /systematic_id="Tb927_04_v4"
FT   misc_feature    107981..108000
FT                   /colour="3"
FT                   /inference="non-experimental evidence, no additional
FT                   details recorded"
FT                   /note="predicted fRNA"
FT                   /note="qrna sig(rna):0.07, z-score:4.85, p-value:0.001"
FT   misc_feature    280160..280199
FT                   /colour="3"
FT                   /inference="non-experimental evidence, no additional
FT                   details recorded"
FT                   /note="predicted fRNA"
FT                   /note="qrna sig(rna):16.38, z-score:4.4, p-value:0"
FT   misc_feature    375804..375874
FT                   /colour="3"
FT                   /inference="non-experimental evidence, no additional
FT                   details recorded"
FT                   /note="predicted fRNA"
FT                   /note="qrna sig(rna):4.12, z-score:5.87, p-value:0"
FT   misc_feature    421096..421158
FT                   /colour="3"
FT                   /inference="non-experimental evidence, no additional
FT                   details recorded"
FT                   /note="predicted fRNA"
FT                   /note="qrna sig(rna):3.5, z-score:3.79, p-value:0.002"
FT   misc_feature    457933..457988
FT                   /colour="3"
FT                   /inference="non-experimental evidence, no additional
FT                   details recorded"
FT                   /note="predicted fRNA"
FT                   /note="qrna sig(rna):1.72, z-score:4.46, p-value:0.001"
FT   misc_feature    842647..842728
FT                   /colour="3"
FT                   /inference="non-experimental evidence, no additional
FT                   details recorded"
FT                   /note="predicted fRNA"
FT                   /note="qrna sig(rna):5.58, z-score:3.56, p-value:0.004"
FT                   /note="90.24% identity to Tbr tRNA valine, blast, 2 hits, e-value: 4.00E-38"
FT                   /note="belongs to homology group 12"
FT   misc_feature    860590..860686
FT                   /colour="3"
FT                   /inference="non-experimental evidence, no additional
FT                   details recorded"
FT                   /note="predicted fRNA"
FT                   /note="qrna sig(rna):15.28, z-score:8.73, p-value:0"
FT                   /note="74.23% identity to Tbr tRNA glutamic acid, blast, 2 hits, e-value: 7.00E-37"
FT                   /note="belongs to homology group 1"
FT   misc_feature    860880..860970
FT                   /colour="3"
FT                   /inference="non-experimental evidence, no additional
FT                   details recorded"
FT                   /note="predicted fRNA"
FT                   /note="qrna sig(rna):3.51, z-score:3.09, p-value:0.008"
FT                   /note="89.01% identity to Tbr tRNA serine, blast, 1 hit, e-value: 3.00E-42"
FT                   /note="belongs to homology group 6"
FT   misc_feature    861085..861169
FT                   /colour="3"
FT                   /inference="non-experimental evidence, no additional
FT                   details recorded"
FT                   /note="predicted fRNA"
FT                   /note="qrna sig(rna):3.95, z-score:3.38, p-value:0.008"
FT                   /note="87.06% identity to Tbr tRNA valine, blast, 2 hits, e-value: 4.00E-38"
FT                   /note="belongs to homology group 12"
FT   misc_feature    892231..892287
FT                   /colour="3"
FT                   /inference="non-experimental evidence, no additional
FT                   details recorded"
FT                   /note="predicted fRNA"
FT                   /note="qrna sig(rna):4.82, z-score:3.37, p-value:0.002"
