# Supplementary material for: Genome-wide computational identification of functional RNA elements in Trypanosoma brucei
Source: BMC Genomics. 2009 Aug 4;10:355. doi: 10.1186/1471-2164-10-355 (PMC2907701; doi:10.1186/1471-2164-10-355)
Supplement: Additional file 4 — The most significant ncRNA candidates in EMBL format. We suggest viewing the files in this ZIP compressed package by Artemis http://www.sanger.ac.uk/Software/Artemis/. Open the EMBL file containing the sequence of each T. brucei chromosome (downloadable from http://www.ebi.ac.uk/genomes/eukaryota.html) by Artemis and then load the corresponding fRNA prediction file using "Read Entry..." option. This will add the predictions on the chromosome view with interactive capabilities. [file 1471-2164-10-355-S4.zip › Tb927_fRNA/Tb927_fRNA_06.embl]

ID   Tb927_06_v3.emblstandard standard; XXX; 1618915 BP.
FH   Key             Location/Qualifiers
FH
FT   source          1..1618915
FT                   /origid="Tb927_06_v3.emblstandard"
FT                   /so_type="chromosome"
FT                   /systematic_id="Tb927_06_v4"
FT   misc_feature    50604..50683
FT                   /colour="3"
FT                   /inference="non-experimental evidence, no additional
FT                   details recorded"
FT                   /note="predicted fRNA"
FT                   /note="qrna sig(rna):5.69, z-score:4.45, p-value:0.004"
FT                   /note="100% identity to Tbr rRNA large subunit delta (M2)/180 small ribosomal RNA, blast, 11 hits, e-value: 9.00E-42"
FT                   /note="belongs to homology group 8"
FT   misc_feature    50820..50899
FT                   /colour="3"
FT                   /inference="non-experimental evidence, no additional
FT                   details recorded"
FT                   /note="predicted fRNA"
FT                   /note="qrna sig(rna):3.89, z-score:5.51, p-value:0.001"
FT                   /note="78.75% identity to Tbr rRNA large subunit (28S beta), blast, 1 hit, e-value: 4.00E-19"
FT                   /note="belongs to homology group 4"
FT   misc_feature    51404..51489
FT                   /colour="3"
FT                   /inference="non-experimental evidence, no additional
FT                   details recorded"
FT                   /note="predicted fRNA"
FT                   /note="qrna sig(rna):3.52, z-score:2.35, p-value:0.022"
FT                   /note="belongs to homology group 10"
FT   misc_feature    266629..266704
FT                   /colour="3"
FT                   /inference="non-experimental evidence, no additional
FT                   details recorded"
FT                   /note="predicted fRNA"
FT                   /note="qrna sig(rna):13.17, z-score:4.91, p-value:0"
FT   misc_feature    294898..294976
FT                   /colour="3"
FT                   /inference="non-experimental evidence, no additional
FT                   details recorded"
FT                   /note="predicted fRNA"
FT                   /note="qrna sig(rna):3.23, z-score:3.84, p-value:0"
FT   misc_feature    480313..480400
FT                   /colour="3"
FT                   /inference="non-experimental evidence, no additional
FT                   details recorded"
FT                   /note="predicted fRNA"
FT                   /note="qrna sig(rna):3.13, z-score:4.43, p-value:0.002"
FT                   /note="belongs to homology group 10"
FT   misc_feature    546245..546316
FT                   /colour="3"
FT                   /inference="non-experimental evidence, no additional
FT                   details recorded"
FT                   /note="predicted fRNA"
FT                   /note="qrna sig(rna):11.61, z-score:6.74, p-value:0.001"
FT   misc_feature    598180..598254
FT                   /colour="3"
FT                   /inference="non-experimental evidence, no additional
FT                   details recorded"
FT                   /note="predicted fRNA"
FT                   /note="qrna sig(rna):18.2, z-score:7.81, p-value:0"
FT   misc_feature    851418..851444
FT                   /colour="3"
FT                   /inference="non-experimental evidence, no additional
FT                   details recorded"
FT                   /note="predicted fRNA"
FT                   /note="qrna sig(rna):4.48, z-score:4.86, p-value:0"
FT   misc_feature    854722..854801
FT                   /colour="3"
FT                   /inference="non-experimental evidence, no additional
FT                   details recorded"
FT                   /note="predicted fRNA"
FT                   /note="qrna sig(rna):0.21, z-score:5.5, p-value:0"
FT   misc_feature    920707..920768
FT                   /colour="3"
FT                   /inference="non-experimental evidence, no additional
FT                   details recorded"
FT                   /note="predicted fRNA"
FT                   /note="qrna sig(rna):0.75, z-score:4.46, p-value:0.001"
FT   misc_feature    997168..997255
FT                   /colour="3"
FT                   /inference="non-experimental evidence, no additional
FT                   details recorded"
FT                   /note="predicted fRNA"
FT                   /note="qrna sig(rna):2.54, z-score:2.44, p-value:0.027"
FT                   /note="belongs to homology group 10"
FT   misc_feature    1035638..1035703
FT                   /colour="3"
FT                   /inference="non-experimental evidence, no additional
FT                   details recorded"
FT                   /note="predicted fRNA"
FT                   /note="qrna sig(rna):0.41, z-score:4.43, p-value:0"
FT   misc_feature    1255848..1255927
FT                   /colour="3"
FT                   /inference="non-experimental evidence, no additional
FT                   details recorded"
FT                   /note="predicted fRNA"
FT                   /note="qrna sig(rna):1.95, z-score:3.99, p-value:0.003"
FT   misc_feature    1443450..1443522
FT                   /colour="3"
FT                   /inference="non-experimental evidence, no additional
FT                   details recorded"
FT                   /note="predicted fRNA"
FT                   /note="qrna sig(rna):1.32, z-score:2.28, p-value:0.032"
FT                   /note="belongs to homology group 10"
