# Supplementary material for: Genome-wide computational identification of functional RNA elements in Trypanosoma brucei
Source: BMC Genomics. 2009 Aug 4;10:355. doi: 10.1186/1471-2164-10-355 (PMC2907701; doi:10.1186/1471-2164-10-355)
Supplement: Additional file 4 — The most significant ncRNA candidates in EMBL format. We suggest viewing the files in this ZIP compressed package by Artemis http://www.sanger.ac.uk/Software/Artemis/. Open the EMBL file containing the sequence of each T. brucei chromosome (downloadable from http://www.ebi.ac.uk/genomes/eukaryota.html) by Artemis and then load the corresponding fRNA prediction file using "Read Entry..." option. This will add the predictions on the chromosome view with interactive capabilities. [file 1471-2164-10-355-S4.zip › Tb927_fRNA/Tb927_fRNA_07.embl]

ID   Tb927_07_v3.emblstandard standard; XXX; 2205233 BP.
FH   Key             Location/Qualifiers
FH
FT   source          1..2205233
FT                   /origid="Tb927_07_v3.emblstandard"
FT                   /so_type="chromosome"
FT                   /systematic_id="Tb927_07_v4"
FT   misc_feature    964387..964493
FT                   /colour="3"
FT                   /inference="non-experimental evidence, no additional
FT                   details recorded"
FT                   /note="predicted fRNA"
FT                   /note="qrna sig(rna):9.53, z-score:7.95, p-value:0"
FT   misc_feature    1067191..1067264
FT                   /colour="3"
FT                   /inference="non-experimental evidence, no additional
FT                   details recorded"
FT                   /note="predicted fRNA"
FT                   /note="qrna sig(rna):4.43, z-score:5.88, p-value:0"
FT   misc_feature    1232785..1232864
FT                   /colour="3"
FT                   /inference="non-experimental evidence, no additional
FT                   details recorded"
FT                   /note="predicted fRNA"
FT                   /note="qrna sig(rna):3.49, z-score:4.55, p-value:0.002"
FT   misc_feature    1581636..1581699
FT                   /colour="3"
FT                   /inference="non-experimental evidence, no additional
FT                   details recorded"
FT                   /note="predicted fRNA"
FT                   /note="qrna sig(rna):2.02, z-score:5.05, p-value:0.001"
FT   misc_feature    1810845..1810891
FT                   /colour="3"
FT                   /inference="non-experimental evidence, no additional
FT                   details recorded"
FT                   /note="predicted fRNA"
FT                   /note="qrna sig(rna):1.83, z-score:4.05, p-value:0.001"
FT   misc_feature    1841197..1841250
FT                   /colour="3"
FT                   /inference="non-experimental evidence, no additional
FT                   details recorded"
FT                   /note="predicted fRNA"
FT                   /note="qrna sig(rna):9.24, z-score:4.93, p-value:0"
FT   misc_feature    1890483..1890587
FT                   /colour="3"
FT                   /inference="non-experimental evidence, no additional
FT                   details recorded"
FT                   /note="predicted fRNA"
FT                   /note="qrna sig(rna):0.46, z-score:3.54, p-value:0.01"
FT                   /note="69.52% identity to Tbr tRNA alanine, blast, 2 hits, e-value: 2.00E-37"
FT                   /note="belongs to homology group 14"
FT   misc_feature    1894316..1894430
FT                   /colour="3"
FT                   /inference="non-experimental evidence, no additional
FT                   details recorded"
FT                   /note="predicted fRNA"
FT                   /note="qrna sig(rna):0.73, z-score:2.82, p-value:0.015"
FT                   /note="63.48% identity to Tbr tRNA alanine, blast, 2 hits, e-value: 2.00E-37"
FT                   /note="belongs to homology group 14"
FT   misc_feature    1910941..1911020
FT                   /colour="3"
FT                   /inference="non-experimental evidence, no additional
FT                   details recorded"
FT                   /note="predicted fRNA"
FT                   /note="qrna sig(rna):4.26, z-score:2.79, p-value:0.015"
FT                   /note="91.25% identity to Tbr tRNA lysine, blast, 3 hits, e-value: 1.00E-37"
FT                   /note="belongs to homology group 7"
FT   misc_feature    2103792..2103860
FT                   /colour="3"
FT                   /inference="non-experimental evidence, no additional
FT                   details recorded"
FT                   /note="predicted fRNA"
FT                   /note="qrna sig(rna):1.26, z-score:3.97, p-value:0.003"
