# Supplementary material for: Genome-wide computational identification of functional RNA elements in Trypanosoma brucei
Source: BMC Genomics. 2009 Aug 4;10:355. doi: 10.1186/1471-2164-10-355 (PMC2907701; doi:10.1186/1471-2164-10-355)
Supplement: Additional file 4 — The most significant ncRNA candidates in EMBL format. We suggest viewing the files in this ZIP compressed package by Artemis http://www.sanger.ac.uk/Software/Artemis/. Open the EMBL file containing the sequence of each T. brucei chromosome (downloadable from http://www.ebi.ac.uk/genomes/eukaryota.html) by Artemis and then load the corresponding fRNA prediction file using "Read Entry..." option. This will add the predictions on the chromosome view with interactive capabilities. [file 1471-2164-10-355-S4.zip › Tb927_fRNA/Tb927_fRNA_08.embl]

ID   Tb927_08_v4  standard; XXX; UNK; 2481190 BP.
XX
AC   unknown;
XX
DE   
XX
XX
FH   Key             Location/Qualifiers
FH
FT   source          1..2481190
FT                   /origid="Tb927_08_v4"
FT                   /so_type="chromosome"
FT                   /systematic_id="Tb927_08_v4"
FT   misc_feature    53503..53589
FT                   /colour="3"
FT                   /inference="non-experimental evidence, no additional
FT                   details recorded"
FT                   /note="predicted fRNA"
FT                   /note="qrna sig(rna):2.27, z-score:0.33, p-value:0.334"
FT                   /note="belongs to homology group 10"
FT   misc_feature    123144..123223
FT                   /colour="3"
FT                   /inference="non-experimental evidence, no additional
FT                   details recorded"
FT                   /note="predicted fRNA"
FT                   /note="qrna sig(rna):4.87, z-score:3.91, p-value:0.002"
FT                   /note="100% identity to Tbr rRNA large subunit delta (M2), blast, 1 hit, e-value: 9.00E-42"
FT                   /note="belongs to homology group 8"
FT   misc_feature    180973..181050
FT                   /colour="3"
FT                   /inference="non-experimental evidence, no additional
FT                   details recorded"
FT                   /note="predicted fRNA"
FT                   /note="qrna sig(rna):0.11, z-score:2.55, p-value:0.002"
FT   misc_feature    249817..249878
FT                   /colour="3"
FT                   /inference="non-experimental evidence, no additional
FT                   details recorded"
FT                   /note="predicted fRNA"
FT                   /note="qrna sig(rna):14.33, z-score:4.26, p-value:0.002"
FT   misc_feature    326375..326441
FT                   /colour="3"
FT                   /inference="non-experimental evidence, no additional
FT                   details recorded"
FT                   /note="predicted fRNA"
FT                   /note="qrna sig(rna):4.17, z-score:5.54, p-value:0.001"
FT   misc_feature    454097..454234
FT                   /colour="3"
FT                   /inference="non-experimental evidence, no additional
FT                   details recorded"
FT                   /note="predicted fRNA"
FT                   /note="qrna sig(rna):6.9, z-score:5.81, p-value:0"
FT                   /note="belongs to homology group 3"
FT   misc_feature    457760..457879
FT                   /colour="3"
FT                   /inference="non-experimental evidence, no additional
FT                   details recorded"
FT                   /note="predicted fRNA"
FT                   /note="qrna sig(rna):2.56, z-score:3.52, p-value:0.005"
FT                   /note="75% identity to Tbr 5S (M5) ribosomal RNA, blast, 8 hits, e-value: 2.00E-47"
FT                   /note="belongs to homology group 3"
FT   misc_feature    459243..459322
FT                   /colour="3"
FT                   /inference="non-experimental evidence, no additional
FT                   details recorded"
FT                   /note="predicted fRNA"
FT                   /note="qrna sig(rna):3.51, z-score:3.81, p-value:0.005"
FT                   /note="77.5% identity to Tbr 5S (M5) ribosomal RNA, blast, 8 hits, e-value: 5.00E-31"
FT                   /note="belongs to homology group 3"
FT   misc_feature    718208..718287
FT                   /colour="3"
FT                   /inference="non-experimental evidence, no additional
FT                   details recorded"
FT                   /note="predicted fRNA"
FT                   /note="qrna sig(rna):0.11, z-score:4.03, p-value:0.002"
FT   misc_feature    854280..854356
FT                   /colour="3"
FT                   /inference="non-experimental evidence, no additional
FT                   details recorded"
FT                   /note="predicted fRNA"
FT                   /note="qrna sig(rna):3.47, z-score:4.86, p-value:0.001"
FT                   /note="88.31% identity to Tbr tRNA isoleucine, blast, 1 hit, e-value: 1.00E-34"
FT   misc_feature    854575..854653
FT                   /colour="3"
FT                   /inference="non-experimental evidence, no additional
FT                   details recorded"
FT                   /note="predicted fRNA"
FT                   /note="qrna sig(rna):6.47, z-score:5.57, p-value:0.001"
FT                   /note="87.34% identity to Tbr tRNA valine, blast, 1 hit, e-value: 3.00E-35"
FT   misc_feature    854694..854807
FT                   /colour="3"
FT                   /inference="non-experimental evidence, no additional
FT                   details recorded"
FT                   /note="predicted fRNA"
FT                   /note="qrna sig(rna):0.72, z-score:2.26, p-value:0.031"
FT                   /note="64.04% identity to Tbr tRNA lysine, blast, 3 hits, e-value: 2.00E-37"
FT                   /note="belongs to homology group 7"
FT   misc_feature    858106..858183
FT                   /colour="3"
FT                   /inference="non-experimental evidence, no additional
FT                   details recorded"
FT                   /note="predicted fRNA"
FT                   /note="qrna sig(rna):5.4, z-score:4.87, p-value:0.002"
FT                   /note="92.31% identity to Tbr tRNA glycine, blast, 1 hit, e-value: 5.00E-37"
FT   misc_feature    858265..858354
FT                   /colour="3"
FT                   /inference="non-experimental evidence, no additional
FT                   details recorded"
FT                   /note="predicted fRNA"
FT                   /note="qrna sig(rna):20.2, z-score:9.74, p-value:0"
FT                   /note="91.11% identity to Tbr tRNA leucine, blast, 1 hit, e-value: 7.00E-43"
FT   misc_feature    858425..858504
FT                   /colour="3"
FT                   /inference="non-experimental evidence, no additional
FT                   details recorded"
FT                   /note="predicted fRNA"
FT                   /note="qrna sig(rna):5.63, z-score:5.14, p-value:0"
FT                   /note="90% identity to Tbr tRNA threonine, blast, 1 hit, e-value: 5.00E-37"
FT   misc_feature    858580..858676
FT                   /colour="3"
FT                   /inference="non-experimental evidence, no additional
FT                   details recorded"
FT                   /note="predicted fRNA"
FT                   /note="qrna sig(rna):8.68, z-score:4.05, p-value:0.004"
FT                   /note="74.23% identity to Tbr tRNA arginine, blast, 1 hit, e-value: 7.00E-37"
FT                   /note="belongs to homology group 11"
FT   misc_feature    861366..861462
FT                   /colour="3"
FT                   /inference="non-experimental evidence, no additional
FT                   details recorded"
FT                   /note="predicted fRNA"
FT                   /note="qrna sig(rna):5.07, z-score:5.36, p-value:0.001"
FT                   /note="75.26% identity to Tbr tRNA lysine, blast, 3 hits, e-value: 2.00E-37"
FT                   /note="belongs to homology group 7"
FT   misc_feature    861776..861849
FT                   /colour="3"
FT                   /inference="non-experimental evidence, no additional
FT                   details recorded"
FT                   /note="predicted fRNA"
FT                   /note="qrna sig(rna):4.37, z-score:5.27, p-value:0.001"
FT                   /note="86.49% identity to Tbr U3 snRNA, blast, 1 hit, e-value: 3.00E-32"
FT   misc_feature    1018457..1018536
FT                   /colour="3"
FT                   /inference="non-experimental evidence, no additional
FT                   details recorded"
FT                   /note="predicted fRNA"
FT                   /note="qrna sig(rna):0.49, z-score:4.48, p-value:0"
FT   misc_feature    1095842..1095884
FT                   /colour="3"
FT                   /inference="non-experimental evidence, no additional
FT                   details recorded"
FT                   /note="predicted fRNA"
FT                   /note="qrna sig(rna):3.34, z-score:4.82, p-value:0"
FT   misc_feature    1136386..1136457
FT                   /colour="3"
FT                   /inference="non-experimental evidence, no additional
FT                   details recorded"
FT                   /note="predicted fRNA"
FT                   /note="qrna sig(rna):7.82, z-score:4.8, p-value:0.002"
FT   misc_feature    1259096..1259174
FT                   /colour="3"
FT                   /inference="non-experimental evidence, no additional
FT                   details recorded"
FT                   /note="predicted fRNA"
FT                   /note="qrna sig(rna):4.13, z-score:4.81, p-value:0.001"
FT   misc_feature    1587501..1587580
FT                   /colour="3"
FT                   /inference="non-experimental evidence, no additional
FT                   details recorded"
FT                   /note="predicted fRNA"
FT                   /note="qrna sig(rna):1.28, z-score:1.98, p-value:0.038"
FT                   /note="90% identity to Tbr tRNA arginine, blast, 3 hits, e-value: 5.00E-37"
FT                   /note="belongs to homology group 11"
FT   misc_feature    1732861..1732972
FT                   /colour="3"
FT                   /inference="non-experimental evidence, no additional
FT                   details recorded"
FT                   /note="predicted fRNA"
FT                   /note="qrna sig(rna):1.98, z-score:3.62, p-value:0.001"
FT   misc_feature    1838217..1838252
FT                   /colour="3"
FT                   /inference="non-experimental evidence, no additional
FT                   details recorded"
FT                   /note="predicted fRNA"
FT                   /note="qrna sig(rna):12.08, z-score:4.16, p-value:0.001"
FT   misc_feature    1892282..1892364
FT                   /colour="3"
FT                   /inference="non-experimental evidence, no additional
FT                   details recorded"
FT                   /note="predicted fRNA"
FT                   /note="qrna sig(rna):10.66, z-score:4.06, p-value:0.004"
FT                   /note="86.75% identity to Tbr tRNA glutamine, blast, 2 hits, e-value: 6.00E-37"
FT                   /note="belongs to homology group 2"
FT   misc_feature    1892445..1892540
FT                   /colour="3"
FT                   /inference="non-experimental evidence, no additional
FT                   details recorded"
FT                   /note="predicted fRNA"
FT                   /note="qrna sig(rna):8.97, z-score:5.96, p-value:0"
FT                   /note="75% identity to Tbr tRNA glutamine, blast, 2 hits, e-value: 7.00E-37"
FT                   /note="belongs to homology group 2"
FT   misc_feature    1983461..1983530
FT                   /colour="3"
FT                   /inference="non-experimental evidence, no additional
FT                   details recorded"
FT                   /note="predicted fRNA"
FT                   /note="qrna sig(rna):2.72, z-score:4.43, p-value:0"
FT   misc_feature    2022185..2022256
FT                   /colour="3"
FT                   /inference="non-experimental evidence, no additional
FT                   details recorded"
FT                   /note="predicted fRNA"
FT                   /note="qrna sig(rna):1, z-score:4.02, p-value:0.001"
