# Supplementary material for: Genome-wide computational identification of functional RNA elements in Trypanosoma brucei
Source: BMC Genomics. 2009 Aug 4;10:355. doi: 10.1186/1471-2164-10-355 (PMC2907701; doi:10.1186/1471-2164-10-355)
Supplement: Additional file 4 — The most significant ncRNA candidates in EMBL format. We suggest viewing the files in this ZIP compressed package by Artemis http://www.sanger.ac.uk/Software/Artemis/. Open the EMBL file containing the sequence of each T. brucei chromosome (downloadable from http://www.ebi.ac.uk/genomes/eukaryota.html) by Artemis and then load the corresponding fRNA prediction file using "Read Entry..." option. This will add the predictions on the chromosome view with interactive capabilities. [file 1471-2164-10-355-S4.zip › Tb927_fRNA/Tb927_fRNA_09.embl]

ID   Tb927_09_20050117_v4 standard; XXX; 3057547 BP.
FH   Key             Location/Qualifiers
FH
FT   source          1..3057547
FT                   /so_type="chromosome"
FT                   /systematic_id="Tb927_09_v4"
FT   misc_feature    799310..799377
FT                   /colour="3"
FT                   /inference="non-experimental evidence, no additional
FT                   details recorded"
FT                   /note="predicted fRNA"
FT                   /note="qrna sig(rna):4.41, z-score:4.46, p-value:0.001"
FT   misc_feature    863022..863103
FT                   /colour="3"
FT                   /inference="non-experimental evidence, no additional
FT                   details recorded"
FT                   /note="predicted fRNA"
FT                   /note="qrna sig(rna):0.19, z-score:3.53, p-value:0.002"
FT   misc_feature    1466334..1466402
FT                   /colour="3"
FT                   /inference="non-experimental evidence, no additional
FT                   details recorded"
FT                   /note="predicted fRNA"
FT                   /note="qrna sig(rna):15.77, z-score:7.79, p-value:0"
FT   misc_feature    1557494..1557592
FT                   /colour="3"
FT                   /inference="non-experimental evidence, no additional
FT                   details recorded"
FT                   /note="predicted fRNA"
FT                   /note="qrna sig(rna):0.05, z-score:3.85, p-value:0.002"
FT                   /note="76.34% identity to Tbr tRNA glycine, blast, 1 hit, e-value: 3.00E-36"
FT   misc_feature    1634475..1634505
FT                   /colour="3"
FT                   /inference="non-experimental evidence, no additional
FT                   details recorded"
FT                   /note="predicted fRNA"
FT                   /note="qrna sig(rna):8.66, z-score:5.82, p-value:0"
FT   misc_feature    1688779..1688867
FT                   /colour="3"
FT                   /inference="non-experimental evidence, no additional
FT                   details recorded"
FT                   /note="predicted fRNA"
FT                   /note="qrna sig(rna):2.27, z-score:4, p-value:0"
FT   misc_feature    2588134..2588245
FT                   /colour="3"
FT                   /inference="non-experimental evidence, no additional
FT                   details recorded"
FT                   /note="predicted fRNA"
FT                   /note="qrna sig(rna):1.78, z-score:3.71, p-value:0.009"
FT                   /note="belongs to homology group 10"
FT   misc_feature    2940489..2940568
FT                   /colour="3"
FT                   /inference="non-experimental evidence, no additional
FT                   details recorded"
FT                   /note="predicted fRNA"
FT                   /note="qrna sig(rna):3.57, z-score:3.71, p-value:0.005"
FT                   /note="100% identity to Tbr rRNA large subunit delta (M2)/180 small ribosomal RNA, blast, 12 hits, e-value: 9.00E-42"
FT                   /note="belongs to homology group 8"
