# Supplementary material for: Genome-wide computational identification of functional RNA elements in Trypanosoma brucei
Source: BMC Genomics. 2009 Aug 4;10:355. doi: 10.1186/1471-2164-10-355 (PMC2907701; doi:10.1186/1471-2164-10-355)
Supplement: Additional file 4 — The most significant ncRNA candidates in EMBL format. We suggest viewing the files in this ZIP compressed package by Artemis http://www.sanger.ac.uk/Software/Artemis/. Open the EMBL file containing the sequence of each T. brucei chromosome (downloadable from http://www.ebi.ac.uk/genomes/eukaryota.html) by Artemis and then load the corresponding fRNA prediction file using "Read Entry..." option. This will add the predictions on the chromosome view with interactive capabilities. [file 1471-2164-10-355-S4.zip › Tb927_fRNA/Tb927_fRNA_09_remaining.embl]

ID   TP26M21-2a standard; DNA; UNC; 796290 BP.
FH   Key             Location/Qualifiers
FH
FT   source          1..39798
FT                   /origid="TP26M21-2a10.p1k"
FT   source          39799..56237
FT                   /origid="TP26P4-1a02.q1ka"
FT   source          56238..112497
FT                   /origid="TP26P4-3b07.q1k"
FT   source          112498..125557
FT                   /origid="TP26P4-5g04.p1k"
FT   source          125558..150637
FT                   /origid="TP26P4-6c09.p1k"
FT   source          150638..179754
FT                   /origid="TP29O12a-1b01.p1k"
FT   source          179755..194462
FT                   /origid="Tp_ends-40b06.q1k"
FT   source          194463..206159
FT                   /origid="tryp_IXa-16h03.q1c"
FT   source          206160..223803
FT                   /origid="tryp_IXb-1c10.p1c"
FT   source          223804..298816
FT                   /origid="tryp_IXb-217g08.q1c"
FT   source          298817..516792
FT                   /origid="tryp_IXb-218d07.p1c"
FT   source          516793..530044
FT                   /origid="tryp_IXb-247f12.p1c"
FT   source          530045..543991
FT                   /origid="tryp_IXb-277d03.p1c"
FT   source          543992..574456
FT                   /origid="tryp_IXb-314f06.q1c"
FT   source          574457..590139
FT                   /origid="tryp_IXb-43g07.q1c"
FT   source          590140..659371
FT                   /origid="tryp_IXb-68a05.p2k3050"
FT   source          659372..669599
FT                   /origid="tryp_IXb-6d06.q1c"
FT   source          669600..710455
FT                   /origid="tryp_IXb-6g03.q1c"
FT   source          710456..747218
FT                   /origid="tryp_IXb-73h01.q1c"
FT   source          747219..761001
FT                   /origid="tryp_IXb-86g11.p1c"
FT   source          761002..785249
FT                   /origid="tryp_IXb-93a04.p1c"
FT   source          785250..796290
FT                   /origid="tryp_IXb-98e04.q1c"
FT   misc_feature    5614..5655
FT                   /colour="3"
FT                   /inference="non-experimental evidence, no additional
FT                   details recorded"
FT                   /note="predicted fRNA"
FT                   /note="qrna sig(rna):3.36, z-score:5.42, p-value:0"
FT   misc_feature    71668..71765
FT                   /colour="3"
FT                   /inference="non-experimental evidence, no additional
FT                   details recorded"
FT                   /note="predicted fRNA"
FT                   /note="qrna sig(rna):2.97, z-score:3.24, p-value:0.013"
FT                   /note="belongs to homology group 10 (partially)"
FT   misc_feature    623062..623141
FT                   /colour="3"
FT                   /inference="non-experimental evidence, no additional
FT                   details recorded"
FT                   /note="predicted fRNA"
FT                   /note="qrna sig(rna):1.39, z-score:3.88, p-value:0.004"
FT                   /note="belongs to homology group 10 (partially)"
