# Supplementary material for: Genome-wide computational identification of functional RNA elements in Trypanosoma brucei
Source: BMC Genomics. 2009 Aug 4;10:355. doi: 10.1186/1471-2164-10-355 (PMC2907701; doi:10.1186/1471-2164-10-355)
Supplement: Additional file 4 — The most significant ncRNA candidates in EMBL format. We suggest viewing the files in this ZIP compressed package by Artemis http://www.sanger.ac.uk/Software/Artemis/. Open the EMBL file containing the sequence of each T. brucei chromosome (downloadable from http://www.ebi.ac.uk/genomes/eukaryota.html) by Artemis and then load the corresponding fRNA prediction file using "Read Entry..." option. This will add the predictions on the chromosome view with interactive capabilities. [file 1471-2164-10-355-S4.zip › Tb927_fRNA/Tb927_fRNA_10.embl]

ID   Tb927_10_20050117_v4 standard; XXX; 4054025 BP.
FH   Key             Location/Qualifiers
FH
FT   source          1..4054025
FT                   /so_type="chromosome"
FT                   /systematic_id="Tb927_10_v4"
FT   misc_feature    60643..60690
FT                   /colour="3"
FT                   /inference="non-experimental evidence, no additional
FT                   details recorded"
FT                   /note="predicted fRNA"
FT                   /note="qrna sig(rna):4.35, z-score:1.56, p-value:0.079"
FT                   /note="belongs to homology group 10"
FT   misc_feature    391452..391575
FT                   /colour="3"
FT                   /inference="non-experimental evidence, no additional
FT                   details recorded"
FT                   /note="predicted fRNA"
FT                   /note="qrna sig(rna):15.88, z-score:9.91, p-value:0"
FT   misc_feature    925447..925552
FT                   /colour="3"
FT                   /inference="non-experimental evidence, no additional
FT                   details recorded"
FT                   /note="predicted fRNA"
FT                   /note="qrna sig(rna):0.83, z-score:3.67, p-value:0.001"
FT   misc_feature    1223344..1223422
FT                   /colour="3"
FT                   /inference="non-experimental evidence, no additional
FT                   details recorded"
FT                   /note="predicted fRNA"
FT                   /note="qrna sig(rna):5.66, z-score:5.55, p-value:0.002"
FT   misc_feature    1223743..1223820
FT                   /colour="3"
FT                   /inference="non-experimental evidence, no additional
FT                   details recorded"
FT                   /note="predicted fRNA"
FT                   /note="qrna sig(rna):0.59, z-score:1.95, p-value:0.002"
FT   misc_feature    1382817..1382892
FT                   /colour="3"
FT                   /inference="non-experimental evidence, no additional
FT                   details recorded"
FT                   /note="predicted fRNA"
FT                   /note="qrna sig(rna):0.54, z-score:2.9, p-value:0.001"
FT   misc_feature    1679611..1679679
FT                   /colour="3"
FT                   /inference="non-experimental evidence, no additional
FT                   details recorded"
FT                   /note="predicted fRNA"
FT                   /note="qrna sig(rna):3.42, z-score:4.17, p-value:0.003"
FT                   /note="belongs to homology group 5"
FT   misc_feature    1681622..1681687
FT                   /colour="3"
FT                   /inference="non-experimental evidence, no additional
FT                   details recorded"
FT                   /note="predicted fRNA"
FT                   /note="qrna sig(rna):5.43, z-score:4.84, p-value:0"
FT                   /note="belongs to homology group 5"
FT   misc_feature    1904133..1904209
FT                   /colour="3"
FT                   /inference="non-experimental evidence, no additional
FT                   details recorded"
FT                   /note="predicted fRNA"
FT                   /note="qrna sig(rna):19.77, z-score:9.89, p-value:0"
FT                   /note="93.51% identity to Tbr tRNA threonine, blast, 1 hit, e-value: 5.00E-37"
FT   misc_feature    2603561..2603638
FT                   /colour="3"
FT                   /inference="non-experimental evidence, no additional
FT                   details recorded"
FT                   /note="predicted fRNA"
FT                   /note="qrna sig(rna):3.92, z-score:3.56, p-value:0.007"
FT                   /note="92.31% identity to Tbr tRNA alanine, blast, 1 hit, e-value: 5.00E-37"
FT                   /note="belongs to homology group 9"
FT   misc_feature    2930054..2930133
FT                   /colour="3"
FT                   /inference="non-experimental evidence, no additional
FT                   details recorded"
FT                   /note="predicted fRNA"
FT                   /note="qrna sig(rna):3.71, z-score:3.22, p-value:0.002"
FT   misc_feature    2980422..2980484
FT                   /colour="3"
FT                   /inference="non-experimental evidence, no additional
FT                   details recorded"
FT                   /note="predicted fRNA"
FT                   /note="qrna sig(rna):3.4, z-score:3.97, p-value:0.002"
FT   misc_feature    3221855..3221964
FT                   /colour="3"
FT                   /inference="non-experimental evidence, no additional
FT                   details recorded"
FT                   /note="predicted fRNA"
FT                   /note="qrna sig(rna):1.87, z-score:6.5, p-value:0"
FT   misc_feature    3726409..3726469
FT                   /colour="3"
FT                   /inference="non-experimental evidence, no additional
FT                   details recorded"
FT                   /note="predicted fRNA"
FT                   /note="qrna sig(rna):3.13, z-score:4, p-value:0.001"
