# Supplementary material for: Genome-wide computational identification of functional RNA elements in Trypanosoma brucei
Source: BMC Genomics. 2009 Aug 4;10:355. doi: 10.1186/1471-2164-10-355 (PMC2907701; doi:10.1186/1471-2164-10-355)
Supplement: Additional file 4 — The most significant ncRNA candidates in EMBL format. We suggest viewing the files in this ZIP compressed package by Artemis http://www.sanger.ac.uk/Software/Artemis/. Open the EMBL file containing the sequence of each T. brucei chromosome (downloadable from http://www.ebi.ac.uk/genomes/eukaryota.html) by Artemis and then load the corresponding fRNA prediction file using "Read Entry..." option. This will add the predictions on the chromosome view with interactive capabilities. [file 1471-2164-10-355-S4.zip › Tb927_fRNA/Tb927_fRNA_10_remaining.embl]

ID   TP3F6-6f06 standard; DNA; UNC; 865254 BP.
FH   Key             Location/Qualifiers
FH
FT   source          1..26266
FT                   /origid="TP3F6-6f06.p1k"
FT   source          26267..40256
FT                   /origid="TP3F6-6h01.p1k"
FT   source          40257..51590
FT                   /origid="TPB1C9-1a08.q1k"
FT   source          51591..66283
FT                   /origid="Tp_ends-39g01.p1k"
FT   source          66284..79243
FT                   /origid="tryp_X-106b08.p1c"
FT   source          79244..89400
FT                   /origid="tryp_X-149c07.p1c"
FT   source          89401..101769
FT                   /origid="tryp_X-149e07.q1c"
FT   source          101770..119545
FT                   /origid="tryp_X-155h05.q1c"
FT   source          119546..142206
FT                   /origid="tryp_X-174f04.q1c"
FT   source          142207..161636
FT                   /origid="tryp_X-179b07.p1c"
FT   source          161637..187665
FT                   /origid="tryp_X-188b09.p2kB601"
FT   source          187666..212557
FT                   /origid="tryp_X-206a03.p1c"
FT   source          212558..255431
FT                   /origid="tryp_X-220a01.q1c"
FT   source          255432..267898
FT                   /origid="tryp_X-232f09.q1c"
FT   source          267899..329822
FT                   /origid="tryp_X-254c10.q1c"
FT   source          329823..341021
FT                   /origid="tryp_X-264e11.p1c"
FT   source          341022..351266
FT                   /origid="tryp_X-275g09.p1c"
FT   source          351267..382388
FT                   /origid="tryp_X-276b11.q1c"
FT   source          382389..424917
FT                   /origid="tryp_X-284f09.p1c"
FT   source          424918..489696
FT                   /origid="tryp_X-302f11.q1ca"
FT   source          489697..506672
FT                   /origid="tryp_X-313e04.q2kB520"
FT   source          506673..596326
FT                   /origid="tryp_X-324h11.p1k"
FT   source          596327..628954
FT                   /origid="tryp_X-333c11.p1c"
FT   source          628955..644712
FT                   /origid="tryp_X-36a02.p1c"
FT   source          644713..661218
FT                   /origid="tryp_X-423d07.p2kB114"
FT   source          661219..676570
FT                   /origid="tryp_X-432f03.p2kB42"
FT   source          676571..723138
FT                   /origid="tryp_X-448g06.q1c"
FT   source          723139..738015
FT                   /origid="tryp_X-46d09.q1c"
FT   source          738016..750267
FT                   /origid="tryp_X-48f04.q1c"
FT   source          750268..784033
FT                   /origid="tryp_X-50f09.p2kB193"
FT   source          784034..799211
FT                   /origid="tryp_X-54d09.q1c"
FT   source          799212..815787
FT                   /origid="tryp_X-68d04.q1c"
FT   source          815788..865254
FT                   /origid="tryp_X-76f06.p1c"
FT   misc_feature    340701..340780
FT                   /colour="3"
FT                   /inference="non-experimental evidence, no additional
FT                   details recorded"
FT                   /note="predicted fRNA"
FT                   /note="qrna sig(rna):5.25, z-score:4.65, p-value:0.003"
FT                   /note="100% identity to Tbr rRNA large subunit delta (M2)/180 small ribosomal RNA, blast, 11 hits, e-value: 2.00E-39"
FT                   /note="belongs to homology group 8"
FT   misc_feature    340909..341021
FT                   /colour="3"
FT                   /inference="non-experimental evidence, no additional
FT                   details recorded"
FT                   /note="predicted fRNA"
FT                   /note="qrna sig(rna):1.75, z-score:4.76, p-value:0.004"
FT                   /note="82.3% identity to Tbr rRNA large subunit (28S beta), blast, 1 hit, e-value: 3.00E-30"
FT                   /note="belongs to homology group 4"
