# Supplementary material for: Genome-wide computational identification of functional RNA elements in Trypanosoma brucei
Source: BMC Genomics. 2009 Aug 4;10:355. doi: 10.1186/1471-2164-10-355 (PMC2907701; doi:10.1186/1471-2164-10-355)
Supplement: Additional file 4 — The most significant ncRNA candidates in EMBL format. We suggest viewing the files in this ZIP compressed package by Artemis http://www.sanger.ac.uk/Software/Artemis/. Open the EMBL file containing the sequence of each T. brucei chromosome (downloadable from http://www.ebi.ac.uk/genomes/eukaryota.html) by Artemis and then load the corresponding fRNA prediction file using "Read Entry..." option. This will add the predictions on the chromosome view with interactive capabilities. [file 1471-2164-10-355-S4.zip › Tb927_fRNA/Tb927_fRNA_11_01.embl]

ID   Tb927_11_01_20050126_v4 standard; XXX; 4977082 BP.
FH   Key             Location/Qualifiers
FH
FT   source          1..4977082
FT                   /so_type="chromosome"
FT                   /systematic_id="Tb927_11_01_v4"
FT   misc_feature    7995..8080
FT                   /colour="3"
FT                   /inference="non-experimental evidence, no additional
FT                   details recorded"
FT                   /note="predicted fRNA"
FT                   /note="qrna sig(rna):2.41, z-score:-0.09, p-value:0.492"
FT                   /note="belongs to homology group 10"
FT   misc_feature    208768..208841
FT                   /colour="3"
FT                   /inference="non-experimental evidence, no additional
FT                   details recorded"
FT                   /note="predicted fRNA"
FT                   /note="qrna sig(rna):7.23, z-score:7.4, p-value:0"
FT   misc_feature    316675..316754
FT                   /colour="3"
FT                   /inference="non-experimental evidence, no additional
FT                   details recorded"
FT                   /note="predicted fRNA"
FT                   /note="qrna sig(rna):8.79, z-score:7.16, p-value:0"
FT   misc_feature    1032227..1032305
FT                   /colour="3"
FT                   /inference="non-experimental evidence, no additional
FT                   details recorded"
FT                   /note="predicted fRNA"
FT                   /note="qrna sig(rna):1.82, z-score:2.02, p-value:0.04"
FT                   /note="belongs to homology group 10"
FT   misc_feature    1284463..1284542
FT                   /colour="3"
FT                   /inference="non-experimental evidence, no additional
FT                   details recorded"
FT                   /note="predicted fRNA"
FT                   /note="qrna sig(rna):0.31, z-score:3.41, p-value:0.003"
FT   misc_feature    1809611..1809687
FT                   /colour="3"
FT                   /inference="non-experimental evidence, no additional
FT                   details recorded"
FT                   /note="predicted fRNA"
FT                   /note="qrna sig(rna):1.76, z-score:0.67, p-value:0.241"
FT                   /note="belongs to homology group 15"
FT   misc_feature    1810467..1810543
FT                   /colour="3"
FT                   /inference="non-experimental evidence, no additional
FT                   details recorded"
FT                   /note="predicted fRNA"
FT                   /note="qrna sig(rna):1.76, z-score:0.66, p-value:0.252"
FT                   /note="belongs to homology group 15"
FT   misc_feature    1874612..1874704
FT                   /colour="3"
FT                   /inference="non-experimental evidence, no additional
FT                   details recorded"
FT                   /note="predicted fRNA"
FT                   /note="qrna sig(rna):0.88, z-score:3.85, p-value:0.002"
FT   misc_feature    1989308..1989387
FT                   /colour="3"
FT                   /inference="non-experimental evidence, no additional
FT                   details recorded"
FT                   /note="predicted fRNA"
FT                   /note="qrna sig(rna):4.25, z-score:4.75, p-value:0.001"
FT   misc_feature    2161808..2161891
FT                   /colour="3"
FT                   /inference="non-experimental evidence, no additional
FT                   details recorded"
FT                   /note="predicted fRNA"
FT                   /note="qrna sig(rna):6.69, z-score:5.61, p-value:0"
FT   misc_feature    2253285..2253353
FT                   /colour="3"
FT                   /inference="non-experimental evidence, no additional
FT                   details recorded"
FT                   /note="predicted fRNA"
FT                   /note="qrna sig(rna):18.86, z-score:9.9, p-value:0"
FT   misc_feature    2540550..2540611
FT                   /colour="3"
FT                   /inference="non-experimental evidence, no additional
FT                   details recorded"
FT                   /note="predicted fRNA"
FT                   /note="qrna sig(rna):0.2, z-score:5.46, p-value:0"
FT   misc_feature    3121264..3121341
FT                   /colour="3"
FT                   /inference="non-experimental evidence, no additional
FT                   details recorded"
FT                   /note="predicted fRNA"
FT                   /note="qrna sig(rna):1.55, z-score:2.69, p-value:0.002"
FT   misc_feature    3303018..3303075
FT                   /colour="3"
FT                   /inference="non-experimental evidence, no additional
FT                   details recorded"
FT                   /note="predicted fRNA"
FT                   /note="qrna sig(rna):5.57, z-score:6.02, p-value:0"
FT   misc_feature    3469817..3469936
FT                   /colour="3"
FT                   /inference="non-experimental evidence, no additional
FT                   details recorded"
FT                   /note="predicted fRNA"
FT                   /note="qrna sig(rna):1.91, z-score:4.76, p-value:0.002"
FT                   /note="60% identity to Tbr tRNA alanine, blast, 1 hit, e-value: 8.00E-37"
FT                   /note="belongs to homology group 9"
FT   misc_feature    3492765..3492837
FT                   /colour="3"
FT                   /inference="non-experimental evidence, no additional
FT                   details recorded"
FT                   /note="predicted fRNA"
FT                   /note="qrna sig(rna):3.32, z-score:3.77, p-value:0.001"
FT   misc_feature    3527890..3527946
FT                   /colour="3"
FT                   /inference="non-experimental evidence, no additional
FT                   details recorded"
FT                   /note="predicted fRNA"
FT                   /note="qrna sig(rna):2.29, z-score:4.53, p-value:0"
FT   misc_feature    3968563..3968661
FT                   /colour="3"
FT                   /inference="non-experimental evidence, no additional
FT                   details recorded"
FT                   /note="predicted fRNA"
FT                   /note="qrna sig(rna):7.54, z-score:6.36, p-value:0"
FT   misc_feature    3978944..3978960
FT                   /colour="3"
FT                   /inference="non-experimental evidence, no additional
FT                   details recorded"
FT                   /note="predicted fRNA"
FT                   /note="qrna sig(rna):1.5, z-score:3.62, p-value:0.001"
FT   misc_feature    4268996..4269072
FT                   /colour="3"
FT                   /inference="non-experimental evidence, no additional
FT                   details recorded"
FT                   /note="predicted fRNA"
FT                   /note="qrna sig(rna):6.24, z-score:4.1, p-value:0"
FT   misc_feature    4272038..4272139
FT                   /colour="3"
FT                   /inference="non-experimental evidence, no additional
FT                   details recorded"
FT                   /note="predicted fRNA"
FT                   /note="qrna sig(rna):0.2, z-score:8.42, p-value:0"
FT   misc_feature    4321720..4321768
FT                   /colour="3"
FT                   /inference="non-experimental evidence, no additional
FT                   details recorded"
FT                   /note="predicted fRNA"
FT                   /note="qrna sig(rna):0.04, z-score:6.44, p-value:0"
