# Supplementary material for: Genome-wide computational identification of functional RNA elements in Trypanosoma brucei
Source: BMC Genomics. 2009 Aug 4;10:355. doi: 10.1186/1471-2164-10-355 (PMC2907701; doi:10.1186/1471-2164-10-355)
Supplement: Additional file 4 — The most significant ncRNA candidates in EMBL format. We suggest viewing the files in this ZIP compressed package by Artemis http://www.sanger.ac.uk/Software/Artemis/. Open the EMBL file containing the sequence of each T. brucei chromosome (downloadable from http://www.ebi.ac.uk/genomes/eukaryota.html) by Artemis and then load the corresponding fRNA prediction file using "Read Entry..." option. This will add the predictions on the chromosome view with interactive capabilities. [file 1471-2164-10-355-S4.zip › Tb927_fRNA/Tb927_fRNA_11_02.embl]

ID   Tb927_11_02_20050120_4 standard; XXX; 284619 BP.
FH   Key             Location/Qualifiers
FH
FT   source          1..284619
FT                   /origid="Tb927_11_02_v4_20012005"
FT                   /so_type="chromosome"
FT                   /systematic_id="Tb927_11_02_v4"
FT   misc_feature    184590..184676
FT                   /colour="3"
FT                   /inference="non-experimental evidence, no additional
FT                   details recorded"
FT                   /note="predicted fRNA"
FT                   /note="qrna sig(rna):0.06, z-score:2.95, p-value:0.01"
FT                   /note="belongs to homology group 10"
