# Supplementary material for: Genome-wide computational identification of functional RNA elements in Trypanosoma brucei
Source: BMC Genomics. 2009 Aug 4;10:355. doi: 10.1186/1471-2164-10-355 (PMC2907701; doi:10.1186/1471-2164-10-355)
Supplement: Additional file 6 — Function prediction using regulatory motifs. This ZIP compressed file should be unpacked before viewing its contents. The results for prediction of each pathway are presented in a separate folder, named after the accession number of that pathway in KEGG database. Each folder contains several files named "validation.N.out", each of which represents the results of a hundred times two-fold cross-validation for that pathway, using N predicted motifs. Each cross-validation is shown in one row; plotting each row against the number of false positives will result in the ROC curve associated with the corresponding cross-validation experiment. The trained network is stored in "total.out", in which motifs are ordered according to their prediction power. L(α|MOTIF): the likelihood of being in pathway α given that the indicated motif is present in the indicated location of an mRNA; L(α|MOTIF): the likelihood of being in pathway α given that the indicated motif is NOT present in the indicated location of an mRNA. [file 1471-2164-10-355-S6.zip]

Archive with 3,421 entries (3,330 files):
- tbr_KEGG_predict/
- tbr_KEGG_predict/000.tbr00564/
- tbr_KEGG_predict/000.tbr00564/total.out
- tbr_KEGG_predict/000.tbr00564/validation.001.out
- tbr_KEGG_predict/000.tbr00564/validation.002.out
- tbr_KEGG_predict/000.tbr00564/validation.003.out
- tbr_KEGG_predict/000.tbr00564/validation.004.out
- tbr_KEGG_predict/000.tbr00564/validation.005.out
- tbr_KEGG_predict/000.tbr00564/validation.006.out
- tbr_KEGG_predict/000.tbr00564/validation.007.out
- tbr_KEGG_predict/000.tbr00564/validation.008.out
- tbr_KEGG_predict/000.tbr00564/validation.009.out
- tbr_KEGG_predict/000.tbr00564/validation.010.out
- tbr_KEGG_predict/000.tbr00564/validation.011.out
- tbr_KEGG_predict/000.tbr00564/validation.012.out
- tbr_KEGG_predict/000.tbr00564/validation.013.out
- tbr_KEGG_predict/000.tbr00564/validation.014.out
- tbr_KEGG_predict/000.tbr00564/validation.015.out
- tbr_KEGG_predict/000.tbr00564/validation.016.out
- tbr_KEGG_predict/000.tbr00564/validation.017.out
- tbr_KEGG_predict/000.tbr00564/validation.018.out
- tbr_KEGG_predict/000.tbr00564/validation.019.out
- tbr_KEGG_predict/000.tbr00564/validation.020.out
- tbr_KEGG_predict/000.tbr00564/validation.021.out
- tbr_KEGG_predict/000.tbr00564/validation.022.out
- tbr_KEGG_predict/000.tbr00564/validation.023.out
- tbr_KEGG_predict/000.tbr00564/validation.024.out
- tbr_KEGG_predict/000.tbr00564/validation.025.out
- tbr_KEGG_predict/000.tbr00564/validation.026.out
- tbr_KEGG_predict/000.tbr00564/validation.027.out
- tbr_KEGG_predict/000.tbr00564/validation.028.out
- tbr_KEGG_predict/000.tbr00564/validation.029.out
- tbr_KEGG_predict/000.tbr00564/validation.030.out
- tbr_KEGG_predict/000.tbr00564/validation.031.out
- tbr_KEGG_predict/000.tbr00564/validation.032.out
- tbr_KEGG_predict/000.tbr00564/validation.033.out
- tbr_KEGG_predict/000.tbr00564/validation.034.out
- tbr_KEGG_predict/000.tbr00564/validation.035.out
- tbr_KEGG_predict/000.tbr00564/validation.036.out
- tbr_KEGG_predict/001.tbr04070/
- tbr_KEGG_predict/001.tbr04070/total.out
- tbr_KEGG_predict/001.tbr04070/validation.001.out
- tbr_KEGG_predict/001.tbr04070/validation.002.out
- tbr_KEGG_predict/001.tbr04070/validation.003.out
- tbr_KEGG_predict/001.tbr04070/validation.004.out
- tbr_KEGG_predict/001.tbr04070/validation.005.out
- tbr_KEGG_predict/001.tbr04070/validation.006.out
- tbr_KEGG_predict/001.tbr04070/validation.007.out
- tbr_KEGG_predict/001.tbr04070/validation.008.out
- tbr_KEGG_predict/001.tbr04070/validation.009.out
- tbr_KEGG_predict/001.tbr04070/validation.010.out
- tbr_KEGG_predict/001.tbr04070/validation.011.out
- tbr_KEGG_predict/001.tbr04070/validation.012.out
- tbr_KEGG_predict/001.tbr04070/validation.013.out
- tbr_KEGG_predict/001.tbr04070/validation.014.out
- tbr_KEGG_predict/001.tbr04070/validation.015.out
- tbr_KEGG_predict/001.tbr04070/validation.016.out
- tbr_KEGG_predict/001.tbr04070/validation.017.out
- tbr_KEGG_predict/001.tbr04070/validation.018.out
- tbr_KEGG_predict/001.tbr04070/validation.019.out
- tbr_KEGG_predict/001.tbr04070/validation.020.out
- tbr_KEGG_predict/001.tbr04070/validation.021.out
- tbr_KEGG_predict/001.tbr04070/validation.022.out
- tbr_KEGG_predict/001.tbr04070/validation.023.out
- tbr_KEGG_predict/001.tbr04070/validation.024.out
- tbr_KEGG_predict/001.tbr04070/validation.025.out
- tbr_KEGG_predict/001.tbr04070/validation.026.out
- tbr_KEGG_predict/001.tbr04070/validation.027.out
- tbr_KEGG_predict/001.tbr04070/validation.028.out
- tbr_KEGG_predict/001.tbr04070/validation.029.out
- tbr_KEGG_predict/001.tbr04070/validation.030.out
- tbr_KEGG_predict/001.tbr04070/validation.031.out
- tbr_KEGG_predict/001.tbr04070/validation.032.out
- tbr_KEGG_predict/001.tbr04070/validation.033.out
- tbr_KEGG_predict/001.tbr04070/validation.034.out
- tbr_KEGG_predict/001.tbr04070/validation.035.out
- tbr_KEGG_predict/001.tbr04070/validation.036.out
- tbr_KEGG_predict/002.tbr00562/
- tbr_KEGG_predict/002.tbr00562/total.out
- tbr_KEGG_predict/002.tbr00562/validation.001.out
- tbr_KEGG_predict/002.tbr00562/validation.002.out
- tbr_KEGG_predict/002.tbr00562/validation.003.out
- tbr_KEGG_predict/002.tbr00562/validation.004.out
- tbr_KEGG_predict/002.tbr00562/validation.005.out
- tbr_KEGG_predict/002.tbr00562/validation.006.out
- tbr_KEGG_predict/002.tbr00562/validation.007.out
- tbr_KEGG_predict/002.tbr00562/validation.008.out
- tbr_KEGG_predict/002.tbr00562/validation.009.out
- tbr_KEGG_predict/002.tbr00562/validation.010.out
- tbr_KEGG_predict/002.tbr00562/validation.011.out
- tbr_KEGG_predict/002.tbr00562/validation.012.out
- tbr_KEGG_predict/002.tbr00562/validation.013.out
- tbr_KEGG_predict/002.tbr00562/validation.014.out
- tbr_KEGG_predict/002.tbr00562/validation.015.out
- tbr_KEGG_predict/002.tbr00562/validation.016.out
- tbr_KEGG_predict/002.tbr00562/validation.017.out
- tbr_KEGG_predict/002.tbr00562/validation.018.out
- tbr_KEGG_predict/002.tbr00562/validation.019.out
- tbr_KEGG_predict/002.tbr00562/validation.020.out
- tbr_KEGG_predict/002.tbr00562/validation.021.out
- tbr_KEGG_predict/002.tbr00562/validation.022.out
- tbr_KEGG_predict/002.tbr00562/validation.023.out
- tbr_KEGG_predict/002.tbr00562/validation.024.out
- tbr_KEGG_predict/002.tbr00562/validation.025.out
- tbr_KEGG_predict/002.tbr00562/validation.026.out
- tbr_KEGG_predict/002.tbr00562/validation.027.out
- tbr_KEGG_predict/002.tbr00562/validation.028.out
- tbr_KEGG_predict/002.tbr00562/validation.029.out
- tbr_KEGG_predict/002.tbr00562/validation.030.out
- tbr_KEGG_predict/002.tbr00562/validation.031.out
- tbr_KEGG_predict/002.tbr00562/validation.032.out
- tbr_KEGG_predict/002.tbr00562/validation.033.out
- tbr_KEGG_predict/002.tbr00562/validation.034.out
- tbr_KEGG_predict/002.tbr00562/validation.035.out
- tbr_KEGG_predict/002.tbr00562/validation.036.out
- tbr_KEGG_predict/003.tbr00632/
- tbr_KEGG_predict/003.tbr00632/total.out
- tbr_KEGG_predict/003.tbr00632/validation.001.out
- tbr_KEGG_predict/003.tbr00632/validation.002.out
- tbr_KEGG_predict/003.tbr00632/validation.003.out
- tbr_KEGG_predict/003.tbr00632/validation.004.out
- tbr_KEGG_predict/003.tbr00632/validation.005.out
- tbr_KEGG_predict/003.tbr00632/validation.006.out
- tbr_KEGG_predict/003.tbr00632/validation.007.out
- tbr_KEGG_predict/003.tbr00632/validation.008.out
- tbr_KEGG_predict/003.tbr00632/validation.009.out
- tbr_KEGG_predict/003.tbr00632/validation.010.out
- tbr_KEGG_predict/003.tbr00632/validation.011.out
- tbr_KEGG_predict/003.tbr00632/validation.012.out
- tbr_KEGG_predict/003.tbr00632/validation.013.out
- tbr_KEGG_predict/003.tbr00632/validation.014.out
- tbr_KEGG_predict/003.tbr00632/validation.015.out
- tbr_KEGG_predict/003.tbr00632/validation.016.out
- tbr_KEGG_predict/003.tbr00632/validation.017.out
- tbr_KEGG_predict/003.tbr00632/validation.018.out
- tbr_KEGG_predict/003.tbr00632/validation.019.out
- tbr_KEGG_predict/003.tbr00632/validation.020.out
- tbr_KEGG_predict/003.tbr00632/validation.021.out
- tbr_KEGG_predict/003.tbr00632/validation.022.out
- tbr_KEGG_predict/003.tbr00632/validation.023.out
- tbr_KEGG_predict/003.tbr00632/validation.024.out
- tbr_KEGG_predict/003.tbr00632/validation.025.out
- tbr_KEGG_predict/003.tbr00632/validation.026.out
- tbr_KEGG_predict/003.tbr00632/validation.027.out
- tbr_KEGG_predict/003.tbr00632/validation.028.out
- tbr_KEGG_predict/003.tbr00632/validation.029.out
- tbr_KEGG_predict/003.tbr00632/validation.030.out
- tbr_KEGG_predict/003.tbr00632/validation.031.out
- tbr_KEGG_predict/003.tbr00632/validation.032.out
- tbr_KEGG_predict/003.tbr00632/validation.033.out
- tbr_KEGG_predict/003.tbr00632/validation.034.out
- tbr_KEGG_predict/003.tbr00632/validation.035.out
- tbr_KEGG_predict/003.tbr00632/validation.036.out
- tbr_KEGG_predict/004.tbr03010/
- tbr_KEGG_predict/004.tbr03010/total.out
- tbr_KEGG_predict/004.tbr03010/validation.001.out
- tbr_KEGG_predict/004.tbr03010/validation.002.out
- tbr_KEGG_predict/004.tbr03010/validation.003.out
- tbr_KEGG_predict/004.tbr03010/validation.004.out
- tbr_KEGG_predict/004.tbr03010/validation.005.out
- tbr_KEGG_predict/004.tbr03010/validation.006.out
- tbr_KEGG_predict/004.tbr03010/validation.007.out
- tbr_KEGG_predict/004.tbr03010/validation.008.out
- tbr_KEGG_predict/004.tbr03010/validation.009.out
- tbr_KEGG_predict/004.tbr03010/validation.010.out
- tbr_KEGG_predict/004.tbr03010/validation.011.out
- tbr_KEGG_predict/004.tbr03010/validation.012.out
- tbr_KEGG_predict/004.tbr03010/validation.013.out
- tbr_KEGG_predict/004.tbr03010/validation.014.out
- tbr_KEGG_predict/004.tbr03010/validation.015.out
- tbr_KEGG_predict/004.tbr03010/validation.016.out
- tbr_KEGG_predict/004.tbr03010/validation.017.out
- tbr_KEGG_predict/004.tbr03010/validation.018.out
- tbr_KEGG_predict/004.tbr03010/validation.019.out
- tbr_KEGG_predict/004.tbr03010/validation.020.out
- tbr_KEGG_predict/004.tbr03010/validation.021.out
- tbr_KEGG_predict/004.tbr03010/validation.022.out
- tbr_KEGG_predict/004.tbr03010/validation.023.out
- tbr_KEGG_predict/004.tbr03010/validation.024.out
- tbr_KEGG_predict/004.tbr03010/validation.025.out
- tbr_KEGG_predict/004.tbr03010/validation.026.out
- tbr_KEGG_predict/004.tbr03010/validation.027.out
- tbr_KEGG_predict/004.tbr03010/validation.028.out
- tbr_KEGG_predict/004.tbr03010/validation.029.out
- tbr_KEGG_predict/004.tbr03010/validation.030.out
- tbr_KEGG_predict/004.tbr03010/validation.031.out
- tbr_KEGG_predict/004.tbr03010/validation.032.out
- tbr_KEGG_predict/004.tbr03010/validation.033.out
- tbr_KEGG_predict/004.tbr03010/validation.034.out
- tbr_KEGG_predict/004.tbr03010/validation.035.out
- tbr_KEGG_predict/004.tbr03010/validation.036.out
- tbr_KEGG_predict/005.tbr00380/
- tbr_KEGG_predict/005.tbr00380/total.out
- tbr_KEGG_predict/005.tbr00380/validation.001.out
- tbr_KEGG_predict/005.tbr00380/validation.002.out
- tbr_KEGG_predict/005.tbr00380/validation.003.out
- tbr_KEGG_predict/005.tbr00380/validation.004.out
- tbr_KEGG_predict/005.tbr00380/validation.005.out
- tbr_KEGG_predict/005.tbr00380/validation.006.out
- tbr_KEGG_predict/005.tbr00380/validation.007.out
- tbr_KEGG_predict/005.tbr00380/validation.008.out
- tbr_KEGG_predict/005.tbr00380/validation.009.out
- tbr_KEGG_predict/005.tbr00380/validation.010.out
- tbr_KEGG_predict/005.tbr00380/validation.011.out
- tbr_KEGG_predict/005.tbr00380/validation.012.out
- tbr_KEGG_predict/005.tbr00380/validation.013.out
- tbr_KEGG_predict/005.tbr00380/validation.014.out
- tbr_KEGG_predict/005.tbr00380/validation.015.out
- tbr_KEGG_predict/005.tbr00380/validation.016.out
- tbr_KEGG_predict/005.tbr00380/validation.017.out
- tbr_KEGG_predict/005.tbr00380/validation.018.out
- tbr_KEGG_predict/005.tbr00380/validation.019.out
- tbr_KEGG_predict/005.tbr00380/validation.020.out
- tbr_KEGG_predict/005.tbr00380/validation.021.out
- tbr_KEGG_predict/005.tbr00380/validation.022.out
- tbr_KEGG_predict/005.tbr00380/validation.023.out
- tbr_KEGG_predict/005.tbr00380/validation.024.out
- tbr_KEGG_predict/005.tbr00380/validation.025.out
- tbr_KEGG_predict/005.tbr00380/validation.026.out
- tbr_KEGG_predict/005.tbr00380/validation.027.out
- tbr_KEGG_predict/005.tbr00380/validation.028.out
- tbr_KEGG_predict/005.tbr00380/validation.029.out
- tbr_KEGG_predict/005.tbr00380/validation.030.out
- tbr_KEGG_predict/005.tbr00380/validation.031.out
- tbr_KEGG_predict/005.tbr00380/validation.032.out
- tbr_KEGG_predict/005.tbr00380/validation.033.out
- tbr_KEGG_predict/005.tbr00380/validation.034.out
- tbr_KEGG_predict/005.tbr00380/validation.035.out
- tbr_KEGG_predict/005.tbr00380/validation.036.out
- tbr_KEGG_predict/006.tbr00460/
- tbr_KEGG_predict/006.tbr00460/total.out
- tbr_KEGG_predict/006.tbr00460/validation.001.out
- tbr_KEGG_predict/006.tbr00460/validation.002.out
- tbr_KEGG_predict/006.tbr00460/validation.003.out
- tbr_KEGG_predict/006.tbr00460/validation.004.out
- tbr_KEGG_predict/006.tbr00460/validation.005.out
- tbr_KEGG_predict/006.tbr00460/validation.006.out
- tbr_KEGG_predict/006.tbr00460/validation.007.out
- tbr_KEGG_predict/006.tbr00460/validation.008.out
- tbr_KEGG_predict/006.tbr00460/validation.009.out
- tbr_KEGG_predict/006.tbr00460/validation.010.out
- tbr_KEGG_predict/006.tbr00460/validation.011.out
- tbr_KEGG_predict/006.tbr00460/validation.012.out
- tbr_KEGG_predict/006.tbr00460/validation.013.out
- tbr_KEGG_predict/006.tbr00460/validation.014.out
- tbr_KEGG_predict/006.tbr00460/validation.015.out
- tbr_KEGG_predict/006.tbr00460/validation.016.out
- tbr_KEGG_predict/006.tbr00460/validation.017.out
- tbr_KEGG_predict/006.tbr00460/validation.018.out
- tbr_KEGG_predict/006.tbr00460/validation.019.out
- tbr_KEGG_predict/006.tbr00460/validation.020.out
- tbr_KEGG_predict/006.tbr00460/validation.021.out
- tbr_KEGG_predict/006.tbr00460/validation.022.out
- tbr_KEGG_predict/006.tbr00460/validation.023.out
- tbr_KEGG_predict/006.tbr00460/validation.024.out
- tbr_KEGG_predict/006.tbr00460/validation.025.out
- tbr_KEGG_predict/006.tbr00460/validation.026.out
- tbr_KEGG_predict/006.tbr00460/validation.027.out
- tbr_KEGG_predict/006.tbr00460/validation.028.out
- tbr_KEGG_predict/006.tbr00460/validation.029.out
- tbr_KEGG_predict/006.tbr00460/validation.030.out
- tbr_KEGG_predict/006.tbr00460/validation.031.out
- tbr_KEGG_predict/006.tbr00460/validation.032.out
- tbr_KEGG_predict/006.tbr00460/validation.033.out
- tbr_KEGG_predict/006.tbr00460/validation.034.out
- tbr_KEGG_predict/006.tbr00460/validation.035.out
- tbr_KEGG_predict/006.tbr00460/validation.036.out
- tbr_KEGG_predict/007.tbr00910/
- tbr_KEGG_predict/007.tbr00910/total.out
- tbr_KEGG_predict/007.tbr00910/validation.001.out
- tbr_KEGG_predict/007.tbr00910/validation.002.out
- tbr_KEGG_predict/007.tbr00910/validation.003.out
- tbr_KEGG_predict/007.tbr00910/validation.004.out
- tbr_KEGG_predict/007.tbr00910/validation.005.out
- tbr_KEGG_predict/007.tbr00910/validation.006.out
- tbr_KEGG_predict/007.tbr00910/validation.007.out
- tbr_KEGG_predict/007.tbr00910/validation.008.out
- tbr_KEGG_predict/007.tbr00910/validation.009.out
- tbr_KEGG_predict/007.tbr00910/validation.010.out
- tbr_KEGG_predict/007.tbr00910/validation.011.out
- tbr_KEGG_predict/007.tbr00910/validation.012.out
- tbr_KEGG_predict/007.tbr00910/validation.013.out
- tbr_KEGG_predict/007.tbr00910/validation.014.out
- tbr_KEGG_predict/007.tbr00910/validation.015.out
- tbr_KEGG_predict/007.tbr00910/validation.016.out
- tbr_KEGG_predict/007.tbr00910/validation.017.out
- tbr_KEGG_predict/007.tbr00910/validation.018.out
- tbr_KEGG_predict/007.tbr00910/validation.019.out
- tbr_KEGG_predict/007.tbr00910/validation.020.out
- tbr_KEGG_predict/007.tbr00910/validation.021.out
- tbr_KEGG_predict/007.tbr00910/validation.022.out
- tbr_KEGG_predict/007.tbr00910/validation.023.out
- tbr_KEGG_predict/007.tbr00910/validation.024.out
- tbr_KEGG_predict/007.tbr00910/validation.025.out
- tbr_KEGG_predict/007.tbr00910/validation.026.out
- tbr_KEGG_predict/007.tbr00910/validation.027.out
- tbr_KEGG_predict/007.tbr00910/validation.028.out
- tbr_KEGG_predict/007.tbr00910/validation.029.out
- tbr_KEGG_predict/007.tbr00910/validation.030.out
- tbr_KEGG_predict/007.tbr00910/validation.031.out
[truncated: 3,121 more entries]
