# Supplementary material for: Genome-wide computational identification of functional RNA elements in Trypanosoma brucei
Source: BMC Genomics. 2009 Aug 4;10:355. doi: 10.1186/1471-2164-10-355 (PMC2907701; doi:10.1186/1471-2164-10-355)
Supplement: Additional file 6 — Function prediction using regulatory motifs. This ZIP compressed file should be unpacked before viewing its contents. The results for prediction of each pathway are presented in a separate folder, named after the accession number of that pathway in KEGG database. Each folder contains several files named "validation.N.out", each of which represents the results of a hundred times two-fold cross-validation for that pathway, using N predicted motifs. Each cross-validation is shown in one row; plotting each row against the number of false positives will result in the ROC curve associated with the corresponding cross-validation experiment. The trained network is stored in "total.out", in which motifs are ordered according to their prediction power. L(α|MOTIF): the likelihood of being in pathway α given that the indicated motif is present in the indicated location of an mRNA; L(α|MOTIF): the likelihood of being in pathway α given that the indicated motif is NOT present in the indicated location of an mRNA. [file 1471-2164-10-355-S6.zip › tbr_KEGG_predict/000.tbr00564/total.out]

Current time: Tue Feb 03 11:56:11 2009
This cluster: tbr00564
A 2-fold validation was used.
************************* RESULTS *************************
MOTIF	position	L(tbr00564|MOTIF)	L(tbr00564|MOTIF')
[TCGA][TGA][CA]TGCC[GA][TG]	3'UTR	3.82298	0.27898
[CGA]AGAA[CA]A[TA][TGA]	3'UTR	1.4321	0.805556
[TGA]CG[TG]TCCT[CG]	3'UTR	5.08772	0.861557
[TGA][CGA][GA][TG]AATC[TC]	3'UTR	2.30159	0.821351
[TCA]TAA[TG][GA][TG][TC][CA]	3'UTR	0.546139	1.11592
[TCGA]T[TCA]T[TGA]TC[TCGA][TCA]	5'UTR	0.943089	1.03111
[TG]TA[TCA][TC][GA]TG[GA]	3'UTR	0.929487	1.01541
[TCGA][CA]TA[CGA]CC[TCA][TCGA]	5'UTR	0.976431	1.00303
[TCGA]ACAT[TG]AT[TGA]	3'UTR	2.99742	0.840058
[TCA]G[CGA]TAAGC[CGA]	3'UTR	5.96708	0.757484
[TG]CC[CG][TA][CG]AA[CGA]	5'UTR	3.58025	0.917359
[TA]CTTTT[TG]C[TCGA]	3'UTR	1.30379	0.870871
[CGA]AAA[CG][CA][CGA]A[TCGA]	5'UTR	1.25541	0.907668
[TCGA]C[CG]CACG[CGA][TCA]	3'UTR	1.00694	0.999139
G[CA][CA]T[CGA]GCT[TA]	3'UTR	1.28889	0.986987
[CG][CA]TCTAAG[TCGA]	5'UTR	8.05556	0.951003
[TC]T[GA]CCGG[GA][TCGA]	5'UTR	6.44444	0.952657
[TCGA]AT[TG]GGAG[GA]	5'UTR	5.37037	0.954317
CACGTCAG[TC]	3'UTR	6.44444	0.952657
[CA]TGG[CGA]ACA[TG]	3'UTR	1.69591	0.976431
[TG]C[TG]G[TC]GAC[TCA]	5'UTR	5.37037	0.954317
[TCA]CCGTCTA[TC]	3'UTR	4.60317	0.955982
[TCGA]AT[GA]ATCG[TCGA]	5'UTR	6.44444	0.952657
[TGA]ATCA[TG][TG]A[TCA]	5'UTR	2.92929	0.962703
[TGA]TA[TG]T[CG]CA[CG]	5'UTR	3.58025	0.959331
[TG]GAAC[CG]GC[TCGA]	5'UTR	6.44444	0.952657
[TCA]TACGTTC[TCGA]	3'UTR	1.79012	0.974694
[GA]TTC[TG]GTC[CG]	3'UTR	2.68519	0.964397
[TC]ATCTG[TG]C[TCG]	3'UTR	2.30159	0.967805
[CA][CA]TGC[CGA]CC[CG]	5'UTR	3.22222	0.961014
[GA]C[TGA]T[CA][GA]AA[TCGA]	5'UTR	2.47863	0.893407
[TCGA]T[CG]CT[TC]TA[TGA]	3'UTR	1.79012	0.819209
[CGA]GGGCC[GA]C[CGA]	3'UTR	5.08772	0.861557
[TG]CT[CA][CA]TA[TC][TCA]	3'UTR	1.28889	0.957096
[CGA]AC[TC]A[TG]AC[TGA]	3'UTR	3.02083	0.881995
[TCA][TCG][TA]G[TG][CGA]GC[CGA]	5'UTR	2.92929	0.797884
