# Supplementary material for: Genome-wide computational identification of functional RNA elements in Trypanosoma brucei
Source: BMC Genomics. 2009 Aug 4;10:355. doi: 10.1186/1471-2164-10-355 (PMC2907701; doi:10.1186/1471-2164-10-355)
Supplement: Additional file 6 — Function prediction using regulatory motifs. This ZIP compressed file should be unpacked before viewing its contents. The results for prediction of each pathway are presented in a separate folder, named after the accession number of that pathway in KEGG database. Each folder contains several files named "validation.N.out", each of which represents the results of a hundred times two-fold cross-validation for that pathway, using N predicted motifs. Each cross-validation is shown in one row; plotting each row against the number of false positives will result in the ROC curve associated with the corresponding cross-validation experiment. The trained network is stored in "total.out", in which motifs are ordered according to their prediction power. L(α|MOTIF): the likelihood of being in pathway α given that the indicated motif is present in the indicated location of an mRNA; L(α|MOTIF): the likelihood of being in pathway α given that the indicated motif is NOT present in the indicated location of an mRNA. [file 1471-2164-10-355-S6.zip › tbr_KEGG_predict/001.tbr04070/total.out]

Current time: Tue Feb 03 11:56:41 2009
This cluster: tbr04070
A 2-fold validation was used.
************************* RESULTS *************************
MOTIF	position	L(tbr04070|MOTIF)	L(tbr04070|MOTIF')
[TA]CTTTT[TG]C[TCGA]	3'UTR	2.55001	0.457301
[TCA][TCG][TA]G[TG][CGA]GC[CGA]	5'UTR	5.00509	0.69439
[CGA]AGAA[CA]A[TA][TGA]	3'UTR	1.70701	0.707124
[TG]TA[TCA][TC][GA]TG[GA]	3'UTR	1.40954	0.915141
[TGA]CG[TG]TCCT[CG]	3'UTR	8.64516	0.839816
[TGA][CGA][GA][TG]AATC[TC]	3'UTR	1.48589	0.934117
[CGA]AC[TC]A[TG]AC[TGA]	3'UTR	5.76344	0.805763
[TG]CC[CG][TA][CG]AA[CGA]	5'UTR	8.64516	0.854655
[TG]CT[CA][CA]TA[TC][TCA]	3'UTR	0.85234	1.02255
[CGA]GGGCC[GA]C[CGA]	3'UTR	0.411674	1.02399
[TCGA][CA]TA[CGA]CC[TCA][TCGA]	5'UTR	0.836629	1.02137
G[CA][CA]T[CGA]GCT[TA]	3'UTR	0.345806	1.03201
[TCA]TACGTTC[TCGA]	3'UTR	0.480287	1.01806
[CA]TGG[CGA]ACA[TG]	3'UTR	0.455008	1.02003
[TCGA]ACAT[TG]AT[TGA]	3'UTR	1.5129	0.958637
[GA]C[TGA]T[CA][GA]AA[TCGA]	5'UTR	0.910017	1.00687
[TC]ATCTG[TG]C[TCG]	3'UTR	2.16129	0.973406
[TGA]ATCA[TG][TG]A[TCA]	5'UTR	0.785924	1.00449
[CA][CA]TGC[CGA]CC[CG]	5'UTR	0.864516	1.00258
[TCGA]AT[TG]GGAG[GA]	5'UTR	1.44086	0.995009
[TG]C[TG]G[TC]GAC[TCA]	5'UTR	1.44086	0.995009
[TCGA]AT[GA]ATCG[TCGA]	5'UTR	1.72903	0.993135
[TCA]G[CGA]TAAGC[CGA]	3'UTR	1.23502	0.987046
[TC]T[GA]CCGG[GA][TCGA]	5'UTR	1.72903	0.993135
[CG][CA]TCTAAG[TCGA]	5'UTR	2.16129	0.991268
CACGTCAG[TC]	3'UTR	1.72903	0.993135
[TG]GAAC[CG]GC[TCGA]	5'UTR	1.72903	0.993135
[TCA]CCGTCTA[TC]	3'UTR	14.4086	0.924529
[GA]TTC[TG]GTC[CG]	3'UTR	1.57185	0.988018
[TGA]TA[TG]T[CG]CA[CG]	5'UTR	2.16129	0.982405
[TCGA][TGA][CA]TGCC[GA][TG]	3'UTR	1.19244	0.946851
[TCGA]T[TCA]T[TGA]TC[TCGA][TCA]	5'UTR	1.10954	0.941307
[TCGA]C[CG]CACG[CGA][TCA]	3'UTR	1.36503	0.956563
[TCA]TAA[TG][GA][TG][TC][CA]	3'UTR	1.52562	0.876468
[TCGA]T[CG]CT[TC]TA[TGA]	3'UTR	1.21032	0.951761
[CGA]AAA[CG][CA][CGA]A[TCGA]	5'UTR	1.45138	0.845016
