# Supplementary material for: Genome-wide computational identification of functional RNA elements in Trypanosoma brucei
Source: BMC Genomics. 2009 Aug 4;10:355. doi: 10.1186/1471-2164-10-355 (PMC2907701; doi:10.1186/1471-2164-10-355)
Supplement: Additional file 6 — Function prediction using regulatory motifs. This ZIP compressed file should be unpacked before viewing its contents. The results for prediction of each pathway are presented in a separate folder, named after the accession number of that pathway in KEGG database. Each folder contains several files named "validation.N.out", each of which represents the results of a hundred times two-fold cross-validation for that pathway, using N predicted motifs. Each cross-validation is shown in one row; plotting each row against the number of false positives will result in the ROC curve associated with the corresponding cross-validation experiment. The trained network is stored in "total.out", in which motifs are ordered according to their prediction power. L(α|MOTIF): the likelihood of being in pathway α given that the indicated motif is present in the indicated location of an mRNA; L(α|MOTIF): the likelihood of being in pathway α given that the indicated motif is NOT present in the indicated location of an mRNA. [file 1471-2164-10-355-S6.zip › tbr_KEGG_predict/001.tbr04070/validation.003.out]

Current time: Tue Feb 03 11:56:41 2009
This cluster: tbr04070
A 2-fold validation was used.
************************ VALIDATION ***********************
NUM_CLASSIFIERS	AUC	NUM_FALSE_POSITIVES	1	2	3	4	5	6	7	8	9	10	11	12	13	14	15	16	17	18	19	20	21	22	23	24	25	26	27	28	29	30	31	32	33	34	35	36	37	38	39	40	41	42	43	44	45	46	47
3	0.736923	NUM_TRUE_POSITIVES	1	2	3	5	6	7	8	10	11	12	14	14	14	14	14	14	14	14	14	14	14	14	15	15	15	15	15	15	15	15	15	15	15	16	16	16	16	16	16	16	16	16	16	16	16	17	17
3	0.758177	NUM_TRUE_POSITIVES	1	3	4	6	7	9	10	12	14	14	14	14	14	14	14	14	14	14	14	14	15	15	15	15	15	15	15	15	15	15	15	16	16	16	16	16	16	16	16	16	16	16	16	17	17	17	17
3	0.743695	NUM_TRUE_POSITIVES	1	2	4	5	7	8	9	11	12	14	14	14	14	14	15	15	15	15	16	16	16	16	17	17	17	17	17	18	18	18	18	19	19	19	19	20	20	20	20	20	21	21	21	21	22	22	22
3	0.710986	NUM_TRUE_POSITIVES	0	0	0	0	0	0	0	0	1	1	1	1	1	1	1	1	1	2	2	2	2	2	2	2	2	2	3	3	3	3	3	3	3	3	3	4	4	4	4	4	4	4	4	4	5	5	5
3	0.715481	NUM_TRUE_POSITIVES	0	0	0	0	0	0	0	1	1	1	1	1	2	2	2	2	2	3	3	3	3	3	4	4	4	4	4	5	5	5	5	5	6	6	6	6	6	7	7	7	7	7	8	8	8	8	8
3	0.66623	NUM_TRUE_POSITIVES	0	1	1	2	2	3	3	3	3	3	3	3	3	3	4	4	5	5	6	7	7	7	7	7	8	8	8	8	8	9	9	9	9	10	10	10	10	10	11	11	11	11	12	12	12	12	12
3	0.737391	NUM_TRUE_POSITIVES	1	2	3	5	6	7	8	10	11	12	14	14	14	14	14	14	14	15	15	15	15	15	15	16	16	16	16	16	16	17	17	17	17	17	17	18	18	18	18	18	18	19	19	19	19	19	19
3	0.684738	NUM_TRUE_POSITIVES	1	3	4	6	7	9	9	9	9	9	9	9	9	9	10	10	10	10	10	11	11	11	11	12	12	12	12	12	13	13	13	13	14	14	14	14	14	14	14	14	14	14	14	15	15	15	15
3	0.704619	NUM_TRUE_POSITIVES	1	2	3	4	5	6	7	8	9	10	11	12	12	12	12	12	12	12	12	12	12	12	12	12	12	12	12	12	12	13	13	13	13	13	13	13	13	13	13	13	14	14	14	14	14	14	14
3	0.722472	NUM_TRUE_POSITIVES	0	0	0	0	0	0	0	0	0	0	1	1	1	1	1	1	1	1	1	2	2	2	2	2	2	2	2	2	3	3	3	3	3	3	3	3	3	4	4	4	4	4	4	4	4	4	5
3	0.70465	NUM_TRUE_POSITIVES	1	2	3	4	5	6	6	6	6	6	6	6	6	6	6	6	6	6	7	7	7	7	7	7	7	7	7	7	8	8	8	8	8	8	8	8	8	8	9	9	9	9	9	9	9	9	9
3	0.719101	NUM_TRUE_POSITIVES	1	2	3	4	5	6	7	8	9	10	11	12	14	14	14	14	14	14	14	14	14	14	15	15	15	15	15	15	15	15	15	15	16	16	16	16	16	16	16	16	16	16	17	17	17	17	17
3	0.645162	NUM_TRUE_POSITIVES	4	4	5	6	7	7	8	9	10	10	10	10	11	11	11	11	12	12	12	13	13	13	13	14	14	14	15	15	15	15	16	16	16	17	17	17	17	18	18	18	19	19	19	19	19	19	19
3	0.733521	NUM_TRUE_POSITIVES	0	0	1	2	3	4	5	6	7	8	9	10	11	12	13	15	15	15	15	15	15	15	15	15	15	15	15	16	16	16	16	16	16	16	16	16	16	16	16	17	17	17	17	17	17	17	17
3	0.662516	NUM_TRUE_POSITIVES	0	0	1	1	2	2	2	3	3	4	4	4	5	5	6	6	6	7	7	8	8	8	9	9	10	10	11	11	11	12	12	13	13	13	14	14	15	15	15	16	16	17	17	17	18	18	19
3	0.747722	NUM_TRUE_POSITIVES	1	2	3	5	6	7	8	10	11	12	14	14	14	14	14	14	14	14	14	14	14	14	15	15	15	15	15	15	15	15	15	15	15	16	16	16	16	16	16	16	16	16	16	16	16	17	17
3	0.651217	NUM_TRUE_POSITIVES	1	2	3	4	5	5	6	6	7	7	8	9	9	9	9	9	9	9	9	9	9	9	9	9	10	10	10	10	10	10	10	10	10	10	11	11	11	11	11	11	11	11	11	11	12	12	12
3	0.731492	NUM_TRUE_POSITIVES	1	3	4	6	7	9	10	12	14	14	14	14	14	14	14	15	15	15	15	15	15	16	16	16	16	16	16	17	17	17	17	17	17	18	18	18	18	18	18	19	19	19	19	19	19	20	20
3	0.709707	NUM_TRUE_POSITIVES	0	1	2	2	3	4	4	5	6	6	7	8	8	9	10	10	10	10	10	10	10	10	10	10	10	11	11	11	11	11	11	11	11	11	11	12	12	12	12	12	12	12	12	12	12	12	13
3	0.718321	NUM_TRUE_POSITIVES	0	0	0	0	0	1	1	1	1	1	2	2	2	2	2	3	3	3	3	3	4	4	4	4	4	5	5	5	5	5	6	6	6	6	6	7	7	7	7	7	8	8	8	8	8	9	9
3	0.654026	NUM_TRUE_POSITIVES	1	2	4	4	5	5	6	6	7	8	8	8	8	8	8	9	9	9	9	9	9	10	10	10	10	10	10	11	11	11	11	11	11	12	12	12	12	12	12	13	13	13	13	13	13	14	14
3	0.740293	NUM_TRUE_POSITIVES	0	1	2	3	4	5	5	6	7	8	9	10	10	11	12	13	14	15	15	15	15	15	15	15	15	15	15	15	15	16	16	16	16	16	16	16	16	16	16	16	17	17	17	17	17	17	17
3	0.76161	NUM_TRUE_POSITIVES	1	2	3	5	6	7	8	10	11	12	14	14	14	14	14	14	14	14	14	14	14	14	15	15	15	15	15	15	15	15	15	15	15	16	16	16	16	16	16	16	16	16	16	16	16	17	17
3	0.724157	NUM_TRUE_POSITIVES	0	1	2	3	4	5	6	7	7	8	9	10	11	12	13	14	15	15	15	15	15	15	15	15	15	15	15	15	16	16	16	16	16	16	16	16	16	16	16	17	17	17	17	17	17	17	17
3	0.716292	NUM_TRUE_POSITIVES	0	0	0	1	2	3	5	6	7	8	10	10	10	10	11	11	11	11	12	12	12	12	13	13	13	14	14	14	14	15	15	15	15	16	16	16	16	17	17	17	18	18	18	18	19	19	19
3	0.740075	NUM_TRUE_POSITIVES	0	0	0	0	0	0	0	0	0	0	1	1	1	1	1	1	1	1	1	2	2	2	2	2	2	2	2	2	3	3	3	3	3	3	3	3	3	4	4	4	4	4	4	4	4	4	5
3	0.70824	NUM_TRUE_POSITIVES	1	2	3	4	6	7	8	9	11	11	11	11	11	12	12	12	12	13	13	13	13	14	14	14	14	15	15	15	15	15	16	16	16	16	17	17	17	17	18	18	18	18	19	19	19	19	19
3	0.676966	NUM_TRUE_POSITIVES	0	0	0	1	1	1	2	2	2	3	3	3	4	4	4	4	5	5	5	6	6	6	7	7	7	8	8	8	9	9	9	10	10	10	11	11	11	12	12	12	13	13	13	14	14	14	15
3	0.702278	NUM_TRUE_POSITIVES	1	2	3	5	6	7	8	10	11	12	14	14	14	14	14	14	14	15	15	15	15	15	15	16	16	16	16	16	16	17	17	17	17	17	17	18	18	18	18	18	18	19	19	19	19	19	19
3	0.749126	NUM_TRUE_POSITIVES	1	3	4	6	7	9	10	12	14	14	14	14	14	14	14	14	14	14	14	14	15	15	15	15	15	15	15	15	15	15	15	16	16	16	16	16	16	16	16	16	16	16	16	17	17	17	17
3	0.696567	NUM_TRUE_POSITIVES	0	0	0	0	1	1	1	1	2	2	2	2	3	3	3	3	4	4	4	4	5	5	5	5	5	6	6	6	6	7	7	7	7	8	8	8	8	9	9	9	9	10	10	10	10	11	11
3	0.755243	NUM_TRUE_POSITIVES	0	1	1	2	2	3	3	4	4	5	5	6	6	7	7	8	8	9	9	10	10	11	11	12	12	13	13	14	14	15	15	16	16	17	17	18	18	19	19	20	20	21	21	22	22	23	23
3	0.732491	NUM_TRUE_POSITIVES	1	2	3	5	6	7	8	10	11	12	14	14	14	14	14	14	15	15	15	15	15	16	16	16	16	16	17	17	17	17	17	18	18	18	18	18	18	18	18	18	18	18	18	19	19	19	19
3	0.687516	NUM_TRUE_POSITIVES	0	1	2	3	4	5	6	7	8	8	8	8	8	8	8	8	8	8	8	8	8	8	8	8	8	8	8	8	8	8	9	9	9	9	9	9	9	9	9	9	10	10	10	10	10	10	10
3	0.715481	NUM_TRUE_POSITIVES	0	1	1	2	2	3	4	4	5	5	6	7	7	8	8	9	10	10	11	11	12	13	13	13	13	13	14	14	14	14	15	15	15	15	16	16	16	16	17	17	17	17	18	18	18	18	19
3	0.750843	NUM_TRUE_POSITIVES	1	2	3	4	5	6	7	8	9	10	11	12	14	14	14	14	14	14	14	14	14	14	14	14	15	15	15	15	15	15	15	15	15	15	15	16	16	16	16	16	16	16	16	16	16	16	17
3	0.702934	NUM_TRUE_POSITIVES	0	0	1	1	2	2	2	3	3	4	4	4	5	5	5	6	6	6	7	7	7	8	8	8	9	9	9	10	10	10	10	11	11	11	11	12	12	12	12	13	13	13	14	14	14	14	15
3	0.751998	NUM_TRUE_POSITIVES	0	0	1	1	2	2	3	3	4	4	5	5	6	6	7	7	8	8	9	9	10	10	11	11	12	12	13	13	14	14	15	15	16	16	17	17	18	18	19	19	20	20	21	21	22	22	22
3	0.755056	NUM_TRUE_POSITIVES	1	2	3	4	5	7	8	9	10	11	12	14	14	14	14	14	14	14	14	14	14	14	14	15	15	15	15	15	15	15	15	15	15	15	16	16	16	16	16	16	16	16	16	16	16	16	17
3	0.761174	NUM_TRUE_POSITIVES	1	2	4	5	7	8	9	11	12	14	14	14	14	14	14	14	14	14	14	14	14	15	15	15	15	15	15	15	15	15	15	15	16	16	16	16	16	16	16	16	16	16	16	16	17	17	17
3	0.751966	NUM_TRUE_POSITIVES	0	0	1	1	1	2	2	2	3	3	3	4	4	4	5	5	5	6	6	6	7	7	7	8	8	8	9	9	9	10	10	10	11	11	11	12	12	12	13	13	13	14	14	14	15	15	15
3	0.723502	NUM_TRUE_POSITIVES	0	0	1	1	2	2	3	3	4	4	5	5	6	6	7	7	8	8	9	9	10	10	10	11	11	12	12	13	13	14	14	15	15	16	16	17	17	18	18	19	19	20	20	20	20	20	20
3	0.651998	NUM_TRUE_POSITIVES	0	1	2	3	4	5	6	7	8	9	9	9	9	9	9	10	10	10	10	11	11	11	11	12	12	12	12	13	13	13	13	14	14	14	14	15	15	15	15	16	16	16	16	17	17	17	17
3	0.702154	NUM_TRUE_POSITIVES	0	1	1	2	2	3	3	4	4	5	5	6	6	6	7	7	8	8	9	9	9	10	10	11	11	12	12	12	12	12	13	13	13	13	13	14	14	14	14	15	15	15	15	15	16	16	16
3	0.685112	NUM_TRUE_POSITIVES	1	3	4	6	7	9	9	9	9	9	9	9	9	10	10	10	10	10	11	11	11	11	12	12	12	12	12	13	13	13	13	14	14	14	14	14	15	15	15	15	16	16	16	16	16	16	16
3	0.750687	NUM_TRUE_POSITIVES	0	0	1	1	2	2	3	3	4	4	5	5	5	6	6	7	7	8	8	9	9	10	10	10	11	11	12	12	13	13	14	14	15	15	15	16	16	17	17	18	18	19	19	20	20	20	20
3	0.673065	NUM_TRUE_POSITIVES	1	2	3	4	7	10	13	13	13	13	13	14	14	14	14	14	15	15	15	15	15	16	16	16	16	16	17	17	17	17	17	18	18	18	18	18	19	19	19	19	19	20	20	20	20	20	21
3	0.755337	NUM_TRUE_POSITIVES	0	1	2	3	4	5	6	7	8	9	10	11	12	13	14	14	14	14	14	14	14	14	14	14	14	14	15	15	15	15	15	15	15	15	15	15	15	16	16	16	16	16	16	16	16	16	16
3	0.614419	NUM_TRUE_POSITIVES	0	0	0	0	0	0	0	1	1	1	1	1	1	1	1	2	2	2	2	2	2	2	2	2	3	3	3	3	3	3	3	3	3	4	4	4	4	4	4	4	4	4	5	5	5	5	5
3	0.7348	NUM_TRUE_POSITIVES	0	1	2	3	3	3	3	3	3	3	3	3	3	4	4	4	4	4	4	4	4	4	5	5	5	5	5	5	5	5	5	6	6	6	6	6	6	6	6	6	6	7	7	7	7	7	7
3	0.724282	NUM_TRUE_POSITIVES	1	3	5	5	6	7	8	9	10	11	12	13	14	14	14	14	14	14	14	14	14	14	15	15	15	15	15	15	15	15	15	15	16	16	16	16	16	16	16	16	16	16	16	16	17	17	17
3	0.690387	NUM_TRUE_POSITIVES	0	1	2	2	3	4	5	5	6	7	7	8	9	10	10	11	12	12	13	14	15	15	15	15	15	16	16	16	16	17	17	17	17	17	18	18	18	18	19	19	19	19	19	20	20	20	20
3	0.691885	NUM_TRUE_POSITIVES	1	2	3	5	6	7	9	9	9	9	9	9	9	9	9	9	9	10	10	10	10	10	10	10	10	10	10	11	11	11	11	11	11	11	11	11	11	12	12	12	12	12	12	12	12	12	12
3	0.659145	NUM_TRUE_POSITIVES	0	0	1	1	1	2	2	3	3	4	4	5	5	6	6	7	7	8	8	9	9	10	10	11	11	12	12	13	13	14	14	15	15	16	16	17	17	18	18	19	19	20	20	21	21	21	21
3	0.742853	NUM_TRUE_POSITIVES	1	2	3	5	6	7	8	10	11	12	14	14	14	14	14	14	14	14	14	14	14	15	15	15	15	15	15	15	15	15	15	16	16	16	16	16	16	16	16	16	16	17	17	17	17	17	17
3	0.698783	NUM_TRUE_POSITIVES	0	1	1	2	2	3	4	4	5	5	6	6	7	8	8	8	8	9	9	9	9	10	10	10	10	11	11	11	11	12	12	12	12	13	13	13	13	14	14	14	14	15	15	15	15	16	16
3	0.768633	NUM_TRUE_POSITIVES	1	2	3	4	5	6	7	8	9	10	11	12	14	14	14	14	14	14	14	14	14	14	14	14	15	15	15	15	15	15	15	15	15	15	15	16	16	16	16	16	16	16	16	16	16	16	17
3	0.712297	NUM_TRUE_POSITIVES	0	0	0	0	1	1	1	1	2	2	2	2	3	3	3	3	4	4	4	4	4	5	5	5	5	6	6	6	6	7	7	7	7	8	8	8	8	9	9	9	9	9	10	10	10	10	11
3	0.718633	NUM_TRUE_POSITIVES	0	0	0	1	1	1	2	2	2	2	3	3	3	4	4	4	5	5	5	5	6	6	6	7	7	7	8	8	8	8	9	9	9	10	10	10	11	11	11	11	12	12	12	13	13	13	14
3	0.767853	NUM_TRUE_POSITIVES	1	2	3	4	5	6	7	8	9	10	11	12	13	14	15	15	15	15	15	15	15	15	15	15	15	15	16	16	16	16	16	16	16	16	16	16	16	16	17	17	17	17	17	17	17	17	17
3	0.763858	NUM_TRUE_POSITIVES	1	2	3	4	5	7	8	9	10	11	12	14	14	14	14	14	14	14	14	14	14	14	14	15	15	15	15	15	15	15	15	15	15	15	16	16	16	16	16	16	16	16	16	16	16	16	17
3	0.745537	NUM_TRUE_POSITIVES	1	2	3	5	6	7	8	10	11	12	14	14	14	14	14	14	14	14	14	14	14	14	15	15	15	15	15	15	15	15	15	15	15	16	16	16	16	16	16	16	16	16	16	16	16	17	17
3	0.742385	NUM_TRUE_POSITIVES	1	2	3	4	5	7	8	9	10	11	12	14	14	14	14	14	14	14	14	14	14	14	14	15	15	15	15	15	15	15	15	15	15	15	16	16	16	16	16	16	16	16	16	16	16	16	17
3	0.696536	NUM_TRUE_POSITIVES	0	1	1	2	3	3	4	4	5	6	6	7	8	8	8	8	8	9	9	9	9	9	10	10	10	10	11	11	11	11	11	12	12	12	12	12	13	13	13	13	14	14	14	14	14	15	15
3	0.631523	NUM_TRUE_POSITIVES	1	2	3	4	5	6	6	6	6	7	7	7	7	8	8	8	8	9	9	9	9	10	10	10	10	11	11	11	12	12	12	12	13	13	13	13	14	14	14	14	15	15	15	15	16	16	16
3	0.656929	NUM_TRUE_POSITIVES	0	0	0	1	1	1	1	2	2	2	2	3	3	3	3	4	4	4	4	5	5	5	5	6	6	6	6	7	7	7	7	8	8	8	8	9	9	9	9	10	10	10	10	11	11	11	11
3	0.742322	NUM_TRUE_POSITIVES	0	0	0	1	2	3	5	6	7	8	10	11	12	13	15	15	15	15	15	15	15	15	15	15	15	15	16	16	16	16	16	16	16	16	16	16	16	16	17	17	17	17	17	17	17	17	17
3	0.73402	NUM_TRUE_POSITIVES	0	1	1	2	3	3	4	4	5	6	6	7	8	9	10	11	12	13	14	14	14	14	14	14	14	14	14	14	14	14	15	15	15	15	15	15	15	15	15	15	15	16	16	16	16	16	16
3	0.705743	NUM_TRUE_POSITIVES	0	0	1	1	2	2	2	3	3	4	4	4	5	5	6	6	6	7	7	8	8	8	9	9	10	10	10	11	11	12	12	12	13	13	14	14	14	15	15	16	16	16	16	16	16	16	16
3	0.75824	NUM_TRUE_POSITIVES	1	2	3	5	6	7	8	10	11	12	14	14	14	14	14	14	14	14	14	14	14	14	15	15	15	15	15	15	15	15	15	15	15	16	16	16	16	16	16	16	16	16	16	16	16	17	17
3	0.742197	NUM_TRUE_POSITIVES	0	0	0	0	0	1	1	2	3	3	4	5	5	6	6	7	8	8	9	10	10	11	11	12	13	13	14	15	15	15	15	15	15	15	15	15	15	15	15	15	15	15	16	16	16	16	16
3	0.749032	NUM_TRUE_POSITIVES	0	1	1	2	2	3	3	4	4	5	5	6	7	7	8	8	9	9	10	10	11	11	12	12	13	14	14	15	15	16	16	17	17	18	18	19	19	20	21	21	21	21	21	21	21	21	21
3	0.701436	NUM_TRUE_POSITIVES	1	2	3	4	6	7	8	9	10	12	13	14	15	17	17	17	17	17	18	18	18	18	18	19	19	19	19	19	20	20	20	20	20	21	21	21	21	21	22	22	22	22	23	23	23	23	23
3	0.698752	NUM_TRUE_POSITIVES	1	2	3	4	5	6	7	8	9	10	11	13	13	13	13	13	14	14	14	14	14	15	15	15	15	15	16	16	16	16	17	17	17	17	17	18	18	18	18	18	19	19	19	19	19	20	20
3	0.647097	NUM_TRUE_POSITIVES	0	1	1	2	2	3	3	4	4	5	5	6	6	7	8	8	8	8	8	8	8	9	9	9	9	9	9	10	10	10	10	10	10	11	11	11	11	11	11	12	12	12	12	12	12	13	13
3	0.746286	NUM_TRUE_POSITIVES	1	2	3	5	6	7	8	10	11	12	14	14	14	14	14	14	14	14	14	14	14	14	15	15	15	15	15	15	15	15	15	15	15	16	16	16	16	16	16	16	16	16	16	16	16	17	17
3	0.714919	NUM_TRUE_POSITIVES	1	2	3	3	4	4	5	5	6	6	7	7	8	8	9	9	10	10	11	11	12	12	13	13	14	14	15	15	16	16	17	17	18	18	19	19	20	20	21	21	21	21	21	21	21	21	21
3	0.72269	NUM_TRUE_POSITIVES	0	0	0	0	0	0	0	0	1	1	1	1	1	1	1	1	1	2	2	2	2	2	2	2	2	2	3	3	3	3	3	3	3	3	3	4	4	4	4	4	4	4	4	4	5	5	5
3	0.758177	NUM_TRUE_POSITIVES	1	2	3	4	5	6	7	8	9	10	11	12	13	14	15	15	15	15	15	15	15	15	15	15	15	15	16	16	16	16	16	16	16	16	16	16	16	16	17	17	17	17	17	17	17	17	17
3	0.716292	NUM_TRUE_POSITIVES	0	0	0	0	0	0	0	0	1	1	1	1	1	1	1	1	1	2	2	2	2	2	2	2	2	2	3	3	3	3	3	3	3	3	3	4	4	4	4	4	4	4	4	4	5	5	5
3	0.706398	NUM_TRUE_POSITIVES	0	1	1	2	2	3	3	4	4	5	6	6	7	7	8	8	9	9	10	10	11	12	12	13	13	14	14	15	15	16	17	17	17	17	17	17	17	18	18	18	18	18	18	18	19	19	19
3	0.705431	NUM_TRUE_POSITIVES	0	0	0	0	1	2	2	3	4	4	5	6	6	7	8	9	9	10	11	11	12	13	13	14	15	16	16	16	16	16	16	16	17	17	17	17	17	17	18	18	18	18	18	18	18	19	19
3	0.747129	NUM_TRUE_POSITIVES	1	2	3	4	5	6	7	8	9	10	11	12	13	14	14	14	14	14	14	14	14	14	14	14	14	15	15	15	15	15	15	15	15	15	15	15	16	16	16	16	16	16	16	16	16	16	16
3	0.6951	NUM_TRUE_POSITIVES	1	2	3	4	5	7	7	7	7	8	8	8	8	9	9	9	9	10	10	10	10	11	11	11	11	12	12	12	12	13	13	13	13	14	14	14	14	15	15	15	15	16	16	16	16	17	17
3	0.757022	NUM_TRUE_POSITIVES	1	2	3	5	6	7	8	10	11	12	14	14	14	14	14	14	14	14	14	14	14	14	15	15	15	15	15	15	15	15	15	15	15	16	16	16	16	16	16	16	16	16	16	16	16	17	17
3	0.756523	NUM_TRUE_POSITIVES	1	2	3	4	5	6	7	8	9	10	11	12	13	14	15	15	15	15	15	15	15	15	15	15	15	15	16	16	16	16	16	16	16	16	16	16	16	16	17	17	17	17	17	17	17	17	17
3	0.658833	NUM_TRUE_POSITIVES	0	0	0	0	1	1	2	2	3	3	4	4	5	6	6	7	7	8	8	9	9	10	11	11	11	11	11	12	12	12	12	12	13	13	13	13	13	14	14	14	14	14	15	15	15	15	15
3	0.725968	NUM_TRUE_POSITIVES	1	2	3	4	4	4	4	4	4	4	4	4	4	5	5	5	5	5	5	5	5	5	6	6	6	6	6	6	6	6	6	6	7	7	7	7	7	7	7	7	7	8	8	8	8	8	8
3	0.691511	NUM_TRUE_POSITIVES	1	3	4	6	7	9	9	9	9	9	9	9	9	9	9	9	9	9	9	10	10	10	10	10	10	10	10	10	10	11	11	11	11	11	11	11	11	11	11	12	12	12	12	12	12	12	12
3	0.704557	NUM_TRUE_POSITIVES	0	0	0	0	1	1	1	1	1	2	2	2	2	2	3	3	3	3	3	4	4	4	4	5	5	5	5	5	6	6	6	6	6	7	7	7	7	7	8	8	8	8	9	9	9	9	9
3	0.767572	NUM_TRUE_POSITIVES	1	2	3	4	5	7	8	9	10	11	12	14	14	14	14	14	14	14	14	14	14	14	14	15	15	15	15	15	15	15	15	15	15	15	16	16	16	16	16	16	16	16	16	16	16	16	17
3	0.755025	NUM_TRUE_POSITIVES	1	2	3	4	5	6	7	8	9	10	11	12	13	14	15	15	15	15	15	15	15	15	15	15	15	15	16	16	16	16	16	16	16	16	16	16	16	16	17	17	17	17	17	17	17	17	17
3	0.706835	NUM_TRUE_POSITIVES	1	2	3	4	5	6	7	9	9	10	10	11	11	12	12	13	13	14	14	15	15	15	15	15	15	16	16	16	16	16	16	17	17	17	17	17	18	18	18	18	18	18	19	19	19	19	19
3	0.715325	NUM_TRUE_POSITIVES	0	1	2	2	3	4	4	5	6	6	7	8	9	9	10	11	11	12	13	13	14	15	15	16	17	18	18	18	18	18	18	19	19	19	19	19	19	20	20	20	20	20	20	21	21	21	21
3	0.760799	NUM_TRUE_POSITIVES	1	2	3	4	5	7	8	9	10	11	12	14	14	14	14	14	14	14	14	14	14	14	14	15	15	15	15	15	15	15	15	15	15	15	16	16	16	16	16	16	16	16	16	16	16	16	17
3	0.718727	NUM_TRUE_POSITIVES	0	1	1	2	2	3	3	4	5	5	6	6	7	7	8	8	9	10	10	10	10	10	10	10	10	10	10	10	11	11	11	11	11	11	11	11	11	11	12	12	12	12	12	12	12	12	12
3	0.734176	NUM_TRUE_POSITIVES	1	2	3	4	5	7	8	9	10	11	12	14	14	14	14	14	14	14	14	14	14	14	14	15	15	15	15	15	15	15	15	15	15	15	16	16	16	16	16	16	16	16	16	16	16	16	17
3	0.72166	NUM_TRUE_POSITIVES	0	1	2	3	4	5	6	7	8	9	10	11	12	14	14	14	14	14	14	14	14	14	14	14	14	15	15	15	15	15	15	15	15	15	15	15	16	16	16	16	16	16	16	16	16	16	16
3	0.711111	NUM_TRUE_POSITIVES	1	2	3	4	5	7	8	9	10	11	12	14	14	14	14	14	14	14	14	14	14	14	14	15	15	15	15	15	15	15	15	15	15	15	16	16	16	16	16	16	16	16	16	16	16	16	17
3	0.750968	NUM_TRUE_POSITIVES	0	1	1	2	2	3	4	4	5	5	6	7	7	8	8	9	10	10	11	11	12	13	13	14	14	15	16	16	17	17	18	19	19	20	20	21	22	22	23	23	24	25	25	25	25	25	25
[truncated: 487 more columns]
