# Supplementary material for: Genome-wide computational identification of functional RNA elements in Trypanosoma brucei
Source: BMC Genomics. 2009 Aug 4;10:355. doi: 10.1186/1471-2164-10-355 (PMC2907701; doi:10.1186/1471-2164-10-355)
Supplement: Additional file 6 — Function prediction using regulatory motifs. This ZIP compressed file should be unpacked before viewing its contents. The results for prediction of each pathway are presented in a separate folder, named after the accession number of that pathway in KEGG database. Each folder contains several files named "validation.N.out", each of which represents the results of a hundred times two-fold cross-validation for that pathway, using N predicted motifs. Each cross-validation is shown in one row; plotting each row against the number of false positives will result in the ROC curve associated with the corresponding cross-validation experiment. The trained network is stored in "total.out", in which motifs are ordered according to their prediction power. L(α|MOTIF): the likelihood of being in pathway α given that the indicated motif is present in the indicated location of an mRNA; L(α|MOTIF): the likelihood of being in pathway α given that the indicated motif is NOT present in the indicated location of an mRNA. [file 1471-2164-10-355-S6.zip › tbr_KEGG_predict/001.tbr04070/validation.004.out]

Current time: Tue Feb 03 11:56:41 2009
This cluster: tbr04070
A 2-fold validation was used.
************************ VALIDATION ***********************
NUM_CLASSIFIERS	AUC	NUM_FALSE_POSITIVES	1	2	3	4	5	6	7	8	9	10	11	12	13	14	15	16	17	18	19	20	21	22	23	24	25	26	27	28	29	30	31	32	33	34	35	36	37	38	39	40	41	42	43	44	45	46	47
4	0.734238	NUM_TRUE_POSITIVES	2	4	6	9	9	10	10	11	11	12	12	13	13	14	14	15	15	15	15	15	16	16	16	16	17	17	17	17	17	18	18	18	18	19	19	19	19	20	20	20	20	20	20	21	21	21	21
4	0.771536	NUM_TRUE_POSITIVES	2	2	2	4	6	8	9	11	12	14	16	16	16	16	16	16	17	17	17	17	17	17	18	18	18	18	19	19	19	20	20	20	21	21	21	22	22	22	22	23	23	23	24	24	24	25	25
4	0.771067	NUM_TRUE_POSITIVES	1	3	4	6	7	9	10	12	13	15	17	17	17	17	17	17	17	17	17	17	18	18	18	19	19	19	19	20	20	20	21	21	21	21	22	22	22	23	23	23	23	24	24	24	25	25	25
4	0.746067	NUM_TRUE_POSITIVES	0	1	3	5	8	8	8	8	8	8	9	9	9	10	10	10	11	11	11	12	12	12	13	13	13	14	14	14	15	15	15	16	16	16	17	17	17	18	18	18	18	19	19	19	20	20	20
4	0.725999	NUM_TRUE_POSITIVES	0	0	0	0	1	1	1	2	2	3	3	4	4	4	5	5	6	6	7	7	8	8	8	8	8	8	8	8	8	9	9	10	11	11	12	13	13	14	14	15	16	16	17	18	18	19	20
4	0.642291	NUM_TRUE_POSITIVES	0	1	2	2	2	2	2	2	2	2	3	4	5	5	5	5	5	5	5	5	6	6	6	6	6	6	6	6	6	6	6	6	6	6	7	7	7	7	8	8	8	8	8	9	9	9	9
4	0.728589	NUM_TRUE_POSITIVES	2	2	2	2	2	3	5	8	11	14	14	15	16	16	16	16	16	16	16	17	17	17	17	17	18	18	18	18	19	19	19	19	19	20	20	20	20	20	21	21	21	21	22	22	22	22	22
4	0.668258	NUM_TRUE_POSITIVES	3	5	6	7	9	10	11	12	13	14	14	14	14	14	14	14	14	14	14	14	14	14	14	15	15	15	15	16	16	16	16	16	17	17	17	17	18	18	18	18	19	19	19	19	19	19	19
4	0.707803	NUM_TRUE_POSITIVES	2	4	4	5	5	6	7	8	9	10	11	12	12	12	12	12	12	12	12	13	13	13	13	13	13	13	13	13	13	13	13	13	14	14	14	14	14	14	14	15	15	15	15	15	15	15	16
4	0.760612	NUM_TRUE_POSITIVES	1	3	5	6	7	9	10	11	13	14	16	16	16	16	16	16	16	16	17	17	17	17	17	17	17	18	18	18	18	19	19	19	19	20	20	20	21	21	21	21	22	22	22	23	23	23	23
4	0.711517	NUM_TRUE_POSITIVES	1	2	4	4	4	4	4	5	6	6	6	6	6	6	6	6	6	7	7	7	7	7	7	7	7	7	8	8	8	9	9	9	10	10	10	11	11	11	12	12	12	13	13	13	14	14	14
4	0.736236	NUM_TRUE_POSITIVES	0	1	2	3	5	7	8	10	12	14	14	14	14	14	14	14	14	14	14	14	14	15	15	15	15	15	15	15	15	16	16	16	16	17	17	17	18	18	18	19	19	19	19	20	20	20	21
4	0.689732	NUM_TRUE_POSITIVES	4	5	6	7	8	10	10	10	10	10	10	10	11	11	11	11	12	12	12	13	13	13	13	14	14	14	14	15	15	15	15	16	16	16	16	17	17	17	17	18	18	18	19	19	19	19	19
4	0.738452	NUM_TRUE_POSITIVES	2	2	3	3	4	4	5	6	7	9	10	11	13	14	16	16	16	16	16	16	17	17	17	17	18	18	18	19	19	19	19	20	20	20	21	21	21	22	22	22	22	22	22	22	23	23	23
4	0.658739	NUM_TRUE_POSITIVES	0	0	2	4	4	4	5	5	6	6	7	7	7	8	8	9	9	10	10	11	11	11	11	12	12	12	13	13	13	14	14	14	15	15	15	16	16	16	17	17	17	17	18	18	18	19	19
4	0.759613	NUM_TRUE_POSITIVES	0	0	1	1	2	2	3	3	4	4	5	5	6	6	7	7	8	8	9	9	10	10	11	12	12	13	13	14	14	15	15	16	16	17	17	18	18	19	19	20	20	21	21	22	22	23	24
4	0.689763	NUM_TRUE_POSITIVES	1	1	1	3	5	5	5	7	9	9	9	9	9	9	9	9	9	9	10	10	10	10	10	11	11	11	11	11	11	12	12	12	12	12	13	13	13	13	13	14	14	14	14	15	15	15	16
4	0.741292	NUM_TRUE_POSITIVES	2	2	4	5	6	7	8	10	11	12	13	14	16	17	18	19	20	21	21	21	22	22	22	23	23	24	24	24	24	24	24	25	25	25	25	25	26	26	26	26	26	27	27	27	27	27	27
4	0.715262	NUM_TRUE_POSITIVES	0	1	2	4	5	6	8	8	9	9	10	10	11	11	12	12	12	12	12	12	12	12	13	13	13	13	13	14	14	14	14	14	15	15	15	15	15	16	16	16	16	16	17	17	17	18	18
4	0.71882	NUM_TRUE_POSITIVES	0	0	0	0	0	1	2	2	3	4	5	5	5	6	6	6	7	7	7	8	8	8	9	9	9	10	10	10	10	10	10	11	11	11	12	12	13	13	13	14	14	15	15	15	16	16	16
4	0.661548	NUM_TRUE_POSITIVES	3	7	7	7	7	7	7	8	9	9	10	11	11	11	11	12	12	12	12	13	13	13	13	14	14	14	14	15	15	15	16	16	16	16	17	17	17	17	18	18	18	18	19	19	19	19	20
4	0.725999	NUM_TRUE_POSITIVES	1	2	4	5	7	9	11	11	11	11	11	12	12	12	13	13	14	14	14	15	15	16	16	16	17	17	18	18	18	18	19	19	19	19	20	20	20	20	21	21	21	21	22	22	22	22	23
4	0.76289	NUM_TRUE_POSITIVES	1	2	3	4	5	6	7	8	9	10	11	13	14	15	16	16	16	17	17	18	18	19	19	20	20	20	20	21	21	21	22	22	22	22	23	23	23	24	24	24	25	25	25	25	26	26	26
4	0.770568	NUM_TRUE_POSITIVES	1	2	3	4	5	6	7	8	9	10	11	11	12	12	13	13	14	14	15	16	16	17	17	18	18	19	20	20	20	20	20	21	21	21	21	22	22	22	22	23	23	23	23	24	24	24	24
4	0.721848	NUM_TRUE_POSITIVES	2	2	2	2	3	4	6	7	9	10	12	13	15	15	15	15	16	16	16	16	17	18	19	19	19	19	19	19	20	20	20	20	20	21	21	21	21	21	22	22	22	22	22	23	23	23	23
4	0.741386	NUM_TRUE_POSITIVES	0	0	3	3	3	3	4	5	6	7	7	8	9	10	11	12	12	13	14	15	16	17	17	17	17	17	17	18	18	18	18	19	19	19	19	20	20	20	20	21	21	21	21	22	22	22	23
4	0.709894	NUM_TRUE_POSITIVES	1	2	3	4	6	7	8	9	11	12	14	14	14	14	14	14	14	14	14	14	14	14	14	14	15	15	15	15	15	15	15	15	15	16	16	16	16	17	17	17	18	18	18	18	19	19	19
4	0.699688	NUM_TRUE_POSITIVES	1	2	2	2	3	3	4	4	5	5	6	6	7	7	8	8	9	9	10	10	11	11	12	12	13	14	14	14	14	14	14	14	14	14	14	14	14	14	15	15	15	16	16	16	17	17	17
4	0.752528	NUM_TRUE_POSITIVES	0	0	2	5	6	7	8	10	11	12	14	14	14	14	14	14	14	14	14	14	14	14	14	14	14	14	14	14	14	15	15	15	15	15	16	16	16	16	16	17	17	17	17	18	18	18	18
4	0.758115	NUM_TRUE_POSITIVES	2	2	3	4	6	8	10	12	15	15	15	15	15	15	15	16	16	16	16	17	17	17	17	18	18	18	18	19	19	19	19	20	20	20	20	21	21	21	21	22	22	22	22	23	23	23	23
4	0.73068	NUM_TRUE_POSITIVES	0	1	2	2	3	4	4	5	6	6	7	8	8	9	10	10	11	12	13	13	13	14	14	15	15	16	16	17	17	17	17	17	17	17	17	18	18	18	18	18	18	18	19	19	19	19	19
4	0.76339	NUM_TRUE_POSITIVES	0	1	1	1	2	2	3	5	7	9	9	9	9	9	9	9	10	10	10	11	11	11	12	12	13	13	13	14	14	14	15	15	16	16	16	17	17	17	18	18	19	19	19	20	20	20	21
4	0.730119	NUM_TRUE_POSITIVES	0	1	1	2	2	3	3	4	5	6	7	7	8	9	10	11	11	12	13	14	15	16	16	16	16	16	17	17	17	17	17	18	18	18	18	18	19	19	19	19	19	20	20	20	20	21	21
4	0.687047	NUM_TRUE_POSITIVES	1	3	3	4	5	6	7	8	9	11	11	11	11	11	11	11	11	11	11	11	11	11	11	11	11	11	11	11	12	12	12	12	12	12	12	12	12	12	12	12	13	13	13	13	13	14	14
4	0.715231	NUM_TRUE_POSITIVES	5	5	5	6	6	7	8	10	10	10	10	10	10	10	10	10	10	10	11	11	11	11	12	12	12	12	13	13	13	13	14	14	14	15	15	15	15	16	16	16	16	17	17	17	17	18	18
4	0.750187	NUM_TRUE_POSITIVES	1	2	4	5	7	7	7	7	7	7	7	7	7	7	7	7	7	7	7	7	7	7	7	7	8	8	9	9	10	10	11	12	12	13	13	14	14	15	16	16	17	17	18	18	19	20	20
4	0.750031	NUM_TRUE_POSITIVES	0	1	3	5	7	8	10	12	14	14	14	14	14	14	14	14	14	14	14	14	14	14	14	15	15	15	15	15	16	16	16	16	16	17	17	17	17	17	18	18	18	18	19	19	19	19	19
4	0.771692	NUM_TRUE_POSITIVES	0	0	1	3	4	6	7	9	11	11	11	12	12	12	13	13	13	14	14	14	15	15	15	16	16	16	17	17	17	18	18	18	19	19	19	20	20	21	21	21	21	21	21	21	21	21	21
4	0.758271	NUM_TRUE_POSITIVES	0	1	2	3	4	5	5	6	7	8	9	10	10	11	12	13	14	15	16	17	18	19	19	19	19	19	19	19	19	19	19	19	20	20	20	20	20	20	21	21	21	21	21	21	22	22	22
4	0.764607	NUM_TRUE_POSITIVES	1	2	4	5	7	8	9	10	11	12	13	14	16	16	16	16	16	16	16	17	17	17	17	17	17	18	18	18	18	19	19	19	20	20	20	21	21	21	21	22	22	22	23	23	23	24	24
4	0.751592	NUM_TRUE_POSITIVES	1	2	3	5	6	7	9	10	11	13	14	15	17	17	17	17	17	17	17	17	17	17	18	18	18	18	18	18	19	19	19	19	19	19	19	20	20	20	20	20	20	21	21	21	21	21	21
4	0.746099	NUM_TRUE_POSITIVES	2	2	3	4	5	6	7	9	11	14	14	14	15	15	15	16	16	16	17	17	17	17	17	17	17	17	17	17	17	18	18	18	18	18	18	19	19	19	19	19	19	20	20	20	20	20	20
4	0.67628	NUM_TRUE_POSITIVES	1	1	2	2	3	3	3	3	3	5	7	9	9	9	9	9	9	9	10	10	10	10	11	11	11	11	12	12	12	13	13	13	13	14	14	14	14	15	15	15	15	16	16	16	17	17	17
4	0.692353	NUM_TRUE_POSITIVES	0	0	1	2	3	4	5	6	6	6	6	6	6	6	6	6	6	6	6	6	7	7	7	7	8	8	8	9	9	10	10	10	11	11	12	12	12	13	13	13	14	14	15	15	15	16	16
4	0.700531	NUM_TRUE_POSITIVES	0	1	3	5	7	7	7	7	7	7	8	8	8	8	8	9	9	9	9	9	9	10	10	10	11	11	12	12	12	13	13	14	14	14	15	15	16	16	16	16	16	16	16	16	16	16	16
4	0.762422	NUM_TRUE_POSITIVES	0	1	2	3	3	3	5	7	7	8	9	9	10	11	11	12	13	13	14	15	15	15	15	15	16	16	16	16	16	17	17	17	17	17	18	18	18	18	18	19	19	19	19	19	20	20	20
4	0.667509	NUM_TRUE_POSITIVES	0	2	4	6	6	7	7	8	9	9	10	11	11	12	13	13	14	15	15	15	15	15	15	15	15	15	16	16	16	16	17	17	17	17	18	18	18	18	19	19	19	19	20	20	20	20	21
4	0.757335	NUM_TRUE_POSITIVES	2	3	4	5	7	8	9	10	12	13	14	16	16	16	16	17	17	17	17	18	18	18	18	18	18	18	18	19	19	19	19	20	20	20	21	21	21	21	22	22	22	23	23	23	23	24	24
4	0.677466	NUM_TRUE_POSITIVES	0	0	1	2	3	3	3	4	4	4	5	5	5	6	6	6	7	7	7	8	8	9	10	11	12	13	13	13	13	13	13	14	14	14	14	14	15	15	15	15	15	15	16	16	16	16	16
4	0.728215	NUM_TRUE_POSITIVES	5	5	5	5	6	6	6	6	6	6	7	7	8	8	9	9	10	10	11	11	11	12	12	13	13	14	14	15	15	16	16	16	17	17	18	18	19	19	20	20	21	21	21	22	22	23	23
4	0.73402	NUM_TRUE_POSITIVES	1	3	5	5	6	7	9	9	9	9	9	10	11	12	13	15	15	15	16	16	16	17	17	17	18	18	19	19	19	19	19	19	19	19	19	20	20	20	20	20	20	20	20	21	21	21	21
4	0.743883	NUM_TRUE_POSITIVES	1	2	4	5	6	7	8	8	9	10	10	10	10	10	10	12	14	14	14	14	14	14	15	15	16	16	17	17	17	17	18	18	18	18	19	19	19	19	20	20	20	21	21	21	21	22	22
4	0.701217	NUM_TRUE_POSITIVES	2	5	8	8	8	8	8	9	9	9	9	10	10	10	10	11	11	11	11	12	12	12	12	13	13	13	14	14	15	15	16	16	17	17	18	18	19	19	20	20	20	20	20	21	21	21	21
4	0.737391	NUM_TRUE_POSITIVES	0	1	2	4	6	8	11	11	11	11	11	12	13	13	14	15	16	16	16	16	17	17	17	17	18	18	18	18	19	19	19	20	20	20	20	21	21	21	21	22	22	22	22	23	23	23	24
4	0.741479	NUM_TRUE_POSITIVES	2	4	6	7	8	10	11	12	14	14	14	14	15	15	15	15	16	16	16	16	17	17	17	17	18	18	18	18	19	19	19	19	20	20	20	21	21	21	21	22	22	22	23	23	23	23	24
4	0.750218	NUM_TRUE_POSITIVES	2	4	6	8	9	10	11	12	14	14	14	14	14	14	14	14	14	14	14	14	15	15	15	15	16	16	16	16	17	17	17	17	18	18	18	18	19	19	19	20	20	20	20	21	21	21	21
4	0.768602	NUM_TRUE_POSITIVES	1	2	3	5	6	8	8	9	9	10	10	11	11	12	13	13	14	14	15	15	16	17	17	17	17	17	17	17	18	18	19	19	20	20	20	21	21	22	22	23	23	23	24	24	25	25	26
4	0.733489	NUM_TRUE_POSITIVES	0	1	3	4	6	7	8	10	10	10	10	10	11	11	11	11	12	12	13	14	15	15	16	17	18	18	18	18	18	19	19	19	19	20	20	20	20	21	21	21	21	22	22	22	22	22	22
4	0.752715	NUM_TRUE_POSITIVES	0	0	2	5	5	6	6	7	7	8	8	9	9	10	10	11	11	12	12	13	13	14	14	15	15	16	16	16	16	17	17	17	18	18	18	18	19	19	19	20	20	20	20	21	21	21	22
4	0.773876	NUM_TRUE_POSITIVES	1	2	4	5	6	8	9	10	12	13	14	16	16	16	17	17	18	18	18	18	19	19	19	19	19	20	20	20	20	20	21	21	21	21	22	22	22	22	22	23	23	23	23	23	24	24	24
4	0.772784	NUM_TRUE_POSITIVES	2	2	2	3	3	4	4	5	6	7	8	9	10	11	12	12	13	14	15	16	17	18	19	20	20	20	20	20	20	20	21	21	21	21	22	22	22	22	23	23	23	24	24	24	24	25	25
4	0.757772	NUM_TRUE_POSITIVES	1	3	4	6	6	6	7	8	9	10	11	11	11	12	12	12	13	13	13	14	14	15	16	17	18	19	20	20	20	20	20	21	21	21	22	22	22	22	23	23	23	24	24	24	24	25	25
4	0.764544	NUM_TRUE_POSITIVES	1	3	4	6	7	8	9	10	11	12	13	14	14	14	14	14	14	14	15	15	15	15	15	15	15	16	16	16	16	16	16	17	17	17	17	17	17	17	17	17	17	18	18	18	18	18	18
4	0.709769	NUM_TRUE_POSITIVES	3	3	4	5	5	6	7	8	8	8	8	8	8	8	9	9	9	9	9	10	10	10	10	11	11	11	12	12	12	12	13	13	13	14	14	14	14	15	15	15	16	16	16	16	17	17	17
4	0.673564	NUM_TRUE_POSITIVES	1	2	3	4	5	6	6	6	6	6	6	6	6	6	6	6	6	6	7	7	7	7	7	7	7	8	8	8	9	9	9	10	10	10	11	11	11	12	12	12	13	13	13	14	14	14	15
4	0.675406	NUM_TRUE_POSITIVES	0	0	0	1	1	1	1	2	2	2	3	3	3	3	4	4	4	4	5	5	5	6	6	6	6	7	7	7	8	8	8	8	9	9	9	9	10	10	10	11	11	11	11	12	12	12	13
4	0.751248	NUM_TRUE_POSITIVES	0	0	0	2	4	7	9	11	14	14	14	14	14	14	14	14	14	14	14	14	14	14	14	14	14	14	15	15	15	15	16	16	16	17	17	17	18	18	18	19	19	19	20	20	20	21	21
4	0.729682	NUM_TRUE_POSITIVES	0	1	3	4	6	6	7	7	8	8	8	8	8	8	8	8	8	8	8	8	8	8	8	8	8	8	8	8	8	9	11	12	14	14	14	15	15	16	16	16	17	17	18	18	18	19	19
4	0.714357	NUM_TRUE_POSITIVES	4	4	4	5	5	5	6	6	7	7	7	8	8	8	9	9	10	10	10	11	11	11	12	12	13	13	13	14	14	14	15	15	16	16	16	17	17	17	18	18	19	19	19	19	19	19	20
4	0.764295	NUM_TRUE_POSITIVES	0	1	2	4	5	7	8	10	10	11	12	12	13	14	14	15	16	16	16	16	16	16	17	17	17	17	17	17	18	18	18	18	18	18	19	19	19	19	19	20	20	20	21	21	22	22	22
4	0.743851	NUM_TRUE_POSITIVES	0	0	0	0	1	4	7	7	7	7	7	7	7	8	8	8	9	9	9	9	10	10	10	11	11	11	12	12	12	12	13	13	13	14	14	14	15	15	15	15	15	15	15	15	15	15	15
4	0.749157	NUM_TRUE_POSITIVES	1	1	1	4	4	5	5	5	6	6	6	7	7	8	8	9	9	10	12	15	15	15	16	16	16	16	17	17	17	18	18	18	18	19	19	19	20	20	20	20	21	21	21	22	22	22	23
4	0.730212	NUM_TRUE_POSITIVES	1	5	9	9	10	11	12	13	14	14	15	15	16	16	17	17	18	18	19	19	20	20	20	20	20	20	21	21	21	21	22	22	22	22	23	23	23	23	24	24	24	24	25	25	25	25	26
4	0.700156	NUM_TRUE_POSITIVES	1	2	4	5	7	8	9	11	12	14	15	17	17	17	17	17	17	17	17	17	17	17	17	18	18	18	18	18	19	19	19	19	19	20	20	20	20	20	21	21	21	21	21	22	22	22	22
4	0.676685	NUM_TRUE_POSITIVES	0	0	1	1	1	1	2	3	4	5	6	7	8	9	10	11	11	12	12	12	12	12	12	13	13	13	13	13	14	14	14	14	14	15	15	15	15	15	15	15	15	15	15	15	15	16	16
4	0.746816	NUM_TRUE_POSITIVES	3	6	6	6	6	6	6	6	6	7	7	7	7	7	7	8	8	8	8	8	9	9	9	9	9	9	9	9	10	10	10	11	11	12	12	12	13	13	14	14	14	15	15	15	16	16	17
4	0.716355	NUM_TRUE_POSITIVES	1	2	4	4	4	5	5	6	6	7	7	7	8	8	9	9	10	11	12	14	15	16	18	18	18	18	18	18	18	18	19	19	19	19	20	20	20	20	21	21	21	21	22	22	22	22	23
4	0.73661	NUM_TRUE_POSITIVES	1	1	1	2	2	3	4	5	6	7	8	9	10	11	12	12	12	12	12	12	12	13	13	13	13	14	14	14	14	15	15	15	15	16	16	16	16	17	17	17	18	18	18	18	19	19	19
4	0.771348	NUM_TRUE_POSITIVES	2	4	6	8	8	9	9	10	10	11	11	12	12	13	13	14	14	15	15	16	16	17	18	18	18	18	18	18	18	19	19	19	19	19	19	19	19	20	20	20	21	21	21	22	22	22	23
4	0.728933	NUM_TRUE_POSITIVES	1	3	3	4	6	8	9	11	13	15	15	15	15	16	16	16	16	16	16	16	16	16	16	16	16	16	16	16	16	17	17	17	17	18	18	18	19	19	19	19	20	20	20	20	21	21	21
4	0.737453	NUM_TRUE_POSITIVES	0	1	2	3	3	4	5	6	6	7	8	9	9	10	11	12	12	13	14	15	15	15	16	16	16	17	17	17	18	18	18	19	19	19	20	20	21	21	21	21	22	22	22	23	23	23	24
4	0.710674	NUM_TRUE_POSITIVES	0	0	0	0	0	2	4	6	6	7	7	8	8	9	9	10	10	11	11	12	13	13	14	14	15	15	16	16	17	17	18	19	19	19	19	19	19	19	19	19	20	20	20	20	20	21	21
4	0.756024	NUM_TRUE_POSITIVES	2	5	5	5	5	5	6	7	8	10	11	12	14	15	17	17	17	18	18	18	19	19	19	20	20	20	21	21	21	22	22	22	23	23	23	24	24	24	25	25	25	26	26	26	27	27	27
4	0.753933	NUM_TRUE_POSITIVES	1	2	3	5	6	8	10	10	10	10	10	10	10	11	12	14	14	14	14	14	14	14	14	14	14	15	15	15	15	16	16	16	16	17	17	17	17	18	18	18	18	19	19	19	19	20	20
4	0.750218	NUM_TRUE_POSITIVES	1	3	3	3	3	4	5	6	6	7	8	8	9	10	11	11	12	13	13	14	15	16	16	16	16	16	17	17	18	18	19	19	20	20	21	21	22	22	23	23	24	24	25	25	25	25	25
4	0.753714	NUM_TRUE_POSITIVES	1	2	3	5	6	7	9	9	9	9	9	9	10	12	15	15	15	15	15	15	15	15	15	15	16	16	16	16	16	16	16	16	16	17	17	17	17	18	18	18	18	19	19	19	19	20	20
4	0.690449	NUM_TRUE_POSITIVES	0	0	2	2	4	6	8	10	12	12	12	12	12	13	13	13	13	13	14	14	14	14	14	14	14	14	14	14	14	14	14	14	14	15	15	15	15	15	15	15	16	16	16	16	16	17	17
4	0.747597	NUM_TRUE_POSITIVES	1	2	3	5	7	9	10	12	14	16	16	16	16	16	16	16	16	17	17	17	17	17	17	18	18	18	18	18	19	19	19	19	19	20	20	20	20	20	21	21	21	21	21	22	22	22	22
4	0.695412	NUM_TRUE_POSITIVES	1	3	6	6	6	7	8	9	9	9	9	9	9	9	9	9	9	9	9	9	9	9	9	9	9	9	9	9	9	9	10	10	10	10	10	10	11	11	11	11	12	12	12	13	13	13	13
4	0.707772	NUM_TRUE_POSITIVES	0	1	2	3	3	4	5	6	7	7	8	9	10	10	11	12	13	14	14	15	16	17	18	18	19	19	20	21	21	21	21	21	21	21	22	22	22	22	22	22	22	23	23	23	23	23	23
4	0.761017	NUM_TRUE_POSITIVES	5	5	6	7	8	9	10	11	12	13	13	13	14	14	15	15	16	16	17	18	18	18	18	18	18	18	18	18	19	19	19	19	20	20	20	20	21	21	21	22	22	22	22	23	23	23	23
4	0.767728	NUM_TRUE_POSITIVES	4	4	5	6	7	8	9	10	12	13	15	15	15	15	16	16	16	16	17	17	17	17	18	18	18	18	19	19	19	19	20	20	20	20	20	20	20	21	21	21	22	22	22	23	23	23	24
4	0.749563	NUM_TRUE_POSITIVES	2	4	5	6	7	8	9	10	11	12	13	14	15	16	17	17	17	17	17	17	18	18	18	18	18	18	18	19	19	19	20	20	20	21	21	21	21	22	22	22	23	23	23	24	24	24	24
4	0.756929	NUM_TRUE_POSITIVES	1	2	2	3	3	4	5	5	5	5	6	7	8	9	9	10	11	12	13	14	14	14	15	15	15	16	16	16	16	16	17	17	17	17	17	18	18	18	18	18	19	19	19	19	19	20	20
4	0.771473	NUM_TRUE_POSITIVES	4	5	6	7	8	9	11	12	13	14	15	17	17	17	17	17	17	18	18	18	18	18	19	19	19	19	20	20	20	20	21	21	21	21	22	22	22	22	23	23	23	24	24	24	24	25	25
4	0.749032	NUM_TRUE_POSITIVES	1	3	4	6	7	9	10	12	12	13	14	15	15	15	15	15	16	16	16	16	17	17	17	17	18	18	19	20	20	20	20	20	21	21	21	21	22	22	22	22	23	23	23	23	24	24	24
4	0.739482	NUM_TRUE_POSITIVES	1	2	3	4	4	5	6	7	8	9	10	10	10	11	11	11	12	12	13	13	13	14	14	14	15	15	16	16	16	16	16	16	16	16	17	17	17	18	18	18	19	19	19	20	20	20	21
4	0.703215	NUM_TRUE_POSITIVES	1	1	1	2	2	2	2	3	3	4	4	5	6	7	8	9	10	10	11	12	13	14	15	15	15	15	15	15	15	15	15	16	16	16	16	16	16	16	16	16	16	17	17	17	17	18	18
4	0.717135	NUM_TRUE_POSITIVES	2	3	5	7	7	8	8	9	10	10	11	11	12	13	13	14	14	15	16	16	17	18	18	18	18	18	18	18	18	18	18	18	19	19	19	19	19	19	20	20	20	20	20	20	21	21	21
4	0.756773	NUM_TRUE_POSITIVES	1	2	3	3	5	7	10	10	11	12	12	13	14	14	14	14	14	14	15	15	15	15	16	16	16	16	17	17	17	17	17	18	18	18	18	19	19	19	19	20	20	20	20	21	21	21	22
[truncated: 487 more columns]
