# Supplementary material for: Genome-wide computational identification of functional RNA elements in Trypanosoma brucei
Source: BMC Genomics. 2009 Aug 4;10:355. doi: 10.1186/1471-2164-10-355 (PMC2907701; doi:10.1186/1471-2164-10-355)
Supplement: Additional file 6 — Function prediction using regulatory motifs. This ZIP compressed file should be unpacked before viewing its contents. The results for prediction of each pathway are presented in a separate folder, named after the accession number of that pathway in KEGG database. Each folder contains several files named "validation.N.out", each of which represents the results of a hundred times two-fold cross-validation for that pathway, using N predicted motifs. Each cross-validation is shown in one row; plotting each row against the number of false positives will result in the ROC curve associated with the corresponding cross-validation experiment. The trained network is stored in "total.out", in which motifs are ordered according to their prediction power. L(α|MOTIF): the likelihood of being in pathway α given that the indicated motif is present in the indicated location of an mRNA; L(α|MOTIF): the likelihood of being in pathway α given that the indicated motif is NOT present in the indicated location of an mRNA. [file 1471-2164-10-355-S6.zip › tbr_KEGG_predict/001.tbr04070/validation.005.out]

Current time: Tue Feb 03 11:56:41 2009
This cluster: tbr04070
A 2-fold validation was used.
************************ VALIDATION ***********************
NUM_CLASSIFIERS	AUC	NUM_FALSE_POSITIVES	1	2	3	4	5	6	7	8	9	10	11	12	13	14	15	16	17	18	19	20	21	22	23	24	25	26	27	28	29	30	31	32	33	34	35	36	37	38	39	40	41	42	43	44	45	46	47
5	0.747878	NUM_TRUE_POSITIVES	2	2	3	9	9	9	10	10	10	11	11	11	12	12	12	13	13	13	14	14	14	15	15	16	16	16	16	17	17	17	18	18	18	19	19	19	19	20	20	20	20	20	20	20	20	20	21
5	0.77422	NUM_TRUE_POSITIVES	2	3	3	3	4	6	10	11	12	14	15	17	17	17	17	17	17	17	17	18	18	18	18	18	18	19	19	19	19	19	19	20	20	20	20	20	21	21	21	21	21	21	21	21	22	22	22
5	0.774126	NUM_TRUE_POSITIVES	2	3	5	6	8	9	11	12	14	15	17	17	17	17	18	18	18	18	19	19	19	19	19	20	20	20	20	20	20	20	21	21	21	22	22	22	23	23	24	24	24	25	25	25	26	26	26
5	0.764201	NUM_TRUE_POSITIVES	1	1	3	5	8	8	8	8	8	8	9	11	12	14	16	16	16	16	16	16	16	16	17	17	17	17	17	17	17	17	18	18	18	18	18	18	18	19	19	19	19	19	20	20	20	21	21
5	0.726654	NUM_TRUE_POSITIVES	2	2	2	3	3	3	3	4	4	4	5	5	5	6	6	6	7	7	7	8	8	8	9	9	10	10	10	10	10	10	10	10	11	12	14	15	17	17	17	18	18	19	19	20	20	20	21
5	0.688327	NUM_TRUE_POSITIVES	0	0	2	2	3	3	4	4	4	4	4	5	7	8	10	10	10	10	10	10	10	11	11	11	11	11	11	12	12	13	13	13	13	13	13	13	13	13	13	13	13	13	13	13	13	13	13
5	0.754775	NUM_TRUE_POSITIVES	1	1	2	2	2	3	3	4	4	5	7	9	10	12	14	14	14	14	15	15	16	16	16	17	17	18	18	19	19	19	20	20	21	21	21	22	22	23	23	24	24	24	24	24	24	24	24
5	0.708521	NUM_TRUE_POSITIVES	3	3	5	7	10	10	11	11	12	13	14	14	14	14	14	14	14	15	15	15	15	15	15	16	16	16	16	16	16	16	16	16	16	16	16	16	17	17	17	18	18	18	18	19	19	19	20
5	0.708521	NUM_TRUE_POSITIVES	0	4	4	5	5	6	8	10	10	10	11	11	12	12	12	12	13	13	13	14	14	14	15	15	15	15	15	15	15	15	15	15	15	16	16	16	16	16	16	17	17	17	17	17	17	18	18
5	0.763733	NUM_TRUE_POSITIVES	2	5	5	5	6	7	9	10	11	12	14	16	16	16	16	16	16	16	16	16	17	17	17	17	17	17	17	18	18	18	19	19	19	20	20	20	21	21	21	22	22	22	23	23	23	24	24
5	0.709988	NUM_TRUE_POSITIVES	1	2	4	4	4	4	4	4	4	5	6	6	6	6	6	6	7	7	7	7	8	8	8	8	9	9	9	9	10	10	10	10	10	10	10	10	11	11	11	12	12	12	13	13	13	14	14
5	0.73764	NUM_TRUE_POSITIVES	3	4	4	5	7	9	9	10	11	12	13	14	15	16	17	17	17	17	17	17	17	17	17	17	17	17	18	18	18	18	18	18	19	19	19	19	20	20	20	20	21	21	21	22	22	22	22
5	0.692915	NUM_TRUE_POSITIVES	5	6	7	9	9	10	11	12	13	13	13	13	13	13	13	14	14	14	15	15	16	16	17	17	17	17	17	18	18	18	18	19	19	19	19	20	20	20	20	21	21	21	21	22	22	22	22
5	0.745662	NUM_TRUE_POSITIVES	2	2	3	3	4	4	5	6	7	8	9	11	12	14	15	17	17	17	17	17	17	17	17	17	18	18	18	18	18	19	19	19	20	20	20	20	21	21	21	22	22	22	23	23	23	23	23
5	0.684582	NUM_TRUE_POSITIVES	1	1	2	3	4	5	6	7	8	9	9	10	10	11	11	12	12	13	13	14	14	15	15	16	16	17	17	18	18	19	19	20	20	20	20	20	20	20	20	20	20	20	20	20	20	20	20
5	0.762797	NUM_TRUE_POSITIVES	0	1	3	4	4	5	5	6	6	7	7	8	8	9	9	10	10	11	11	12	12	12	12	13	13	14	14	15	15	16	16	17	17	18	18	19	19	20	20	21	21	22	22	23	23	23	23
5	0.698939	NUM_TRUE_POSITIVES	1	3	3	3	3	4	5	7	8	10	10	10	10	10	10	11	11	12	13	13	13	13	13	13	13	13	13	13	13	13	13	13	13	13	13	14	14	14	14	14	14	14	14	14	14	14	15
5	0.744507	NUM_TRUE_POSITIVES	6	6	8	9	9	10	11	12	13	14	14	15	16	17	18	19	20	20	21	22	23	24	25	25	25	25	26	26	27	27	27	27	27	27	27	27	28	28	28	28	29	29	29	29	29	30	30
5	0.764607	NUM_TRUE_POSITIVES	2	3	4	5	6	7	8	9	10	11	11	11	11	11	12	12	12	13	13	13	14	14	14	14	15	15	16	16	17	17	17	17	18	18	18	19	19	19	20	20	20	21	21	21	22	22	22
5	0.732303	NUM_TRUE_POSITIVES	3	3	3	3	4	4	5	6	7	8	9	10	11	12	13	15	15	15	15	15	15	15	15	15	15	15	15	15	15	15	16	16	16	16	16	16	16	17	17	17	18	18	18	19	19	19	20
5	0.672846	NUM_TRUE_POSITIVES	4	5	7	7	7	7	7	7	7	9	9	10	11	11	12	13	13	14	15	15	16	17	17	17	17	17	17	18	18	18	18	18	18	19	19	19	19	19	19	20	20	20	20	20	20	21	21
5	0.748034	NUM_TRUE_POSITIVES	1	2	4	6	6	8	11	11	11	11	11	11	11	11	11	12	13	14	15	16	17	17	17	17	17	18	18	18	18	18	19	19	19	19	19	20	20	20	20	20	20	20	21	21	21	22	22
5	0.770943	NUM_TRUE_POSITIVES	2	2	3	3	8	9	10	11	12	13	14	16	16	16	16	16	17	17	18	18	18	19	19	20	20	20	21	21	22	22	22	23	23	23	24	24	24	25	25	25	25	25	25	25	26	26	26
5	0.779838	NUM_TRUE_POSITIVES	3	3	4	5	6	7	8	10	10	11	12	13	14	14	14	14	14	15	15	16	17	17	18	19	19	20	21	21	21	21	22	23	23	23	23	23	24	24	24	25	25	25	26	26	26	27	27
5	0.758708	NUM_TRUE_POSITIVES	1	1	2	2	4	6	8	10	13	13	13	14	14	15	15	16	16	17	17	17	17	17	17	18	18	18	19	19	19	19	19	19	20	20	20	20	20	21	21	21	21	21	21	22	22	22	22
5	0.759831	NUM_TRUE_POSITIVES	1	3	5	5	6	7	7	8	10	12	14	14	14	14	14	14	17	17	17	17	17	17	18	18	18	18	18	18	19	20	22	22	22	22	22	22	22	22	22	22	22	22	22	22	22	23	23
5	0.73583	NUM_TRUE_POSITIVES	1	3	4	6	6	7	9	11	12	12	12	12	12	13	14	14	14	14	14	15	15	15	16	16	16	17	17	17	18	18	18	18	19	19	19	20	20	20	21	21	21	22	22	22	22	22	23
5	0.696036	NUM_TRUE_POSITIVES	0	2	2	3	4	6	6	6	7	7	8	8	8	9	9	10	10	11	11	11	12	12	13	13	13	14	14	15	15	16	16	16	16	16	16	16	16	16	16	16	16	16	16	17	17	17	18
5	0.76623	NUM_TRUE_POSITIVES	2	2	4	7	9	11	11	12	12	13	14	14	15	15	16	17	17	17	17	17	17	17	17	17	17	17	18	18	18	18	18	18	18	18	18	18	18	18	18	18	18	19	19	19	19	19	19
5	0.768664	NUM_TRUE_POSITIVES	3	4	5	6	6	6	8	10	13	16	16	16	16	16	16	16	16	17	17	17	17	18	18	18	18	18	19	19	19	19	20	20	20	20	21	21	21	21	21	22	22	22	22	23	23	23	23
5	0.741136	NUM_TRUE_POSITIVES	2	4	4	4	6	6	7	7	8	8	9	10	10	10	10	10	11	11	11	12	12	12	13	13	13	14	14	15	15	15	16	17	18	19	20	21	23	23	23	23	23	24	24	24	24	25	25
5	0.762797	NUM_TRUE_POSITIVES	0	3	7	7	8	9	9	10	10	11	11	11	12	13	15	15	15	15	16	16	16	17	17	17	18	18	18	19	19	19	20	20	20	20	20	21	21	21	21	22	22	22	22	23	23	23	23
5	0.730087	NUM_TRUE_POSITIVES	1	1	2	4	4	5	5	6	6	7	8	9	12	13	14	15	16	17	17	17	17	17	17	17	18	18	18	18	18	18	19	19	19	19	20	20	20	20	21	21	21	22	22	22	22	23	23
5	0.698159	NUM_TRUE_POSITIVES	3	3	4	6	6	6	6	7	8	9	10	12	13	14	14	14	14	14	14	14	14	14	14	14	14	14	14	14	14	14	14	15	15	15	15	15	16	16	16	17	17	17	18	18	18	18	18
5	0.758115	NUM_TRUE_POSITIVES	4	6	6	6	6	7	8	9	10	11	12	13	15	15	16	17	18	19	20	20	20	20	20	20	20	21	21	21	21	22	22	22	22	23	23	23	23	24	24	24	24	25	25	25	25	26	26
5	0.758645	NUM_TRUE_POSITIVES	3	4	6	7	9	11	11	11	11	11	11	11	11	11	11	11	11	11	11	11	11	11	11	11	11	11	11	12	12	13	13	14	14	15	15	16	16	17	17	18	18	19	19	20	20	21	21
5	0.772846	NUM_TRUE_POSITIVES	4	4	5	7	8	10	10	10	10	10	10	10	10	11	11	12	13	13	14	15	15	16	17	17	17	18	19	20	21	21	21	21	21	21	22	22	22	22	23	23	23	24	24	24	24	25	25
5	0.764825	NUM_TRUE_POSITIVES	1	2	3	3	3	5	8	10	13	13	14	15	16	17	18	18	18	18	18	18	19	19	19	19	19	19	19	20	20	20	20	20	20	20	21	21	21	21	21	21	21	22	22	22	22	22	22
5	0.766011	NUM_TRUE_POSITIVES	3	7	8	9	10	12	12	13	13	14	14	14	14	15	15	15	15	16	16	16	16	17	17	17	17	18	19	20	21	21	21	21	21	21	21	22	22	22	22	22	23	23	23	23	23	23	24
5	0.777871	NUM_TRUE_POSITIVES	3	5	5	5	6	8	10	12	12	12	12	13	14	16	16	16	16	16	16	17	17	17	17	17	17	17	18	18	18	18	19	19	19	19	20	20	20	21	21	21	22	22	22	23	23	23	24
5	0.770943	NUM_TRUE_POSITIVES	2	3	5	6	8	10	12	14	14	15	16	17	18	19	19	19	19	19	19	19	19	19	19	19	20	20	20	20	20	20	20	20	21	21	21	21	21	21	21	21	22	22	22	22	22	22	22
5	0.754526	NUM_TRUE_POSITIVES	3	3	3	3	3	4	5	6	6	7	7	8	10	12	14	14	14	14	14	14	14	14	14	14	14	14	15	15	16	16	17	17	17	17	17	17	17	18	18	18	18	19	19	19	20	20	20
5	0.74407	NUM_TRUE_POSITIVES	1	1	1	2	2	3	4	6	8	9	11	13	15	15	15	15	15	15	15	15	16	17	17	17	17	17	18	18	18	18	19	19	19	19	20	20	20	20	21	21	21	21	22	22	22	22	23
5	0.738046	NUM_TRUE_POSITIVES	0	1	1	1	4	8	8	8	9	10	10	10	10	10	10	11	11	12	12	13	14	14	15	15	15	15	15	15	15	16	16	16	16	16	17	17	17	17	17	17	18	18	18	18	18	18	19
5	0.699438	NUM_TRUE_POSITIVES	0	1	2	3	4	4	7	7	7	7	8	8	8	8	9	9	9	9	10	10	10	10	10	10	10	10	10	10	10	11	11	12	12	13	13	14	14	15	15	16	16	16	16	16	17	17	17
5	0.771754	NUM_TRUE_POSITIVES	2	2	2	3	3	3	6	9	9	9	9	9	10	11	11	12	13	13	14	15	15	16	17	17	17	17	17	17	17	18	18	18	18	19	19	19	19	20	20	20	21	21	21	21	22	22	22
5	0.687516	NUM_TRUE_POSITIVES	1	2	3	5	6	7	9	10	12	12	13	14	14	15	16	17	17	17	17	17	17	18	18	19	19	20	20	20	20	20	20	20	20	20	20	20	20	20	20	20	20	20	20	20	20	20	20
5	0.763171	NUM_TRUE_POSITIVES	2	2	4	7	10	10	10	11	12	13	14	15	15	15	15	15	15	15	15	15	15	15	15	15	15	15	15	16	16	16	17	17	18	18	18	18	18	18	18	18	18	19	19	19	19	20	20
5	0.715137	NUM_TRUE_POSITIVES	2	5	5	6	7	7	8	9	9	9	10	10	10	10	10	10	10	10	10	11	11	11	11	11	11	11	12	13	14	15	16	17	18	19	20	21	21	21	21	21	21	22	22	22	22	22	22
5	0.755368	NUM_TRUE_POSITIVES	0	0	4	8	8	8	9	9	10	10	11	12	12	12	12	13	13	14	14	15	15	16	16	17	17	18	18	19	19	20	20	21	21	22	22	23	23	23	23	23	24	25	25	26	27	27	27
5	0.730868	NUM_TRUE_POSITIVES	0	3	4	5	6	6	7	9	9	9	10	10	10	11	11	12	12	13	13	14	14	15	15	15	15	15	15	16	16	16	17	17	17	18	18	19	19	19	19	19	19	20	20	20	20	20	20
5	0.756117	NUM_TRUE_POSITIVES	3	4	5	6	6	7	9	11	11	12	13	13	14	15	15	16	17	17	17	17	17	17	17	17	17	18	18	18	18	19	19	19	19	20	20	20	21	21	21	22	22	23	23	24	24	24	24
5	0.703558	NUM_TRUE_POSITIVES	6	7	8	9	9	9	10	10	10	11	11	11	11	11	11	11	11	11	11	12	12	12	12	13	13	13	13	13	14	14	14	14	15	15	15	15	15	15	16	16	16	17	17	17	17	18	18
5	0.746442	NUM_TRUE_POSITIVES	1	1	1	2	2	4	6	10	10	11	12	12	12	12	12	13	13	13	13	14	14	14	15	15	15	15	16	16	16	17	17	17	17	17	17	17	18	18	19	19	19	20	20	21	21	21	22
5	0.753683	NUM_TRUE_POSITIVES	3	4	5	7	8	9	11	12	13	15	16	17	18	19	21	21	21	21	21	21	21	22	22	22	22	22	23	23	23	23	23	24	24	24	24	24	25	25	25	25	25	26	26	26	27	27	27
5	0.746317	NUM_TRUE_POSITIVES	2	5	5	5	5	9	10	12	13	14	15	16	18	18	18	18	18	18	18	18	18	18	18	18	18	18	18	18	19	19	19	19	19	20	20	20	20	21	21	21	21	21	22	22	22	22	23
5	0.774844	NUM_TRUE_POSITIVES	1	1	2	3	4	6	6	6	6	7	7	8	10	12	12	12	12	13	13	13	14	15	16	17	18	19	20	20	20	20	20	20	20	20	20	20	20	20	20	20	21	21	21	21	21	21	21
5	0.745037	NUM_TRUE_POSITIVES	1	1	2	4	4	6	8	10	10	10	10	10	10	10	10	10	10	11	12	12	12	13	15	16	18	19	21	21	22	22	22	22	22	22	22	22	22	22	22	22	22	22	22	22	22	22	22
5	0.767416	NUM_TRUE_POSITIVES	4	4	5	7	9	11	13	13	13	13	13	14	18	18	18	19	19	19	20	20	20	21	21	21	22	22	22	23	23	23	24	24	24	24	25	25	25	26	26	26	27	27	27	28	28	29	29
5	0.778215	NUM_TRUE_POSITIVES	1	2	3	5	8	10	13	13	13	14	14	15	15	16	16	17	17	18	18	18	18	19	19	19	20	20	20	20	20	20	20	21	21	21	21	22	22	22	22	23	23	23	23	24	24	24	24
5	0.756086	NUM_TRUE_POSITIVES	1	2	2	2	2	3	5	7	9	11	13	13	13	13	14	14	14	15	15	15	15	16	16	16	17	17	17	18	18	18	18	18	18	19	20	20	20	20	21	21	21	21	22	22	22	22	23
5	0.778901	NUM_TRUE_POSITIVES	1	5	5	6	6	6	6	6	6	6	6	6	7	9	11	11	11	12	12	13	14	14	14	15	15	16	16	16	17	17	18	18	19	19	19	20	20	21	21	22	22	22	22	22	23	23	23
5	0.775562	NUM_TRUE_POSITIVES	3	5	6	7	8	10	10	11	11	12	12	13	14	14	15	15	16	17	17	17	17	17	17	17	17	17	17	17	17	18	18	18	18	18	18	18	19	19	19	19	20	20	20	21	21	21	22
5	0.755056	NUM_TRUE_POSITIVES	2	4	5	5	6	7	8	9	9	10	11	12	13	14	16	16	16	16	16	16	16	16	16	17	17	17	17	18	18	18	19	19	19	19	20	20	20	21	21	21	21	22	22	22	23	23	23
5	0.738764	NUM_TRUE_POSITIVES	1	1	2	4	4	5	6	7	8	9	9	9	10	10	10	11	11	11	12	12	13	13	13	13	13	14	15	15	15	15	15	16	16	16	16	17	17	17	17	18	18	18	18	18	19	19	19
5	0.721411	NUM_TRUE_POSITIVES	3	6	6	7	7	8	8	9	9	9	9	9	9	9	9	10	10	10	10	10	10	10	11	11	11	11	11	11	11	12	12	12	12	12	12	12	13	13	13	13	13	13	13	14	14	14	14
5	0.752591	NUM_TRUE_POSITIVES	0	1	2	5	8	11	15	15	15	15	15	15	15	16	16	16	16	16	16	16	16	16	17	17	17	17	17	17	17	17	17	18	18	18	18	18	18	19	19	19	19	19	20	20	20	20	20
5	0.77138	NUM_TRUE_POSITIVES	2	2	2	3	5	5	6	7	8	9	11	11	11	11	11	11	11	11	11	11	12	12	12	12	12	12	13	15	15	15	15	15	15	15	15	16	17	18	19	20	20	20	21	21	22	22	23
5	0.717978	NUM_TRUE_POSITIVES	6	7	8	10	11	13	13	13	13	13	13	13	13	13	13	13	14	14	15	15	15	15	16	16	16	17	17	17	18	18	18	19	19	19	20	20	20	21	21	21	22	22	23	23	23	23	23
5	0.783333	NUM_TRUE_POSITIVES	2	3	5	7	7	8	10	12	14	14	14	15	15	16	16	17	17	18	18	19	19	19	19	19	19	19	19	19	19	20	20	20	20	20	21	21	21	21	21	22	22	22	22	23	23	23	23
5	0.728808	NUM_TRUE_POSITIVES	2	2	2	2	3	4	7	7	7	7	9	11	13	13	13	13	13	14	14	15	16	16	17	18	18	18	18	18	18	18	18	18	18	18	18	18	18	18	18	18	18	18	18	18	18	18	18
5	0.742385	NUM_TRUE_POSITIVES	1	1	1	1	4	5	5	5	5	5	5	5	5	6	6	7	7	8	8	9	10	10	12	15	15	15	15	15	15	15	15	15	16	16	16	16	17	17	17	17	18	18	18	18	19	19	19
5	0.753246	NUM_TRUE_POSITIVES	1	4	7	9	9	9	9	10	11	12	13	14	14	14	14	15	15	15	15	16	16	16	16	17	17	18	18	19	20	20	20	20	20	21	21	21	21	22	22	22	22	23	23	23	23	23	24
5	0.710893	NUM_TRUE_POSITIVES	2	5	8	11	12	13	14	15	15	15	15	15	15	15	15	15	15	16	16	16	16	16	17	17	17	17	17	18	18	18	18	18	18	18	18	19	19	19	19	20	20	20	20	20	20	20	20
5	0.738733	NUM_TRUE_POSITIVES	1	2	3	3	4	4	5	5	6	7	7	8	9	9	10	11	11	12	13	13	13	13	14	14	14	15	15	15	16	16	17	17	17	17	17	17	17	17	17	17	17	17	17	17	17	17	17
5	0.751561	NUM_TRUE_POSITIVES	1	1	2	4	6	8	11	12	12	12	12	12	12	12	12	12	12	12	12	12	12	12	12	12	12	13	13	13	13	13	13	14	14	14	15	15	15	16	16	16	17	17	17	18	18	19	19
5	0.727497	NUM_TRUE_POSITIVES	1	2	4	5	7	7	8	9	10	11	11	11	11	11	11	11	11	12	13	14	15	16	16	16	16	16	18	18	18	18	18	18	18	18	19	20	21	21	21	21	22	22	22	22	23	23	23
5	0.717041	NUM_TRUE_POSITIVES	2	2	3	4	5	6	9	9	10	11	11	11	11	13	13	13	14	14	14	14	15	15	15	15	15	15	15	15	15	15	15	16	16	16	16	17	17	17	17	18	18	18	18	19	19	19	19
5	0.771504	NUM_TRUE_POSITIVES	1	2	4	4	4	4	4	6	9	9	9	10	11	11	12	13	14	14	15	16	16	17	18	19	19	19	19	20	20	20	20	20	20	20	20	20	20	20	20	20	20	20	20	21	21	21	22
5	0.731586	NUM_TRUE_POSITIVES	2	4	4	6	7	8	9	10	12	13	14	15	16	18	18	18	18	18	18	18	18	18	18	18	18	18	18	18	18	19	19	19	19	20	20	20	21	21	21	21	22	22	22	23	23	23	24
5	0.739544	NUM_TRUE_POSITIVES	2	2	2	3	4	5	5	6	6	7	8	8	9	9	10	11	11	12	12	13	14	14	15	15	16	17	17	17	17	17	17	17	18	18	18	19	19	20	20	20	21	21	22	22	22	23	23
5	0.713202	NUM_TRUE_POSITIVES	0	0	0	0	0	0	0	0	1	2	3	3	4	5	6	7	9	12	12	12	12	13	13	14	14	15	15	16	16	16	16	17	17	17	18	18	18	18	19	19	19	20	20	20	20	21	21
5	0.763858	NUM_TRUE_POSITIVES	4	4	4	4	5	6	6	6	6	6	7	8	9	10	11	12	14	17	17	17	17	18	18	18	18	19	19	19	20	20	20	20	21	21	21	21	22	22	22	23	23	23	24	24	24	25	25
5	0.763858	NUM_TRUE_POSITIVES	1	2	4	6	8	10	12	12	13	13	13	13	13	13	13	13	13	13	13	13	14	14	14	14	15	17	17	17	18	18	18	18	19	19	19	20	20	21	21	21	22	22	23	23	23	23	23
5	0.763577	NUM_TRUE_POSITIVES	1	2	3	3	3	3	3	3	4	4	5	5	6	7	9	9	9	10	11	11	12	13	14	14	15	16	17	17	17	17	17	17	17	17	17	17	17	17	17	18	18	19	19	20	20	21	21
5	0.77475	NUM_TRUE_POSITIVES	2	4	4	5	6	7	8	9	10	11	11	11	11	11	12	12	13	13	14	16	18	18	18	18	18	18	19	19	19	19	19	19	20	20	20	20	20	21	21	21	22	22	22	23	23	24	24
5	0.704338	NUM_TRUE_POSITIVES	0	0	2	3	6	10	10	11	12	12	12	13	13	13	14	14	14	14	14	14	14	14	14	14	14	14	14	14	14	15	15	15	15	15	16	16	16	16	16	16	16	16	16	16	16	16	16
5	0.756586	NUM_TRUE_POSITIVES	1	2	4	5	7	8	9	10	11	14	14	15	15	16	16	17	18	18	18	18	18	18	18	18	19	19	19	20	20	20	20	20	21	21	22	22	23	23	24	25	25	25	25	25	26	26	26
5	0.691729	NUM_TRUE_POSITIVES	0	3	4	5	7	7	7	7	7	8	9	9	9	9	9	9	9	9	9	9	9	10	10	10	11	11	11	12	12	12	12	12	12	13	13	13	13	13	14	14	14	14	14	14	14	14	14
5	0.728433	NUM_TRUE_POSITIVES	2	2	3	4	5	6	7	8	9	10	10	10	10	11	11	12	13	13	14	14	15	16	16	17	17	18	19	19	19	20	21	22	22	22	22	22	22	22	22	22	22	22	22	22	22	22	22
5	0.765949	NUM_TRUE_POSITIVES	5	5	6	7	8	9	10	11	12	13	13	14	15	16	17	17	17	17	17	17	17	17	17	17	18	18	18	18	18	19	19	19	19	20	20	20	20	20	21	21	21	21	22	22	22	22	23
5	0.769195	NUM_TRUE_POSITIVES	5	6	7	7	9	11	13	13	14	14	15	16	17	18	19	19	19	19	19	19	19	19	20	20	20	20	20	20	20	20	21	21	21	21	21	21	21	21	22	22	22	22	22	22	23	23	23
5	0.758333	NUM_TRUE_POSITIVES	2	5	5	6	7	9	10	12	13	14	15	17	17	17	17	17	17	17	17	17	17	17	18	18	18	18	18	19	19	19	19	20	20	20	20	21	21	21	21	22	22	22	22	23	23	23	24
5	0.765012	NUM_TRUE_POSITIVES	1	1	2	3	4	4	5	5	6	7	7	8	9	10	12	12	12	12	12	12	12	12	13	13	13	13	13	13	13	14	15	16	17	18	19	20	21	22	22	22	23	23	24	24	24	24	24
5	0.765169	NUM_TRUE_POSITIVES	5	7	8	9	10	11	12	13	14	15	16	17	18	19	20	20	20	20	20	20	20	20	20	20	20	20	20	20	20	21	21	21	21	22	22	22	22	23	23	23	23	24	24	24	24	25	25
5	0.746848	NUM_TRUE_POSITIVES	1	3	5	7	9	10	11	11	11	11	11	11	12	13	14	14	14	15	15	16	16	16	17	17	18	18	18	18	18	19	19	19	19	19	20	21	22	22	22	22	22	22	23	23	23	23	23
5	0.746442	NUM_TRUE_POSITIVES	2	4	5	6	6	6	7	8	9	10	12	14	16	16	16	16	16	16	16	16	16	16	16	16	16	16	16	17	18	20	20	20	20	20	20	20	21	21	22	22	23	23	24	25	25	26	26
5	0.742884	NUM_TRUE_POSITIVES	1	2	2	3	4	6	7	7	7	7	7	8	8	9	9	10	10	11	12	13	13	13	13	13	14	14	15	15	16	16	17	17	18	18	18	18	18	18	18	19	19	19	19	19	19	19	19
5	0.729245	NUM_TRUE_POSITIVES	0	2	4	7	7	7	8	8	8	8	9	9	10	10	11	11	12	13	14	15	16	17	18	18	18	19	19	19	20	20	20	21	21	21	21	21	21	21	21	21	21	21	21	21	21	21	21
5	0.764544	NUM_TRUE_POSITIVES	3	4	5	6	6	8	10	12	14	14	14	14	15	15	16	16	17	17	17	17	18	18	18	18	19	19	19	19	20	20	20	21	21	21	21	22	22	22	22	23	23	23	23	24	24	24	25
[truncated: 487 more columns]
