# Supplementary material for: Genome-wide computational identification of functional RNA elements in Trypanosoma brucei
Source: BMC Genomics. 2009 Aug 4;10:355. doi: 10.1186/1471-2164-10-355 (PMC2907701; doi:10.1186/1471-2164-10-355)
Supplement: Additional file 6 — Function prediction using regulatory motifs. This ZIP compressed file should be unpacked before viewing its contents. The results for prediction of each pathway are presented in a separate folder, named after the accession number of that pathway in KEGG database. Each folder contains several files named "validation.N.out", each of which represents the results of a hundred times two-fold cross-validation for that pathway, using N predicted motifs. Each cross-validation is shown in one row; plotting each row against the number of false positives will result in the ROC curve associated with the corresponding cross-validation experiment. The trained network is stored in "total.out", in which motifs are ordered according to their prediction power. L(α|MOTIF): the likelihood of being in pathway α given that the indicated motif is present in the indicated location of an mRNA; L(α|MOTIF): the likelihood of being in pathway α given that the indicated motif is NOT present in the indicated location of an mRNA. [file 1471-2164-10-355-S6.zip › tbr_KEGG_predict/001.tbr04070/validation.006.out]

Current time: Tue Feb 03 11:56:41 2009
This cluster: tbr04070
A 2-fold validation was used.
************************ VALIDATION ***********************
NUM_CLASSIFIERS	AUC	NUM_FALSE_POSITIVES	1	2	3	4	5	6	7	8	9	10	11	12	13	14	15	16	17	18	19	20	21	22	23	24	25	26	27	28	29	30	31	32	33	34	35	36	37	38	39	40	41	42	43	44	45	46	47
6	0.750187	NUM_TRUE_POSITIVES	3	6	6	7	7	8	9	10	11	13	13	13	13	14	14	15	15	16	16	16	17	17	17	18	18	18	19	19	19	19	19	19	19	19	20	20	20	21	21	22	22	23	23	23	24	24	24
6	0.773939	NUM_TRUE_POSITIVES	0	2	2	5	6	7	8	10	12	12	16	16	16	16	16	17	18	19	20	21	22	23	23	23	23	23	23	23	23	23	23	23	23	23	24	24	24	24	24	24	24	24	25	25	25	25	25
6	0.776935	NUM_TRUE_POSITIVES	2	3	5	5	5	5	6	8	10	10	11	12	13	14	15	16	17	18	19	20	20	20	20	20	21	21	21	21	22	22	23	24	24	24	24	24	24	24	24	25	25	25	26	26	26	27	27
6	0.771785	NUM_TRUE_POSITIVES	5	5	7	7	8	11	15	15	15	15	15	15	18	21	21	21	21	21	21	21	21	21	22	22	22	22	22	23	23	23	23	23	23	24	24	24	24	24	25	25	25	25	25	25	25	26	26
6	0.715481	NUM_TRUE_POSITIVES	2	2	3	3	3	3	4	4	4	5	5	6	6	6	7	7	8	8	9	9	9	9	9	9	9	9	10	12	14	16	16	16	17	17	17	18	18	18	19	19	20	20	20	21	21	21	22
6	0.701092	NUM_TRUE_POSITIVES	1	1	1	3	4	6	6	6	7	7	7	7	8	8	9	11	13	15	15	15	15	15	15	15	15	15	15	15	15	15	16	16	17	17	17	17	17	17	17	17	17	17	17	17	17	18	18
6	0.762921	NUM_TRUE_POSITIVES	1	3	5	5	6	8	8	8	9	10	11	14	15	17	19	20	20	20	20	20	20	20	20	20	20	21	21	21	21	22	22	22	22	22	23	23	23	23	24	24	24	25	25	26	26	26	27
6	0.760955	NUM_TRUE_POSITIVES	3	4	4	6	9	11	13	13	14	15	17	17	17	17	17	17	17	17	17	17	18	18	18	18	18	19	19	19	19	19	19	19	19	19	19	19	20	20	21	22	22	23	24	24	24	24	24
6	0.756398	NUM_TRUE_POSITIVES	1	2	6	7	8	8	9	10	11	12	12	12	12	12	12	14	14	14	14	14	14	14	14	14	15	15	16	16	17	17	17	17	17	18	18	18	18	19	19	19	19	20	20	20	20	21	21
6	0.766074	NUM_TRUE_POSITIVES	6	8	10	11	11	11	11	11	11	13	16	16	16	16	17	18	20	20	20	20	20	20	20	21	21	21	21	21	21	22	22	22	22	22	22	23	23	23	23	23	23	23	23	23	23	23	23
6	0.697878	NUM_TRUE_POSITIVES	1	3	3	4	5	5	5	5	5	6	6	7	7	7	7	7	7	7	7	7	7	7	8	8	8	8	8	9	9	9	10	10	11	11	11	11	12	12	12	12	13	13	13	13	14	14	14
6	0.729026	NUM_TRUE_POSITIVES	5	5	5	6	6	6	6	9	9	10	10	10	11	12	13	14	15	16	17	18	19	19	19	19	19	19	19	19	19	19	19	19	19	19	19	19	19	19	20	20	20	20	21	21	21	22	22
6	0.711267	NUM_TRUE_POSITIVES	2	4	4	6	8	9	10	11	13	13	13	13	13	13	13	13	13	14	14	15	15	15	16	16	17	17	17	17	17	17	17	17	17	17	17	17	17	17	17	17	18	18	18	18	18	18	19
6	0.754026	NUM_TRUE_POSITIVES	2	5	5	6	6	7	7	8	9	9	10	11	13	14	16	17	19	21	21	21	21	21	21	21	22	22	22	23	23	23	23	24	24	24	25	25	25	25	25	25	25	25	25	25	25	25	25
6	0.689576	NUM_TRUE_POSITIVES	1	1	2	3	3	3	4	4	4	4	5	6	7	8	8	8	10	10	10	10	11	11	12	12	12	13	13	14	14	14	15	15	16	16	16	17	17	18	18	19	19	19	20	20	21	21	21
6	0.773845	NUM_TRUE_POSITIVES	3	5	5	6	8	8	9	10	11	11	12	12	12	12	12	12	12	13	13	13	13	13	13	14	14	14	15	15	16	17	17	18	19	19	20	20	20	21	21	21	22	22	22	23	23	23	24
6	0.75515	NUM_TRUE_POSITIVES	2	3	4	4	4	5	6	8	8	10	12	15	15	15	15	15	16	16	17	17	18	19	19	19	19	19	19	19	20	20	20	20	20	20	21	21	21	21	21	21	22	22	22	22	22	22	22
6	0.753277	NUM_TRUE_POSITIVES	6	6	9	9	10	11	11	11	11	12	13	14	15	16	17	18	20	20	20	21	22	23	25	25	25	25	25	25	25	25	26	26	26	26	26	26	27	27	28	28	28	28	28	29	29	29	29
6	0.767385	NUM_TRUE_POSITIVES	2	2	2	2	6	7	8	9	10	12	12	12	12	12	12	12	12	12	12	12	13	13	13	13	14	14	14	14	15	15	15	16	16	16	16	16	16	17	19	19	19	19	19	20	20	21	22
6	0.745599	NUM_TRUE_POSITIVES	3	3	3	4	4	5	5	5	7	10	11	12	13	14	14	15	15	15	16	16	16	16	16	16	16	16	16	16	16	16	16	16	16	16	16	17	19	19	19	19	20	20	20	20	21	21	21
6	0.69329	NUM_TRUE_POSITIVES	4	6	9	9	9	9	9	9	9	10	11	12	13	15	17	17	17	17	17	17	17	18	18	18	18	19	19	19	19	20	20	20	20	21	21	21	21	22	23	23	23	23	23	23	23	23	23
6	0.77294	NUM_TRUE_POSITIVES	3	3	4	5	6	8	8	10	10	10	11	11	12	12	13	13	13	13	13	13	14	15	15	16	17	18	18	18	18	19	19	19	20	20	20	21	21	21	21	22	22	22	23	23	23	24	24
6	0.768383	NUM_TRUE_POSITIVES	2	4	4	5	7	10	11	12	14	15	16	18	18	18	18	18	18	18	19	19	19	20	20	20	21	21	21	22	22	22	23	23	23	24	24	25	25	25	25	25	25	25	25	25	25	25	25
6	0.788202	NUM_TRUE_POSITIVES	5	5	6	6	7	7	8	9	10	10	12	14	15	16	17	18	18	18	19	19	19	20	20	20	21	21	21	21	21	21	21	22	22	26	26	26	26	27	28	28	28	28	29	29	30	30	31
6	0.763546	NUM_TRUE_POSITIVES	1	3	5	5	6	7	9	11	13	15	17	18	18	18	18	18	18	18	18	18	18	18	19	19	19	19	20	20	20	21	21	21	22	22	22	23	23	23	23	24	24	24	24	24	24	24	24
6	0.762734	NUM_TRUE_POSITIVES	1	3	8	9	10	10	11	11	12	14	16	18	18	18	18	18	18	18	18	18	18	18	18	18	18	19	19	19	19	19	19	19	20	22	24	24	24	24	24	24	24	24	24	24	24	24	24
6	0.731679	NUM_TRUE_POSITIVES	2	3	4	5	6	7	7	12	12	12	12	12	13	13	14	14	15	15	15	15	16	16	17	17	18	18	18	18	18	18	18	18	18	18	18	18	18	18	18	18	18	19	19	19	19	20	20
6	0.75927	NUM_TRUE_POSITIVES	2	3	3	6	6	6	7	8	9	9	10	11	12	12	13	14	15	16	16	16	16	16	16	16	16	17	17	17	17	17	17	17	17	18	18	18	18	18	18	19	19	20	21	22	22	22	22
6	0.78377	NUM_TRUE_POSITIVES	4	4	4	5	5	5	7	9	11	13	15	16	16	17	19	19	19	20	20	20	21	21	22	22	23	23	23	23	23	23	23	23	23	23	24	24	24	24	24	24	24	24	24	24	24	24	24
6	0.782647	NUM_TRUE_POSITIVES	4	6	6	7	8	9	10	11	12	14	17	20	20	20	20	20	20	20	20	20	20	20	21	21	21	21	21	21	21	21	21	21	21	21	22	22	22	23	23	23	24	24	24	25	25	25	25
6	0.761486	NUM_TRUE_POSITIVES	5	6	8	8	8	9	10	11	13	13	13	13	13	14	14	14	14	15	15	15	15	16	16	16	16	16	16	16	16	17	18	19	19	19	20	20	21	22	22	23	24	25	25	25	25	25	25
6	0.77063	NUM_TRUE_POSITIVES	1	2	4	7	7	8	8	9	10	11	11	11	11	11	11	12	13	14	15	17	17	17	17	17	17	18	19	19	19	19	19	19	19	20	20	20	20	20	20	21	21	21	21	21	21	21	21
6	0.724189	NUM_TRUE_POSITIVES	2	4	4	5	5	6	6	7	8	9	10	11	12	13	16	16	16	16	16	16	17	17	17	17	18	18	18	18	19	19	19	19	19	19	20	20	20	20	21	21	21	21	22	22	22	23	23
6	0.698502	NUM_TRUE_POSITIVES	2	3	4	5	7	7	7	7	8	8	9	10	10	10	11	12	14	14	14	14	15	15	15	15	15	15	15	15	15	15	15	15	15	16	16	16	16	16	16	16	16	17	17	17	17	17	17
6	0.768508	NUM_TRUE_POSITIVES	7	9	9	9	9	9	9	9	11	13	15	17	17	17	17	18	19	20	21	22	23	25	25	25	25	25	25	25	25	25	25	25	25	25	25	25	25	25	26	26	26	26	26	26	26	26	26
6	0.76083	NUM_TRUE_POSITIVES	1	3	5	7	7	8	8	9	9	9	9	10	11	12	12	12	12	12	12	12	12	12	12	12	12	12	12	12	12	12	13	14	16	18	21	21	21	21	21	21	21	21	21	21	22	22	22
6	0.789794	NUM_TRUE_POSITIVES	3	9	9	9	10	10	11	12	12	13	14	14	15	16	16	16	17	17	18	19	19	20	21	21	22	23	23	23	23	24	24	25	25	25	25	25	25	25	25	25	25	25	25	26	26	26	26
6	0.773408	NUM_TRUE_POSITIVES	1	2	2	3	5	7	8	10	10	10	10	11	12	13	14	15	16	17	18	19	20	20	20	20	20	20	20	21	21	21	21	21	21	21	21	21	21	21	22	22	22	22	22	22	22	22	23
6	0.766448	NUM_TRUE_POSITIVES	5	7	9	9	10	10	11	11	12	13	13	13	13	14	15	15	16	16	16	16	16	16	17	17	17	17	17	17	17	17	17	17	18	18	21	21	21	21	21	22	22	22	22	23	23	23	23
6	0.787266	NUM_TRUE_POSITIVES	4	4	5	5	5	5	6	8	10	12	14	15	17	17	17	17	17	18	18	19	19	20	20	21	21	22	22	22	23	23	23	23	23	24	24	24	24	25	25	25	25	26	26	26	26	27	27
6	0.777965	NUM_TRUE_POSITIVES	2	5	7	7	7	7	9	11	13	15	16	18	20	20	20	20	20	20	20	20	20	20	20	21	21	21	21	21	22	22	22	22	23	23	23	23	23	23	23	23	23	23	23	23	23	23	23
6	0.759613	NUM_TRUE_POSITIVES	3	3	3	3	3	4	5	7	7	8	9	11	14	15	17	17	17	17	17	17	17	17	17	17	17	18	18	18	18	18	18	18	18	19	19	19	19	19	20	20	21	22	23	24	25	25	25
6	0.747971	NUM_TRUE_POSITIVES	1	1	1	2	2	3	4	5	7	9	10	11	13	14	15	15	15	15	15	15	16	16	16	17	17	17	18	18	18	18	18	18	18	18	19	19	19	20	20	20	20	21	21	21	22	22	22
6	0.763046	NUM_TRUE_POSITIVES	2	2	2	3	6	9	9	9	9	10	11	12	13	14	15	16	16	16	16	16	16	16	16	16	17	19	19	19	19	19	20	20	20	20	20	21	21	21	21	21	22	22	22	22	22	23	23
6	0.708801	NUM_TRUE_POSITIVES	1	1	1	1	2	3	4	5	7	9	9	9	10	10	11	11	12	12	13	13	14	14	15	15	16	16	16	16	16	16	16	17	17	18	18	19	19	20	20	21	21	22	22	22	22	22	22
6	0.761891	NUM_TRUE_POSITIVES	1	2	2	3	4	5	5	5	6	7	8	8	8	11	11	11	11	11	11	11	12	13	14	14	15	15	16	17	18	18	18	18	18	18	18	18	18	18	18	18	18	18	18	18	19	19	19
6	0.702903	NUM_TRUE_POSITIVES	2	4	7	10	10	10	11	11	12	13	13	14	15	15	15	15	15	16	17	17	18	19	19	20	22	22	22	22	22	22	22	22	22	22	22	22	22	22	22	22	22	23	23	23	23	24	24
6	0.767447	NUM_TRUE_POSITIVES	0	2	2	4	4	7	11	11	11	12	12	12	13	14	14	15	16	17	17	17	17	17	17	17	17	17	17	17	17	17	17	17	18	18	19	20	20	20	20	20	20	20	20	20	20	20	21
6	0.723127	NUM_TRUE_POSITIVES	2	5	5	6	7	8	9	9	9	10	10	10	10	10	11	11	11	11	11	11	11	11	11	12	12	12	12	13	14	15	16	17	18	19	20	20	20	20	20	21	21	21	21	22	22	22	22
6	0.747503	NUM_TRUE_POSITIVES	0	0	4	8	8	8	8	8	8	9	10	11	11	12	12	12	12	12	12	12	12	13	13	14	14	15	15	16	16	17	17	18	19	19	20	20	21	21	22	22	23	23	24	25	25	25	26
6	0.748065	NUM_TRUE_POSITIVES	1	4	4	6	6	6	7	9	10	10	10	11	11	12	12	12	12	13	13	13	13	13	14	14	15	15	16	16	16	17	17	17	18	18	18	19	19	20	20	20	20	20	20	21	21	21	21
6	0.763265	NUM_TRUE_POSITIVES	2	3	5	6	7	8	10	13	13	14	15	17	19	19	19	19	19	19	20	20	21	22	22	22	23	23	24	24	24	24	25	25	26	26	26	26	26	26	26	26	26	27	27	27	27	27	27
6	0.703027	NUM_TRUE_POSITIVES	6	8	8	8	9	10	10	10	10	10	10	10	10	10	10	11	11	11	11	11	11	11	11	12	12	12	12	12	12	12	12	12	12	12	12	12	12	12	12	12	13	13	13	13	14	14	15
6	0.749906	NUM_TRUE_POSITIVES	1	1	3	5	7	7	7	7	7	9	10	11	11	11	12	13	14	15	15	15	15	16	16	16	17	17	17	17	18	18	18	19	19	19	19	19	19	19	20	20	20	21	21	21	21	22	22
6	0.749657	NUM_TRUE_POSITIVES	2	3	3	4	5	7	7	11	13	15	15	16	17	18	19	21	21	21	21	21	21	21	21	21	21	21	22	22	22	22	23	23	23	23	24	24	24	24	25	25	25	25	26	26	26	26	27
6	0.744788	NUM_TRUE_POSITIVES	3	3	4	5	7	9	11	13	14	16	16	16	16	17	17	18	18	19	20	22	22	22	22	22	22	22	22	22	22	22	22	22	23	23	23	23	23	23	23	23	24	24	25	25	25	25	25
6	0.781149	NUM_TRUE_POSITIVES	2	3	5	5	5	5	7	9	9	9	10	11	11	11	12	12	13	13	13	13	15	15	15	15	15	15	15	16	16	17	17	18	18	19	20	21	22	23	23	23	24	24	24	24	24	24	24
6	0.751217	NUM_TRUE_POSITIVES	2	5	5	7	9	10	10	11	11	12	12	12	12	12	12	12	12	12	13	14	15	15	15	16	17	19	20	21	23	23	24	24	24	24	24	24	24	24	24	24	24	24	24	24	24	24	24
6	0.760019	NUM_TRUE_POSITIVES	1	3	5	7	9	10	12	12	12	12	12	13	13	13	14	14	15	16	17	18	18	18	19	19	20	20	21	22	22	22	22	22	22	22	23	23	23	24	24	24	25	25	25	25	26	26	26
6	0.769881	NUM_TRUE_POSITIVES	3	6	6	6	7	8	9	12	15	18	18	19	19	19	19	20	21	22	22	22	22	22	22	22	22	22	22	22	22	22	22	23	23	23	24	24	24	24	24	24	24	25	25	25	25	25	25
6	0.756492	NUM_TRUE_POSITIVES	1	3	3	3	3	3	5	7	9	9	10	12	13	15	15	15	15	15	15	15	16	16	16	16	16	16	16	17	18	19	19	19	19	19	19	19	19	20	20	21	21	22	22	22	23	23	23
6	0.77862	NUM_TRUE_POSITIVES	2	6	6	7	7	7	8	10	10	10	10	10	10	10	11	11	12	12	12	13	13	14	14	14	15	15	16	16	17	17	18	18	18	19	19	20	20	21	21	22	22	22	22	23	23	23	23
6	0.772222	NUM_TRUE_POSITIVES	3	6	6	7	8	10	12	12	12	12	12	13	13	14	14	15	16	17	18	18	18	18	18	18	18	18	18	19	19	19	19	20	20	20	21	21	21	21	22	22	22	23	23	23	23	23	23
6	0.767353	NUM_TRUE_POSITIVES	2	5	5	6	6	7	8	9	9	9	10	11	11	12	13	14	14	15	16	17	17	17	18	18	18	19	19	19	20	20	20	20	20	20	21	21	21	21	21	21	22	23	23	23	23	23	23
6	0.739794	NUM_TRUE_POSITIVES	4	5	7	8	10	10	11	11	11	11	12	12	12	13	13	13	13	14	14	14	15	18	18	18	18	18	18	18	18	18	18	18	19	19	19	20	20	20	21	21	21	22	22	22	22	22	22
6	0.727528	NUM_TRUE_POSITIVES	2	4	5	6	7	9	9	9	9	10	11	11	11	12	12	12	12	12	12	12	12	12	12	12	12	13	13	13	13	13	13	13	13	13	13	13	13	14	14	14	15	15	15	16	16	16	17
6	0.766885	NUM_TRUE_POSITIVES	1	2	3	5	8	8	8	9	9	10	11	12	13	15	15	15	15	16	16	16	17	17	17	18	18	18	19	19	19	20	20	20	21	21	21	22	22	22	22	22	22	22	22	22	22	22	23
6	0.767353	NUM_TRUE_POSITIVES	2	2	2	3	5	7	7	9	11	13	13	13	13	13	13	13	13	13	13	13	14	14	14	15	15	15	16	16	17	18	18	19	20	20	20	20	20	20	20	20	21	22	22	23	24	24	25
6	0.716823	NUM_TRUE_POSITIVES	6	10	10	10	11	12	13	13	14	15	15	15	15	15	15	16	16	16	16	16	17	17	17	17	17	17	17	17	17	17	17	17	17	18	18	18	19	19	19	20	20	20	20	21	21	21	22
6	0.791261	NUM_TRUE_POSITIVES	6	6	6	7	7	8	8	10	12	12	12	13	14	15	16	18	18	18	19	19	19	20	20	20	21	21	22	22	22	22	22	22	22	22	22	22	23	23	23	23	24	24	24	24	24	25	25
6	0.736767	NUM_TRUE_POSITIVES	4	4	5	5	5	5	6	6	6	6	8	11	11	11	11	12	13	14	15	16	17	18	19	19	19	19	19	19	19	19	19	19	19	19	19	19	19	19	19	20	20	20	20	20	20	20	20
6	0.744132	NUM_TRUE_POSITIVES	1	1	1	2	3	4	4	4	4	4	5	5	6	7	8	8	9	10	10	10	10	10	10	10	10	15	15	16	17	17	18	19	19	19	19	19	19	20	20	20	20	20	21	21	21	21	21
6	0.756398	NUM_TRUE_POSITIVES	5	5	7	10	11	12	13	14	14	14	15	16	17	17	17	18	18	18	18	18	18	18	19	19	19	19	20	20	20	20	21	21	22	23	24	24	24	24	24	24	24	24	25	25	25	25	26
6	0.766292	NUM_TRUE_POSITIVES	4	6	7	9	11	11	12	13	14	15	17	19	19	19	19	19	19	19	19	19	19	20	20	20	21	21	21	21	22	22	22	23	23	23	24	24	24	24	24	24	24	24	24	24	24	25	25
6	0.753933	NUM_TRUE_POSITIVES	4	4	4	4	4	5	8	11	11	11	12	12	12	13	13	13	14	14	15	15	16	16	16	16	17	17	18	18	18	19	19	20	20	20	20	20	20	20	20	20	20	20	20	20	20	20	20
6	0.752747	NUM_TRUE_POSITIVES	0	3	4	6	8	8	10	12	15	16	17	17	17	17	17	17	17	17	17	17	17	17	17	17	17	17	17	17	18	18	18	19	19	19	19	19	19	20	20	21	21	21	22	22	23	23	24
6	0.750936	NUM_TRUE_POSITIVES	1	3	5	6	7	9	9	10	10	10	10	10	11	12	13	13	13	13	13	14	15	16	16	16	17	17	17	18	18	18	18	18	18	18	18	18	18	18	18	18	18	19	19	19	20	20	21
6	0.720381	NUM_TRUE_POSITIVES	3	4	4	4	5	6	9	9	9	9	9	10	11	12	13	14	14	14	14	14	14	14	14	14	14	15	15	15	16	16	16	16	16	16	16	16	16	16	16	17	17	17	18	18	18	19	19
6	0.78867	NUM_TRUE_POSITIVES	1	2	2	2	2	3	3	9	11	11	12	13	15	15	15	16	16	17	17	18	18	19	19	20	20	21	21	22	22	22	22	22	22	22	22	23	23	24	24	25	25	26	26	27	27	28	28
6	0.753777	NUM_TRUE_POSITIVES	3	4	4	5	6	6	6	8	10	12	12	13	14	15	16	17	18	19	19	19	19	19	19	19	19	19	19	19	19	19	19	19	19	19	20	20	20	20	20	20	20	20	20	20	20	20	20
6	0.738951	NUM_TRUE_POSITIVES	2	4	4	4	4	5	6	7	8	9	10	12	12	12	12	14	14	14	15	15	16	16	17	17	17	18	18	19	19	20	20	20	20	20	20	20	20	20	20	20	21	22	23	23	23	24	24
6	0.718258	NUM_TRUE_POSITIVES	0	0	0	0	0	0	0	6	6	6	6	6	8	10	11	11	12	13	13	14	15	15	15	15	15	15	15	16	17	18	19	19	19	19	19	20	20	20	20	20	21	21	21	21	21	22	22
6	0.76779	NUM_TRUE_POSITIVES	2	4	5	6	7	8	8	8	9	10	11	11	11	12	13	14	16	16	16	16	22	22	23	23	24	24	25	26	26	26	26	26	26	26	26	26	26	26	26	26	26	27	27	27	27	27	28
6	0.78736	NUM_TRUE_POSITIVES	4	5	6	6	7	10	13	13	14	15	16	16	16	16	16	17	17	17	17	18	18	18	18	18	18	18	18	18	18	18	18	19	21	21	22	23	23	23	23	24	24	24	25	25	25	26	26
6	0.760643	NUM_TRUE_POSITIVES	1	2	3	3	3	5	5	6	7	8	9	10	11	11	11	12	12	13	13	13	13	13	14	14	15	15	16	17	17	18	19	19	19	19	19	19	19	19	19	19	19	19	19	20	20	20	20
6	0.777434	NUM_TRUE_POSITIVES	3	7	7	8	9	10	11	12	13	14	15	16	17	17	18	18	18	18	18	18	18	18	18	19	19	19	20	21	21	21	21	21	21	21	21	21	21	21	21	22	22	22	22	23	23	23	24
6	0.762765	NUM_TRUE_POSITIVES	2	3	4	4	5	5	8	12	13	14	15	16	16	16	16	16	17	17	17	17	17	18	18	18	18	18	18	18	19	19	19	19	19	20	20	20	20	20	20	20	20	20	20	20	23	23	23
6	0.755899	NUM_TRUE_POSITIVES	2	2	3	5	6	7	9	10	11	13	14	16	16	16	16	16	16	16	16	17	17	18	18	19	19	20	20	20	21	21	21	21	21	22	22	23	23	23	24	24	25	25	26	26	26	27	27
6	0.729151	NUM_TRUE_POSITIVES	2	4	4	4	4	4	5	5	5	6	7	8	8	8	8	8	9	11	13	13	13	14	14	14	14	15	16	17	17	17	17	17	17	17	17	17	17	18	18	19	19	19	20	20	20	21	21
6	0.731648	NUM_TRUE_POSITIVES	1	2	3	4	5	5	5	5	6	7	8	9	9	9	9	9	10	10	11	12	13	14	15	16	17	18	19	19	19	19	19	19	19	19	20	20	21	22	23	23	23	23	23	23	23	23	23
6	0.773752	NUM_TRUE_POSITIVES	5	5	5	6	7	8	9	10	11	13	13	13	14	15	16	16	16	17	17	17	17	17	17	17	17	17	17	17	17	17	17	18	18	18	18	18	18	19	19	19	19	20	20	20	21	21	21
6	0.790918	NUM_TRUE_POSITIVES	4	6	6	7	7	10	12	15	15	15	16	16	16	17	18	18	18	18	18	18	18	18	19	19	19	19	20	20	20	20	21	21	21	21	22	22	22	22	23	23	23	23	24	24	24	24	25
6	0.757116	NUM_TRUE_POSITIVES	5	6	8	8	8	8	9	10	10	11	12	13	14	15	16	16	16	16	16	16	16	16	16	16	16	16	16	16	17	17	17	17	17	17	17	17	18	18	18	18	18	18	19	19	20	20	20
6	0.779463	NUM_TRUE_POSITIVES	1	1	2	3	3	3	4	5	6	7	7	7	7	12	12	12	12	12	12	12	13	13	13	14	14	15	15	15	16	16	17	17	18	22	22	22	22	23	23	23	23	24	24	24	25	25	25
6	0.771286	NUM_TRUE_POSITIVES	7	7	8	9	11	13	15	15	15	15	16	16	17	18	19	20	21	22	22	22	22	22	22	22	22	22	22	23	23	23	23	23	24	24	24	24	24	24	24	24	24	24	24	25	25	25	25
6	0.75387	NUM_TRUE_POSITIVES	3	7	7	7	7	7	8	9	9	9	9	9	10	10	11	11	12	12	12	13	15	15	16	17	18	19	19	19	19	19	19	19	19	19	19	19	19	20	20	21	21	22	22	23	23	23	23
6	0.754806	NUM_TRUE_POSITIVES	2	4	5	6	6	6	6	7	8	9	11	13	16	16	16	16	16	16	16	16	16	16	16	16	16	16	16	17	18	20	20	20	21	21	21	21	21	21	21	22	22	23	23	24	24	25	25
6	0.744663	NUM_TRUE_POSITIVES	2	4	4	5	6	8	8	8	8	9	11	11	11	11	11	12	13	14	15	16	17	17	18	19	21	21	21	21	22	22	22	22	22	22	22	22	22	22	22	22	22	22	22	22	22	23	23
6	0.731554	NUM_TRUE_POSITIVES	0	3	7	7	7	7	8	8	9	9	10	11	11	11	12	12	13	16	16	16	16	17	17	17	18	18	19	20	20	20	20	20	20	20	20	20	20	20	21	21	21	21	21	21	21	21	21
6	0.762141	NUM_TRUE_POSITIVES	2	2	2	4	6	6	7	8	9	10	11	12	14	14	15	15	15	15	15	15	15	16	17	17	17	17	18	18	18	19	19	19	20	20	20	21	21	21	22	22	22	23	23	23	23	24	24
[truncated: 487 more columns]
