# Supplementary material for: Genome-wide computational identification of functional RNA elements in Trypanosoma brucei
Source: BMC Genomics. 2009 Aug 4;10:355. doi: 10.1186/1471-2164-10-355 (PMC2907701; doi:10.1186/1471-2164-10-355)
Supplement: Additional file 6 — Function prediction using regulatory motifs. This ZIP compressed file should be unpacked before viewing its contents. The results for prediction of each pathway are presented in a separate folder, named after the accession number of that pathway in KEGG database. Each folder contains several files named "validation.N.out", each of which represents the results of a hundred times two-fold cross-validation for that pathway, using N predicted motifs. Each cross-validation is shown in one row; plotting each row against the number of false positives will result in the ROC curve associated with the corresponding cross-validation experiment. The trained network is stored in "total.out", in which motifs are ordered according to their prediction power. L(α|MOTIF): the likelihood of being in pathway α given that the indicated motif is present in the indicated location of an mRNA; L(α|MOTIF): the likelihood of being in pathway α given that the indicated motif is NOT present in the indicated location of an mRNA. [file 1471-2164-10-355-S6.zip › tbr_KEGG_predict/001.tbr04070/validation.007.out]

Current time: Tue Feb 03 11:56:41 2009
This cluster: tbr04070
A 2-fold validation was used.
************************ VALIDATION ***********************
NUM_CLASSIFIERS	AUC	NUM_FALSE_POSITIVES	1	2	3	4	5	6	7	8	9	10	11	12	13	14	15	16	17	18	19	20	21	22	23	24	25	26	27	28	29	30	31	32	33	34	35	36	37	38	39	40	41	42	43	44	45	46	47
7	0.754963	NUM_TRUE_POSITIVES	4	5	7	7	8	8	9	10	11	13	13	14	14	14	15	15	15	15	15	15	15	16	16	16	17	17	17	18	18	18	19	19	19	20	20	20	21	21	22	22	23	23	24	24	24	25	25
7	0.782335	NUM_TRUE_POSITIVES	0	3	3	6	6	7	9	10	12	14	14	14	15	15	16	17	17	18	19	19	19	19	20	20	21	21	22	22	24	24	24	24	24	24	25	25	25	25	25	26	26	26	26	26	26	26	26
7	0.787047	NUM_TRUE_POSITIVES	2	4	7	8	8	8	9	9	10	18	18	18	18	18	18	18	18	19	19	19	22	22	22	22	22	22	22	22	22	22	23	23	23	23	23	23	24	24	24	24	25	25	25	25	25	25	25
7	0.786798	NUM_TRUE_POSITIVES	4	5	7	8	10	12	12	12	17	17	17	17	17	17	17	17	17	18	18	18	19	21	21	21	22	22	22	23	23	23	24	24	24	25	25	26	26	26	26	26	26	27	27	27	28	28	28
7	0.71726	NUM_TRUE_POSITIVES	4	4	5	5	5	6	8	8	8	8	8	8	8	8	9	11	13	13	13	13	13	14	16	18	18	18	18	18	18	18	18	18	19	19	19	20	20	20	20	21	21	21	22	22	22	23	23
7	0.701654	NUM_TRUE_POSITIVES	2	2	2	2	4	4	4	4	5	5	5	6	6	9	13	13	14	14	14	14	18	18	18	18	18	18	18	18	18	18	18	18	18	18	19	19	19	19	19	19	19	19	19	19	19	19	19
7	0.782366	NUM_TRUE_POSITIVES	1	5	6	7	8	9	11	12	13	14	15	16	18	18	18	18	18	18	18	18	18	20	22	22	22	23	23	23	23	23	23	23	23	23	24	24	24	24	24	25	25	25	25	25	26	26	26
7	0.76289	NUM_TRUE_POSITIVES	4	5	6	7	12	13	14	14	15	16	16	16	17	18	18	18	18	18	18	19	19	19	20	20	20	20	20	20	20	20	20	20	20	21	22	22	22	22	22	22	23	23	23	24	24	24	24
7	0.754276	NUM_TRUE_POSITIVES	1	2	6	7	8	8	9	10	11	12	12	12	12	12	12	12	12	13	13	13	14	14	15	15	16	16	17	17	17	17	17	17	17	17	18	18	18	18	19	19	19	19	20	20	20	20	20
7	0.757678	NUM_TRUE_POSITIVES	6	7	8	9	10	11	11	11	13	16	16	16	17	17	17	17	17	17	17	18	18	18	19	19	19	20	20	20	21	21	21	22	22	22	23	23	23	23	23	23	23	23	23	23	23	23	23
7	0.752747	NUM_TRUE_POSITIVES	3	6	6	7	7	7	9	11	11	11	11	11	11	12	12	12	12	12	13	14	14	14	14	14	14	15	15	15	16	16	17	17	17	17	17	17	17	18	19	19	19	20	20	20	20	20	20
7	0.759363	NUM_TRUE_POSITIVES	5	5	5	5	5	5	5	5	10	10	10	10	10	10	10	11	12	14	16	16	16	17	18	18	18	19	19	19	19	19	19	19	19	19	19	19	19	19	19	19	19	20	20	20	20	21	21
7	0.715699	NUM_TRUE_POSITIVES	4	4	5	5	9	10	11	12	13	13	13	13	13	13	13	14	14	14	15	15	15	16	16	16	17	17	17	17	17	17	17	17	17	17	17	17	17	17	17	18	18	18	18	18	18	18	19
7	0.763514	NUM_TRUE_POSITIVES	4	6	8	8	9	10	12	12	13	13	13	16	17	18	19	20	21	22	23	24	24	24	24	25	25	25	25	25	25	25	25	26	26	26	26	26	26	26	27	27	27	27	27	27	27	27	27
7	0.703308	NUM_TRUE_POSITIVES	1	1	1	3	4	6	6	6	7	7	7	7	7	8	8	9	9	10	10	10	13	13	13	14	14	15	15	16	16	17	17	18	19	19	19	19	20	20	20	21	21	21	22	22	22	23	23
7	0.781149	NUM_TRUE_POSITIVES	3	5	6	11	11	11	11	12	14	14	14	14	14	15	15	15	15	15	15	15	16	16	16	16	17	17	18	18	19	19	19	19	19	20	20	21	21	21	22	22	23	23	23	23	23	23	23
7	0.752903	NUM_TRUE_POSITIVES	2	3	3	4	5	5	6	7	7	9	9	11	14	17	17	17	18	18	18	18	18	18	19	19	19	20	20	20	21	21	21	22	22	22	22	22	22	22	22	22	22	22	22	22	22	22	22
7	0.775562	NUM_TRUE_POSITIVES	6	6	7	9	11	13	13	13	13	13	13	13	14	15	16	17	19	21	21	21	21	21	21	21	22	23	24	25	25	25	25	25	25	25	25	25	25	26	26	26	26	26	26	26	26	26	26
7	0.774625	NUM_TRUE_POSITIVES	4	4	4	4	5	10	11	11	12	12	13	13	14	15	15	15	15	15	15	15	16	16	17	18	18	18	18	18	18	18	18	19	19	19	20	20	20	21	21	21	22	22	23	23	23	23	23
7	0.753558	NUM_TRUE_POSITIVES	3	3	3	4	4	5	6	7	8	10	10	11	12	13	14	15	15	16	16	16	16	16	16	16	16	16	16	16	16	16	16	16	17	19	19	19	19	19	19	20	20	20	20	20	20	21	21
7	0.721099	NUM_TRUE_POSITIVES	6	6	8	10	10	10	10	10	10	10	10	11	11	12	16	16	16	16	16	16	17	17	18	18	19	19	19	20	20	21	21	22	22	22	23	23	23	24	24	24	25	25	25	26	26	26	26
7	0.777965	NUM_TRUE_POSITIVES	4	4	4	5	6	8	10	10	14	15	16	18	18	18	18	18	18	18	18	18	18	18	19	19	19	19	19	19	19	20	20	20	20	20	20	20	21	21	21	21	21	22	22	22	22	22	22
7	0.770568	NUM_TRUE_POSITIVES	1	3	4	6	10	11	11	12	13	14	15	17	17	17	17	17	17	18	19	20	21	21	21	21	22	22	22	23	23	23	24	24	24	25	25	25	25	25	25	25	25	25	25	25	25	25	25
7	0.786486	NUM_TRUE_POSITIVES	6	6	6	7	8	9	10	11	11	12	12	13	15	17	17	18	19	19	20	20	20	20	20	21	21	21	21	21	22	22	22	23	24	25	26	26	26	26	27	28	28	28	28	28	28	28	28
7	0.756492	NUM_TRUE_POSITIVES	1	2	5	5	7	7	7	9	12	14	17	17	17	18	18	18	18	18	18	18	18	18	18	19	19	19	19	19	19	19	20	20	20	20	20	20	21	21	21	21	22	22	22	23	23	24	24
7	0.764919	NUM_TRUE_POSITIVES	3	8	9	10	10	10	10	10	11	13	14	16	16	16	17	17	18	18	18	18	18	18	18	18	18	18	18	18	18	19	19	19	20	21	22	22	22	23	23	23	23	24	24	24	24	24	25
7	0.770381	NUM_TRUE_POSITIVES	4	5	5	6	7	7	8	8	12	13	15	17	17	17	17	17	17	17	17	18	18	18	19	20	21	22	23	23	23	23	23	23	23	23	23	23	23	23	24	24	24	24	25	25	25	25	26
7	0.769632	NUM_TRUE_POSITIVES	4	4	4	5	6	7	8	8	9	10	11	12	13	16	16	16	17	17	17	18	18	18	18	18	18	18	18	18	18	18	18	18	18	18	18	18	18	18	19	20	21	21	21	22	23	24	24
7	0.785081	NUM_TRUE_POSITIVES	3	4	4	4	5	7	7	9	12	15	16	17	17	17	18	18	18	20	22	22	22	22	22	22	22	22	22	22	22	22	22	22	22	22	22	22	22	22	22	22	23	24	24	24	24	24	24
7	0.775437	NUM_TRUE_POSITIVES	3	5	6	6	7	8	9	11	13	13	14	14	17	20	20	20	20	20	20	20	20	20	20	21	21	21	21	21	21	21	21	21	21	21	21	21	21	21	21	21	21	22	22	22	23	23	23
7	0.764763	NUM_TRUE_POSITIVES	5	7	8	8	8	8	10	13	13	13	13	13	13	14	14	14	14	14	15	15	15	15	15	16	16	16	17	17	17	18	19	19	19	19	20	20	21	21	22	23	23	23	23	23	23	23	23
7	0.782647	NUM_TRUE_POSITIVES	3	3	3	3	5	7	9	9	10	11	11	12	13	14	16	16	16	16	18	20	22	22	22	22	23	23	23	24	24	24	24	24	24	24	24	24	25	25	25	25	25	26	26	26	26	26	27
7	0.732116	NUM_TRUE_POSITIVES	2	4	4	5	5	5	5	7	8	9	10	11	12	13	16	16	16	16	16	16	17	17	17	18	18	18	18	19	19	19	20	20	20	20	21	21	22	22	23	23	23	23	23	23	23	23	23
7	0.728808	NUM_TRUE_POSITIVES	2	3	4	4	5	5	7	8	8	9	9	9	10	11	12	13	13	14	14	15	15	16	18	18	18	18	18	18	18	18	18	18	18	19	19	19	19	19	19	19	19	19	19	20	20	20	20
7	0.780431	NUM_TRUE_POSITIVES	8	9	9	9	9	9	10	10	11	13	16	16	17	18	18	20	22	24	24	24	24	24	24	24	24	24	24	24	25	25	25	25	25	25	25	25	25	26	26	26	26	26	26	26	26	27	27
7	0.76701	NUM_TRUE_POSITIVES	3	4	6	8	10	12	12	12	13	13	13	13	14	15	15	15	15	15	15	15	15	15	15	15	15	15	15	15	15	16	16	16	16	18	20	20	21	21	22	23	23	23	23	23	24	24	24
7	0.792197	NUM_TRUE_POSITIVES	2	9	9	9	10	12	14	16	16	16	16	16	16	16	16	18	18	18	19	20	20	21	22	22	23	24	24	24	24	24	25	25	25	25	25	25	25	26	26	26	26	26	26	26	26	27	27
7	0.771848	NUM_TRUE_POSITIVES	1	2	3	3	7	8	10	10	10	10	10	11	12	13	14	15	16	17	17	17	18	18	19	19	19	19	19	19	20	20	20	20	21	21	22	22	22	22	22	22	22	22	22	22	22	22	23
7	0.762765	NUM_TRUE_POSITIVES	4	4	6	8	11	12	13	13	14	14	14	14	15	16	16	16	16	16	16	17	17	18	18	18	18	19	19	19	20	20	23	23	23	23	23	23	23	23	23	23	23	23	23	23	23	23	24
7	0.799688	NUM_TRUE_POSITIVES	4	4	4	5	6	7	7	9	11	13	13	15	17	17	17	17	17	18	18	19	19	20	20	21	22	22	23	23	23	24	24	24	25	25	26	26	26	27	27	27	28	28	29	29	29	30	30
7	0.77809	NUM_TRUE_POSITIVES	6	8	8	8	8	8	8	8	9	11	12	14	16	18	18	18	18	18	19	20	22	22	22	22	22	22	22	22	22	22	22	23	23	23	23	24	24	24	25	25	25	25	25	25	25	25	25
7	0.760612	NUM_TRUE_POSITIVES	3	3	3	3	4	5	5	5	6	8	8	11	15	15	16	17	17	17	17	17	17	17	17	17	17	17	17	18	18	18	18	18	18	18	18	18	18	18	18	19	19	20	20	20	21	22	22
7	0.759519	NUM_TRUE_POSITIVES	1	1	1	2	2	3	5	7	9	11	12	13	13	13	13	13	15	15	15	16	16	17	17	18	18	18	18	18	19	19	20	20	20	20	20	20	20	20	20	21	21	21	21	22	22	22	22
7	0.767385	NUM_TRUE_POSITIVES	2	2	3	3	5	8	8	9	10	11	13	14	16	16	16	16	16	16	16	16	16	17	17	18	18	18	18	18	18	19	19	19	20	20	20	20	21	21	21	22	22	22	22	22	22	22	23
7	0.76495	NUM_TRUE_POSITIVES	1	1	3	4	5	6	7	8	9	10	11	12	13	14	14	14	15	16	17	17	17	17	17	17	17	17	17	18	18	19	19	20	20	21	22	22	22	22	22	22	22	22	22	22	22	22	22
7	0.759145	NUM_TRUE_POSITIVES	1	1	3	3	3	4	6	8	8	8	8	8	11	11	11	11	11	11	14	14	14	14	14	15	16	16	16	16	16	16	16	16	17	17	17	17	17	18	18	18	18	18	19	19	20	20	21
7	0.699813	NUM_TRUE_POSITIVES	4	7	11	11	12	13	13	14	15	16	17	18	18	19	19	20	20	20	20	21	21	21	21	21	21	21	21	21	22	23	23	23	23	23	23	23	23	23	23	23	23	23	23	23	23	23	23
7	0.767946	NUM_TRUE_POSITIVES	0	2	2	4	4	4	11	11	11	11	11	11	11	11	12	12	13	15	17	17	17	17	17	17	17	17	17	17	17	17	17	18	18	19	19	20	20	20	20	20	20	20	20	20	20	20	20
7	0.73402	NUM_TRUE_POSITIVES	0	7	7	8	9	9	10	11	11	11	11	11	11	11	11	12	12	13	13	13	13	13	13	13	13	13	13	13	13	13	13	14	14	15	16	18	18	19	20	21	21	21	21	21	22	22	22
7	0.766916	NUM_TRUE_POSITIVES	0	2	8	8	8	8	8	10	10	12	12	12	12	13	13	14	14	14	14	15	15	15	15	16	16	16	17	17	17	18	18	19	20	20	21	22	23	23	24	25	26	26	27	28	29	29	29
7	0.76676	NUM_TRUE_POSITIVES	0	0	3	4	4	4	6	8	10	11	11	12	12	12	13	13	13	14	14	14	14	14	15	15	15	15	15	15	15	16	16	16	16	16	16	16	17	17	17	18	18	18	19	19	19	20	20
7	0.765512	NUM_TRUE_POSITIVES	2	3	5	6	6	7	10	13	13	14	14	16	19	19	19	19	19	22	22	22	22	22	22	22	22	22	22	22	23	23	24	24	24	24	24	24	25	25	25	26	26	26	27	27	27	27	27
7	0.759988	NUM_TRUE_POSITIVES	4	5	5	6	8	10	10	10	10	12	14	14	14	14	14	14	14	14	14	15	16	16	16	16	16	16	16	17	17	18	18	18	18	18	18	18	18	18	18	19	19	20	20	21	21	22	22
7	0.756273	NUM_TRUE_POSITIVES	1	2	4	5	6	8	8	8	8	10	12	12	12	13	14	14	15	17	17	17	17	17	18	18	18	18	18	19	19	19	19	20	21	21	21	21	21	21	21	22	22	22	23	23	23	23	24
7	0.748346	NUM_TRUE_POSITIVES	2	3	3	3	4	6	7	9	12	15	16	16	17	18	18	18	18	18	18	18	19	19	19	19	20	21	21	21	21	21	21	21	22	22	22	22	23	23	24	24	25	25	26	26	27	27	28
7	0.762079	NUM_TRUE_POSITIVES	6	6	8	10	12	14	15	16	17	17	18	18	18	20	20	20	21	21	21	22	22	23	24	26	26	26	26	26	26	26	26	26	26	26	26	26	26	26	26	26	26	26	26	26	26	26	26
7	0.786017	NUM_TRUE_POSITIVES	2	4	7	8	8	8	9	11	11	11	12	13	13	13	13	13	14	14	14	14	14	14	15	15	15	16	16	17	17	18	18	18	19	19	20	21	22	24	24	24	24	24	24	24	24	24	25
7	0.755025	NUM_TRUE_POSITIVES	2	5	5	7	9	10	11	11	11	12	12	12	12	12	12	12	12	12	12	13	14	15	15	15	16	17	19	20	22	23	25	25	25	25	25	25	25	25	25	25	25	25	25	25	26	26	26
7	0.7549	NUM_TRUE_POSITIVES	1	2	3	5	8	9	10	11	12	13	13	13	13	13	13	14	15	16	17	17	18	18	18	19	19	19	20	20	21	21	22	22	22	22	22	22	22	22	23	23	23	24	24	24	24	25	25
7	0.779994	NUM_TRUE_POSITIVES	2	5	5	6	6	7	8	10	12	13	15	16	16	17	17	17	18	19	20	21	21	21	21	21	21	21	21	21	21	21	21	21	22	22	22	22	22	22	22	22	22	22	23	23	23	23	24
7	0.763733	NUM_TRUE_POSITIVES	1	3	3	3	3	3	4	6	7	9	9	10	11	12	13	15	15	15	15	15	15	15	15	15	16	16	16	17	17	18	19	19	21	21	21	21	21	21	21	21	21	21	21	21	21	21	22
7	0.774345	NUM_TRUE_POSITIVES	3	8	8	8	9	9	9	10	12	12	13	15	15	15	15	15	15	15	17	17	17	18	19	20	21	22	22	22	22	22	22	22	22	22	22	22	23	23	23	23	24	24	24	24	25	25	25
7	0.779245	NUM_TRUE_POSITIVES	3	4	5	7	8	10	12	12	12	12	12	12	12	12	13	14	15	16	17	17	17	17	18	18	19	19	19	19	19	19	19	19	19	19	20	20	20	21	21	21	21	22	22	22	23	23	23
7	0.767884	NUM_TRUE_POSITIVES	2	4	5	5	5	7	7	8	9	9	10	11	12	12	12	12	13	14	15	16	16	16	16	17	17	18	18	18	19	20	20	20	20	20	20	20	20	20	20	21	21	21	21	21	22	22	22
7	0.740044	NUM_TRUE_POSITIVES	4	5	7	7	7	9	11	11	11	12	12	13	14	14	14	14	14	14	14	14	15	18	18	18	18	18	18	19	20	20	20	20	20	20	20	20	20	20	20	20	21	21	21	21	22	22	22
7	0.725218	NUM_TRUE_POSITIVES	2	4	5	6	7	9	9	9	9	9	9	10	11	11	11	12	12	13	13	13	13	13	13	13	13	13	13	13	13	13	13	13	13	13	13	13	13	13	13	14	14	14	15	15	16	16	16
7	0.769382	NUM_TRUE_POSITIVES	1	2	3	3	4	6	7	9	9	11	11	12	12	13	15	15	15	15	16	16	16	17	17	17	17	17	17	17	17	17	17	17	18	18	19	20	20	20	20	20	21	21	21	21	21	21	21
7	0.773002	NUM_TRUE_POSITIVES	2	2	3	3	7	7	7	10	12	13	13	13	13	13	13	13	13	14	14	14	14	14	15	15	15	16	16	17	18	18	20	20	20	20	20	20	21	22	22	22	22	23	23	24	24	24	25
7	0.725811	NUM_TRUE_POSITIVES	3	7	9	10	12	13	14	14	15	15	16	17	17	17	17	17	17	17	17	18	18	18	18	18	18	18	18	18	18	19	19	19	19	20	20	20	20	21	21	21	21	22	22	22	22	23	23
7	0.79716	NUM_TRUE_POSITIVES	8	8	8	9	9	10	10	10	14	15	16	16	16	16	17	17	18	19	20	21	21	21	21	22	23	23	23	23	23	23	23	23	23	23	24	24	24	24	24	24	25	25	25	25	25	25	26
7	0.736392	NUM_TRUE_POSITIVES	5	5	6	6	6	6	6	7	8	8	8	10	13	13	13	13	13	14	15	16	17	18	19	20	20	20	20	20	20	20	20	20	20	20	20	20	20	20	20	20	20	21	21	21	21	21	21
7	0.749064	NUM_TRUE_POSITIVES	1	2	3	4	4	4	7	7	8	8	8	9	9	10	10	10	11	11	12	12	12	12	12	12	12	14	17	17	18	18	19	19	20	21	21	21	21	21	21	21	21	22	22	23	23	24	24
7	0.760861	NUM_TRUE_POSITIVES	5	5	5	6	9	11	12	12	12	13	14	16	16	16	17	17	17	18	18	19	20	20	20	20	20	21	21	22	23	23	23	23	23	23	23	24	25	25	25	25	26	26	26	27	27	27	27
7	0.771348	NUM_TRUE_POSITIVES	6	8	9	9	9	10	12	14	14	14	14	15	16	17	17	18	19	20	20	20	20	20	20	20	20	20	20	20	20	20	20	20	20	20	20	21	21	21	22	23	24	25	26	26	26	26	26
7	0.762765	NUM_TRUE_POSITIVES	4	4	4	4	4	5	5	8	11	11	12	13	14	14	14	14	14	14	14	14	15	15	15	15	16	16	16	16	16	16	16	16	16	16	17	17	18	18	18	19	19	20	20	20	20	20	20
7	0.757303	NUM_TRUE_POSITIVES	0	2	5	8	8	8	8	9	9	11	13	16	16	16	17	17	17	17	17	17	17	17	17	17	17	17	17	17	17	18	18	18	18	19	19	20	20	20	20	20	21	21	22	22	23	23	24
7	0.751841	NUM_TRUE_POSITIVES	2	4	6	7	9	9	9	10	10	10	10	10	11	11	12	14	16	16	16	16	16	16	16	16	16	17	17	17	17	18	18	18	18	18	18	18	18	18	19	19	19	20	20	20	21	21	22
7	0.730462	NUM_TRUE_POSITIVES	3	4	4	5	5	6	8	9	9	9	10	11	12	13	14	14	14	14	14	14	14	14	14	14	15	15	16	16	16	16	16	16	16	16	16	17	17	17	17	17	17	17	17	17	17	18	18
7	0.790169	NUM_TRUE_POSITIVES	1	4	4	4	4	4	4	5	7	7	7	7	7	9	11	14	15	15	18	18	18	18	18	18	18	18	18	18	19	20	21	23	23	24	25	26	26	26	26	26	26	26	26	27	28	29	29
7	0.75437	NUM_TRUE_POSITIVES	2	4	4	5	7	7	8	9	10	11	12	13	15	16	17	18	19	19	19	19	19	19	19	19	19	19	20	20	20	20	20	20	20	20	20	20	20	20	20	20	20	21	21	21	21	21	21
7	0.750687	NUM_TRUE_POSITIVES	3	3	3	4	4	5	7	8	9	11	11	12	12	12	12	12	12	12	12	12	12	12	12	12	12	13	15	15	15	15	16	16	16	17	17	17	18	21	21	21	21	21	21	21	21	21	22
7	0.705805	NUM_TRUE_POSITIVES	0	0	0	0	0	0	6	6	6	6	6	6	7	8	9	10	11	12	13	13	13	13	13	14	14	15	16	16	16	16	16	16	16	16	17	17	17	17	17	18	18	18	18	18	19	19	19
7	0.770662	NUM_TRUE_POSITIVES	2	4	5	6	7	8	8	8	9	10	11	11	11	11	17	17	18	18	18	18	18	18	18	20	23	23	24	24	25	25	26	26	26	26	26	26	26	26	26	26	26	26	26	26	27	27	27
7	0.789295	NUM_TRUE_POSITIVES	2	5	6	6	8	9	9	9	11	13	15	15	16	16	16	16	16	17	17	17	17	18	18	18	18	18	18	18	18	18	18	19	21	21	22	23	23	24	24	25	25	26	27	27	27	27	27
7	0.746473	NUM_TRUE_POSITIVES	1	1	3	5	5	5	5	5	6	6	7	8	9	10	11	11	11	11	12	12	13	13	14	14	14	15	15	16	16	17	17	18	18	18	18	18	18	18	18	18	18	18	19	19	19	19	20
7	0.79563	NUM_TRUE_POSITIVES	3	5	8	8	8	9	10	12	13	15	17	17	18	19	20	20	20	20	20	20	20	21	21	21	21	22	23	23	23	23	24	24	24	24	24	24	24	24	24	24	24	24	24	24	25	25	25
7	0.7652	NUM_TRUE_POSITIVES	5	6	7	7	7	7	7	10	13	16	16	17	18	19	20	20	20	21	21	22	22	22	22	22	22	22	22	22	22	22	22	22	22	22	22	22	22	22	22	23	23	23	23	24	26	26	26
7	0.744757	NUM_TRUE_POSITIVES	2	2	2	3	3	5	5	6	8	10	11	13	15	17	17	17	17	18	18	18	18	18	19	19	19	20	20	20	20	20	20	20	20	20	20	20	20	20	20	21	21	22	22	23	23	24	24
7	0.758146	NUM_TRUE_POSITIVES	4	4	4	4	5	5	5	5	8	8	8	8	8	8	9	10	10	10	10	10	10	10	10	10	10	10	10	11	13	13	13	13	13	14	15	16	16	16	16	17	18	19	19	19	19	19	20
7	0.729931	NUM_TRUE_POSITIVES	1	2	2	3	4	4	4	5	5	6	7	7	7	7	8	8	8	9	9	10	11	11	11	11	12	13	14	15	16	18	18	19	19	20	20	20	20	20	20	20	20	20	21	21	22	23	23
7	0.775718	NUM_TRUE_POSITIVES	7	7	8	8	8	10	11	12	13	13	14	14	15	16	18	18	18	18	19	19	19	19	19	19	19	19	19	19	19	19	19	19	19	19	20	20	20	20	21	21	21	22	22	22	23	23	23
7	0.797472	NUM_TRUE_POSITIVES	4	4	6	7	7	10	12	15	15	15	16	16	16	16	16	16	17	18	19	20	20	20	21	21	21	21	21	21	22	22	22	22	22	23	23	23	23	24	24	24	24	24	25	25	25	25	26
7	0.762765	NUM_TRUE_POSITIVES	6	7	8	10	10	10	10	11	11	12	14	15	17	17	17	17	17	17	17	17	17	17	17	17	17	17	17	17	17	17	18	18	18	18	18	18	18	18	19	19	19	19	19	19	20	20	21
7	0.786205	NUM_TRUE_POSITIVES	1	2	3	3	4	5	5	5	6	7	7	10	10	10	11	13	13	13	13	13	13	13	13	13	13	13	13	13	14	14	15	15	16	16	16	16	17	18	22	22	22	22	23	23	24	24	24
7	0.771504	NUM_TRUE_POSITIVES	4	9	9	9	10	12	15	15	15	15	15	16	17	18	18	19	20	20	20	20	20	20	20	21	21	21	21	21	22	22	22	22	22	22	22	23	23	23	23	23	23	23	23	23	23	23	23
7	0.765481	NUM_TRUE_POSITIVES	8	10	12	12	12	12	12	13	14	16	16	16	16	16	16	16	16	16	17	18	18	18	18	18	18	18	19	19	20	20	21	21	21	21	21	21	21	21	21	21	22	22	22	23	23	23	23
7	0.754026	NUM_TRUE_POSITIVES	4	6	6	6	7	7	7	7	8	8	8	8	9	9	10	12	14	16	16	16	16	16	16	16	16	16	16	16	16	16	17	18	20	20	20	20	20	21	21	21	21	21	21	21	22	22	23
7	0.748346	NUM_TRUE_POSITIVES	5	5	5	8	9	11	11	12	12	12	12	13	15	15	15	15	16	16	16	17	17	18	18	18	19	19	19	19	19	20	20	21	21	21	22	23	23	24	24	24	24	24	24	24	24	24	24
7	0.741542	NUM_TRUE_POSITIVES	2	4	6	7	9	9	9	10	10	10	11	11	12	15	15	15	16	16	17	17	17	18	19	19	19	19	19	20	20	21	21	22	22	23	23	23	23	23	23	23	23	23	23	23	23	23	23
7	0.788015	NUM_TRUE_POSITIVES	3	3	3	3	6	6	7	7	9	11	14	14	16	16	16	16	16	16	16	16	16	16	16	17	18	20	20	20	20	20	20	21	21	21	22	22	22	22	23	23	23	24	24	24	24	25	25
[truncated: 487 more columns]
