# Supplementary material for: Genome-wide computational identification of functional RNA elements in Trypanosoma brucei
Source: BMC Genomics. 2009 Aug 4;10:355. doi: 10.1186/1471-2164-10-355 (PMC2907701; doi:10.1186/1471-2164-10-355)
Supplement: Additional file 6 — Function prediction using regulatory motifs. This ZIP compressed file should be unpacked before viewing its contents. The results for prediction of each pathway are presented in a separate folder, named after the accession number of that pathway in KEGG database. Each folder contains several files named "validation.N.out", each of which represents the results of a hundred times two-fold cross-validation for that pathway, using N predicted motifs. Each cross-validation is shown in one row; plotting each row against the number of false positives will result in the ROC curve associated with the corresponding cross-validation experiment. The trained network is stored in "total.out", in which motifs are ordered according to their prediction power. L(α|MOTIF): the likelihood of being in pathway α given that the indicated motif is present in the indicated location of an mRNA; L(α|MOTIF): the likelihood of being in pathway α given that the indicated motif is NOT present in the indicated location of an mRNA. [file 1471-2164-10-355-S6.zip › tbr_KEGG_predict/001.tbr04070/validation.008.out]

Current time: Tue Feb 03 11:56:41 2009
This cluster: tbr04070
A 2-fold validation was used.
************************ VALIDATION ***********************
NUM_CLASSIFIERS	AUC	NUM_FALSE_POSITIVES	1	2	3	4	5	6	7	8	9	10	11	12	13	14	15	16	17	18	19	20	21	22	23	24	25	26	27	28	29	30	31	32	33	34	35	36	37	38	39	40	41	42	43	44	45	46	47
8	0.760768	NUM_TRUE_POSITIVES	10	12	12	12	12	13	13	14	15	15	15	17	17	17	17	17	17	18	18	18	18	18	18	18	18	19	19	19	19	20	20	20	20	21	21	21	22	22	22	22	23	23	23	24	24	24	25
8	0.784988	NUM_TRUE_POSITIVES	0	3	3	6	7	8	8	9	11	13	13	15	15	15	16	16	17	18	19	19	19	20	20	21	22	22	24	24	24	24	24	24	24	25	25	25	25	25	26	26	26	26	26	26	26	26	27
8	0.783208	NUM_TRUE_POSITIVES	2	6	6	7	7	8	9	9	10	11	12	17	17	18	18	18	18	18	18	18	18	19	20	21	22	22	22	22	22	22	22	23	23	24	24	25	25	25	25	25	25	25	26	26	26	26	26
8	0.799719	NUM_TRUE_POSITIVES	0	5	6	6	6	10	10	11	11	11	12	13	19	19	19	19	19	19	19	19	19	19	19	19	20	20	20	22	25	25	25	26	26	26	26	26	27	27	27	27	27	28	28	28	28	29	29
8	0.716792	NUM_TRUE_POSITIVES	4	4	5	5	6	6	6	8	8	8	8	8	8	9	10	12	13	13	13	13	15	17	17	17	17	17	17	18	18	18	19	19	19	20	20	20	20	20	20	20	20	20	20	20	21	21	21
8	0.705431	NUM_TRUE_POSITIVES	1	2	2	2	2	2	2	4	4	5	5	5	5	5	7	7	8	10	13	14	15	16	16	16	16	17	18	18	18	18	18	18	18	18	19	19	19	19	19	19	19	19	19	19	19	19	19
8	0.782147	NUM_TRUE_POSITIVES	1	5	6	6	7	9	10	12	12	12	13	14	18	18	18	18	18	18	18	18	19	20	21	21	21	21	21	22	22	22	22	22	23	23	23	23	24	24	24	24	24	25	25	25	25	26	26
8	0.763983	NUM_TRUE_POSITIVES	4	5	6	7	12	13	14	14	15	16	16	16	17	17	17	17	17	17	17	18	18	18	19	19	19	20	20	20	20	20	20	20	21	22	22	22	22	22	22	23	23	24	24	24	24	24	24
8	0.753184	NUM_TRUE_POSITIVES	1	2	6	6	6	6	6	7	9	9	11	11	12	12	12	12	13	14	14	14	14	15	15	16	17	17	18	19	19	19	19	19	19	19	19	20	22	22	22	22	22	23	23	23	23	23	24
8	0.759988	NUM_TRUE_POSITIVES	7	7	7	9	11	11	11	11	13	15	16	16	16	17	17	17	17	17	17	17	17	17	17	17	18	18	18	19	19	19	19	20	20	20	21	21	21	22	22	22	23	23	23	23	23	23	23
8	0.766792	NUM_TRUE_POSITIVES	3	4	6	6	6	6	7	9	11	11	11	11	11	11	11	11	12	12	12	12	13	14	15	16	16	16	16	16	16	16	17	17	17	18	18	18	19	19	19	19	19	19	19	19	19	19	19
8	0.759238	NUM_TRUE_POSITIVES	5	5	5	5	5	5	5	5	10	10	10	10	10	10	10	11	12	14	16	16	17	18	18	18	18	18	18	19	19	19	19	19	19	19	19	19	19	19	19	20	20	20	20	21	21	21	21
8	0.748002	NUM_TRUE_POSITIVES	7	7	7	7	7	8	10	12	14	14	14	14	15	16	16	16	16	17	18	18	18	18	18	18	18	18	18	18	18	18	18	19	19	19	19	20	20	20	20	20	20	20	20	20	20	21	22
8	0.763015	NUM_TRUE_POSITIVES	4	6	8	8	9	10	12	12	12	12	13	16	17	18	19	20	21	22	23	24	24	24	24	25	25	25	25	25	25	25	25	25	25	25	26	26	26	26	26	26	26	27	27	27	27	27	27
8	0.706305	NUM_TRUE_POSITIVES	2	2	2	4	6	8	11	11	11	12	12	12	12	12	12	12	12	12	13	13	13	14	16	16	16	16	16	16	16	17	18	18	19	20	20	20	20	21	22	22	22	22	23	23	23	23	24
8	0.784831	NUM_TRUE_POSITIVES	4	7	8	12	12	12	12	14	14	15	15	16	16	16	16	16	16	16	16	16	16	16	17	17	17	18	18	18	18	19	19	21	23	23	23	23	23	23	24	24	24	24	24	25	25	25	26
8	0.755836	NUM_TRUE_POSITIVES	2	3	3	4	5	6	7	7	8	9	10	11	14	17	17	17	17	17	18	18	18	18	18	19	19	19	20	20	20	21	21	21	21	21	21	21	21	21	22	22	22	22	22	22	22	22	22
8	0.777747	NUM_TRUE_POSITIVES	5	7	7	7	12	13	14	15	15	15	15	16	16	17	17	17	17	19	20	21	21	21	21	21	21	21	21	21	21	23	23	24	24	25	25	25	25	25	25	26	26	26	26	26	26	26	27
8	0.774719	NUM_TRUE_POSITIVES	4	4	4	4	4	9	11	11	12	13	14	15	15	15	15	15	15	15	15	15	16	16	17	17	17	18	19	20	20	20	20	20	20	21	21	21	21	21	22	22	22	22	22	22	22	22	23
8	0.760144	NUM_TRUE_POSITIVES	3	6	6	6	7	7	7	8	8	9	11	11	12	14	14	14	14	15	16	16	16	16	16	16	16	16	16	16	16	16	16	16	16	16	18	20	20	20	20	20	20	21	21	21	21	21	21
8	0.761954	NUM_TRUE_POSITIVES	7	8	9	9	9	10	10	13	15	15	16	17	18	19	20	20	20	21	21	21	21	21	21	21	21	21	21	21	21	21	21	21	22	25	25	25	25	25	25	25	25	25	26	26	26	26	26
8	0.776966	NUM_TRUE_POSITIVES	4	4	4	5	8	8	10	10	14	15	16	17	17	17	17	18	18	18	18	18	18	18	18	19	19	20	20	20	20	20	20	20	20	20	20	21	21	21	22	22	22	23	23	23	24	24	24
8	0.770911	NUM_TRUE_POSITIVES	1	2	4	7	11	12	13	13	14	14	15	16	17	17	17	17	17	17	17	17	21	21	21	21	21	21	22	22	22	22	22	23	24	25	25	25	25	25	25	25	25	25	25	25	25	25	25
8	0.783271	NUM_TRUE_POSITIVES	7	7	8	9	10	11	12	13	14	14	14	15	15	16	16	16	17	18	19	21	21	21	21	21	22	22	22	23	23	23	23	23	23	24	24	25	25	25	25	25	25	25	25	26	26	27	28
8	0.764388	NUM_TRUE_POSITIVES	1	6	7	8	8	8	12	12	13	15	17	19	19	19	20	21	21	21	21	21	21	21	22	22	22	22	22	22	22	22	22	23	23	23	23	23	23	24	24	25	25	26	26	26	26	26	26
8	0.775968	NUM_TRUE_POSITIVES	7	8	9	10	10	11	13	13	13	14	15	16	17	19	19	19	19	20	21	21	21	21	21	21	21	21	21	21	21	22	22	22	22	23	24	26	26	26	26	26	26	26	26	27	27	28	28
8	0.778152	NUM_TRUE_POSITIVES	4	4	5	5	6	7	8	8	12	12	12	13	14	16	17	19	19	19	19	19	19	20	20	20	20	21	22	22	22	23	23	23	23	23	23	23	23	23	23	23	23	23	23	24	24	24	25
8	0.767665	NUM_TRUE_POSITIVES	4	4	4	5	6	8	9	11	11	11	11	11	11	11	12	12	12	12	13	13	13	15	18	18	18	18	18	18	18	18	18	19	20	20	20	20	20	20	20	20	20	20	20	21	21	21	21
8	0.790137	NUM_TRUE_POSITIVES	5	5	6	6	6	7	9	9	11	14	15	16	16	17	18	18	20	20	20	20	21	23	23	23	23	23	23	23	23	23	23	23	23	23	23	23	23	23	23	23	23	23	23	24	25	25	25
8	0.770256	NUM_TRUE_POSITIVES	3	5	7	7	7	8	9	10	11	12	14	14	14	14	15	16	16	17	18	18	19	20	20	20	20	20	20	20	20	20	20	20	20	20	20	20	20	20	20	21	21	21	21	22	22	22	23
8	0.779744	NUM_TRUE_POSITIVES	5	7	9	12	12	12	12	12	12	14	17	17	17	18	18	18	18	18	18	19	19	19	19	19	20	20	20	20	20	20	20	21	22	23	23	24	24	24	25	25	25	25	25	26	26	26	26
8	0.774875	NUM_TRUE_POSITIVES	3	3	3	4	6	7	9	9	10	11	11	13	13	13	13	14	15	15	16	18	20	21	21	21	21	21	22	22	22	22	23	23	23	23	24	24	24	24	25	25	25	25	25	25	25	26	26
8	0.732709	NUM_TRUE_POSITIVES	4	4	5	5	5	5	7	9	9	9	9	10	11	12	14	14	14	14	15	16	17	17	17	17	17	17	17	17	17	18	18	18	18	18	19	19	20	21	21	21	21	21	21	22	22	22	23
8	0.771192	NUM_TRUE_POSITIVES	4	4	4	4	5	8	9	9	9	9	9	9	10	11	13	13	14	14	14	15	16	18	18	18	18	18	18	19	19	19	19	19	19	19	19	19	19	19	19	19	20	21	22	23	24	24	24
8	0.778964	NUM_TRUE_POSITIVES	8	9	9	9	9	10	10	11	13	16	16	17	18	18	19	19	20	22	24	24	24	24	24	24	24	24	24	24	24	24	24	24	24	25	25	25	25	26	26	26	26	26	26	26	26	26	26
8	0.768165	NUM_TRUE_POSITIVES	5	5	8	11	11	11	11	11	11	12	12	13	13	13	13	13	13	13	14	15	15	15	15	15	15	15	15	15	15	15	16	16	18	19	20	20	20	20	20	20	20	20	20	20	20	20	21
8	0.792572	NUM_TRUE_POSITIVES	2	6	9	9	10	12	14	16	16	16	16	16	16	17	17	17	17	18	19	20	20	21	22	22	23	24	24	24	24	24	25	25	25	25	25	26	26	26	26	26	26	26	26	26	26	26	27
8	0.778152	NUM_TRUE_POSITIVES	0	3	5	5	11	11	12	13	13	13	13	15	15	15	15	16	17	17	18	19	19	20	21	21	21	21	21	21	21	21	21	21	21	21	22	22	22	22	22	22	23	23	23	23	23	24	24
8	0.778402	NUM_TRUE_POSITIVES	4	4	4	7	10	11	12	12	13	14	14	14	14	14	15	15	15	15	16	16	16	16	16	17	17	17	17	17	18	18	18	19	19	19	19	20	20	21	21	22	22	23	23	24	24	24	24
8	0.802185	NUM_TRUE_POSITIVES	0	6	6	7	7	7	8	9	11	13	15	17	18	18	18	18	18	18	18	18	19	19	19	20	21	21	22	23	25	25	25	25	25	26	26	26	26	26	27	27	27	28	28	29	29	30	30
8	0.783208	NUM_TRUE_POSITIVES	7	7	8	8	8	8	9	9	10	10	12	14	16	18	18	19	20	21	21	21	21	21	21	22	22	22	22	22	23	23	23	23	23	23	24	24	24	24	25	25	25	25	25	25	25	25	25
8	0.768071	NUM_TRUE_POSITIVES	3	3	3	3	3	3	4	4	4	5	5	11	13	13	13	15	17	17	17	17	18	18	18	18	18	18	18	18	18	18	18	18	19	21	21	21	21	21	21	21	21	21	21	21	21	22	23
8	0.759114	NUM_TRUE_POSITIVES	1	1	1	1	2	3	5	7	9	11	11	12	12	12	12	12	14	14	14	14	15	15	15	16	17	18	18	18	18	19	19	20	20	20	20	20	20	20	20	20	21	21	22	22	23	23	23
8	0.756242	NUM_TRUE_POSITIVES	2	3	4	5	5	5	6	7	10	11	11	11	13	13	14	14	14	14	14	15	16	17	18	18	18	18	18	18	18	19	19	19	19	19	19	20	21	21	21	21	21	21	21	22	22	22	22
8	0.767634	NUM_TRUE_POSITIVES	1	1	4	4	5	6	7	8	9	10	13	13	13	14	15	15	16	16	17	17	17	17	17	17	17	17	17	18	19	19	19	20	21	22	22	22	22	22	22	22	22	22	22	22	22	23	24
8	0.757709	NUM_TRUE_POSITIVES	1	2	3	3	3	4	6	8	8	8	8	10	11	11	11	11	11	11	11	14	14	14	14	14	15	16	16	16	16	16	16	16	16	16	16	16	16	16	16	17	17	17	17	18	18	19	19
8	0.746473	NUM_TRUE_POSITIVES	5	7	10	12	13	14	15	16	17	18	18	18	18	19	20	20	21	21	22	24	24	24	24	24	24	24	24	24	24	24	25	26	26	26	26	26	26	26	27	27	27	27	27	27	27	27	27
8	0.766011	NUM_TRUE_POSITIVES	0	2	2	4	4	8	8	9	10	11	11	11	11	11	11	12	13	13	14	15	17	17	17	17	17	17	17	17	17	17	18	18	19	20	20	20	20	20	20	20	20	20	20	20	20	20	20
8	0.7402	NUM_TRUE_POSITIVES	0	7	7	9	9	9	9	11	11	11	11	11	11	11	11	11	12	13	13	13	13	13	13	13	13	13	13	13	13	13	13	14	15	17	19	19	19	19	19	20	20	20	20	21	21	21	21
8	0.768196	NUM_TRUE_POSITIVES	1	3	6	9	12	12	12	12	13	13	13	14	15	16	16	17	17	17	17	19	19	20	21	22	23	24	25	25	25	25	25	25	25	25	25	26	26	26	26	27	27	27	28	28	28	29	29
8	0.768727	NUM_TRUE_POSITIVES	1	4	4	6	7	7	7	8	9	10	12	14	14	14	14	14	14	14	14	15	15	16	16	16	16	16	16	17	17	17	17	17	17	17	17	18	18	18	19	19	19	19	19	19	20	20	20
8	0.759582	NUM_TRUE_POSITIVES	2	3	5	5	6	8	10	13	13	13	14	14	14	15	16	18	19	21	22	22	22	22	22	22	22	22	22	22	22	22	22	22	22	23	23	24	24	24	24	24	25	25	25	26	26	26	27
8	0.765169	NUM_TRUE_POSITIVES	4	5	6	6	7	8	9	10	13	13	13	13	13	13	13	13	13	13	15	17	17	17	17	18	18	18	18	18	18	18	18	19	19	20	20	20	20	20	20	21	21	21	21	21	21	21	21
8	0.748876	NUM_TRUE_POSITIVES	2	2	3	5	6	7	7	9	9	9	11	11	11	13	13	13	13	14	14	15	15	17	17	17	17	18	18	18	19	19	19	20	20	20	21	21	21	22	22	22	22	22	22	22	22	22	22
8	0.760206	NUM_TRUE_POSITIVES	1	5	5	6	6	6	10	12	13	14	17	18	18	19	20	20	20	20	20	20	21	21	21	22	22	22	22	22	22	22	23	23	23	23	24	24	24	24	25	26	26	26	26	26	26	26	26
8	0.764107	NUM_TRUE_POSITIVES	8	8	9	10	11	12	14	16	18	18	19	19	19	20	20	20	20	21	21	22	22	23	24	25	27	27	27	27	27	27	27	27	27	27	27	27	27	27	27	27	27	27	27	27	27	28	28
8	0.794132	NUM_TRUE_POSITIVES	1	4	7	7	7	8	10	12	13	13	13	14	15	15	15	15	15	15	16	16	16	17	17	17	18	19	20	21	21	21	21	22	23	23	24	25	25	25	26	26	26	26	26	26	26	26	26
8	0.778683	NUM_TRUE_POSITIVES	1	2	2	3	8	8	8	8	9	10	11	12	13	13	13	13	13	14	14	14	14	14	14	15	15	16	17	18	18	18	18	18	18	19	20	20	22	23	23	23	24	24	24	25	25	26	26
8	0.761423	NUM_TRUE_POSITIVES	2	3	4	5	5	9	10	11	12	14	14	14	14	14	15	17	17	17	17	17	18	18	18	19	20	20	21	21	21	21	22	22	22	23	23	23	23	23	24	24	24	25	25	25	25	26	26
8	0.797815	NUM_TRUE_POSITIVES	4	5	7	7	7	8	8	9	11	14	14	14	14	14	15	17	18	18	18	19	21	22	24	24	24	24	24	24	24	24	24	24	24	24	24	24	24	24	24	24	24	24	24	24	24	24	25
8	0.768321	NUM_TRUE_POSITIVES	2	4	4	4	4	4	6	8	8	9	9	10	12	12	13	13	14	14	15	15	16	16	16	16	16	16	16	16	17	18	19	19	19	19	19	20	20	20	21	21	21	21	21	21	22	22	22
8	0.774938	NUM_TRUE_POSITIVES	4	8	8	8	9	9	9	10	11	13	13	13	13	15	15	15	15	15	15	15	16	17	18	18	18	18	18	19	21	23	23	23	23	23	23	23	23	23	23	23	24	24	24	25	25	25	25
8	0.786829	NUM_TRUE_POSITIVES	4	4	4	6	6	7	7	10	14	14	14	14	14	14	14	14	14	14	14	15	16	17	17	19	21	21	21	21	21	21	21	21	21	21	21	22	22	22	22	22	22	22	22	22	22	22	23
8	0.76932	NUM_TRUE_POSITIVES	2	4	5	6	8	8	9	9	11	13	13	14	14	14	14	14	16	16	18	18	19	20	20	20	20	20	21	21	21	21	21	21	21	21	22	22	22	22	22	23	23	23	23	23	23	24	24
8	0.747659	NUM_TRUE_POSITIVES	4	7	10	10	11	11	13	13	13	13	14	14	15	15	15	15	16	16	16	16	17	17	18	19	19	19	20	20	20	20	21	21	21	21	21	21	21	21	21	22	22	22	22	22	22	22	22
8	0.736548	NUM_TRUE_POSITIVES	2	4	7	7	8	9	9	9	9	9	9	10	11	11	11	11	12	13	13	13	13	13	13	13	13	13	13	13	13	16	16	16	16	16	16	16	16	16	16	17	17	17	17	17	18	18	18
8	0.784988	NUM_TRUE_POSITIVES	0	2	4	6	6	8	8	9	10	11	13	14	14	14	14	15	17	19	19	19	19	19	19	19	19	19	19	19	19	19	19	19	19	20	20	20	20	20	20	20	20	20	21	21	22	22	22
8	0.770287	NUM_TRUE_POSITIVES	4	4	6	6	9	10	10	10	10	10	11	13	14	14	14	14	14	15	15	15	15	15	15	16	16	16	17	19	19	19	19	20	20	20	20	22	22	22	23	24	25	26	26	26	26	26	26
8	0.732428	NUM_TRUE_POSITIVES	3	7	9	10	10	14	14	15	15	15	15	16	16	16	17	17	17	17	18	18	18	18	18	18	18	18	18	18	19	19	19	20	20	21	21	21	21	21	22	22	22	22	22	23	23	23	23
8	0.793321	NUM_TRUE_POSITIVES	8	8	8	9	9	10	10	11	13	15	15	15	16	17	17	18	18	18	18	18	19	20	21	22	23	23	23	23	23	23	23	23	23	23	23	24	24	24	25	25	25	26	26	26	26	26	26
8	0.747316	NUM_TRUE_POSITIVES	5	5	6	6	7	8	9	9	10	12	13	14	15	15	17	17	17	17	20	23	23	23	23	23	23	23	23	23	23	23	23	23	23	23	23	24	24	24	24	24	24	24	24	24	24	24	24
8	0.751529	NUM_TRUE_POSITIVES	1	2	3	3	4	4	4	4	7	7	7	7	8	8	9	10	10	10	11	12	12	12	12	12	12	12	12	12	14	17	17	17	17	18	18	19	20	20	21	22	22	23	24	24	24	24	24
8	0.767228	NUM_TRUE_POSITIVES	5	5	5	6	8	10	12	12	13	14	16	16	17	17	18	19	20	20	20	20	20	20	20	21	21	21	22	22	22	22	22	22	23	24	24	24	24	25	25	25	25	25	25	25	26	26	27
8	0.774438	NUM_TRUE_POSITIVES	4	8	9	9	10	14	14	14	14	17	17	17	17	18	18	19	20	20	20	20	20	20	20	20	20	20	20	20	20	20	20	20	20	20	21	21	22	23	24	24	25	25	25	25	25	25	25
8	0.767634	NUM_TRUE_POSITIVES	4	4	4	4	4	4	7	9	10	11	12	13	14	14	14	15	15	15	15	15	15	15	15	16	16	16	17	17	17	18	18	18	18	18	18	18	18	18	18	19	19	20	21	22	22	22	22
8	0.752091	NUM_TRUE_POSITIVES	1	2	3	5	6	8	8	8	9	10	12	14	15	16	17	17	17	17	17	17	17	17	17	17	17	17	17	17	17	17	17	17	18	18	18	18	19	20	20	20	21	21	22	22	23	23	24
8	0.758864	NUM_TRUE_POSITIVES	5	6	7	8	9	10	11	11	11	12	12	12	12	12	12	13	14	15	16	17	18	18	18	18	18	18	18	18	18	19	19	19	19	20	20	20	20	20	20	20	20	20	20	20	20	21	21
8	0.727653	NUM_TRUE_POSITIVES	3	3	4	4	4	6	8	8	9	9	9	10	11	13	14	16	16	16	16	16	16	16	16	16	16	17	17	17	17	17	17	17	17	17	17	17	17	17	17	17	17	17	17	17	17	17	17
8	0.811704	NUM_TRUE_POSITIVES	1	1	4	7	8	8	8	8	8	8	8	9	10	10	10	14	15	16	18	19	19	20	22	22	22	22	22	22	22	22	22	23	24	25	26	26	26	26	27	28	29	29	29	29	29	29	29
8	0.746692	NUM_TRUE_POSITIVES	2	4	4	5	7	7	7	9	11	13	14	15	16	17	18	19	19	19	19	20	20	20	20	20	20	20	20	20	21	22	22	23	24	24	24	24	24	24	24	24	24	24	24	24	24	24	24
8	0.74279	NUM_TRUE_POSITIVES	3	4	4	4	4	5	5	5	6	8	11	11	11	11	11	11	11	11	11	11	11	11	11	11	11	11	11	11	11	12	13	13	14	15	16	17	17	17	17	18	20	20	20	20	20	20	20
8	0.698065	NUM_TRUE_POSITIVES	0	0	0	0	0	0	7	7	7	7	7	7	7	9	9	9	9	9	10	10	11	11	12	12	13	13	13	13	13	14	14	14	15	15	16	16	16	17	17	17	17	17	18	18	18	18	19
8	0.774688	NUM_TRUE_POSITIVES	2	5	9	9	9	10	10	10	10	10	10	10	15	15	16	17	17	17	17	17	17	17	18	20	22	22	23	23	24	24	25	25	25	25	25	25	25	25	25	25	25	25	25	25	26	26	26
8	0.786049	NUM_TRUE_POSITIVES	3	4	6	8	8	9	11	11	11	11	11	11	12	13	14	16	16	16	17	17	17	18	18	18	18	18	18	18	18	18	18	18	18	18	18	18	19	19	22	22	23	23	24	24	25	26	26
8	0.753059	NUM_TRUE_POSITIVES	1	1	5	5	5	5	6	6	6	7	8	9	10	10	10	11	11	11	11	11	12	12	13	13	14	15	15	15	15	15	16	16	17	18	18	18	19	20	20	20	20	20	21	21	21	21	21
8	0.797191	NUM_TRUE_POSITIVES	3	5	8	8	8	8	10	13	16	17	17	17	18	19	20	20	20	20	20	20	21	21	21	21	21	22	22	22	22	22	23	23	23	23	24	24	24	24	24	24	24	25	25	25	25	26	26
8	0.770537	NUM_TRUE_POSITIVES	4	5	6	6	7	7	8	10	12	14	16	18	21	21	21	22	23	24	24	24	24	24	24	24	24	24	24	24	25	25	25	25	26	26	26	26	27	27	27	27	27	27	27	27	27	27	27
8	0.751935	NUM_TRUE_POSITIVES	2	2	2	3	3	5	5	6	8	10	12	14	16	18	18	18	18	18	18	18	19	19	19	19	19	20	20	20	20	20	20	20	20	21	21	21	21	21	21	21	22	22	22	23	23	24	24
8	0.762609	NUM_TRUE_POSITIVES	5	5	5	6	6	7	8	8	10	11	11	12	12	12	13	13	13	13	13	13	13	13	13	13	13	13	13	13	13	13	13	14	14	15	16	17	17	17	18	19	20	20	21	21	22	23	23
8	0.733396	NUM_TRUE_POSITIVES	1	2	3	4	4	4	4	5	6	7	7	7	7	7	8	9	9	9	10	11	11	11	13	15	17	17	17	17	18	18	18	18	19	19	19	19	20	20	20	20	20	20	21	21	22	23	23
8	0.770662	NUM_TRUE_POSITIVES	7	7	8	9	9	9	11	12	13	13	14	14	14	14	15	17	18	19	19	19	19	19	19	19	19	20	20	20	20	20	20	20	20	20	20	20	20	20	20	20	20	20	20	21	21	21	22
8	0.806024	NUM_TRUE_POSITIVES	6	6	9	9	10	10	11	13	15	18	21	21	21	21	22	22	22	23	23	24	25	26	27	27	27	27	27	28	28	28	28	28	28	28	28	28	28	28	28	28	29	29	29	29	30	30	30
8	0.768851	NUM_TRUE_POSITIVES	4	6	6	8	10	10	10	10	10	10	11	11	12	13	13	14	14	15	16	17	17	17	17	17	17	17	17	17	17	18	18	18	19	19	19	20	20	20	21	21	21	22	22	22	23	23	23
8	0.787984	NUM_TRUE_POSITIVES	1	3	5	5	5	6	6	7	8	9	10	10	12	12	15	15	16	16	16	16	16	16	16	16	16	16	16	16	16	16	16	16	16	16	16	17	19	20	22	22	22	23	23	24	24	25	25
8	0.786298	NUM_TRUE_POSITIVES	6	7	7	10	11	11	12	13	17	17	17	18	18	18	19	19	19	19	20	20	21	22	22	22	22	22	23	24	24	24	24	24	24	24	24	24	24	24	24	24	24	25	25	25	25	25	25
8	0.767978	NUM_TRUE_POSITIVES	8	10	12	12	12	12	12	13	14	16	16	16	16	16	16	16	16	17	18	18	18	18	18	18	18	19	19	20	20	20	20	20	21	21	21	21	22	22	22	23	23	24	24	24	24	24	24
8	0.753995	NUM_TRUE_POSITIVES	1	4	7	7	9	9	10	10	10	10	11	11	11	11	11	11	11	12	16	17	17	18	19	19	19	19	19	19	19	19	19	19	19	19	19	20	20	21	22	23	23	23	23	23	23	24	24
8	0.753527	NUM_TRUE_POSITIVES	5	5	5	8	8	9	10	10	12	12	12	12	13	14	14	15	17	17	17	17	17	18	18	18	19	19	19	19	19	19	20	20	21	22	22	22	22	23	23	23	24	24	24	25	25	25	26
8	0.766074	NUM_TRUE_POSITIVES	5	5	6	6	7	9	9	9	9	10	11	12	12	12	12	12	13	13	14	15	16	17	18	18	19	19	19	20	21	22	22	22	24	24	25	26	27	28	28	28	28	28	28	28	28	28	28
8	0.787547	NUM_TRUE_POSITIVES	7	7	7	7	7	8	9	10	11	12	13	13	14	16	18	18	18	18	19	19	19	19	19	19	19	19	19	19	21	21	21	21	21	22	22	22	22	22	22	22	23	23	23	24	24	25	25
[truncated: 487 more columns]
