# Supplementary material for: Genome-wide computational identification of functional RNA elements in Trypanosoma brucei
Source: BMC Genomics. 2009 Aug 4;10:355. doi: 10.1186/1471-2164-10-355 (PMC2907701; doi:10.1186/1471-2164-10-355)
Supplement: Additional file 6 — Function prediction using regulatory motifs. This ZIP compressed file should be unpacked before viewing its contents. The results for prediction of each pathway are presented in a separate folder, named after the accession number of that pathway in KEGG database. Each folder contains several files named "validation.N.out", each of which represents the results of a hundred times two-fold cross-validation for that pathway, using N predicted motifs. Each cross-validation is shown in one row; plotting each row against the number of false positives will result in the ROC curve associated with the corresponding cross-validation experiment. The trained network is stored in "total.out", in which motifs are ordered according to their prediction power. L(α|MOTIF): the likelihood of being in pathway α given that the indicated motif is present in the indicated location of an mRNA; L(α|MOTIF): the likelihood of being in pathway α given that the indicated motif is NOT present in the indicated location of an mRNA. [file 1471-2164-10-355-S6.zip › tbr_KEGG_predict/001.tbr04070/validation.009.out]

Current time: Tue Feb 03 11:56:41 2009
This cluster: tbr04070
A 2-fold validation was used.
************************ VALIDATION ***********************
NUM_CLASSIFIERS	AUC	NUM_FALSE_POSITIVES	1	2	3	4	5	6	7	8	9	10	11	12	13	14	15	16	17	18	19	20	21	22	23	24	25	26	27	28	29	30	31	32	33	34	35	36	37	38	39	40	41	42	43	44	45	46	47
9	0.763639	NUM_TRUE_POSITIVES	10	13	13	13	13	13	14	14	14	14	15	15	16	16	16	18	18	19	19	19	19	19	19	19	19	19	19	19	19	20	20	20	20	20	20	20	21	21	21	21	21	22	22	23	24	26	26
9	0.793446	NUM_TRUE_POSITIVES	0	3	3	7	7	7	7	7	7	11	13	14	14	15	15	16	18	18	18	19	19	19	20	20	20	21	21	21	21	21	22	22	22	24	24	24	25	25	26	26	26	26	27	27	27	27	27
9	0.7853	NUM_TRUE_POSITIVES	2	4	7	7	8	8	8	8	9	10	11	17	17	18	18	18	18	18	18	18	18	19	20	21	22	22	22	22	22	22	22	23	23	24	24	25	25	25	25	25	25	25	26	26	26	26	26
9	0.796286	NUM_TRUE_POSITIVES	0	5	6	6	10	10	10	11	11	11	12	12	12	16	19	19	19	19	19	19	19	19	19	19	19	19	20	20	20	22	25	25	25	25	25	25	25	26	26	26	26	26	27	27	28	28	28
9	0.739607	NUM_TRUE_POSITIVES	3	4	5	5	7	7	7	8	10	10	11	12	12	12	12	12	13	13	14	15	15	15	15	15	15	15	15	15	15	17	17	17	17	17	17	17	17	17	18	18	18	19	19	19	20	20	20
9	0.706305	NUM_TRUE_POSITIVES	2	4	4	4	4	4	4	7	7	7	7	7	7	7	8	8	9	9	12	13	15	16	18	18	18	18	18	18	18	18	18	19	19	19	19	19	20	20	20	20	20	20	20	20	20	20	20
9	0.785581	NUM_TRUE_POSITIVES	1	5	6	6	7	9	11	13	13	13	13	14	17	17	17	17	17	17	18	19	20	20	20	20	21	21	21	21	22	22	22	22	23	23	23	23	24	24	24	25	25	25	25	25	25	25	26
9	0.765543	NUM_TRUE_POSITIVES	4	5	6	7	12	14	14	14	15	16	16	16	17	17	17	17	17	17	18	18	18	19	19	19	20	20	20	20	20	20	21	22	22	22	23	24	24	24	24	24	24	24	24	24	24	24	24
9	0.750437	NUM_TRUE_POSITIVES	0	2	6	6	6	6	6	7	9	10	11	11	11	11	12	12	12	13	14	14	16	16	16	16	17	17	17	18	19	19	19	19	19	19	19	19	21	21	21	22	22	22	23	23	23	24	24
9	0.76264	NUM_TRUE_POSITIVES	7	7	7	9	11	11	11	11	12	14	15	15	15	15	16	16	16	16	16	16	16	17	17	17	18	18	19	19	19	19	19	19	20	20	20	21	21	22	23	23	23	23	23	24	24	24	24
9	0.763608	NUM_TRUE_POSITIVES	3	5	6	6	6	6	7	8	10	10	10	11	11	11	11	11	12	12	12	13	13	13	14	16	16	16	16	16	16	16	16	16	16	16	16	16	16	16	16	16	16	17	17	17	17	17	17
9	0.761205	NUM_TRUE_POSITIVES	5	5	5	5	5	5	5	5	10	10	10	10	10	10	11	13	15	15	16	17	17	17	17	17	17	18	18	19	19	19	19	19	19	19	19	19	19	20	20	20	20	20	20	20	20	20	20
9	0.742697	NUM_TRUE_POSITIVES	4	7	7	8	8	9	10	10	12	14	15	15	15	16	17	17	17	17	18	18	18	18	18	18	19	19	19	19	19	19	19	19	19	19	19	19	19	19	19	20	21	21	21	21	21	21	21
9	0.772971	NUM_TRUE_POSITIVES	4	6	8	10	12	12	13	13	13	14	14	16	16	17	18	19	20	21	22	24	24	24	24	25	25	25	25	25	25	25	25	26	26	26	26	26	26	26	26	26	26	26	26	26	26	26	26
9	0.703308	NUM_TRUE_POSITIVES	2	2	2	4	6	8	10	10	10	12	12	12	12	12	12	12	12	13	13	13	14	16	16	16	16	16	16	16	16	17	18	19	20	20	20	21	21	21	22	22	22	22	23	23	23	23	24
9	0.782272	NUM_TRUE_POSITIVES	4	6	8	12	12	12	12	13	14	15	16	16	17	17	17	17	17	17	17	17	17	18	18	18	18	18	18	18	18	18	19	19	21	23	23	23	23	23	23	24	24	24	24	25	25	25	25
9	0.757896	NUM_TRUE_POSITIVES	2	3	3	4	5	6	7	7	8	9	10	11	14	17	17	17	17	17	18	18	18	18	18	18	18	18	18	18	18	18	18	18	19	20	21	21	21	21	22	23	23	23	23	23	23	23	23
9	0.779401	NUM_TRUE_POSITIVES	5	7	7	7	12	13	14	15	15	15	15	16	16	17	17	17	18	19	20	21	21	21	21	21	21	21	21	21	22	22	22	23	23	24	24	24	25	25	26	26	26	26	26	26	27	27	27
9	0.775031	NUM_TRUE_POSITIVES	4	4	4	4	4	9	11	11	11	12	13	14	15	16	16	16	16	16	16	16	17	17	17	17	17	17	17	18	18	18	18	18	19	20	21	21	21	21	21	21	22	22	22	22	22	23	23
9	0.764232	NUM_TRUE_POSITIVES	2	6	6	6	8	8	8	8	8	8	9	11	13	15	15	15	15	15	15	15	15	16	16	16	16	16	16	17	17	18	18	18	18	18	18	18	18	18	18	18	18	19	20	20	20	20	20
9	0.761174	NUM_TRUE_POSITIVES	7	8	9	9	9	10	10	13	14	15	16	17	18	19	20	20	20	21	21	21	21	21	21	21	21	21	21	21	21	21	21	21	22	23	25	25	25	25	25	25	25	26	26	26	26	26	26
9	0.778745	NUM_TRUE_POSITIVES	4	5	5	7	9	9	11	11	12	14	14	15	16	17	17	18	18	18	18	18	18	18	18	19	19	19	19	19	19	20	20	20	20	20	20	20	20	20	20	20	21	21	21	21	22	22	22
9	0.770256	NUM_TRUE_POSITIVES	1	3	6	7	11	11	11	12	13	14	15	16	17	18	18	18	18	18	18	18	18	18	18	18	18	18	19	19	20	21	21	22	22	23	24	24	24	24	24	24	25	26	26	26	26	26	26
9	0.790574	NUM_TRUE_POSITIVES	4	6	7	7	7	8	9	9	11	15	16	17	17	17	17	17	17	18	20	20	21	22	22	22	22	22	22	23	23	23	23	23	23	23	23	23	23	24	25	25	25	25	25	26	27	29	29
9	0.762235	NUM_TRUE_POSITIVES	1	6	7	7	8	8	12	12	12	14	16	19	19	19	19	21	21	21	21	21	21	21	21	21	22	22	22	22	22	22	22	22	23	23	24	24	24	24	24	24	24	25	25	25	25	26	26
9	0.786049	NUM_TRUE_POSITIVES	5	9	9	10	13	14	14	15	15	17	17	18	19	20	21	22	22	22	22	22	22	22	22	22	22	22	22	22	22	22	22	23	23	23	23	23	24	24	24	25	25	26	26	27	27	27	28
9	0.788483	NUM_TRUE_POSITIVES	6	8	8	9	10	10	11	11	11	13	13	19	19	19	19	19	19	20	20	21	22	23	24	24	24	25	25	25	25	25	25	25	26	26	27	27	27	27	27	27	27	27	27	27	27	27	27
9	0.771067	NUM_TRUE_POSITIVES	5	5	5	6	7	8	10	10	10	11	11	11	11	11	11	11	12	14	15	16	17	20	20	20	21	22	23	23	23	23	23	23	23	23	23	23	23	23	23	23	23	23	24	24	25	25	25
9	0.791729	NUM_TRUE_POSITIVES	5	5	6	7	7	8	8	10	13	13	14	15	15	16	18	18	19	19	19	19	20	22	22	22	22	22	22	22	22	22	22	22	22	23	23	23	24	24	25	25	25	25	25	25	25	25	25
9	0.7696	NUM_TRUE_POSITIVES	3	6	6	6	7	8	9	11	12	14	14	14	14	14	15	15	16	16	17	17	18	18	18	18	18	18	18	18	18	18	18	18	18	19	19	19	19	20	20	20	21	21	21	22	23	23	23
9	0.78015	NUM_TRUE_POSITIVES	5	7	9	11	12	12	12	12	13	14	16	16	16	16	16	17	17	17	17	17	17	18	18	18	18	18	19	19	19	19	19	20	20	20	21	21	22	23	24	24	24	24	24	24	24	25	27
9	0.780712	NUM_TRUE_POSITIVES	3	3	3	3	7	7	9	10	10	11	11	13	13	13	13	14	15	15	17	20	21	21	21	21	22	22	22	22	22	22	22	23	23	23	23	23	24	24	25	25	25	25	25	25	25	26	26
9	0.733864	NUM_TRUE_POSITIVES	2	4	5	5	5	5	5	7	8	10	10	10	11	12	13	13	13	15	15	15	15	15	15	16	16	17	17	17	17	17	17	17	17	17	17	17	17	18	18	18	19	19	19	20	20	21	21
9	0.768883	NUM_TRUE_POSITIVES	4	4	4	4	5	9	9	9	9	9	9	10	11	11	13	13	14	14	14	15	18	18	18	18	18	18	19	19	19	19	19	19	19	19	19	19	19	19	19	20	21	22	22	22	22	22	22
9	0.775687	NUM_TRUE_POSITIVES	8	8	9	9	10	11	12	14	15	16	17	17	17	17	19	19	21	24	24	24	24	24	24	24	24	24	24	24	24	24	24	24	24	24	24	24	24	24	24	25	25	25	25	26	26	26	27
9	0.765543	NUM_TRUE_POSITIVES	4	5	8	11	11	11	11	11	11	12	12	13	13	14	15	15	15	15	15	15	15	15	15	15	15	16	16	16	16	16	16	16	16	18	18	19	21	21	21	22	22	23	23	23	23	23	23
9	0.799594	NUM_TRUE_POSITIVES	2	10	12	12	12	14	17	18	19	20	20	21	21	21	21	21	21	21	21	21	22	23	24	25	25	25	25	26	26	26	26	27	27	27	27	27	27	28	28	28	28	28	28	28	28	28	28
9	0.775968	NUM_TRUE_POSITIVES	0	4	7	10	11	11	12	12	13	13	13	15	15	15	15	15	16	17	17	18	19	19	20	21	21	21	21	21	21	21	21	21	21	21	21	21	21	22	22	22	22	22	22	22	22	23	23
9	0.779931	NUM_TRUE_POSITIVES	4	4	4	7	10	11	12	12	13	14	14	14	15	15	16	16	16	16	16	16	16	16	16	16	16	17	17	17	17	18	18	18	19	19	20	20	20	20	20	20	20	20	20	20	21	22	24
9	0.796754	NUM_TRUE_POSITIVES	0	6	6	7	7	7	8	8	9	9	11	13	15	17	17	17	17	18	18	18	19	19	19	19	19	19	19	20	20	21	22	22	22	22	22	22	23	23	24	25	26	26	26	27	27	28	28
9	0.785986	NUM_TRUE_POSITIVES	7	7	8	8	8	8	9	10	10	11	12	14	15	17	17	18	19	21	21	21	21	21	22	22	22	22	22	23	23	23	23	23	23	24	24	24	24	25	25	25	25	25	25	25	25	25	25
9	0.769288	NUM_TRUE_POSITIVES	3	3	3	3	3	3	4	4	5	5	9	11	13	13	13	15	17	17	17	18	18	18	19	19	19	19	19	19	20	20	21	21	22	22	22	22	22	22	22	22	22	22	22	23	23	23	25
9	0.765075	NUM_TRUE_POSITIVES	1	1	1	1	2	4	6	7	9	11	12	12	12	12	12	12	12	12	13	14	15	15	15	16	16	16	16	17	18	19	19	19	19	19	19	19	20	20	20	20	20	20	21	21	22	22	23
9	0.769351	NUM_TRUE_POSITIVES	1	3	4	5	6	7	7	8	9	9	9	10	11	11	12	13	15	15	15	15	15	15	15	15	15	16	16	16	16	16	16	17	17	17	17	17	17	17	17	18	18	18	19	19	19	19	19
9	0.768414	NUM_TRUE_POSITIVES	1	2	4	5	6	7	7	7	8	9	10	12	13	13	14	14	15	15	15	15	15	15	15	15	15	15	15	16	16	17	18	19	19	19	19	20	21	22	22	22	22	22	22	22	22	22	22
9	0.762235	NUM_TRUE_POSITIVES	1	2	3	3	3	5	6	6	6	6	6	9	11	11	11	11	11	11	11	14	14	14	14	14	15	16	16	16	16	16	16	16	16	16	16	16	17	17	17	17	18	18	18	19	19	19	19
9	0.748096	NUM_TRUE_POSITIVES	6	9	12	12	13	15	15	16	16	17	18	19	19	20	20	21	22	22	22	24	24	24	24	24	24	24	24	24	24	25	26	26	26	26	26	26	26	27	27	27	27	27	27	27	27	27	27
9	0.771286	NUM_TRUE_POSITIVES	0	2	4	4	4	11	11	11	11	11	11	11	11	11	11	12	13	13	14	15	16	16	16	16	16	16	16	16	17	18	19	19	19	20	20	20	20	20	20	20	20	20	20	20	20	20	20
9	0.73867	NUM_TRUE_POSITIVES	0	7	7	8	8	8	8	10	11	11	11	11	11	11	11	11	11	12	13	13	13	13	13	13	13	13	13	14	14	14	14	15	16	17	18	18	19	19	20	20	21	21	21	22	23	23	23
9	0.773564	NUM_TRUE_POSITIVES	1	3	12	12	12	12	12	12	13	13	14	15	15	16	16	17	17	17	19	20	20	20	21	22	22	23	23	24	24	25	25	25	26	26	26	26	27	27	27	28	28	28	29	29	30	30	30
9	0.760861	NUM_TRUE_POSITIVES	1	4	4	5	5	5	7	7	9	11	12	13	13	14	14	14	14	14	14	14	14	14	14	15	15	15	15	15	15	15	15	15	15	15	16	16	16	17	17	18	18	18	19	19	19	20	20
9	0.766479	NUM_TRUE_POSITIVES	2	3	5	5	6	8	10	12	15	15	16	16	16	16	19	19	19	21	22	22	22	22	22	22	22	22	22	22	22	22	22	22	22	22	22	22	22	22	22	23	23	23	23	24	24	24	24
9	0.764638	NUM_TRUE_POSITIVES	3	6	6	6	7	7	7	8	10	10	10	10	12	14	14	14	14	14	14	14	16	16	16	17	17	17	17	17	18	18	18	18	18	18	18	18	18	18	18	18	19	19	20	20	21	21	22
9	0.762047	NUM_TRUE_POSITIVES	3	3	4	6	7	8	8	10	10	10	10	11	11	11	12	14	14	14	14	14	14	14	15	16	16	18	18	19	21	21	21	21	21	21	21	21	21	21	22	22	22	23	24	25	25	25	25
9	0.758021	NUM_TRUE_POSITIVES	2	7	7	7	8	8	10	12	15	17	17	19	21	21	21	21	21	21	21	21	21	21	21	22	23	23	23	23	23	23	24	24	24	24	24	24	24	25	25	25	25	25	26	26	26	27	28
9	0.787141	NUM_TRUE_POSITIVES	3	7	10	12	14	16	17	18	18	18	18	19	19	19	20	20	20	21	21	21	22	22	22	23	24	26	27	29	29	29	29	29	29	29	29	29	29	29	29	29	29	29	29	29	29	29	29
9	0.795568	NUM_TRUE_POSITIVES	1	3	5	7	7	9	9	10	12	12	13	13	14	15	15	16	16	16	17	17	18	18	18	18	19	19	20	21	22	22	22	22	23	23	23	24	24	25	25	25	25	25	26	26	26	26	26
9	0.785237	NUM_TRUE_POSITIVES	1	2	2	2	7	8	8	8	9	10	11	11	12	12	12	12	12	12	12	13	13	13	13	14	15	15	15	15	15	16	17	17	17	18	19	22	22	22	22	22	22	22	22	22	23	23	23
9	0.761423	NUM_TRUE_POSITIVES	2	4	4	5	5	8	9	11	13	13	13	13	14	14	14	14	15	16	18	18	18	18	18	19	20	20	21	21	21	21	21	22	23	23	23	23	23	24	24	25	25	26	26	26	27	27	28
9	0.792915	NUM_TRUE_POSITIVES	3	7	7	7	7	8	9	11	11	15	16	16	17	17	17	17	17	17	18	19	20	20	20	20	20	20	20	20	20	20	20	21	21	22	22	23	24	24	24	24	24	24	24	24	24	25	25
9	0.765012	NUM_TRUE_POSITIVES	4	4	4	4	4	6	8	10	10	10	10	11	12	14	14	14	14	14	14	15	15	16	16	16	16	16	16	17	17	17	17	18	19	19	19	19	21	21	21	21	21	21	21	21	21	21	21
9	0.771973	NUM_TRUE_POSITIVES	7	7	7	8	9	9	9	10	11	12	13	14	15	15	15	15	15	15	16	16	17	17	18	18	18	19	22	23	23	23	23	23	23	23	23	24	24	24	24	24	24	25	25	25	25	26	26
9	0.787266	NUM_TRUE_POSITIVES	4	4	4	6	6	7	7	10	13	13	13	13	13	13	13	13	14	15	16	16	16	16	17	18	21	21	21	22	22	22	22	22	22	22	22	22	22	22	22	22	22	22	22	22	23	23	23
9	0.772066	NUM_TRUE_POSITIVES	1	4	4	6	8	8	9	9	9	11	13	13	13	14	14	14	14	14	15	16	16	16	16	16	18	20	20	21	21	21	21	21	21	21	22	22	22	22	22	23	23	23	23	23	24	24	24
9	0.747441	NUM_TRUE_POSITIVES	4	5	11	11	11	11	13	13	13	13	13	13	14	14	14	16	16	16	16	17	17	17	17	18	18	19	19	19	19	20	20	20	21	21	21	21	21	21	21	22	22	22	22	22	22	22	22
9	0.746286	NUM_TRUE_POSITIVES	4	4	4	5	5	7	8	9	9	9	10	11	12	13	13	13	13	13	13	13	14	14	14	14	14	14	14	14	15	16	17	18	18	18	18	18	18	18	18	18	18	18	18	18	18	18	18
9	0.792853	NUM_TRUE_POSITIVES	0	6	8	8	8	9	9	10	12	12	12	14	16	18	18	18	18	19	20	20	21	21	22	24	24	24	24	24	24	24	24	24	25	25	25	25	25	25	26	26	26	26	26	26	26	26	26
9	0.782397	NUM_TRUE_POSITIVES	5	5	6	10	10	11	12	14	14	15	16	17	17	19	19	19	20	20	20	20	20	20	20	20	20	20	20	20	21	21	21	21	22	22	23	25	27	27	27	28	28	28	28	28	28	28	28
9	0.730556	NUM_TRUE_POSITIVES	3	7	9	10	10	14	14	15	15	15	16	16	16	17	17	17	17	18	18	18	18	18	18	18	18	18	18	19	19	19	20	20	20	21	21	21	22	22	23	23	23	23	23	23	23	23	23
9	0.794538	NUM_TRUE_POSITIVES	8	8	9	9	10	10	10	11	13	15	15	16	16	17	17	18	18	18	18	19	19	19	20	22	23	23	23	23	23	23	23	23	23	23	23	23	25	25	25	25	25	25	26	26	26	26	26
9	0.759488	NUM_TRUE_POSITIVES	4	5	6	6	7	9	11	11	14	14	14	14	14	14	14	14	16	17	17	17	18	18	18	18	18	18	18	18	19	20	21	22	22	22	23	23	23	23	23	23	23	23	23	23	23	23	23
9	0.732615	NUM_TRUE_POSITIVES	2	2	3	4	4	4	4	7	7	8	8	8	9	9	10	10	10	10	11	12	12	12	12	12	12	12	12	12	14	16	16	17	17	18	18	19	20	20	21	21	22	23	23	23	23	23	23
9	0.769569	NUM_TRUE_POSITIVES	5	5	5	7	8	10	11	13	14	16	17	18	18	18	18	19	19	19	20	20	20	20	20	21	21	21	22	22	22	22	22	23	24	24	24	24	25	25	25	25	25	25	25	26	26	27	27
9	0.775562	NUM_TRUE_POSITIVES	4	4	9	9	10	12	14	14	14	16	17	17	17	17	18	18	19	20	20	20	20	20	20	20	20	20	20	20	20	20	20	21	21	21	22	22	22	23	23	24	24	25	25	25	25	25	25
9	0.76417	NUM_TRUE_POSITIVES	4	4	4	4	4	4	6	7	10	12	12	13	13	14	14	15	15	15	15	15	15	16	16	17	17	17	17	17	17	18	18	18	18	18	18	18	19	19	19	19	20	21	22	22	22	22	22
9	0.756429	NUM_TRUE_POSITIVES	1	2	4	6	8	8	8	8	9	10	12	14	14	16	17	17	17	17	17	17	17	17	17	17	17	17	17	17	17	17	17	17	17	17	17	17	18	20	20	21	21	22	22	23	23	24	24
9	0.760456	NUM_TRUE_POSITIVES	5	6	7	8	9	10	11	11	11	12	12	12	12	12	13	13	14	15	16	17	18	18	18	18	18	18	18	18	18	19	19	19	19	20	20	20	20	20	20	20	20	20	20	21	22	23	24
9	0.733895	NUM_TRUE_POSITIVES	3	3	4	4	4	6	8	8	10	10	10	11	12	13	14	16	17	17	18	18	18	18	18	18	18	18	18	18	18	18	18	18	18	18	19	19	19	19	19	19	19	19	19	19	19	19	19
9	0.812672	NUM_TRUE_POSITIVES	1	1	4	7	8	8	8	8	8	8	8	9	10	10	10	13	16	17	19	20	20	20	23	23	23	23	23	24	24	24	25	25	25	26	27	27	27	27	28	28	29	29	29	29	29	29	29
9	0.750156	NUM_TRUE_POSITIVES	2	4	4	5	7	7	10	13	14	15	16	17	18	19	19	19	19	19	19	20	20	20	20	20	20	20	20	20	21	22	22	23	24	24	24	24	24	24	24	24	24	24	24	24	24	24	24
9	0.757896	NUM_TRUE_POSITIVES	1	6	6	6	7	7	8	8	8	9	11	13	13	13	13	14	14	14	14	14	14	14	14	14	14	14	14	14	14	14	14	15	16	16	16	16	16	17	17	17	18	21	21	21	21	21	22
9	0.696192	NUM_TRUE_POSITIVES	0	0	0	0	0	0	7	7	7	7	8	9	9	9	9	9	9	9	10	10	11	11	12	13	13	13	13	13	13	13	14	14	15	15	16	16	16	16	16	17	17	17	17	17	17	17	17
9	0.79588	NUM_TRUE_POSITIVES	1	6	6	7	9	11	11	11	11	11	11	15	15	15	15	15	17	17	18	18	18	21	21	21	21	21	21	25	25	25	25	25	25	26	26	26	26	26	27	27	27	27	27	27	27	27	27
9	0.787765	NUM_TRUE_POSITIVES	3	4	6	8	9	9	10	10	10	10	11	11	11	13	14	16	16	16	16	16	16	17	18	18	18	18	18	18	18	18	18	18	18	18	18	19	19	22	22	23	23	24	25	25	25	25	25
9	0.756398	NUM_TRUE_POSITIVES	1	2	6	6	6	6	8	8	11	12	14	14	14	14	14	14	14	14	15	16	16	16	17	17	17	17	17	17	18	19	19	19	19	19	19	20	21	21	21	21	21	21	21	21	22	22	22
9	0.79975	NUM_TRUE_POSITIVES	2	5	8	8	8	10	12	14	16	17	17	17	18	19	20	20	20	20	20	20	20	21	22	22	22	22	23	23	23	23	24	24	24	24	24	24	24	24	25	26	26	26	26	26	26	26	26
9	0.774313	NUM_TRUE_POSITIVES	4	6	6	6	7	7	8	12	16	20	20	20	21	21	21	22	23	24	24	24	24	24	24	24	24	24	25	25	25	26	26	26	27	27	27	27	27	27	27	27	27	27	27	27	27	27	27
9	0.758458	NUM_TRUE_POSITIVES	2	2	2	3	3	5	5	7	10	10	13	14	15	16	18	18	18	18	18	18	18	18	19	19	19	19	20	20	20	20	20	21	21	21	21	21	21	21	21	22	22	22	22	23	23	23	24
9	0.765824	NUM_TRUE_POSITIVES	5	5	5	6	6	8	8	8	9	10	11	11	11	12	12	12	12	12	12	13	13	13	13	13	13	13	13	13	13	13	14	14	15	16	17	17	17	17	18	19	19	20	21	21	22	23	23
9	0.735986	NUM_TRUE_POSITIVES	1	2	3	3	4	4	4	5	5	5	6	7	7	8	8	9	9	10	10	10	11	12	14	14	14	15	17	17	17	17	18	18	18	18	19	19	19	19	19	19	19	20	20	20	20	20	20
9	0.770474	NUM_TRUE_POSITIVES	7	7	8	9	9	9	10	11	12	13	13	14	14	14	16	18	18	19	19	19	20	20	20	20	20	20	20	20	20	20	20	20	20	20	20	20	20	20	20	20	20	20	21	21	21	22	22
9	0.804588	NUM_TRUE_POSITIVES	6	6	7	10	11	11	13	13	14	16	16	19	20	22	22	22	22	22	22	23	23	23	23	23	24	25	26	26	26	26	26	26	27	27	28	28	28	28	28	28	28	28	28	29	29	29	30
9	0.779619	NUM_TRUE_POSITIVES	3	6	8	10	14	14	14	14	14	14	15	16	16	16	16	16	16	17	18	19	19	20	20	21	21	21	22	22	22	22	22	22	22	22	22	22	23	23	23	23	23	23	23	23	23	24	24
9	0.789326	NUM_TRUE_POSITIVES	1	3	5	5	5	6	7	7	8	9	10	10	12	12	15	15	15	15	15	15	15	16	16	16	16	16	16	16	16	16	16	16	16	16	16	16	17	17	18	19	19	20	20	21	22	22	23
9	0.784488	NUM_TRUE_POSITIVES	6	6	6	11	11	11	12	13	17	17	18	18	18	19	19	19	19	19	21	21	21	21	21	22	23	23	23	23	23	23	23	23	24	24	24	24	24	24	25	25	25	25	25	25	25	25	25
9	0.788202	NUM_TRUE_POSITIVES	3	8	9	9	9	13	13	14	15	16	16	16	16	18	18	18	18	18	18	18	19	20	20	20	20	20	20	21	21	21	21	21	21	22	22	22	22	22	22	22	22	23	23	23	23	23	23
9	0.774969	NUM_TRUE_POSITIVES	0	7	8	8	8	10	10	11	11	11	11	12	13	13	13	14	15	16	18	18	20	20	20	20	20	20	20	20	20	20	20	20	20	20	20	21	21	22	22	22	23	24	24	25	26	26	26
9	0.752591	NUM_TRUE_POSITIVES	5	5	5	5	8	9	10	11	12	12	13	13	14	14	15	15	17	17	17	17	18	19	19	19	20	20	20	20	20	20	20	20	20	20	20	22	22	22	22	22	23	24	24	24	24	25	25
9	0.76882	NUM_TRUE_POSITIVES	5	5	6	6	7	9	9	10	11	11	11	12	12	12	12	12	13	13	14	15	16	18	18	19	19	20	21	22	22	22	22	24	24	25	26	27	28	28	28	28	28	28	28	28	28	28	28
9	0.802122	NUM_TRUE_POSITIVES	6	6	7	7	8	9	9	9	10	11	11	14	17	17	17	18	18	18	19	19	19	19	19	19	19	19	19	21	21	21	21	21	22	22	22	22	22	22	22	23	23	23	24	24	24	25	25
[truncated: 487 more columns]
