# Supplementary material for: Genome-wide computational identification of functional RNA elements in Trypanosoma brucei
Source: BMC Genomics. 2009 Aug 4;10:355. doi: 10.1186/1471-2164-10-355 (PMC2907701; doi:10.1186/1471-2164-10-355)
Supplement: Additional file 6 — Function prediction using regulatory motifs. This ZIP compressed file should be unpacked before viewing its contents. The results for prediction of each pathway are presented in a separate folder, named after the accession number of that pathway in KEGG database. Each folder contains several files named "validation.N.out", each of which represents the results of a hundred times two-fold cross-validation for that pathway, using N predicted motifs. Each cross-validation is shown in one row; plotting each row against the number of false positives will result in the ROC curve associated with the corresponding cross-validation experiment. The trained network is stored in "total.out", in which motifs are ordered according to their prediction power. L(α|MOTIF): the likelihood of being in pathway α given that the indicated motif is present in the indicated location of an mRNA; L(α|MOTIF): the likelihood of being in pathway α given that the indicated motif is NOT present in the indicated location of an mRNA. [file 1471-2164-10-355-S6.zip › tbr_KEGG_predict/001.tbr04070/validation.010.out]

Current time: Tue Feb 03 11:56:41 2009
This cluster: tbr04070
A 2-fold validation was used.
************************ VALIDATION ***********************
NUM_CLASSIFIERS	AUC	NUM_FALSE_POSITIVES	1	2	3	4	5	6	7	8	9	10	11	12	13	14	15	16	17	18	19	20	21	22	23	24	25	26	27	28	29	30	31	32	33	34	35	36	37	38	39	40	41	42	43	44	45	46	47
10	0.766042	NUM_TRUE_POSITIVES	10	13	13	13	13	13	14	14	14	15	15	16	16	16	16	16	17	18	18	18	18	19	19	19	19	19	19	19	20	20	20	20	20	20	20	21	21	21	21	21	22	22	22	23	26	26	26
10	0.796192	NUM_TRUE_POSITIVES	0	3	3	7	7	7	7	10	10	11	13	14	14	15	15	16	18	18	18	19	19	19	20	20	20	21	21	21	21	21	22	22	22	24	24	25	25	26	26	26	26	27	27	27	27	27	27
10	0.784082	NUM_TRUE_POSITIVES	6	6	7	9	10	10	11	12	13	14	15	16	17	19	21	21	21	21	21	21	21	21	21	21	21	24	24	24	24	24	24	25	26	26	26	26	26	26	27	27	27	27	27	27	28	28	28
10	0.797378	NUM_TRUE_POSITIVES	0	5	6	6	10	10	10	10	11	12	12	13	13	16	19	19	19	19	19	19	19	20	20	20	20	20	20	21	21	24	24	25	25	25	25	25	25	25	25	26	26	26	26	26	27	27	27
10	0.754557	NUM_TRUE_POSITIVES	2	5	6	8	10	10	11	12	14	14	14	14	15	15	15	16	16	17	18	19	19	19	19	19	19	19	19	19	19	19	20	20	20	20	20	22	22	22	22	22	22	22	22	22	22	22	22
10	0.704963	NUM_TRUE_POSITIVES	2	4	4	4	4	4	4	7	7	7	7	8	8	8	8	9	10	11	12	13	15	15	15	15	15	15	16	16	16	16	18	19	19	19	20	20	20	20	20	20	20	20	20	20	20	20	20
10	0.787453	NUM_TRUE_POSITIVES	1	5	6	6	7	9	10	12	12	12	13	14	17	17	17	17	17	17	17	18	19	21	21	21	21	21	22	22	22	22	22	22	23	23	23	23	24	24	24	25	25	26	26	26	27	27	27
10	0.76392	NUM_TRUE_POSITIVES	4	5	6	9	12	14	14	14	14	14	14	14	16	16	17	17	17	17	17	17	17	17	18	18	18	19	19	19	19	19	19	20	20	20	20	20	20	20	20	21	22	22	23	24	24	25	25
10	0.7647	NUM_TRUE_POSITIVES	1	3	4	6	6	6	6	7	9	11	13	13	13	13	14	14	15	16	16	16	16	16	17	17	18	19	20	20	20	21	21	22	22	22	22	22	22	22	23	23	23	24	24	25	25	25	26
10	0.760986	NUM_TRUE_POSITIVES	9	9	9	11	11	12	12	12	12	13	15	15	15	15	15	16	16	16	16	16	16	17	17	17	17	18	18	19	19	19	19	19	19	20	20	20	20	20	21	21	22	23	23	23	23	23	24
10	0.766604	NUM_TRUE_POSITIVES	3	6	6	6	6	6	7	8	9	9	10	11	11	11	11	12	12	12	13	13	13	14	15	15	15	15	15	15	15	15	15	16	16	16	17	17	17	17	17	17	17	17	17	19	19	19	19
10	0.761985	NUM_TRUE_POSITIVES	5	5	5	5	5	5	5	5	10	10	10	10	10	10	10	12	14	14	15	17	17	17	17	18	18	19	19	19	19	19	19	19	19	19	19	20	20	20	20	20	20	20	20	20	20	20	20
10	0.744663	NUM_TRUE_POSITIVES	7	7	7	8	8	10	10	12	13	13	15	15	15	15	15	16	17	17	17	17	19	19	19	19	19	19	19	19	19	19	19	19	19	20	20	20	20	20	20	20	21	21	21	21	21	21	21
10	0.773096	NUM_TRUE_POSITIVES	4	6	8	10	12	13	13	13	14	14	14	16	17	18	20	21	22	24	24	24	24	24	25	25	25	25	25	25	25	26	26	26	26	26	26	26	26	26	26	26	26	26	26	26	26	26	27
10	0.70515	NUM_TRUE_POSITIVES	1	7	7	7	9	10	12	12	12	12	12	12	12	12	13	13	13	14	14	15	15	15	15	15	16	17	18	18	18	18	18	18	18	19	20	21	21	22	22	22	22	23	23	24	24	25	26
10	0.78789	NUM_TRUE_POSITIVES	6	6	6	11	11	11	11	13	13	13	14	16	16	16	16	16	16	16	16	17	18	18	18	18	18	18	18	18	18	18	19	20	20	20	20	20	20	20	21	21	21	21	22	23	25	25	25
10	0.752591	NUM_TRUE_POSITIVES	2	3	4	5	5	6	7	8	8	9	9	9	12	16	17	17	18	18	18	18	18	18	18	18	18	18	19	19	19	20	20	20	20	20	20	20	20	21	22	22	22	22	22	22	22	22	22
10	0.781742	NUM_TRUE_POSITIVES	5	7	9	12	13	15	15	15	15	15	15	15	16	16	17	17	18	19	20	20	21	21	21	21	21	21	21	22	22	23	23	24	24	24	24	24	25	25	26	26	26	26	26	26	27	27	27
10	0.775562	NUM_TRUE_POSITIVES	4	4	4	4	4	10	10	10	11	12	13	14	15	16	16	16	16	16	16	17	17	17	17	17	17	18	18	18	19	20	21	21	21	21	21	22	22	22	23	23	23	23	23	23	23	23	23
10	0.764763	NUM_TRUE_POSITIVES	2	6	6	6	8	8	8	8	8	10	10	11	12	13	15	15	15	15	15	15	15	16	16	16	16	17	17	18	18	18	18	18	18	18	18	18	18	18	18	18	18	19	19	19	19	19	20
10	0.762079	NUM_TRUE_POSITIVES	7	8	8	9	9	10	11	11	14	14	15	16	17	18	19	20	20	20	20	21	21	21	21	21	21	21	21	21	22	22	22	23	23	23	24	25	25	25	25	25	25	25	25	25	26	26	26
10	0.794007	NUM_TRUE_POSITIVES	5	6	6	6	9	11	11	11	13	15	15	15	16	17	19	19	19	19	19	19	20	21	21	21	21	21	21	21	21	21	21	21	22	22	23	23	23	23	23	23	23	23	23	23	23	23	23
10	0.774157	NUM_TRUE_POSITIVES	1	3	6	11	11	11	11	12	13	14	15	16	18	18	18	18	18	18	18	18	18	18	18	18	18	18	19	19	20	21	21	22	22	23	24	24	24	24	24	25	26	26	26	26	26	26	26
10	0.788858	NUM_TRUE_POSITIVES	4	6	7	8	8	9	9	9	11	13	15	15	17	17	17	17	17	18	20	22	22	22	22	23	23	23	23	23	23	23	23	23	23	23	23	23	23	23	23	24	24	25	26	26	27	28	28
10	0.759769	NUM_TRUE_POSITIVES	2	5	8	8	9	10	11	13	13	15	17	19	19	19	19	21	21	21	21	21	21	21	21	21	22	22	22	22	22	22	22	22	22	23	24	24	24	24	24	25	25	26	26	27	27	27	27
10	0.78892	NUM_TRUE_POSITIVES	5	8	10	14	14	14	15	17	17	17	17	18	19	20	21	22	22	22	22	22	22	22	22	22	22	23	23	23	23	23	23	23	23	23	23	24	26	26	26	26	26	26	27	27	27	27	27
10	0.794351	NUM_TRUE_POSITIVES	6	8	8	8	10	12	12	13	13	13	15	15	18	19	21	21	21	21	21	21	22	22	23	24	25	25	26	26	26	26	26	26	27	27	27	28	28	28	28	28	28	28	28	28	28	28	28
10	0.770443	NUM_TRUE_POSITIVES	5	5	5	6	8	10	10	10	11	11	11	11	11	11	13	13	14	14	15	16	17	20	20	20	21	22	23	23	23	23	23	23	23	23	23	23	23	23	23	23	23	23	23	23	24	24	24
10	0.798408	NUM_TRUE_POSITIVES	6	7	9	11	11	11	11	12	12	12	15	18	18	18	20	20	21	21	21	22	22	22	23	25	25	25	25	25	25	25	26	26	26	27	27	27	27	27	27	27	27	27	27	27	27	27	27
10	0.771255	NUM_TRUE_POSITIVES	3	6	6	6	7	8	12	12	12	13	13	14	14	14	14	14	14	14	17	17	17	17	17	18	18	19	19	19	19	20	20	20	21	21	21	22	22	22	22	22	22	22	23	23	23	23	24
10	0.777247	NUM_TRUE_POSITIVES	7	7	9	11	12	12	12	12	13	14	16	16	16	16	16	17	17	17	17	17	17	17	17	17	17	18	18	19	19	20	20	20	21	21	22	23	24	24	24	24	24	24	24	24	25	25	26
10	0.778714	NUM_TRUE_POSITIVES	3	3	3	3	7	7	10	10	10	11	13	13	13	13	13	13	14	15	16	18	20	21	21	21	22	22	22	22	22	22	22	23	23	23	23	24	25	25	25	25	25	25	25	25	25	25	26
10	0.736486	NUM_TRUE_POSITIVES	4	4	5	5	5	5	5	5	8	10	10	10	10	11	13	13	13	15	15	15	15	15	16	16	16	16	17	17	17	17	17	17	17	17	17	17	17	17	18	18	18	19	19	19	20	21	21
10	0.771161	NUM_TRUE_POSITIVES	4	4	4	4	5	9	9	9	9	9	10	11	11	13	13	13	14	14	14	15	18	18	18	18	18	18	19	19	19	19	19	19	19	19	19	19	19	19	19	20	21	22	22	22	22	22	22
10	0.776342	NUM_TRUE_POSITIVES	8	8	9	10	10	11	11	12	14	16	17	17	17	18	19	19	19	21	24	24	24	24	24	24	24	24	24	24	24	24	24	24	24	24	24	24	24	25	25	25	26	26	26	26	26	26	26
10	0.767978	NUM_TRUE_POSITIVES	4	5	8	11	11	11	11	11	11	12	12	13	13	14	15	15	15	15	15	15	15	15	15	15	16	16	16	16	16	16	16	16	18	18	19	21	21	21	21	22	22	23	23	23	23	23	23
10	0.79897	NUM_TRUE_POSITIVES	4	10	12	12	12	14	16	17	18	18	19	20	20	20	20	20	20	20	21	23	23	24	25	25	25	26	26	26	26	26	27	27	27	27	27	27	27	27	27	27	27	27	27	27	27	27	27
10	0.777091	NUM_TRUE_POSITIVES	0	4	6	10	11	11	12	12	13	13	13	15	15	15	15	16	16	17	17	18	18	19	20	20	20	20	20	20	20	20	20	20	20	21	21	21	21	21	22	22	22	22	22	23	23	24	24
10	0.793571	NUM_TRUE_POSITIVES	4	4	4	4	8	13	14	14	14	14	16	16	17	18	19	19	19	19	19	20	20	20	20	20	20	20	21	21	21	21	21	21	21	21	21	21	21	21	21	21	21	21	21	22	22	22	22
10	0.791542	NUM_TRUE_POSITIVES	0	6	6	7	7	7	8	8	9	9	10	12	14	16	17	17	17	17	17	17	18	18	18	18	18	19	20	22	22	22	22	22	22	22	22	23	23	24	25	25	25	26	26	27	27	28	28
10	0.786267	NUM_TRUE_POSITIVES	7	7	8	8	8	10	10	10	11	11	12	14	15	17	18	18	19	21	21	21	21	21	22	23	23	23	23	23	24	24	24	24	24	24	25	25	25	25	26	26	26	26	26	26	26	26	26
10	0.770474	NUM_TRUE_POSITIVES	3	3	3	3	3	3	4	5	5	5	9	11	13	13	13	15	17	17	18	18	18	19	19	19	19	19	19	19	19	20	20	20	21	21	21	21	21	22	22	22	22	22	22	22	22	23	25
10	0.763358	NUM_TRUE_POSITIVES	1	1	1	1	2	6	7	8	10	12	12	12	12	12	12	12	13	13	13	13	14	14	15	16	16	17	18	19	19	19	19	19	19	19	19	20	20	20	20	20	20	20	20	21	23	23	23
10	0.769257	NUM_TRUE_POSITIVES	1	3	4	5	6	7	7	8	9	9	10	10	11	11	12	13	15	15	15	15	15	15	15	15	15	15	15	15	16	16	17	17	17	17	17	17	17	17	18	18	18	19	19	19	19	19	19
10	0.76882	NUM_TRUE_POSITIVES	1	2	4	4	5	7	7	8	9	9	10	12	13	13	14	14	15	15	15	15	15	15	15	15	15	15	15	16	16	17	18	18	18	18	19	20	21	22	22	22	22	22	22	22	22	22	22
10	0.763546	NUM_TRUE_POSITIVES	1	2	3	3	3	5	6	6	6	6	6	7	11	11	11	11	11	11	11	14	14	14	14	14	15	16	16	16	16	16	16	16	16	16	16	16	17	17	17	18	18	18	19	19	19	19	19
10	0.752622	NUM_TRUE_POSITIVES	4	7	8	11	11	11	12	13	15	17	18	18	18	19	20	21	22	22	22	23	23	23	23	23	23	23	23	23	24	24	24	24	24	24	24	24	24	24	26	26	26	26	27	27	27	27	27
10	0.773658	NUM_TRUE_POSITIVES	0	2	4	4	6	11	11	11	11	11	11	11	11	11	11	12	13	13	14	15	16	16	16	16	16	16	16	16	17	18	19	19	19	20	20	20	20	20	20	20	20	20	20	20	20	20	20
10	0.740762	NUM_TRUE_POSITIVES	0	6	6	7	7	8	8	8	10	10	11	11	12	12	12	12	12	12	12	12	13	14	14	14	14	14	14	14	15	15	15	15	15	15	15	16	17	18	18	19	21	21	21	22	22	23	23
10	0.777996	NUM_TRUE_POSITIVES	1	3	12	12	12	12	12	12	13	13	14	15	16	16	16	17	17	17	20	20	20	21	22	23	23	23	24	24	24	25	25	25	25	25	26	26	26	27	27	28	28	29	29	30	30	30	30
10	0.761392	NUM_TRUE_POSITIVES	1	5	5	5	5	5	7	9	10	11	12	13	13	14	14	14	14	14	14	14	14	14	14	15	15	15	15	15	15	15	15	16	16	16	16	16	17	18	18	19	19	20	20	21	21	21	21
10	0.768102	NUM_TRUE_POSITIVES	2	3	5	5	6	8	10	12	15	15	16	16	16	16	17	19	19	19	21	22	22	22	22	22	22	22	22	22	22	22	22	22	22	22	22	22	22	22	22	23	23	23	23	24	25	25	25
10	0.765824	NUM_TRUE_POSITIVES	3	6	6	6	7	7	8	10	10	10	10	10	11	13	13	13	13	14	15	15	15	15	16	16	16	17	17	18	18	18	18	18	18	18	18	18	19	19	19	20	20	21	21	21	21	21	22
10	0.762953	NUM_TRUE_POSITIVES	2	3	4	6	7	7	7	10	10	10	10	11	11	12	12	13	13	14	15	15	15	15	16	16	18	18	19	19	20	20	20	20	20	21	21	21	22	22	23	24	24	25	25	25	25	25	25
10	0.757647	NUM_TRUE_POSITIVES	2	6	7	7	8	8	10	12	15	17	17	19	20	21	21	21	21	21	21	21	21	21	21	21	21	22	22	22	22	23	24	24	25	26	26	26	26	26	26	26	26	26	27	27	28	28	29
10	0.786798	NUM_TRUE_POSITIVES	3	7	10	11	12	13	15	18	18	18	18	18	18	18	18	19	20	21	21	21	21	22	23	24	25	26	27	28	28	29	29	29	29	29	29	29	29	29	29	29	29	29	29	29	29	29	29
10	0.798908	NUM_TRUE_POSITIVES	1	3	5	7	7	9	10	12	12	13	13	13	14	15	15	16	16	16	17	17	18	18	18	18	19	19	20	21	22	22	22	22	23	23	23	24	24	25	25	25	25	25	26	26	26	26	26
10	0.790449	NUM_TRUE_POSITIVES	1	1	5	5	6	7	8	10	10	10	12	13	14	14	14	15	16	16	16	16	16	16	16	16	17	18	18	18	18	19	19	20	21	22	22	22	22	22	23	24	24	26	26	26	26	26	26
10	0.774844	NUM_TRUE_POSITIVES	3	6	6	6	7	7	7	11	12	13	15	15	15	16	16	16	16	16	17	18	19	19	20	20	20	20	21	22	22	23	23	23	24	24	25	25	25	25	25	26	26	26	27	27	28	28	28
10	0.793383	NUM_TRUE_POSITIVES	3	7	7	7	8	9	9	11	11	14	15	15	16	16	17	17	17	17	18	19	19	19	19	19	19	19	19	19	20	21	21	22	22	22	22	23	24	24	24	24	24	24	24	24	24	24	24
10	0.777341	NUM_TRUE_POSITIVES	4	5	6	6	7	7	8	9	11	11	11	11	13	13	13	14	14	14	15	15	16	17	18	19	20	20	21	22	22	23	24	25	26	26	26	26	26	26	26	26	26	26	26	26	26	27	29
10	0.779057	NUM_TRUE_POSITIVES	7	7	8	9	9	9	9	10	12	13	14	15	15	15	15	15	16	16	16	17	17	17	18	18	21	22	22	22	23	23	23	23	23	23	23	24	24	24	24	24	24	25	25	26	26	26	26
10	0.803714	NUM_TRUE_POSITIVES	7	7	7	8	8	8	9	10	11	13	13	13	17	17	17	18	18	18	19	20	21	22	23	23	23	24	25	25	25	25	27	27	27	27	27	27	27	27	27	27	27	27	27	27	27	27	27
10	0.773346	NUM_TRUE_POSITIVES	1	4	4	6	8	8	9	9	9	11	13	13	14	14	14	14	14	14	14	15	16	16	16	16	20	20	20	20	21	21	21	21	21	21	22	22	22	22	22	23	23	23	23	23	23	23	23
10	0.749157	NUM_TRUE_POSITIVES	4	5	11	11	11	11	13	13	13	13	14	14	14	14	14	16	17	17	17	17	17	17	17	18	18	18	18	18	20	20	21	21	21	21	21	22	22	22	22	22	22	22	23	23	23	23	23
10	0.749376	NUM_TRUE_POSITIVES	4	4	5	5	5	6	7	9	9	9	9	11	12	13	13	13	13	13	13	13	14	14	14	14	14	14	15	16	16	18	18	18	18	18	18	18	18	18	18	18	18	18	18	18	18	18	18
10	0.793134	NUM_TRUE_POSITIVES	0	10	10	10	11	12	13	13	15	15	16	17	17	17	19	20	20	21	21	22	23	23	25	25	25	25	25	25	25	26	26	26	27	27	29	29	29	29	29	29	29	29	29	29	29	30	30
10	0.786891	NUM_TRUE_POSITIVES	5	5	6	10	12	13	14	15	15	16	17	17	17	19	19	19	19	20	20	20	20	20	20	20	20	21	21	21	21	21	21	21	22	22	22	26	26	26	27	27	27	28	28	28	28	28	28
10	0.733021	NUM_TRUE_POSITIVES	3	7	9	10	10	14	14	15	15	15	16	16	16	17	17	17	17	18	18	18	18	18	18	18	18	18	18	19	19	19	20	20	21	21	21	22	22	23	23	23	23	23	23	23	23	23	23
10	0.796036	NUM_TRUE_POSITIVES	8	8	8	9	9	9	10	11	13	15	15	16	16	17	17	18	18	18	18	19	19	19	20	22	22	23	23	23	23	23	23	23	23	23	25	25	25	25	26	26	26	26	26	26	26	26	26
10	0.761517	NUM_TRUE_POSITIVES	4	4	4	4	6	8	11	11	14	14	14	14	14	14	16	17	17	17	18	18	18	18	18	18	18	18	18	19	20	21	22	23	23	23	23	23	23	23	23	23	23	23	23	23	23	23	24
10	0.739263	NUM_TRUE_POSITIVES	2	3	4	5	5	5	5	5	9	9	10	10	10	10	10	10	11	11	12	12	12	13	14	14	14	14	14	14	14	14	17	18	18	19	20	21	21	22	23	23	23	24	24	24	25	25	25
10	0.766011	NUM_TRUE_POSITIVES	5	5	5	7	8	10	10	11	12	14	16	18	18	18	18	18	19	19	19	19	20	20	20	20	20	20	21	21	21	21	22	22	22	22	22	22	23	24	24	24	24	25	25	25	25	26	26
10	0.776498	NUM_TRUE_POSITIVES	4	4	8	9	12	12	14	14	14	16	17	17	17	17	18	20	20	20	20	20	20	20	20	20	20	20	20	20	20	20	21	21	21	22	22	22	23	23	24	24	24	25	25	25	25	25	25
10	0.764607	NUM_TRUE_POSITIVES	4	4	4	4	4	6	7	9	10	12	12	13	14	14	15	15	15	15	15	15	15	16	16	16	16	16	16	17	17	17	17	17	17	18	18	18	19	19	19	19	20	21	22	22	22	22	22
10	0.758677	NUM_TRUE_POSITIVES	1	2	4	6	8	8	8	8	9	10	12	14	16	16	17	17	17	17	17	17	17	17	17	17	17	17	17	17	17	17	17	17	17	17	17	20	20	20	20	21	21	22	22	23	23	24	24
10	0.762734	NUM_TRUE_POSITIVES	5	6	7	8	9	10	11	11	11	12	12	12	12	12	13	13	14	15	16	17	18	18	18	18	18	18	18	18	18	19	19	19	19	20	20	20	20	20	20	20	20	21	21	22	22	23	24
10	0.732709	NUM_TRUE_POSITIVES	4	5	5	5	5	5	6	8	11	11	11	12	12	13	13	14	15	17	17	17	17	18	19	19	19	19	19	19	19	19	19	19	19	19	19	19	19	19	19	19	19	19	19	19	19	19	19
10	0.805712	NUM_TRUE_POSITIVES	5	5	6	10	10	10	10	15	15	15	15	15	15	16	17	18	20	23	24	25	26	26	26	26	26	26	26	26	26	26	26	27	27	27	28	28	28	29	29	29	29	30	30	30	30	30	30
10	0.770943	NUM_TRUE_POSITIVES	3	5	6	6	7	7	8	9	11	12	14	15	16	18	21	21	21	21	21	21	22	22	22	22	22	22	22	22	22	22	22	23	23	23	24	24	24	24	24	24	24	25	26	26	26	26	26
10	0.758583	NUM_TRUE_POSITIVES	1	6	6	6	7	8	8	8	9	10	11	11	11	11	12	12	12	12	13	14	14	14	14	14	14	14	14	14	15	16	16	16	16	16	17	17	17	18	20	20	20	20	20	20	20	21	21
10	0.690293	NUM_TRUE_POSITIVES	0	0	0	0	0	0	0	5	7	9	9	9	9	9	9	9	11	11	11	11	11	11	11	11	11	12	12	12	12	13	14	14	15	16	16	16	16	17	17	17	17	17	17	17	17	18	18
10	0.797909	NUM_TRUE_POSITIVES	1	8	8	10	12	14	14	14	14	14	18	18	18	18	18	18	18	19	19	20	20	20	21	22	23	23	23	23	23	23	23	23	23	23	23	24	25	26	26	26	26	26	26	26	26	27	27
10	0.787828	NUM_TRUE_POSITIVES	3	4	6	8	9	10	10	10	10	10	10	11	11	13	14	16	16	16	16	16	16	17	17	17	18	18	18	18	18	18	18	18	18	18	18	18	19	22	22	23	23	24	24	25	25	25	25
10	0.750655	NUM_TRUE_POSITIVES	3	4	8	8	8	8	9	9	11	12	14	14	14	14	14	14	14	14	14	14	15	16	16	16	17	17	17	17	18	19	19	19	19	19	19	19	19	19	19	19	19	19	19	20	20	21	21
10	0.80387	NUM_TRUE_POSITIVES	3	5	8	8	8	11	14	15	15	15	16	17	18	19	20	20	20	20	20	20	20	21	22	22	22	22	23	23	23	23	24	24	24	24	24	24	24	25	25	26	26	26	26	26	26	26	26
10	0.776248	NUM_TRUE_POSITIVES	6	6	6	7	7	7	8	12	17	20	20	20	21	21	21	22	23	24	24	24	24	24	24	24	24	24	25	25	25	26	26	26	27	27	27	27	27	27	27	27	27	27	27	27	27	27	27
10	0.761142	NUM_TRUE_POSITIVES	2	2	2	2	3	3	4	6	12	12	13	13	14	16	16	17	18	18	18	18	18	18	18	18	19	19	20	20	20	20	20	21	21	21	21	22	22	22	22	22	22	22	22	23	23	23	23
10	0.775156	NUM_TRUE_POSITIVES	5	5	5	6	8	8	8	8	8	10	10	10	11	12	12	12	12	12	12	13	13	13	13	13	13	13	13	13	13	13	13	14	15	16	16	16	17	17	17	18	19	21	21	21	22	22	23
10	0.74975	NUM_TRUE_POSITIVES	1	5	5	5	6	6	6	6	6	6	6	6	7	8	8	8	8	10	11	11	11	11	12	12	13	14	16	18	18	19	20	20	20	20	21	21	21	21	22	22	22	22	22	22	22	22	23
10	0.768352	NUM_TRUE_POSITIVES	8	9	10	10	10	11	11	12	13	14	14	15	15	15	15	15	16	17	19	20	20	20	20	20	20	20	20	20	20	20	20	20	20	20	20	20	20	20	21	21	21	21	21	21	21	21	21
10	0.806492	NUM_TRUE_POSITIVES	6	6	7	10	11	11	13	13	14	16	19	22	22	22	22	22	22	22	23	23	23	23	23	24	24	24	25	26	26	26	26	26	27	28	28	29	29	29	29	29	29	29	29	29	29	30	30
10	0.783333	NUM_TRUE_POSITIVES	3	6	8	10	14	14	14	14	14	14	15	15	16	17	17	17	17	19	21	21	21	21	21	21	21	22	22	22	22	22	22	22	22	22	22	23	23	23	23	23	23	23	23	23	23	24	24
10	0.792135	NUM_TRUE_POSITIVES	1	7	7	7	9	9	11	11	11	11	14	14	15	15	15	17	17	17	17	18	18	18	18	18	19	19	19	19	19	19	19	21	23	23	23	23	23	23	23	23	23	24	24	25	25	26	26
10	0.785612	NUM_TRUE_POSITIVES	6	6	6	11	11	12	13	17	17	17	17	17	18	18	18	18	19	19	19	20	21	21	22	23	24	24	24	24	24	24	25	25	25	25	25	25	25	25	25	25	25	25	25	25	25	25	25
10	0.778121	NUM_TRUE_POSITIVES	4	5	12	12	13	13	13	14	15	15	16	18	18	18	18	19	19	19	19	19	19	19	20	21	21	21	21	21	21	21	21	21	21	22	22	22	22	23	23	23	23	23	24	24	24	24	24
10	0.77706	NUM_TRUE_POSITIVES	0	7	8	8	8	10	10	11	11	11	11	12	13	13	14	15	16	17	17	17	19	19	19	19	19	19	19	19	19	19	20	20	20	20	20	21	22	22	22	22	23	24	26	26	26	26	26
10	0.759738	NUM_TRUE_POSITIVES	5	5	5	5	8	11	11	11	12	12	13	13	14	15	15	15	15	16	16	16	16	16	17	18	19	19	19	19	19	20	20	21	22	22	22	22	22	22	23	23	23	24	24	25	25	25	25
10	0.768508	NUM_TRUE_POSITIVES	5	5	6	7	7	7	10	11	12	13	14	15	15	15	15	16	16	16	16	17	19	19	20	21	21	22	22	22	22	22	22	22	22	23	24	25	27	27	27	27	27	27	27	27	27	27	27
10	0.802216	NUM_TRUE_POSITIVES	6	6	7	9	9	9	9	9	10	11	11	13	16	17	18	19	19	19	19	19	19	19	19	19	19	19	19	21	21	21	21	21	21	21	21	21	22	22	22	22	23	23	23	24	24	24	24
[truncated: 487 more columns]
