# Supplementary material for: Genome-wide computational identification of functional RNA elements in Trypanosoma brucei
Source: BMC Genomics. 2009 Aug 4;10:355. doi: 10.1186/1471-2164-10-355 (PMC2907701; doi:10.1186/1471-2164-10-355)
Supplement: Additional file 6 — Function prediction using regulatory motifs. This ZIP compressed file should be unpacked before viewing its contents. The results for prediction of each pathway are presented in a separate folder, named after the accession number of that pathway in KEGG database. Each folder contains several files named "validation.N.out", each of which represents the results of a hundred times two-fold cross-validation for that pathway, using N predicted motifs. Each cross-validation is shown in one row; plotting each row against the number of false positives will result in the ROC curve associated with the corresponding cross-validation experiment. The trained network is stored in "total.out", in which motifs are ordered according to their prediction power. L(α|MOTIF): the likelihood of being in pathway α given that the indicated motif is present in the indicated location of an mRNA; L(α|MOTIF): the likelihood of being in pathway α given that the indicated motif is NOT present in the indicated location of an mRNA. [file 1471-2164-10-355-S6.zip › tbr_KEGG_predict/001.tbr04070/validation.011.out]

Current time: Tue Feb 03 11:56:41 2009
This cluster: tbr04070
A 2-fold validation was used.
************************ VALIDATION ***********************
NUM_CLASSIFIERS	AUC	NUM_FALSE_POSITIVES	1	2	3	4	5	6	7	8	9	10	11	12	13	14	15	16	17	18	19	20	21	22	23	24	25	26	27	28	29	30	31	32	33	34	35	36	37	38	39	40	41	42	43	44	45	46	47
11	0.767946	NUM_TRUE_POSITIVES	8	13	13	13	13	13	13	13	14	14	14	14	14	15	16	16	16	16	16	16	18	19	19	20	20	20	20	20	20	20	20	20	20	20	20	21	21	21	21	22	22	22	22	23	23	23	25
11	0.797347	NUM_TRUE_POSITIVES	0	3	3	7	7	7	7	10	10	11	13	13	14	15	15	16	18	18	18	19	19	20	20	21	21	21	21	21	21	22	22	22	24	24	24	24	24	25	25	25	26	26	27	27	27	27	27
11	0.785924	NUM_TRUE_POSITIVES	6	6	7	9	9	9	10	12	12	13	14	15	17	19	21	21	21	21	21	21	21	21	21	24	24	24	24	24	24	24	24	25	25	25	25	25	26	26	26	27	27	27	28	28	28	28	28
11	0.798908	NUM_TRUE_POSITIVES	0	5	5	6	10	10	10	10	10	11	11	11	11	15	18	18	19	19	19	19	19	20	20	20	20	20	21	21	24	24	24	24	24	24	24	24	24	24	25	25	25	25	25	26	26	27	27
11	0.757834	NUM_TRUE_POSITIVES	2	5	8	8	10	11	12	14	14	14	14	14	15	15	16	16	17	18	18	19	19	19	19	19	19	19	19	19	19	19	20	20	20	20	20	22	22	22	22	22	22	22	22	22	22	22	22
11	0.706835	NUM_TRUE_POSITIVES	2	4	4	4	4	4	4	7	7	7	7	7	7	7	7	9	10	11	12	13	15	15	15	15	15	15	16	16	16	16	18	19	19	19	20	20	20	20	20	20	20	20	20	20	20	20	20
11	0.7853	NUM_TRUE_POSITIVES	1	5	6	7	8	9	12	12	12	13	13	13	17	17	17	17	17	17	17	17	17	18	19	20	22	22	22	22	22	22	22	22	22	22	23	23	23	23	24	24	24	25	25	25	25	25	26
11	0.768196	NUM_TRUE_POSITIVES	4	5	6	9	12	13	14	14	14	14	14	16	16	16	16	16	16	17	17	17	17	17	18	18	18	19	19	19	19	19	20	20	20	20	20	20	20	20	20	20	20	21	22	23	25	25	25
11	0.768258	NUM_TRUE_POSITIVES	1	3	4	5	6	7	9	11	11	11	13	13	13	13	14	14	15	16	16	16	16	16	17	17	18	19	20	20	20	21	21	22	22	22	22	22	22	22	23	23	23	24	24	25	25	25	26
11	0.769881	NUM_TRUE_POSITIVES	8	9	9	12	12	12	12	14	14	14	14	14	15	15	16	17	17	18	18	19	19	20	20	20	20	20	20	20	20	20	20	20	21	21	21	21	21	21	21	21	21	21	21	21	22	23	24
11	0.768009	NUM_TRUE_POSITIVES	3	6	6	6	6	7	7	8	10	10	10	11	11	11	11	12	12	12	13	13	13	14	15	15	15	15	15	15	15	15	15	16	17	17	17	17	17	17	17	17	17	17	17	19	19	19	19
11	0.768321	NUM_TRUE_POSITIVES	3	6	6	6	6	6	7	9	9	9	9	10	10	10	12	14	16	16	16	16	16	18	18	18	18	19	19	19	19	19	19	19	20	20	20	20	20	20	20	20	20	20	20	20	20	20	20
11	0.746723	NUM_TRUE_POSITIVES	7	7	7	8	8	10	10	12	13	13	15	15	15	15	16	17	17	17	17	19	19	19	19	19	19	19	19	19	19	19	19	19	19	19	19	19	20	20	21	21	21	21	21	21	21	21	22
11	0.770256	NUM_TRUE_POSITIVES	4	7	8	8	10	13	13	13	13	14	14	16	18	19	20	21	22	24	24	24	24	24	25	25	25	25	25	25	25	25	25	25	26	26	26	26	26	26	26	26	26	26	26	26	26	26	26
11	0.716136	NUM_TRUE_POSITIVES	1	5	7	9	9	10	12	12	12	12	12	12	12	12	13	13	13	13	14	14	14	15	15	17	17	17	17	17	17	17	17	18	18	18	19	20	21	22	22	22	23	24	24	25	26	26	27
11	0.791042	NUM_TRUE_POSITIVES	6	6	6	11	11	11	11	13	14	15	16	16	16	16	16	16	16	17	17	17	17	18	18	18	18	18	18	18	18	18	19	20	20	20	20	20	20	21	21	21	21	22	23	24	24	24	24
11	0.75437	NUM_TRUE_POSITIVES	2	3	4	5	5	6	7	8	8	9	9	9	12	16	17	17	17	17	18	18	18	18	18	18	18	18	18	19	19	19	19	20	20	20	20	21	21	22	22	22	22	22	22	22	22	22	22
11	0.794913	NUM_TRUE_POSITIVES	5	7	8	10	12	12	13	15	15	15	15	15	15	15	16	16	17	18	19	21	21	21	21	21	21	21	21	21	23	23	24	24	25	26	26	26	26	26	26	26	26	27	27	27	28	28	28
11	0.771036	NUM_TRUE_POSITIVES	4	4	4	4	4	4	4	10	10	10	11	13	14	14	15	16	16	16	16	16	17	17	17	17	17	17	17	17	17	18	18	18	18	18	19	19	20	20	21	21	22	22	22	22	22	22	22
11	0.767353	NUM_TRUE_POSITIVES	2	6	6	8	8	8	8	8	8	10	10	11	12	13	15	15	15	15	15	15	15	16	16	16	16	17	17	18	18	18	18	18	18	18	18	18	18	18	18	18	18	19	19	19	19	19	20
11	0.759956	NUM_TRUE_POSITIVES	7	8	8	9	9	10	11	13	14	14	15	17	19	19	19	20	20	20	20	21	21	21	21	21	21	21	21	21	21	21	21	21	22	24	24	25	25	25	25	25	25	25	26	26	26	26	27
11	0.796005	NUM_TRUE_POSITIVES	5	6	6	7	9	11	11	11	13	15	15	15	16	17	19	19	19	19	19	20	20	20	20	20	20	20	20	20	20	21	21	21	21	22	22	22	22	22	22	23	23	23	23	23	24	24	24
11	0.774719	NUM_TRUE_POSITIVES	1	3	7	11	11	11	11	12	13	14	15	16	18	18	18	18	18	18	18	18	18	18	18	18	18	18	18	19	20	20	21	22	22	23	24	24	24	24	24	25	25	26	27	27	27	27	27
11	0.790075	NUM_TRUE_POSITIVES	6	6	6	7	9	9	9	9	10	12	15	15	17	17	17	17	18	20	22	22	22	22	22	22	23	23	23	23	23	23	23	23	23	23	23	23	23	23	23	23	24	25	26	26	27	27	27
11	0.75927	NUM_TRUE_POSITIVES	2	4	9	9	9	10	10	13	13	15	16	17	18	19	19	19	19	21	21	21	21	21	21	21	21	21	21	21	21	21	21	22	22	22	22	22	23	23	24	24	24	25	25	25	26	26	26
11	0.804869	NUM_TRUE_POSITIVES	5	8	10	11	12	14	14	14	14	15	17	17	17	17	18	19	20	21	22	23	23	23	23	23	23	23	23	23	23	23	24	24	24	24	24	24	24	24	24	25	27	27	27	27	27	28	28
11	0.794663	NUM_TRUE_POSITIVES	6	8	8	8	10	12	13	14	14	14	15	16	18	19	21	21	21	21	21	21	22	22	23	24	24	25	26	27	27	27	28	28	28	28	28	28	29	29	29	29	29	29	29	29	29	29	29
11	0.772347	NUM_TRUE_POSITIVES	4	5	5	6	8	10	10	10	11	11	11	11	11	12	14	14	14	15	15	16	17	20	20	20	21	22	23	23	23	23	23	23	23	23	23	23	23	23	23	23	23	23	23	24	24	24	24
11	0.800281	NUM_TRUE_POSITIVES	6	7	9	10	11	11	11	11	13	13	15	18	18	18	21	21	21	21	21	22	22	23	24	25	25	25	25	25	25	25	26	26	26	26	26	26	26	26	27	27	27	27	27	27	27	27	27
11	0.76985	NUM_TRUE_POSITIVES	3	7	8	9	9	10	12	17	17	18	19	19	19	20	20	20	20	20	20	20	20	20	20	20	21	22	22	22	22	22	22	22	22	22	23	23	23	23	23	23	24	25	25	25	25	25	26
11	0.777403	NUM_TRUE_POSITIVES	7	8	11	12	13	13	13	13	14	15	16	16	16	16	16	17	17	17	17	17	17	17	17	17	17	18	19	19	20	20	20	20	21	21	22	23	24	24	24	24	24	24	24	24	24	26	26
11	0.780243	NUM_TRUE_POSITIVES	3	3	3	7	8	10	10	10	10	10	11	13	13	13	13	13	14	15	16	18	20	21	21	21	22	22	22	22	22	22	23	23	23	23	24	25	25	25	25	25	25	25	25	25	25	25	26
11	0.738296	NUM_TRUE_POSITIVES	4	4	5	5	5	5	5	5	8	10	10	10	10	11	12	13	13	15	15	15	15	16	16	17	17	17	17	17	17	17	17	17	17	17	17	17	17	17	18	18	18	19	19	19	20	21	22
11	0.772129	NUM_TRUE_POSITIVES	4	4	4	4	5	7	9	9	9	9	11	11	12	12	12	13	13	15	15	15	18	18	18	18	18	18	19	19	19	19	19	19	19	19	19	19	19	19	19	20	20	21	22	22	22	22	23
11	0.777778	NUM_TRUE_POSITIVES	8	8	9	9	10	11	11	12	14	16	17	17	17	18	19	19	19	24	24	24	24	24	24	24	24	24	24	24	24	24	24	24	24	24	24	24	25	25	25	26	26	26	26	26	26	26	26
11	0.767104	NUM_TRUE_POSITIVES	5	5	7	10	10	10	10	10	11	11	12	13	14	15	15	15	15	15	15	15	15	15	15	16	16	16	16	16	16	16	16	18	18	18	19	21	21	21	21	22	22	23	23	23	23	23	23
11	0.801685	NUM_TRUE_POSITIVES	4	9	12	12	12	14	16	18	18	20	20	20	20	20	20	20	20	20	21	23	23	24	25	25	25	26	26	26	26	26	27	27	27	27	27	27	27	27	27	27	27	27	27	27	27	27	27
11	0.787422	NUM_TRUE_POSITIVES	0	5	9	12	12	13	15	15	15	16	17	18	18	18	18	18	18	19	20	20	21	22	22	22	22	22	22	22	22	22	22	22	22	22	22	22	22	22	22	22	22	23	23	24	24	25	25
11	0.7951	NUM_TRUE_POSITIVES	4	4	4	4	13	13	14	14	14	14	16	16	17	18	19	19	19	19	20	20	20	20	20	20	20	20	21	21	21	21	21	21	21	21	21	21	21	21	21	21	21	21	21	21	22	22	22
11	0.792135	NUM_TRUE_POSITIVES	0	6	6	7	7	7	7	8	9	9	11	13	16	16	17	17	17	17	17	18	18	18	18	19	19	19	20	22	22	22	23	23	23	23	23	23	25	25	25	25	25	26	26	27	28	29	30
11	0.788514	NUM_TRUE_POSITIVES	7	8	8	8	8	10	10	10	11	12	13	14	15	17	18	19	21	21	21	21	21	21	22	23	23	23	23	23	24	24	24	24	24	24	25	25	25	25	26	26	26	26	26	26	26	26	26
11	0.772971	NUM_TRUE_POSITIVES	3	3	3	3	3	5	5	5	5	7	9	11	13	13	13	15	17	17	18	18	18	19	19	19	19	19	19	19	20	20	20	21	21	21	21	21	21	22	22	22	22	22	23	23	25	25	25
11	0.759301	NUM_TRUE_POSITIVES	1	1	1	1	2	5	6	8	10	12	12	12	12	12	13	13	13	13	14	14	14	15	15	15	16	18	19	19	19	19	19	19	19	19	19	20	20	20	20	21	21	21	22	23	23	23	23
11	0.77603	NUM_TRUE_POSITIVES	2	2	4	5	6	7	7	7	7	7	10	10	10	11	12	12	12	16	16	16	17	17	17	17	17	17	17	17	17	18	18	18	18	18	19	19	19	19	19	19	19	19	19	19	19	20	20
11	0.76829	NUM_TRUE_POSITIVES	1	2	4	4	5	7	7	8	9	9	9	12	12	12	14	15	15	15	15	15	15	15	15	15	15	15	15	16	16	16	17	18	18	19	19	19	20	21	22	22	22	22	22	22	22	22	22
11	0.768914	NUM_TRUE_POSITIVES	2	3	3	4	4	5	6	6	7	8	8	8	8	8	9	11	13	13	14	14	15	16	18	18	18	18	18	18	18	18	18	19	19	19	19	19	19	20	20	21	21	21	21	21	21	21	22
11	0.771255	NUM_TRUE_POSITIVES	7	7	9	11	12	13	13	14	14	15	16	16	16	18	19	20	20	21	22	24	24	24	24	25	25	25	25	25	25	25	25	25	25	25	25	25	25	25	25	25	25	25	27	27	27	27	27
11	0.773221	NUM_TRUE_POSITIVES	0	2	4	4	4	6	8	11	11	11	11	11	11	11	12	13	13	13	14	15	16	16	16	16	16	17	18	18	18	18	18	18	18	18	19	19	19	19	19	19	19	19	19	19	19	20	20
11	0.741511	NUM_TRUE_POSITIVES	0	8	8	9	9	10	10	10	10	12	12	13	13	13	13	13	13	14	14	14	14	14	14	15	16	16	16	16	16	16	16	16	16	16	16	16	17	18	19	21	21	21	21	21	21	21	22
11	0.778308	NUM_TRUE_POSITIVES	1	3	12	12	12	12	12	12	13	13	14	15	16	16	17	17	17	17	20	20	20	21	22	23	23	23	24	24	24	25	25	25	25	25	25	25	26	26	27	28	28	29	30	30	30	30	30
11	0.759644	NUM_TRUE_POSITIVES	1	5	5	5	5	7	10	10	10	11	12	13	13	14	14	14	14	14	14	14	14	14	15	15	15	15	15	15	15	15	15	16	16	16	16	16	17	18	18	19	19	20	20	21	21	21	21
11	0.76779	NUM_TRUE_POSITIVES	2	3	5	5	6	10	12	14	16	16	16	16	16	18	19	19	19	19	21	21	22	22	22	22	22	22	22	22	22	22	22	22	22	22	22	22	22	23	23	23	24	24	24	25	25	25	25
11	0.767946	NUM_TRUE_POSITIVES	4	6	6	6	7	8	10	10	10	10	10	10	11	13	13	13	13	14	15	15	15	15	16	16	16	16	17	17	18	18	18	18	18	18	18	19	19	19	19	19	19	20	21	21	21	21	22
11	0.763483	NUM_TRUE_POSITIVES	2	3	4	6	7	7	7	10	10	10	10	11	11	12	12	13	13	14	15	15	15	15	16	16	18	18	19	19	20	20	20	20	20	21	21	21	22	22	23	24	24	25	25	25	25	25	25
11	0.76726	NUM_TRUE_POSITIVES	2	10	10	10	11	13	13	18	18	18	18	21	21	22	23	23	23	23	23	23	23	23	23	23	23	24	24	25	25	25	25	25	25	26	26	26	26	26	26	26	26	26	26	26	26	27	27
11	0.792946	NUM_TRUE_POSITIVES	3	7	10	11	13	15	17	17	17	17	17	17	17	17	18	19	20	20	20	21	21	21	22	22	23	24	25	27	27	29	29	29	29	29	29	29	29	29	29	29	29	29	29	29	29	29	29
11	0.798221	NUM_TRUE_POSITIVES	1	3	7	7	7	9	10	12	13	13	13	14	15	15	15	15	16	16	17	17	18	18	18	18	19	19	20	21	21	22	23	24	24	24	24	25	25	26	26	26	26	26	26	27	27	27	27
11	0.794288	NUM_TRUE_POSITIVES	1	1	5	5	8	9	10	10	10	12	13	14	14	15	15	15	15	15	15	15	15	15	16	17	17	17	17	18	18	18	19	19	20	21	21	22	22	22	22	23	24	26	26	26	26	26	26
11	0.776841	NUM_TRUE_POSITIVES	5	5	6	6	7	7	7	11	12	14	14	15	15	16	16	16	16	16	17	18	19	19	19	20	20	20	21	22	22	23	23	23	24	24	25	25	25	25	25	26	26	26	27	27	28	28	28
11	0.795537	NUM_TRUE_POSITIVES	3	7	7	7	8	9	9	11	11	14	15	15	16	16	17	17	17	17	18	19	19	19	19	19	19	19	19	19	20	21	21	22	22	22	22	23	24	24	24	24	24	24	24	24	24	24	25
11	0.790137	NUM_TRUE_POSITIVES	5	5	9	10	10	10	11	13	13	13	13	14	14	14	14	14	14	16	16	17	19	20	20	20	21	21	21	21	21	22	23	25	26	27	28	28	28	28	28	28	28	28	28	28	28	28	28
11	0.781117	NUM_TRUE_POSITIVES	6	10	10	10	10	11	11	11	13	15	15	16	16	16	16	16	17	17	18	18	22	22	22	22	22	22	22	22	22	22	22	22	22	23	25	25	25	25	25	26	26	26	26	26	26	26	26
11	0.80309	NUM_TRUE_POSITIVES	7	7	7	8	8	8	9	10	11	13	13	13	17	17	17	18	18	18	19	20	21	22	23	23	23	24	25	25	25	25	27	27	27	27	27	27	27	27	27	27	27	27	27	27	27	27	27
11	0.772285	NUM_TRUE_POSITIVES	1	5	5	5	8	11	11	11	12	14	14	14	15	15	15	16	16	16	16	16	16	16	18	18	18	18	18	18	18	19	20	20	22	22	22	23	23	23	23	23	24	24	24	24	24	24	25
11	0.749875	NUM_TRUE_POSITIVES	4	5	11	11	11	12	13	13	13	13	14	14	14	14	14	16	17	17	17	17	17	17	18	18	18	18	18	20	20	20	21	21	21	21	21	22	22	22	22	22	22	22	23	23	23	23	23
11	0.751623	NUM_TRUE_POSITIVES	4	5	5	5	6	7	9	9	9	9	11	11	12	13	13	13	13	13	13	13	14	14	14	14	14	14	15	15	16	18	18	18	18	18	18	18	18	18	18	18	18	18	18	18	18	18	18
11	0.795474	NUM_TRUE_POSITIVES	0	10	10	10	11	12	13	13	15	15	16	17	17	17	19	20	21	21	22	23	23	25	25	25	25	25	25	25	26	26	26	27	27	29	29	29	29	29	29	29	29	29	29	29	29	30	30
11	0.784051	NUM_TRUE_POSITIVES	5	6	6	11	11	12	13	15	15	16	16	16	17	18	18	20	20	20	20	21	21	21	21	21	21	21	21	21	21	21	21	21	22	22	22	25	25	26	26	26	26	27	27	27	27	27	27
11	0.734301	NUM_TRUE_POSITIVES	3	7	9	10	10	14	14	15	15	15	16	16	17	17	17	18	18	18	18	18	18	18	18	18	18	18	18	18	19	19	19	20	20	20	21	21	21	22	22	22	22	22	22	23	23	23	23
11	0.798908	NUM_TRUE_POSITIVES	8	8	9	9	11	11	11	14	14	15	15	16	16	17	17	18	18	18	18	19	19	19	20	22	22	23	23	23	23	23	23	23	23	23	24	24	25	26	26	26	26	26	26	26	26	26	26
11	0.763983	NUM_TRUE_POSITIVES	4	4	4	6	8	11	12	13	13	13	14	14	14	14	17	17	17	18	18	18	18	18	18	18	18	18	19	20	21	22	23	23	23	23	23	23	23	23	23	23	23	23	23	23	23	23	23
11	0.736205	NUM_TRUE_POSITIVES	2	3	4	5	5	5	5	5	9	9	9	10	10	10	10	10	11	11	11	12	13	13	13	14	14	14	14	14	14	14	15	15	18	18	19	19	20	21	22	22	23	24	24	24	25	25	26
11	0.768571	NUM_TRUE_POSITIVES	5	5	5	7	8	10	10	11	14	16	18	18	18	18	18	19	19	19	19	19	20	20	20	20	20	20	21	21	21	21	22	22	22	22	22	22	22	23	24	24	24	25	25	25	25	25	26
11	0.773408	NUM_TRUE_POSITIVES	4	4	8	9	12	13	14	14	14	15	17	17	19	20	20	20	20	20	20	20	20	20	20	20	20	20	20	20	20	20	21	21	22	22	23	23	24	24	24	24	24	24	24	24	24	24	24
11	0.769101	NUM_TRUE_POSITIVES	6	6	6	7	7	11	14	15	15	16	17	17	17	17	17	17	17	18	18	18	18	18	18	18	18	18	19	19	19	19	19	19	19	19	19	19	20	20	20	21	22	22	22	22	22	22	22
11	0.763889	NUM_TRUE_POSITIVES	1	2	4	6	8	8	8	8	11	14	16	16	17	17	17	17	17	17	17	17	17	17	17	17	17	17	17	17	17	17	17	17	17	17	17	20	20	20	20	21	21	22	22	23	23	24	24
11	0.76289	NUM_TRUE_POSITIVES	5	6	7	8	9	10	11	11	11	12	12	12	12	12	13	14	15	15	16	17	18	18	18	18	18	18	18	18	18	19	19	19	19	20	20	20	20	20	20	20	20	20	20	21	22	23	24
11	0.73505	NUM_TRUE_POSITIVES	4	5	5	5	5	5	7	7	11	11	11	12	13	14	14	15	16	17	17	17	17	17	17	17	17	18	19	19	19	19	19	19	19	19	19	19	19	19	19	19	19	19	19	19	19	19	19
11	0.80696	NUM_TRUE_POSITIVES	5	5	6	10	10	10	15	15	15	15	15	15	16	16	18	20	24	24	26	26	26	26	26	26	26	26	26	26	26	27	27	27	28	28	28	29	29	29	29	29	29	29	29	29	29	29	29
11	0.763608	NUM_TRUE_POSITIVES	4	5	6	6	7	10	10	11	12	13	14	16	18	20	20	21	21	22	22	22	22	22	22	22	22	22	22	22	23	23	23	23	23	23	23	23	23	23	24	25	27	27	27	27	27	27	27
11	0.762172	NUM_TRUE_POSITIVES	1	6	6	6	7	8	8	8	9	10	10	10	10	11	11	11	11	11	11	13	14	14	14	14	14	14	14	15	16	16	16	16	17	17	18	19	19	20	21	21	21	21	21	21	21	21	21
11	0.691011	NUM_TRUE_POSITIVES	0	0	0	0	0	1	4	5	6	6	7	7	9	9	9	9	9	10	12	12	12	12	12	12	12	12	12	12	12	13	14	14	14	14	14	15	15	16	16	17	17	18	18	18	18	18	19
11	0.799532	NUM_TRUE_POSITIVES	1	8	8	10	12	14	14	14	14	14	18	18	18	18	18	18	18	19	19	20	20	21	21	22	23	23	23	23	23	23	23	23	23	23	24	25	26	26	26	26	26	26	26	26	26	26	27
11	0.788421	NUM_TRUE_POSITIVES	3	4	6	9	9	10	10	10	10	10	10	10	10	13	14	16	16	16	16	17	17	17	17	17	17	17	17	17	18	18	18	18	18	19	19	19	19	21	23	23	23	24	24	25	25	25	25
11	0.753995	NUM_TRUE_POSITIVES	3	4	7	7	8	8	9	9	11	12	14	14	14	14	14	14	14	14	14	14	15	16	16	16	17	17	17	17	18	19	19	19	19	19	19	19	19	19	19	19	19	19	19	19	19	20	21
11	0.801685	NUM_TRUE_POSITIVES	2	5	5	7	7	8	8	8	10	10	12	15	16	17	18	20	20	20	21	22	23	23	23	23	23	23	23	23	23	24	24	24	24	25	25	25	25	25	25	25	25	26	26	27	28	29	29
11	0.779213	NUM_TRUE_POSITIVES	6	6	7	7	7	7	8	12	17	19	19	19	19	20	21	21	21	22	23	24	24	24	24	24	24	24	24	25	25	25	25	25	25	25	25	25	25	26	26	26	27	27	27	27	27	27	27
11	0.768883	NUM_TRUE_POSITIVES	2	2	2	2	3	3	4	5	6	8	11	12	15	16	18	18	18	19	20	20	20	20	20	20	20	20	20	20	21	22	22	22	22	22	22	23	23	23	23	23	23	23	24	25	25	25	25
11	0.778402	NUM_TRUE_POSITIVES	5	5	5	6	8	8	8	8	8	10	10	10	11	11	11	11	11	11	11	13	13	13	13	13	13	13	13	13	13	13	14	14	15	16	16	16	17	17	17	18	19	21	21	21	22	22	23
11	0.756991	NUM_TRUE_POSITIVES	1	5	5	5	6	6	6	7	7	8	8	8	8	8	9	9	9	9	10	11	11	12	12	12	13	15	17	17	18	19	19	19	19	20	21	21	21	21	21	21	22	22	22	22	22	22	22
11	0.770069	NUM_TRUE_POSITIVES	7	8	10	10	10	11	12	12	13	13	14	14	14	15	15	15	18	18	18	19	19	19	19	20	20	20	20	20	20	20	20	20	20	20	20	20	20	20	20	20	20	21	21	21	21	21	21
11	0.810144	NUM_TRUE_POSITIVES	6	6	7	10	11	11	13	13	14	18	22	22	22	22	22	22	22	22	23	23	23	23	23	24	24	24	25	26	26	26	26	26	27	28	28	29	29	29	29	29	29	29	29	29	29	30	30
11	0.784176	NUM_TRUE_POSITIVES	3	7	9	12	14	14	14	14	14	14	14	14	14	15	16	17	18	19	19	19	20	20	21	21	21	21	21	22	22	22	22	22	22	23	23	23	23	23	23	23	23	23	24	24	24	24	25
11	0.793727	NUM_TRUE_POSITIVES	1	7	7	8	9	9	11	11	11	11	14	14	15	15	15	17	17	17	17	18	18	18	18	19	20	20	20	20	20	20	20	20	22	24	24	24	24	24	24	24	24	24	25	25	26	26	27
11	0.788327	NUM_TRUE_POSITIVES	6	6	11	11	11	12	13	17	17	17	17	17	18	18	18	18	19	19	20	20	21	21	22	23	24	24	24	24	24	25	25	25	25	25	25	25	25	25	25	25	25	25	25	25	25	25	25
11	0.779713	NUM_TRUE_POSITIVES	4	5	12	12	13	13	14	15	15	16	17	18	18	18	18	19	19	19	19	19	19	20	21	21	21	21	21	21	21	21	21	21	21	22	22	22	22	23	23	23	23	23	24	24	24	24	24
11	0.77784	NUM_TRUE_POSITIVES	0	7	8	8	8	10	10	11	11	11	11	12	13	13	14	15	16	17	17	17	19	19	19	19	19	19	19	19	19	19	20	20	20	20	21	21	22	22	22	22	23	24	26	26	26	26	26
11	0.762172	NUM_TRUE_POSITIVES	4	5	5	8	8	9	11	11	11	12	12	12	12	13	13	14	15	16	16	17	18	18	19	19	19	19	20	23	23	23	23	23	23	23	23	23	23	23	23	24	25	26	26	26	26	26	26
11	0.766979	NUM_TRUE_POSITIVES	5	5	6	7	7	7	10	13	13	13	15	15	15	15	15	16	16	17	18	19	19	19	19	19	20	21	22	22	22	22	22	22	24	24	24	25	26	27	27	27	27	27	27	27	27	27	27
11	0.795225	NUM_TRUE_POSITIVES	6	7	7	9	9	9	9	9	10	11	11	13	16	17	18	19	19	19	19	19	19	19	19	19	19	19	19	21	21	21	21	21	21	21	21	22	22	22	22	23	23	23	24	24	24	25	25
[truncated: 487 more columns]
