# Supplementary material for: Genome-wide computational identification of functional RNA elements in Trypanosoma brucei
Source: BMC Genomics. 2009 Aug 4;10:355. doi: 10.1186/1471-2164-10-355 (PMC2907701; doi:10.1186/1471-2164-10-355)
Supplement: Additional file 6 — Function prediction using regulatory motifs. This ZIP compressed file should be unpacked before viewing its contents. The results for prediction of each pathway are presented in a separate folder, named after the accession number of that pathway in KEGG database. Each folder contains several files named "validation.N.out", each of which represents the results of a hundred times two-fold cross-validation for that pathway, using N predicted motifs. Each cross-validation is shown in one row; plotting each row against the number of false positives will result in the ROC curve associated with the corresponding cross-validation experiment. The trained network is stored in "total.out", in which motifs are ordered according to their prediction power. L(α|MOTIF): the likelihood of being in pathway α given that the indicated motif is present in the indicated location of an mRNA; L(α|MOTIF): the likelihood of being in pathway α given that the indicated motif is NOT present in the indicated location of an mRNA. [file 1471-2164-10-355-S6.zip › tbr_KEGG_predict/001.tbr04070/validation.012.out]

Current time: Tue Feb 03 11:56:41 2009
This cluster: tbr04070
A 2-fold validation was used.
************************ VALIDATION ***********************
NUM_CLASSIFIERS	AUC	NUM_FALSE_POSITIVES	1	2	3	4	5	6	7	8	9	10	11	12	13	14	15	16	17	18	19	20	21	22	23	24	25	26	27	28	29	30	31	32	33	34	35	36	37	38	39	40	41	42	43	44	45	46	47
12	0.769881	NUM_TRUE_POSITIVES	10	13	13	13	13	13	13	14	14	14	14	14	15	15	16	16	16	16	17	18	19	19	19	20	20	20	20	20	20	20	20	20	20	20	21	21	21	21	22	22	22	22	23	23	23	25	25
12	0.804245	NUM_TRUE_POSITIVES	0	3	4	6	8	9	9	12	12	12	12	12	12	13	17	17	17	18	19	20	22	22	22	23	25	25	25	25	25	25	25	25	25	26	26	26	26	26	26	26	27	27	27	27	27	27	27
12	0.800687	NUM_TRUE_POSITIVES	8	8	9	10	10	10	11	11	12	12	12	13	14	15	16	17	20	23	23	23	23	24	24	24	24	24	24	24	24	24	24	27	27	27	27	27	27	28	28	28	29	30	30	30	30	30	31
12	0.804994	NUM_TRUE_POSITIVES	0	2	5	6	10	10	10	10	11	11	12	12	12	15	15	19	19	19	19	20	21	21	21	21	21	21	21	22	22	22	22	22	22	24	24	24	24	24	24	24	24	24	24	25	25	25	25
12	0.75078	NUM_TRUE_POSITIVES	2	5	6	8	8	9	11	12	14	14	14	14	14	15	15	16	16	16	17	18	18	18	19	19	19	19	19	19	19	19	19	19	19	20	20	20	20	20	22	22	22	22	22	22	22	22	22
12	0.711267	NUM_TRUE_POSITIVES	3	3	4	4	4	5	7	7	7	8	8	8	9	9	9	9	9	11	11	12	13	13	13	13	14	14	14	14	15	16	17	18	18	18	18	19	19	20	20	20	20	20	20	20	20	20	20
12	0.787703	NUM_TRUE_POSITIVES	1	5	6	7	8	9	12	12	12	13	13	13	17	17	17	17	17	17	17	17	17	18	19	20	22	22	22	22	22	22	22	22	22	22	23	23	23	24	24	24	25	25	25	25	25	26	26
12	0.764139	NUM_TRUE_POSITIVES	4	5	6	10	13	13	13	13	13	14	14	14	16	16	16	16	16	16	16	16	17	17	17	18	18	18	19	19	19	20	20	20	20	20	20	21	21	21	22	22	23	24	24	24	24	24	24
12	0.768477	NUM_TRUE_POSITIVES	1	4	5	6	7	8	9	10	11	12	12	12	13	13	13	13	14	15	16	16	16	16	17	17	17	19	19	20	21	21	21	21	22	23	23	23	24	24	24	24	24	24	24	24	24	25	25
12	0.771504	NUM_TRUE_POSITIVES	8	9	9	12	12	12	14	14	14	14	14	14	15	15	16	17	19	19	19	20	20	21	21	21	21	21	21	21	21	21	21	21	22	22	22	22	22	22	22	22	22	22	22	22	22	23	24
12	0.76932	NUM_TRUE_POSITIVES	3	6	6	6	6	7	7	8	10	10	10	11	11	11	12	12	12	12	13	13	13	14	15	15	15	15	15	15	15	15	15	16	17	17	17	17	17	17	17	17	17	17	17	19	19	19	19
12	0.775531	NUM_TRUE_POSITIVES	3	8	8	9	11	12	12	12	12	12	15	15	15	15	15	15	15	15	16	18	18	20	21	21	21	22	23	23	23	23	23	23	23	23	23	23	23	23	23	24	24	24	24	24	24	24	24
12	0.747316	NUM_TRUE_POSITIVES	8	8	8	9	10	12	12	14	14	15	16	16	16	16	16	16	17	19	19	19	20	20	20	20	20	20	20	20	20	20	20	20	20	20	20	20	20	21	21	22	22	22	22	22	22	22	22
12	0.784956	NUM_TRUE_POSITIVES	2	5	8	8	11	11	12	12	12	12	13	14	14	15	17	20	21	22	23	24	25	26	26	26	26	26	26	26	26	26	27	27	27	27	27	27	27	27	27	27	27	27	27	28	28	28	28
12	0.717041	NUM_TRUE_POSITIVES	1	5	7	8	9	11	13	13	13	13	13	13	13	13	13	14	14	14	14	14	14	15	17	17	17	17	17	17	17	17	17	17	18	18	18	19	20	21	22	22	23	24	24	24	24	25	25
12	0.790886	NUM_TRUE_POSITIVES	5	6	7	11	11	11	11	13	14	14	15	15	16	16	17	17	17	17	17	17	17	17	18	18	18	18	18	18	18	18	18	19	19	20	22	22	22	22	22	22	23	23	23	23	24	24	24
12	0.758895	NUM_TRUE_POSITIVES	2	3	4	5	6	7	7	8	8	9	9	10	13	17	17	17	17	17	18	18	18	18	18	18	18	19	19	19	19	19	19	19	20	21	21	21	21	22	22	22	22	22	22	22	22	22	22
12	0.790918	NUM_TRUE_POSITIVES	5	7	7	9	12	12	14	15	15	15	15	15	15	15	15	15	15	16	17	18	19	21	21	21	21	21	21	21	21	22	22	23	23	24	24	25	25	25	25	26	26	26	26	26	26	26	26
12	0.774126	NUM_TRUE_POSITIVES	4	4	4	4	5	5	11	11	11	11	12	13	14	15	16	16	16	16	16	16	16	16	17	17	17	17	17	17	17	17	17	17	18	18	18	18	18	18	18	18	18	19	20	22	22	22	22
12	0.771192	NUM_TRUE_POSITIVES	2	6	8	8	8	8	8	8	8	10	10	11	12	13	14	15	15	15	15	15	16	16	16	16	18	18	18	18	18	18	18	18	18	18	18	18	18	18	18	18	18	18	18	21	21	21	22
12	0.764232	NUM_TRUE_POSITIVES	7	8	8	9	10	11	11	14	14	14	15	16	18	18	19	20	20	20	20	21	21	21	21	21	21	21	21	21	21	21	21	21	22	24	25	25	25	25	25	25	25	25	26	26	26	26	27
12	0.806586	NUM_TRUE_POSITIVES	3	7	7	9	11	11	13	14	15	17	19	19	20	21	22	22	22	22	22	22	22	23	23	23	23	23	23	24	24	24	24	24	24	24	24	24	24	24	24	24	25	25	26	27	27	27	27
12	0.777622	NUM_TRUE_POSITIVES	1	3	7	11	11	11	11	12	13	14	15	16	18	18	18	18	18	18	18	18	18	18	18	18	18	19	19	20	20	21	22	22	23	24	24	24	24	25	26	27	27	27	27	27	27	27	27
12	0.789451	NUM_TRUE_POSITIVES	7	7	8	9	9	10	10	10	11	14	15	16	16	17	17	17	17	18	20	20	20	21	22	22	22	23	23	23	23	23	23	23	23	23	23	23	23	23	23	23	24	25	25	25	26	26	26
12	0.761205	NUM_TRUE_POSITIVES	2	4	9	9	9	10	10	11	11	15	16	17	19	19	19	19	19	21	21	21	21	21	21	21	21	21	21	21	22	22	22	22	22	22	23	23	23	23	24	24	24	24	24	24	25	25	25
12	0.807959	NUM_TRUE_POSITIVES	5	8	8	11	11	11	12	15	15	15	15	15	17	17	17	19	20	21	22	23	23	23	23	23	23	23	23	23	23	23	23	23	23	23	23	23	23	23	23	23	23	23	24	24	26	26	26
12	0.796473	NUM_TRUE_POSITIVES	9	9	9	10	10	12	14	14	14	14	16	16	17	18	19	20	20	20	20	20	20	21	22	23	24	25	26	26	27	27	27	27	27	27	27	28	28	28	28	28	28	28	28	28	28	28	28
12	0.773315	NUM_TRUE_POSITIVES	4	5	5	6	8	10	10	10	11	11	11	11	11	14	14	14	14	14	15	16	17	20	20	20	21	22	23	23	23	23	23	23	23	23	23	23	23	23	23	23	23	23	23	24	24	24	24
12	0.800968	NUM_TRUE_POSITIVES	6	7	11	11	11	12	12	13	13	13	15	18	18	18	20	21	21	21	21	22	22	22	23	25	25	25	25	25	26	26	26	26	26	26	26	26	26	26	26	26	26	27	27	27	27	27	27
12	0.770849	NUM_TRUE_POSITIVES	3	7	8	9	9	10	12	16	17	18	19	19	20	20	20	20	20	20	20	20	20	20	21	21	21	22	22	22	22	22	22	22	22	22	23	23	23	23	23	23	24	24	25	25	26	26	26
12	0.779869	NUM_TRUE_POSITIVES	7	8	11	13	13	13	13	13	14	16	16	16	16	16	16	17	17	17	17	17	17	17	17	17	17	18	19	19	20	20	20	21	21	21	22	23	24	24	24	24	24	24	24	24	25	26	26
12	0.781617	NUM_TRUE_POSITIVES	3	3	3	7	8	10	10	10	10	10	11	13	13	13	14	15	15	16	18	20	21	21	21	21	22	22	22	22	22	22	23	23	23	23	24	25	25	25	25	25	25	25	25	25	25	25	26
12	0.737016	NUM_TRUE_POSITIVES	4	4	5	5	5	5	5	5	8	9	10	10	10	10	11	13	13	13	15	15	15	15	15	15	15	16	16	17	17	17	17	17	17	17	17	17	17	17	18	18	18	19	19	19	20	21	22
12	0.772846	NUM_TRUE_POSITIVES	4	4	4	4	5	7	9	9	9	9	11	11	12	12	12	13	13	15	15	15	18	18	18	18	18	19	19	19	19	19	19	19	19	19	19	19	19	19	19	20	20	21	22	22	22	22	23
12	0.780743	NUM_TRUE_POSITIVES	8	8	9	9	9	11	12	13	14	16	17	17	17	18	19	19	19	24	24	24	24	24	24	24	24	24	24	24	24	24	24	24	24	24	24	24	24	25	25	25	25	26	26	26	26	26	27
12	0.768633	NUM_TRUE_POSITIVES	4	4	8	9	10	10	11	11	11	11	12	13	13	13	15	15	15	15	15	15	15	15	15	15	15	15	16	16	16	18	18	18	18	18	19	19	21	21	21	21	21	21	21	21	21	21	21
12	0.806305	NUM_TRUE_POSITIVES	2	10	12	13	13	15	17	19	20	20	21	21	21	21	21	21	21	21	21	22	22	23	24	24	24	25	25	25	25	26	26	26	26	26	26	27	28	28	28	28	28	28	28	28	28	28	28
12	0.788858	NUM_TRUE_POSITIVES	0	5	9	12	12	13	15	15	15	16	17	18	18	18	18	18	19	20	20	21	22	22	22	22	22	22	22	22	22	22	22	22	22	22	22	22	22	22	22	22	22	23	23	24	24	25	25
12	0.795911	NUM_TRUE_POSITIVES	4	4	4	4	13	13	14	14	14	14	15	16	17	19	19	19	19	20	20	20	20	20	20	20	20	20	21	21	21	21	21	21	21	21	21	21	21	21	21	21	21	21	21	21	22	22	22
12	0.795194	NUM_TRUE_POSITIVES	0	6	6	7	7	7	8	8	9	9	9	10	16	16	17	17	17	17	17	18	18	18	18	18	20	20	21	22	22	22	22	22	23	23	23	23	23	25	25	25	26	26	27	27	28	28	29
12	0.787609	NUM_TRUE_POSITIVES	7	7	8	8	8	8	8	8	11	12	13	14	15	17	18	19	21	21	21	21	21	21	21	22	22	23	23	23	23	23	23	23	23	23	24	24	24	24	24	25	25	25	26	26	26	26	26
12	0.770131	NUM_TRUE_POSITIVES	1	5	6	8	9	9	10	10	11	12	12	13	15	15	16	16	16	16	16	16	16	17	18	19	20	20	20	21	21	21	22	22	22	22	22	22	22	22	22	22	22	22	22	22	22	22	23
12	0.762859	NUM_TRUE_POSITIVES	1	1	1	1	2	5	6	8	10	12	12	12	12	13	13	13	13	14	14	14	15	15	15	16	16	18	19	19	19	19	19	19	19	20	20	20	20	20	20	20	20	21	22	23	23	23	23
12	0.779401	NUM_TRUE_POSITIVES	2	2	6	8	9	11	11	11	11	11	11	13	14	14	17	19	19	19	19	19	19	19	19	19	19	19	19	19	19	20	20	20	20	20	21	21	23	23	23	23	23	23	23	23	23	24	24
12	0.77113	NUM_TRUE_POSITIVES	1	2	4	4	5	7	7	8	9	9	12	12	12	14	15	15	15	15	15	15	15	15	15	15	15	15	15	16	16	16	17	18	18	19	19	19	20	21	22	22	22	22	22	22	22	22	22
12	0.76829	NUM_TRUE_POSITIVES	2	3	3	4	4	5	6	6	7	8	8	8	8	9	9	10	12	12	13	14	14	14	17	17	17	17	18	18	18	18	18	19	19	19	19	19	19	19	19	19	19	19	19	19	19	19	19
12	0.770911	NUM_TRUE_POSITIVES	7	7	7	9	9	9	10	12	14	15	16	16	16	16	18	20	21	22	23	23	23	24	25	26	26	26	26	26	26	26	26	26	26	26	26	26	26	26	26	26	26	26	26	26	26	26	26
12	0.775843	NUM_TRUE_POSITIVES	0	2	4	4	6	8	9	11	11	11	11	11	11	12	12	12	12	12	13	14	15	17	17	17	17	17	17	17	17	17	17	18	18	18	19	19	19	19	19	19	20	20	20	20	20	20	20
12	0.74794	NUM_TRUE_POSITIVES	0	9	9	10	10	12	12	12	13	15	15	15	15	15	15	15	15	15	15	16	16	16	16	16	17	18	18	18	18	18	18	18	18	18	18	18	18	18	18	19	19	20	21	21	22	24	24
12	0.780493	NUM_TRUE_POSITIVES	1	5	9	9	9	11	11	11	13	13	14	15	16	16	17	17	17	17	18	20	21	22	22	22	23	23	24	24	25	25	25	26	26	27	27	28	28	29	30	30	30	30	30	30	30	30	30
12	0.760206	NUM_TRUE_POSITIVES	1	5	5	5	5	7	10	10	10	10	11	12	13	13	13	14	14	14	14	14	14	15	15	15	15	15	15	15	15	15	16	16	16	16	16	16	17	18	18	19	19	20	20	21	21	21	21
12	0.765262	NUM_TRUE_POSITIVES	3	4	5	6	8	9	9	11	14	17	17	17	17	17	19	21	24	24	24	25	25	25	25	25	25	25	25	25	25	25	25	25	25	25	25	25	25	25	25	25	25	25	25	25	25	26	26
12	0.769538	NUM_TRUE_POSITIVES	4	6	7	7	7	8	10	10	10	10	10	10	11	13	13	13	13	14	15	15	15	15	15	15	16	16	17	17	17	18	18	18	18	18	18	18	18	19	19	19	20	21	21	21	21	22	22
12	0.765637	NUM_TRUE_POSITIVES	2	3	4	6	7	7	7	10	10	10	10	11	11	12	12	13	13	14	15	15	15	15	16	16	18	18	19	19	20	20	20	20	20	21	21	21	22	22	23	24	24	25	25	25	25	25	25
12	0.761392	NUM_TRUE_POSITIVES	2	11	13	13	14	17	17	19	20	20	20	20	22	23	24	25	25	25	25	25	25	25	25	25	25	25	25	26	27	27	27	27	27	27	27	28	28	28	28	28	28	28	28	28	28	28	28
12	0.792228	NUM_TRUE_POSITIVES	3	7	10	12	15	15	17	17	17	17	17	18	18	19	20	20	20	20	22	22	22	22	23	24	25	25	25	25	26	28	29	29	29	29	29	29	29	29	29	29	29	29	29	29	29	29	29
12	0.796286	NUM_TRUE_POSITIVES	1	2	6	10	10	11	11	12	13	15	15	15	15	15	16	16	16	16	17	17	17	17	17	17	17	18	18	18	19	20	21	21	22	22	22	22	23	23	23	24	24	25	25	26	27	27	27
12	0.794351	NUM_TRUE_POSITIVES	1	1	5	5	7	9	10	10	10	12	14	14	15	15	15	15	15	15	15	15	15	15	16	16	16	16	18	18	19	20	21	21	22	22	22	23	23	24	24	25	26	26	26	26	26	26	26
12	0.777497	NUM_TRUE_POSITIVES	5	5	5	7	7	7	11	12	12	14	14	15	15	16	16	16	16	17	19	19	19	19	20	20	20	20	21	22	22	22	23	23	24	25	25	25	26	26	26	27	27	28	28	28	29	29	30
12	0.797097	NUM_TRUE_POSITIVES	4	7	7	7	8	9	9	11	11	14	15	15	16	16	17	17	17	17	18	19	19	19	19	19	19	19	19	19	20	21	21	22	22	22	22	23	24	24	24	24	24	24	24	24	24	24	25
12	0.790637	NUM_TRUE_POSITIVES	5	5	9	10	10	11	13	13	13	13	14	14	14	14	14	14	14	16	16	17	19	19	19	20	21	21	21	21	21	22	23	25	26	28	28	28	28	28	28	28	28	28	28	28	28	28	28
12	0.781991	NUM_TRUE_POSITIVES	6	10	10	10	10	11	11	11	13	15	15	16	16	16	16	16	17	17	18	18	22	22	22	22	22	22	22	22	22	22	22	22	22	23	25	25	25	25	26	26	26	26	26	26	26	26	26
12	0.80437	NUM_TRUE_POSITIVES	7	7	7	8	8	8	9	10	11	13	13	15	17	17	17	18	18	18	19	20	21	23	23	23	23	24	24	25	25	25	27	27	27	27	27	27	27	27	27	27	27	27	27	27	27	27	27
12	0.773627	NUM_TRUE_POSITIVES	1	5	5	5	8	11	11	11	12	14	14	14	15	15	15	16	16	16	16	16	16	16	18	18	18	18	18	18	18	20	20	21	21	22	23	23	23	23	23	24	24	24	24	24	25	25	25
12	0.751498	NUM_TRUE_POSITIVES	4	5	11	11	11	12	13	13	13	13	13	14	14	14	14	16	17	17	17	17	17	18	18	18	18	19	20	20	21	21	21	21	21	21	21	22	22	22	22	22	22	22	23	23	23	23	23
12	0.75103	NUM_TRUE_POSITIVES	5	5	6	6	6	7	8	8	9	9	10	12	13	13	13	13	13	13	14	14	14	14	14	14	14	14	17	17	17	17	17	17	17	17	17	17	17	17	17	17	17	17	17	17	17	17	18
12	0.802434	NUM_TRUE_POSITIVES	0	10	10	10	11	11	12	13	15	15	16	17	17	17	19	20	21	21	22	23	23	25	25	25	25	25	25	25	25	26	27	28	29	29	29	29	29	29	29	29	29	29	29	30	30	30	30
12	0.787672	NUM_TRUE_POSITIVES	5	6	6	11	11	12	13	14	16	16	17	19	19	19	19	19	19	19	19	19	19	19	19	19	19	19	19	19	19	20	21	23	24	25	25	25	26	26	26	26	26	26	26	26	26	27	27
12	0.733801	NUM_TRUE_POSITIVES	3	7	8	10	10	12	14	14	15	16	16	16	17	18	18	18	18	18	18	18	18	18	18	18	18	18	18	18	18	18	19	19	20	21	21	21	21	21	22	22	22	22	23	23	24	24	24
12	0.799938	NUM_TRUE_POSITIVES	8	8	9	9	9	11	11	14	15	15	15	15	16	17	18	18	18	18	18	19	20	20	21	22	22	23	24	24	24	24	24	24	24	24	24	25	25	25	26	26	26	26	26	26	26	26	26
12	0.76573	NUM_TRUE_POSITIVES	4	4	6	6	8	11	12	13	13	14	15	17	17	17	17	17	17	18	18	18	18	18	18	18	18	18	19	20	21	22	23	23	23	23	23	23	23	23	23	23	23	23	23	23	23	23	23
12	0.751561	NUM_TRUE_POSITIVES	2	3	4	4	6	6	6	7	11	11	11	11	11	11	11	12	13	14	14	14	14	14	15	17	17	17	17	17	17	17	17	17	17	17	17	18	20	23	23	23	24	24	24	25	25	26	27
12	0.769632	NUM_TRUE_POSITIVES	5	5	5	7	8	10	10	11	14	16	18	18	18	18	19	19	19	19	19	20	20	20	20	20	20	21	21	21	21	21	22	22	22	22	22	22	22	23	24	24	24	25	25	25	25	25	25
12	0.767478	NUM_TRUE_POSITIVES	4	4	8	9	13	13	14	14	14	15	17	17	19	20	20	20	20	20	20	20	20	20	20	20	20	20	20	20	20	20	21	21	22	22	23	23	24	24	24	24	24	24	24	24	24	24	24
12	0.765449	NUM_TRUE_POSITIVES	4	6	6	6	9	11	15	15	15	15	16	17	17	17	17	17	17	17	18	18	18	18	18	18	18	18	18	18	19	19	19	19	19	19	19	19	19	20	20	20	21	22	22	22	22	22	22
12	0.768695	NUM_TRUE_POSITIVES	2	3	7	8	9	9	10	13	13	14	14	17	17	17	17	17	17	17	17	17	17	17	17	17	17	17	17	17	17	19	19	19	19	19	19	19	20	20	21	21	21	21	21	21	22	23	24
12	0.763639	NUM_TRUE_POSITIVES	5	6	7	8	9	10	11	11	11	12	12	12	12	12	13	14	15	16	17	18	18	18	18	18	18	18	18	18	18	19	19	19	20	20	20	20	20	20	20	20	20	20	21	22	22	23	24
12	0.736017	NUM_TRUE_POSITIVES	4	5	5	5	5	5	7	7	11	11	11	12	13	14	14	15	15	16	16	16	16	16	16	17	18	18	19	19	19	19	19	19	19	19	19	19	19	19	19	19	19	19	19	19	19	19	19
12	0.808084	NUM_TRUE_POSITIVES	5	5	6	10	10	10	15	15	15	15	15	15	16	16	18	20	24	24	26	26	26	26	26	26	26	26	26	26	26	27	27	27	28	28	28	29	29	29	29	29	29	29	29	29	29	29	29
12	0.76211	NUM_TRUE_POSITIVES	5	7	8	8	8	8	8	9	10	13	14	15	16	18	19	21	21	22	22	23	23	23	23	23	23	23	23	23	23	23	23	24	24	24	24	24	24	24	24	24	24	24	24	25	26	27	27
12	0.759956	NUM_TRUE_POSITIVES	1	6	6	6	6	6	8	9	10	10	10	10	10	10	10	11	11	11	11	12	14	14	14	14	14	14	14	14	15	15	16	16	16	16	16	16	16	16	16	17	20	22	22	22	22	22	22
12	0.690824	NUM_TRUE_POSITIVES	0	0	0	0	0	3	3	4	4	5	7	7	7	7	7	9	9	10	10	10	10	10	11	12	12	12	12	12	12	12	12	12	12	12	12	12	12	12	12	12	13	14	15	16	17	17	17
12	0.800499	NUM_TRUE_POSITIVES	1	8	9	10	12	14	14	14	14	14	18	18	18	18	18	18	19	19	19	20	20	21	22	22	22	22	22	22	22	22	22	22	23	23	23	23	26	26	26	26	26	26	27	27	27	27	27
12	0.796317	NUM_TRUE_POSITIVES	3	6	9	10	10	12	12	12	13	13	13	14	14	15	17	21	21	21	21	21	22	22	22	22	22	22	23	23	23	23	23	23	23	23	23	23	23	23	23	27	27	28	29	29	29	29	29
12	0.755025	NUM_TRUE_POSITIVES	3	4	7	7	8	8	9	9	11	12	14	14	14	14	14	14	14	14	14	15	16	16	16	16	17	17	17	17	18	19	19	19	19	19	19	19	19	19	19	19	19	19	19	19	19	20	21
12	0.809145	NUM_TRUE_POSITIVES	2	4	5	5	7	7	8	8	8	10	11	13	14	16	17	18	19	19	19	20	20	21	23	23	23	23	23	23	23	24	24	25	25	25	25	25	25	25	25	25	26	26	26	26	26	26	27
12	0.778402	NUM_TRUE_POSITIVES	6	7	7	7	7	7	8	12	17	19	19	19	19	20	21	21	21	23	23	23	24	24	24	24	24	24	24	25	25	25	25	25	25	26	26	26	27	27	27	27	27	27	27	27	27	27	27
12	0.774157	NUM_TRUE_POSITIVES	2	3	4	4	6	7	8	9	10	10	10	14	14	17	19	21	21	21	22	23	23	23	23	23	23	23	23	23	24	24	25	25	25	25	25	25	25	25	26	26	27	27	27	27	27	27	27
12	0.779245	NUM_TRUE_POSITIVES	5	5	8	8	8	8	8	8	8	10	10	10	11	11	11	11	11	11	13	13	13	13	13	13	13	13	13	13	13	13	13	14	15	16	16	17	17	18	19	19	19	21	21	21	22	22	23
12	0.758614	NUM_TRUE_POSITIVES	1	5	5	6	6	6	6	7	7	8	8	8	8	8	9	9	9	9	10	11	11	11	12	13	14	15	17	17	18	19	19	19	19	20	21	21	21	21	21	22	22	22	22	22	22	22	22
12	0.77138	NUM_TRUE_POSITIVES	7	8	10	10	10	11	12	13	13	14	14	14	14	15	15	15	18	18	18	19	19	19	19	20	20	20	20	20	20	20	20	20	20	20	20	20	20	20	20	20	21	21	21	21	21	21	21
12	0.810549	NUM_TRUE_POSITIVES	6	6	7	11	11	11	13	13	16	19	22	22	22	22	22	22	22	22	23	23	23	23	23	24	25	26	26	26	26	26	26	26	27	28	28	29	29	29	29	29	29	29	29	29	30	30	31
12	0.786111	NUM_TRUE_POSITIVES	3	7	9	12	14	14	14	14	14	14	14	14	15	15	16	17	18	19	20	21	21	21	21	21	21	21	21	22	22	22	22	22	23	23	23	23	23	23	23	23	24	24	24	24	25	25	25
12	0.793789	NUM_TRUE_POSITIVES	1	7	7	7	9	9	11	11	11	11	14	14	15	15	15	17	17	17	17	18	18	18	20	20	20	20	20	20	20	20	20	20	22	24	24	24	24	24	24	24	24	25	25	26	26	27	27
12	0.788951	NUM_TRUE_POSITIVES	6	7	11	11	11	12	13	17	17	17	17	17	18	18	18	19	19	20	20	20	21	21	21	21	22	22	23	23	23	23	24	25	25	25	25	25	25	25	25	25	25	25	25	25	25	25	25
12	0.779338	NUM_TRUE_POSITIVES	5	7	13	13	14	14	15	16	16	17	18	19	19	19	19	19	20	20	20	20	20	20	21	21	21	21	21	21	21	21	21	21	21	22	22	22	23	23	23	23	23	23	23	23	23	23	24
12	0.779744	NUM_TRUE_POSITIVES	0	7	8	8	8	10	10	11	11	11	12	13	14	15	16	17	17	17	17	17	19	19	19	19	19	19	19	19	19	20	20	20	20	21	21	22	22	22	22	22	23	24	25	26	26	26	26
12	0.764107	NUM_TRUE_POSITIVES	4	5	5	8	8	9	11	11	11	12	12	12	12	13	13	14	15	16	17	19	19	19	19	19	19	20	23	23	23	23	23	23	23	23	23	23	23	24	25	25	26	26	26	26	26	26	26
12	0.770755	NUM_TRUE_POSITIVES	5	5	6	7	7	7	10	13	13	13	15	15	15	15	15	16	16	17	18	19	19	19	19	20	21	22	22	22	22	22	22	22	24	24	24	25	26	27	27	27	27	27	27	27	27	27	27
12	0.796067	NUM_TRUE_POSITIVES	6	7	7	9	9	9	9	9	11	11	13	16	16	17	18	19	19	19	19	19	19	19	19	19	19	19	19	21	21	21	21	21	21	21	21	22	22	22	22	23	23	23	24	24	24	25	25
[truncated: 487 more columns]
