# Supplementary material for: Genome-wide computational identification of functional RNA elements in Trypanosoma brucei
Source: BMC Genomics. 2009 Aug 4;10:355. doi: 10.1186/1471-2164-10-355 (PMC2907701; doi:10.1186/1471-2164-10-355)
Supplement: Additional file 6 — Function prediction using regulatory motifs. This ZIP compressed file should be unpacked before viewing its contents. The results for prediction of each pathway are presented in a separate folder, named after the accession number of that pathway in KEGG database. Each folder contains several files named "validation.N.out", each of which represents the results of a hundred times two-fold cross-validation for that pathway, using N predicted motifs. Each cross-validation is shown in one row; plotting each row against the number of false positives will result in the ROC curve associated with the corresponding cross-validation experiment. The trained network is stored in "total.out", in which motifs are ordered according to their prediction power. L(α|MOTIF): the likelihood of being in pathway α given that the indicated motif is present in the indicated location of an mRNA; L(α|MOTIF): the likelihood of being in pathway α given that the indicated motif is NOT present in the indicated location of an mRNA. [file 1471-2164-10-355-S6.zip › tbr_KEGG_predict/001.tbr04070/validation.013.out]

Current time: Tue Feb 03 11:56:41 2009
This cluster: tbr04070
A 2-fold validation was used.
************************ VALIDATION ***********************
NUM_CLASSIFIERS	AUC	NUM_FALSE_POSITIVES	1	2	3	4	5	6	7	8	9	10	11	12	13	14	15	16	17	18	19	20	21	22	23	24	25	26	27	28	29	30	31	32	33	34	35	36	37	38	39	40	41	42	43	44	45	46	47
13	0.770006	NUM_TRUE_POSITIVES	10	13	13	13	13	13	13	14	14	14	14	14	15	16	16	16	16	16	17	18	19	19	19	20	20	20	20	20	20	21	21	21	22	22	22	22	22	22	22	23	23	23	23	23	23	25	25
13	0.805618	NUM_TRUE_POSITIVES	0	3	4	8	8	9	9	12	12	12	12	12	12	13	17	17	17	18	19	20	22	22	22	23	25	25	25	25	25	25	25	25	25	26	26	26	26	26	26	27	27	27	27	27	27	27	27
13	0.803215	NUM_TRUE_POSITIVES	8	9	10	10	10	10	11	11	12	12	13	14	15	16	17	17	20	23	23	23	23	24	24	24	24	24	24	24	24	24	24	27	27	27	27	27	27	28	28	28	29	30	30	30	30	30	31
13	0.806117	NUM_TRUE_POSITIVES	0	2	5	6	10	10	10	10	11	11	12	12	12	15	15	19	19	19	19	21	21	21	21	21	21	21	22	22	22	22	22	22	22	24	24	24	24	24	24	24	24	24	25	25	25	26	26
13	0.75568	NUM_TRUE_POSITIVES	2	5	6	8	9	9	11	13	13	13	15	15	15	16	16	16	16	16	17	18	18	18	19	19	19	19	19	19	19	19	19	19	19	19	20	20	20	20	20	22	22	22	22	22	22	22	22
13	0.711891	NUM_TRUE_POSITIVES	3	3	4	4	4	5	7	7	7	8	8	8	8	9	9	9	9	9	11	11	12	12	13	14	14	14	14	14	15	17	17	17	17	17	18	18	20	20	20	20	20	20	20	20	20	20	20
13	0.79794	NUM_TRUE_POSITIVES	1	5	5	6	6	6	7	9	11	13	13	14	17	17	17	18	18	18	18	18	18	18	18	19	20	22	23	23	23	23	24	24	24	24	24	24	24	25	25	26	26	26	27	28	28	28	28
13	0.764139	NUM_TRUE_POSITIVES	4	5	6	10	12	13	13	13	13	14	14	14	16	16	16	16	16	16	16	16	16	17	17	18	18	18	19	19	19	20	20	20	20	20	20	21	21	21	22	22	23	24	24	24	24	24	24
13	0.770787	NUM_TRUE_POSITIVES	1	4	5	6	7	8	9	10	11	12	12	12	13	13	13	13	14	15	16	16	16	16	17	17	17	19	19	20	21	21	21	21	22	23	23	23	24	24	24	24	24	24	24	25	25	25	25
13	0.771785	NUM_TRUE_POSITIVES	8	9	9	12	12	12	14	14	14	14	14	14	15	15	16	17	19	19	20	20	20	21	21	21	21	21	21	21	21	21	21	21	22	22	22	22	22	22	22	22	22	22	22	22	23	24	24
13	0.765762	NUM_TRUE_POSITIVES	3	6	6	6	6	7	7	9	10	10	10	10	11	12	12	12	12	13	13	13	14	14	14	14	14	15	15	15	15	15	15	15	16	16	17	17	17	17	17	17	17	17	17	17	19	19	19
13	0.776436	NUM_TRUE_POSITIVES	3	8	8	9	11	12	12	12	12	13	15	15	15	15	15	15	15	15	16	18	18	20	21	21	21	22	23	23	23	23	23	23	23	23	23	23	23	23	23	24	24	24	24	24	24	24	24
13	0.745787	NUM_TRUE_POSITIVES	9	9	9	9	9	10	12	14	14	15	16	16	16	16	16	16	16	17	19	19	19	19	20	20	20	20	20	20	20	20	20	20	20	20	20	20	20	20	21	21	22	22	22	22	22	22	22
13	0.785206	NUM_TRUE_POSITIVES	2	5	10	10	11	11	12	12	12	12	13	14	14	15	17	20	20	21	22	22	23	23	24	25	25	25	25	26	26	26	26	26	26	26	27	27	27	27	27	27	27	27	27	27	27	27	27
13	0.718383	NUM_TRUE_POSITIVES	1	7	7	8	9	11	13	13	13	13	13	13	13	13	13	14	14	14	14	14	14	15	16	16	16	16	16	16	16	16	17	17	18	18	18	19	20	21	22	22	23	24	24	24	24	25	25
13	0.792665	NUM_TRUE_POSITIVES	6	6	11	11	11	11	11	13	14	14	15	15	16	17	17	17	17	17	17	17	17	18	18	18	18	18	18	18	18	18	18	19	19	20	22	22	22	22	22	22	23	23	23	23	24	24	24
13	0.75877	NUM_TRUE_POSITIVES	2	3	4	5	5	6	7	8	8	9	9	9	13	17	17	17	17	17	18	18	18	18	18	18	18	19	19	19	19	19	20	20	20	21	21	21	22	22	22	22	22	22	22	22	22	22	22
13	0.793695	NUM_TRUE_POSITIVES	5	7	7	12	14	14	14	14	15	15	15	15	15	15	15	15	15	16	16	17	19	20	21	21	22	22	22	22	22	22	22	22	22	22	23	23	24	24	25	25	26	26	26	26	26	26	26
13	0.773908	NUM_TRUE_POSITIVES	4	4	4	4	5	5	11	11	11	11	12	13	14	15	16	16	16	16	16	17	17	17	17	17	17	17	17	17	17	17	17	17	18	18	18	18	18	18	18	18	18	19	20	22	22	22	22
13	0.768508	NUM_TRUE_POSITIVES	2	6	8	8	8	8	8	8	8	10	10	11	12	13	15	15	15	15	15	15	16	17	17	17	17	18	18	19	19	19	19	19	19	19	19	19	19	19	19	19	19	21	21	22	22	22	22
13	0.760799	NUM_TRUE_POSITIVES	7	8	8	9	10	11	12	14	14	14	15	16	18	18	19	20	20	20	20	21	21	21	21	21	21	21	21	21	21	21	21	21	22	24	25	25	25	25	25	25	25	25	25	26	26	26	26
13	0.807834	NUM_TRUE_POSITIVES	3	7	7	9	11	11	13	15	17	18	19	19	19	20	21	22	22	22	22	22	22	23	23	23	23	23	23	24	24	24	24	24	24	24	24	24	24	24	25	25	25	26	26	27	27	27	27
13	0.779682	NUM_TRUE_POSITIVES	1	3	7	11	11	11	12	13	13	14	15	16	17	18	18	18	18	18	18	18	18	18	18	18	18	18	18	18	18	18	19	20	21	21	22	23	24	24	24	24	25	26	27	27	27	27	27
13	0.789607	NUM_TRUE_POSITIVES	7	8	9	9	9	9	9	10	10	14	14	14	15	15	16	17	17	18	19	19	20	21	21	23	23	23	23	23	23	23	23	23	23	23	23	23	23	23	24	24	24	24	25	25	26	26	26
13	0.762391	NUM_TRUE_POSITIVES	2	4	9	9	9	10	10	11	11	15	16	17	19	19	19	19	19	21	21	21	21	21	21	21	21	21	21	21	22	22	22	22	22	22	23	23	23	23	24	24	24	24	24	24	25	25	25
13	0.808895	NUM_TRUE_POSITIVES	5	8	8	11	11	11	12	15	15	15	15	15	17	17	17	19	20	21	22	23	23	23	23	23	23	23	23	23	23	23	23	23	23	23	23	23	23	23	23	23	23	23	24	24	26	26	27
13	0.798159	NUM_TRUE_POSITIVES	9	9	10	10	13	13	14	14	14	14	16	16	17	18	19	20	20	20	20	20	21	22	23	24	25	26	26	27	27	27	27	27	27	27	28	28	28	28	28	28	28	28	28	28	28	28	28
13	0.774782	NUM_TRUE_POSITIVES	5	5	5	6	8	10	10	10	11	11	11	11	12	14	14	14	15	15	15	16	17	18	20	20	21	22	23	23	23	23	23	23	23	23	23	23	23	23	23	23	23	23	23	24	24	24	25
13	0.80309	NUM_TRUE_POSITIVES	6	7	11	11	11	12	12	12	13	13	15	18	18	20	21	21	21	21	21	22	22	22	23	24	24	25	25	25	26	26	26	26	26	26	26	26	26	26	26	26	26	27	27	27	27	27	27
13	0.771754	NUM_TRUE_POSITIVES	3	7	8	9	9	10	11	16	17	19	19	19	20	20	20	20	20	20	20	20	20	21	21	21	21	22	22	22	22	22	22	22	22	22	23	23	23	23	23	24	24	24	25	25	26	26	26
13	0.782896	NUM_TRUE_POSITIVES	7	9	10	13	13	13	13	13	14	16	16	16	16	16	16	16	16	16	16	17	17	17	17	18	19	19	19	20	20	21	21	22	23	24	24	24	24	24	24	24	24	24	24	24	24	25	25
13	0.782303	NUM_TRUE_POSITIVES	3	3	3	7	8	10	10	10	10	10	11	13	13	13	14	15	15	16	18	19	20	21	21	21	22	22	22	22	22	22	23	23	23	23	24	25	25	25	25	25	25	25	25	25	25	25	26
13	0.735955	NUM_TRUE_POSITIVES	2	4	4	5	5	5	5	7	10	10	10	10	12	12	12	12	12	13	15	15	15	15	15	15	15	15	15	15	15	16	16	16	16	16	16	17	17	17	18	18	19	19	19	20	20	21	22
13	0.776436	NUM_TRUE_POSITIVES	4	4	4	4	5	8	8	9	9	9	9	11	11	12	12	12	13	15	15	15	15	18	18	18	19	19	19	19	19	19	19	19	19	19	19	19	19	19	19	20	21	22	22	22	22	22	22
13	0.779057	NUM_TRUE_POSITIVES	7	7	9	9	12	12	14	14	15	16	17	17	17	17	19	19	19	24	24	24	24	24	24	24	24	24	24	24	24	24	24	24	24	24	24	24	24	25	25	25	25	26	26	26	26	27	27
13	0.771816	NUM_TRUE_POSITIVES	7	7	9	12	12	12	12	12	13	13	13	13	13	13	13	13	13	13	13	15	15	15	15	15	15	15	16	18	18	18	18	18	18	19	20	20	20	20	21	22	22	22	22	22	22	22	22
13	0.805712	NUM_TRUE_POSITIVES	2	10	12	12	12	14	17	20	20	20	20	20	20	20	20	21	21	21	22	22	23	24	24	24	24	24	25	25	26	26	26	26	26	26	27	28	28	28	28	28	28	28	28	28	28	28	29
13	0.786985	NUM_TRUE_POSITIVES	0	6	12	12	12	13	15	15	15	15	16	18	18	18	18	18	19	20	21	22	22	22	22	22	22	22	22	22	22	22	22	22	22	22	22	22	22	22	23	23	23	23	23	24	24	24	25
13	0.795787	NUM_TRUE_POSITIVES	4	4	4	4	12	13	14	14	14	14	16	17	18	19	19	19	19	20	20	20	20	20	20	20	20	20	21	21	21	21	21	21	21	21	21	21	21	21	21	21	21	21	21	21	22	22	22
13	0.797378	NUM_TRUE_POSITIVES	0	6	6	7	7	7	8	8	9	9	11	13	16	16	17	17	17	17	18	18	18	18	18	20	20	20	21	22	22	22	22	23	23	23	23	23	25	25	25	26	26	27	27	28	28	29	30
13	0.791042	NUM_TRUE_POSITIVES	9	9	10	10	10	10	10	11	12	12	12	14	15	16	17	18	19	19	19	19	20	21	22	22	23	23	23	23	23	24	24	24	24	24	24	24	25	25	25	25	25	25	26	26	26	26	26
13	0.77862	NUM_TRUE_POSITIVES	1	5	6	7	7	9	9	9	9	9	10	11	12	12	13	15	16	17	17	17	17	17	17	19	19	19	19	20	20	20	20	21	21	21	22	22	22	22	23	24	24	24	24	24	25	25	25
13	0.763171	NUM_TRUE_POSITIVES	1	1	1	1	2	5	6	8	10	12	12	12	12	13	13	13	13	13	13	14	15	15	15	16	18	19	19	19	19	19	19	19	20	20	20	20	20	20	20	20	20	21	22	23	23	23	23
13	0.778839	NUM_TRUE_POSITIVES	2	3	5	8	9	11	11	11	11	11	11	13	14	14	18	19	19	19	19	19	19	19	19	19	19	19	19	19	19	20	20	20	20	20	21	23	23	23	23	23	23	23	23	23	24	24	24
13	0.770662	NUM_TRUE_POSITIVES	1	2	4	4	5	7	7	7	10	10	12	12	12	12	14	15	15	15	15	15	15	15	16	16	16	16	16	16	16	16	17	18	18	19	19	20	21	22	22	22	22	22	22	22	22	22	22
13	0.773096	NUM_TRUE_POSITIVES	2	2	3	5	5	5	5	5	7	7	8	8	8	8	9	9	12	12	12	13	13	14	15	15	17	17	17	17	17	17	18	18	18	18	19	19	20	21	21	21	21	21	21	21	21	21	21
13	0.769351	NUM_TRUE_POSITIVES	7	7	8	9	9	10	11	12	14	15	16	18	18	18	18	19	20	22	22	23	23	24	24	24	26	26	26	26	26	26	26	26	26	26	26	26	26	26	26	26	26	26	26	26	26	26	26
13	0.778152	NUM_TRUE_POSITIVES	0	2	4	4	6	8	9	11	11	11	11	11	11	12	12	12	12	12	13	14	15	17	17	17	17	17	17	17	17	18	18	18	18	19	19	19	19	19	19	19	20	20	20	20	20	20	21
13	0.748002	NUM_TRUE_POSITIVES	0	9	9	10	10	12	12	12	13	15	15	15	15	15	15	15	15	15	15	16	16	16	16	17	18	18	18	18	18	18	18	18	18	18	18	18	18	18	18	19	19	20	21	22	23	24	24
13	0.782116	NUM_TRUE_POSITIVES	1	6	11	11	11	11	11	13	13	13	14	15	16	16	17	17	17	18	20	20	21	22	23	23	24	24	25	25	25	25	25	26	26	27	27	28	29	29	29	30	30	30	30	30	30	30	30
13	0.767135	NUM_TRUE_POSITIVES	2	7	7	7	7	8	8	11	11	11	11	11	11	13	15	15	15	16	17	18	18	18	18	18	18	18	18	18	18	18	18	18	19	19	19	19	19	19	19	19	20	20	21	21	22	23	23
13	0.776529	NUM_TRUE_POSITIVES	5	6	6	6	7	8	10	10	11	12	15	19	19	19	19	20	21	22	22	26	26	26	26	26	26	26	26	26	26	26	26	26	26	26	26	26	27	27	27	27	27	27	27	27	28	28	28
13	0.768789	NUM_TRUE_POSITIVES	4	6	6	7	7	8	10	10	10	10	10	10	13	13	13	13	13	14	15	15	15	15	15	16	16	16	16	17	18	19	19	19	19	19	19	20	20	20	20	20	20	21	22	22	22	22	22
13	0.761735	NUM_TRUE_POSITIVES	2	3	5	7	8	9	9	11	11	11	11	12	12	12	14	14	14	14	15	16	16	16	16	16	18	18	18	19	19	20	20	20	21	21	22	22	23	24	25	25	25	25	25	25	25	25	25
13	0.762672	NUM_TRUE_POSITIVES	2	11	13	13	14	17	20	20	20	20	20	20	22	23	24	25	25	25	25	25	25	25	25	25	25	25	25	26	26	26	27	27	27	27	27	28	28	28	28	28	28	28	28	28	28	28	28
13	0.792322	NUM_TRUE_POSITIVES	3	7	9	12	15	15	17	17	17	17	17	18	18	20	20	20	20	21	22	23	23	23	23	24	25	25	25	25	26	28	29	29	29	29	29	29	29	29	29	29	29	29	29	29	29	29	29
13	0.796348	NUM_TRUE_POSITIVES	1	3	6	10	13	13	13	13	13	14	14	15	16	16	16	17	17	17	17	17	18	18	18	18	18	18	18	19	20	21	22	23	23	23	23	23	23	23	23	24	24	24	25	25	26	26	27
13	0.793851	NUM_TRUE_POSITIVES	1	1	5	5	7	9	10	10	10	12	14	14	15	15	15	15	15	15	15	15	15	15	16	16	16	16	18	18	19	20	21	21	21	22	22	23	23	24	26	26	26	26	26	26	26	26	26
13	0.77887	NUM_TRUE_POSITIVES	5	5	5	7	7	7	11	12	12	14	14	15	15	16	16	16	16	17	19	19	19	20	20	20	21	21	21	22	22	22	23	23	24	25	25	25	26	26	26	27	27	28	28	28	29	29	30
13	0.804994	NUM_TRUE_POSITIVES	6	8	9	9	11	13	13	13	13	15	16	17	18	18	18	18	19	20	20	20	20	20	20	20	20	20	20	20	21	22	22	22	23	25	27	27	27	27	27	27	27	27	27	27	27	27	27
13	0.792541	NUM_TRUE_POSITIVES	5	5	9	10	11	13	13	13	13	14	14	14	14	14	14	14	15	16	16	17	19	19	19	19	20	20	21	22	23	23	25	28	28	28	28	28	28	28	28	28	28	28	28	28	28	28	28
13	0.790325	NUM_TRUE_POSITIVES	8	8	11	11	11	12	12	12	12	12	12	14	16	16	16	17	17	17	17	19	19	19	19	19	19	19	22	23	23	23	25	25	25	25	25	25	25	25	25	25	26	26	26	27	27	28	28
13	0.805275	NUM_TRUE_POSITIVES	7	7	7	8	8	8	9	10	11	13	13	15	17	17	17	18	18	18	19	20	21	23	23	23	23	24	25	25	25	25	27	27	27	27	27	27	27	27	27	27	27	27	27	27	27	27	27
13	0.772222	NUM_TRUE_POSITIVES	1	5	5	5	8	11	11	11	12	14	14	15	15	15	15	16	16	16	16	16	16	16	16	16	18	18	18	18	18	18	18	18	18	21	21	22	22	22	23	23	23	23	23	23	24	24	25
13	0.753839	NUM_TRUE_POSITIVES	5	5	11	11	12	12	13	13	13	13	13	14	14	14	14	16	17	17	17	17	17	18	18	18	19	19	20	20	21	21	21	21	21	21	21	22	22	22	22	22	22	23	23	23	23	23	23
13	0.764669	NUM_TRUE_POSITIVES	5	10	10	11	11	11	11	11	11	12	12	13	14	14	14	15	16	16	16	16	16	16	16	17	18	18	18	18	18	18	18	19	20	20	20	20	20	20	20	20	20	20	20	20	20	20	20
13	0.802622	NUM_TRUE_POSITIVES	0	10	10	10	11	13	13	13	15	15	15	16	16	16	19	21	21	21	21	23	23	24	24	25	25	25	25	25	25	26	27	29	29	29	29	29	29	29	29	29	29	29	30	30	30	30	30
13	0.787172	NUM_TRUE_POSITIVES	5	6	6	10	11	12	13	14	16	16	17	18	18	19	19	19	20	20	20	20	20	20	20	20	20	20	20	20	20	21	21	21	24	25	25	25	25	26	26	26	26	26	26	26	26	26	26
13	0.735081	NUM_TRUE_POSITIVES	3	5	7	8	10	10	10	10	14	14	14	15	16	17	17	17	18	19	19	19	19	19	19	19	19	19	19	19	19	19	19	20	20	20	20	21	21	21	21	21	22	22	22	22	23	23	23
13	0.801623	NUM_TRUE_POSITIVES	8	8	9	9	9	11	11	14	15	15	15	15	16	17	18	18	18	18	18	19	20	20	21	22	22	23	24	24	24	24	24	24	24	24	24	25	25	25	26	26	26	26	26	26	26	26	26
13	0.766698	NUM_TRUE_POSITIVES	4	5	6	6	8	11	12	13	13	14	15	17	17	17	17	17	17	18	18	18	18	18	18	18	18	18	19	20	21	22	23	23	23	23	23	23	23	23	23	23	23	23	23	23	23	23	23
13	0.7549	NUM_TRUE_POSITIVES	2	3	4	4	6	6	6	7	11	11	11	11	11	11	12	13	14	14	14	14	14	15	16	16	16	16	16	16	16	16	16	16	16	19	19	23	23	24	24	24	24	25	25	26	26	27	27
13	0.784176	NUM_TRUE_POSITIVES	6	6	6	6	8	8	11	11	12	15	17	19	19	19	19	20	20	20	20	20	20	20	21	21	21	21	22	23	23	23	23	23	23	24	24	24	24	24	24	25	26	26	26	26	26	26	27
13	0.764295	NUM_TRUE_POSITIVES	4	4	8	9	13	13	13	14	14	14	14	15	17	17	17	19	19	20	20	20	20	20	20	20	20	20	20	20	20	20	20	20	21	21	22	22	23	24	24	24	24	24	24	24	24	24	24
13	0.749938	NUM_TRUE_POSITIVES	7	7	7	7	7	7	10	12	12	16	16	16	16	16	16	16	16	17	18	18	18	18	18	18	18	18	19	20	20	20	20	20	21	21	21	21	21	21	22	23	24	24	24	24	24	24	24
13	0.768321	NUM_TRUE_POSITIVES	1	3	6	7	9	10	11	13	14	14	14	14	14	15	17	17	17	17	17	17	18	18	18	18	18	18	18	18	18	18	19	20	20	21	21	21	21	21	21	21	21	22	22	22	22	22	23
13	0.765605	NUM_TRUE_POSITIVES	5	7	7	8	9	11	11	12	12	12	12	13	13	13	14	15	15	16	17	18	18	18	18	18	18	18	18	18	18	19	19	19	20	20	20	20	20	20	20	20	20	20	21	22	23	24	24
13	0.731461	NUM_TRUE_POSITIVES	2	5	5	5	5	6	6	8	11	11	11	11	11	11	13	13	14	14	15	16	16	16	16	16	16	17	18	18	18	19	19	19	19	19	19	19	19	19	19	19	19	19	19	19	19	19	19
13	0.809738	NUM_TRUE_POSITIVES	6	6	7	11	11	11	16	16	16	16	17	17	17	17	18	19	20	24	24	26	26	26	26	26	26	26	26	26	26	26	26	26	26	26	27	27	27	28	29	29	29	29	29	29	29	29	30
13	0.764076	NUM_TRUE_POSITIVES	5	7	8	8	8	8	8	9	10	13	14	15	16	18	19	21	21	22	22	22	23	23	23	23	23	23	23	23	23	24	24	24	24	24	24	24	24	24	24	24	24	24	24	25	27	27	27
13	0.761298	NUM_TRUE_POSITIVES	2	6	6	6	6	6	8	9	10	10	10	10	10	10	10	11	11	11	11	12	14	14	14	14	14	14	14	15	15	15	16	16	16	16	16	16	16	16	17	20	22	22	22	22	22	22	22
13	0.692853	NUM_TRUE_POSITIVES	0	0	0	0	0	3	3	4	4	7	7	7	7	7	7	9	9	10	10	10	10	10	11	12	12	12	12	12	12	12	12	12	12	12	12	12	12	12	13	15	15	16	16	17	17	17	17
13	0.801841	NUM_TRUE_POSITIVES	1	8	9	10	12	14	14	14	14	14	18	18	18	18	18	19	19	19	19	20	20	21	22	22	22	22	22	22	22	22	22	23	23	23	23	26	26	26	26	26	26	26	27	27	27	28	28
13	0.797066	NUM_TRUE_POSITIVES	4	8	10	11	12	12	13	15	15	15	16	16	16	16	16	21	21	21	22	22	22	23	23	23	25	25	25	25	25	25	25	25	26	26	26	26	26	26	26	26	26	26	26	29	29	30	30
13	0.761017	NUM_TRUE_POSITIVES	3	4	7	7	8	8	9	9	11	12	14	14	14	14	14	14	14	14	15	16	16	16	16	16	17	17	17	17	18	19	19	19	19	19	19	19	19	19	19	19	19	20	20	20	20	20	21
13	0.805712	NUM_TRUE_POSITIVES	2	7	8	8	10	10	10	10	10	10	12	12	14	17	17	17	18	18	19	20	21	22	22	22	22	23	23	23	24	24	24	24	25	25	25	25	25	25	25	25	25	26	26	26	26	26	26
13	0.778745	NUM_TRUE_POSITIVES	6	6	8	8	8	8	8	12	17	19	20	20	20	20	21	21	21	23	23	23	23	23	23	23	24	24	24	24	25	25	25	26	26	27	27	27	27	27	27	27	27	27	27	27	27	27	27
13	0.780275	NUM_TRUE_POSITIVES	2	3	4	4	6	9	9	10	10	11	11	14	14	17	19	21	21	21	22	23	23	23	23	23	23	23	23	23	24	24	24	25	25	25	25	25	25	25	26	26	27	27	27	27	27	27	27
13	0.791386	NUM_TRUE_POSITIVES	3	4	7	7	10	12	12	12	12	12	13	15	15	15	15	16	16	17	17	17	17	17	17	17	17	17	17	17	17	17	18	19	19	19	19	19	19	21	23	23	23	24	24	24	24	24	24
13	0.752497	NUM_TRUE_POSITIVES	1	5	5	6	6	7	7	7	7	8	8	8	8	8	9	9	9	9	10	11	11	11	11	12	12	12	12	14	16	18	18	18	19	19	19	19	20	21	21	21	21	21	21	22	22	22	22
13	0.769288	NUM_TRUE_POSITIVES	1	10	10	10	10	11	12	13	14	14	14	14	14	14	15	15	18	18	18	18	19	19	19	19	20	20	20	20	20	20	20	20	20	20	20	20	20	20	20	20	20	20	20	20	21	21	22
13	0.815012	NUM_TRUE_POSITIVES	2	8	8	11	13	13	13	13	13	15	18	20	23	23	23	23	23	23	23	23	25	25	26	26	26	26	26	27	28	28	28	29	29	29	29	30	30	30	30	30	30	30	30	30	30	30	31
13	0.786673	NUM_TRUE_POSITIVES	5	10	11	13	14	16	16	16	16	16	16	16	16	17	17	17	18	18	19	20	22	22	22	22	22	22	22	22	22	22	23	23	23	23	23	24	24	24	24	24	24	25	25	25	25	26	26
13	0.792197	NUM_TRUE_POSITIVES	1	9	9	9	10	10	11	12	12	12	12	13	13	15	16	16	16	16	17	17	17	18	18	18	20	20	20	20	20	20	20	20	20	20	21	23	24	24	24	24	24	24	24	25	25	25	26
13	0.790637	NUM_TRUE_POSITIVES	6	7	11	11	11	12	13	17	17	17	17	18	18	18	18	19	20	20	20	21	21	21	21	21	22	22	23	23	23	23	24	25	25	25	25	25	25	25	25	25	25	25	25	25	25	25	25
13	0.780774	NUM_TRUE_POSITIVES	5	7	13	13	14	14	15	17	17	18	19	19	19	19	19	19	20	20	20	20	20	20	21	21	21	21	21	21	21	21	21	21	22	22	22	23	23	23	23	23	23	23	23	23	23	23	24
13	0.781086	NUM_TRUE_POSITIVES	0	7	8	8	8	10	10	11	11	11	12	13	14	15	16	17	17	17	17	17	19	19	19	19	19	19	19	19	19	20	20	20	20	21	21	22	22	22	22	22	23	24	25	26	26	26	26
13	0.765512	NUM_TRUE_POSITIVES	4	5	6	8	8	9	11	11	11	12	12	12	12	13	13	14	15	16	17	19	19	19	19	19	19	20	23	23	23	23	23	23	23	23	23	23	23	24	25	25	25	25	26	26	26	26	26
13	0.771411	NUM_TRUE_POSITIVES	5	5	6	7	7	7	10	13	13	13	14	15	15	15	15	16	16	17	18	19	19	19	19	20	21	22	22	22	22	22	22	24	24	24	24	25	26	27	27	27	27	27	27	27	27	27	27
13	0.796504	NUM_TRUE_POSITIVES	6	7	7	9	9	9	9	9	11	11	14	15	16	16	18	19	19	19	19	19	19	19	19	19	19	19	21	21	21	21	21	21	21	21	21	22	22	22	22	23	23	23	24	24	24	25	25
[truncated: 487 more columns]
