# Supplementary material for: Genome-wide computational identification of functional RNA elements in Trypanosoma brucei
Source: BMC Genomics. 2009 Aug 4;10:355. doi: 10.1186/1471-2164-10-355 (PMC2907701; doi:10.1186/1471-2164-10-355)
Supplement: Additional file 6 — Function prediction using regulatory motifs. This ZIP compressed file should be unpacked before viewing its contents. The results for prediction of each pathway are presented in a separate folder, named after the accession number of that pathway in KEGG database. Each folder contains several files named "validation.N.out", each of which represents the results of a hundred times two-fold cross-validation for that pathway, using N predicted motifs. Each cross-validation is shown in one row; plotting each row against the number of false positives will result in the ROC curve associated with the corresponding cross-validation experiment. The trained network is stored in "total.out", in which motifs are ordered according to their prediction power. L(α|MOTIF): the likelihood of being in pathway α given that the indicated motif is present in the indicated location of an mRNA; L(α|MOTIF): the likelihood of being in pathway α given that the indicated motif is NOT present in the indicated location of an mRNA. [file 1471-2164-10-355-S6.zip › tbr_KEGG_predict/001.tbr04070/validation.014.out]

Current time: Tue Feb 03 11:56:41 2009
This cluster: tbr04070
A 2-fold validation was used.
************************ VALIDATION ***********************
NUM_CLASSIFIERS	AUC	NUM_FALSE_POSITIVES	1	2	3	4	5	6	7	8	9	10	11	12	13	14	15	16	17	18	19	20	21	22	23	24	25	26	27	28	29	30	31	32	33	34	35	36	37	38	39	40	41	42	43	44	45	46	47
14	0.76829	NUM_TRUE_POSITIVES	10	13	13	13	13	13	13	13	14	14	14	14	14	15	15	16	16	16	16	17	18	19	19	19	20	20	20	20	20	20	20	20	21	21	21	22	22	22	22	23	23	23	23	23	23	23	24
14	0.804432	NUM_TRUE_POSITIVES	0	3	4	8	9	9	11	12	12	12	12	12	13	16	16	16	18	20	20	20	21	22	22	22	23	23	25	25	25	25	25	26	26	26	26	26	26	26	27	27	27	27	27	27	27	27	27
14	0.80128	NUM_TRUE_POSITIVES	8	9	10	10	10	10	11	11	12	12	13	15	15	15	16	17	22	22	22	23	23	23	23	23	24	24	24	24	24	24	24	24	24	27	27	27	27	27	27	27	28	28	29	29	30	30	30
14	0.807085	NUM_TRUE_POSITIVES	0	2	5	6	10	10	10	10	11	11	12	12	12	15	15	19	19	19	21	21	21	21	21	21	21	21	22	22	22	22	22	22	22	24	24	24	24	24	24	24	24	24	25	25	25	26	26
14	0.756804	NUM_TRUE_POSITIVES	2	5	6	8	9	9	11	13	13	13	15	15	15	16	16	16	16	16	17	18	18	18	19	19	19	19	19	19	19	19	19	19	19	19	20	20	20	20	20	22	22	22	22	22	22	22	22
14	0.720662	NUM_TRUE_POSITIVES	3	4	4	4	6	6	7	7	7	9	10	10	10	11	11	11	11	11	11	12	12	13	13	14	16	18	18	18	18	18	18	18	18	18	18	18	20	20	20	20	20	21	21	21	21	21	21
14	0.798627	NUM_TRUE_POSITIVES	1	5	5	5	6	6	7	8	10	12	13	13	14	17	17	17	17	19	19	20	20	20	20	20	20	20	20	20	20	20	21	23	23	23	23	23	23	23	24	24	24	25	25	26	26	27	27
14	0.763514	NUM_TRUE_POSITIVES	3	4	5	10	12	13	13	13	13	14	14	14	16	16	16	16	16	16	16	16	17	17	18	18	18	19	19	19	20	20	20	20	20	20	20	21	21	21	22	22	23	23	24	24	24	24	24
14	0.772909	NUM_TRUE_POSITIVES	1	4	5	6	7	8	9	10	11	12	12	12	13	13	13	13	14	15	16	16	16	16	17	17	17	19	19	20	21	21	22	22	22	23	23	23	24	24	24	24	24	24	24	24	24	25	25
14	0.767665	NUM_TRUE_POSITIVES	4	9	9	12	12	12	12	14	14	14	14	14	15	15	16	18	18	19	20	21	21	21	21	21	21	21	21	21	21	21	21	21	22	22	22	22	22	22	22	22	22	22	22	22	23	24	24
14	0.767728	NUM_TRUE_POSITIVES	3	6	6	6	6	7	7	9	10	10	10	10	11	12	12	12	12	13	13	13	14	14	14	14	14	15	15	15	15	15	16	16	16	17	17	17	17	17	17	17	17	17	17	19	19	19	19
14	0.777466	NUM_TRUE_POSITIVES	3	8	8	9	11	12	12	12	12	13	15	15	15	15	15	15	15	15	16	18	18	20	21	21	21	22	23	23	23	23	23	23	23	23	23	23	23	23	23	23	24	24	24	24	24	24	24
14	0.746848	NUM_TRUE_POSITIVES	9	9	9	9	9	10	12	14	14	15	16	16	16	16	16	16	16	17	19	19	19	20	20	20	20	20	20	20	20	20	20	20	20	20	20	20	20	20	21	21	22	22	22	22	22	22	22
14	0.792541	NUM_TRUE_POSITIVES	2	5	10	10	11	11	12	12	12	13	14	15	15	15	17	20	21	22	22	22	23	24	25	25	25	25	25	26	26	26	26	26	26	27	27	27	27	27	27	27	27	27	27	27	28	28	28
14	0.714576	NUM_TRUE_POSITIVES	0	8	8	9	9	10	12	12	14	14	14	14	14	14	14	14	14	14	14	14	14	15	16	16	16	16	16	16	16	17	17	17	17	17	17	17	18	18	19	20	21	22	24	24	24	24	25
14	0.787703	NUM_TRUE_POSITIVES	6	6	11	11	11	11	12	14	14	14	15	15	15	15	17	17	17	17	17	17	18	18	18	18	18	18	18	18	19	19	19	20	21	21	22	23	23	23	23	23	23	23	23	23	23	24	24
14	0.75877	NUM_TRUE_POSITIVES	2	3	4	5	6	7	7	8	8	9	9	9	12	16	17	17	17	17	17	18	18	18	18	18	19	19	20	20	20	20	20	20	21	22	22	22	22	22	22	22	22	22	22	22	22	22	22
14	0.792541	NUM_TRUE_POSITIVES	5	7	7	11	14	14	14	14	15	15	15	15	15	15	15	16	16	16	16	17	19	21	21	22	22	22	22	22	22	22	22	22	22	23	23	24	24	25	25	26	26	26	26	26	26	26	26
14	0.775905	NUM_TRUE_POSITIVES	4	4	4	4	5	10	11	11	11	11	12	13	14	15	16	16	16	16	16	17	17	17	17	17	17	17	17	17	17	17	18	18	18	18	18	18	18	18	18	18	19	20	22	22	22	22	22
14	0.766511	NUM_TRUE_POSITIVES	1	6	7	8	8	8	8	8	8	8	10	11	11	15	16	16	16	16	16	16	16	16	16	16	16	17	18	19	19	19	19	19	19	19	19	19	19	19	19	19	19	19	19	20	22	22	22
14	0.759238	NUM_TRUE_POSITIVES	4	7	8	8	9	11	11	12	14	14	15	16	18	18	19	20	20	20	20	21	21	21	21	21	21	21	21	21	21	21	21	21	22	22	25	25	25	25	25	25	25	26	26	26	26	26	26
14	0.811517	NUM_TRUE_POSITIVES	4	9	9	11	13	13	16	17	18	19	20	20	20	20	21	21	21	22	23	23	24	24	24	24	24	24	25	26	27	27	27	27	27	27	27	27	28	28	28	28	28	28	28	28	29	29	29
14	0.780087	NUM_TRUE_POSITIVES	1	3	7	11	11	11	12	13	13	15	16	17	17	17	17	18	18	18	18	18	18	18	18	18	18	18	18	18	18	21	21	21	22	22	22	23	23	24	24	24	25	26	27	27	27	27	27
14	0.792197	NUM_TRUE_POSITIVES	7	8	9	9	9	9	10	10	14	14	14	14	15	15	16	17	17	18	19	19	20	21	22	23	23	23	23	23	23	23	23	23	23	23	23	23	23	23	24	24	24	25	25	25	26	26	26
14	0.769725	NUM_TRUE_POSITIVES	4	6	10	10	10	11	12	12	13	14	14	15	16	18	18	18	19	19	19	21	21	21	21	21	21	21	21	21	23	23	23	23	23	23	23	23	23	23	24	24	25	25	25	25	25	26	26
14	0.809863	NUM_TRUE_POSITIVES	5	8	8	8	11	11	15	15	15	15	15	15	17	17	17	19	20	21	22	23	23	23	23	23	23	23	23	23	23	23	23	23	23	23	23	23	23	23	23	23	23	23	24	24	26	26	27
14	0.804151	NUM_TRUE_POSITIVES	8	8	9	9	11	14	14	14	14	15	17	17	18	19	19	20	20	21	21	22	23	24	26	26	26	26	26	26	26	27	27	27	27	27	27	27	27	28	28	28	28	28	28	28	29	29	29
14	0.775156	NUM_TRUE_POSITIVES	5	5	5	6	8	10	10	11	11	11	11	11	12	14	14	14	15	15	15	16	17	18	21	21	22	22	23	23	23	23	23	23	23	23	23	23	23	23	23	23	23	23	24	24	25	25	25
14	0.804245	NUM_TRUE_POSITIVES	6	7	11	11	11	12	12	12	13	13	15	18	18	20	21	21	21	21	21	22	22	22	23	24	24	25	25	25	26	26	26	26	26	26	26	26	26	26	26	26	26	27	27	27	27	27	27
14	0.773502	NUM_TRUE_POSITIVES	3	7	8	9	10	11	12	16	17	19	19	19	20	20	20	20	20	20	20	20	20	21	21	21	21	22	22	22	22	22	22	22	22	22	23	23	23	23	23	24	24	24	25	25	26	26	26
14	0.784176	NUM_TRUE_POSITIVES	7	9	10	13	13	13	13	13	14	16	16	16	16	16	16	16	16	16	16	17	17	17	17	18	19	19	19	20	20	21	21	22	23	24	24	24	24	24	24	24	24	24	24	24	24	25	25
14	0.782647	NUM_TRUE_POSITIVES	3	3	3	7	8	10	10	10	10	10	11	13	13	13	14	15	15	16	18	19	20	21	21	21	22	22	22	22	22	22	23	23	23	23	24	25	25	25	25	25	25	25	25	25	25	26	26
14	0.738265	NUM_TRUE_POSITIVES	2	4	4	5	5	5	5	7	10	10	12	12	12	12	12	12	13	15	15	15	15	15	15	15	15	15	15	15	15	16	16	16	16	16	17	17	18	18	18	19	19	19	20	20	21	22	22
14	0.777684	NUM_TRUE_POSITIVES	4	4	4	4	5	8	9	9	9	11	11	12	12	12	12	13	13	15	15	15	16	18	18	18	19	19	19	19	19	19	19	19	19	19	19	19	19	19	19	19	19	20	21	22	22	22	22
14	0.778901	NUM_TRUE_POSITIVES	7	7	9	10	12	12	13	13	14	16	17	17	17	17	18	19	19	24	24	24	24	24	24	24	24	24	24	24	24	24	24	24	24	24	24	24	24	24	24	24	25	25	26	27	27	27	27
14	0.773283	NUM_TRUE_POSITIVES	6	6	7	9	12	12	12	12	12	12	13	13	13	13	13	13	13	13	13	13	15	15	15	15	15	15	15	15	15	16	17	18	18	18	18	18	19	20	20	20	21	22	22	22	22	22	22
14	0.803777	NUM_TRUE_POSITIVES	4	10	12	12	12	14	16	17	20	20	20	20	20	20	20	20	20	20	21	22	23	23	24	24	24	24	24	24	24	25	26	26	26	26	26	27	27	28	28	28	28	28	28	28	28	28	28
14	0.793227	NUM_TRUE_POSITIVES	0	8	11	13	13	14	15	16	16	16	16	17	18	20	20	20	20	21	21	22	22	22	23	23	24	24	24	24	24	24	24	24	25	25	25	25	25	25	25	25	25	25	26	26	26	26	27
14	0.798471	NUM_TRUE_POSITIVES	4	4	4	4	10	13	13	14	14	14	14	15	17	19	19	19	19	20	20	20	20	20	20	20	20	20	20	20	21	22	22	22	22	22	22	22	22	22	22	22	22	22	22	22	23	23	23
14	0.798377	NUM_TRUE_POSITIVES	0	6	6	7	7	7	8	8	9	9	11	13	16	16	17	17	17	17	18	18	18	18	18	20	20	20	21	22	22	22	22	23	23	23	23	24	25	25	25	26	26	27	27	28	28	29	30
14	0.792416	NUM_TRUE_POSITIVES	9	9	10	10	10	10	10	11	12	12	12	14	15	16	17	18	19	19	19	20	21	22	22	22	23	23	23	23	23	24	24	24	24	24	24	24	25	25	25	25	25	25	26	26	26	26	26
14	0.778901	NUM_TRUE_POSITIVES	1	5	6	7	7	9	9	9	9	9	10	11	12	12	13	15	16	17	17	17	17	17	17	17	18	19	19	20	20	20	20	21	21	21	22	22	22	22	23	23	23	23	23	24	25	25	25
14	0.765949	NUM_TRUE_POSITIVES	1	1	1	1	2	5	6	8	10	12	12	13	13	13	13	13	13	14	14	14	15	15	15	16	18	19	19	19	19	19	20	20	20	20	20	20	21	21	21	21	21	22	22	23	23	23	23
14	0.778184	NUM_TRUE_POSITIVES	2	3	6	8	9	11	11	11	11	11	11	14	14	16	17	18	18	19	19	19	19	19	19	19	19	19	19	19	20	20	20	20	20	21	22	23	23	23	23	23	23	23	24	24	24	24	24
14	0.773439	NUM_TRUE_POSITIVES	2	2	4	5	5	5	6	7	10	10	10	12	13	13	13	14	14	14	15	15	15	16	17	17	17	17	17	17	17	17	17	18	18	18	19	20	21	22	22	22	22	22	22	22	22	22	22
14	0.776561	NUM_TRUE_POSITIVES	2	4	4	4	5	6	6	6	6	8	8	8	8	8	8	13	13	14	15	15	15	16	16	16	16	16	16	16	18	18	18	18	18	18	19	19	19	19	19	19	19	19	19	19	19	19	19
14	0.770818	NUM_TRUE_POSITIVES	7	8	9	9	9	11	11	14	15	18	18	18	18	18	18	19	20	21	21	22	24	24	24	25	25	25	25	25	25	25	25	25	26	26	26	26	26	26	26	26	26	26	26	26	26	26	26
14	0.776061	NUM_TRUE_POSITIVES	0	2	4	4	4	6	8	8	8	11	11	11	11	11	11	11	11	11	11	11	12	12	12	13	14	16	18	18	18	18	18	19	19	19	19	19	19	20	20	20	20	20	20	20	20	20	20
14	0.750718	NUM_TRUE_POSITIVES	0	9	9	10	10	12	12	12	13	15	15	15	15	15	15	15	15	15	15	16	16	16	16	17	18	18	18	18	18	18	18	18	18	18	18	18	18	18	19	19	20	21	22	23	23	24	24
14	0.787547	NUM_TRUE_POSITIVES	2	9	12	12	12	13	13	14	14	14	15	16	17	17	17	17	17	18	19	20	22	22	22	22	22	23	23	23	24	25	26	26	26	27	28	28	28	29	29	30	30	30	30	30	30	30	30
14	0.768945	NUM_TRUE_POSITIVES	2	7	7	7	7	8	8	11	11	11	11	12	12	12	12	13	14	15	16	18	18	18	18	18	18	18	18	18	18	18	18	18	19	19	19	19	19	20	20	21	21	21	21	21	22	22	23
14	0.776748	NUM_TRUE_POSITIVES	5	6	6	6	7	8	10	10	11	12	15	19	19	19	19	20	21	22	22	26	26	26	26	26	26	26	26	26	26	26	26	26	26	26	26	26	27	27	27	27	27	27	27	27	27	27	28
14	0.765169	NUM_TRUE_POSITIVES	3	6	6	7	7	7	8	10	10	10	10	10	10	13	13	13	13	13	13	14	14	15	15	15	15	15	15	15	15	16	18	19	19	19	19	19	19	19	19	19	19	20	20	21	22	22	22
14	0.762984	NUM_TRUE_POSITIVES	2	3	5	7	8	8	9	11	11	11	11	12	12	13	15	15	15	15	16	17	17	17	17	18	18	19	19	19	19	20	20	21	21	21	21	21	22	22	22	23	23	24	25	25	25	25	25
14	0.76161	NUM_TRUE_POSITIVES	2	10	13	13	14	17	17	19	20	20	20	20	21	21	23	25	25	25	25	25	25	25	25	25	25	25	25	26	26	26	27	27	27	28	28	28	28	28	28	28	28	28	28	28	28	28	28
14	0.794007	NUM_TRUE_POSITIVES	3	7	9	13	17	17	17	17	17	17	17	18	18	19	19	19	20	20	20	21	22	23	23	23	25	25	25	26	26	27	28	28	28	28	28	28	28	28	28	28	28	28	28	28	28	28	29
14	0.796567	NUM_TRUE_POSITIVES	1	3	6	10	13	13	13	13	13	14	14	15	16	16	16	17	17	17	17	17	18	18	18	18	18	19	19	19	20	21	22	23	23	23	23	23	23	23	24	24	24	25	25	25	26	26	27
14	0.803839	NUM_TRUE_POSITIVES	5	5	8	8	8	8	9	9	11	13	14	15	16	16	16	16	16	16	16	16	16	16	16	16	16	17	17	17	19	21	22	22	23	23	23	23	24	24	24	24	25	25	25	26	27	28	28
14	0.779151	NUM_TRUE_POSITIVES	5	5	6	7	7	7	12	12	14	14	15	16	16	16	16	16	16	17	18	19	19	20	20	21	21	21	22	22	22	22	23	23	24	25	25	25	26	26	26	27	27	28	28	28	29	29	30
14	0.801873	NUM_TRUE_POSITIVES	1	8	9	9	11	13	13	13	13	15	16	17	18	18	18	18	19	20	20	20	20	20	20	20	20	20	20	20	21	22	22	22	23	25	25	27	27	27	27	27	27	27	27	27	27	27	27
14	0.792915	NUM_TRUE_POSITIVES	5	5	9	10	11	13	13	13	13	14	14	14	14	14	14	14	15	16	16	17	19	19	19	19	20	20	21	22	23	23	24	28	28	28	28	28	28	28	28	28	28	28	28	28	28	28	28
14	0.796723	NUM_TRUE_POSITIVES	8	8	10	10	11	12	12	12	12	12	12	13	15	17	17	17	17	17	18	19	19	19	19	19	19	19	19	19	19	22	23	23	23	25	25	25	25	25	25	25	25	25	25	26	26	26	27
14	0.808489	NUM_TRUE_POSITIVES	7	7	7	7	8	8	8	12	12	14	14	14	15	17	17	17	18	18	18	19	20	22	22	22	25	25	25	25	25	25	27	27	27	27	27	27	27	27	27	27	27	27	27	27	27	27	27
14	0.774282	NUM_TRUE_POSITIVES	1	5	5	5	10	10	11	11	12	13	14	14	14	14	14	16	16	16	16	16	16	16	16	16	18	18	18	18	18	18	18	18	18	20	21	22	22	23	23	23	23	23	23	24	25	25	25
14	0.760643	NUM_TRUE_POSITIVES	5	6	11	11	11	11	12	12	13	13	13	13	13	13	13	14	15	16	16	16	16	16	17	18	20	20	21	21	21	22	22	22	22	22	22	23	23	23	23	23	23	23	23	23	24	24	24
14	0.765356	NUM_TRUE_POSITIVES	5	10	10	10	11	11	11	11	12	12	12	13	14	14	14	15	15	16	16	16	16	16	16	16	17	18	18	18	18	18	18	18	20	20	20	20	20	20	20	20	20	20	20	20	20	20	20
14	0.803652	NUM_TRUE_POSITIVES	0	10	10	10	11	13	13	13	15	15	15	16	16	16	19	21	21	21	21	23	23	24	24	25	25	25	25	27	27	29	29	29	29	29	29	29	29	29	29	29	30	30	30	30	30	30	30
14	0.781149	NUM_TRUE_POSITIVES	3	7	9	9	9	9	10	12	15	16	18	18	18	19	19	19	19	19	19	19	19	19	19	19	19	19	19	20	20	20	21	21	21	22	22	24	24	24	26	26	26	26	27	27	28	28	28
14	0.755368	NUM_TRUE_POSITIVES	4	7	8	10	11	11	11	11	13	14	16	16	16	17	17	19	19	19	19	19	19	20	21	21	21	21	21	21	21	21	21	21	21	22	22	22	23	23	23	23	24	24	24	24	24	24	24
14	0.803527	NUM_TRUE_POSITIVES	8	8	9	9	10	11	11	14	15	15	15	15	16	17	18	18	18	18	19	20	21	22	22	22	22	23	24	24	24	24	24	24	24	24	25	25	25	25	26	26	26	26	26	26	26	26	26
14	0.768009	NUM_TRUE_POSITIVES	4	6	6	6	8	11	13	13	13	14	15	17	17	17	17	17	17	17	17	17	17	17	18	18	18	18	19	20	21	22	23	23	23	23	23	23	23	23	23	23	23	23	23	23	23	23	23
14	0.754619	NUM_TRUE_POSITIVES	2	3	4	4	6	6	6	7	11	11	12	12	12	12	12	13	13	14	14	14	15	16	16	16	16	16	16	16	16	16	16	16	16	16	19	20	23	23	23	24	25	25	26	26	27	27	28
14	0.793789	NUM_TRUE_POSITIVES	6	7	7	9	10	14	16	18	18	18	21	21	22	23	23	23	23	23	23	23	23	23	23	23	24	24	24	24	24	24	24	24	24	24	25	26	27	27	27	27	27	27	27	27	28	29	29
14	0.764763	NUM_TRUE_POSITIVES	4	4	8	9	13	13	13	14	14	14	14	15	17	17	17	19	19	20	20	20	20	20	20	20	20	20	20	20	20	20	20	21	21	22	22	23	24	24	24	24	24	24	24	24	24	24	24
14	0.746255	NUM_TRUE_POSITIVES	8	8	8	8	8	8	11	15	15	16	16	16	16	16	16	16	16	16	17	17	17	18	18	18	18	18	18	19	20	21	21	21	21	21	22	23	23	23	23	23	23	23	23	23	23	23	24
14	0.768695	NUM_TRUE_POSITIVES	1	3	6	8	8	9	10	12	13	14	14	14	14	14	16	17	17	17	17	19	19	19	19	19	19	19	19	19	19	19	19	19	20	21	21	21	21	21	21	21	21	22	22	22	22	22	22
14	0.765762	NUM_TRUE_POSITIVES	5	7	7	8	9	11	11	11	12	12	13	13	13	14	14	15	15	15	15	16	17	18	18	18	18	18	18	18	18	19	19	19	20	20	20	20	20	20	20	20	20	20	21	22	23	24	24
14	0.730899	NUM_TRUE_POSITIVES	2	5	5	5	5	6	6	8	11	11	11	11	11	11	13	13	14	14	15	15	15	16	16	16	16	17	18	18	18	19	19	19	19	19	19	19	19	19	19	19	19	19	19	19	19	19	19
14	0.810456	NUM_TRUE_POSITIVES	6	6	7	11	11	11	16	16	16	16	17	17	17	17	18	19	20	24	24	26	26	26	26	26	26	26	26	26	26	26	26	26	26	26	27	27	27	28	29	29	29	29	29	29	29	29	30
14	0.765918	NUM_TRUE_POSITIVES	5	7	8	8	8	8	8	9	10	13	14	16	18	19	21	21	21	22	22	22	23	23	23	23	23	23	23	23	23	24	24	24	24	24	24	24	24	24	24	24	24	24	24	25	26	27	27
14	0.76236	NUM_TRUE_POSITIVES	2	6	6	6	6	6	8	9	10	10	10	10	10	10	11	11	11	12	12	13	13	13	13	13	13	13	15	15	15	16	16	16	16	16	16	16	17	18	19	20	22	22	22	22	22	22	22
14	0.693758	NUM_TRUE_POSITIVES	0	0	0	0	0	3	4	4	7	7	7	7	7	7	7	9	9	10	10	10	10	10	11	12	12	12	12	12	12	12	12	12	12	12	12	12	12	12	13	15	15	15	16	16	17	17	18
14	0.801217	NUM_TRUE_POSITIVES	1	8	9	10	12	14	14	14	14	14	18	18	18	18	19	19	19	19	20	20	21	21	21	21	22	22	22	22	22	22	22	23	23	23	23	23	26	26	26	26	26	26	27	27	27	28	28
14	0.796036	NUM_TRUE_POSITIVES	4	8	10	11	12	12	13	15	15	15	16	16	16	17	18	20	21	21	22	22	22	23	23	24	24	24	24	25	25	25	25	25	25	25	26	26	26	26	26	26	26	26	26	26	29	29	30
14	0.761392	NUM_TRUE_POSITIVES	3	4	7	7	8	8	9	9	11	12	14	14	14	14	14	14	14	14	15	16	16	16	16	16	17	17	17	17	18	19	19	19	19	19	19	19	19	19	19	19	19	20	20	20	20	20	21
14	0.801529	NUM_TRUE_POSITIVES	2	7	8	8	10	10	10	10	10	10	12	14	16	16	17	18	19	20	21	22	22	22	22	22	22	23	23	24	24	24	24	24	25	25	25	25	25	25	25	25	25	25	25	25	26	26	26
14	0.779276	NUM_TRUE_POSITIVES	6	8	8	8	8	8	8	12	17	19	20	20	20	21	21	21	21	22	23	23	23	23	23	23	24	24	24	24	25	25	26	26	27	27	27	27	27	27	27	27	27	27	27	27	27	27	27
14	0.780368	NUM_TRUE_POSITIVES	2	3	4	4	8	8	9	10	10	11	11	14	14	17	19	21	21	21	22	23	23	23	23	23	23	23	23	23	24	25	25	25	25	25	25	25	26	26	26	26	27	27	27	27	27	27	28
14	0.79279	NUM_TRUE_POSITIVES	4	5	7	7	10	12	12	12	12	13	15	15	15	15	16	16	16	17	17	17	17	17	17	17	17	17	17	17	17	18	19	19	19	19	19	19	21	23	23	23	23	23	24	24	24	24	24
14	0.752403	NUM_TRUE_POSITIVES	2	5	5	6	6	6	7	7	7	8	8	8	8	8	9	9	9	9	10	11	11	11	11	12	12	12	13	14	15	17	17	18	19	19	19	20	21	21	21	21	21	21	21	21	22	22	22
14	0.767166	NUM_TRUE_POSITIVES	1	10	10	10	10	11	13	13	14	14	14	14	14	14	15	15	18	18	18	18	18	19	19	19	19	19	19	19	20	20	20	20	20	20	20	20	20	20	20	20	20	20	20	20	21	21	21
14	0.816604	NUM_TRUE_POSITIVES	2	8	8	11	13	13	13	13	17	18	20	23	23	23	23	23	23	23	23	23	25	25	26	26	26	26	26	27	28	28	28	29	29	29	29	29	30	30	30	30	30	30	30	30	30	30	31
14	0.788577	NUM_TRUE_POSITIVES	5	11	12	13	14	16	16	16	16	16	16	16	16	16	17	17	19	20	20	21	22	22	22	22	22	22	22	22	22	22	23	23	23	23	23	24	25	25	25	25	25	25	25	25	25	26	26
14	0.79382	NUM_TRUE_POSITIVES	1	9	9	9	10	10	11	12	12	12	12	13	13	15	16	16	16	17	17	17	18	18	18	20	20	20	20	20	20	20	20	20	20	20	21	23	24	24	24	24	24	24	24	25	25	25	26
14	0.790137	NUM_TRUE_POSITIVES	7	8	12	12	12	13	15	16	17	17	18	18	19	19	20	20	21	21	21	21	21	21	21	21	21	22	22	22	23	23	24	25	26	26	26	26	26	26	26	26	26	26	26	26	26	26	26
14	0.786111	NUM_TRUE_POSITIVES	5	7	13	13	14	16	16	16	16	17	18	19	19	19	19	19	20	20	20	20	20	20	21	21	21	21	21	21	21	21	21	21	21	22	22	22	22	22	22	23	23	23	23	23	23	23	23
14	0.783333	NUM_TRUE_POSITIVES	0	7	8	8	8	9	10	11	11	12	13	17	17	17	17	17	17	17	17	18	18	18	18	19	19	19	20	20	20	20	21	21	21	21	22	22	22	22	23	24	25	25	26	26	26	26	26
14	0.766729	NUM_TRUE_POSITIVES	4	5	6	8	8	9	11	11	11	12	12	12	12	13	14	15	16	17	17	19	19	19	19	19	20	20	23	23	23	23	23	23	23	23	23	23	23	24	25	25	25	26	26	26	26	26	26
14	0.772534	NUM_TRUE_POSITIVES	5	5	6	7	7	7	11	13	13	13	14	15	15	15	15	16	16	17	18	19	19	19	19	20	22	22	22	22	22	22	22	22	24	24	24	25	26	27	27	27	27	27	27	27	27	27	28
14	0.798346	NUM_TRUE_POSITIVES	6	7	7	9	9	9	9	9	11	11	14	15	16	16	18	19	19	19	19	19	19	19	19	19	19	19	21	21	21	21	21	21	21	21	22	22	22	22	23	23	23	24	24	24	25	25	25
[truncated: 487 more columns]
