# Supplementary material for: Genome-wide computational identification of functional RNA elements in Trypanosoma brucei
Source: BMC Genomics. 2009 Aug 4;10:355. doi: 10.1186/1471-2164-10-355 (PMC2907701; doi:10.1186/1471-2164-10-355)
Supplement: Additional file 6 — Function prediction using regulatory motifs. This ZIP compressed file should be unpacked before viewing its contents. The results for prediction of each pathway are presented in a separate folder, named after the accession number of that pathway in KEGG database. Each folder contains several files named "validation.N.out", each of which represents the results of a hundred times two-fold cross-validation for that pathway, using N predicted motifs. Each cross-validation is shown in one row; plotting each row against the number of false positives will result in the ROC curve associated with the corresponding cross-validation experiment. The trained network is stored in "total.out", in which motifs are ordered according to their prediction power. L(α|MOTIF): the likelihood of being in pathway α given that the indicated motif is present in the indicated location of an mRNA; L(α|MOTIF): the likelihood of being in pathway α given that the indicated motif is NOT present in the indicated location of an mRNA. [file 1471-2164-10-355-S6.zip › tbr_KEGG_predict/001.tbr04070/validation.015.out]

Current time: Tue Feb 03 11:56:41 2009
This cluster: tbr04070
A 2-fold validation was used.
************************ VALIDATION ***********************
NUM_CLASSIFIERS	AUC	NUM_FALSE_POSITIVES	1	2	3	4	5	6	7	8	9	10	11	12	13	14	15	16	17	18	19	20	21	22	23	24	25	26	27	28	29	30	31	32	33	34	35	36	37	38	39	40	41	42	43	44	45	46	47
15	0.767884	NUM_TRUE_POSITIVES	9	13	13	13	13	13	13	13	14	14	14	14	15	15	16	16	16	16	17	17	19	19	19	19	20	20	20	20	20	20	20	20	21	21	21	22	22	22	22	23	23	23	23	23	23	23	23
15	0.804089	NUM_TRUE_POSITIVES	0	3	4	8	9	9	12	12	12	12	12	12	13	16	16	16	18	20	20	20	21	21	21	22	24	24	24	25	25	25	25	25	25	26	26	26	26	26	26	27	27	27	27	27	27	27	27
15	0.800874	NUM_TRUE_POSITIVES	8	9	10	10	10	10	10	11	12	13	13	15	17	18	18	18	22	22	22	23	23	23	24	24	24	24	24	24	24	27	27	27	27	27	27	27	27	27	27	27	28	28	29	29	30	30	30
15	0.803464	NUM_TRUE_POSITIVES	0	2	5	6	10	10	10	10	11	11	12	12	12	15	15	19	19	20	21	21	21	21	21	21	22	22	22	22	22	22	22	22	22	24	24	24	24	24	24	24	24	24	25	25	25	26	26
15	0.758084	NUM_TRUE_POSITIVES	1	5	5	9	9	10	12	13	13	13	13	14	15	16	16	16	16	16	16	17	18	18	18	19	19	19	19	19	19	19	19	19	19	20	20	20	20	20	20	20	22	22	22	22	22	22	22
15	0.721692	NUM_TRUE_POSITIVES	3	4	4	4	6	6	7	7	7	9	10	10	10	11	11	11	11	11	11	12	12	13	13	14	16	18	18	18	18	18	18	18	18	18	18	18	20	20	20	20	20	21	21	21	21	21	21
15	0.798845	NUM_TRUE_POSITIVES	1	5	5	6	6	6	7	9	10	11	13	13	14	17	18	18	18	19	19	20	20	20	20	20	20	20	20	20	20	22	22	23	23	23	23	23	23	24	24	25	25	26	26	26	26	26	27
15	0.76339	NUM_TRUE_POSITIVES	2	5	5	10	12	13	13	13	13	14	14	14	16	16	16	16	16	16	16	16	17	17	18	18	18	18	19	19	20	20	20	20	20	20	20	20	21	21	21	21	21	22	23	23	23	23	23
15	0.773533	NUM_TRUE_POSITIVES	1	5	7	8	10	11	12	13	13	14	14	14	15	15	15	16	17	17	18	18	18	18	18	19	19	19	20	20	20	21	22	22	23	23	23	23	23	23	24	24	24	24	24	24	24	24	24
15	0.762703	NUM_TRUE_POSITIVES	4	9	9	12	12	12	12	12	14	14	14	15	15	15	15	16	16	16	16	17	17	18	18	18	19	19	20	20	20	21	21	21	21	21	22	22	22	22	22	22	22	22	22	22	22	22	22
15	0.767821	NUM_TRUE_POSITIVES	3	6	6	7	7	7	7	9	10	10	10	10	11	12	12	12	12	13	13	13	14	14	14	14	14	15	15	15	15	16	16	16	16	16	17	17	17	17	17	17	17	17	17	17	19	19	19
15	0.777247	NUM_TRUE_POSITIVES	3	7	8	9	12	12	12	12	13	14	15	15	15	15	15	15	15	15	16	18	18	21	21	21	22	22	22	23	23	23	23	23	23	23	23	23	23	23	23	23	23	24	24	24	24	24	24
15	0.746255	NUM_TRUE_POSITIVES	9	9	9	9	9	10	12	14	14	15	16	16	16	16	16	16	16	17	19	19	19	20	20	20	20	20	20	20	20	20	20	20	20	20	20	20	20	20	20	21	21	22	22	22	22	22	22
15	0.791698	NUM_TRUE_POSITIVES	2	5	10	10	11	12	12	12	12	13	14	15	15	15	17	19	22	22	22	22	22	23	23	24	25	25	25	26	26	26	26	26	27	27	27	27	27	27	27	27	27	27	27	27	27	27	27
15	0.718789	NUM_TRUE_POSITIVES	1	8	8	10	10	11	12	12	13	14	14	14	14	14	14	14	14	14	14	14	15	16	16	16	16	16	16	17	17	17	17	17	17	17	18	18	18	18	18	18	19	21	23	23	23	23	24
15	0.789388	NUM_TRUE_POSITIVES	6	6	11	11	11	11	12	14	14	14	15	15	15	15	17	17	17	17	17	17	18	18	18	18	18	18	18	19	19	19	20	21	22	23	23	23	23	23	23	23	23	23	23	23	24	24	24
15	0.757022	NUM_TRUE_POSITIVES	2	3	4	5	6	7	7	8	8	9	9	9	12	16	17	17	17	17	17	18	18	18	19	19	19	19	20	20	20	20	21	21	21	22	22	22	22	22	22	22	22	22	22	22	22	22	22
15	0.797129	NUM_TRUE_POSITIVES	7	8	9	13	15	17	17	18	18	18	18	18	18	18	18	18	18	18	19	21	22	23	24	24	26	26	26	26	26	26	26	26	26	26	26	26	27	27	27	27	27	27	27	27	28	28	28
15	0.776841	NUM_TRUE_POSITIVES	4	4	4	4	5	10	11	11	11	11	12	13	14	15	16	16	16	16	16	17	17	17	17	17	17	17	17	17	17	17	18	18	18	18	18	18	18	18	18	19	20	22	22	22	22	22	23
15	0.766792	NUM_TRUE_POSITIVES	1	6	6	8	8	8	8	8	8	10	10	11	11	11	16	16	16	16	16	16	16	16	16	16	16	17	18	19	19	19	19	19	19	19	19	19	19	19	19	19	19	19	19	19	22	22	22
15	0.759894	NUM_TRUE_POSITIVES	4	7	8	8	9	11	11	12	14	14	15	16	18	18	19	20	20	20	20	21	21	21	21	21	21	21	21	21	21	21	21	21	22	22	25	25	25	25	25	25	25	26	26	26	26	26	26
15	0.812953	NUM_TRUE_POSITIVES	4	9	9	11	13	13	16	17	18	19	20	20	20	20	21	21	21	22	23	23	24	24	24	24	24	24	25	26	27	27	27	27	27	27	27	28	28	28	28	29	29	29	29	29	30	30	30
15	0.796005	NUM_TRUE_POSITIVES	1	6	7	8	13	13	13	14	14	15	16	17	18	18	19	19	19	19	19	19	19	19	19	19	19	19	19	19	21	21	22	22	23	23	24	24	25	25	26	26	26	27	27	28	28	28	28
15	0.792728	NUM_TRUE_POSITIVES	7	8	9	9	9	9	10	14	14	14	14	14	15	15	16	17	17	18	19	20	21	22	23	23	23	23	23	23	23	23	23	23	23	23	23	23	23	23	24	24	25	25	25	26	26	26	26
15	0.7701	NUM_TRUE_POSITIVES	4	6	9	10	10	11	11	12	13	13	14	15	17	17	18	20	20	20	20	20	20	21	22	22	22	22	22	22	22	22	22	22	22	22	22	22	22	22	22	22	22	23	24	24	25	25	26
15	0.808958	NUM_TRUE_POSITIVES	5	8	8	8	12	12	15	15	15	15	15	15	17	17	17	20	21	22	22	22	23	23	23	23	23	23	23	23	23	23	23	23	23	23	23	23	23	23	23	23	23	23	23	24	26	27	28
15	0.80078	NUM_TRUE_POSITIVES	8	9	10	11	12	13	14	14	14	15	15	17	17	19	19	19	19	20	21	21	23	25	25	26	27	27	27	27	27	27	27	27	27	27	27	28	28	28	28	28	28	28	28	28	28	28	28
15	0.772784	NUM_TRUE_POSITIVES	4	6	6	7	9	11	11	11	11	11	12	12	12	12	14	14	15	15	16	18	20	21	21	21	22	22	22	23	23	23	23	23	23	23	23	23	23	23	23	23	23	23	23	24	24	24	24
15	0.806149	NUM_TRUE_POSITIVES	6	7	11	12	12	13	13	13	13	15	17	18	18	20	21	21	21	21	21	22	22	22	23	24	24	25	25	26	26	26	26	26	26	26	26	26	26	26	26	26	26	27	27	27	27	27	27
15	0.774657	NUM_TRUE_POSITIVES	3	7	7	8	9	11	12	16	17	18	19	19	19	19	20	20	20	20	20	20	20	20	20	20	21	21	21	22	22	22	22	22	22	23	23	23	23	23	23	23	23	24	24	25	26	26	26
15	0.784301	NUM_TRUE_POSITIVES	7	9	10	11	13	13	13	13	14	16	16	16	16	16	16	16	16	16	16	17	17	17	17	18	19	19	19	19	20	21	22	23	23	23	23	24	24	24	24	24	24	24	24	24	24	24	24
15	0.794007	NUM_TRUE_POSITIVES	5	6	7	7	7	11	11	11	11	11	12	13	13	13	14	15	15	16	17	19	21	22	22	22	23	23	23	23	24	24	24	25	25	25	25	26	26	26	26	26	26	26	27	27	27	27	27
15	0.739139	NUM_TRUE_POSITIVES	2	4	4	5	5	5	5	7	10	10	12	12	12	12	12	12	13	15	15	15	15	15	15	15	15	15	15	15	16	16	16	16	16	17	17	18	18	18	18	19	19	19	20	20	21	22	22
15	0.779963	NUM_TRUE_POSITIVES	4	4	4	4	5	5	5	8	9	9	11	11	12	12	12	13	13	15	15	15	15	16	18	18	18	18	19	19	19	19	19	19	19	19	19	19	19	20	21	21	21	21	21	22	23	24	24
15	0.784551	NUM_TRUE_POSITIVES	8	8	10	11	12	12	13	13	14	15	17	17	18	18	18	19	20	20	20	25	25	25	25	25	25	25	25	25	25	25	25	25	25	25	25	25	25	26	26	27	27	27	27	28	28	28	28
15	0.770256	NUM_TRUE_POSITIVES	6	6	8	11	11	12	12	12	12	12	12	13	13	13	13	13	13	13	13	13	13	13	13	15	15	15	15	15	16	18	18	18	18	18	18	18	18	20	22	22	22	22	22	22	22	22	22
15	0.806367	NUM_TRUE_POSITIVES	5	14	14	14	16	17	19	19	19	19	22	23	23	23	23	23	23	23	23	25	26	26	26	26	26	26	26	27	27	28	29	29	29	29	29	29	29	30	31	31	31	31	31	31	31	31	31
15	0.792853	NUM_TRUE_POSITIVES	0	8	8	12	13	13	13	13	15	15	15	16	17	17	18	20	20	20	20	21	22	22	22	22	22	22	22	22	22	22	23	24	24	24	24	24	25	25	26	26	26	26	26	26	26	26	26
15	0.798845	NUM_TRUE_POSITIVES	4	4	4	4	11	13	13	14	14	14	16	17	18	19	19	19	19	20	20	20	20	20	20	20	20	20	20	20	21	22	22	22	22	22	22	22	22	22	22	22	22	22	22	22	23	23	23
15	0.799189	NUM_TRUE_POSITIVES	0	6	6	7	7	7	8	8	9	9	10	13	16	17	17	17	17	17	18	18	18	18	18	20	20	20	21	22	22	22	22	23	23	23	23	24	25	25	25	26	26	27	28	28	29	30	30
15	0.792228	NUM_TRUE_POSITIVES	9	9	10	10	10	10	10	11	12	12	12	14	15	16	17	18	19	19	19	20	21	22	22	22	23	23	23	23	23	24	24	24	24	24	24	24	25	25	25	25	25	25	25	25	25	26	26
15	0.792759	NUM_TRUE_POSITIVES	0	5	5	5	7	9	9	11	11	11	11	12	12	12	13	15	15	18	18	18	18	18	18	18	18	18	18	18	18	20	21	21	22	23	23	23	24	24	24	25	25	25	25	25	25	25	25
15	0.768914	NUM_TRUE_POSITIVES	3	3	4	5	6	8	10	10	10	12	13	13	13	14	14	14	15	16	17	17	17	17	17	18	20	21	21	21	21	21	21	21	22	22	22	23	23	23	23	23	23	24	25	25	25	25	25
15	0.776998	NUM_TRUE_POSITIVES	2	3	6	8	9	11	11	11	11	11	11	13	14	17	17	18	19	19	19	19	19	19	19	19	19	19	19	19	19	19	20	20	20	20	20	20	21	23	23	23	23	23	23	23	24	24	24
15	0.774563	NUM_TRUE_POSITIVES	2	2	4	5	5	5	6	7	10	10	10	12	13	13	13	14	14	14	15	15	15	16	17	17	17	17	17	17	17	17	17	18	18	18	19	20	21	22	22	22	22	22	22	22	22	22	22
15	0.777778	NUM_TRUE_POSITIVES	2	4	4	5	6	6	6	6	6	8	8	8	8	8	9	12	12	13	14	14	15	16	16	16	16	16	16	18	18	18	18	18	18	19	19	19	19	19	19	19	19	19	19	19	19	19	20
15	0.78274	NUM_TRUE_POSITIVES	8	8	9	10	10	12	12	12	16	16	17	18	18	18	18	18	18	19	21	23	24	24	24	24	24	24	25	25	25	25	25	25	25	25	25	25	26	26	26	27	27	27	27	27	27	27	27
15	0.777871	NUM_TRUE_POSITIVES	0	2	4	4	4	8	8	8	8	11	11	11	11	11	11	11	11	11	11	11	12	12	12	13	14	16	18	18	18	18	18	19	19	19	19	19	19	20	20	20	20	20	20	20	20	20	20
15	0.751998	NUM_TRUE_POSITIVES	0	9	10	10	10	12	12	13	15	15	15	15	15	15	15	15	15	15	15	16	16	16	16	17	18	18	18	18	18	18	18	18	18	18	18	18	18	18	18	19	20	22	22	23	23	24	24
15	0.795974	NUM_TRUE_POSITIVES	0	5	7	14	16	17	18	18	18	18	19	19	19	19	19	20	21	21	21	21	24	24	24	24	24	25	26	26	26	27	28	28	28	29	29	29	29	30	30	31	31	31	31	32	32	32	32
15	0.769351	NUM_TRUE_POSITIVES	2	7	7	7	7	8	8	11	11	11	11	11	11	11	12	12	14	15	16	18	18	18	18	18	18	18	18	18	18	18	18	18	19	19	19	19	20	20	20	20	20	20	20	20	21	21	22
15	0.779182	NUM_TRUE_POSITIVES	7	8	8	9	10	10	10	10	11	11	12	14	17	20	20	21	22	22	22	24	24	26	26	27	27	27	27	27	27	27	27	27	27	27	27	27	27	27	27	27	27	27	27	27	28	28	28
15	0.765325	NUM_TRUE_POSITIVES	1	6	6	7	7	7	8	10	10	10	10	10	10	13	13	13	13	13	13	14	14	15	15	15	15	15	15	15	15	15	16	16	18	19	19	19	19	19	19	19	19	19	20	20	21	22	22
15	0.765262	NUM_TRUE_POSITIVES	2	3	5	7	8	8	10	11	11	11	11	12	12	12	15	15	15	15	16	17	17	17	17	18	19	19	19	19	19	20	21	21	21	21	21	21	22	22	22	23	25	25	25	25	25	25	25
15	0.759738	NUM_TRUE_POSITIVES	2	10	13	13	14	17	17	19	20	20	20	20	21	21	23	25	25	25	25	25	25	25	25	25	25	25	26	26	26	26	26	27	27	28	28	28	28	28	28	28	28	28	28	28	28	28	28
15	0.793227	NUM_TRUE_POSITIVES	3	7	9	13	17	17	17	17	17	17	17	18	18	19	19	20	20	20	20	21	22	24	24	24	25	25	25	26	26	27	28	28	28	28	28	28	28	28	28	28	28	28	28	28	28	29	29
15	0.797285	NUM_TRUE_POSITIVES	2	4	7	10	13	13	13	13	13	14	14	15	16	16	16	17	17	17	17	17	18	18	18	18	18	18	19	19	20	21	22	23	23	23	23	23	23	24	24	24	24	25	25	25	26	26	27
15	0.804713	NUM_TRUE_POSITIVES	0	6	10	10	10	11	12	13	13	13	14	17	17	18	19	19	19	19	19	19	19	19	19	19	20	20	20	20	22	23	23	23	23	23	24	24	24	24	25	25	25	26	28	28	28	28	28
15	0.779838	NUM_TRUE_POSITIVES	6	6	7	8	9	9	9	15	15	16	16	17	17	17	18	18	19	19	19	19	19	19	22	22	22	22	22	22	22	22	23	24	25	25	26	26	27	27	28	28	28	28	29	29	29	30	30
15	0.800811	NUM_TRUE_POSITIVES	1	8	9	9	11	13	13	13	13	14	15	16	17	18	18	18	18	19	20	20	20	20	20	20	20	20	20	20	20	21	21	22	22	23	24	25	27	27	27	27	27	27	27	27	27	27	27
15	0.79382	NUM_TRUE_POSITIVES	5	5	9	10	11	13	13	13	13	14	14	14	14	14	14	14	14	15	16	17	19	19	19	21	21	21	21	21	22	23	25	27	27	27	27	28	28	28	28	28	28	28	28	28	28	28	28
15	0.79691	NUM_TRUE_POSITIVES	6	8	10	10	10	12	12	12	12	12	13	13	15	17	17	17	17	18	18	19	19	19	19	19	19	19	19	19	19	22	23	23	23	23	25	25	25	25	25	25	25	25	25	26	26	26	27
15	0.807959	NUM_TRUE_POSITIVES	7	7	7	7	8	8	8	12	13	14	14	14	15	17	17	17	18	18	18	19	20	22	22	22	25	25	25	25	25	25	27	27	27	27	27	27	27	27	27	27	27	27	27	27	27	27	27
15	0.774126	NUM_TRUE_POSITIVES	1	5	5	5	10	10	11	11	12	13	14	14	14	14	14	16	16	16	16	16	16	16	16	16	18	18	18	18	18	18	18	18	18	20	21	22	22	23	23	23	23	23	23	24	24	24	25
15	0.761298	NUM_TRUE_POSITIVES	6	6	11	11	11	11	12	12	13	13	13	13	13	13	14	15	15	16	16	16	16	16	17	18	20	20	21	21	21	22	22	22	22	22	23	23	23	23	23	23	23	23	23	23	24	24	24
15	0.766323	NUM_TRUE_POSITIVES	5	10	10	10	11	11	11	11	12	12	13	13	13	14	14	15	15	16	16	16	16	16	16	17	18	18	18	18	18	18	19	20	20	20	20	20	20	20	20	20	20	20	20	20	20	20	20
15	0.804994	NUM_TRUE_POSITIVES	0	10	10	11	11	13	13	13	15	16	16	18	18	18	21	21	21	21	21	21	22	23	23	23	25	25	25	25	25	26	26	26	29	29	29	29	29	29	29	29	29	29	29	29	30	30	30
15	0.780587	NUM_TRUE_POSITIVES	5	7	7	11	11	11	11	11	12	13	14	16	16	16	18	19	19	19	19	19	19	19	19	20	21	21	21	22	23	23	23	23	23	23	24	24	24	24	24	24	24	26	26	26	26	27	27
15	0.750437	NUM_TRUE_POSITIVES	5	8	9	10	11	11	11	11	11	13	13	13	14	16	16	17	17	18	19	19	19	19	20	20	21	21	21	21	21	21	21	21	21	21	21	21	21	22	22	22	22	23	23	23	23	24	24
15	0.809145	NUM_TRUE_POSITIVES	8	11	12	13	13	14	15	15	17	17	17	18	18	19	20	21	22	22	22	22	22	23	24	25	25	25	25	25	25	26	27	27	27	27	27	27	27	27	27	27	27	27	27	28	28	28	28
15	0.770037	NUM_TRUE_POSITIVES	4	6	6	6	8	11	13	13	13	14	15	17	17	17	17	17	17	17	17	17	17	17	18	18	18	19	19	20	22	23	23	23	23	23	23	23	23	23	23	23	23	23	23	23	23	24	24
15	0.755649	NUM_TRUE_POSITIVES	2	3	4	4	6	6	6	7	11	11	12	12	12	12	12	13	13	14	14	14	15	16	16	16	16	16	16	16	16	16	16	16	16	16	19	20	23	23	23	25	25	25	26	26	27	27	28
15	0.794725	NUM_TRUE_POSITIVES	6	7	7	9	10	14	16	17	17	18	21	21	22	23	23	23	23	23	23	23	23	23	23	23	24	24	24	24	24	24	24	24	25	26	27	27	27	27	27	27	27	27	27	28	29	29	30
15	0.765387	NUM_TRUE_POSITIVES	4	4	8	9	13	13	13	14	14	14	14	15	17	17	17	19	19	20	20	20	20	20	20	20	20	20	20	20	20	20	21	21	22	22	23	24	24	24	24	24	24	24	24	24	24	24	24
15	0.756523	NUM_TRUE_POSITIVES	10	10	10	10	10	10	10	12	14	15	16	16	16	16	16	16	16	16	17	18	18	18	18	18	18	18	18	19	20	21	21	21	22	22	22	22	23	23	24	24	24	24	24	24	24	25	25
15	0.776685	NUM_TRUE_POSITIVES	1	4	7	10	10	10	11	11	13	13	14	15	15	17	17	17	17	17	17	19	20	21	21	21	21	21	21	21	21	21	21	21	21	21	22	23	23	23	23	23	24	24	24	24	24	24	24
15	0.764981	NUM_TRUE_POSITIVES	7	9	10	11	12	13	13	13	13	13	13	13	13	14	14	15	15	15	15	16	16	16	16	17	19	19	19	19	19	20	20	20	20	20	21	21	21	21	21	21	21	21	21	21	22	22	23
15	0.731648	NUM_TRUE_POSITIVES	2	5	5	5	5	6	6	8	11	11	11	11	11	11	13	14	14	14	14	15	16	16	16	16	17	18	18	18	18	19	19	19	19	19	19	19	19	19	19	19	19	19	19	19	19	19	19
15	0.811298	NUM_TRUE_POSITIVES	6	6	7	11	11	11	16	16	16	16	17	17	17	17	18	19	20	24	24	26	26	26	26	26	26	26	26	26	26	26	26	26	26	27	27	27	28	29	29	29	29	29	29	29	29	29	30
15	0.766105	NUM_TRUE_POSITIVES	5	7	8	8	8	8	8	9	9	13	14	16	18	19	21	21	21	22	22	22	23	23	23	23	23	23	23	23	23	24	24	24	24	24	24	24	24	24	24	24	24	24	24	25	26	27	27
15	0.762453	NUM_TRUE_POSITIVES	2	6	6	6	6	6	7	8	10	10	10	10	10	10	11	11	11	11	12	13	13	13	13	13	13	13	15	15	15	16	16	16	16	16	16	17	18	19	20	22	22	22	22	22	22	22	22
15	0.709551	NUM_TRUE_POSITIVES	0	0	0	1	2	6	6	6	7	9	9	9	9	10	10	10	12	12	12	13	13	13	13	13	14	15	15	15	15	15	15	15	15	15	15	15	15	17	18	19	19	19	19	19	20	20	20
15	0.801966	NUM_TRUE_POSITIVES	1	8	9	10	12	14	14	14	14	14	18	18	19	19	19	19	19	19	20	21	21	21	21	21	22	22	22	22	22	22	22	23	23	23	23	23	26	26	26	26	26	26	27	27	27	28	28
15	0.797222	NUM_TRUE_POSITIVES	4	10	10	12	12	13	15	15	15	15	15	16	16	17	19	20	21	21	22	22	22	23	23	24	24	24	24	25	25	25	25	25	25	25	26	26	26	26	26	26	26	26	26	29	29	29	30
15	0.758271	NUM_TRUE_POSITIVES	3	5	7	7	7	7	8	9	11	12	14	14	14	14	14	14	14	14	15	16	16	16	16	16	16	17	17	17	17	17	17	17	18	19	19	19	19	19	19	19	19	19	19	19	19	19	19
15	0.800999	NUM_TRUE_POSITIVES	2	7	8	8	10	10	10	10	10	10	12	14	16	17	18	18	19	20	21	22	22	22	22	22	22	22	24	24	24	24	24	24	25	25	25	25	25	25	25	25	25	25	25	25	25	26	26
15	0.778464	NUM_TRUE_POSITIVES	6	7	8	8	8	8	8	12	17	19	20	20	20	21	21	21	21	22	23	23	23	23	23	23	24	24	24	24	25	25	26	26	27	27	27	27	27	27	27	27	27	27	27	27	27	27	27
15	0.781586	NUM_TRUE_POSITIVES	2	3	4	4	8	8	8	9	10	11	12	14	14	14	17	19	21	22	22	22	22	24	24	24	24	24	24	24	25	25	25	25	25	25	25	25	25	25	26	26	26	27	27	27	27	27	27
15	0.789669	NUM_TRUE_POSITIVES	4	4	8	8	10	12	12	12	12	12	13	13	15	15	15	15	15	16	16	17	17	17	17	17	17	17	17	17	17	17	18	19	19	19	19	19	21	23	23	23	23	23	24	24	24	24	24
15	0.752247	NUM_TRUE_POSITIVES	2	5	5	6	6	6	7	7	7	8	8	8	8	8	9	9	9	11	11	11	11	11	11	12	12	12	13	14	15	17	17	18	19	19	19	20	21	21	21	21	21	21	21	21	22	22	22
15	0.769725	NUM_TRUE_POSITIVES	1	10	10	10	11	12	13	14	14	14	14	14	14	14	14	15	18	18	18	18	18	19	20	20	20	20	20	20	20	20	20	20	20	20	20	20	20	20	20	20	20	20	21	21	22	22	23
15	0.816199	NUM_TRUE_POSITIVES	2	8	9	11	13	13	13	13	15	18	20	23	23	23	23	23	23	23	23	23	25	25	25	25	26	26	26	27	28	28	28	29	29	29	29	30	30	30	30	30	30	30	30	30	31	31	31
15	0.78068	NUM_TRUE_POSITIVES	2	5	10	12	14	14	16	16	16	16	16	16	16	16	16	16	17	17	19	19	19	19	20	22	22	22	22	22	22	22	22	22	22	23	23	23	23	23	24	24	24	24	25	25	25	25	25
15	0.794632	NUM_TRUE_POSITIVES	1	9	9	9	10	10	11	13	13	13	14	14	15	15	16	16	16	16	16	17	18	18	18	19	20	20	20	20	20	20	20	20	20	20	20	20	20	20	20	20	21	23	24	24	24	25	26
15	0.78892	NUM_TRUE_POSITIVES	7	8	12	12	12	13	14	16	17	17	18	18	19	19	20	21	21	21	21	21	21	21	21	21	22	22	22	23	23	24	24	24	25	26	26	26	26	26	26	26	26	26	26	26	26	26	26
15	0.786142	NUM_TRUE_POSITIVES	5	7	13	13	14	16	16	16	16	17	18	19	19	19	19	20	20	20	20	20	20	20	21	21	21	21	21	21	21	21	21	21	21	22	22	22	22	22	22	23	23	23	23	23	23	23	23
15	0.778933	NUM_TRUE_POSITIVES	0	7	8	8	8	9	10	11	11	12	13	17	17	17	17	17	17	17	17	18	18	18	18	18	19	19	19	20	20	20	20	21	21	21	21	22	22	22	22	22	23	24	25	25	25	26	26
15	0.764357	NUM_TRUE_POSITIVES	5	5	7	8	9	10	11	11	11	11	11	12	12	13	14	15	16	16	16	19	19	19	19	19	19	23	23	23	23	23	23	23	23	23	23	23	23	24	25	25	25	26	26	26	26	26	26
15	0.770911	NUM_TRUE_POSITIVES	7	7	9	9	9	9	9	10	13	14	14	15	15	16	16	16	16	17	17	18	19	20	20	20	20	20	20	21	22	22	22	22	22	24	24	24	24	25	26	27	28	28	28	28	28	28	28
15	0.804463	NUM_TRUE_POSITIVES	6	6	7	11	11	11	11	11	15	15	15	20	20	20	21	22	23	23	23	23	23	23	24	24	24	25	25	25	25	25	25	25	25	25	25	26	28	30	30	30	30	30	30	30	30	31	31
[truncated: 487 more columns]
