# Supplementary material for: Genome-wide computational identification of functional RNA elements in Trypanosoma brucei
Source: BMC Genomics. 2009 Aug 4;10:355. doi: 10.1186/1471-2164-10-355 (PMC2907701; doi:10.1186/1471-2164-10-355)
Supplement: Additional file 6 — Function prediction using regulatory motifs. This ZIP compressed file should be unpacked before viewing its contents. The results for prediction of each pathway are presented in a separate folder, named after the accession number of that pathway in KEGG database. Each folder contains several files named "validation.N.out", each of which represents the results of a hundred times two-fold cross-validation for that pathway, using N predicted motifs. Each cross-validation is shown in one row; plotting each row against the number of false positives will result in the ROC curve associated with the corresponding cross-validation experiment. The trained network is stored in "total.out", in which motifs are ordered according to their prediction power. L(α|MOTIF): the likelihood of being in pathway α given that the indicated motif is present in the indicated location of an mRNA; L(α|MOTIF): the likelihood of being in pathway α given that the indicated motif is NOT present in the indicated location of an mRNA. [file 1471-2164-10-355-S6.zip › tbr_KEGG_predict/001.tbr04070/validation.016.out]

Current time: Tue Feb 03 11:56:41 2009
This cluster: tbr04070
A 2-fold validation was used.
************************ VALIDATION ***********************
NUM_CLASSIFIERS	AUC	NUM_FALSE_POSITIVES	1	2	3	4	5	6	7	8	9	10	11	12	13	14	15	16	17	18	19	20	21	22	23	24	25	26	27	28	29	30	31	32	33	34	35	36	37	38	39	40	41	42	43	44	45	46	47
16	0.764388	NUM_TRUE_POSITIVES	9	13	13	13	13	13	13	13	13	14	14	14	14	14	14	15	16	16	16	16	17	17	18	18	19	19	20	20	20	20	20	20	20	20	20	21	21	22	22	22	22	22	23	23	23	23	23
16	0.801966	NUM_TRUE_POSITIVES	0	3	4	8	8	9	9	11	12	12	12	12	12	13	16	16	16	18	20	20	20	21	21	21	24	24	24	24	25	25	25	25	26	26	26	26	26	26	26	26	27	27	27	27	27	27	27
16	0.80128	NUM_TRUE_POSITIVES	8	10	10	10	10	10	11	11	12	12	13	15	17	17	17	17	21	21	22	23	23	23	23	24	24	24	24	24	24	24	24	27	27	27	27	27	27	27	28	28	29	29	30	30	30	30	30
16	0.804931	NUM_TRUE_POSITIVES	0	2	5	6	10	10	10	10	11	11	11	12	12	15	15	19	20	20	21	21	21	21	22	22	22	22	22	22	22	22	22	22	22	24	24	24	24	24	24	24	24	25	25	26	26	27	27
16	0.758708	NUM_TRUE_POSITIVES	1	5	5	9	9	10	12	13	13	13	13	14	15	16	16	16	16	16	16	17	18	18	18	19	19	19	19	19	19	19	19	19	19	20	20	20	20	20	20	20	22	22	22	22	22	22	22
16	0.723034	NUM_TRUE_POSITIVES	5	6	6	6	8	8	9	9	11	11	12	12	12	12	13	13	13	13	13	14	14	14	14	14	16	16	17	18	18	18	18	18	18	18	18	19	19	20	20	20	21	21	21	21	21	21	21
16	0.799345	NUM_TRUE_POSITIVES	1	5	5	6	6	6	7	9	10	11	13	13	14	17	18	18	18	18	19	19	20	20	20	20	20	20	20	20	20	22	22	23	23	23	23	23	23	24	24	25	25	26	26	26	26	26	27
16	0.760549	NUM_TRUE_POSITIVES	2	5	5	10	10	13	13	13	13	14	14	14	16	16	16	16	16	16	16	16	17	17	17	17	18	18	18	19	19	20	20	20	20	20	20	20	20	21	21	22	22	22	22	23	24	24	24
16	0.769881	NUM_TRUE_POSITIVES	1	5	7	8	10	11	12	13	13	14	14	14	15	15	15	15	16	17	18	18	18	18	18	18	18	19	19	19	20	20	20	20	20	21	21	22	22	23	23	23	23	23	23	24	24	24	24
16	0.763015	NUM_TRUE_POSITIVES	4	9	9	12	12	12	12	12	14	15	15	15	15	15	16	16	16	16	17	17	17	18	18	18	19	19	19	20	21	21	21	21	21	22	22	22	22	22	22	22	22	22	22	22	22	22	22
16	0.765325	NUM_TRUE_POSITIVES	3	6	6	7	7	7	7	9	10	10	10	11	12	12	12	12	12	12	12	13	14	14	14	14	14	15	15	15	15	16	16	16	16	16	16	16	16	16	17	17	17	17	17	17	17	17	17
16	0.776373	NUM_TRUE_POSITIVES	3	7	9	9	12	12	12	12	13	14	15	15	15	15	15	15	15	15	16	18	18	18	21	21	21	21	22	22	23	23	23	23	23	23	23	23	23	23	23	23	23	23	24	24	24	24	24
16	0.746255	NUM_TRUE_POSITIVES	9	9	9	9	9	10	12	14	14	15	16	16	16	16	16	16	16	17	19	19	20	20	20	20	20	20	20	20	20	20	20	20	20	20	20	20	20	20	20	21	21	22	22	22	22	22	22
16	0.792509	NUM_TRUE_POSITIVES	2	5	10	10	12	12	12	12	12	13	14	15	15	15	17	19	22	22	22	22	22	23	23	24	25	25	26	26	26	26	26	26	27	27	27	27	27	27	27	27	27	27	27	28	28	28	28
16	0.718383	NUM_TRUE_POSITIVES	1	8	8	10	10	11	12	12	13	14	14	14	14	14	14	14	14	14	14	14	15	16	16	16	16	16	16	17	17	17	17	17	17	17	17	17	17	18	18	18	19	21	23	23	23	23	23
16	0.790762	NUM_TRUE_POSITIVES	6	6	11	11	11	13	13	14	14	14	14	14	14	14	14	16	16	16	16	16	18	18	18	18	18	18	18	19	19	19	19	20	21	21	21	21	21	21	21	21	21	21	21	22	22	23	24
16	0.755743	NUM_TRUE_POSITIVES	2	3	4	5	6	7	7	8	8	9	9	9	12	16	17	17	17	17	17	18	18	18	19	19	19	19	20	20	20	20	20	20	20	21	22	22	22	22	22	22	22	22	22	22	22	22	22
16	0.797878	NUM_TRUE_POSITIVES	7	7	9	9	13	15	17	17	17	18	18	18	18	18	18	18	18	18	18	20	22	23	24	24	25	27	27	27	27	27	27	27	27	27	27	27	27	27	28	28	28	28	28	28	28	28	29
16	0.776654	NUM_TRUE_POSITIVES	4	4	4	4	5	9	11	11	11	11	12	13	14	14	15	16	16	16	16	17	17	17	17	17	17	17	17	17	17	17	17	18	18	18	18	18	18	18	18	19	20	22	22	22	22	22	22
16	0.767821	NUM_TRUE_POSITIVES	0	6	8	8	8	8	8	8	8	10	10	11	11	11	16	16	16	16	16	16	16	16	16	17	17	18	18	19	19	19	19	19	19	19	19	19	19	19	19	19	19	19	19	19	22	22	22
16	0.757397	NUM_TRUE_POSITIVES	4	7	8	8	8	11	11	14	14	14	15	17	19	19	19	20	20	20	20	21	21	21	21	21	21	21	21	21	21	21	21	21	22	22	24	24	24	24	25	25	25	26	26	26	26	26	26
16	0.813202	NUM_TRUE_POSITIVES	4	9	9	11	13	13	17	17	18	19	19	20	20	21	21	21	21	22	23	23	24	24	24	24	24	24	25	26	27	27	27	27	27	27	28	28	28	28	28	29	29	29	29	29	29	30	30
16	0.794538	NUM_TRUE_POSITIVES	1	6	7	8	13	13	13	13	14	14	15	16	17	18	19	19	19	19	19	19	19	19	19	19	19	19	19	19	21	21	22	22	23	23	24	24	25	25	26	26	26	27	27	28	28	28	28
16	0.794039	NUM_TRUE_POSITIVES	7	8	9	9	9	9	10	13	14	14	15	15	15	15	16	16	16	17	19	20	21	22	23	23	23	23	23	23	23	23	23	23	23	23	23	23	23	23	24	24	25	25	25	26	26	26	26
16	0.76417	NUM_TRUE_POSITIVES	4	6	7	10	10	10	11	12	12	13	13	15	17	18	18	18	18	18	19	19	20	20	20	21	22	22	22	22	22	22	22	22	22	22	22	22	22	22	22	22	22	22	22	23	23	24	25
16	0.809145	NUM_TRUE_POSITIVES	5	8	8	8	12	12	15	15	15	15	15	15	17	17	17	20	20	21	22	23	23	23	23	23	23	23	23	23	23	23	23	23	23	23	23	23	23	23	23	23	23	23	23	24	26	27	28
16	0.799688	NUM_TRUE_POSITIVES	8	9	11	11	12	13	14	14	14	15	15	17	17	19	19	19	19	20	20	21	22	23	25	27	27	27	27	27	27	27	27	27	27	27	27	27	28	28	28	28	28	28	28	28	28	28	28
16	0.774657	NUM_TRUE_POSITIVES	4	6	6	7	9	11	11	11	11	11	12	12	12	12	14	14	15	15	17	20	20	20	21	21	22	22	22	23	23	23	23	23	23	23	23	23	23	23	23	23	23	23	23	24	24	24	24
16	0.807241	NUM_TRUE_POSITIVES	6	7	11	11	12	13	13	13	13	15	17	18	18	20	21	21	21	21	22	22	22	22	23	24	24	25	26	26	27	27	27	27	27	27	27	27	27	27	27	27	27	27	27	27	27	27	27
16	0.775156	NUM_TRUE_POSITIVES	4	7	7	8	9	11	12	16	17	18	19	19	19	19	20	20	20	20	20	20	20	20	20	20	21	21	21	22	22	22	22	22	23	23	23	23	23	23	23	23	23	24	24	25	26	26	26
16	0.7848	NUM_TRUE_POSITIVES	7	9	10	11	13	13	13	13	14	16	16	16	16	16	16	16	16	16	16	17	17	17	17	18	19	19	19	20	21	21	22	23	23	23	24	24	24	24	24	24	24	24	24	24	24	24	24
16	0.792447	NUM_TRUE_POSITIVES	5	5	7	7	7	11	11	11	11	11	12	12	13	13	14	15	15	16	17	18	19	19	21	21	21	22	22	22	23	23	24	24	25	25	25	25	26	26	26	26	26	26	27	27	27	27	27
16	0.750125	NUM_TRUE_POSITIVES	1	4	5	5	5	5	5	5	5	5	7	7	9	11	11	13	13	13	13	13	13	13	14	16	16	16	16	16	16	16	16	16	16	16	17	17	17	17	17	19	19	19	20	20	21	22	22
16	0.786423	NUM_TRUE_POSITIVES	4	5	6	7	8	8	8	10	11	11	11	13	13	14	14	14	15	16	18	18	18	19	19	20	20	20	20	21	21	21	21	21	21	21	21	21	21	21	21	22	23	23	23	23	23	23	23
16	0.78274	NUM_TRUE_POSITIVES	8	8	11	12	13	13	14	14	14	15	17	18	18	18	18	19	20	20	20	20	25	25	25	25	25	25	25	25	25	25	25	25	25	25	25	25	25	25	26	26	26	26	27	27	27	27	27
16	0.772409	NUM_TRUE_POSITIVES	6	6	8	11	11	12	12	12	12	12	13	13	13	13	13	13	13	13	13	13	13	13	13	15	15	15	15	15	16	18	18	18	18	18	18	18	18	20	22	22	22	22	22	22	22	22	22
16	0.806429	NUM_TRUE_POSITIVES	5	14	14	14	16	17	19	19	19	19	21	23	23	23	23	23	23	23	25	25	26	26	26	26	26	26	27	27	27	28	29	29	29	29	29	29	29	30	31	31	31	31	31	31	31	31	31
16	0.79279	NUM_TRUE_POSITIVES	0	8	8	12	13	13	13	13	15	15	15	16	17	17	18	19	20	20	20	20	22	22	22	22	22	22	22	22	22	22	23	24	24	24	24	24	25	25	26	26	26	26	26	26	26	26	26
16	0.795474	NUM_TRUE_POSITIVES	4	4	4	4	12	12	13	14	14	14	16	17	18	19	19	20	20	20	20	20	20	20	20	20	20	20	20	20	20	21	22	22	22	22	22	22	22	22	22	22	22	22	22	22	22	22	22
16	0.807709	NUM_TRUE_POSITIVES	1	7	7	9	9	9	9	10	11	11	12	15	19	19	19	19	19	19	19	20	20	20	20	20	21	21	21	21	21	22	23	23	23	24	25	26	26	26	26	27	27	27	28	28	29	29	30
16	0.790949	NUM_TRUE_POSITIVES	9	9	10	10	10	10	10	11	12	12	12	14	15	16	17	18	19	19	19	20	21	22	22	22	23	23	23	23	23	24	24	24	24	24	24	24	25	25	25	25	25	25	26	26	26	26	26
16	0.793134	NUM_TRUE_POSITIVES	0	5	5	5	7	9	10	11	11	11	11	12	12	12	13	15	15	18	18	18	18	18	18	18	18	18	18	18	20	20	20	21	22	23	23	23	24	24	24	25	25	25	25	25	25	25	25
16	0.76907	NUM_TRUE_POSITIVES	3	3	4	5	6	7	8	10	10	12	13	13	13	14	14	15	15	16	17	17	17	17	17	18	20	21	21	21	21	22	22	22	22	22	22	22	23	23	23	23	23	25	25	25	25	25	25
16	0.774032	NUM_TRUE_POSITIVES	2	3	6	8	9	11	11	11	11	11	11	13	13	14	17	17	19	19	19	19	19	19	19	19	19	19	19	19	19	19	19	19	20	20	20	20	20	21	21	21	23	23	23	23	23	23	23
16	0.774407	NUM_TRUE_POSITIVES	2	2	4	5	5	5	6	7	10	10	10	13	13	13	13	14	14	15	15	15	15	15	15	16	17	17	17	17	17	17	17	17	18	18	19	20	21	22	22	22	22	22	22	22	22	22	23
16	0.776904	NUM_TRUE_POSITIVES	2	3	4	5	6	6	6	6	6	8	8	8	8	9	9	12	12	13	14	14	15	15	16	16	16	16	16	18	18	18	18	18	18	18	19	19	19	19	19	19	19	19	19	19	20	20	20
16	0.781336	NUM_TRUE_POSITIVES	8	8	8	10	10	12	12	12	16	16	17	18	19	19	19	19	20	22	24	24	25	25	25	25	25	25	25	25	25	25	25	25	25	25	26	26	26	27	27	27	27	27	27	27	27	27	27
16	0.777653	NUM_TRUE_POSITIVES	0	2	4	4	4	8	8	8	8	11	11	11	11	11	11	11	11	11	11	11	12	12	12	13	13	14	18	18	18	18	19	19	19	19	19	19	19	20	20	20	20	20	20	20	20	20	20
16	0.75181	NUM_TRUE_POSITIVES	0	10	10	10	10	12	12	13	15	15	15	15	15	15	15	15	15	15	15	16	16	16	16	18	18	18	18	18	18	18	18	18	18	18	18	18	18	19	20	22	22	22	23	23	23	24	24
16	0.796973	NUM_TRUE_POSITIVES	0	4	7	14	16	18	18	18	18	18	19	20	20	20	22	22	22	22	23	23	25	25	25	25	25	26	27	27	27	28	28	28	28	29	29	29	29	30	31	31	31	31	31	31	31	32	32
16	0.76907	NUM_TRUE_POSITIVES	2	7	7	7	7	8	8	11	11	11	11	11	11	11	11	12	12	12	13	14	16	18	18	18	18	18	18	18	18	18	18	18	18	18	19	19	19	19	20	20	20	20	21	21	21	21	22
16	0.780025	NUM_TRUE_POSITIVES	8	9	9	9	10	12	12	12	14	14	15	16	18	21	21	21	22	23	23	24	24	28	28	28	28	28	28	28	28	28	28	28	28	28	28	28	28	28	28	28	28	28	28	28	28	28	28
16	0.77269	NUM_TRUE_POSITIVES	2	7	7	7	7	8	9	11	11	11	11	11	14	14	14	14	14	14	15	17	17	17	18	18	18	18	18	18	19	19	19	19	20	21	21	23	24	24	25	26	26	26	26	26	26	26	26
16	0.765169	NUM_TRUE_POSITIVES	1	3	5	7	8	9	10	11	11	11	11	12	12	12	15	15	15	15	16	17	17	18	18	19	19	19	19	19	19	20	21	21	21	22	23	24	24	24	24	24	24	25	25	25	25	25	25
16	0.761049	NUM_TRUE_POSITIVES	2	10	12	13	14	17	17	17	20	20	20	20	21	21	23	25	25	25	25	25	25	25	25	25	25	25	25	26	26	26	26	26	26	28	28	28	28	28	28	28	28	28	28	28	28	28	28
16	0.792509	NUM_TRUE_POSITIVES	3	7	9	17	17	17	17	17	17	17	17	18	18	19	19	19	20	20	20	21	22	24	24	24	25	25	26	26	26	27	28	28	28	28	28	28	28	28	28	28	28	28	28	28	28	28	29
16	0.795256	NUM_TRUE_POSITIVES	2	3	7	11	12	13	13	13	13	13	14	14	15	16	16	16	16	16	16	17	17	17	18	18	18	18	18	18	19	19	19	20	21	22	23	23	23	23	23	23	23	24	24	24	25	25	25
16	0.803839	NUM_TRUE_POSITIVES	0	6	10	10	10	11	13	13	13	13	14	17	18	18	19	19	19	19	19	19	19	19	19	20	20	20	20	21	22	23	23	23	23	23	24	24	24	24	25	25	26	26	28	28	28	28	28
16	0.777934	NUM_TRUE_POSITIVES	6	6	6	6	8	9	9	9	15	16	16	17	17	17	18	18	19	19	19	19	19	19	22	22	22	22	22	22	22	22	23	24	25	25	26	26	27	27	27	27	27	28	28	29	29	30	30
16	0.799501	NUM_TRUE_POSITIVES	1	8	9	9	9	13	13	13	13	14	15	16	17	18	18	18	18	18	19	20	20	20	20	20	20	20	20	20	21	21	21	22	22	23	24	25	25	27	27	27	27	27	27	27	27	27	27
16	0.791542	NUM_TRUE_POSITIVES	5	5	9	10	11	12	13	13	13	13	14	14	14	14	14	14	14	15	15	16	16	17	18	19	19	20	20	20	21	21	22	23	25	27	27	27	27	27	28	28	28	28	28	28	28	28	28
16	0.795381	NUM_TRUE_POSITIVES	6	8	8	10	10	10	10	12	12	12	12	12	13	14	16	17	17	18	18	18	19	19	19	19	19	19	19	19	19	19	22	23	23	23	23	23	25	25	25	25	25	25	25	26	26	26	26
16	0.804838	NUM_TRUE_POSITIVES	7	7	7	7	7	8	8	8	12	12	14	14	14	14	15	17	17	17	18	18	18	19	19	20	22	24	24	25	25	25	25	25	27	27	27	27	27	27	27	27	27	27	27	27	27	27	27
16	0.773783	NUM_TRUE_POSITIVES	1	5	5	5	10	10	11	11	12	13	14	14	14	15	15	16	16	16	16	16	16	16	16	17	18	18	18	18	18	18	18	18	20	20	21	21	22	22	23	23	23	23	23	24	24	24	25
16	0.761704	NUM_TRUE_POSITIVES	6	6	11	11	11	12	12	12	13	13	13	13	13	14	14	15	15	16	16	16	16	16	17	17	20	20	21	21	22	22	22	22	22	23	23	23	23	23	23	23	23	23	23	24	24	24	24
16	0.766167	NUM_TRUE_POSITIVES	6	10	10	10	11	11	11	11	12	12	13	13	13	14	14	15	15	16	16	16	16	16	16	17	18	18	18	18	18	18	19	20	20	20	20	20	20	20	20	20	20	20	20	20	20	20	20
16	0.80284	NUM_TRUE_POSITIVES	0	8	10	10	11	11	13	13	15	16	16	16	17	17	18	20	20	21	21	21	21	21	22	23	23	23	24	25	25	25	25	25	26	27	29	29	29	29	29	29	29	29	29	29	29	29	30
16	0.780868	NUM_TRUE_POSITIVES	5	7	7	11	11	11	11	11	12	13	14	16	16	16	18	19	19	19	19	19	19	19	19	20	21	21	21	22	23	23	23	23	23	23	24	24	24	24	24	24	26	26	26	26	26	27	27
16	0.746442	NUM_TRUE_POSITIVES	5	7	9	10	10	11	12	12	12	12	12	13	14	14	16	16	18	18	19	19	19	19	20	21	21	21	21	21	21	21	21	21	21	21	21	22	22	22	22	22	22	22	22	23	23	23	23
16	0.809082	NUM_TRUE_POSITIVES	8	11	12	13	13	14	15	15	17	17	17	17	18	19	20	21	22	22	22	22	23	24	25	25	25	25	25	25	25	26	27	27	27	27	27	27	27	27	27	27	27	27	27	27	27	27	27
16	0.776498	NUM_TRUE_POSITIVES	7	7	7	8	8	13	13	13	15	15	15	15	15	17	17	19	19	19	19	20	20	20	20	21	21	21	21	21	21	22	23	25	25	25	25	25	25	25	25	25	25	25	25	25	25	26	26
16	0.753152	NUM_TRUE_POSITIVES	2	3	4	5	7	7	7	11	11	11	12	12	12	12	12	13	13	14	15	15	15	16	16	16	16	16	16	16	16	16	16	16	19	19	22	22	23	23	23	23	24	25	26	27	28	28	28
16	0.794195	NUM_TRUE_POSITIVES	8	9	9	10	11	13	15	17	18	19	20	21	22	22	22	22	23	23	23	23	23	23	23	23	23	23	24	24	24	24	24	24	24	25	25	25	26	27	27	27	28	28	29	29	29	29	29
16	0.766355	NUM_TRUE_POSITIVES	4	4	7	8	13	13	13	14	14	14	14	15	15	17	17	17	19	20	20	20	20	20	20	20	20	20	20	20	20	20	20	20	21	21	22	22	23	24	24	24	24	24	24	24	24	25	25
16	0.757366	NUM_TRUE_POSITIVES	10	10	10	10	10	10	10	12	15	15	16	16	16	16	16	16	16	16	17	18	18	18	18	18	18	18	18	19	20	21	21	21	22	22	22	22	23	23	24	24	24	24	24	24	24	25	25
16	0.774625	NUM_TRUE_POSITIVES	1	4	7	10	10	10	11	11	13	13	14	14	15	17	17	17	17	17	18	19	20	20	21	21	21	21	21	21	21	21	21	21	21	21	22	23	23	23	23	24	24	24	24	24	24	24	24
16	0.764576	NUM_TRUE_POSITIVES	7	9	10	11	12	13	13	13	13	13	13	13	13	14	14	14	15	15	16	16	16	17	18	19	19	19	19	19	19	19	19	19	20	20	20	21	21	21	21	21	21	21	21	21	21	22	22
16	0.729401	NUM_TRUE_POSITIVES	2	5	5	5	6	6	6	9	11	11	11	11	11	11	13	13	14	14	14	15	16	16	16	16	17	18	18	18	19	19	19	19	19	19	19	19	19	19	19	19	19	19	19	19	19	19	19
16	0.811579	NUM_TRUE_POSITIVES	6	6	7	11	11	11	16	16	16	16	17	17	17	18	19	19	20	24	24	26	26	26	26	26	26	26	26	26	26	26	26	26	27	27	27	27	28	29	29	29	29	29	29	29	29	29	30
16	0.762797	NUM_TRUE_POSITIVES	5	7	8	8	8	8	8	9	9	13	15	17	19	20	20	21	21	22	22	22	23	23	23	23	23	23	23	23	23	24	24	24	24	24	24	24	24	24	24	24	24	24	25	27	27	27	27
16	0.76392	NUM_TRUE_POSITIVES	2	6	6	6	6	6	7	8	10	10	10	10	10	10	11	11	11	11	12	13	13	13	13	13	13	13	15	15	15	15	16	16	16	16	16	16	16	16	17	22	22	22	22	22	22	22	22
16	0.715387	NUM_TRUE_POSITIVES	0	1	2	2	3	5	7	7	8	8	8	9	9	10	12	12	12	12	12	12	12	13	13	13	14	14	15	15	15	15	15	15	16	16	16	16	17	18	18	18	18	18	18	18	18	19	19
16	0.798627	NUM_TRUE_POSITIVES	1	8	9	10	12	14	14	14	14	14	18	18	18	18	19	19	19	19	20	20	21	21	21	21	22	22	22	22	22	22	22	22	22	23	23	23	23	23	26	26	26	26	26	26	27	27	27
16	0.799594	NUM_TRUE_POSITIVES	4	11	12	12	13	13	15	15	15	15	15	16	16	16	17	19	21	21	21	22	22	22	23	23	23	23	24	25	25	25	25	25	25	25	25	25	25	26	26	26	26	26	26	26	29	29	29
16	0.769944	NUM_TRUE_POSITIVES	4	5	8	8	8	8	9	9	10	11	12	13	14	14	14	14	14	14	14	14	15	16	16	16	16	16	16	17	17	18	18	18	18	19	20	20	20	20	20	20	20	20	20	20	20	20	21
16	0.796754	NUM_TRUE_POSITIVES	2	7	8	8	10	10	10	10	10	10	12	13	15	17	17	18	19	19	20	20	20	21	22	22	22	22	23	24	24	24	24	24	24	24	24	25	25	25	25	25	25	25	25	25	25	25	26
16	0.778964	NUM_TRUE_POSITIVES	3	7	7	8	8	8	8	8	12	17	18	19	20	21	21	21	21	21	21	22	22	22	22	23	23	23	23	24	24	24	25	25	26	26	26	26	27	27	27	27	27	27	27	27	27	27	27
16	0.781617	NUM_TRUE_POSITIVES	2	3	4	4	8	8	8	9	10	12	12	14	14	14	17	19	21	22	22	22	22	24	24	24	24	24	24	24	25	25	25	25	25	25	25	25	25	25	26	26	26	27	27	27	27	27	27
16	0.790075	NUM_TRUE_POSITIVES	4	4	8	8	10	12	12	12	12	12	13	13	15	15	15	15	15	16	16	17	17	17	17	17	17	17	17	17	17	18	18	19	19	19	19	19	21	22	23	23	23	23	23	24	24	24	24
16	0.752965	NUM_TRUE_POSITIVES	1	5	5	5	6	6	7	7	7	8	8	8	8	9	9	9	9	10	10	10	14	14	14	15	15	15	15	15	15	16	17	18	19	21	21	21	21	21	21	21	21	21	21	21	21	21	21
16	0.773221	NUM_TRUE_POSITIVES	1	9	10	10	11	11	12	14	14	14	14	14	14	14	14	15	15	19	19	19	19	19	19	19	19	19	19	20	20	20	20	20	20	20	20	20	20	20	20	20	20	20	21	21	22	22	23
16	0.81573	NUM_TRUE_POSITIVES	2	8	9	11	13	13	13	14	15	18	20	23	23	23	23	23	23	23	23	23	23	24	25	25	26	26	26	27	28	28	28	28	28	28	29	30	30	30	30	30	30	30	30	30	31	31	31
16	0.783614	NUM_TRUE_POSITIVES	2	5	11	13	15	15	16	16	16	16	16	16	16	16	16	16	16	16	18	18	20	20	21	22	22	22	22	22	22	22	22	22	22	23	23	23	23	23	24	24	24	24	25	25	25	25	25
16	0.793851	NUM_TRUE_POSITIVES	1	9	9	9	10	10	13	13	14	14	14	14	15	15	16	16	16	16	16	16	18	18	19	19	20	20	20	20	20	20	20	20	20	20	20	20	20	20	20	20	20	20	20	24	24	25	26
16	0.785424	NUM_TRUE_POSITIVES	7	8	12	12	12	13	14	16	16	17	18	18	19	19	20	21	21	21	21	21	21	21	21	22	22	22	22	23	23	23	23	24	24	25	26	26	26	26	26	26	26	26	26	26	26	26	26
16	0.785986	NUM_TRUE_POSITIVES	6	8	13	13	13	14	16	16	16	17	17	18	19	19	19	19	20	20	20	20	20	20	20	21	21	21	21	21	21	21	21	21	21	22	22	22	22	22	23	23	23	23	23	24	24	24	24
16	0.778777	NUM_TRUE_POSITIVES	0	7	8	8	8	9	10	11	11	12	13	17	17	17	17	17	17	17	17	18	18	18	18	18	19	19	19	19	20	20	20	20	21	21	21	22	22	22	22	22	23	24	25	25	25	26	26
16	0.764607	NUM_TRUE_POSITIVES	5	5	7	8	9	10	11	11	11	11	11	12	12	13	14	15	16	16	16	19	19	19	19	19	19	23	23	23	23	23	23	23	23	23	23	23	23	24	25	25	26	26	26	26	26	26	26
16	0.77294	NUM_TRUE_POSITIVES	6	7	7	9	9	9	9	10	10	10	12	15	15	16	16	16	17	18	20	20	20	20	20	20	20	20	20	20	20	20	20	21	22	22	22	22	24	24	24	24	25	25	26	27	28	28	28
16	0.80206	NUM_TRUE_POSITIVES	6	6	7	11	11	11	11	11	15	15	15	19	20	20	21	22	23	23	23	23	23	23	24	24	24	24	25	25	25	25	25	25	25	25	25	25	25	27	27	27	28	30	30	30	30	30	30
[truncated: 487 more columns]
