# Supplementary material for: Genome-wide computational identification of functional RNA elements in Trypanosoma brucei
Source: BMC Genomics. 2009 Aug 4;10:355. doi: 10.1186/1471-2164-10-355 (PMC2907701; doi:10.1186/1471-2164-10-355)
Supplement: Additional file 6 — Function prediction using regulatory motifs. This ZIP compressed file should be unpacked before viewing its contents. The results for prediction of each pathway are presented in a separate folder, named after the accession number of that pathway in KEGG database. Each folder contains several files named "validation.N.out", each of which represents the results of a hundred times two-fold cross-validation for that pathway, using N predicted motifs. Each cross-validation is shown in one row; plotting each row against the number of false positives will result in the ROC curve associated with the corresponding cross-validation experiment. The trained network is stored in "total.out", in which motifs are ordered according to their prediction power. L(α|MOTIF): the likelihood of being in pathway α given that the indicated motif is present in the indicated location of an mRNA; L(α|MOTIF): the likelihood of being in pathway α given that the indicated motif is NOT present in the indicated location of an mRNA. [file 1471-2164-10-355-S6.zip › tbr_KEGG_predict/001.tbr04070/validation.017.out]

Current time: Tue Feb 03 11:56:41 2009
This cluster: tbr04070
A 2-fold validation was used.
************************ VALIDATION ***********************
NUM_CLASSIFIERS	AUC	NUM_FALSE_POSITIVES	1	2	3	4	5	6	7	8	9	10	11	12	13	14	15	16	17	18	19	20	21	22	23	24	25	26	27	28	29	30	31	32	33	34	35	36	37	38	39	40	41	42	43	44	45	46	47
17	0.760144	NUM_TRUE_POSITIVES	8	13	13	13	13	13	13	13	13	13	13	13	14	14	14	15	16	16	16	16	16	17	18	18	18	19	20	20	20	20	20	20	20	20	20	20	21	21	22	22	22	22	22	22	23	23	23
17	0.8	NUM_TRUE_POSITIVES	0	4	4	8	8	9	9	11	12	12	12	12	12	13	16	16	16	16	20	20	20	20	21	21	25	25	25	25	25	25	25	25	25	25	26	26	26	26	26	26	26	26	26	27	27	27	27
17	0.800562	NUM_TRUE_POSITIVES	8	8	10	10	10	10	11	11	12	12	14	15	16	17	17	19	21	21	22	23	23	23	23	24	24	24	24	24	24	24	27	27	27	27	27	27	27	27	27	28	28	28	29	29	29	30	30
17	0.804869	NUM_TRUE_POSITIVES	0	3	5	7	10	10	10	10	11	11	12	12	12	15	15	20	20	20	20	20	21	21	21	21	21	22	22	22	22	22	22	22	22	22	22	24	24	24	24	24	24	24	24	25	25	25	26
17	0.762297	NUM_TRUE_POSITIVES	3	6	6	10	10	11	13	14	14	14	14	15	16	17	17	17	17	17	17	17	18	19	19	19	20	20	20	20	21	21	21	21	21	21	21	21	21	21	22	23	23	23	23	23	23	23	23
17	0.722347	NUM_TRUE_POSITIVES	5	6	6	6	8	8	9	9	9	11	12	12	12	12	13	13	13	13	13	13	14	14	14	14	14	16	16	17	18	18	18	18	18	18	18	19	19	20	20	20	21	21	21	21	21	21	21
17	0.797659	NUM_TRUE_POSITIVES	1	5	5	7	7	7	7	7	8	9	11	13	13	14	17	18	18	18	18	18	19	20	20	20	20	20	20	20	20	22	22	23	23	23	23	23	23	23	24	24	25	25	26	26	26	26	26
17	0.76417	NUM_TRUE_POSITIVES	2	5	5	10	10	13	13	13	13	14	14	14	16	16	16	16	16	16	16	17	17	17	17	18	18	18	18	18	19	19	20	20	20	20	20	21	21	21	21	22	23	23	23	23	23	23	23
17	0.771036	NUM_TRUE_POSITIVES	1	5	7	8	10	11	12	13	13	13	14	14	15	15	15	15	16	17	18	18	18	18	18	18	18	19	19	19	20	20	20	20	20	20	21	22	22	23	23	23	23	23	23	24	24	24	24
17	0.760768	NUM_TRUE_POSITIVES	4	9	9	12	12	12	12	12	14	15	15	15	15	15	16	16	16	16	16	16	17	17	17	18	18	18	19	20	21	21	21	21	21	21	22	22	22	22	22	22	22	22	22	22	22	22	22
17	0.762297	NUM_TRUE_POSITIVES	3	6	6	7	7	7	7	7	9	10	10	10	11	12	12	12	12	12	12	12	12	12	14	14	14	14	14	15	15	15	15	15	16	16	16	16	16	16	17	17	17	17	17	17	17	17	17
17	0.775499	NUM_TRUE_POSITIVES	3	7	9	9	12	12	12	13	13	14	15	15	15	15	15	15	15	15	16	18	18	18	18	21	21	21	21	22	23	23	23	23	23	23	23	23	23	23	23	23	23	23	24	24	24	24	24
17	0.745943	NUM_TRUE_POSITIVES	9	9	9	9	9	10	12	14	14	15	16	16	16	16	16	16	16	17	19	19	20	20	20	20	20	20	20	20	20	20	20	20	20	20	20	20	20	20	20	21	21	22	22	22	22	22	22
17	0.792166	NUM_TRUE_POSITIVES	2	5	10	10	11	12	12	12	12	13	15	15	15	15	17	19	22	22	22	22	22	23	23	24	25	25	26	26	26	26	26	26	27	27	27	27	27	27	27	27	27	27	27	27	27	28	28
17	0.729276	NUM_TRUE_POSITIVES	1	8	8	9	10	11	12	12	12	12	13	15	15	15	15	15	15	15	15	15	16	17	17	17	17	17	19	19	19	19	19	19	19	19	19	19	19	19	20	21	22	22	22	22	22	22	22
17	0.791885	NUM_TRUE_POSITIVES	6	6	11	11	11	14	14	14	14	14	14	14	14	14	14	14	15	16	17	18	18	18	18	18	18	19	19	19	19	19	19	20	21	21	21	21	22	22	22	22	22	22	22	22	22	23	24
17	0.756586	NUM_TRUE_POSITIVES	2	3	4	5	7	7	7	8	8	9	9	13	14	15	17	17	17	17	18	19	19	19	19	19	19	20	20	20	21	21	21	21	21	21	22	22	22	22	22	22	22	22	22	22	22	22	22
17	0.798596	NUM_TRUE_POSITIVES	7	7	9	9	13	17	17	17	17	18	18	18	18	18	18	18	18	18	18	20	22	23	24	24	25	27	27	27	27	27	27	27	27	27	27	27	27	27	28	28	28	28	28	28	28	29	29
17	0.773471	NUM_TRUE_POSITIVES	4	4	4	4	5	9	11	11	11	11	12	12	13	14	15	15	16	16	16	16	16	17	17	17	17	17	17	17	17	17	17	17	17	17	18	18	18	18	18	18	18	18	19	20	22	22	22
17	0.766885	NUM_TRUE_POSITIVES	0	6	8	8	8	8	8	8	8	10	10	11	11	11	11	16	16	16	16	16	16	16	16	17	17	17	18	18	19	19	19	19	19	19	19	19	19	19	19	19	19	19	19	19	19	19	20
17	0.757584	NUM_TRUE_POSITIVES	4	7	8	8	8	11	11	14	14	14	15	16	17	18	20	20	20	20	20	21	21	21	21	21	21	21	21	21	21	21	21	21	22	22	22	24	24	24	25	25	25	26	26	26	26	26	26
17	0.811829	NUM_TRUE_POSITIVES	4	9	9	10	13	13	17	18	18	19	20	20	20	21	21	21	21	22	23	23	24	24	24	24	24	24	25	25	26	26	26	26	28	28	28	28	28	28	28	28	29	29	29	29	29	29	30
17	0.794476	NUM_TRUE_POSITIVES	1	6	7	8	13	13	13	13	14	14	15	16	17	18	19	19	19	19	19	19	19	19	19	19	19	19	19	19	21	21	22	22	23	23	24	24	25	25	26	26	26	27	27	28	28	28	28
17	0.788983	NUM_TRUE_POSITIVES	3	6	7	9	9	10	10	10	12	13	13	14	14	15	15	16	17	17	18	20	21	21	21	21	21	23	23	23	23	23	23	23	23	23	23	23	23	23	23	23	23	24	25	25	25	26	26
17	0.767978	NUM_TRUE_POSITIVES	1	8	8	10	12	12	13	14	14	14	15	16	17	18	18	18	19	19	19	21	22	22	22	23	23	23	23	23	23	23	23	23	23	23	23	23	23	23	23	23	23	24	25	27	27	27	27
17	0.810643	NUM_TRUE_POSITIVES	5	8	8	8	12	12	15	15	15	15	15	17	17	17	17	20	20	21	22	23	23	23	23	23	23	23	23	23	23	23	23	23	23	23	23	23	23	23	23	23	23	23	24	26	26	27	28
17	0.798596	NUM_TRUE_POSITIVES	8	9	11	11	12	13	13	13	14	15	15	17	17	19	19	19	19	20	20	21	23	24	25	27	27	27	27	27	27	27	27	27	27	27	27	27	27	28	28	28	28	28	28	28	28	28	28
17	0.774782	NUM_TRUE_POSITIVES	4	6	6	7	9	11	11	11	11	11	12	12	12	12	14	15	15	15	16	17	18	20	21	21	22	22	22	23	23	23	23	23	23	23	23	23	23	23	23	23	23	23	23	24	24	24	24
17	0.804307	NUM_TRUE_POSITIVES	6	7	11	11	12	13	13	13	13	15	17	18	18	18	20	21	21	21	21	22	22	22	22	22	23	24	24	25	26	26	26	27	27	27	27	27	27	27	27	27	27	27	27	27	27	27	27
17	0.772066	NUM_TRUE_POSITIVES	4	7	7	8	9	11	12	16	17	19	19	19	19	19	19	20	20	20	20	20	20	20	20	20	20	20	20	20	21	22	22	22	22	22	22	23	23	23	23	23	23	23	23	23	24	24	25
17	0.782647	NUM_TRUE_POSITIVES	7	9	11	12	13	13	13	13	14	15	16	16	16	16	16	16	16	16	16	17	17	17	17	18	18	19	19	21	21	21	22	23	23	23	23	24	24	24	24	24	24	24	24	24	24	24	24
17	0.790605	NUM_TRUE_POSITIVES	5	5	7	7	7	11	11	11	11	11	12	12	13	13	14	15	15	16	17	18	19	19	21	21	21	22	22	22	23	23	24	24	25	25	25	25	26	26	26	26	26	26	26	27	27	27	27
17	0.758333	NUM_TRUE_POSITIVES	1	5	7	7	7	7	7	7	7	7	7	9	9	10	13	13	15	15	15	15	15	15	15	16	17	17	17	17	17	17	17	17	17	17	17	17	18	18	18	18	18	20	20	20	20	21	21
17	0.784301	NUM_TRUE_POSITIVES	4	5	6	7	8	8	8	10	11	11	11	13	13	14	14	14	15	16	18	18	18	19	19	20	20	20	20	21	21	21	21	21	21	21	21	21	21	21	21	22	23	23	23	23	23	24	24
17	0.782647	NUM_TRUE_POSITIVES	5	5	11	11	13	13	14	14	14	15	17	17	18	18	18	19	20	20	20	20	25	25	25	25	25	25	25	25	25	25	25	25	25	25	25	25	25	25	25	25	25	26	27	27	27	27	27
17	0.766916	NUM_TRUE_POSITIVES	6	6	8	11	11	12	13	13	13	13	14	14	14	14	14	14	14	14	14	14	14	14	14	14	16	16	16	16	16	17	19	19	19	19	19	19	19	19	21	22	22	22	22	22	22	22	22
17	0.806461	NUM_TRUE_POSITIVES	5	14	14	14	16	17	19	19	19	19	19	22	23	23	23	23	23	23	25	25	26	26	26	26	26	27	27	27	27	27	29	29	29	29	29	29	30	31	31	31	31	31	31	31	31	31	31
17	0.790668	NUM_TRUE_POSITIVES	0	8	8	12	13	13	13	13	15	15	15	16	17	17	18	19	20	20	20	20	22	22	22	22	22	22	22	22	22	22	22	23	24	24	24	24	24	25	25	26	26	26	26	26	26	26	26
17	0.794975	NUM_TRUE_POSITIVES	4	4	4	4	10	12	13	13	14	14	14	16	17	18	19	19	20	20	20	20	20	20	20	20	20	20	20	20	20	21	21	21	22	22	22	22	22	22	22	22	22	22	22	22	22	22	22
17	0.809988	NUM_TRUE_POSITIVES	2	7	8	8	9	9	9	9	9	12	12	17	17	17	18	19	19	20	20	20	20	20	20	20	20	21	21	21	21	21	22	23	23	23	23	24	25	25	27	28	28	29	29	29	29	29	29
17	0.790481	NUM_TRUE_POSITIVES	9	9	10	10	10	10	10	10	12	12	12	14	15	16	17	18	20	20	20	21	22	23	23	23	24	24	24	24	24	24	24	24	24	24	24	24	25	25	25	25	25	25	26	26	26	26	26
17	0.795443	NUM_TRUE_POSITIVES	0	8	8	8	11	12	13	15	15	15	15	15	15	16	17	17	17	18	19	19	19	19	19	19	19	19	19	19	21	21	23	23	23	23	24	24	24	24	25	25	25	25	26	26	26	26	26
17	0.779838	NUM_TRUE_POSITIVES	3	3	4	6	8	10	10	11	11	11	13	14	15	15	15	15	15	16	16	16	17	17	17	17	18	19	20	20	22	22	22	22	23	23	24	24	24	24	24	24	25	25	25	26	26	26	26
17	0.773252	NUM_TRUE_POSITIVES	2	3	6	8	9	11	11	11	11	11	11	12	13	13	16	18	18	19	19	19	19	19	19	19	19	19	19	20	20	20	20	20	20	20	20	20	20	20	20	21	21	22	23	23	23	23	23
17	0.774157	NUM_TRUE_POSITIVES	1	2	4	5	5	5	6	7	10	10	10	13	13	13	13	14	14	15	15	15	15	16	16	17	17	17	17	17	17	17	17	17	18	18	19	20	21	22	22	22	22	22	22	22	22	22	23
17	0.782459	NUM_TRUE_POSITIVES	2	5	5	6	7	7	7	7	7	10	10	10	10	11	11	14	14	15	16	17	17	18	19	19	19	19	19	19	19	21	21	21	21	21	21	21	22	22	22	22	22	22	22	22	22	22	22
17	0.780275	NUM_TRUE_POSITIVES	8	8	8	10	10	11	12	12	13	16	17	17	17	17	17	19	19	20	21	21	21	22	23	24	24	24	24	24	24	24	24	24	24	25	25	25	25	25	26	26	26	26	26	26	27	27	27
17	0.77731	NUM_TRUE_POSITIVES	0	2	4	4	4	8	8	8	8	11	11	11	11	11	11	11	11	11	11	11	11	12	12	13	13	14	18	18	18	18	19	19	19	19	19	19	19	20	20	20	20	20	20	20	20	20	20
17	0.752403	NUM_TRUE_POSITIVES	0	10	10	10	10	12	12	13	15	15	15	15	15	15	15	15	15	15	15	16	16	16	16	17	18	18	18	18	18	18	18	18	18	18	18	18	18	19	20	22	22	22	23	23	23	23	23
17	0.794569	NUM_TRUE_POSITIVES	0	4	7	14	16	18	18	18	18	18	19	20	20	20	22	22	22	22	23	23	25	25	25	25	26	27	27	27	27	28	28	28	28	29	30	30	30	30	30	31	31	31	31	31	32	32	32
17	0.768009	NUM_TRUE_POSITIVES	2	6	7	7	7	7	8	8	9	11	11	11	11	11	11	11	12	12	12	12	14	16	18	18	18	18	18	18	18	18	18	18	18	18	19	19	19	19	20	20	20	20	21	21	21	22	22
17	0.778745	NUM_TRUE_POSITIVES	8	9	9	9	10	12	12	12	14	14	15	16	18	21	21	21	21	22	23	24	24	28	28	28	28	28	28	28	28	28	28	28	28	28	28	28	28	28	28	28	28	28	28	28	28	28	28
17	0.771411	NUM_TRUE_POSITIVES	2	3	7	7	7	8	8	9	10	11	11	11	11	11	13	14	14	14	14	14	15	16	17	18	18	18	18	18	18	18	19	19	19	21	21	21	24	24	24	24	24	24	24	24	24	24	25
17	0.767291	NUM_TRUE_POSITIVES	1	3	6	9	10	11	12	13	13	14	14	14	14	15	15	15	18	18	18	19	20	20	20	20	20	20	21	21	21	21	21	21	22	23	23	23	23	23	24	24	24	25	26	26	26	26	26
17	0.760737	NUM_TRUE_POSITIVES	2	10	12	13	14	17	17	17	20	20	20	20	21	21	23	25	25	25	25	25	25	25	25	25	25	25	25	25	25	25	26	26	26	28	28	28	28	28	28	28	28	28	28	28	28	28	28
17	0.790044	NUM_TRUE_POSITIVES	0	7	9	13	17	17	17	17	17	18	18	19	20	20	20	20	20	20	20	21	22	24	24	24	24	25	25	25	25	26	26	26	26	27	28	28	28	28	28	28	28	28	28	28	28	28	28
17	0.797878	NUM_TRUE_POSITIVES	2	7	10	13	15	15	15	16	16	16	16	16	16	17	17	17	17	18	18	18	19	19	20	20	20	22	22	22	22	22	22	23	24	25	26	26	26	26	26	27	27	27	27	28	28	28	29
17	0.809426	NUM_TRUE_POSITIVES	0	7	10	10	12	12	12	12	13	13	16	18	18	18	18	19	20	20	20	20	20	20	20	20	21	21	21	21	21	22	22	22	23	23	23	23	24	25	27	27	27	27	27	27	27	27	27
17	0.778839	NUM_TRUE_POSITIVES	6	6	6	7	7	9	9	9	15	15	16	17	17	17	17	18	19	19	19	19	19	19	21	22	22	22	22	22	22	22	22	23	24	25	26	26	27	27	27	27	27	28	28	28	29	29	30
17	0.798752	NUM_TRUE_POSITIVES	1	8	9	9	9	13	13	13	13	14	15	16	17	18	18	18	18	18	19	20	20	20	20	20	20	20	20	20	20	21	21	22	22	23	23	24	25	25	27	27	27	27	27	27	27	27	27
17	0.790262	NUM_TRUE_POSITIVES	5	5	10	10	11	12	12	13	13	14	14	14	14	14	14	14	14	14	15	16	16	17	18	19	19	19	20	21	21	22	23	24	25	25	26	26	26	27	27	28	28	28	28	28	28	28	28
17	0.79485	NUM_TRUE_POSITIVES	6	8	8	10	10	10	10	12	12	12	12	12	13	14	16	17	17	17	17	18	19	19	19	19	19	19	19	19	19	19	22	22	23	23	23	23	25	25	25	25	25	25	25	25	26	26	26
17	0.804931	NUM_TRUE_POSITIVES	7	7	7	7	7	8	8	8	12	12	14	14	14	14	15	17	17	17	18	18	18	22	22	22	22	24	25	25	25	25	25	25	27	27	27	27	27	27	27	27	27	27	27	27	27	27	27
17	0.772784	NUM_TRUE_POSITIVES	1	5	5	5	10	10	11	11	12	13	14	14	14	14	14	16	16	16	16	16	16	17	17	18	18	18	18	18	18	18	18	18	18	20	20	21	21	22	22	23	23	23	23	24	24	24	24
17	0.759176	NUM_TRUE_POSITIVES	4	6	11	11	11	11	12	12	13	13	13	13	13	13	13	13	14	15	15	16	16	16	16	16	17	18	20	20	21	21	22	22	22	22	22	23	23	23	23	23	23	23	23	23	23	24	24
17	0.766823	NUM_TRUE_POSITIVES	6	10	10	10	11	11	11	11	12	12	13	13	14	14	14	15	15	16	16	16	16	16	16	17	17	18	18	18	18	19	19	20	20	20	20	20	20	20	20	20	20	20	20	20	20	20	20
17	0.803558	NUM_TRUE_POSITIVES	0	8	10	10	11	11	13	13	15	16	16	16	17	17	18	20	20	21	21	21	21	21	22	23	23	23	24	25	25	25	25	25	26	27	29	29	29	29	29	29	29	29	29	29	29	29	30
17	0.777029	NUM_TRUE_POSITIVES	0	5	7	11	11	11	11	11	12	13	14	15	16	16	17	18	19	19	19	19	19	19	19	20	20	21	21	22	23	23	23	23	23	24	24	24	24	24	24	24	24	26	26	26	26	26	26
17	0.744725	NUM_TRUE_POSITIVES	5	7	7	9	10	10	11	11	12	12	12	12	13	14	14	16	16	18	18	19	19	19	20	21	21	21	21	21	21	21	21	21	21	21	21	21	21	22	22	22	22	22	22	22	22	23	23
17	0.806149	NUM_TRUE_POSITIVES	8	11	12	13	13	14	15	15	17	17	17	17	18	19	20	21	21	22	22	22	22	23	24	25	25	25	25	25	25	25	25	26	26	27	27	27	27	27	27	27	27	27	27	27	27	27	27
17	0.780618	NUM_TRUE_POSITIVES	7	7	7	8	8	13	13	13	15	15	15	15	15	17	17	19	19	19	19	19	20	20	20	21	21	21	21	21	21	22	23	25	25	25	25	25	25	25	25	25	25	25	25	25	25	25	26
17	0.749813	NUM_TRUE_POSITIVES	2	5	7	7	9	9	9	9	9	13	13	13	13	13	13	13	13	14	15	16	16	16	16	17	17	17	17	17	17	17	17	17	17	17	17	19	19	23	23	23	23	24	24	24	24	24	24
17	0.793758	NUM_TRUE_POSITIVES	8	9	9	10	11	13	15	17	17	19	20	21	22	22	22	23	23	23	23	23	23	23	23	23	23	23	23	24	24	24	24	24	24	24	24	25	26	26	27	27	27	27	27	28	28	29	29
17	0.762578	NUM_TRUE_POSITIVES	4	4	7	8	13	13	13	14	14	14	14	15	15	17	17	17	19	19	20	20	20	20	20	20	20	20	20	20	20	20	20	20	21	22	22	22	23	23	23	24	24	24	24	24	24	25	25
17	0.753777	NUM_TRUE_POSITIVES	7	10	10	10	10	10	10	10	10	14	15	15	16	16	16	16	16	16	16	16	16	17	18	18	18	18	18	18	18	18	19	20	21	21	21	22	22	22	22	23	23	24	24	24	24	24	24
17	0.773596	NUM_TRUE_POSITIVES	1	4	7	10	10	10	11	11	11	13	13	14	15	17	17	17	17	17	17	19	20	20	21	21	21	21	21	21	21	21	21	21	21	21	21	22	23	23	23	23	23	23	24	24	24	24	24
17	0.763639	NUM_TRUE_POSITIVES	7	9	10	11	11	12	13	13	13	13	13	13	13	13	13	14	14	15	16	16	17	17	18	19	19	19	19	19	19	19	19	19	20	20	21	21	21	21	21	21	21	21	21	21	21	22	22
17	0.72784	NUM_TRUE_POSITIVES	0	5	5	5	6	6	6	9	11	11	11	11	11	11	13	13	14	14	14	15	16	16	16	16	17	18	18	18	18	19	19	19	19	19	19	19	19	19	19	19	19	19	19	19	19	19	19
17	0.80902	NUM_TRUE_POSITIVES	6	6	7	11	11	11	11	17	17	17	17	18	18	18	19	20	20	21	24	24	26	26	26	26	26	26	26	26	26	26	26	26	26	26	26	27	27	27	27	28	29	29	29	29	29	29	29
17	0.767197	NUM_TRUE_POSITIVES	5	8	9	9	9	9	9	10	12	13	14	16	18	19	20	21	22	22	22	23	24	24	24	24	24	24	24	24	24	25	25	25	25	25	25	25	25	25	25	25	25	25	26	28	28	28	28
17	0.763608	NUM_TRUE_POSITIVES	2	6	6	6	6	6	7	8	10	10	10	10	10	10	11	11	11	12	12	13	13	13	13	13	13	13	15	15	15	16	16	16	16	16	16	16	16	16	17	20	22	22	22	22	22	22	22
17	0.730025	NUM_TRUE_POSITIVES	0	3	3	4	4	5	7	7	8	10	10	11	11	11	12	12	12	14	14	14	14	14	15	15	15	15	15	17	17	17	17	17	18	18	18	18	19	19	20	21	21	21	21	21	22	22	22
17	0.799345	NUM_TRUE_POSITIVES	1	8	9	10	12	14	14	14	14	14	18	18	19	19	19	19	19	19	20	21	21	21	21	21	22	22	22	22	22	22	22	22	22	23	23	23	23	23	26	26	26	26	26	26	27	27	27
17	0.799001	NUM_TRUE_POSITIVES	4	11	12	12	13	13	15	15	15	15	15	16	16	16	18	19	20	21	21	22	22	22	23	23	23	23	24	24	24	25	25	25	25	25	25	25	25	26	26	26	26	26	26	26	29	29	29
17	0.772066	NUM_TRUE_POSITIVES	4	5	8	8	8	8	8	9	10	11	12	12	13	14	14	14	14	14	14	14	14	16	16	16	17	17	17	17	17	18	18	19	19	19	19	19	20	20	20	20	20	20	20	20	20	20	20
17	0.798689	NUM_TRUE_POSITIVES	2	7	8	8	10	10	10	10	10	10	12	13	15	17	17	17	18	20	20	20	20	21	22	22	23	23	23	23	24	24	24	24	24	24	24	24	25	25	25	25	25	25	25	25	25	26	26
17	0.776779	NUM_TRUE_POSITIVES	3	4	8	8	8	8	8	8	8	10	13	17	18	19	21	21	21	21	21	21	22	23	23	23	23	23	23	23	23	23	24	24	24	25	26	26	26	27	27	27	27	27	27	27	27	27	27
17	0.780524	NUM_TRUE_POSITIVES	2	3	4	4	8	8	9	10	11	11	12	13	13	14	14	16	19	20	20	21	22	22	22	23	24	24	24	24	24	24	24	25	25	25	25	25	25	25	26	26	26	26	26	26	27	28	28
17	0.788951	NUM_TRUE_POSITIVES	4	4	8	8	10	12	12	12	12	12	13	13	15	15	15	15	15	15	16	16	17	17	17	17	17	17	17	17	17	18	19	19	19	19	19	19	19	21	21	21	23	23	23	23	23	23	24
17	0.750905	NUM_TRUE_POSITIVES	0	5	5	5	6	6	7	7	7	8	8	8	8	9	9	9	9	10	10	10	14	14	14	14	15	15	15	15	15	16	17	18	19	21	21	21	21	21	21	21	21	21	21	21	21	21	22
17	0.775	NUM_TRUE_POSITIVES	1	9	10	10	11	11	12	14	14	14	14	14	14	14	14	15	15	19	19	19	19	19	19	19	19	19	19	20	20	20	20	20	20	20	20	20	20	20	20	20	20	20	20	20	21	22	23
17	0.814357	NUM_TRUE_POSITIVES	3	10	10	12	14	14	14	14	14	14	18	19	21	24	24	24	24	24	24	24	24	24	25	25	26	26	26	26	26	27	28	28	29	29	29	29	30	30	30	30	30	30	30	30	30	30	31
17	0.783708	NUM_TRUE_POSITIVES	2	5	11	13	15	15	16	16	16	16	16	16	16	16	16	16	16	16	17	20	20	21	22	22	22	22	22	22	22	22	22	22	22	23	23	23	23	23	24	24	24	24	24	25	25	25	25
17	0.794507	NUM_TRUE_POSITIVES	1	9	9	9	10	10	12	12	14	14	14	14	15	15	16	16	16	16	16	16	18	18	19	19	20	20	20	20	20	20	20	20	20	20	20	20	20	20	20	20	20	20	20	24	24	25	26
17	0.787516	NUM_TRUE_POSITIVES	7	9	12	12	12	12	15	16	17	17	18	18	18	19	19	20	20	21	21	21	21	21	21	21	21	22	22	22	23	23	24	26	26	26	26	26	26	26	26	26	26	26	26	26	26	27	27
17	0.785424	NUM_TRUE_POSITIVES	6	8	13	13	13	14	15	16	16	17	17	18	18	19	19	19	20	20	20	20	20	20	20	21	21	21	21	21	21	21	21	21	21	22	22	22	22	22	23	23	23	23	24	24	24	24	24
17	0.778683	NUM_TRUE_POSITIVES	0	7	8	8	8	9	10	11	11	12	13	17	17	17	17	17	17	17	17	18	18	18	18	18	19	19	19	19	20	20	20	20	21	21	21	22	22	22	22	22	23	24	25	25	25	26	26
17	0.766948	NUM_TRUE_POSITIVES	4	5	6	8	9	10	11	11	11	12	12	13	13	14	15	15	16	17	18	19	19	19	19	19	19	22	23	23	23	23	23	23	23	23	23	23	23	25	25	25	25	25	25	26	26	26	26
17	0.780712	NUM_TRUE_POSITIVES	2	9	9	11	11	11	11	11	12	12	13	14	15	15	16	16	16	17	17	17	18	19	20	20	20	20	20	21	22	23	23	23	23	23	23	23	23	23	24	25	25	26	27	28	28	28	28
17	0.801529	NUM_TRUE_POSITIVES	6	6	7	11	11	11	11	12	15	15	15	15	15	18	21	22	23	23	23	23	23	24	24	24	24	24	25	25	26	26	26	26	26	26	26	26	26	27	27	27	28	30	30	30	30	30	30
[truncated: 487 more columns]
