# Supplementary material for: Genome-wide computational identification of functional RNA elements in Trypanosoma brucei
Source: BMC Genomics. 2009 Aug 4;10:355. doi: 10.1186/1471-2164-10-355 (PMC2907701; doi:10.1186/1471-2164-10-355)
Supplement: Additional file 6 — Function prediction using regulatory motifs. This ZIP compressed file should be unpacked before viewing its contents. The results for prediction of each pathway are presented in a separate folder, named after the accession number of that pathway in KEGG database. Each folder contains several files named "validation.N.out", each of which represents the results of a hundred times two-fold cross-validation for that pathway, using N predicted motifs. Each cross-validation is shown in one row; plotting each row against the number of false positives will result in the ROC curve associated with the corresponding cross-validation experiment. The trained network is stored in "total.out", in which motifs are ordered according to their prediction power. L(α|MOTIF): the likelihood of being in pathway α given that the indicated motif is present in the indicated location of an mRNA; L(α|MOTIF): the likelihood of being in pathway α given that the indicated motif is NOT present in the indicated location of an mRNA. [file 1471-2164-10-355-S6.zip › tbr_KEGG_predict/001.tbr04070/validation.018.out]

Current time: Tue Feb 03 11:56:41 2009
This cluster: tbr04070
A 2-fold validation was used.
************************ VALIDATION ***********************
NUM_CLASSIFIERS	AUC	NUM_FALSE_POSITIVES	1	2	3	4	5	6	7	8	9	10	11	12	13	14	15	16	17	18	19	20	21	22	23	24	25	26	27	28	29	30	31	32	33	34	35	36	37	38	39	40	41	42	43	44	45	46	47
18	0.759082	NUM_TRUE_POSITIVES	8	13	13	13	13	13	13	13	13	13	13	13	13	14	14	15	16	16	16	16	16	17	18	18	18	19	20	20	20	20	20	20	20	20	20	20	21	21	22	22	22	22	22	22	23	23	23
18	0.799032	NUM_TRUE_POSITIVES	0	4	4	8	8	9	9	11	12	12	12	12	12	13	16	16	16	16	20	20	20	20	21	21	22	25	25	25	25	25	25	25	25	25	26	26	26	26	26	26	26	26	26	26	27	27	27
18	0.798596	NUM_TRUE_POSITIVES	8	8	10	10	10	10	11	11	12	12	14	15	16	17	17	19	21	21	21	22	23	23	23	23	24	24	24	24	24	24	24	24	24	27	27	27	27	27	27	27	27	28	28	28	29	29	29
18	0.811454	NUM_TRUE_POSITIVES	0	3	6	7	8	10	10	11	13	14	15	16	16	16	20	20	21	21	22	23	24	24	24	24	24	24	24	24	24	24	24	24	25	25	26	28	28	28	28	28	28	28	28	28	28	28	29
18	0.760206	NUM_TRUE_POSITIVES	3	6	6	10	10	11	13	14	14	14	14	15	16	17	17	17	17	17	17	17	18	19	19	19	20	20	20	20	20	20	21	21	21	21	21	21	21	21	21	22	22	22	23	23	23	23	23
18	0.722004	NUM_TRUE_POSITIVES	5	6	6	6	8	8	9	9	9	11	12	12	12	12	13	13	13	13	13	13	14	14	14	14	14	16	16	17	18	18	18	18	18	18	18	19	19	20	20	21	21	21	21	21	21	21	21
18	0.795849	NUM_TRUE_POSITIVES	1	3	5	5	7	7	7	7	8	10	10	11	13	13	14	14	17	17	18	18	18	18	19	20	20	20	20	20	20	20	22	22	23	23	23	23	23	23	23	24	24	25	25	26	26	26	26
18	0.763171	NUM_TRUE_POSITIVES	2	4	4	7	10	13	13	13	14	14	14	14	16	16	16	16	16	16	16	16	16	17	17	18	18	18	18	19	19	20	20	20	20	20	20	20	21	21	21	21	21	21	22	23	23	24	25
18	0.769039	NUM_TRUE_POSITIVES	1	5	7	7	8	10	11	13	14	14	14	15	15	15	15	15	15	16	17	18	18	18	18	18	18	18	19	19	19	19	20	20	20	20	20	20	21	22	22	23	23	23	23	23	23	24	24
18	0.759363	NUM_TRUE_POSITIVES	4	9	9	12	12	12	12	12	14	15	15	15	15	15	16	16	16	16	16	16	17	17	17	18	18	18	19	20	21	21	21	21	21	21	21	22	22	22	22	22	22	22	22	22	22	22	22
18	0.760612	NUM_TRUE_POSITIVES	2	6	6	7	7	7	7	7	9	10	10	10	11	12	12	12	12	12	12	12	12	12	12	14	14	14	14	14	15	15	15	15	15	16	16	16	16	16	16	17	17	17	17	17	17	17	17
18	0.775	NUM_TRUE_POSITIVES	3	7	8	9	12	12	12	13	13	14	15	15	15	15	15	15	15	15	16	17	19	19	19	19	19	21	21	22	23	23	23	23	23	23	23	23	23	23	23	23	23	23	23	24	24	24	24
18	0.746099	NUM_TRUE_POSITIVES	4	9	9	9	9	10	12	14	14	15	16	16	16	16	16	16	16	17	19	19	20	20	20	20	20	20	20	20	20	20	20	20	20	20	20	20	20	20	20	21	21	22	22	22	22	22	22
18	0.789607	NUM_TRUE_POSITIVES	2	5	10	10	11	12	12	12	12	13	15	15	15	15	17	19	22	22	22	22	22	22	23	23	24	25	25	25	26	26	26	26	26	26	27	27	27	27	27	27	27	27	27	27	27	27	27
18	0.728464	NUM_TRUE_POSITIVES	1	7	8	9	10	11	12	12	12	12	13	15	15	15	15	15	15	15	15	15	16	17	17	17	17	17	19	19	19	19	19	19	19	19	19	19	19	21	21	21	21	21	22	22	22	22	22
18	0.792291	NUM_TRUE_POSITIVES	6	8	9	10	14	14	14	15	16	16	17	17	17	17	18	18	18	19	19	21	21	21	21	22	22	22	23	23	23	24	24	24	24	24	24	25	26	27	27	27	27	28	28	28	28	28	28
18	0.756055	NUM_TRUE_POSITIVES	2	3	4	5	6	7	7	8	8	9	9	13	14	15	15	17	17	17	17	18	19	19	19	19	19	19	20	20	21	21	21	21	21	21	22	22	22	22	22	22	22	22	22	22	22	22	22
18	0.798876	NUM_TRUE_POSITIVES	7	7	9	9	13	17	17	17	17	18	18	18	18	18	18	18	18	18	18	20	22	23	24	24	25	27	27	27	27	27	27	27	27	27	27	27	27	27	28	28	28	28	28	28	28	29	29
18	0.771754	NUM_TRUE_POSITIVES	4	4	4	4	5	9	9	11	11	11	11	12	13	14	16	16	17	17	17	17	17	17	17	17	17	17	17	17	17	17	17	17	17	17	17	17	17	18	18	18	18	18	18	18	18	18	20
18	0.767291	NUM_TRUE_POSITIVES	0	6	8	8	8	8	8	8	8	10	10	11	11	11	11	15	16	16	16	16	16	16	16	16	17	17	19	19	19	19	19	19	19	19	19	19	19	19	19	19	19	19	19	19	19	19	19
18	0.755087	NUM_TRUE_POSITIVES	4	7	8	8	8	11	11	14	14	14	15	16	17	18	19	20	20	20	20	20	21	21	21	21	21	21	21	21	21	21	21	21	21	22	22	23	24	24	24	25	25	25	26	26	26	26	26
18	0.811579	NUM_TRUE_POSITIVES	4	9	9	10	13	13	17	18	18	19	20	20	20	21	21	21	21	22	23	23	24	24	24	24	24	24	24	25	26	26	26	26	28	28	28	28	28	28	28	28	29	29	29	29	29	29	30
18	0.793071	NUM_TRUE_POSITIVES	1	6	7	8	13	13	13	13	14	14	15	16	17	18	18	19	19	19	19	19	19	19	19	19	19	19	19	19	19	19	21	21	22	23	23	24	25	25	26	26	26	27	27	28	28	28	28
18	0.78764	NUM_TRUE_POSITIVES	4	5	7	7	9	9	10	10	10	10	12	13	13	14	14	15	15	17	17	18	20	21	21	21	21	21	23	23	23	23	23	23	23	23	23	23	23	23	23	23	23	23	24	25	25	25	25
18	0.768165	NUM_TRUE_POSITIVES	1	8	9	10	12	12	12	13	14	14	14	16	17	19	19	19	20	20	20	22	22	22	22	22	22	23	23	23	23	23	23	23	23	23	23	23	23	23	23	23	24	24	24	25	25	26	26
18	0.806586	NUM_TRUE_POSITIVES	5	8	8	8	8	12	12	15	15	15	15	15	17	17	17	17	17	20	21	22	23	23	23	23	23	23	23	23	23	23	23	23	23	23	23	23	23	23	23	23	23	23	23	23	23	24	26
18	0.797097	NUM_TRUE_POSITIVES	8	8	9	11	11	12	13	13	13	14	15	17	17	19	19	19	19	20	20	21	23	24	25	27	27	27	27	27	27	27	27	27	27	27	27	27	27	28	28	28	28	28	28	28	28	28	28
18	0.771848	NUM_TRUE_POSITIVES	4	5	6	7	9	11	11	11	11	11	12	12	12	13	15	16	16	16	16	17	18	20	21	21	21	22	22	22	22	23	23	23	23	23	23	23	23	23	23	23	23	23	23	23	23	24	24
18	0.802247	NUM_TRUE_POSITIVES	6	7	11	12	12	13	13	13	13	15	17	18	18	18	20	20	21	21	21	22	22	22	22	22	22	23	24	25	26	26	27	27	27	27	27	27	27	27	27	27	27	27	27	27	27	27	27
18	0.771192	NUM_TRUE_POSITIVES	4	5	7	7	8	9	11	12	18	19	20	20	20	20	20	21	21	21	21	21	21	21	21	21	21	21	22	22	23	23	23	23	23	23	23	23	24	24	24	24	24	24	24	25	25	25	25
18	0.783052	NUM_TRUE_POSITIVES	7	9	11	12	13	13	13	13	14	15	16	16	16	16	16	16	16	16	16	17	17	17	17	18	18	19	19	21	21	21	22	23	23	23	23	24	24	24	24	24	24	24	24	24	24	24	24
18	0.789544	NUM_TRUE_POSITIVES	5	5	7	7	7	11	11	11	11	11	12	12	13	13	13	14	15	16	17	18	19	19	19	21	21	21	22	22	22	23	23	24	24	25	25	25	25	26	26	26	26	26	26	27	27	27	27
18	0.7549	NUM_TRUE_POSITIVES	1	5	7	7	7	7	7	7	7	7	7	9	9	11	13	13	15	15	15	15	15	15	15	15	16	17	17	17	17	17	17	17	17	17	17	17	17	18	18	18	18	18	19	20	20	21	21
18	0.784988	NUM_TRUE_POSITIVES	4	4	5	6	8	8	8	10	11	11	11	13	13	14	14	14	15	16	18	18	18	19	19	20	20	20	20	21	21	21	21	21	21	21	21	21	21	21	21	22	23	23	23	23	23	23	23
18	0.779182	NUM_TRUE_POSITIVES	2	5	11	11	13	14	14	14	14	15	17	17	18	18	18	18	20	20	20	20	25	25	25	25	25	25	25	25	25	25	25	25	25	25	25	25	25	25	25	25	25	25	26	26	26	26	26
18	0.76573	NUM_TRUE_POSITIVES	6	6	8	11	11	12	13	13	13	13	13	14	14	14	14	14	14	14	14	14	14	14	14	14	14	16	16	16	16	16	17	19	19	19	19	19	19	19	19	21	22	22	22	22	22	22	22
18	0.803121	NUM_TRUE_POSITIVES	6	11	15	15	15	17	18	19	19	19	19	19	20	21	21	22	22	22	22	25	25	25	25	25	26	27	27	27	27	27	27	27	28	29	29	29	29	29	29	30	31	31	31	31	31	31	31
18	0.789732	NUM_TRUE_POSITIVES	0	8	8	12	13	13	13	13	15	15	15	16	17	17	18	19	20	20	20	20	22	22	22	22	22	22	22	22	22	22	22	23	24	24	24	24	24	25	25	25	26	26	26	26	26	26	26
18	0.79485	NUM_TRUE_POSITIVES	1	4	4	4	10	12	13	13	14	14	14	16	17	18	19	19	20	20	20	20	20	20	20	20	20	20	20	20	21	21	21	21	22	22	22	22	22	22	22	22	22	22	22	22	22	22	22
18	0.809457	NUM_TRUE_POSITIVES	0	7	8	9	9	9	9	9	9	12	12	17	17	17	18	19	19	20	20	20	20	20	20	20	20	21	21	21	21	21	22	23	23	23	23	23	24	26	27	28	28	29	29	29	29	29	29
18	0.790293	NUM_TRUE_POSITIVES	9	10	10	10	10	10	10	11	13	13	13	14	15	16	17	18	20	20	20	21	22	23	23	23	23	23	25	25	25	25	25	25	25	25	26	26	26	26	26	26	26	27	27	27	27	27	27
18	0.794164	NUM_TRUE_POSITIVES	0	8	8	8	11	12	12	15	15	15	15	15	16	16	17	17	17	18	18	19	19	19	19	19	19	19	21	21	21	21	23	23	23	23	24	24	24	24	25	25	25	25	26	26	26	26	26
18	0.782116	NUM_TRUE_POSITIVES	4	4	7	10	11	13	13	14	14	14	14	14	16	17	17	17	17	18	18	18	19	20	20	20	21	23	23	23	24	24	24	24	24	25	25	25	25	25	25	25	25	25	26	26	27	27	27
18	0.771785	NUM_TRUE_POSITIVES	2	3	6	8	9	11	11	11	11	11	11	12	13	13	16	17	18	19	19	19	19	19	19	19	19	19	19	20	20	20	20	20	20	20	20	20	20	20	20	21	21	22	23	23	23	23	23
18	0.773627	NUM_TRUE_POSITIVES	1	2	4	5	5	6	7	9	10	10	10	13	13	13	13	13	14	14	15	15	15	15	16	16	17	17	17	17	17	17	17	17	18	18	19	20	21	22	22	22	22	22	22	22	22	22	22
18	0.778589	NUM_TRUE_POSITIVES	2	8	8	9	9	9	9	10	10	10	11	12	14	14	14	16	18	18	20	20	20	20	20	21	21	22	23	23	23	23	23	24	26	26	26	26	26	26	26	26	26	26	26	26	26	26	26
18	0.782179	NUM_TRUE_POSITIVES	8	8	8	10	10	11	12	12	13	16	17	17	17	17	17	18	19	20	21	21	21	22	23	24	24	24	24	24	24	24	24	24	25	25	25	25	25	25	25	25	26	26	26	26	26	27	27
18	0.777715	NUM_TRUE_POSITIVES	0	2	4	4	4	8	8	8	8	11	11	11	11	11	11	11	11	11	11	11	11	12	12	12	13	14	15	16	18	18	19	19	19	19	19	19	19	20	20	20	20	20	20	20	20	21	21
18	0.750062	NUM_TRUE_POSITIVES	0	10	10	10	10	12	13	15	15	15	15	15	15	15	15	15	15	16	16	16	16	16	16	16	16	18	18	18	18	18	18	18	18	18	18	19	19	20	20	21	23	23	23	23	23	23	23
18	0.79382	NUM_TRUE_POSITIVES	0	5	8	14	16	17	18	18	18	18	18	20	20	20	22	22	22	22	23	23	25	25	25	25	26	27	27	27	27	28	28	28	28	29	30	30	30	30	30	31	31	31	31	31	32	32	32
18	0.76573	NUM_TRUE_POSITIVES	2	6	7	7	7	7	8	8	9	11	11	11	11	11	11	11	12	12	12	12	14	16	18	18	18	18	18	18	18	18	18	18	18	18	18	19	19	19	19	20	20	21	21	22	22	22	22
18	0.776873	NUM_TRUE_POSITIVES	8	8	9	9	9	10	12	12	12	14	14	14	15	16	18	21	21	21	21	21	23	24	24	28	28	28	28	28	28	28	28	28	28	28	28	28	28	28	28	28	28	28	28	28	28	28	28
18	0.771504	NUM_TRUE_POSITIVES	2	3	7	7	7	8	8	8	9	11	11	11	11	11	11	14	14	14	14	14	15	16	17	17	18	18	18	18	18	18	19	19	19	21	21	21	24	24	24	24	24	24	24	24	25	26	26
18	0.764763	NUM_TRUE_POSITIVES	1	3	6	9	10	11	12	13	13	14	14	14	14	15	15	15	18	18	18	19	20	20	20	20	20	20	21	21	21	21	21	21	22	23	23	23	23	23	23	24	24	24	25	26	26	26	26
18	0.760768	NUM_TRUE_POSITIVES	2	10	12	13	15	17	17	17	20	20	20	20	21	21	23	25	25	25	25	25	25	25	25	25	25	25	25	25	25	25	26	26	26	28	28	28	28	28	28	28	28	28	28	28	28	28	28
18	0.792135	NUM_TRUE_POSITIVES	0	7	9	13	17	17	17	17	17	18	18	20	20	20	20	20	20	20	20	22	24	24	24	24	24	24	25	25	25	25	26	26	26	26	27	28	28	28	28	28	28	28	28	28	28	28	28
18	0.797253	NUM_TRUE_POSITIVES	2	7	10	13	15	15	15	16	16	16	16	16	16	17	17	17	17	18	18	18	19	19	20	20	20	22	22	22	22	22	22	22	23	24	25	26	26	26	26	27	27	27	27	27	28	28	28
18	0.808552	NUM_TRUE_POSITIVES	0	7	10	10	12	12	12	13	13	13	15	18	18	18	18	19	20	20	20	20	20	20	20	20	21	21	21	21	21	21	22	22	23	23	23	23	24	25	27	27	27	27	27	27	27	27	27
18	0.778121	NUM_TRUE_POSITIVES	6	6	6	6	7	9	9	9	15	15	16	17	17	17	17	18	18	19	19	19	19	19	21	22	22	22	22	22	22	22	23	23	24	25	26	26	27	27	27	27	28	28	28	28	29	29	29
18	0.797347	NUM_TRUE_POSITIVES	1	8	11	11	11	11	11	11	13	14	15	16	16	16	17	18	18	18	19	20	20	20	20	20	20	20	20	20	21	21	22	22	22	22	23	24	25	25	25	25	25	27	27	27	27	27	27
18	0.788826	NUM_TRUE_POSITIVES	5	5	10	10	11	12	12	13	13	14	14	14	14	14	14	14	14	14	15	16	16	17	18	19	19	19	20	21	21	21	22	23	24	25	25	25	25	26	27	27	28	28	28	28	28	28	28
18	0.794351	NUM_TRUE_POSITIVES	6	8	8	10	10	10	10	12	12	12	12	12	13	14	16	17	17	17	17	18	19	19	19	19	19	19	19	19	19	19	22	22	23	23	23	23	25	25	25	25	25	25	25	26	26	26	26
18	0.80334	NUM_TRUE_POSITIVES	7	7	7	7	7	8	8	8	12	12	14	14	14	14	15	17	17	17	18	18	18	19	22	22	22	24	24	25	25	25	25	25	25	25	27	27	27	27	27	27	27	27	27	27	27	27	27
18	0.772409	NUM_TRUE_POSITIVES	1	5	5	5	10	11	12	12	13	14	14	14	14	14	14	16	16	16	16	16	16	17	17	18	18	18	18	18	18	18	18	18	18	20	20	21	22	22	23	23	23	23	23	23	24	24	24
18	0.757116	NUM_TRUE_POSITIVES	4	6	8	11	11	11	11	11	11	13	13	13	13	13	13	13	13	15	15	15	15	15	16	16	16	17	18	20	20	21	21	21	22	22	22	22	22	23	23	23	23	23	23	23	23	23	23
18	0.767509	NUM_TRUE_POSITIVES	6	10	10	10	11	11	11	11	12	12	13	13	14	14	14	15	15	16	16	16	16	17	17	18	18	19	19	19	19	19	19	20	20	20	20	20	20	20	20	20	20	20	20	20	20	20	20
18	0.801685	NUM_TRUE_POSITIVES	0	11	12	12	13	13	15	15	15	16	17	17	17	19	19	19	19	19	21	21	21	21	22	22	23	23	23	24	25	25	25	25	25	26	26	26	27	29	29	29	29	29	29	29	29	29	29
18	0.776404	NUM_TRUE_POSITIVES	0	5	7	10	11	11	11	11	11	13	13	14	15	16	16	18	19	19	19	19	19	19	19	20	20	21	21	22	23	23	23	23	24	24	24	24	24	24	24	24	24	24	26	26	26	26	26
18	0.744819	NUM_TRUE_POSITIVES	5	7	7	9	10	10	11	11	12	12	12	13	14	15	15	16	16	18	18	19	19	19	20	21	21	21	21	21	21	21	21	21	21	21	21	21	21	22	22	22	22	22	22	22	22	23	23
18	0.803901	NUM_TRUE_POSITIVES	8	11	12	13	13	14	15	15	15	17	17	17	17	18	19	20	20	21	22	22	22	22	23	24	25	25	25	25	25	25	25	25	26	26	27	27	27	27	27	27	27	27	27	27	27	27	27
18	0.780868	NUM_TRUE_POSITIVES	7	7	7	8	8	13	13	13	15	15	15	15	15	17	17	19	19	19	19	19	20	20	20	21	21	21	21	21	21	22	23	25	25	25	25	25	25	25	25	25	25	25	25	25	25	26	26
18	0.75568	NUM_TRUE_POSITIVES	3	6	8	10	10	10	10	11	12	14	16	16	17	17	17	17	17	17	17	17	17	18	18	18	19	19	19	19	19	19	19	21	21	21	21	22	25	25	25	25	26	26	27	28	29	30	30
18	0.791635	NUM_TRUE_POSITIVES	8	9	9	9	11	14	15	17	18	18	19	21	22	22	23	23	23	23	23	23	23	23	23	23	23	23	23	23	24	24	24	24	24	24	24	24	25	26	26	26	26	27	28	29	29	29	29
18	0.762235	NUM_TRUE_POSITIVES	4	4	7	8	13	13	13	14	14	14	14	15	15	17	17	17	19	19	20	20	20	20	20	20	20	20	20	20	20	20	20	20	20	21	22	23	23	23	23	23	23	24	24	24	24	25	25
18	0.755774	NUM_TRUE_POSITIVES	3	7	12	13	13	13	13	13	13	18	18	18	18	18	19	19	19	19	19	19	19	19	19	20	21	21	21	21	21	21	21	21	21	22	23	23	23	24	24	24	24	24	24	24	25	26	26
18	0.772097	NUM_TRUE_POSITIVES	2	5	7	10	10	10	11	12	12	13	14	15	15	15	15	15	18	19	19	19	19	21	21	21	21	21	21	21	21	21	21	21	21	21	21	22	22	23	23	23	23	23	23	23	23	24	24
18	0.764419	NUM_TRUE_POSITIVES	7	9	9	11	11	12	13	13	13	13	13	13	13	13	14	14	14	14	14	14	16	18	18	18	19	19	20	20	20	20	20	20	20	20	20	21	21	21	21	21	21	21	21	21	21	21	21
18	0.727466	NUM_TRUE_POSITIVES	0	5	5	5	6	6	6	10	11	11	11	11	11	12	13	13	13	14	14	15	16	16	16	17	17	18	18	18	18	18	19	19	19	19	19	19	19	19	19	19	19	19	19	19	19	19	19
18	0.809395	NUM_TRUE_POSITIVES	3	6	7	11	11	11	11	17	17	17	17	18	18	18	19	20	21	21	24	24	26	26	26	26	26	26	26	26	26	26	26	26	26	26	26	27	27	28	29	29	29	29	29	29	29	29	29
18	0.76779	NUM_TRUE_POSITIVES	6	8	9	9	9	9	10	10	12	12	14	17	17	18	19	20	22	22	22	22	24	24	24	24	24	24	24	24	24	24	24	25	25	25	25	25	25	25	25	25	25	25	25	28	28	28	28
18	0.760581	NUM_TRUE_POSITIVES	1	6	6	6	6	6	7	7	8	10	10	10	10	10	10	11	11	11	11	12	12	13	13	13	13	13	13	13	15	15	15	16	16	16	16	16	16	16	16	17	17	22	22	22	22	22	22
18	0.7304	NUM_TRUE_POSITIVES	0	3	3	4	5	5	7	7	8	10	10	11	11	11	12	12	12	14	14	14	14	14	15	15	15	15	15	17	17	17	18	18	18	18	18	18	19	20	21	21	21	21	21	22	22	22	22
18	0.799345	NUM_TRUE_POSITIVES	1	10	10	11	12	14	14	14	14	14	18	19	19	19	19	19	19	19	20	21	21	21	21	21	22	22	22	22	22	22	22	22	22	22	23	23	23	23	23	23	26	26	26	26	27	28	28
18	0.797285	NUM_TRUE_POSITIVES	4	10	11	12	12	13	13	15	15	15	15	15	16	16	16	16	20	21	21	21	21	22	22	23	23	23	23	23	25	25	25	25	25	25	25	25	25	25	25	26	26	26	26	26	26	29	29
18	0.770568	NUM_TRUE_POSITIVES	4	5	6	8	8	8	8	9	10	10	11	12	12	13	14	14	14	14	14	14	14	14	16	16	16	17	17	17	17	17	18	18	19	19	19	19	19	20	20	20	20	20	20	20	20	20	20
18	0.798283	NUM_TRUE_POSITIVES	2	7	8	8	10	10	10	10	10	10	12	12	14	16	17	18	19	20	20	20	21	22	22	22	23	23	23	23	24	24	24	24	24	24	24	24	24	25	25	25	25	25	25	25	25	25	25
18	0.774189	NUM_TRUE_POSITIVES	3	4	8	8	8	8	8	8	8	10	13	17	17	18	19	21	21	21	21	21	21	22	23	23	23	23	23	23	23	23	24	24	25	25	26	26	26	27	27	27	27	27	27	27	27	27	27
18	0.7799	NUM_TRUE_POSITIVES	2	3	4	4	8	9	9	10	11	11	12	13	13	13	14	16	19	20	20	21	22	22	22	23	24	24	24	24	24	25	25	25	25	25	25	25	25	25	26	26	26	26	27	27	27	28	28
18	0.788327	NUM_TRUE_POSITIVES	4	4	8	8	9	12	12	12	12	12	13	13	13	13	15	15	15	16	16	16	16	16	17	17	17	17	17	17	17	17	17	17	17	17	18	20	20	20	20	20	23	23	23	23	24	24	24
18	0.750125	NUM_TRUE_POSITIVES	0	5	5	5	6	6	7	7	7	7	8	8	8	9	9	9	9	10	10	10	14	14	14	14	15	15	15	15	15	16	17	18	19	20	21	21	21	21	21	21	21	21	21	21	21	21	22
18	0.774438	NUM_TRUE_POSITIVES	1	9	10	10	11	11	12	14	14	14	14	14	14	14	14	15	15	18	19	19	19	19	19	19	19	19	19	20	20	20	20	20	20	20	20	20	20	20	20	20	20	20	20	20	21	22	23
18	0.814139	NUM_TRUE_POSITIVES	3	10	10	12	14	14	14	14	14	14	17	19	21	24	24	24	24	24	24	24	24	24	25	25	25	25	26	26	27	28	28	28	28	29	29	29	29	30	30	30	30	30	30	30	30	30	31
18	0.783989	NUM_TRUE_POSITIVES	2	5	12	13	15	15	16	16	16	16	16	16	16	16	16	16	16	16	17	20	20	21	22	22	22	22	22	22	22	22	22	22	22	23	23	23	23	23	24	24	24	24	25	25	25	25	25
18	0.792166	NUM_TRUE_POSITIVES	1	9	9	9	10	10	11	11	14	14	14	14	15	15	16	16	16	16	16	16	16	18	18	19	20	20	20	20	20	20	20	20	20	20	20	20	20	20	20	20	20	20	20	24	25	25	26
18	0.787547	NUM_TRUE_POSITIVES	7	9	12	12	12	12	15	16	17	17	18	18	18	19	19	20	20	21	21	21	21	21	21	21	21	22	22	22	23	23	24	24	25	26	26	26	26	26	26	26	26	26	26	26	26	27	27
18	0.787141	NUM_TRUE_POSITIVES	6	8	13	13	13	14	15	16	16	17	17	17	17	18	18	19	20	20	20	20	20	20	20	20	21	21	21	21	21	21	21	22	22	22	22	22	22	22	23	23	23	23	24	24	24	24	24
18	0.782896	NUM_TRUE_POSITIVES	0	7	8	8	8	9	10	11	11	12	13	17	17	17	17	17	17	17	17	18	18	18	18	18	19	19	19	19	20	21	21	21	21	21	21	21	22	22	22	22	23	24	25	25	25	26	26
18	0.766136	NUM_TRUE_POSITIVES	3	4	5	6	8	9	11	11	11	12	12	13	13	14	15	15	16	17	18	19	19	19	19	19	19	22	23	23	23	23	23	23	23	23	23	23	23	25	25	25	25	25	26	26	26	26	26
18	0.781648	NUM_TRUE_POSITIVES	1	9	9	11	11	11	11	11	12	12	13	14	15	15	16	16	17	18	18	18	19	21	21	21	21	21	21	22	22	23	23	23	23	23	23	23	23	23	25	25	25	26	27	28	29	29	29
18	0.798689	NUM_TRUE_POSITIVES	6	6	6	6	11	11	11	11	12	15	15	15	15	15	18	21	22	23	23	23	23	23	23	24	24	24	24	24	25	25	26	27	27	27	27	27	27	27	27	28	28	28	29	30	30	30	30
[truncated: 487 more columns]
