# Supplementary material for: Genome-wide computational identification of functional RNA elements in Trypanosoma brucei
Source: BMC Genomics. 2009 Aug 4;10:355. doi: 10.1186/1471-2164-10-355 (PMC2907701; doi:10.1186/1471-2164-10-355)
Supplement: Additional file 6 — Function prediction using regulatory motifs. This ZIP compressed file should be unpacked before viewing its contents. The results for prediction of each pathway are presented in a separate folder, named after the accession number of that pathway in KEGG database. Each folder contains several files named "validation.N.out", each of which represents the results of a hundred times two-fold cross-validation for that pathway, using N predicted motifs. Each cross-validation is shown in one row; plotting each row against the number of false positives will result in the ROC curve associated with the corresponding cross-validation experiment. The trained network is stored in "total.out", in which motifs are ordered according to their prediction power. L(α|MOTIF): the likelihood of being in pathway α given that the indicated motif is present in the indicated location of an mRNA; L(α|MOTIF): the likelihood of being in pathway α given that the indicated motif is NOT present in the indicated location of an mRNA. [file 1471-2164-10-355-S6.zip › tbr_KEGG_predict/001.tbr04070/validation.019.out]

Current time: Tue Feb 03 11:56:41 2009
This cluster: tbr04070
A 2-fold validation was used.
************************ VALIDATION ***********************
NUM_CLASSIFIERS	AUC	NUM_FALSE_POSITIVES	1	2	3	4	5	6	7	8	9	10	11	12	13	14	15	16	17	18	19	20	21	22	23	24	25	26	27	28	29	30	31	32	33	34	35	36	37	38	39	40	41	42	43	44	45	46	47
19	0.756024	NUM_TRUE_POSITIVES	7	13	13	13	13	13	13	13	13	13	13	13	13	13	14	14	14	15	16	16	16	16	16	16	17	18	18	19	20	20	20	20	20	20	20	20	20	20	21	21	22	22	22	22	22	22	23
19	0.797753	NUM_TRUE_POSITIVES	0	4	4	8	9	9	9	12	12	12	12	12	12	13	16	16	16	16	20	20	20	20	21	21	22	25	25	25	25	25	25	25	25	25	25	25	26	26	26	26	26	26	26	26	26	26	26
19	0.797097	NUM_TRUE_POSITIVES	8	8	10	10	10	10	11	11	12	12	14	15	16	17	17	19	21	21	21	22	23	23	23	23	24	24	24	24	24	24	24	24	24	27	27	27	27	27	27	27	27	28	28	28	29	29	29
19	0.812016	NUM_TRUE_POSITIVES	0	3	6	7	8	10	10	11	13	14	15	16	16	16	20	20	21	21	22	24	24	24	24	24	24	24	24	24	24	24	24	24	25	25	26	28	28	28	28	28	28	28	28	28	28	28	29
19	0.757553	NUM_TRUE_POSITIVES	3	6	6	10	10	11	13	14	14	14	14	15	16	17	17	17	17	17	17	17	18	18	19	19	19	20	20	20	20	20	20	21	21	21	21	21	21	21	21	21	22	22	22	23	23	23	23
19	0.718383	NUM_TRUE_POSITIVES	5	6	6	6	8	8	9	9	9	11	12	12	12	12	12	12	13	13	13	13	13	13	14	14	14	14	14	16	16	17	18	18	18	18	18	18	18	19	19	20	20	21	21	21	21	21	21
19	0.795131	NUM_TRUE_POSITIVES	1	3	5	5	7	7	7	7	9	9	10	11	13	13	14	14	17	17	18	18	18	18	19	20	20	20	20	20	20	20	22	22	23	23	23	23	23	23	23	23	24	24	25	26	26	26	26
19	0.761735	NUM_TRUE_POSITIVES	2	4	4	7	10	13	13	13	14	14	14	14	16	16	16	16	16	16	16	16	16	17	17	18	18	18	18	19	19	20	20	20	20	20	20	20	21	21	21	21	21	21	22	23	23	24	25
19	0.76779	NUM_TRUE_POSITIVES	0	5	7	7	8	10	11	13	14	14	14	15	15	15	15	15	15	16	17	18	18	18	18	18	18	18	19	19	19	19	20	20	20	20	20	20	21	22	22	23	23	23	23	23	23	24	24
19	0.756679	NUM_TRUE_POSITIVES	4	9	9	12	12	12	12	12	14	15	15	15	15	15	15	16	16	16	16	16	16	17	17	17	18	18	18	19	20	21	21	21	21	21	21	21	22	22	22	22	22	22	22	22	22	22	22
19	0.760175	NUM_TRUE_POSITIVES	2	6	6	7	7	7	7	7	9	10	10	10	10	11	12	12	12	12	12	12	12	12	12	14	14	14	14	14	15	15	15	15	15	16	16	16	16	16	16	17	17	17	17	17	17	17	17
19	0.774938	NUM_TRUE_POSITIVES	3	7	8	9	12	12	12	12	12	13	14	15	15	15	15	15	15	15	15	15	16	19	19	19	19	19	21	22	22	23	23	23	23	23	23	23	23	23	23	23	23	23	23	23	23	24	24
19	0.745974	NUM_TRUE_POSITIVES	4	9	9	9	9	10	12	14	14	15	16	16	16	16	16	16	16	17	19	19	19	20	20	20	20	20	20	20	20	20	20	20	20	20	20	20	20	20	20	21	22	22	22	22	22	22	22
19	0.789263	NUM_TRUE_POSITIVES	2	5	10	10	11	12	12	12	12	13	15	15	15	15	17	19	22	22	22	22	22	22	22	22	23	24	25	25	25	25	27	27	27	27	27	27	28	28	28	28	28	28	28	28	28	28	28
19	0.726779	NUM_TRUE_POSITIVES	1	7	8	9	11	12	13	13	13	13	14	15	15	15	15	15	15	15	15	15	16	17	17	17	17	17	19	19	19	19	19	19	19	19	19	19	19	21	21	21	21	21	22	22	22	22	22
19	0.791199	NUM_TRUE_POSITIVES	6	8	9	10	13	14	14	15	15	16	17	17	17	17	18	18	18	19	19	21	21	21	21	22	22	22	23	23	23	24	24	24	24	24	24	25	26	27	27	27	27	28	28	28	28	28	28
19	0.755337	NUM_TRUE_POSITIVES	2	3	4	5	6	7	7	8	8	9	9	13	14	15	15	17	17	17	17	18	19	19	19	19	19	19	20	20	20	21	21	21	21	21	22	22	22	22	22	22	22	22	22	22	22	22	22
19	0.795943	NUM_TRUE_POSITIVES	7	7	8	9	13	15	17	17	17	18	18	18	18	18	18	18	18	18	19	20	22	23	24	24	24	24	24	25	27	27	27	27	27	27	27	27	27	27	27	27	27	28	28	28	28	28	28
19	0.769944	NUM_TRUE_POSITIVES	4	4	4	4	4	5	9	9	11	11	11	12	13	14	16	16	17	17	17	17	17	17	17	17	17	17	17	17	17	17	17	17	17	17	17	17	17	17	18	18	18	18	18	18	18	18	18
19	0.765169	NUM_TRUE_POSITIVES	0	6	8	8	8	8	8	8	8	10	10	11	11	11	11	16	16	16	16	16	16	16	16	16	17	17	19	19	19	19	19	19	19	19	19	19	19	19	19	19	19	19	19	19	19	19	19
19	0.754526	NUM_TRUE_POSITIVES	4	10	11	11	11	14	14	14	15	15	16	17	18	20	20	20	20	20	20	20	20	21	21	21	21	21	21	21	21	21	21	21	21	21	22	22	24	25	25	25	25	25	25	26	26	26	26
19	0.810549	NUM_TRUE_POSITIVES	4	9	9	12	13	13	17	18	18	19	20	20	20	20	21	21	21	21	22	23	23	24	24	24	24	24	24	24	25	26	26	26	26	27	28	28	28	28	28	28	28	28	28	29	29	29	29
19	0.791167	NUM_TRUE_POSITIVES	1	6	7	8	13	13	13	13	13	14	15	16	17	18	19	19	19	19	19	19	19	19	19	19	19	19	19	19	19	19	21	21	21	21	22	23	23	24	25	26	26	26	27	27	28	28	28
19	0.787578	NUM_TRUE_POSITIVES	3	5	7	7	9	9	10	10	10	10	12	13	13	14	14	15	15	17	17	18	20	21	21	21	21	21	23	23	23	23	23	23	23	23	23	23	23	23	23	23	23	23	24	25	25	25	25
19	0.768446	NUM_TRUE_POSITIVES	1	8	9	10	12	12	13	13	14	14	14	16	17	19	19	19	20	21	21	22	22	22	22	22	22	23	23	23	23	23	23	23	23	23	23	23	23	23	23	23	24	24	24	25	25	26	26
19	0.806398	NUM_TRUE_POSITIVES	5	8	8	8	8	12	12	15	15	15	15	15	17	17	17	17	17	20	21	22	22	23	23	23	23	23	23	23	23	23	23	23	23	23	23	23	23	23	23	23	23	23	23	23	23	24	24
19	0.796411	NUM_TRUE_POSITIVES	8	8	9	11	11	12	13	13	13	13	15	17	17	19	19	19	19	20	21	22	23	24	25	27	27	27	27	27	27	27	27	27	27	27	27	27	27	27	28	28	28	28	28	28	28	28	28
19	0.771692	NUM_TRUE_POSITIVES	4	4	6	7	9	11	11	11	11	11	12	12	12	13	15	16	16	16	16	18	20	20	20	20	21	21	22	22	22	22	23	23	23	23	23	23	23	23	23	23	23	23	23	23	23	23	24
19	0.801623	NUM_TRUE_POSITIVES	6	7	12	12	12	13	13	13	13	15	17	18	18	18	20	20	21	21	21	22	22	22	22	22	22	23	24	24	25	26	26	27	27	27	27	27	27	27	27	27	27	27	27	27	27	27	27
19	0.769944	NUM_TRUE_POSITIVES	3	5	7	7	8	9	11	12	18	19	20	20	20	20	20	21	21	21	21	21	21	21	21	21	21	21	22	22	22	23	23	23	23	23	23	23	24	24	24	24	24	24	24	24	24	25	25
19	0.78221	NUM_TRUE_POSITIVES	7	9	12	12	13	13	13	13	14	15	16	16	16	16	16	16	16	16	16	17	17	17	17	18	18	19	19	20	21	21	22	23	23	23	23	23	24	24	24	24	24	24	24	24	24	24	24
19	0.788109	NUM_TRUE_POSITIVES	5	5	7	7	7	11	11	11	11	11	12	12	12	13	13	13	14	15	16	17	18	18	19	19	19	21	21	22	22	22	23	23	24	24	25	25	25	26	26	26	26	26	26	27	27	27	27
19	0.754494	NUM_TRUE_POSITIVES	1	5	7	7	7	7	7	7	7	7	7	9	9	11	13	13	15	15	15	15	15	15	15	15	16	17	17	17	17	17	17	17	17	17	17	17	17	17	18	18	18	18	19	20	20	20	21
19	0.782241	NUM_TRUE_POSITIVES	4	4	5	6	8	8	8	10	11	11	11	13	13	14	14	14	15	16	18	18	18	19	19	20	20	20	20	21	21	21	21	21	21	21	21	21	21	22	22	22	22	23	23	23	23	23	23
19	0.790824	NUM_TRUE_POSITIVES	2	8	11	13	14	14	15	15	15	15	16	17	18	18	18	18	19	20	21	21	21	21	21	26	26	26	26	26	26	26	26	26	26	26	26	26	26	26	26	26	26	26	26	27	27	27	27
19	0.764825	NUM_TRUE_POSITIVES	6	6	8	11	11	12	13	13	13	13	13	14	14	14	14	14	14	14	14	14	14	14	14	14	14	16	16	16	16	16	17	19	19	19	19	19	19	19	19	21	22	22	22	22	22	22	22
19	0.80103	NUM_TRUE_POSITIVES	6	11	15	15	15	16	17	18	19	19	19	19	19	21	22	22	22	22	22	23	25	25	25	25	25	26	26	26	27	27	27	27	27	28	29	29	29	29	29	29	30	31	31	31	31	31	31
19	0.791979	NUM_TRUE_POSITIVES	0	5	10	13	13	13	15	15	15	15	15	15	16	18	18	19	19	19	19	19	19	20	21	21	21	21	21	21	22	24	24	24	24	24	24	24	24	24	24	24	24	24	24	24	24	24	24
19	0.794538	NUM_TRUE_POSITIVES	1	4	4	4	10	12	12	13	14	14	14	16	17	18	19	19	19	19	20	20	20	20	20	20	20	20	20	20	21	21	21	22	22	22	22	22	22	22	22	22	22	22	22	22	22	22	22
19	0.808583	NUM_TRUE_POSITIVES	0	7	8	8	9	9	9	9	9	12	13	14	16	18	18	19	19	19	20	20	20	20	20	20	20	21	21	21	21	21	22	23	23	23	23	23	23	24	26	27	29	29	29	29	29	29	29
19	0.790824	NUM_TRUE_POSITIVES	8	10	10	11	11	11	11	11	12	13	13	14	15	16	17	18	20	20	21	22	22	22	22	24	24	24	24	24	25	26	26	26	26	26	26	26	26	26	26	26	26	26	26	27	27	27	27
19	0.792072	NUM_TRUE_POSITIVES	0	8	8	8	11	11	12	12	13	15	15	15	15	15	16	16	17	17	17	18	18	19	19	19	19	19	19	19	21	21	21	21	23	23	23	23	24	24	24	24	25	25	25	25	26	26	26
19	0.78118	NUM_TRUE_POSITIVES	4	4	7	10	10	11	13	13	14	14	14	14	16	17	17	17	17	18	18	18	19	20	20	20	21	23	23	23	23	24	24	24	24	24	25	25	25	25	25	25	25	25	25	26	26	26	27
19	0.770162	NUM_TRUE_POSITIVES	0	3	5	8	9	11	11	11	11	11	11	11	14	14	16	17	18	18	19	19	19	19	19	19	19	19	19	20	20	20	20	20	20	20	20	20	20	20	20	21	21	21	22	23	23	23	24
19	0.77319	NUM_TRUE_POSITIVES	1	2	4	5	5	6	7	9	10	10	10	13	13	13	13	13	14	14	15	15	15	15	16	16	17	17	17	17	17	17	17	17	18	18	19	20	21	22	22	22	22	22	22	22	22	22	22
19	0.779432	NUM_TRUE_POSITIVES	2	6	8	8	9	9	9	9	10	11	11	11	11	11	14	16	18	18	19	22	22	22	22	22	22	22	22	23	23	23	24	24	26	26	26	26	26	26	26	26	26	26	26	26	26	26	26
19	0.78196	NUM_TRUE_POSITIVES	8	8	8	8	10	10	12	13	13	13	16	17	17	17	17	20	20	21	21	21	21	22	23	24	24	24	24	24	24	24	24	24	25	25	25	25	25	25	25	25	26	26	26	26	27	27	27
19	0.776373	NUM_TRUE_POSITIVES	0	2	4	4	4	8	8	8	8	11	11	11	11	11	11	11	11	11	11	11	11	12	12	12	13	14	15	16	18	18	19	19	19	19	19	19	19	19	20	20	20	20	20	20	20	20	21
19	0.746879	NUM_TRUE_POSITIVES	0	10	10	10	10	12	13	15	15	15	15	15	15	15	15	15	15	16	16	16	16	16	16	16	16	18	18	18	18	18	18	18	18	18	18	19	19	20	20	20	21	23	23	23	23	23	23
19	0.792884	NUM_TRUE_POSITIVES	0	5	8	14	16	17	18	18	18	18	18	20	20	20	21	22	22	22	22	23	23	25	25	25	25	26	27	27	27	27	28	28	28	28	29	30	30	30	30	30	31	31	31	31	31	32	32
19	0.765231	NUM_TRUE_POSITIVES	2	6	6	7	7	7	8	8	9	9	11	11	11	11	11	11	12	12	12	13	14	16	18	18	18	18	18	18	18	18	18	18	18	18	18	19	19	19	19	19	19	20	21	22	22	22	22
19	0.774126	NUM_TRUE_POSITIVES	1	8	9	9	9	9	11	13	13	13	15	15	15	16	17	19	21	21	21	21	23	24	24	28	28	28	28	28	28	28	28	28	28	28	28	28	28	28	28	28	28	28	28	28	28	28	28
19	0.76882	NUM_TRUE_POSITIVES	2	3	7	7	7	8	8	8	9	11	11	11	11	11	11	14	14	14	14	15	15	16	17	17	17	18	18	18	18	18	18	18	19	20	21	21	24	24	24	24	24	24	24	24	24	24	24
19	0.763733	NUM_TRUE_POSITIVES	1	3	6	9	10	11	12	13	13	14	14	14	14	15	15	15	18	18	18	19	20	20	20	20	20	20	20	21	21	21	21	21	21	22	23	23	23	23	23	24	24	24	25	26	26	26	26
19	0.759114	NUM_TRUE_POSITIVES	3	10	12	13	15	17	17	17	17	20	20	20	20	21	21	23	25	25	25	25	25	25	25	25	25	25	25	25	25	25	25	26	26	27	28	28	28	28	28	28	28	28	28	28	28	28	28
19	0.792884	NUM_TRUE_POSITIVES	0	7	9	13	18	18	18	18	18	19	19	20	20	20	20	20	20	20	20	22	24	24	24	24	24	24	25	25	25	25	26	26	26	26	27	28	28	28	28	28	28	28	28	28	28	28	28
19	0.797129	NUM_TRUE_POSITIVES	0	7	10	13	15	15	15	16	16	16	16	16	16	17	17	17	17	18	18	18	19	19	20	20	20	22	22	22	22	22	22	22	23	24	25	26	26	26	26	26	27	27	27	27	28	28	28
19	0.806554	NUM_TRUE_POSITIVES	0	7	10	10	11	12	12	13	13	13	16	18	18	18	18	19	20	20	20	20	20	20	20	20	20	20	21	21	21	21	22	22	23	23	23	23	24	26	27	27	27	27	27	27	27	27	27
19	0.777903	NUM_TRUE_POSITIVES	6	6	6	6	7	9	9	9	15	15	16	17	17	17	17	18	18	19	19	19	19	19	21	22	22	22	22	22	22	22	23	23	24	25	26	26	27	27	27	27	27	28	28	28	29	29	30
19	0.79638	NUM_TRUE_POSITIVES	1	8	11	11	11	11	11	11	13	14	15	16	16	16	18	18	18	18	19	20	20	20	20	20	20	20	20	20	21	21	22	22	22	22	23	24	25	25	25	25	25	27	27	27	27	27	27
19	0.788608	NUM_TRUE_POSITIVES	5	5	10	10	11	12	12	13	13	14	14	14	14	14	14	14	14	14	15	16	16	17	18	19	19	19	20	21	21	21	22	22	23	24	25	25	25	26	27	27	28	28	28	28	28	28	28
19	0.7946	NUM_TRUE_POSITIVES	6	8	9	10	10	10	10	12	12	12	12	12	13	14	16	17	17	17	17	19	19	19	19	19	19	19	19	19	19	19	19	22	23	23	23	23	25	25	25	25	25	25	25	26	26	26	26
19	0.80078	NUM_TRUE_POSITIVES	7	7	7	7	7	7	8	9	9	13	13	15	15	15	15	16	18	18	19	19	19	22	22	22	22	24	24	25	25	25	25	25	25	25	25	25	27	27	27	27	27	27	27	27	27	27	27
19	0.76985	NUM_TRUE_POSITIVES	1	5	5	5	10	11	12	12	13	14	14	14	14	14	14	16	16	16	16	16	16	17	17	18	18	18	18	18	18	18	18	18	18	20	21	21	22	22	23	23	23	23	23	23	24	24	24
19	0.758926	NUM_TRUE_POSITIVES	4	6	8	11	11	11	11	11	11	13	13	13	13	13	13	13	13	15	15	15	15	15	16	16	16	17	18	20	20	21	21	21	22	22	22	22	22	23	23	23	23	23	23	23	23	23	23
19	0.764295	NUM_TRUE_POSITIVES	6	10	10	10	11	11	11	11	12	12	13	13	13	14	14	14	15	15	15	15	16	16	17	17	17	17	17	18	19	19	19	19	19	19	19	20	20	20	20	20	20	20	20	20	20	20	20
19	0.800562	NUM_TRUE_POSITIVES	0	11	12	12	13	13	15	15	15	16	17	17	17	19	19	19	19	19	21	21	21	21	22	22	22	23	23	23	25	25	25	25	25	26	26	26	27	29	29	29	29	29	29	29	29	29	29
19	0.774594	NUM_TRUE_POSITIVES	0	5	7	10	11	11	11	11	11	13	13	15	16	16	16	19	19	19	19	19	19	19	20	20	21	21	21	22	23	23	23	23	23	23	23	24	24	24	24	24	24	24	24	24	26	26	26
19	0.744569	NUM_TRUE_POSITIVES	1	7	7	9	10	10	11	11	11	12	12	13	14	15	15	16	16	18	18	18	19	19	21	21	21	21	21	21	21	21	21	21	21	21	21	21	21	22	22	22	22	22	22	22	22	23	23
19	0.803121	NUM_TRUE_POSITIVES	8	11	12	13	13	14	15	15	15	17	17	17	17	18	19	20	21	21	22	22	22	22	22	23	24	25	25	25	25	25	25	25	25	26	26	26	27	27	27	27	27	27	27	27	27	27	27
19	0.777185	NUM_TRUE_POSITIVES	7	7	7	7	8	8	13	13	13	15	15	15	15	15	17	17	19	19	19	19	19	19	19	20	20	20	21	21	21	21	21	21	22	25	25	25	25	25	25	25	25	25	25	25	25	25	25
19	0.751841	NUM_TRUE_POSITIVES	3	6	8	10	10	10	10	11	12	14	16	16	17	17	17	17	17	17	17	17	17	18	18	18	19	19	19	19	19	19	19	19	19	19	19	21	22	25	25	25	25	26	26	27	28	29	30
19	0.7902	NUM_TRUE_POSITIVES	8	9	9	9	11	14	15	17	18	18	19	21	22	22	23	23	23	23	23	23	23	23	23	23	23	23	23	23	23	24	24	24	24	24	24	24	24	24	25	26	26	26	26	27	28	29	29
19	0.76623	NUM_TRUE_POSITIVES	2	6	9	11	12	14	14	14	14	14	15	15	15	15	15	15	16	16	17	17	17	18	18	20	20	20	20	20	20	20	20	20	20	20	20	20	20	21	22	22	22	22	22	22	22	22	23
19	0.756086	NUM_TRUE_POSITIVES	3	7	12	13	13	13	13	13	13	18	18	18	18	18	19	19	19	19	19	19	19	19	19	20	21	21	21	21	21	21	21	21	21	22	23	23	23	24	24	24	24	24	24	24	25	26	26
19	0.772503	NUM_TRUE_POSITIVES	2	5	7	10	10	10	11	12	12	13	14	15	15	15	15	15	18	19	19	19	19	21	21	21	21	21	21	21	21	21	21	21	21	21	22	22	22	23	23	23	23	23	23	23	23	24	24
19	0.762921	NUM_TRUE_POSITIVES	8	8	9	11	11	12	13	13	13	13	13	13	13	13	13	14	14	14	14	14	14	16	17	18	19	20	20	20	20	20	20	20	20	20	20	21	21	21	21	21	21	21	21	21	21	21	21
19	0.725343	NUM_TRUE_POSITIVES	0	5	5	5	5	5	6	6	6	10	11	11	11	11	11	12	13	13	14	14	14	15	16	16	16	16	17	18	18	18	18	19	19	19	19	19	19	19	19	19	19	19	19	19	19	19	19
19	0.807647	NUM_TRUE_POSITIVES	3	6	6	7	11	11	11	11	17	17	17	17	18	18	18	19	20	20	21	21	24	24	26	26	26	26	26	26	26	26	26	26	26	26	26	26	27	27	27	28	29	29	29	29	29	29	29
19	0.767197	NUM_TRUE_POSITIVES	6	8	9	9	9	9	9	10	12	13	15	17	17	18	19	20	22	22	22	22	24	24	24	24	24	24	24	24	24	24	24	25	25	25	25	25	25	25	25	25	25	25	25	26	27	28	28
19	0.760581	NUM_TRUE_POSITIVES	1	6	6	6	6	6	6	7	7	8	10	10	10	10	10	10	10	10	10	10	10	13	13	13	13	13	14	14	14	14	14	14	14	16	16	16	16	16	16	16	16	17	20	20	20	20	20
19	0.727653	NUM_TRUE_POSITIVES	0	3	3	4	5	5	7	7	8	10	10	11	11	11	11	12	12	12	14	14	14	14	14	15	15	15	15	15	15	17	17	17	18	18	18	18	18	18	19	20	21	21	21	21	21	22	22
19	0.796317	NUM_TRUE_POSITIVES	1	10	10	10	11	12	14	14	14	14	14	18	19	19	19	19	19	19	20	20	21	21	21	21	21	22	22	22	22	22	22	22	22	22	22	23	23	23	23	23	23	23	26	26	26	26	27
19	0.793633	NUM_TRUE_POSITIVES	4	10	11	12	12	13	13	15	15	15	15	15	15	16	16	16	20	21	21	21	22	22	22	23	23	23	23	23	24	25	25	25	25	25	25	25	25	25	25	26	26	26	26	26	26	29	29
19	0.770162	NUM_TRUE_POSITIVES	4	5	6	8	8	8	8	9	10	10	11	12	12	13	14	14	14	14	14	14	14	14	16	16	16	17	17	17	17	17	18	19	20	20	20	20	20	20	20	20	20	20	20	20	20	20	21
19	0.798283	NUM_TRUE_POSITIVES	2	7	8	8	10	10	10	10	10	11	12	13	14	16	16	17	18	19	20	20	20	21	22	22	23	23	23	23	24	24	24	24	24	24	24	24	24	24	24	24	24	25	25	25	25	25	25
19	0.773159	NUM_TRUE_POSITIVES	3	4	8	8	8	8	8	8	8	10	13	14	17	18	19	21	21	21	21	21	21	22	22	22	23	23	23	23	23	23	23	23	24	24	25	25	26	26	27	27	27	27	27	27	27	27	27
19	0.778152	NUM_TRUE_POSITIVES	2	3	4	4	8	9	9	11	11	11	12	13	13	13	14	16	19	20	20	20	21	21	22	22	23	23	24	24	24	24	25	25	25	25	25	25	25	25	25	25	25	26	26	26	26	27	27
19	0.786548	NUM_TRUE_POSITIVES	4	4	8	8	9	12	12	12	13	13	13	13	13	13	15	15	15	16	16	16	16	16	17	17	17	17	17	17	17	17	17	17	17	17	18	20	20	20	20	20	23	23	23	23	24	24	24
19	0.74872	NUM_TRUE_POSITIVES	0	5	5	5	6	6	7	7	7	7	8	8	8	9	9	9	9	10	10	10	10	12	14	14	14	15	15	15	15	16	17	18	19	20	21	21	21	21	21	21	21	21	21	21	21	21	22
19	0.771317	NUM_TRUE_POSITIVES	1	9	11	11	11	12	12	13	15	15	15	15	15	15	15	15	16	16	19	19	19	19	19	19	19	19	19	19	20	20	20	20	20	20	20	20	20	20	20	20	20	20	20	20	20	20	21
19	0.812609	NUM_TRUE_POSITIVES	1	10	10	12	14	14	14	14	14	14	16	19	21	24	24	24	24	24	24	24	24	24	25	25	25	25	26	26	27	28	28	28	28	28	29	29	29	29	30	30	30	30	30	30	30	30	30
19	0.789201	NUM_TRUE_POSITIVES	3	7	13	14	14	15	16	16	17	17	17	18	18	18	18	18	18	18	18	18	19	21	23	23	23	23	24	25	26	26	26	26	26	26	26	26	26	26	26	26	26	26	27	28	28	28	28
19	0.792291	NUM_TRUE_POSITIVES	1	9	9	9	10	10	12	12	14	14	14	15	15	15	16	16	16	16	16	16	16	18	18	19	20	20	20	20	20	20	20	20	20	20	20	20	20	20	20	20	20	21	21	24	25	25	26
19	0.786891	NUM_TRUE_POSITIVES	7	9	12	12	12	12	15	16	17	17	18	18	18	19	19	20	20	21	21	21	21	21	21	21	21	22	22	22	23	23	24	26	26	26	26	26	26	26	26	26	26	26	26	26	26	27	27
19	0.786704	NUM_TRUE_POSITIVES	3	8	13	13	13	14	15	15	16	17	17	17	17	18	18	19	20	20	20	20	20	20	20	20	21	21	21	21	21	21	21	22	22	22	22	22	22	22	23	23	23	23	24	24	24	24	24
19	0.783177	NUM_TRUE_POSITIVES	0	7	8	8	8	9	10	11	11	12	13	13	17	17	17	17	17	17	17	17	18	18	18	19	20	20	20	20	21	22	22	22	22	22	22	22	23	23	23	23	23	24	25	26	26	26	27
19	0.76495	NUM_TRUE_POSITIVES	3	4	5	6	8	9	11	11	11	11	12	13	13	14	15	15	16	16	16	18	19	19	19	19	19	19	22	23	23	23	23	23	23	23	23	23	23	23	25	25	25	25	25	25	26	26	26
19	0.78015	NUM_TRUE_POSITIVES	2	9	9	11	11	11	11	11	12	12	13	14	15	15	16	16	17	18	18	18	19	20	21	21	21	21	21	21	22	22	23	23	23	23	23	23	23	23	23	24	25	25	26	27	28	28	28
19	0.797097	NUM_TRUE_POSITIVES	6	6	6	6	11	11	11	11	12	15	15	15	15	15	18	21	22	23	23	23	23	23	23	24	24	24	24	24	25	25	26	27	27	27	27	27	27	27	27	27	28	28	28	28	28	29	30
[truncated: 487 more columns]
