# Supplementary material for: Genome-wide computational identification of functional RNA elements in Trypanosoma brucei
Source: BMC Genomics. 2009 Aug 4;10:355. doi: 10.1186/1471-2164-10-355 (PMC2907701; doi:10.1186/1471-2164-10-355)
Supplement: Additional file 6 — Function prediction using regulatory motifs. This ZIP compressed file should be unpacked before viewing its contents. The results for prediction of each pathway are presented in a separate folder, named after the accession number of that pathway in KEGG database. Each folder contains several files named "validation.N.out", each of which represents the results of a hundred times two-fold cross-validation for that pathway, using N predicted motifs. Each cross-validation is shown in one row; plotting each row against the number of false positives will result in the ROC curve associated with the corresponding cross-validation experiment. The trained network is stored in "total.out", in which motifs are ordered according to their prediction power. L(α|MOTIF): the likelihood of being in pathway α given that the indicated motif is present in the indicated location of an mRNA; L(α|MOTIF): the likelihood of being in pathway α given that the indicated motif is NOT present in the indicated location of an mRNA. [file 1471-2164-10-355-S6.zip › tbr_KEGG_predict/001.tbr04070/validation.020.out]

Current time: Tue Feb 03 11:56:41 2009
This cluster: tbr04070
A 2-fold validation was used.
************************ VALIDATION ***********************
NUM_CLASSIFIERS	AUC	NUM_FALSE_POSITIVES	1	2	3	4	5	6	7	8	9	10	11	12	13	14	15	16	17	18	19	20	21	22	23	24	25	26	27	28	29	30	31	32	33	34	35	36	37	38	39	40	41	42	43	44	45	46	47
20	0.753839	NUM_TRUE_POSITIVES	7	13	13	13	13	13	13	13	13	13	13	13	13	13	13	14	14	14	15	16	16	16	16	16	16	17	18	18	19	20	20	20	20	20	20	20	20	20	20	20	21	21	22	22	22	22	22
20	0.796754	NUM_TRUE_POSITIVES	0	4	4	8	9	9	9	12	12	12	12	12	12	13	16	16	16	16	20	20	20	20	21	21	21	23	25	25	25	25	25	25	25	25	25	25	25	26	26	26	26	26	26	26	27	27	27
20	0.79613	NUM_TRUE_POSITIVES	8	8	10	10	10	10	11	11	12	12	14	14	15	16	17	19	21	21	21	22	23	23	23	23	23	24	24	24	24	24	24	24	24	24	27	27	27	27	27	27	27	28	28	28	28	28	29
20	0.809707	NUM_TRUE_POSITIVES	0	3	6	7	7	8	10	10	11	13	14	15	16	16	16	20	20	21	21	21	21	23	24	24	24	24	24	24	24	24	24	24	24	24	24	25	28	28	28	28	28	28	28	28	28	28	28
20	0.756991	NUM_TRUE_POSITIVES	3	6	6	10	10	11	13	14	14	14	14	15	16	17	17	17	17	17	17	17	18	18	19	19	19	20	20	20	20	20	20	20	20	21	21	21	21	21	21	21	22	22	22	22	23	23	23
20	0.717572	NUM_TRUE_POSITIVES	5	6	6	6	8	8	9	9	9	11	11	12	12	12	12	12	12	13	13	13	13	13	14	14	14	14	14	16	16	17	18	18	18	18	18	18	18	18	19	19	20	20	21	21	21	22	22
20	0.792946	NUM_TRUE_POSITIVES	0	3	5	5	7	7	7	7	9	9	10	11	13	13	14	14	17	17	18	18	18	18	19	20	20	20	20	20	20	20	20	22	22	23	23	23	23	23	23	23	23	24	24	25	26	26	26
20	0.760612	NUM_TRUE_POSITIVES	2	4	4	7	10	13	13	13	14	14	14	14	16	16	16	16	16	16	16	16	16	17	17	18	18	18	18	19	19	20	20	20	20	20	20	20	21	21	21	21	21	21	22	23	23	24	25
20	0.76726	NUM_TRUE_POSITIVES	0	5	7	7	8	10	11	13	14	14	14	15	15	15	15	15	15	16	17	18	18	18	18	18	18	18	19	19	19	19	20	20	20	20	20	20	21	21	22	22	23	23	23	23	23	23	24
20	0.753964	NUM_TRUE_POSITIVES	4	8	9	9	11	12	12	12	12	12	14	15	15	15	15	16	16	16	16	16	16	16	17	17	17	18	18	18	19	19	21	21	21	21	21	21	21	22	22	22	22	22	22	22	22	22	22
20	0.75774	NUM_TRUE_POSITIVES	2	6	6	7	7	7	7	7	9	9	10	10	10	10	11	12	12	12	12	12	12	12	12	13	14	14	14	14	14	15	15	15	15	15	16	16	16	16	16	16	17	17	17	17	17	17	17
20	0.773439	NUM_TRUE_POSITIVES	0	8	9	10	12	12	12	12	12	13	14	15	15	15	15	15	15	15	15	15	16	19	19	19	19	19	21	22	22	23	23	23	23	23	23	23	23	23	23	23	23	23	23	23	23	24	24
20	0.744788	NUM_TRUE_POSITIVES	4	9	9	9	9	10	12	14	14	15	16	16	16	16	16	16	16	17	19	19	19	20	20	20	20	20	20	20	20	20	20	20	20	20	20	20	20	20	20	20	21	22	22	22	22	22	22
20	0.787609	NUM_TRUE_POSITIVES	2	5	10	10	11	12	12	12	12	12	13	15	15	15	16	18	20	22	22	22	22	22	22	22	22	22	23	24	25	25	26	27	27	27	27	27	27	28	28	28	28	28	28	28	28	28	28
20	0.723814	NUM_TRUE_POSITIVES	1	7	8	9	11	12	13	13	13	13	14	15	15	15	15	15	15	15	15	15	16	17	17	17	17	17	17	17	19	19	19	19	19	19	19	19	19	19	19	21	21	21	21	21	22	22	22
20	0.788483	NUM_TRUE_POSITIVES	6	8	9	10	13	14	14	15	15	16	17	17	17	17	17	18	18	18	19	20	21	21	21	21	21	22	22	23	23	23	24	24	24	24	24	24	24	25	26	27	27	27	27	28	28	28	28
20	0.754245	NUM_TRUE_POSITIVES	2	3	4	5	7	7	7	8	8	9	9	13	14	15	15	18	18	18	18	19	19	20	20	20	20	20	20	20	20	21	21	21	21	21	22	22	22	22	22	22	22	22	22	22	22	22	22
20	0.795318	NUM_TRUE_POSITIVES	7	7	8	9	13	15	17	17	17	18	18	18	18	18	18	18	18	18	18	20	22	23	24	24	24	24	24	25	27	27	27	27	27	27	27	27	27	27	27	27	27	28	28	28	28	28	28
20	0.766479	NUM_TRUE_POSITIVES	4	4	4	4	4	5	8	10	11	11	11	11	11	11	12	12	13	14	15	17	17	17	17	17	17	17	17	17	17	17	17	17	17	17	17	17	17	17	17	17	17	18	18	18	18	18	18
20	0.765169	NUM_TRUE_POSITIVES	0	6	8	8	8	8	8	8	8	10	10	11	11	11	11	16	16	16	16	16	16	16	16	16	17	17	19	19	19	19	19	19	19	19	19	19	19	19	19	19	19	19	19	19	19	19	19
20	0.752996	NUM_TRUE_POSITIVES	4	10	12	12	12	14	14	15	15	15	16	17	18	20	20	20	20	20	20	20	20	20	21	21	21	21	21	21	21	21	21	21	21	21	21	22	22	23	24	25	25	25	25	25	25	26	26
20	0.809675	NUM_TRUE_POSITIVES	4	9	9	12	13	13	17	18	18	19	20	20	20	20	21	21	21	21	22	23	23	24	24	24	24	24	24	24	25	26	26	26	26	27	27	28	28	28	28	28	28	28	28	29	29	29	29
20	0.789201	NUM_TRUE_POSITIVES	1	6	7	8	13	13	13	13	13	14	15	16	17	18	19	19	19	19	19	19	19	19	19	19	19	19	19	19	19	19	19	21	21	21	23	23	23	24	24	24	25	26	26	26	27	27	28
20	0.786548	NUM_TRUE_POSITIVES	4	5	7	7	9	9	10	10	10	10	12	13	13	14	14	15	16	17	17	18	20	21	21	21	21	21	23	23	23	23	23	23	23	23	23	23	23	23	23	23	23	23	24	25	25	25	26
20	0.76598	NUM_TRUE_POSITIVES	1	6	10	10	12	12	13	13	13	14	14	16	17	19	19	19	19	21	21	21	22	22	22	22	22	22	23	23	23	23	23	23	23	23	23	23	23	23	23	23	24	26	26	26	26	26	26
20	0.806024	NUM_TRUE_POSITIVES	5	5	8	8	8	8	12	12	15	15	15	15	15	17	17	17	17	20	21	21	22	23	23	23	23	23	23	23	23	23	23	23	23	23	23	23	23	23	23	23	23	23	23	23	23	24	24
20	0.79535	NUM_TRUE_POSITIVES	8	8	9	11	11	12	13	13	13	14	15	17	17	19	19	19	19	20	20	21	23	24	25	27	27	27	27	27	27	27	27	27	27	27	27	27	27	27	27	28	28	28	28	28	28	28	28
20	0.769632	NUM_TRUE_POSITIVES	4	4	6	7	9	11	11	11	11	11	12	12	12	13	14	15	16	16	16	16	18	20	20	20	20	21	21	22	22	22	22	23	23	23	23	23	23	23	23	23	23	23	23	23	23	23	23
20	0.801092	NUM_TRUE_POSITIVES	6	7	12	12	12	13	13	13	13	15	17	18	18	18	20	20	21	21	21	22	22	22	22	22	22	23	24	24	25	26	26	27	27	27	27	27	27	27	27	27	27	27	27	27	27	27	27
20	0.7696	NUM_TRUE_POSITIVES	3	5	7	7	8	9	11	12	18	19	20	20	20	20	20	21	21	21	21	21	21	21	21	21	21	21	22	22	22	23	23	23	23	23	23	23	24	24	24	24	24	24	24	24	24	25	25
20	0.77965	NUM_TRUE_POSITIVES	7	9	12	13	13	13	13	13	13	14	15	16	16	16	16	16	16	16	16	16	16	17	17	17	17	18	18	19	19	20	21	21	23	23	23	23	23	24	24	24	24	24	24	24	24	24	24
20	0.785206	NUM_TRUE_POSITIVES	5	5	7	7	7	7	11	11	11	11	11	12	12	12	13	13	14	15	16	18	18	18	19	19	19	21	21	22	22	22	22	23	23	24	24	24	25	26	26	26	26	26	26	26	26	27	27
20	0.754213	NUM_TRUE_POSITIVES	1	5	7	7	7	7	7	7	7	7	7	9	9	10	13	13	15	15	15	15	15	15	15	15	16	17	17	17	17	17	17	17	17	17	17	17	17	17	18	18	18	18	19	20	20	20	21
20	0.780431	NUM_TRUE_POSITIVES	4	4	5	6	8	8	8	10	11	11	12	13	13	14	14	14	15	16	18	18	18	19	19	20	20	20	20	20	21	21	21	21	21	21	21	21	21	22	22	22	23	23	23	23	23	23	23
20	0.787547	NUM_TRUE_POSITIVES	2	8	12	13	14	14	15	15	15	15	16	17	18	18	18	18	18	19	19	20	21	21	21	21	21	26	26	26	26	26	26	26	26	26	26	26	26	26	26	26	26	26	26	26	26	26	26
20	0.766885	NUM_TRUE_POSITIVES	6	6	8	11	11	12	13	13	13	13	13	14	14	14	14	14	14	14	14	14	14	14	14	14	14	14	16	16	16	16	17	19	19	19	19	19	19	19	19	22	22	22	22	22	22	22	22
20	0.799875	NUM_TRUE_POSITIVES	4	6	10	11	15	15	15	16	17	18	19	19	19	19	19	22	23	23	23	23	23	23	25	25	25	25	26	26	26	26	27	27	27	27	29	29	29	29	29	29	30	31	31	31	31	31	31
20	0.784145	NUM_TRUE_POSITIVES	0	4	11	14	14	15	15	15	16	16	16	16	17	19	19	19	19	19	19	19	19	19	22	22	22	22	22	23	23	23	24	24	24	24	24	24	24	24	26	26	26	26	26	26	26	26	26
20	0.793258	NUM_TRUE_POSITIVES	1	4	4	5	10	12	12	13	14	14	14	14	14	16	17	19	19	19	20	20	20	20	20	20	20	20	20	20	20	21	21	21	22	22	22	22	22	22	22	22	22	22	22	22	22	22	22
20	0.805805	NUM_TRUE_POSITIVES	0	9	9	11	11	11	11	11	11	14	15	15	16	18	19	19	19	19	19	19	20	20	20	20	20	20	21	21	21	21	22	23	23	23	23	23	23	23	24	26	26	27	27	29	29	29	29
20	0.789388	NUM_TRUE_POSITIVES	8	9	10	11	11	11	11	11	12	13	13	14	15	16	17	18	20	20	21	22	22	22	22	24	24	24	24	24	25	25	26	26	26	26	26	26	26	26	26	26	26	26	26	26	27	27	27
20	0.790637	NUM_TRUE_POSITIVES	0	7	8	8	11	11	12	12	13	14	15	15	15	15	16	16	17	17	17	18	18	19	19	19	19	19	19	19	21	21	21	21	23	23	23	23	24	24	24	24	25	25	25	25	26	26	26
20	0.787547	NUM_TRUE_POSITIVES	6	7	9	12	13	15	15	15	15	15	15	15	16	16	17	17	17	17	17	19	19	19	19	19	19	21	21	21	22	22	26	26	26	26	26	26	26	27	27	27	27	27	27	27	27	27	27
20	0.768414	NUM_TRUE_POSITIVES	0	4	5	5	8	11	11	11	11	11	11	11	14	14	16	17	17	18	18	19	19	19	19	19	19	19	19	19	20	20	20	20	20	20	20	20	20	20	20	20	20	21	21	21	22	23	23
20	0.771629	NUM_TRUE_POSITIVES	1	2	4	5	5	5	6	7	10	10	10	13	13	13	13	13	14	14	15	15	15	15	16	16	17	17	17	17	17	17	17	17	18	18	19	19	20	21	22	22	22	22	22	22	22	22	22
20	0.778402	NUM_TRUE_POSITIVES	2	6	8	8	9	9	9	9	10	11	11	11	11	11	14	16	18	18	19	22	22	22	22	22	22	22	22	23	23	23	24	24	24	24	26	26	26	26	26	26	26	26	26	26	26	26	26
20	0.781804	NUM_TRUE_POSITIVES	8	8	8	8	10	10	11	13	13	13	16	17	17	17	17	20	21	21	21	21	21	21	22	23	23	24	24	24	24	24	24	24	25	25	25	25	25	25	25	25	26	26	26	26	27	27	27
20	0.777403	NUM_TRUE_POSITIVES	0	2	4	4	4	8	8	8	8	11	11	11	11	11	11	11	11	11	11	11	11	12	12	12	13	14	14	15	17	19	19	20	20	20	20	20	20	20	20	20	21	21	21	21	21	21	21
20	0.745037	NUM_TRUE_POSITIVES	0	10	10	10	10	10	12	13	15	15	15	15	15	15	15	15	15	15	16	16	16	16	16	16	16	16	16	17	18	18	18	18	18	18	18	18	18	19	19	20	20	21	23	23	23	23	23
20	0.792478	NUM_TRUE_POSITIVES	0	5	8	14	16	17	18	18	18	18	18	20	20	20	21	22	22	22	22	23	23	25	25	25	25	26	27	27	27	27	28	28	28	28	29	30	30	30	30	30	31	31	31	31	31	31	32
20	0.766573	NUM_TRUE_POSITIVES	2	6	6	7	7	7	7	9	9	9	11	11	11	11	11	11	13	14	15	15	15	15	16	17	18	18	18	18	18	18	18	18	18	18	18	19	19	19	19	19	19	19	20	20	21	22	22
20	0.773502	NUM_TRUE_POSITIVES	1	8	10	10	10	10	11	13	13	13	15	15	15	16	17	19	21	21	21	21	23	24	24	28	28	28	28	28	28	28	28	28	28	28	28	28	28	28	28	28	28	28	28	28	28	28	28
20	0.767509	NUM_TRUE_POSITIVES	2	3	7	7	8	8	8	8	9	11	11	11	11	11	11	14	14	14	15	15	15	16	17	17	17	17	18	18	18	18	18	18	18	19	20	20	21	24	24	24	24	24	24	24	24	24	24
20	0.760581	NUM_TRUE_POSITIVES	1	3	6	9	10	11	11	11	12	13	13	14	14	14	14	16	18	18	18	19	20	20	20	20	20	20	20	20	21	21	21	21	22	23	23	23	23	23	23	24	25	25	25	25	25	25	26
20	0.757116	NUM_TRUE_POSITIVES	3	10	12	13	14	15	17	17	17	17	20	20	20	21	21	21	25	25	25	25	25	25	25	25	25	25	25	25	25	25	25	25	25	26	27	27	28	28	28	28	28	28	28	28	28	28	28
20	0.789576	NUM_TRUE_POSITIVES	0	7	9	13	18	18	18	18	18	19	19	20	20	20	20	20	20	20	20	21	22	24	24	24	24	24	24	25	25	25	25	25	26	26	26	26	26	27	28	28	28	28	28	28	28	28	28
20	0.79638	NUM_TRUE_POSITIVES	0	7	10	13	15	15	15	16	16	16	16	16	16	17	17	17	17	18	18	18	19	19	20	20	20	22	22	22	22	22	22	22	23	24	25	26	26	26	26	26	27	27	27	27	27	28	28
20	0.80618	NUM_TRUE_POSITIVES	0	7	10	10	11	12	12	12	13	13	16	18	18	18	18	19	20	20	20	20	20	20	20	20	20	20	21	21	21	21	22	22	23	23	23	23	24	25	27	27	27	27	27	27	27	27	27
20	0.776436	NUM_TRUE_POSITIVES	6	6	6	6	7	10	10	10	10	16	16	17	18	18	18	18	19	19	20	20	20	20	20	20	22	22	22	22	22	22	23	23	23	24	25	26	26	27	27	27	27	27	27	27	27	28	28
20	0.795318	NUM_TRUE_POSITIVES	1	8	11	11	11	11	11	11	13	14	16	16	16	16	18	18	18	18	19	20	20	20	20	20	20	20	20	20	21	21	22	22	22	22	23	24	25	25	25	25	25	27	27	27	27	27	27
20	0.788577	NUM_TRUE_POSITIVES	5	5	10	10	10	11	13	13	13	13	14	14	14	14	14	14	14	14	15	16	17	17	18	19	19	19	19	20	21	21	22	22	23	24	24	24	24	25	27	27	27	27	27	27	28	28	28
20	0.793477	NUM_TRUE_POSITIVES	6	8	9	10	10	10	10	12	12	12	12	12	13	14	16	17	17	18	18	19	19	19	19	19	19	19	19	19	19	19	19	19	22	23	23	23	23	25	25	25	25	25	25	25	26	26	26
20	0.79975	NUM_TRUE_POSITIVES	7	7	7	7	7	7	8	9	9	13	13	15	15	15	15	16	18	18	19	19	19	19	22	22	22	22	24	24	25	25	25	25	25	25	25	25	25	27	27	27	27	27	27	27	27	27	27
20	0.768758	NUM_TRUE_POSITIVES	1	5	5	5	10	11	12	12	13	14	14	14	14	14	14	16	16	16	16	16	16	17	17	18	18	18	18	18	18	18	18	18	18	20	21	21	22	22	23	23	23	23	23	23	24	24	24
20	0.758271	NUM_TRUE_POSITIVES	4	6	8	11	11	11	11	11	11	13	13	13	13	13	13	13	13	15	15	15	15	15	16	16	16	17	18	20	20	21	21	21	22	22	22	22	22	23	23	23	23	23	23	23	23	23	23
20	0.763421	NUM_TRUE_POSITIVES	6	10	10	10	11	11	11	11	12	12	13	13	13	13	13	14	14	14	15	15	15	15	16	17	17	17	17	17	18	18	19	19	19	19	19	19	20	20	20	20	20	20	20	20	20	20	20
20	0.799469	NUM_TRUE_POSITIVES	0	6	12	12	13	13	13	15	15	15	16	17	17	17	19	19	19	19	21	21	21	21	21	21	22	22	23	23	23	23	25	25	25	25	26	26	26	29	29	29	29	29	29	29	29	29	29
20	0.772285	NUM_TRUE_POSITIVES	0	5	7	10	11	11	11	11	11	13	13	15	16	16	16	19	19	19	19	19	19	19	19	20	20	20	21	21	21	22	23	23	23	23	23	23	23	24	24	24	24	24	24	24	24	24	24
20	0.753652	NUM_TRUE_POSITIVES	1	9	12	12	14	15	15	15	15	15	16	16	17	18	18	18	19	20	20	21	21	21	21	21	21	21	22	22	22	22	22	22	22	22	22	22	22	22	22	22	22	22	23	23	23	23	23
20	0.802341	NUM_TRUE_POSITIVES	8	8	11	12	13	14	15	15	15	17	17	17	17	18	19	20	21	22	22	22	22	22	22	23	24	25	25	25	25	25	25	25	25	26	26	26	27	27	27	27	27	27	27	27	27	27	27
20	0.776436	NUM_TRUE_POSITIVES	7	7	7	7	8	8	13	13	13	15	15	15	15	15	17	17	19	19	19	19	19	19	19	20	20	20	21	21	21	21	21	21	22	22	25	25	25	25	25	25	25	25	25	25	25	25	25
20	0.753277	NUM_TRUE_POSITIVES	1	6	8	10	10	10	10	11	12	14	14	16	17	17	17	17	17	17	17	17	17	18	18	18	19	19	19	19	19	19	19	19	21	21	21	21	22	25	25	25	25	26	26	27	28	29	30
20	0.788265	NUM_TRUE_POSITIVES	8	9	9	9	11	14	15	17	18	18	19	21	22	22	23	23	23	23	23	23	23	23	23	23	23	23	23	23	23	23	24	24	24	24	24	24	24	24	24	25	26	26	26	26	27	28	29
20	0.763233	NUM_TRUE_POSITIVES	1	6	6	11	12	13	15	15	15	15	15	15	16	16	16	16	16	16	16	17	17	17	17	18	18	18	20	20	20	20	20	20	20	20	20	20	20	21	22	22	22	22	22	22	22	22	23
20	0.756024	NUM_TRUE_POSITIVES	3	7	12	13	13	13	13	13	13	18	18	18	18	18	19	19	19	19	19	19	19	19	19	20	21	21	21	21	21	21	21	21	21	22	23	23	23	23	24	24	24	24	24	24	24	25	26
20	0.770911	NUM_TRUE_POSITIVES	2	5	7	10	10	10	11	12	12	13	14	15	15	15	15	17	18	19	19	19	19	21	21	21	21	21	21	21	21	21	21	21	21	21	21	22	22	23	23	23	23	23	23	23	23	24	24
20	0.761423	NUM_TRUE_POSITIVES	9	9	10	11	11	12	12	14	14	14	14	14	14	14	15	15	16	16	16	16	16	16	18	18	19	20	20	20	20	20	20	20	20	20	20	20	20	20	21	21	21	21	21	21	21	21	21
20	0.72422	NUM_TRUE_POSITIVES	0	5	5	5	5	5	6	6	6	10	11	11	11	11	12	12	13	13	13	14	14	15	15	16	16	16	16	17	17	18	18	18	18	18	19	19	19	19	19	19	19	19	19	19	19	19	19
20	0.80671	NUM_TRUE_POSITIVES	3	6	6	7	11	11	11	12	17	17	17	17	17	18	18	19	20	20	21	21	24	24	26	26	26	26	26	26	26	26	26	26	26	26	27	27	27	27	27	28	29	29	29	29	29	29	29
20	0.765949	NUM_TRUE_POSITIVES	4	6	9	9	9	9	9	10	12	12	14	17	17	18	19	20	22	22	22	22	24	24	24	24	24	24	24	24	24	24	24	25	25	25	25	25	25	25	25	25	25	25	25	27	28	28	28
20	0.758926	NUM_TRUE_POSITIVES	1	6	6	6	6	6	6	7	7	8	10	10	10	10	10	10	10	10	10	10	10	13	13	13	13	14	14	14	14	14	14	14	14	15	16	16	16	16	16	16	16	17	17	17	18	18	21
20	0.727278	NUM_TRUE_POSITIVES	0	3	3	4	5	5	7	7	8	10	10	11	11	11	11	12	12	12	14	14	14	14	14	15	15	15	15	15	15	17	17	17	18	18	18	18	18	18	19	20	21	21	21	21	21	22	22
20	0.793602	NUM_TRUE_POSITIVES	1	10	10	10	10	12	13	15	15	15	15	15	19	20	20	20	20	20	20	20	21	21	21	21	21	21	21	22	22	22	22	22	22	22	22	22	22	23	23	23	23	23	23	23	23	26	26
20	0.793071	NUM_TRUE_POSITIVES	4	10	11	12	12	13	13	13	15	15	15	15	15	16	16	16	20	21	21	21	22	22	22	22	23	23	23	23	23	25	25	25	25	25	25	25	25	25	25	26	26	26	26	26	26	29	29
20	0.769132	NUM_TRUE_POSITIVES	4	5	6	8	8	8	8	9	10	10	11	12	12	13	14	14	14	14	14	14	14	14	16	16	16	17	17	17	17	17	18	19	20	20	20	20	20	20	20	20	20	20	20	20	20	20	20
20	0.798252	NUM_TRUE_POSITIVES	1	7	8	8	10	10	10	10	11	11	12	13	14	16	17	17	18	18	20	20	20	21	22	22	23	23	23	23	24	24	24	24	24	24	24	24	24	24	24	24	24	25	25	25	25	25	25
20	0.771754	NUM_TRUE_POSITIVES	3	4	8	8	8	8	8	8	8	8	11	14	17	18	19	21	21	21	21	21	21	21	22	22	22	22	22	23	23	23	23	23	23	23	24	24	25	26	26	27	27	27	27	27	27	27	27
20	0.776311	NUM_TRUE_POSITIVES	2	3	4	5	7	9	9	11	11	11	12	13	13	13	13	14	16	19	20	20	20	21	21	22	22	23	24	24	24	24	24	24	25	25	25	25	25	25	25	25	25	25	25	26	26	26	27
20	0.784894	NUM_TRUE_POSITIVES	4	4	8	8	9	12	12	12	12	13	13	13	13	13	13	14	15	15	15	16	16	16	16	17	17	17	17	17	17	17	17	17	17	17	18	20	20	20	20	20	20	23	23	23	23	24	24
20	0.747659	NUM_TRUE_POSITIVES	0	5	5	5	6	6	6	7	7	7	8	8	8	9	9	9	9	10	10	10	10	10	13	14	14	14	15	15	16	16	17	18	19	20	20	20	21	21	21	21	21	21	21	21	21	21	21
20	0.767728	NUM_TRUE_POSITIVES	1	8	12	12	12	12	12	12	13	13	14	14	15	15	15	15	15	15	16	16	19	19	19	19	19	19	20	20	20	20	21	21	21	21	21	21	21	21	21	21	21	21	21	21	21	21	21
20	0.810549	NUM_TRUE_POSITIVES	1	10	10	12	14	14	14	14	14	14	16	16	19	19	21	24	24	24	24	24	24	24	24	24	24	24	24	25	26	26	26	27	28	28	28	28	29	29	29	30	30	30	30	30	30	30	30
20	0.78839	NUM_TRUE_POSITIVES	3	7	12	13	13	14	15	16	16	17	17	17	18	18	18	18	18	18	18	18	18	21	23	23	23	23	23	24	26	26	26	26	26	26	26	26	26	26	26	26	26	26	26	27	27	28	28
20	0.792197	NUM_TRUE_POSITIVES	1	9	9	9	10	11	12	12	14	14	15	15	15	15	16	16	16	16	16	16	16	18	18	20	20	20	20	20	20	20	20	20	20	20	20	20	20	20	20	20	20	21	21	24	25	25	26
20	0.784395	NUM_TRUE_POSITIVES	8	8	9	12	12	12	12	15	16	16	17	17	18	18	19	19	20	20	20	20	20	21	21	21	21	21	21	21	21	22	22	23	23	24	26	26	26	26	26	26	26	26	26	26	26	26	26
20	0.786205	NUM_TRUE_POSITIVES	3	8	13	13	13	13	15	15	16	17	18	18	18	19	19	19	20	20	20	20	20	20	20	20	20	21	21	21	21	21	21	22	22	22	22	22	23	23	23	23	23	23	24	24	24	24	24
20	0.781617	NUM_TRUE_POSITIVES	0	8	8	9	9	9	9	11	11	11	11	11	11	12	16	16	17	17	17	17	17	17	17	17	17	18	21	22	23	23	23	23	23	23	23	23	23	23	23	23	24	24	24	25	25	26	26
20	0.767166	NUM_TRUE_POSITIVES	3	5	5	6	8	9	11	11	11	11	12	13	13	14	15	15	16	16	16	17	19	19	19	19	19	19	23	23	23	23	23	23	23	23	23	23	23	23	26	26	26	26	26	26	27	27	27
20	0.781273	NUM_TRUE_POSITIVES	2	10	11	12	12	12	12	12	12	13	14	16	17	17	17	18	19	19	19	19	21	21	21	22	22	22	23	23	23	24	24	24	24	24	24	24	24	24	24	24	24	25	27	29	29	29	29
20	0.796255	NUM_TRUE_POSITIVES	6	6	6	6	11	11	11	11	12	15	15	15	15	15	19	21	22	23	23	23	23	23	23	23	24	24	24	24	25	25	26	26	27	27	27	27	27	27	27	27	28	28	28	28	28	29	30
[truncated: 487 more columns]
