# Supplementary material for: Genome-wide computational identification of functional RNA elements in Trypanosoma brucei
Source: BMC Genomics. 2009 Aug 4;10:355. doi: 10.1186/1471-2164-10-355 (PMC2907701; doi:10.1186/1471-2164-10-355)
Supplement: Additional file 6 — Function prediction using regulatory motifs. This ZIP compressed file should be unpacked before viewing its contents. The results for prediction of each pathway are presented in a separate folder, named after the accession number of that pathway in KEGG database. Each folder contains several files named "validation.N.out", each of which represents the results of a hundred times two-fold cross-validation for that pathway, using N predicted motifs. Each cross-validation is shown in one row; plotting each row against the number of false positives will result in the ROC curve associated with the corresponding cross-validation experiment. The trained network is stored in "total.out", in which motifs are ordered according to their prediction power. L(α|MOTIF): the likelihood of being in pathway α given that the indicated motif is present in the indicated location of an mRNA; L(α|MOTIF): the likelihood of being in pathway α given that the indicated motif is NOT present in the indicated location of an mRNA. [file 1471-2164-10-355-S6.zip › tbr_KEGG_predict/001.tbr04070/validation.021.out]

Current time: Tue Feb 03 11:56:41 2009
This cluster: tbr04070
A 2-fold validation was used.
************************ VALIDATION ***********************
NUM_CLASSIFIERS	AUC	NUM_FALSE_POSITIVES	1	2	3	4	5	6	7	8	9	10	11	12	13	14	15	16	17	18	19	20	21	22	23	24	25	26	27	28	29	30	31	32	33	34	35	36	37	38	39	40	41	42	43	44	45	46	47
21	0.752747	NUM_TRUE_POSITIVES	4	13	13	13	13	13	13	13	13	13	13	13	13	13	13	14	14	14	15	16	16	16	16	16	16	17	18	18	19	20	20	20	20	20	20	20	20	20	20	20	21	21	22	22	22	22	22
21	0.796099	NUM_TRUE_POSITIVES	0	4	4	8	9	9	9	12	12	12	12	12	12	13	16	16	16	16	20	20	20	20	21	21	21	23	25	25	25	25	25	25	25	25	25	25	25	26	26	26	26	26	26	26	26	26	27
21	0.802154	NUM_TRUE_POSITIVES	10	10	12	12	12	12	13	13	14	14	15	17	17	17	18	19	20	21	21	22	22	22	23	23	23	23	23	24	24	24	24	24	24	24	25	28	28	28	28	28	28	28	28	29	29	29	29
21	0.808801	NUM_TRUE_POSITIVES	0	3	3	6	7	8	9	10	10	11	13	14	15	16	16	16	20	20	21	21	21	21	23	24	24	24	24	24	24	24	24	24	24	24	24	27	28	28	28	28	28	28	28	28	28	28	28
21	0.756586	NUM_TRUE_POSITIVES	1	6	6	10	10	11	13	14	14	14	14	15	16	17	17	17	17	17	17	17	18	18	19	19	19	20	20	20	20	20	20	20	21	21	21	21	21	21	21	21	22	22	22	22	23	23	23
21	0.71779	NUM_TRUE_POSITIVES	5	6	6	6	8	8	9	9	9	11	11	11	12	12	12	12	13	13	13	13	13	13	14	14	14	14	14	16	16	17	18	18	18	18	18	18	18	18	19	19	20	20	20	21	21	22	22
21	0.792603	NUM_TRUE_POSITIVES	0	3	5	5	7	7	7	7	7	9	10	11	13	13	14	14	17	17	17	18	18	18	19	20	20	21	21	21	21	21	21	22	22	23	23	23	23	23	23	23	23	24	24	25	26	26	26
21	0.76005	NUM_TRUE_POSITIVES	2	4	4	7	10	13	13	13	14	14	14	14	16	16	16	16	16	16	16	16	17	17	17	18	18	18	18	19	19	20	20	20	20	20	20	20	21	21	21	21	21	21	22	23	23	24	25
21	0.766167	NUM_TRUE_POSITIVES	0	5	7	7	8	10	11	13	14	14	14	15	15	15	15	15	15	16	17	18	18	18	18	18	18	18	19	19	19	19	20	20	20	20	20	20	21	21	22	22	23	23	23	23	23	23	24
21	0.751124	NUM_TRUE_POSITIVES	4	8	9	9	11	13	13	13	13	13	13	13	16	16	16	16	17	17	17	17	17	17	17	17	17	18	18	18	19	19	21	21	21	21	21	21	21	21	22	22	22	22	22	22	22	22	22
21	0.755899	NUM_TRUE_POSITIVES	2	6	6	7	7	7	7	7	9	9	10	10	10	10	11	11	12	12	12	12	12	12	12	12	12	13	14	14	14	14	14	14	15	15	15	16	16	16	16	16	16	17	17	17	17	17	17
21	0.772347	NUM_TRUE_POSITIVES	0	8	9	10	12	12	12	12	12	13	14	15	15	15	15	15	15	15	15	15	16	19	19	19	19	19	21	22	22	23	23	23	23	23	23	23	23	23	23	23	23	23	23	23	23	24	24
21	0.748315	NUM_TRUE_POSITIVES	4	9	9	9	10	11	12	14	15	15	16	16	16	16	16	16	16	17	19	19	19	20	20	20	20	20	20	20	20	20	20	20	20	20	20	20	20	20	20	20	20	20	20	21	22	22	22
21	0.785487	NUM_TRUE_POSITIVES	2	5	11	11	12	13	13	13	13	13	13	13	14	15	15	15	16	19	22	22	22	22	22	22	22	22	22	23	23	25	26	27	27	27	27	27	27	28	28	28	28	28	28	28	28	28	28
21	0.724501	NUM_TRUE_POSITIVES	1	7	8	9	11	12	13	13	13	13	14	15	15	15	15	15	15	15	15	15	16	17	17	17	17	17	17	17	18	18	19	19	19	19	19	19	19	19	19	19	19	21	21	21	21	21	22
21	0.78686	NUM_TRUE_POSITIVES	4	7	8	9	10	13	13	14	14	15	15	17	17	17	17	17	17	18	18	18	20	20	20	21	21	21	21	22	22	23	23	23	23	24	24	24	24	24	24	24	24	25	26	27	27	27	27
21	0.752591	NUM_TRUE_POSITIVES	2	3	4	5	6	7	7	8	8	9	9	13	14	15	15	16	18	18	18	18	18	19	20	20	20	20	20	20	20	21	21	21	21	21	21	22	22	22	22	22	22	22	22	22	22	22	22
21	0.792041	NUM_TRUE_POSITIVES	7	7	9	9	13	17	17	17	17	18	18	18	18	18	18	18	18	18	18	18	20	22	23	23	23	24	24	24	24	24	25	26	27	27	27	27	27	27	27	27	27	27	27	27	27	28	28
21	0.765574	NUM_TRUE_POSITIVES	4	4	4	4	4	5	9	9	11	11	11	11	11	11	12	12	12	13	14	16	16	17	17	17	17	17	17	17	17	17	17	17	17	17	17	17	17	17	17	17	17	18	18	18	18	18	18
21	0.763015	NUM_TRUE_POSITIVES	0	6	8	8	8	8	8	8	8	8	10	10	11	11	11	15	16	16	16	16	16	16	16	16	17	17	19	19	19	19	19	19	19	19	19	19	19	19	19	19	19	19	19	19	19	19	19
21	0.751623	NUM_TRUE_POSITIVES	4	10	10	12	12	14	14	14	15	15	16	17	18	20	20	20	20	20	20	20	20	20	21	21	21	21	21	21	21	21	21	21	21	21	21	21	22	22	24	24	25	25	25	25	25	26	26
21	0.808521	NUM_TRUE_POSITIVES	4	9	9	12	13	13	17	18	18	19	20	20	20	20	21	21	21	21	22	23	23	24	24	24	24	24	24	24	25	26	27	27	27	27	27	28	28	28	28	28	28	28	28	28	29	29	29
21	0.795037	NUM_TRUE_POSITIVES	1	6	6	9	12	13	13	13	13	14	15	15	18	18	18	18	19	19	19	19	19	19	19	19	19	19	19	19	19	20	20	20	20	22	24	24	25	25	25	26	26	26	27	27	27	28	29
21	0.7848	NUM_TRUE_POSITIVES	2	5	6	7	7	9	9	10	10	11	12	13	13	14	14	15	15	17	17	18	20	20	21	21	21	21	23	23	23	23	23	23	23	23	23	23	23	23	23	23	23	23	24	25	25	25	25
21	0.764607	NUM_TRUE_POSITIVES	1	6	10	10	12	12	13	13	13	13	14	16	16	17	19	19	19	21	21	21	22	22	22	22	22	22	22	22	23	23	23	23	23	23	23	23	23	23	23	23	23	24	24	26	26	26	26
21	0.805368	NUM_TRUE_POSITIVES	0	5	8	8	8	8	12	12	15	15	15	15	15	17	17	17	17	20	20	21	22	23	23	23	23	23	23	23	23	23	23	23	23	23	23	23	23	23	23	23	23	23	23	23	23	24	24
21	0.795131	NUM_TRUE_POSITIVES	8	8	9	11	11	12	13	13	13	14	15	17	17	19	19	19	19	20	20	21	23	24	25	27	27	27	27	27	27	27	27	27	27	27	27	27	27	27	27	27	28	28	28	28	28	28	28
21	0.769288	NUM_TRUE_POSITIVES	4	4	6	7	9	11	11	11	11	11	12	12	12	13	14	15	16	16	16	16	16	17	18	20	21	21	21	22	22	22	22	23	23	23	23	23	23	23	23	23	23	23	23	23	23	23	23
21	0.801717	NUM_TRUE_POSITIVES	4	7	12	12	12	12	13	13	13	15	17	18	18	18	20	20	21	21	21	21	22	22	22	22	22	23	24	24	25	26	26	27	27	27	27	27	28	28	28	28	28	28	28	28	28	28	28
21	0.768352	NUM_TRUE_POSITIVES	3	5	7	7	8	9	11	12	18	20	20	20	20	20	20	21	21	21	21	21	21	21	21	21	21	21	22	22	22	23	23	23	23	23	23	23	23	24	24	24	24	24	24	24	24	24	24
21	0.793477	NUM_TRUE_POSITIVES	4	10	12	12	14	14	14	15	15	15	16	18	18	18	18	18	19	19	19	19	19	19	20	20	20	20	21	22	22	22	23	23	23	23	23	24	25	26	26	26	26	26	26	26	26	26	26
21	0.78427	NUM_TRUE_POSITIVES	5	5	7	7	7	7	11	11	11	11	11	12	12	12	13	13	14	15	15	16	18	18	18	19	19	20	21	21	22	22	22	22	23	23	24	24	24	25	26	26	26	26	26	26	26	27	27
21	0.752965	NUM_TRUE_POSITIVES	1	1	7	7	7	7	7	7	7	7	7	9	9	10	13	13	15	15	15	15	15	15	15	15	15	16	17	17	17	17	17	17	17	17	17	17	17	17	17	18	18	18	18	19	19	20	20
21	0.779089	NUM_TRUE_POSITIVES	4	4	5	6	8	8	8	10	10	11	11	13	13	14	14	14	14	16	18	18	18	19	19	20	20	20	20	20	21	21	21	21	21	21	21	21	22	23	23	23	23	23	23	23	23	23	23
21	0.786267	NUM_TRUE_POSITIVES	2	8	12	12	14	14	15	15	15	15	15	16	17	17	18	18	18	18	19	19	20	21	21	21	21	21	25	26	26	26	26	26	26	26	26	26	26	26	26	26	26	26	26	26	26	26	26
21	0.767728	NUM_TRUE_POSITIVES	6	6	8	10	11	11	12	13	13	13	13	13	14	14	14	14	14	14	14	14	14	14	14	14	14	14	16	16	16	16	17	19	19	19	19	19	19	19	19	22	22	22	22	22	22	22	22
21	0.798065	NUM_TRUE_POSITIVES	4	6	10	11	15	15	15	16	17	18	19	19	19	20	20	22	22	22	23	23	23	23	23	25	25	25	25	27	27	27	28	28	28	28	29	29	29	29	29	29	30	31	31	31	31	31	31
21	0.782179	NUM_TRUE_POSITIVES	0	4	11	14	14	15	15	15	16	16	16	16	16	17	19	19	19	19	19	19	19	19	19	20	22	22	22	22	22	22	23	23	23	24	24	24	24	24	24	24	26	26	26	26	26	26	26
21	0.791199	NUM_TRUE_POSITIVES	1	4	4	4	5	7	7	10	11	12	13	14	14	14	14	14	16	17	19	19	19	20	20	20	20	20	20	20	20	20	21	21	21	21	22	22	22	22	22	22	22	22	22	22	22	22	22
21	0.804869	NUM_TRUE_POSITIVES	0	9	9	11	11	11	11	11	11	14	15	15	16	18	19	19	19	19	19	19	20	20	20	20	20	20	21	21	21	21	22	23	23	23	23	23	23	23	24	26	26	27	28	29	29	29	29
21	0.788608	NUM_TRUE_POSITIVES	8	9	10	11	11	11	11	11	11	12	13	13	14	15	17	18	20	21	21	22	22	22	22	22	24	24	24	24	24	25	25	26	26	26	26	26	26	26	26	26	26	26	26	26	26	26	26
21	0.78995	NUM_TRUE_POSITIVES	0	8	8	8	11	11	12	13	13	15	15	15	15	15	16	16	17	17	17	18	19	19	19	19	19	19	19	19	19	20	21	21	21	23	23	23	24	24	24	24	25	25	25	25	26	26	26
21	0.786049	NUM_TRUE_POSITIVES	2	7	9	12	13	15	15	15	15	15	15	15	15	16	16	17	17	17	17	17	19	19	19	19	19	21	21	21	22	22	26	26	26	26	26	26	26	26	27	27	27	27	27	27	27	27	27
21	0.776061	NUM_TRUE_POSITIVES	1	4	6	8	9	9	10	12	14	14	14	14	14	14	17	17	17	17	19	19	21	21	22	22	22	22	22	22	22	22	22	22	22	22	23	23	23	23	23	23	23	23	23	24	24	24	25
21	0.768758	NUM_TRUE_POSITIVES	1	2	4	5	5	5	6	7	10	10	10	10	10	11	13	13	13	13	13	14	14	15	15	15	15	15	16	17	17	17	17	17	17	18	18	19	19	20	21	22	22	22	22	22	22	22	22
21	0.777622	NUM_TRUE_POSITIVES	2	6	9	9	9	9	9	9	10	11	11	11	11	11	14	16	18	18	18	21	22	22	22	22	22	22	22	23	23	23	24	24	24	24	26	26	26	26	26	26	26	26	26	26	26	26	26
21	0.781273	NUM_TRUE_POSITIVES	8	8	8	8	10	10	11	13	13	13	16	17	17	17	17	20	21	21	21	21	21	21	22	23	23	24	24	24	24	24	24	24	25	25	25	25	25	25	25	25	26	26	26	26	27	27	27
21	0.775437	NUM_TRUE_POSITIVES	0	2	4	4	4	8	8	8	8	11	11	11	11	11	11	11	11	11	11	11	11	11	11	12	12	13	13	13	15	18	18	19	19	20	20	20	20	20	20	20	20	21	21	21	21	21	21
21	0.741042	NUM_TRUE_POSITIVES	0	4	10	10	10	10	12	12	12	13	13	15	15	15	15	15	15	15	15	15	16	16	16	16	16	16	16	16	16	16	17	17	18	18	18	18	18	18	18	18	19	19	20	21	21	23	23
21	0.792041	NUM_TRUE_POSITIVES	0	5	8	14	16	17	18	18	18	18	18	20	20	20	21	22	22	22	22	23	23	24	25	25	25	25	26	27	27	27	28	28	28	28	29	29	29	30	30	30	30	31	31	31	31	31	32
21	0.765075	NUM_TRUE_POSITIVES	2	7	7	7	7	7	7	9	9	9	9	11	11	11	11	11	13	14	15	15	15	15	16	17	18	18	18	18	18	18	18	18	18	18	18	18	19	19	19	19	19	19	20	21	21	22	22
21	0.77269	NUM_TRUE_POSITIVES	1	5	10	10	10	10	11	13	13	13	15	15	15	16	17	19	21	21	21	21	23	24	24	28	28	28	28	28	28	28	28	28	28	28	28	28	28	28	28	28	28	28	28	28	28	28	28
21	0.769164	NUM_TRUE_POSITIVES	2	3	9	10	11	11	11	11	13	14	14	14	14	14	14	15	15	15	16	16	17	18	19	19	19	19	19	19	19	19	19	19	19	19	21	21	23	24	25	25	25	25	25	25	25	25	25
21	0.759551	NUM_TRUE_POSITIVES	0	3	6	9	10	11	11	12	12	13	13	14	14	14	14	16	18	18	18	19	20	20	20	20	20	20	20	21	21	21	21	21	21	21	21	22	23	23	23	23	24	25	25	25	25	25	26
21	0.756055	NUM_TRUE_POSITIVES	3	10	12	13	14	16	17	17	17	17	20	20	20	21	21	21	25	25	25	25	25	25	25	25	25	25	25	25	25	25	25	25	25	26	27	27	27	28	28	28	28	28	28	28	28	28	28
21	0.78711	NUM_TRUE_POSITIVES	0	7	9	18	18	18	18	18	18	19	19	20	20	20	20	20	20	20	20	21	22	23	24	24	24	24	24	25	25	25	26	26	26	26	26	26	26	27	28	28	28	28	28	28	28	28	28
21	0.79485	NUM_TRUE_POSITIVES	0	7	10	13	15	15	15	16	16	16	16	16	16	17	17	17	17	17	18	18	18	19	19	20	20	20	22	22	22	22	22	22	22	23	24	25	26	26	26	26	26	27	27	27	27	27	28
21	0.805524	NUM_TRUE_POSITIVES	0	7	10	10	11	12	12	12	13	13	16	18	18	18	18	19	20	20	20	20	20	20	20	20	20	20	21	21	21	21	22	22	23	23	23	23	24	25	27	27	27	27	27	27	27	27	27
21	0.775687	NUM_TRUE_POSITIVES	6	6	6	6	7	10	10	10	11	16	16	17	18	18	18	18	19	19	20	20	20	20	20	20	22	22	22	22	22	22	23	23	23	24	25	26	26	27	27	27	27	27	27	27	27	27	27
21	0.797659	NUM_TRUE_POSITIVES	2	8	11	11	11	11	11	12	13	14	16	17	17	17	18	19	19	20	20	20	21	21	21	21	21	21	21	21	21	22	22	23	23	23	24	24	25	26	26	26	26	26	26	26	26	28	28
21	0.786361	NUM_TRUE_POSITIVES	5	5	10	10	10	11	13	13	13	13	14	14	14	14	14	14	14	14	15	15	16	17	17	18	19	19	19	19	20	21	21	22	22	23	24	24	24	24	25	26	27	27	27	27	27	27	27
21	0.792853	NUM_TRUE_POSITIVES	4	7	9	10	10	10	10	12	12	12	12	12	12	13	14	16	17	17	18	18	19	19	19	19	19	19	19	19	19	19	19	19	19	22	23	23	23	25	25	25	25	25	25	25	26	26	26
21	0.799095	NUM_TRUE_POSITIVES	7	7	7	7	7	7	8	9	9	9	13	15	15	15	15	18	18	18	19	19	19	21	23	23	23	25	25	25	25	25	25	25	25	25	25	25	25	27	27	27	27	27	27	27	27	27	27
21	0.768477	NUM_TRUE_POSITIVES	1	5	5	5	10	11	12	12	13	14	14	14	14	14	14	16	16	16	16	16	16	17	17	18	18	18	18	18	18	18	18	18	18	21	21	21	22	22	23	23	23	23	23	23	24	24	24
21	0.757054	NUM_TRUE_POSITIVES	4	6	8	11	11	11	11	11	11	13	13	13	13	13	13	13	13	14	15	15	15	15	16	16	16	17	18	20	20	21	21	21	22	22	22	22	22	23	23	23	23	23	23	23	23	23	23
21	0.761985	NUM_TRUE_POSITIVES	6	10	10	10	11	11	11	11	12	12	13	13	13	13	13	13	14	14	14	15	15	15	16	16	16	16	17	17	18	19	19	19	19	19	19	19	20	20	20	20	20	20	20	20	20	20	20
21	0.798127	NUM_TRUE_POSITIVES	0	6	12	12	13	13	13	15	15	15	16	17	17	17	19	19	19	19	21	21	21	21	21	21	21	22	22	22	23	23	23	23	25	25	26	26	26	26	27	29	29	29	29	29	29	29	29
21	0.771005	NUM_TRUE_POSITIVES	0	5	7	10	11	11	11	11	11	13	13	15	16	16	16	19	19	19	19	19	19	19	19	19	20	20	21	21	21	22	23	23	23	23	23	23	23	24	24	24	24	24	24	24	24	24	24
21	0.752497	NUM_TRUE_POSITIVES	1	9	12	12	14	15	15	15	15	15	16	16	17	18	18	18	19	20	21	21	21	21	21	21	21	21	22	22	22	22	22	22	22	22	22	22	22	22	22	22	22	22	22	23	23	23	23
21	0.801217	NUM_TRUE_POSITIVES	8	8	11	11	12	13	14	14	15	15	15	17	17	17	17	18	19	20	21	21	22	22	22	22	23	24	25	25	25	25	25	25	25	26	26	26	27	27	27	27	27	27	27	27	27	27	27
21	0.771692	NUM_TRUE_POSITIVES	7	7	7	7	8	8	13	13	13	15	15	15	15	15	17	17	18	19	19	19	19	19	19	20	21	21	21	21	21	21	21	21	22	22	23	25	25	25	25	25	25	25	25	25	25	25	25
21	0.750749	NUM_TRUE_POSITIVES	1	6	8	10	10	10	10	11	12	14	14	16	17	17	17	17	17	17	17	17	17	18	18	18	19	19	19	19	19	19	19	19	19	19	20	21	21	22	25	25	25	26	26	26	27	28	29
21	0.787484	NUM_TRUE_POSITIVES	7	9	9	9	11	14	14	17	17	18	19	21	22	22	23	23	23	23	23	23	23	23	23	23	23	23	23	23	23	23	23	24	24	24	24	24	24	24	24	25	26	26	26	26	27	28	29
21	0.768789	NUM_TRUE_POSITIVES	1	7	7	11	13	13	14	14	14	15	15	15	16	16	16	16	16	16	16	16	17	17	17	19	19	19	20	20	20	20	20	20	20	20	20	20	21	22	23	23	23	23	23	23	23	23	24
21	0.755743	NUM_TRUE_POSITIVES	3	7	12	12	13	13	13	13	13	18	18	18	18	18	19	19	19	19	19	19	19	19	19	20	21	21	21	21	21	21	21	21	21	22	23	23	23	23	24	24	24	24	24	24	24	25	26
21	0.771005	NUM_TRUE_POSITIVES	0	5	7	10	10	10	11	12	12	13	14	16	16	16	16	16	19	20	20	20	20	21	21	21	21	21	21	21	21	21	21	21	21	21	22	22	22	23	23	23	23	23	23	23	23	24	24
21	0.760924	NUM_TRUE_POSITIVES	9	9	10	11	11	12	12	14	14	14	14	14	14	14	15	15	16	16	16	16	16	16	18	19	19	20	20	20	20	20	20	20	20	20	20	20	20	20	20	21	21	21	21	21	21	21	21
21	0.722472	NUM_TRUE_POSITIVES	0	5	5	5	5	5	6	6	6	10	11	11	11	11	12	12	13	13	13	14	14	14	14	16	16	16	16	17	17	17	18	18	18	18	18	18	19	19	19	19	19	19	19	19	19	19	19
21	0.804869	NUM_TRUE_POSITIVES	3	6	6	7	11	11	11	12	17	17	17	17	17	18	18	19	20	20	21	21	24	24	26	26	26	26	26	26	26	26	26	26	26	26	26	26	27	27	27	28	29	29	29	29	29	29	29
21	0.7647	NUM_TRUE_POSITIVES	4	6	9	9	9	9	10	10	12	12	14	17	17	18	19	20	20	22	22	22	22	22	24	24	24	24	24	24	24	24	24	24	24	25	25	25	25	25	25	25	25	25	25	25	27	28	28
21	0.758052	NUM_TRUE_POSITIVES	1	6	6	6	6	6	6	7	7	8	10	10	10	10	10	10	10	10	10	10	10	13	13	13	13	13	14	14	14	14	14	14	14	15	16	16	16	16	16	16	16	17	17	18	18	18	18
21	0.725811	NUM_TRUE_POSITIVES	0	3	3	4	5	5	7	7	8	10	10	11	11	11	11	12	12	12	14	14	14	14	14	15	15	15	15	15	15	17	17	17	17	18	18	18	18	18	18	19	20	21	21	21	21	21	22
21	0.792946	NUM_TRUE_POSITIVES	1	10	10	10	11	12	13	15	15	15	15	15	19	20	20	20	20	20	20	20	21	21	21	21	21	21	21	22	22	22	22	22	22	22	22	22	22	23	23	23	23	23	23	23	26	26	26
21	0.791136	NUM_TRUE_POSITIVES	5	10	11	12	12	13	13	13	15	15	15	15	15	16	16	16	20	21	21	21	22	22	22	22	23	23	23	23	24	24	25	25	25	25	25	25	25	25	25	25	26	26	26	26	26	26	29
21	0.768508	NUM_TRUE_POSITIVES	4	5	6	8	8	8	8	9	10	10	11	12	12	12	13	14	14	14	14	14	14	14	16	16	16	17	17	17	17	17	18	19	20	20	20	20	20	20	20	20	20	20	20	20	20	20	20
21	0.796286	NUM_TRUE_POSITIVES	1	7	8	9	10	10	10	10	11	11	12	13	15	17	17	17	18	18	19	20	20	20	21	22	22	23	23	23	23	23	23	24	24	24	24	24	24	24	24	24	24	24	24	24	24	25	25
21	0.77063	NUM_TRUE_POSITIVES	3	4	8	8	8	8	8	8	8	8	11	14	17	18	19	21	21	21	21	21	21	21	22	22	22	22	23	23	23	23	23	23	23	23	23	23	24	24	25	26	26	27	27	27	27	27	27
21	0.775468	NUM_TRUE_POSITIVES	2	3	4	5	7	9	9	10	11	11	12	13	13	13	13	14	16	19	20	20	20	20	21	21	22	22	23	24	24	24	24	24	24	25	25	25	25	25	25	25	25	25	25	25	26	26	26
21	0.783833	NUM_TRUE_POSITIVES	4	4	8	8	9	12	12	12	12	13	13	13	13	13	13	14	15	15	15	16	16	16	16	17	17	17	17	17	17	17	17	17	17	17	18	20	20	20	20	20	21	22	23	23	23	24	24
21	0.746754	NUM_TRUE_POSITIVES	0	5	5	5	5	6	6	7	7	7	8	8	8	9	9	9	9	9	10	10	10	10	10	14	14	14	14	14	15	15	16	17	18	18	19	20	21	21	21	21	21	22	22	22	22	22	22
21	0.76623	NUM_TRUE_POSITIVES	1	8	12	12	12	12	12	12	13	13	14	14	15	15	15	15	15	15	16	16	19	19	19	19	19	19	20	20	20	20	21	21	21	21	21	21	21	21	21	21	21	21	21	21	21	21	21
21	0.809145	NUM_TRUE_POSITIVES	1	10	10	12	13	14	14	14	14	15	16	16	19	19	21	24	24	24	24	24	24	24	24	24	24	24	24	25	26	26	26	27	28	28	28	28	28	28	29	30	30	30	30	30	30	30	30
21	0.786298	NUM_TRUE_POSITIVES	3	7	12	13	13	14	15	16	16	16	17	17	17	18	18	18	18	18	18	18	18	18	21	23	23	23	23	23	23	23	25	26	26	26	26	26	26	26	26	26	26	26	26	27	28	28	28
21	0.790824	NUM_TRUE_POSITIVES	1	9	9	9	10	11	12	12	14	14	14	15	15	15	16	16	16	16	16	16	16	18	18	18	19	20	20	20	20	20	20	20	20	20	20	20	20	20	20	20	20	20	21	21	24	25	25
21	0.783271	NUM_TRUE_POSITIVES	8	8	9	12	12	12	12	15	16	16	17	17	18	18	19	19	19	20	20	20	20	20	21	21	21	21	21	21	21	21	22	22	23	23	24	26	26	26	26	26	26	26	26	26	26	26	26
21	0.784301	NUM_TRUE_POSITIVES	3	8	13	13	13	14	15	15	16	17	18	18	18	18	19	19	20	20	20	20	20	20	20	20	20	20	21	21	21	21	21	21	22	22	22	22	22	23	23	23	23	23	23	24	24	24	24
21	0.779526	NUM_TRUE_POSITIVES	0	11	11	12	12	12	12	13	13	13	13	13	13	15	17	17	17	17	17	17	17	17	17	17	17	18	21	21	22	23	23	23	23	23	23	23	23	23	23	23	23	24	24	24	25	25	25
21	0.764825	NUM_TRUE_POSITIVES	3	3	3	5	8	9	9	11	12	12	13	13	14	14	15	15	16	16	17	18	19	19	19	21	21	22	22	22	23	23	23	23	23	23	23	24	24	26	26	26	26	26	26	26	26	26	26
21	0.780556	NUM_TRUE_POSITIVES	2	10	11	12	12	12	12	12	12	13	14	16	16	17	17	17	18	19	19	19	19	21	21	21	21	22	22	22	22	23	23	24	24	24	24	24	24	24	24	24	24	25	27	29	29	29	29
21	0.794944	NUM_TRUE_POSITIVES	6	6	6	6	11	11	11	11	12	15	15	15	15	15	19	21	22	23	23	23	23	23	23	23	24	24	24	24	24	25	25	26	26	27	27	27	27	27	27	27	27	28	28	28	28	28	29
[truncated: 487 more columns]
