# Supplementary material for: Genome-wide computational identification of functional RNA elements in Trypanosoma brucei
Source: BMC Genomics. 2009 Aug 4;10:355. doi: 10.1186/1471-2164-10-355 (PMC2907701; doi:10.1186/1471-2164-10-355)
Supplement: Additional file 6 — Function prediction using regulatory motifs. This ZIP compressed file should be unpacked before viewing its contents. The results for prediction of each pathway are presented in a separate folder, named after the accession number of that pathway in KEGG database. Each folder contains several files named "validation.N.out", each of which represents the results of a hundred times two-fold cross-validation for that pathway, using N predicted motifs. Each cross-validation is shown in one row; plotting each row against the number of false positives will result in the ROC curve associated with the corresponding cross-validation experiment. The trained network is stored in "total.out", in which motifs are ordered according to their prediction power. L(α|MOTIF): the likelihood of being in pathway α given that the indicated motif is present in the indicated location of an mRNA; L(α|MOTIF): the likelihood of being in pathway α given that the indicated motif is NOT present in the indicated location of an mRNA. [file 1471-2164-10-355-S6.zip › tbr_KEGG_predict/001.tbr04070/validation.022.out]

Current time: Tue Feb 03 11:56:41 2009
This cluster: tbr04070
A 2-fold validation was used.
************************ VALIDATION ***********************
NUM_CLASSIFIERS	AUC	NUM_FALSE_POSITIVES	1	2	3	4	5	6	7	8	9	10	11	12	13	14	15	16	17	18	19	20	21	22	23	24	25	26	27	28	29	30	31	32	33	34	35	36	37	38	39	40	41	42	43	44	45	46	47
22	0.752091	NUM_TRUE_POSITIVES	4	13	13	13	13	13	13	13	13	13	13	13	13	13	13	14	14	14	15	16	16	16	16	16	16	17	18	18	19	20	20	20	20	20	20	20	20	20	20	20	21	21	22	22	22	22	22
22	0.795755	NUM_TRUE_POSITIVES	0	4	4	8	9	9	9	11	12	12	12	12	12	13	16	16	16	16	20	20	20	20	21	21	21	21	22	25	25	25	25	25	25	25	25	25	25	26	26	26	26	26	26	26	26	26	26
22	0.801592	NUM_TRUE_POSITIVES	8	10	12	12	12	12	13	13	14	14	15	17	17	17	18	19	20	21	21	22	22	22	23	23	23	23	23	24	24	24	24	24	24	24	25	28	28	28	28	28	28	28	28	29	29	29	29
22	0.807865	NUM_TRUE_POSITIVES	0	3	3	6	7	9	10	10	10	11	13	14	15	16	16	16	20	20	21	21	21	21	23	24	24	24	24	24	24	24	24	24	24	24	24	24	28	28	28	28	28	28	28	28	28	28	28
22	0.754806	NUM_TRUE_POSITIVES	1	6	6	10	10	11	13	14	14	14	14	15	16	17	17	17	17	17	17	17	18	18	19	19	19	20	20	20	20	20	20	20	20	20	20	21	21	21	21	21	21	22	22	22	23	23	23
22	0.712547	NUM_TRUE_POSITIVES	5	6	6	6	8	8	9	9	9	9	11	11	11	11	12	12	12	12	13	13	13	13	13	13	14	14	14	14	14	14	16	16	17	18	18	18	18	18	18	18	18	18	19	20	20	20	20
22	0.790855	NUM_TRUE_POSITIVES	0	3	5	5	7	7	7	7	7	9	10	11	13	13	14	14	14	17	17	17	17	17	17	18	20	20	20	21	21	21	21	21	21	21	23	23	23	23	23	23	23	23	24	24	24	25	26
22	0.758552	NUM_TRUE_POSITIVES	2	4	4	7	10	13	13	13	13	14	14	14	14	14	16	16	16	16	16	16	16	17	17	18	18	18	18	19	19	20	20	20	20	20	20	20	21	21	21	21	21	21	22	23	23	24	25
22	0.762547	NUM_TRUE_POSITIVES	0	5	5	7	8	9	9	9	10	11	13	14	14	14	14	15	15	15	15	15	16	17	18	18	18	18	18	18	18	19	19	19	20	20	20	20	20	21	21	22	22	23	23	23	23	23	23
22	0.750593	NUM_TRUE_POSITIVES	4	8	9	9	11	13	13	13	13	13	13	13	16	16	16	17	17	17	17	17	17	17	17	17	17	18	18	18	19	19	20	21	21	21	21	21	21	21	21	22	22	22	22	22	22	22	22
22	0.754401	NUM_TRUE_POSITIVES	2	4	6	7	7	7	7	7	9	9	9	10	10	10	11	11	12	12	12	12	12	12	12	12	12	12	13	14	14	14	14	14	14	14	14	15	16	16	16	16	16	16	16	17	17	17	17
22	0.771629	NUM_TRUE_POSITIVES	0	8	9	10	12	12	12	12	13	13	14	15	15	15	15	15	15	15	15	16	16	19	19	19	19	19	21	21	21	21	22	23	23	23	23	23	23	23	23	23	23	23	23	23	23	24	24
22	0.747097	NUM_TRUE_POSITIVES	4	9	9	9	10	11	12	14	15	15	16	16	16	16	16	16	16	17	19	19	19	19	20	20	20	20	20	20	20	20	20	20	20	20	20	20	20	20	20	20	20	20	20	20	21	22	22
22	0.784551	NUM_TRUE_POSITIVES	2	5	11	11	12	13	13	13	13	13	13	13	14	15	15	15	16	19	22	22	22	22	22	22	22	22	22	23	23	25	26	26	26	27	27	28	28	28	28	28	28	28	28	28	28	28	28
22	0.72191	NUM_TRUE_POSITIVES	1	7	8	9	10	11	13	13	13	13	13	15	15	15	15	15	15	15	15	15	16	17	17	17	17	17	17	17	18	18	19	19	19	19	19	19	19	19	19	19	19	21	21	21	21	21	21
22	0.785424	NUM_TRUE_POSITIVES	4	7	8	9	10	13	13	14	14	15	15	17	17	17	17	17	17	18	18	18	20	20	20	21	21	21	21	22	22	23	23	23	23	24	24	24	24	24	24	24	24	25	26	27	27	27	27
22	0.750811	NUM_TRUE_POSITIVES	2	3	4	5	5	6	7	7	8	8	9	9	13	13	14	15	15	18	18	18	18	18	19	20	20	20	20	20	20	20	21	21	21	21	21	21	22	22	22	22	22	22	22	22	22	22	22
22	0.792634	NUM_TRUE_POSITIVES	7	7	7	9	13	16	17	17	17	18	18	18	18	18	18	19	19	19	19	19	21	23	23	23	23	23	24	24	24	24	25	26	27	27	27	27	27	27	27	27	27	27	27	27	27	28	28
22	0.763826	NUM_TRUE_POSITIVES	4	4	4	4	4	5	9	9	11	11	11	11	11	11	12	12	12	13	15	15	16	17	17	17	17	17	17	17	17	17	17	17	17	17	17	17	17	17	17	17	17	17	18	18	18	18	18
22	0.760019	NUM_TRUE_POSITIVES	0	5	6	8	8	8	8	8	8	8	10	10	11	11	11	16	16	16	16	16	16	16	16	16	16	17	17	17	19	19	19	19	19	19	19	19	19	19	19	19	19	19	19	19	19	19	19
22	0.751529	NUM_TRUE_POSITIVES	4	10	10	12	12	14	14	15	15	15	16	17	18	20	20	20	20	20	20	20	20	20	21	21	21	21	21	21	21	21	21	21	21	21	21	21	22	22	23	24	25	25	25	25	25	26	26
22	0.808146	NUM_TRUE_POSITIVES	2	9	9	12	13	13	17	18	18	19	20	20	20	20	21	21	21	21	22	23	23	24	24	24	24	24	24	24	25	26	27	27	27	27	27	28	28	28	28	28	28	28	28	28	29	29	29
22	0.793633	NUM_TRUE_POSITIVES	0	6	6	7	8	12	13	13	13	13	14	15	15	18	18	19	19	19	19	19	19	19	19	19	19	19	19	19	19	20	20	20	20	22	24	24	24	25	25	25	26	26	26	27	27	27	28
22	0.784082	NUM_TRUE_POSITIVES	2	5	7	7	7	7	9	10	10	10	12	14	14	14	14	15	15	17	17	17	18	19	21	21	22	22	23	23	23	23	23	23	23	23	23	23	23	23	23	23	23	23	24	24	25	25	25
22	0.763233	NUM_TRUE_POSITIVES	1	6	10	11	12	12	13	13	13	14	14	16	16	17	19	19	19	19	19	22	22	22	22	22	22	22	22	23	23	23	23	23	23	23	23	23	23	23	23	23	23	24	25	25	25	26	27
22	0.804931	NUM_TRUE_POSITIVES	0	5	8	8	8	8	12	12	15	15	15	15	15	17	17	17	17	20	21	22	22	23	23	23	23	23	23	23	23	23	23	23	23	23	23	23	23	23	23	23	23	23	23	23	23	24	24
22	0.793945	NUM_TRUE_POSITIVES	8	8	9	11	11	12	13	15	15	15	15	16	17	19	20	20	20	20	20	21	23	26	26	27	27	27	27	27	27	27	27	27	27	27	27	27	27	27	27	27	28	28	28	28	28	28	28
22	0.769132	NUM_TRUE_POSITIVES	4	4	6	7	9	11	11	11	11	11	12	12	12	13	14	15	15	16	16	16	18	20	20	20	20	21	21	22	22	22	22	23	23	23	23	23	23	23	23	23	23	23	23	23	23	23	23
22	0.801155	NUM_TRUE_POSITIVES	4	7	12	12	12	12	13	13	13	15	17	18	18	18	20	20	21	21	21	21	22	22	22	22	22	23	24	25	25	26	26	27	27	27	27	27	28	28	28	28	28	28	28	28	28	28	28
22	0.768196	NUM_TRUE_POSITIVES	3	5	7	7	8	9	11	12	18	20	20	20	20	20	20	21	21	21	21	21	21	21	21	21	21	21	21	22	22	23	23	23	23	23	23	23	23	24	24	24	24	24	24	24	24	24	24
22	0.794632	NUM_TRUE_POSITIVES	5	12	13	13	15	15	15	15	15	16	17	18	18	18	18	18	18	19	19	19	19	20	20	20	20	21	21	21	22	22	23	23	23	23	23	24	24	24	26	26	26	26	26	26	26	26	26
22	0.784988	NUM_TRUE_POSITIVES	5	5	7	7	7	7	11	11	11	11	11	12	12	12	13	13	14	15	15	17	19	19	19	20	20	20	21	21	22	22	22	22	22	23	23	24	24	24	25	26	26	26	26	26	26	27	27
22	0.751998	NUM_TRUE_POSITIVES	1	1	7	7	7	7	7	7	7	7	7	9	9	10	13	13	15	15	15	15	15	15	15	15	15	16	17	17	17	17	17	17	17	17	17	17	17	17	17	18	18	18	19	19	19	20	20
22	0.778839	NUM_TRUE_POSITIVES	4	4	5	6	8	8	8	10	10	11	11	12	13	14	14	14	15	16	18	18	18	19	19	20	20	20	20	20	21	21	21	21	21	21	21	21	22	22	22	23	23	23	23	23	23	23	23
22	0.783208	NUM_TRUE_POSITIVES	2	8	12	12	14	14	15	15	15	15	16	16	17	17	18	18	18	18	19	19	19	21	21	21	21	21	21	21	26	26	26	26	26	26	26	26	26	26	26	26	26	26	26	26	26	26	26
22	0.765262	NUM_TRUE_POSITIVES	6	6	8	10	11	11	12	13	13	13	13	13	14	14	14	14	14	14	14	14	14	14	14	14	14	14	16	16	16	16	17	19	19	19	19	19	19	19	19	22	22	22	22	22	22	22	22
22	0.796598	NUM_TRUE_POSITIVES	4	6	10	11	15	15	15	15	16	17	18	19	19	19	19	20	20	20	22	23	23	23	23	23	23	24	25	25	27	27	27	28	28	28	29	29	29	29	29	29	29	29	30	31	31	31	31
22	0.781117	NUM_TRUE_POSITIVES	0	4	11	14	14	15	15	15	16	16	16	16	17	18	20	20	20	20	20	20	20	20	20	21	22	22	22	22	22	22	23	23	23	24	24	24	24	24	24	24	24	26	26	26	26	26	26
22	0.788015	NUM_TRUE_POSITIVES	2	5	5	5	7	9	9	11	11	12	12	13	14	14	14	14	14	16	17	19	19	20	20	20	20	20	20	20	20	20	20	20	20	20	22	22	22	22	22	22	22	22	22	22	22	22	22
22	0.803402	NUM_TRUE_POSITIVES	0	9	9	11	11	11	11	11	11	14	15	15	16	18	19	19	19	19	19	19	20	20	20	20	20	20	20	21	21	21	21	22	23	23	23	23	23	23	23	24	26	26	27	28	29	29	29
22	0.791292	NUM_TRUE_POSITIVES	4	9	10	10	12	12	12	12	12	12	12	13	14	15	17	18	20	21	21	22	22	22	22	22	24	24	24	24	24	24	25	25	25	25	26	26	26	26	26	26	26	26	26	26	26	26	26
22	0.789014	NUM_TRUE_POSITIVES	0	8	8	8	11	11	12	13	13	15	15	15	15	15	15	16	17	17	17	18	19	19	19	19	19	19	19	19	19	19	19	21	21	23	23	23	24	24	24	24	25	25	25	25	26	26	26
22	0.784831	NUM_TRUE_POSITIVES	2	5	7	12	13	15	15	15	15	15	15	15	15	15	16	16	17	17	17	17	17	19	19	19	19	19	21	21	21	22	22	22	26	26	26	26	26	26	26	26	27	27	27	27	27	27	27
22	0.77397	NUM_TRUE_POSITIVES	1	4	6	8	9	9	10	12	14	14	14	14	14	15	17	17	17	17	17	17	19	20	20	21	22	22	22	22	22	22	22	22	22	22	22	23	23	23	23	23	23	23	23	23	24	24	24
22	0.767135	NUM_TRUE_POSITIVES	1	2	4	5	5	5	6	7	10	10	10	10	10	11	13	13	13	13	13	14	14	15	15	15	15	15	16	17	17	17	17	17	17	18	18	18	19	20	21	22	22	22	22	22	22	22	22
22	0.775968	NUM_TRUE_POSITIVES	2	6	9	9	9	9	9	9	10	11	11	11	11	11	14	16	18	18	18	20	22	22	22	22	22	22	22	23	23	23	24	24	24	24	24	26	26	26	26	26	26	26	26	26	26	26	26
22	0.780431	NUM_TRUE_POSITIVES	7	8	8	8	10	10	10	11	13	13	13	16	17	17	17	20	21	21	21	21	21	21	22	23	23	24	24	24	24	24	24	24	25	25	25	25	25	25	25	25	25	26	26	26	27	27	27
22	0.774251	NUM_TRUE_POSITIVES	0	2	4	4	4	8	8	8	8	11	11	11	11	11	11	11	11	11	11	11	11	11	11	12	12	13	13	13	15	18	18	19	19	20	20	20	20	20	20	20	20	21	21	21	21	21	21
22	0.778215	NUM_TRUE_POSITIVES	0	5	10	10	10	10	12	12	12	13	15	15	15	15	15	17	17	17	17	17	17	18	18	18	18	18	19	20	20	20	20	21	21	21	22	22	22	23	24	24	25	25	25	25	26	26	26
22	0.790637	NUM_TRUE_POSITIVES	0	6	8	14	16	17	18	18	18	18	18	19	20	20	22	22	22	22	23	23	23	24	25	25	25	26	27	27	27	27	28	28	28	28	29	29	30	30	30	30	30	31	31	31	31	32	32
22	0.763733	NUM_TRUE_POSITIVES	2	7	7	7	7	7	7	9	9	9	9	9	11	11	11	11	11	11	12	14	15	15	15	16	17	18	18	18	18	18	18	18	18	18	18	18	19	19	19	19	19	19	19	20	21	21	21
22	0.771411	NUM_TRUE_POSITIVES	1	5	10	10	10	10	11	13	13	13	15	15	15	16	17	19	21	21	21	21	23	24	24	28	28	28	28	28	28	28	28	28	28	28	28	28	28	28	28	28	28	28	28	28	28	28	28
22	0.768789	NUM_TRUE_POSITIVES	2	3	9	10	11	11	11	11	13	13	14	14	14	14	14	15	15	15	16	16	17	17	18	18	19	19	19	19	19	19	19	19	19	19	21	21	22	24	25	25	25	25	25	25	25	25	25
22	0.758552	NUM_TRUE_POSITIVES	0	3	6	9	10	11	11	12	12	13	13	14	14	14	14	16	18	18	18	19	20	20	20	20	20	20	20	21	21	21	21	21	21	21	21	22	23	23	23	23	24	25	25	25	25	25	26
22	0.755275	NUM_TRUE_POSITIVES	3	8	10	12	14	16	17	17	17	17	17	19	20	20	21	21	21	24	25	25	25	25	25	25	25	25	25	25	25	25	25	25	25	25	26	27	27	27	28	28	28	28	28	28	28	28	28
22	0.785893	NUM_TRUE_POSITIVES	0	7	9	18	18	18	18	18	18	19	19	20	20	20	20	20	20	20	20	21	22	23	24	24	24	24	24	25	25	25	26	26	26	26	26	26	26	27	28	28	28	28	28	28	28	28	28
22	0.793695	NUM_TRUE_POSITIVES	0	7	10	13	15	15	15	16	16	16	16	16	16	17	17	17	17	18	19	19	19	20	20	21	21	21	23	23	23	23	23	23	23	23	24	25	26	26	26	26	26	26	27	27	27	27	27
22	0.804713	NUM_TRUE_POSITIVES	0	7	10	10	11	12	12	12	13	13	16	18	18	18	18	19	20	20	20	20	20	20	20	20	20	20	21	21	21	21	21	22	22	23	23	23	24	25	27	27	27	27	27	27	27	27	27
22	0.774313	NUM_TRUE_POSITIVES	8	8	8	8	8	9	12	12	12	13	17	17	17	18	18	18	19	20	20	20	20	20	20	21	21	22	22	22	22	22	22	23	23	23	23	24	25	26	26	27	27	27	27	27	27	27	28
22	0.796473	NUM_TRUE_POSITIVES	2	8	11	11	11	11	11	12	13	14	15	16	17	17	17	18	19	19	20	20	20	20	21	21	21	21	21	21	21	21	22	23	23	23	25	25	25	26	26	26	26	26	26	26	26	26	28
22	0.785799	NUM_TRUE_POSITIVES	5	5	10	10	10	11	13	13	13	13	14	14	14	14	14	14	14	14	15	15	16	17	17	18	19	19	19	19	20	20	20	21	22	23	24	24	24	24	24	25	26	26	27	27	27	27	27
22	0.803558	NUM_TRUE_POSITIVES	3	7	10	11	11	12	12	14	17	17	18	18	18	18	18	18	19	20	22	23	23	24	24	24	24	24	24	24	25	25	25	25	25	25	25	25	25	25	28	28	28	28	29	29	29	30	30
22	0.798408	NUM_TRUE_POSITIVES	7	7	7	7	7	7	8	9	9	9	13	15	15	15	15	16	18	18	19	19	21	21	23	23	23	25	25	25	25	25	25	25	25	25	25	25	25	25	26	27	27	27	27	27	27	27	27
22	0.768508	NUM_TRUE_POSITIVES	1	5	5	5	9	10	11	12	12	13	14	14	14	14	14	14	14	16	16	16	16	16	17	17	18	18	18	18	18	18	18	18	18	18	20	21	21	22	22	22	23	23	23	23	23	23	24
22	0.754276	NUM_TRUE_POSITIVES	4	6	8	11	11	11	11	11	11	13	13	13	13	13	13	13	13	13	14	15	15	15	15	16	16	16	17	18	20	20	21	21	21	21	22	22	22	22	22	23	23	23	23	23	23	23	23
22	0.75877	NUM_TRUE_POSITIVES	6	10	10	10	11	11	11	11	12	12	13	13	13	13	13	13	13	14	14	14	15	15	15	16	16	16	16	16	17	18	19	19	19	19	19	19	19	20	20	20	20	20	20	20	20	20	20
22	0.797628	NUM_TRUE_POSITIVES	0	6	12	13	13	13	13	15	16	16	16	16	17	17	17	19	19	19	21	21	21	21	21	21	21	22	22	22	22	23	24	24	25	25	26	26	26	26	27	29	29	29	29	29	29	29	30
22	0.769444	NUM_TRUE_POSITIVES	0	5	6	7	12	12	12	12	12	13	13	15	15	16	16	16	19	19	19	19	19	19	19	19	19	20	21	21	21	22	22	23	23	23	23	23	23	23	23	24	24	24	24	24	24	24	24
22	0.750312	NUM_TRUE_POSITIVES	1	9	12	12	12	14	15	15	15	15	15	16	16	17	18	18	18	19	20	21	21	21	21	21	21	21	21	21	22	22	22	22	22	22	22	22	22	22	22	22	22	22	22	22	22	22	23
22	0.800874	NUM_TRUE_POSITIVES	8	8	11	11	12	13	14	14	15	15	15	17	17	17	17	18	18	19	20	21	22	22	22	22	23	24	25	25	25	25	25	25	25	26	26	26	27	27	27	27	27	27	27	27	27	27	27
22	0.769569	NUM_TRUE_POSITIVES	7	7	7	7	8	8	13	13	13	15	15	15	15	15	17	17	17	19	19	19	19	19	20	20	21	21	21	21	21	21	21	21	22	22	23	25	25	25	25	25	25	25	25	25	25	25	25
22	0.751124	NUM_TRUE_POSITIVES	1	6	8	10	10	10	10	10	11	12	12	12	14	16	17	17	17	17	17	17	17	17	18	18	18	19	19	19	19	19	19	19	19	21	21	21	22	24	25	25	25	26	26	27	28	29	30
22	0.786454	NUM_TRUE_POSITIVES	7	9	9	9	11	14	14	17	17	18	19	21	22	22	23	23	23	23	23	23	23	23	23	23	23	23	23	23	23	23	23	23	24	24	24	24	24	24	24	24	25	26	26	26	26	27	29
22	0.767416	NUM_TRUE_POSITIVES	1	7	7	11	13	13	14	14	15	15	15	15	16	16	16	16	16	16	16	16	17	17	17	19	19	19	20	20	20	20	20	20	20	20	20	20	20	21	22	23	23	23	23	23	23	23	24
22	0.75362	NUM_TRUE_POSITIVES	3	7	12	12	13	13	13	13	13	18	18	18	18	18	19	19	19	19	19	19	19	19	19	19	20	21	21	21	21	21	21	21	21	21	21	22	23	23	23	23	23	23	24	24	24	24	24
22	0.769132	NUM_TRUE_POSITIVES	0	5	7	10	10	10	11	12	12	12	13	14	16	16	16	16	16	18	19	20	20	20	21	21	21	21	21	21	21	21	21	21	21	21	21	22	22	23	23	23	23	23	23	23	23	24	24
22	0.758926	NUM_TRUE_POSITIVES	9	9	10	11	11	12	12	14	14	14	14	14	14	14	14	15	15	16	16	16	16	16	16	18	19	19	20	20	20	20	20	20	20	20	20	20	20	20	20	21	21	21	21	21	21	21	21
22	0.721941	NUM_TRUE_POSITIVES	0	5	5	5	5	5	6	6	6	10	11	11	11	11	12	12	13	13	13	14	14	14	14	16	16	16	16	16	17	17	17	18	18	18	18	18	18	19	19	19	19	19	19	19	19	19	19
22	0.804057	NUM_TRUE_POSITIVES	3	6	6	7	11	11	11	12	17	17	17	17	17	18	18	19	20	20	21	21	24	24	26	26	26	26	26	26	26	26	26	26	26	26	26	26	27	27	27	28	29	29	29	29	29	29	29
22	0.765012	NUM_TRUE_POSITIVES	4	6	9	9	9	9	9	10	10	12	12	17	17	18	19	20	20	22	22	22	22	22	22	24	24	24	24	24	24	24	24	24	24	25	25	25	25	25	25	25	25	25	25	25	25	27	28
22	0.756149	NUM_TRUE_POSITIVES	1	6	6	6	6	6	6	7	7	8	10	10	10	10	10	10	10	10	10	10	10	13	13	13	13	13	13	14	14	14	14	14	14	14	15	16	16	16	16	16	16	16	17	17	18	18	20
22	0.724844	NUM_TRUE_POSITIVES	0	3	3	4	5	5	5	7	8	10	10	11	11	11	11	12	12	12	14	14	14	14	14	15	15	15	15	15	15	17	17	17	17	18	18	18	18	18	18	19	20	21	21	21	21	21	22
22	0.791854	NUM_TRUE_POSITIVES	1	10	10	10	11	12	13	15	15	15	15	15	19	19	20	20	20	20	20	20	20	21	21	21	21	21	21	21	22	22	22	22	22	22	22	22	22	23	23	23	23	23	23	23	26	26	26
22	0.7902	NUM_TRUE_POSITIVES	5	10	10	11	13	13	13	13	15	15	15	15	15	16	16	16	20	21	21	21	22	22	22	22	23	23	23	23	24	24	25	25	25	25	25	25	25	25	25	26	27	27	27	27	27	27	27
22	0.768009	NUM_TRUE_POSITIVES	4	5	5	8	8	8	8	9	10	10	11	12	12	13	14	14	14	15	15	15	15	15	15	15	17	17	18	18	18	18	18	19	20	20	20	20	20	20	20	20	20	20	20	20	20	20	20
22	0.79485	NUM_TRUE_POSITIVES	1	7	8	9	10	10	10	10	11	11	12	13	15	17	17	18	18	18	19	19	20	20	21	22	22	23	23	23	23	23	23	24	24	24	24	24	24	24	24	24	24	24	24	24	24	25	25
22	0.768914	NUM_TRUE_POSITIVES	3	4	8	8	8	8	8	8	8	8	11	14	17	18	19	21	21	21	21	21	21	21	21	22	22	22	22	23	23	23	23	23	23	23	23	23	23	24	24	25	26	26	27	27	27	27	27
22	0.773752	NUM_TRUE_POSITIVES	2	3	4	5	7	9	9	10	11	11	12	13	13	13	14	14	16	19	20	20	20	20	20	21	21	22	22	23	24	24	24	24	24	24	24	25	25	25	25	25	25	25	25	25	25	25	26
22	0.782896	NUM_TRUE_POSITIVES	4	4	8	8	9	12	12	12	12	13	13	13	13	13	13	14	15	15	15	15	16	16	16	16	17	17	17	17	17	17	17	17	17	17	17	18	20	20	20	20	20	20	22	23	23	24	24
22	0.743446	NUM_TRUE_POSITIVES	0	5	5	5	6	6	6	8	9	9	9	9	9	9	9	9	10	11	11	12	12	12	13	13	13	15	15	15	15	15	15	15	15	15	17	19	19	19	21	21	22	22	22	22	22	22	22
22	0.76623	NUM_TRUE_POSITIVES	1	8	12	12	12	12	12	12	13	13	14	14	15	15	15	15	15	15	15	16	16	19	19	19	19	19	19	20	20	20	20	21	21	21	21	21	21	21	21	21	21	21	21	21	21	21	21
22	0.806804	NUM_TRUE_POSITIVES	1	12	12	13	15	16	16	16	16	18	18	19	20	20	22	23	24	24	24	24	24	24	24	24	24	24	24	24	25	27	27	28	28	28	28	28	28	28	28	30	30	30	30	30	30	30	30
22	0.785393	NUM_TRUE_POSITIVES	3	7	12	13	13	14	15	15	16	16	17	17	17	18	18	18	18	18	18	18	18	18	21	23	23	23	23	23	23	23	24	26	26	26	26	26	26	26	26	26	26	26	26	27	27	28	28
22	0.789139	NUM_TRUE_POSITIVES	1	9	9	9	10	11	12	12	14	14	14	15	15	15	16	16	16	16	16	16	16	18	18	18	19	19	20	20	20	20	20	20	20	20	20	20	20	20	20	20	20	20	21	21	24	25	25
22	0.781804	NUM_TRUE_POSITIVES	8	8	9	12	12	12	12	15	16	16	17	17	18	18	19	19	19	20	20	20	20	20	21	21	21	21	21	21	21	21	22	22	23	23	24	26	26	26	26	26	26	26	26	26	26	26	26
22	0.782896	NUM_TRUE_POSITIVES	3	8	13	13	13	14	15	16	16	17	18	18	18	18	19	19	20	20	20	20	20	20	20	20	20	20	20	20	21	21	21	21	21	21	22	22	22	22	22	23	23	23	23	23	23	24	24
22	0.775375	NUM_TRUE_POSITIVES	0	11	11	12	12	12	12	13	13	13	13	13	13	13	13	15	17	17	17	17	17	17	17	17	17	17	17	17	17	21	21	22	22	23	23	23	23	23	23	23	23	24	24	24	24	24	25
22	0.766323	NUM_TRUE_POSITIVES	4	4	4	6	9	10	10	14	14	14	14	14	15	16	16	16	17	17	17	18	20	20	20	20	20	22	22	22	23	24	24	24	24	24	24	25	25	25	25	25	26	26	27	27	27	27	27
22	0.778839	NUM_TRUE_POSITIVES	2	10	11	12	12	12	12	12	12	13	14	14	15	16	16	17	17	17	18	19	19	19	19	21	21	21	21	22	22	22	22	23	23	24	24	24	24	24	24	24	24	24	26	29	29	29	29
22	0.803745	NUM_TRUE_POSITIVES	9	9	9	10	12	13	13	13	13	14	14	16	17	17	17	17	17	20	23	24	25	25	25	25	25	25	26	27	27	27	27	27	27	28	29	29	29	29	29	29	29	29	29	29	30	30	30
[truncated: 487 more columns]
