# Supplementary material for: Genome-wide computational identification of functional RNA elements in Trypanosoma brucei
Source: BMC Genomics. 2009 Aug 4;10:355. doi: 10.1186/1471-2164-10-355 (PMC2907701; doi:10.1186/1471-2164-10-355)
Supplement: Additional file 6 — Function prediction using regulatory motifs. This ZIP compressed file should be unpacked before viewing its contents. The results for prediction of each pathway are presented in a separate folder, named after the accession number of that pathway in KEGG database. Each folder contains several files named "validation.N.out", each of which represents the results of a hundred times two-fold cross-validation for that pathway, using N predicted motifs. Each cross-validation is shown in one row; plotting each row against the number of false positives will result in the ROC curve associated with the corresponding cross-validation experiment. The trained network is stored in "total.out", in which motifs are ordered according to their prediction power. L(α|MOTIF): the likelihood of being in pathway α given that the indicated motif is present in the indicated location of an mRNA; L(α|MOTIF): the likelihood of being in pathway α given that the indicated motif is NOT present in the indicated location of an mRNA. [file 1471-2164-10-355-S6.zip › tbr_KEGG_predict/001.tbr04070/validation.023.out]

Current time: Tue Feb 03 11:56:41 2009
This cluster: tbr04070
A 2-fold validation was used.
************************ VALIDATION ***********************
NUM_CLASSIFIERS	AUC	NUM_FALSE_POSITIVES	1	2	3	4	5	6	7	8	9	10	11	12	13	14	15	16	17	18	19	20	21	22	23	24	25	26	27	28	29	30	31	32	33	34	35	36	37	38	39	40	41	42	43	44	45	46	47
23	0.749001	NUM_TRUE_POSITIVES	4	12	13	13	13	13	13	13	13	13	13	13	13	13	13	13	14	14	15	16	16	16	16	16	16	17	18	18	19	19	20	20	20	20	20	20	20	20	20	20	20	20	20	21	21	22	22
23	0.795537	NUM_TRUE_POSITIVES	0	4	4	8	9	9	9	12	12	12	12	12	12	13	16	16	16	16	20	20	20	20	21	21	21	21	22	23	25	25	25	25	25	25	25	25	25	26	26	26	26	26	26	26	26	26	26
23	0.801717	NUM_TRUE_POSITIVES	8	10	12	12	12	12	12	13	13	14	14	15	17	17	17	18	20	20	21	21	21	22	22	23	23	23	24	24	24	24	24	24	24	24	25	28	28	28	28	28	28	28	28	29	29	29	29
23	0.806461	NUM_TRUE_POSITIVES	0	3	3	6	7	9	10	10	10	11	13	14	15	16	16	16	20	20	21	21	21	21	23	24	24	24	24	24	24	24	24	24	24	24	24	24	28	28	28	28	28	28	28	28	28	28	28
23	0.753964	NUM_TRUE_POSITIVES	1	6	6	10	10	11	13	14	14	14	14	15	16	17	17	17	17	17	17	17	18	18	19	19	19	19	20	20	20	20	20	20	20	20	20	20	20	21	21	21	21	21	21	21	23	23	23
23	0.711111	NUM_TRUE_POSITIVES	5	7	7	7	8	8	9	9	9	9	11	11	11	11	12	12	12	12	12	13	13	13	13	13	14	14	14	14	14	14	16	16	16	17	18	18	18	18	18	18	18	18	18	19	19	20	20
23	0.790387	NUM_TRUE_POSITIVES	0	3	5	5	7	7	7	7	7	9	10	11	13	13	14	14	14	17	17	17	17	17	17	17	20	20	20	21	21	21	21	21	21	21	23	23	23	23	23	23	23	23	24	24	24	25	26
23	0.758864	NUM_TRUE_POSITIVES	2	4	4	7	11	13	13	13	13	14	14	14	14	16	16	16	16	16	16	16	16	16	17	17	17	18	18	18	18	18	19	20	20	20	20	20	20	20	21	22	22	22	22	23	24	24	24
23	0.759738	NUM_TRUE_POSITIVES	0	5	5	7	8	8	9	9	10	11	13	14	14	14	14	15	15	15	16	17	18	18	18	18	18	18	18	18	18	19	19	19	20	20	20	20	20	20	21	21	21	21	22	22	23	23	23
23	0.74872	NUM_TRUE_POSITIVES	4	8	9	9	11	13	13	13	13	13	13	13	13	13	16	16	17	17	17	17	17	17	17	17	17	18	18	18	18	19	20	21	21	21	21	21	21	21	21	21	22	22	22	22	22	22	22
23	0.753714	NUM_TRUE_POSITIVES	2	4	6	7	7	7	7	7	9	9	9	10	10	10	11	11	12	12	12	12	12	12	12	12	12	12	13	14	14	14	14	14	14	14	14	15	16	16	16	16	16	16	16	16	17	17	17
23	0.774625	NUM_TRUE_POSITIVES	0	8	9	11	12	12	12	12	13	13	13	15	15	15	15	15	15	15	15	16	17	19	19	19	19	19	21	21	21	21	22	23	23	23	23	23	23	23	23	23	23	23	23	23	23	23	23
23	0.744694	NUM_TRUE_POSITIVES	4	9	9	9	10	11	12	14	15	15	16	16	16	16	16	16	16	16	17	19	19	19	19	20	20	20	20	20	20	20	20	20	20	20	20	20	20	20	20	20	20	20	20	20	20	20	21
23	0.784956	NUM_TRUE_POSITIVES	2	6	13	13	16	16	16	16	16	16	16	16	16	17	17	17	18	21	24	24	24	24	24	24	24	24	24	24	24	25	26	26	27	27	28	29	29	29	29	29	29	29	29	29	29	29	29
23	0.720225	NUM_TRUE_POSITIVES	1	7	8	9	10	11	13	13	13	13	13	15	15	15	15	15	15	15	15	15	15	16	17	17	17	17	17	17	17	18	18	19	19	19	19	19	19	19	19	19	19	19	21	21	21	21	22
23	0.785019	NUM_TRUE_POSITIVES	4	7	8	9	10	13	13	13	14	15	15	17	17	17	17	17	17	18	18	18	20	20	20	21	21	21	21	22	22	23	23	23	23	24	24	24	24	24	24	24	24	25	26	27	27	27	27
23	0.749532	NUM_TRUE_POSITIVES	2	3	4	5	5	6	7	7	8	8	9	9	9	12	13	13	14	15	18	18	18	18	18	18	19	20	20	20	20	20	20	20	21	21	21	21	22	22	22	22	22	22	22	22	22	22	22
23	0.790824	NUM_TRUE_POSITIVES	6	6	7	9	13	15	17	17	17	18	18	18	18	18	18	19	19	19	19	20	21	23	23	23	23	23	24	24	24	24	25	26	27	27	27	27	27	27	27	27	27	27	27	27	27	27	27
23	0.761298	NUM_TRUE_POSITIVES	4	4	4	4	4	5	9	9	11	11	11	11	11	11	12	12	12	13	14	15	16	16	17	17	17	17	17	17	17	17	17	17	17	17	17	17	17	17	17	17	17	17	17	17	18	18	18
23	0.760144	NUM_TRUE_POSITIVES	0	6	7	10	10	10	10	10	10	12	12	13	13	13	13	16	17	17	17	17	17	17	17	17	17	18	18	18	18	19	19	19	19	19	19	19	19	19	19	19	19	19	19	19	19	19	19
23	0.749032	NUM_TRUE_POSITIVES	4	10	10	10	12	12	14	14	15	15	15	17	18	18	18	18	18	19	20	20	20	20	20	20	21	21	21	21	21	21	21	21	21	21	21	21	21	21	21	22	22	22	22	23	23	24	25
23	0.804619	NUM_TRUE_POSITIVES	2	9	9	12	13	13	13	16	16	18	18	19	20	20	20	20	21	21	21	21	22	23	24	24	24	24	24	24	24	25	26	27	27	27	27	27	28	28	28	28	28	28	28	28	28	28	28
23	0.79098	NUM_TRUE_POSITIVES	0	6	6	7	8	12	13	13	13	13	14	15	16	17	18	18	19	19	19	19	19	19	19	19	19	19	19	19	19	20	20	20	20	20	21	24	25	25	25	25	25	25	25	26	26	26	27
23	0.782896	NUM_TRUE_POSITIVES	2	5	5	7	7	7	7	9	10	10	10	14	14	14	14	14	15	17	17	17	18	19	20	22	22	22	23	23	23	23	23	23	23	23	23	23	23	23	23	23	23	23	24	24	25	25	25
23	0.760955	NUM_TRUE_POSITIVES	1	6	10	11	12	12	13	13	13	14	14	16	16	17	19	19	19	19	19	22	22	22	22	22	22	22	22	23	23	23	23	23	23	23	23	23	23	23	23	23	23	23	24	25	25	26	27
23	0.801779	NUM_TRUE_POSITIVES	0	5	8	8	8	8	12	12	15	15	15	15	15	15	17	17	17	17	17	20	20	20	21	21	22	23	23	23	23	23	23	23	23	23	23	23	23	23	23	23	23	23	23	23	23	23	23
23	0.792697	NUM_TRUE_POSITIVES	8	8	9	11	11	12	13	15	15	15	15	17	18	20	21	21	21	21	21	22	23	25	26	26	27	27	27	27	27	27	27	27	27	27	27	27	27	27	27	27	27	28	28	28	28	28	28
23	0.777965	NUM_TRUE_POSITIVES	4	6	7	9	11	11	11	11	12	12	13	13	14	15	17	17	17	17	18	19	19	19	19	20	23	23	23	23	23	23	23	23	23	24	24	24	24	24	24	24	24	24	24	24	24	24	24
23	0.800499	NUM_TRUE_POSITIVES	4	7	12	12	12	12	12	13	13	15	17	18	18	18	20	20	21	21	21	21	21	21	21	22	22	22	23	25	25	26	26	27	27	27	27	27	28	28	28	28	28	28	28	28	28	28	28
23	0.765356	NUM_TRUE_POSITIVES	3	5	7	7	8	9	11	12	14	17	18	20	20	20	20	20	20	21	21	21	21	21	21	21	21	21	21	21	21	21	21	21	21	22	22	22	23	23	23	23	23	23	24	24	24	24	24
23	0.793102	NUM_TRUE_POSITIVES	1	12	13	13	15	15	15	15	15	16	17	18	18	18	18	18	18	19	19	19	19	20	20	20	20	21	21	21	22	22	23	23	23	23	23	24	24	24	26	26	26	26	26	26	26	26	26
23	0.782522	NUM_TRUE_POSITIVES	6	6	8	8	8	10	12	12	12	12	12	12	12	13	13	13	13	14	15	17	19	19	19	19	20	21	21	21	22	22	22	22	22	22	23	23	24	24	24	25	26	26	26	26	26	26	26
23	0.750655	NUM_TRUE_POSITIVES	1	1	7	7	7	7	7	7	7	7	7	7	9	9	10	11	13	13	15	15	15	15	15	15	15	15	15	17	17	17	17	17	17	17	17	17	17	17	17	17	17	18	18	18	18	19	19
23	0.776529	NUM_TRUE_POSITIVES	4	4	5	6	8	9	9	10	10	10	11	11	13	13	14	14	14	15	16	18	18	19	19	20	20	20	20	20	20	20	21	21	21	21	21	21	21	21	22	22	23	23	23	23	23	23	23
23	0.781898	NUM_TRUE_POSITIVES	2	8	12	13	14	15	15	15	15	15	16	16	17	17	18	18	18	18	18	19	19	20	21	21	21	21	21	21	26	26	26	26	26	26	26	26	26	26	26	26	26	26	26	26	26	26	26
23	0.765512	NUM_TRUE_POSITIVES	2	6	7	8	8	10	11	11	12	13	13	13	13	14	14	14	14	14	14	14	14	14	14	14	14	14	14	16	16	16	16	17	19	19	19	19	19	19	19	22	22	22	22	22	22	22	22
23	0.796692	NUM_TRUE_POSITIVES	5	8	12	14	16	16	16	16	17	18	19	20	20	20	20	21	23	23	24	24	24	24	24	24	24	24	25	25	28	28	28	28	28	29	29	30	30	30	30	30	30	30	30	30	31	31	31
23	0.779432	NUM_TRUE_POSITIVES	0	4	11	14	14	15	15	15	16	16	16	16	16	18	20	20	20	20	20	20	20	20	20	21	22	22	22	22	22	22	23	23	23	24	24	24	24	24	24	24	26	26	26	26	26	26	26
23	0.788639	NUM_TRUE_POSITIVES	2	5	5	5	7	9	9	11	11	11	12	12	12	13	14	14	14	14	14	14	16	19	19	20	20	20	20	20	20	20	20	20	20	20	22	22	22	22	22	22	22	22	22	22	22	22	22
23	0.802247	NUM_TRUE_POSITIVES	0	9	9	11	11	11	11	11	11	14	15	15	16	18	18	19	19	19	19	19	19	20	20	20	20	20	20	20	21	21	21	21	22	23	23	23	23	23	23	23	24	26	26	27	28	29	29
23	0.790044	NUM_TRUE_POSITIVES	4	9	9	10	10	12	12	12	12	12	12	13	14	15	17	18	20	21	21	22	22	22	22	22	22	24	24	24	24	24	24	24	25	25	25	25	25	26	26	26	26	26	26	26	26	26	26
23	0.787984	NUM_TRUE_POSITIVES	0	8	8	9	11	11	12	13	13	15	15	15	15	15	15	16	17	17	17	17	18	19	19	19	19	19	19	19	19	19	19	19	21	23	23	23	24	24	24	24	25	25	25	25	26	26	26
23	0.772503	NUM_TRUE_POSITIVES	3	5	7	9	11	11	12	12	12	12	12	15	15	15	15	15	15	15	16	16	17	18	18	18	18	18	18	18	18	21	21	21	22	22	22	22	22	22	22	22	22	23	23	23	23	27	27
23	0.77525	NUM_TRUE_POSITIVES	1	5	6	8	9	9	10	12	14	14	14	14	15	15	17	17	17	17	17	17	19	20	20	21	22	22	22	22	22	22	22	22	22	23	23	23	24	24	24	24	24	24	24	24	24	25	25
23	0.766948	NUM_TRUE_POSITIVES	1	2	4	5	5	5	6	7	10	10	10	10	10	11	11	13	13	13	13	13	14	15	15	15	15	15	16	17	17	17	17	17	17	18	18	19	19	20	21	22	22	22	22	22	22	22	22
23	0.77035	NUM_TRUE_POSITIVES	1	6	9	9	9	9	9	9	10	10	11	11	11	11	16	17	18	18	18	20	22	22	22	22	22	22	22	22	23	23	24	24	24	24	24	24	26	26	26	26	26	26	26	26	26	26	26
23	0.779994	NUM_TRUE_POSITIVES	7	8	8	8	10	10	10	11	13	13	13	16	17	17	17	20	21	21	21	21	21	21	22	23	23	24	24	24	24	24	24	25	25	25	25	25	25	25	25	25	25	25	26	26	27	27	27
23	0.773689	NUM_TRUE_POSITIVES	0	2	4	4	4	8	8	8	8	11	11	11	11	11	11	11	11	11	11	11	11	11	12	12	12	14	14	14	14	15	15	15	19	20	20	20	20	20	20	20	20	20	21	21	21	21	21
23	0.775811	NUM_TRUE_POSITIVES	0	4	10	10	10	10	12	12	13	13	15	15	15	16	17	17	17	17	17	17	17	17	18	19	19	19	19	19	19	19	20	20	20	21	21	21	21	21	23	23	24	25	25	25	25	25	26
23	0.790449	NUM_TRUE_POSITIVES	0	6	8	14	16	17	18	18	18	18	18	19	20	20	22	22	22	22	23	23	23	24	25	25	25	26	27	27	27	27	28	28	28	28	29	29	29	30	30	30	30	30	30	31	31	32	32
23	0.763171	NUM_TRUE_POSITIVES	2	7	7	7	7	7	7	9	9	9	9	9	9	11	11	11	11	11	12	15	16	16	16	16	16	18	18	18	18	18	18	18	18	18	18	18	18	19	19	19	19	19	19	19	19	20	21
23	0.771317	NUM_TRUE_POSITIVES	1	5	11	11	11	11	11	13	13	13	15	15	15	16	17	19	21	21	21	21	23	24	24	27	27	28	28	28	28	28	28	28	28	28	28	28	28	28	28	28	28	28	28	28	28	28	28
23	0.767353	NUM_TRUE_POSITIVES	2	3	9	10	11	11	11	11	13	13	14	14	14	14	14	15	15	15	16	16	17	17	18	18	18	19	19	19	19	19	19	19	19	19	19	21	21	23	24	25	25	25	25	25	25	25	25
23	0.758115	NUM_TRUE_POSITIVES	0	3	6	9	10	11	11	12	12	13	13	14	14	14	14	16	18	18	18	18	19	20	20	20	20	20	20	21	21	21	21	21	21	21	21	22	23	23	23	23	24	25	25	25	25	25	26
23	0.755119	NUM_TRUE_POSITIVES	4	9	10	12	13	15	17	17	17	17	17	20	20	20	20	21	21	25	25	25	25	25	25	25	25	25	25	25	25	25	25	25	25	26	26	26	27	27	28	28	28	28	28	28	28	28	28
23	0.783521	NUM_TRUE_POSITIVES	0	7	9	18	18	18	18	18	19	19	20	20	20	20	20	20	20	20	20	21	21	22	24	24	24	24	24	25	25	25	26	26	26	26	26	26	26	27	28	28	28	28	28	28	28	28	28
23	0.792603	NUM_TRUE_POSITIVES	0	7	10	13	15	15	15	16	16	16	16	16	16	17	17	17	17	18	19	19	19	19	20	20	21	21	21	23	23	23	23	23	23	23	24	25	26	26	26	26	26	26	27	27	27	27	27
23	0.802934	NUM_TRUE_POSITIVES	0	6	10	10	11	12	12	12	13	13	16	18	18	18	18	19	20	20	20	20	20	20	20	20	20	20	21	21	21	21	21	22	22	22	23	23	23	24	27	27	27	27	27	27	27	27	27
23	0.772191	NUM_TRUE_POSITIVES	8	8	8	8	8	9	12	12	12	13	16	17	17	17	18	18	18	19	20	20	20	20	20	21	21	22	22	22	22	22	22	23	23	23	23	23	24	24	25	26	26	27	27	27	27	27	27
23	0.795599	NUM_TRUE_POSITIVES	2	10	13	13	13	13	13	14	15	15	15	16	17	17	17	19	19	19	19	20	20	21	21	21	21	21	21	21	21	21	21	23	24	24	24	24	24	25	27	27	27	27	27	29	29	29	29
23	0.784395	NUM_TRUE_POSITIVES	5	5	8	10	10	10	11	12	12	13	13	14	14	14	14	14	14	14	14	15	16	17	17	18	19	19	19	19	20	20	20	21	22	23	24	24	24	24	24	25	25	26	27	27	27	27	27
23	0.802403	NUM_TRUE_POSITIVES	1	6	12	13	13	13	13	14	16	18	19	20	20	20	20	20	20	20	21	21	21	21	22	24	24	24	24	24	24	24	24	24	24	24	25	25	25	25	25	25	25	25	25	25	25	25	28
23	0.797566	NUM_TRUE_POSITIVES	3	7	7	7	7	7	7	8	9	9	9	13	15	15	15	16	18	18	19	19	21	21	23	23	23	25	25	25	25	25	25	25	25	25	25	25	25	26	26	27	27	27	27	27	27	27	27
23	0.768102	NUM_TRUE_POSITIVES	1	5	6	6	9	10	11	12	12	13	14	14	14	14	14	14	14	16	16	16	16	16	17	17	18	18	18	18	18	18	18	18	18	18	20	20	21	22	22	22	23	23	23	23	23	23	24
23	0.751873	NUM_TRUE_POSITIVES	4	4	6	8	11	11	11	11	11	11	13	13	13	13	13	13	13	13	13	14	15	15	15	16	16	16	17	18	20	20	21	21	21	21	22	22	22	22	22	23	23	23	23	23	23	23	23
23	0.756055	NUM_TRUE_POSITIVES	3	10	10	10	11	11	11	11	12	12	12	13	13	13	13	13	13	14	14	14	15	15	15	16	16	16	16	16	17	18	19	19	19	19	19	19	19	20	20	20	20	20	20	20	20	20	20
23	0.797035	NUM_TRUE_POSITIVES	0	6	12	13	13	13	13	15	16	16	16	16	17	17	18	19	19	19	20	21	21	21	21	22	23	23	23	23	23	23	24	24	25	25	26	26	26	26	27	29	29	29	29	29	29	29	30
23	0.77628	NUM_TRUE_POSITIVES	0	7	8	9	13	13	13	13	13	14	14	15	16	16	16	16	17	17	19	19	19	19	19	19	19	19	19	20	21	22	22	22	23	24	24	24	24	24	24	25	25	25	25	25	25	25	25
23	0.749345	NUM_TRUE_POSITIVES	1	9	12	12	12	14	15	15	15	15	15	16	16	17	18	18	18	18	20	20	21	21	21	21	21	21	21	21	22	22	22	22	22	22	22	22	22	22	22	22	22	22	22	22	22	22	22
23	0.800718	NUM_TRUE_POSITIVES	8	8	11	11	12	13	14	14	15	15	15	17	18	18	18	19	19	20	21	22	23	23	23	23	24	24	25	25	25	25	25	25	25	25	26	26	27	27	27	27	27	27	27	27	27	27	27
23	0.7701	NUM_TRUE_POSITIVES	5	7	7	7	9	9	13	13	14	14	15	16	16	18	18	19	20	21	21	21	21	21	21	21	21	21	22	22	22	22	22	22	22	22	22	22	22	22	22	24	24	25	25	26	26	26	26
23	0.750343	NUM_TRUE_POSITIVES	1	6	8	10	10	10	10	10	11	12	12	14	14	16	17	17	17	17	17	17	17	17	17	18	18	18	18	19	19	19	19	19	19	21	21	21	22	24	25	25	25	26	26	26	27	28	29
23	0.785768	NUM_TRUE_POSITIVES	6	9	9	9	11	14	14	17	17	18	19	21	22	22	23	23	23	23	23	23	23	23	23	23	23	23	23	23	23	23	23	23	24	24	24	24	24	24	24	24	24	25	26	26	26	26	27
23	0.766667	NUM_TRUE_POSITIVES	1	7	7	11	13	13	14	14	14	15	15	15	16	16	16	16	16	16	16	16	17	17	17	19	19	19	20	20	20	20	20	20	20	20	20	20	20	21	22	23	23	23	23	23	23	23	24
23	0.751311	NUM_TRUE_POSITIVES	3	7	12	12	13	13	13	13	13	18	18	18	18	18	18	18	19	19	19	19	19	19	19	19	19	20	20	20	20	20	20	21	21	21	21	21	21	22	23	23	23	23	23	23	23	23	24
23	0.767697	NUM_TRUE_POSITIVES	0	5	7	10	10	10	10	11	12	12	12	13	14	16	16	16	16	16	18	19	20	20	20	21	21	21	21	21	21	21	21	21	21	21	21	21	22	22	23	23	23	23	23	23	23	23	24
23	0.758365	NUM_TRUE_POSITIVES	9	9	10	11	11	12	12	14	14	14	14	14	14	14	14	15	15	16	16	16	16	16	16	18	19	19	20	20	20	20	20	20	20	20	20	20	20	20	20	20	20	21	21	21	21	21	21
23	0.729276	NUM_TRUE_POSITIVES	0	6	6	6	9	9	9	10	10	10	13	14	14	14	14	14	16	16	17	18	18	18	18	18	19	19	19	19	19	19	19	19	19	20	20	20	20	20	20	20	20	20	20	20	20	20	20
23	0.809613	NUM_TRUE_POSITIVES	4	8	8	9	12	12	12	12	17	17	17	17	17	18	18	19	20	21	21	22	24	24	26	26	26	27	27	27	27	27	27	27	27	27	27	27	27	28	29	30	30	30	30	30	30	30	30
23	0.762734	NUM_TRUE_POSITIVES	4	6	9	9	9	9	9	10	10	12	12	17	17	18	19	20	20	22	22	22	22	22	22	24	24	24	24	24	24	24	24	24	24	24	24	25	25	25	25	25	25	25	25	25	25	25	27
23	0.755275	NUM_TRUE_POSITIVES	1	6	6	7	7	7	7	8	8	8	9	10	10	10	10	10	10	10	10	10	10	13	13	13	13	13	13	14	14	14	14	14	14	14	15	16	16	16	16	16	16	16	17	17	18	18	18
23	0.723596	NUM_TRUE_POSITIVES	0	3	3	4	6	6	6	8	8	9	10	10	10	11	11	11	12	12	12	12	14	14	14	15	15	15	15	15	15	17	17	17	17	18	18	18	18	18	18	19	20	21	21	21	21	21	22
23	0.793102	NUM_TRUE_POSITIVES	1	10	10	10	11	12	13	15	15	15	17	17	20	20	20	20	20	20	20	20	20	21	21	21	21	21	22	22	22	22	23	23	23	23	23	23	23	23	23	23	23	23	23	23	23	26	26
23	0.789638	NUM_TRUE_POSITIVES	5	10	10	11	13	13	13	13	14	15	15	15	15	15	16	16	20	21	21	21	22	22	22	22	23	23	23	24	24	24	24	25	25	25	25	25	25	25	25	26	26	27	27	27	27	27	27
23	0.766573	NUM_TRUE_POSITIVES	4	5	5	8	8	8	8	9	10	10	11	12	12	13	14	14	14	15	15	15	15	15	15	15	17	17	18	18	18	18	18	18	19	20	20	20	20	20	20	20	20	20	20	20	20	20	20
23	0.795287	NUM_TRUE_POSITIVES	1	7	8	8	10	10	10	10	10	11	13	13	14	16	17	19	19	19	19	19	20	20	20	21	22	22	23	23	23	23	23	24	24	24	24	24	24	24	24	24	24	24	24	24	24	24	25
23	0.774844	NUM_TRUE_POSITIVES	5	7	9	9	9	9	9	9	9	9	11	14	17	19	20	21	21	21	21	21	21	21	21	22	22	22	22	22	23	23	23	23	23	23	23	23	23	24	24	25	25	26	27	27	27	27	27
23	0.772534	NUM_TRUE_POSITIVES	2	3	4	5	7	9	9	10	11	11	13	13	13	13	14	14	16	19	20	20	20	20	20	20	21	21	22	22	23	24	24	24	24	24	24	24	25	25	25	25	25	25	25	25	25	25	26
23	0.782615	NUM_TRUE_POSITIVES	4	4	8	8	9	12	12	12	12	13	13	13	13	13	13	14	15	15	15	15	16	16	16	16	17	17	17	17	17	17	17	17	17	17	17	17	18	20	20	20	20	21	23	24	24	25	25
23	0.742697	NUM_TRUE_POSITIVES	0	5	5	5	6	6	6	7	8	9	9	9	9	9	9	9	9	10	11	11	12	12	12	13	13	13	15	15	15	15	15	15	15	15	17	19	19	19	21	21	22	22	22	22	22	22	22
23	0.766448	NUM_TRUE_POSITIVES	1	8	12	12	12	12	12	12	13	13	14	14	15	15	15	15	15	15	15	16	16	19	19	19	19	19	19	20	20	20	20	21	21	21	21	21	21	21	21	21	21	21	21	21	21	21	21
23	0.806055	NUM_TRUE_POSITIVES	1	12	12	13	15	16	16	16	16	18	18	19	20	20	22	23	24	24	24	24	24	24	24	24	24	24	24	24	24	26	28	28	28	28	28	28	28	28	28	28	30	30	30	30	30	30	30
23	0.781398	NUM_TRUE_POSITIVES	3	7	12	14	14	14	14	15	17	17	17	17	17	17	18	18	18	18	18	18	18	18	20	22	22	24	24	24	24	24	25	26	26	26	27	27	27	27	27	27	27	27	27	27	27	27	27
23	0.787203	NUM_TRUE_POSITIVES	1	9	9	9	10	11	12	12	14	14	14	15	15	15	16	16	16	16	16	16	16	18	18	18	18	19	19	20	20	20	20	20	20	20	20	20	20	20	20	20	20	20	20	21	21	24	25
23	0.779931	NUM_TRUE_POSITIVES	8	8	8	12	12	12	12	15	16	16	17	17	17	18	18	19	19	19	20	20	20	20	20	21	21	21	21	21	21	21	21	21	21	22	22	23	24	26	26	26	26	26	26	26	26	26	26
23	0.78171	NUM_TRUE_POSITIVES	3	8	8	13	13	13	13	14	15	16	17	18	18	18	19	19	19	20	20	20	20	20	20	20	20	20	20	20	20	21	21	21	21	21	21	22	22	22	22	22	23	23	23	23	23	23	24
23	0.786767	NUM_TRUE_POSITIVES	0	11	11	13	13	13	13	14	14	14	14	15	15	15	15	15	16	16	18	18	18	18	18	19	19	19	19	19	19	20	21	21	22	22	23	25	25	25	26	26	27	27	27	27	27	27	27
23	0.763951	NUM_TRUE_POSITIVES	4	4	4	6	9	10	10	13	14	14	14	14	15	15	16	16	17	17	18	19	20	20	20	20	20	20	22	23	23	23	24	24	24	24	24	24	25	25	25	27	27	27	27	27	27	27	27
23	0.778464	NUM_TRUE_POSITIVES	2	10	11	12	12	12	12	12	12	13	14	14	15	16	16	16	17	17	18	19	19	19	19	19	21	21	21	21	22	22	22	23	23	24	24	24	24	24	24	24	24	24	26	29	29	29	29
23	0.803714	NUM_TRUE_POSITIVES	1	10	11	12	14	15	15	15	15	16	16	17	18	19	19	19	20	20	23	25	25	26	26	26	26	27	27	27	27	27	27	27	27	27	28	29	29	30	30	30	30	30	31	31	31	31	31
[truncated: 487 more columns]
