# Supplementary material for: Genome-wide computational identification of functional RNA elements in Trypanosoma brucei
Source: BMC Genomics. 2009 Aug 4;10:355. doi: 10.1186/1471-2164-10-355 (PMC2907701; doi:10.1186/1471-2164-10-355)
Supplement: Additional file 6 — Function prediction using regulatory motifs. This ZIP compressed file should be unpacked before viewing its contents. The results for prediction of each pathway are presented in a separate folder, named after the accession number of that pathway in KEGG database. Each folder contains several files named "validation.N.out", each of which represents the results of a hundred times two-fold cross-validation for that pathway, using N predicted motifs. Each cross-validation is shown in one row; plotting each row against the number of false positives will result in the ROC curve associated with the corresponding cross-validation experiment. The trained network is stored in "total.out", in which motifs are ordered according to their prediction power. L(α|MOTIF): the likelihood of being in pathway α given that the indicated motif is present in the indicated location of an mRNA; L(α|MOTIF): the likelihood of being in pathway α given that the indicated motif is NOT present in the indicated location of an mRNA. [file 1471-2164-10-355-S6.zip › tbr_KEGG_predict/001.tbr04070/validation.024.out]

Current time: Tue Feb 03 11:56:41 2009
This cluster: tbr04070
A 2-fold validation was used.
************************ VALIDATION ***********************
NUM_CLASSIFIERS	AUC	NUM_FALSE_POSITIVES	1	2	3	4	5	6	7	8	9	10	11	12	13	14	15	16	17	18	19	20	21	22	23	24	25	26	27	28	29	30	31	32	33	34	35	36	37	38	39	40	41	42	43	44	45	46	47
24	0.754494	NUM_TRUE_POSITIVES	5	13	13	13	14	14	14	14	14	14	14	14	14	14	14	14	15	15	15	16	16	16	17	19	19	19	21	21	21	21	21	21	21	21	21	21	21	21	21	21	22	22	22	22	22	22	23
24	0.793758	NUM_TRUE_POSITIVES	0	4	4	8	9	9	9	11	12	12	12	12	12	13	15	16	16	16	16	20	20	20	20	20	21	21	21	22	24	25	25	25	25	25	25	25	25	25	26	26	26	26	26	26	26	26	26
24	0.800437	NUM_TRUE_POSITIVES	8	10	12	12	13	13	13	13	14	14	15	15	16	17	17	17	19	20	21	21	22	22	22	23	23	23	24	24	24	24	24	24	24	24	25	28	28	28	28	28	28	28	28	28	29	29	29
24	0.806492	NUM_TRUE_POSITIVES	0	3	3	6	7	9	9	10	10	11	13	14	15	16	16	16	18	20	21	21	21	21	22	24	24	24	24	24	24	24	24	24	24	24	24	24	28	28	28	28	28	28	28	28	28	28	28
24	0.752216	NUM_TRUE_POSITIVES	1	6	6	10	10	11	13	14	14	14	14	15	16	17	17	17	17	17	17	17	18	18	19	19	19	19	20	20	20	20	20	20	20	20	20	20	20	21	21	21	21	21	21	21	21	23	23
24	0.709738	NUM_TRUE_POSITIVES	5	7	7	7	8	8	9	9	9	9	11	11	11	11	12	12	12	12	12	13	13	13	13	13	14	14	14	14	14	14	16	16	16	17	18	18	18	18	18	18	18	18	18	19	19	20	20
24	0.790231	NUM_TRUE_POSITIVES	0	3	5	5	7	7	7	7	7	9	9	10	13	13	14	14	16	17	17	17	17	17	17	17	17	19	20	20	21	21	21	22	22	22	22	22	23	23	23	23	23	23	24	24	24	24	24
24	0.75824	NUM_TRUE_POSITIVES	2	3	5	8	11	13	13	13	13	14	14	14	14	16	16	16	16	16	16	16	16	16	17	17	17	18	18	18	18	18	19	19	20	20	20	20	20	20	20	21	22	22	22	22	23	24	24
24	0.758864	NUM_TRUE_POSITIVES	0	5	5	7	8	8	9	10	11	12	13	14	14	14	14	15	15	15	15	16	16	17	18	18	18	18	18	18	18	18	18	19	19	19	20	20	20	20	20	21	21	21	21	22	22	23	23
24	0.759738	NUM_TRUE_POSITIVES	6	10	10	10	11	13	14	14	14	14	14	14	14	14	14	18	18	19	19	19	19	19	19	20	21	21	21	21	21	21	21	21	21	22	23	25	25	25	25	25	25	25	25	25	25	26	27
24	0.756586	NUM_TRUE_POSITIVES	2	4	7	8	8	9	9	10	10	12	13	13	13	13	13	14	14	15	15	15	15	15	16	16	16	16	16	16	16	16	16	16	16	16	17	17	17	18	18	18	18	18	18	18	18	19	19
24	0.773596	NUM_TRUE_POSITIVES	0	8	10	11	12	12	12	12	13	13	13	15	15	15	15	15	15	15	15	15	16	17	19	19	19	19	19	21	21	21	22	23	23	23	23	23	23	23	23	23	23	23	23	23	23	23	23
24	0.742728	NUM_TRUE_POSITIVES	4	9	9	9	10	11	12	14	15	15	16	16	16	16	16	16	16	16	17	19	19	19	19	20	20	20	20	20	20	20	20	20	20	20	20	20	20	20	20	20	20	20	20	20	20	20	21
24	0.784644	NUM_TRUE_POSITIVES	2	6	13	13	15	16	16	16	16	16	16	16	17	17	17	17	17	23	23	24	24	24	24	24	24	24	24	24	24	25	26	26	27	27	28	29	29	29	29	29	29	29	29	29	29	29	29
24	0.721941	NUM_TRUE_POSITIVES	1	7	9	9	9	11	12	12	13	13	13	14	15	16	16	16	16	16	16	16	16	16	16	16	16	17	18	18	18	18	18	18	18	18	19	19	19	19	19	19	19	19	19	19	19	21	21
24	0.785768	NUM_TRUE_POSITIVES	4	7	8	9	11	11	13	14	15	16	16	17	17	17	17	17	18	18	18	19	19	19	19	21	21	21	21	22	22	23	23	23	24	24	24	24	25	25	25	25	25	25	25	25	25	25	28
24	0.747534	NUM_TRUE_POSITIVES	1	3	5	5	6	7	7	7	8	8	9	9	9	12	13	13	14	15	18	18	18	18	18	18	19	19	20	20	20	20	20	20	20	20	21	21	22	22	22	22	22	22	22	22	22	22	22
24	0.789981	NUM_TRUE_POSITIVES	6	6	7	9	13	15	17	17	17	18	18	18	18	18	18	19	19	19	19	19	21	23	23	23	23	23	24	24	24	24	25	26	27	27	27	27	27	27	27	27	27	27	27	27	27	27	27
24	0.759863	NUM_TRUE_POSITIVES	4	4	4	4	4	5	9	9	11	11	11	11	11	11	12	12	12	13	14	15	16	16	17	17	17	17	17	17	17	17	17	17	17	17	17	17	17	17	17	17	17	17	17	17	17	18	18
24	0.759426	NUM_TRUE_POSITIVES	0	6	7	10	10	10	10	10	10	12	12	13	13	13	13	16	17	17	17	17	17	17	17	17	17	18	18	18	18	19	19	19	19	19	19	19	19	19	19	19	19	19	19	19	19	19	19
24	0.756835	NUM_TRUE_POSITIVES	5	10	10	10	11	12	14	14	15	15	15	18	18	18	18	18	18	18	18	18	19	20	20	20	20	21	21	21	22	22	22	22	22	22	22	22	22	22	22	22	22	22	23	23	23	23	23
24	0.802185	NUM_TRUE_POSITIVES	1	9	9	12	13	13	13	16	17	17	18	18	19	21	21	21	21	21	21	21	22	23	23	23	24	24	24	24	24	24	24	25	25	28	28	28	28	28	28	28	28	28	28	29	29	29	29
24	0.790137	NUM_TRUE_POSITIVES	0	3	6	6	9	12	13	13	13	13	14	15	16	16	17	18	18	18	19	19	19	19	19	19	19	19	19	19	19	19	20	20	20	20	20	20	24	25	25	25	25	25	25	25	26	26	27
24	0.781835	NUM_TRUE_POSITIVES	4	7	7	9	9	9	9	11	12	12	12	15	15	15	15	16	16	18	18	18	18	18	19	21	21	21	22	22	23	23	23	23	23	23	23	23	23	23	23	23	23	23	23	23	23	24	25
24	0.759707	NUM_TRUE_POSITIVES	1	6	10	11	12	12	13	13	13	14	14	16	16	17	17	19	19	19	19	19	22	22	22	22	22	22	22	22	23	23	23	23	23	23	23	23	23	23	23	23	23	23	23	23	24	25	25
24	0.802185	NUM_TRUE_POSITIVES	0	5	8	8	8	8	12	12	15	15	15	15	15	15	17	17	17	17	17	18	19	22	22	23	23	23	23	23	23	23	23	23	23	23	23	23	23	23	23	23	24	24	24	24	24	24	24
24	0.791511	NUM_TRUE_POSITIVES	8	8	9	11	11	12	13	15	15	15	15	17	18	20	21	21	21	21	21	22	23	24	26	26	27	27	27	27	27	27	27	27	27	27	27	27	27	27	27	27	27	28	28	28	28	28	28
24	0.774469	NUM_TRUE_POSITIVES	5	6	7	9	11	11	11	11	12	12	12	13	13	14	16	17	17	17	17	17	17	18	19	19	19	19	20	23	23	23	23	23	23	23	23	23	24	24	24	24	24	24	24	24	24	24	24
24	0.796848	NUM_TRUE_POSITIVES	4	7	12	12	12	13	13	13	13	14	16	18	18	18	19	20	21	21	21	21	21	21	21	22	22	22	22	23	25	25	25	26	27	27	27	27	27	28	28	28	28	28	28	28	28	28	28
24	0.766261	NUM_TRUE_POSITIVES	3	5	7	7	8	9	11	12	12	14	17	19	20	20	20	20	20	20	20	21	21	21	21	21	21	21	21	21	21	21	21	21	21	21	21	22	22	22	23	23	23	23	23	23	24	24	24
24	0.785737	NUM_TRUE_POSITIVES	1	13	13	13	15	15	15	15	15	15	15	15	16	18	18	18	18	18	18	18	19	19	19	19	19	19	19	19	20	20	20	20	20	21	22	22	22	23	23	23	23	24	26	26	26	26	26
24	0.778745	NUM_TRUE_POSITIVES	6	6	8	8	8	11	12	12	12	12	12	12	12	13	13	13	13	13	15	17	19	19	19	19	20	21	21	21	22	22	22	22	23	23	23	23	23	24	24	25	26	26	26	26	26	26	26
24	0.749563	NUM_TRUE_POSITIVES	1	1	7	7	7	7	7	7	7	7	7	7	9	9	10	11	13	13	15	15	15	15	15	15	15	15	15	17	17	17	17	17	17	17	17	17	17	17	17	17	17	18	18	18	18	19	19
24	0.774532	NUM_TRUE_POSITIVES	4	4	5	6	8	9	9	10	10	10	11	11	13	13	14	14	14	14	14	16	18	18	18	19	20	20	20	20	20	20	20	20	20	21	21	21	21	21	21	21	21	22	23	23	23	23	23
24	0.771255	NUM_TRUE_POSITIVES	2	8	12	13	13	15	15	15	15	15	15	16	16	16	16	17	17	17	18	19	19	19	19	19	19	19	20	21	21	21	21	21	21	21	21	26	26	26	26	26	26	26	26	26	26	26	26
24	0.764732	NUM_TRUE_POSITIVES	3	5	7	9	9	9	9	12	13	14	14	14	14	14	14	14	14	14	14	14	14	15	15	17	17	17	17	17	17	17	17	17	18	18	18	18	18	18	18	20	21	21	21	22	22	22	22
24	0.79666	NUM_TRUE_POSITIVES	5	8	12	14	16	16	16	16	17	18	19	20	20	20	20	21	23	23	23	24	24	24	24	24	24	24	25	25	28	28	28	28	28	29	29	30	30	30	30	30	30	30	30	30	31	31	31
24	0.778714	NUM_TRUE_POSITIVES	0	4	4	14	14	14	15	15	15	16	16	16	16	16	18	20	20	20	20	20	20	20	20	21	22	22	22	22	22	22	23	23	23	24	24	24	24	24	24	24	26	26	26	26	26	26	26
24	0.787516	NUM_TRUE_POSITIVES	2	5	5	5	7	9	9	11	11	11	12	12	12	13	14	14	14	14	14	14	16	19	19	20	20	20	20	20	20	20	20	20	20	20	20	22	22	22	22	22	22	22	22	22	22	22	22
24	0.799376	NUM_TRUE_POSITIVES	0	9	9	11	11	11	11	11	11	11	14	14	15	16	18	19	19	19	19	19	19	19	19	20	20	20	20	20	20	20	20	21	21	22	23	23	23	23	23	23	23	24	26	26	27	28	29
24	0.784051	NUM_TRUE_POSITIVES	5	8	8	10	11	11	11	12	12	12	13	13	14	15	16	17	18	20	20	20	20	20	21	22	22	22	22	24	24	24	24	24	24	24	24	24	24	24	24	24	26	26	26	26	26	26	26
24	0.787578	NUM_TRUE_POSITIVES	0	8	8	9	11	11	12	12	13	15	15	15	15	15	15	16	17	17	17	17	18	19	19	19	19	19	19	19	19	19	19	19	21	23	23	23	24	24	24	24	25	25	25	25	26	26	26
24	0.771099	NUM_TRUE_POSITIVES	3	5	7	9	11	11	12	12	12	12	12	15	15	15	15	15	15	15	16	16	17	18	18	18	18	18	18	18	18	21	21	21	22	22	22	22	22	22	22	22	22	23	23	23	23	27	27
24	0.773439	NUM_TRUE_POSITIVES	1	5	7	7	8	9	11	13	13	15	15	15	15	15	15	18	18	18	19	19	20	20	20	21	22	22	22	22	22	22	22	23	23	23	23	24	24	24	24	24	24	24	24	24	24	24	24
24	0.764544	NUM_TRUE_POSITIVES	1	2	4	5	5	5	6	7	10	10	10	10	10	10	11	11	13	13	13	13	13	14	15	15	15	15	15	15	16	17	17	17	17	17	17	17	18	18	18	19	20	22	22	22	22	22	22
24	0.771255	NUM_TRUE_POSITIVES	1	7	9	9	9	9	9	9	10	10	11	11	11	11	14	16	17	18	18	18	20	22	22	22	22	22	22	22	23	23	24	24	24	24	24	24	24	26	26	26	26	26	26	26	26	26	26
24	0.777091	NUM_TRUE_POSITIVES	7	8	8	8	10	10	10	11	13	13	13	15	16	17	18	20	21	23	23	23	24	24	24	24	24	24	24	24	24	24	24	24	24	25	25	25	25	25	26	26	26	26	26	26	26	26	26
24	0.77294	NUM_TRUE_POSITIVES	0	2	4	4	4	8	8	8	8	8	11	11	11	11	11	11	11	11	11	11	11	11	11	12	12	14	14	14	14	15	15	15	19	19	20	20	20	20	20	20	20	20	20	21	21	21	21
24	0.774095	NUM_TRUE_POSITIVES	0	4	10	10	10	10	12	12	13	13	15	15	15	16	17	17	17	17	17	17	17	17	18	19	19	19	19	19	19	19	20	20	20	21	21	21	21	21	21	23	23	24	25	25	25	25	25
24	0.789544	NUM_TRUE_POSITIVES	0	6	8	14	16	17	17	18	18	18	18	19	20	20	22	22	22	22	23	23	23	24	25	25	26	26	27	27	27	27	28	28	28	29	29	29	29	30	30	30	30	30	30	31	31	32	32
24	0.760955	NUM_TRUE_POSITIVES	2	7	7	7	7	7	7	9	9	9	9	9	9	9	11	11	11	11	11	12	15	16	16	16	16	16	18	18	18	18	18	18	18	18	18	18	18	18	18	19	19	19	19	19	19	19	20
24	0.770818	NUM_TRUE_POSITIVES	1	5	11	11	11	11	11	11	13	13	15	15	15	16	17	19	21	21	21	21	23	24	24	27	27	28	28	28	28	28	28	28	28	28	28	28	28	28	28	28	28	28	28	28	28	28	28
24	0.766885	NUM_TRUE_POSITIVES	2	3	9	10	11	11	11	11	13	13	14	14	14	14	14	15	15	15	16	16	17	17	18	18	18	19	19	20	20	20	20	20	20	20	20	22	22	23	24	25	25	25	25	25	25	25	25
24	0.757147	NUM_TRUE_POSITIVES	0	3	6	9	9	10	11	11	12	12	13	13	14	14	14	14	16	18	18	18	18	20	20	20	20	20	20	20	21	21	21	21	21	21	21	21	21	22	23	23	23	23	24	25	25	25	25
24	0.751186	NUM_TRUE_POSITIVES	4	8	9	10	12	14	16	17	17	17	17	17	17	19	20	20	21	21	21	24	25	25	25	25	25	25	25	25	25	25	25	25	25	25	25	25	25	26	27	27	27	28	28	28	28	28	28
24	0.78221	NUM_TRUE_POSITIVES	0	7	9	18	18	18	18	18	19	19	20	20	20	20	20	20	20	20	20	20	21	21	21	22	24	24	24	24	24	25	25	25	26	26	26	26	26	26	26	26	27	28	28	28	28	28	28
24	0.791511	NUM_TRUE_POSITIVES	0	7	10	13	15	15	15	16	16	16	16	16	16	17	17	18	18	18	18	19	19	19	20	20	21	21	21	21	23	23	23	23	24	24	24	24	25	26	26	26	26	26	26	26	26	27	27
24	0.80128	NUM_TRUE_POSITIVES	0	5	10	10	11	11	12	12	12	13	13	16	18	18	18	19	20	20	20	20	20	20	20	20	20	20	20	21	21	21	21	22	22	22	23	23	23	24	27	27	27	27	27	27	27	27	27
24	0.7696	NUM_TRUE_POSITIVES	5	8	8	8	8	9	12	12	12	13	16	16	17	17	17	18	18	18	19	20	20	20	20	20	21	21	22	22	22	22	22	22	23	23	23	23	24	24	25	25	25	25	26	26	27	27	27
24	0.791635	NUM_TRUE_POSITIVES	2	10	13	13	13	13	13	14	15	15	15	15	16	17	17	17	17	19	19	19	20	20	20	20	21	21	21	21	21	21	21	21	21	21	21	24	24	24	24	24	25	27	27	27	27	27	27
24	0.794039	NUM_TRUE_POSITIVES	7	7	12	13	13	13	13	13	14	15	16	16	16	16	17	17	17	18	18	18	19	19	19	19	19	20	21	21	21	21	21	24	24	24	24	24	25	25	25	25	25	26	26	26	26	26	26
24	0.801685	NUM_TRUE_POSITIVES	1	6	12	13	13	13	13	14	16	18	19	20	20	20	20	20	20	20	20	21	21	21	22	24	24	24	24	24	24	24	24	24	24	24	24	25	25	25	25	25	25	25	25	25	25	25	27
24	0.7946	NUM_TRUE_POSITIVES	3	7	7	7	7	7	7	8	9	9	9	13	15	15	15	16	18	18	19	19	19	21	21	22	23	23	23	25	25	25	25	25	25	25	25	25	25	25	25	25	27	27	27	27	27	27	27
24	0.767728	NUM_TRUE_POSITIVES	1	5	6	6	9	10	11	12	12	13	14	14	14	14	14	14	14	16	16	16	16	16	17	17	18	18	18	18	18	18	18	18	18	18	20	20	21	22	22	22	23	23	23	23	23	23	24
24	0.752029	NUM_TRUE_POSITIVES	4	4	6	8	11	11	11	11	11	11	12	13	13	13	13	13	13	13	13	14	15	15	15	16	16	16	17	18	20	20	21	21	21	21	22	22	22	22	22	23	23	23	23	23	23	23	23
24	0.755774	NUM_TRUE_POSITIVES	3	10	10	10	11	11	11	11	12	12	12	13	13	13	13	13	13	14	14	14	15	15	15	15	16	16	16	16	17	18	19	19	19	19	19	19	19	20	20	20	20	20	20	20	20	20	20
24	0.796005	NUM_TRUE_POSITIVES	0	6	12	13	13	13	13	15	16	16	16	16	17	17	18	19	19	19	20	21	21	21	22	22	23	23	23	23	23	23	24	25	25	25	26	26	26	26	26	29	29	29	29	29	29	29	29
24	0.774844	NUM_TRUE_POSITIVES	0	7	8	9	13	13	13	13	13	14	14	15	16	16	16	16	16	16	19	19	19	19	19	19	19	19	19	20	21	22	22	22	23	24	24	24	24	24	24	25	25	25	25	25	25	25	25
24	0.748377	NUM_TRUE_POSITIVES	1	9	12	12	12	12	14	15	15	15	15	16	16	17	18	18	18	18	20	21	21	21	21	21	21	21	21	21	22	22	22	22	22	22	22	22	22	22	22	22	22	22	22	22	22	22	22
24	0.799282	NUM_TRUE_POSITIVES	8	8	11	11	12	13	14	14	15	15	15	17	18	18	18	19	19	20	21	22	23	23	23	23	24	24	24	25	25	25	25	25	25	25	26	26	27	27	27	27	27	27	27	27	27	27	27
24	0.767572	NUM_TRUE_POSITIVES	5	7	7	7	9	9	11	13	15	15	15	15	16	16	18	18	21	21	21	21	21	21	21	21	21	21	21	22	22	22	22	22	22	22	22	22	22	22	22	22	24	24	24	25	25	25	25
24	0.749282	NUM_TRUE_POSITIVES	1	6	8	10	10	10	10	10	11	12	12	12	14	16	17	17	17	17	17	17	17	17	17	18	18	18	18	19	19	19	19	19	19	21	21	21	22	24	24	25	25	25	26	26	26	27	28
24	0.784613	NUM_TRUE_POSITIVES	6	9	9	9	11	14	14	17	17	18	19	21	22	22	23	23	23	23	23	23	23	23	23	23	23	23	23	23	23	23	23	23	23	23	24	24	24	24	24	24	24	24	24	25	26	26	26
24	0.770599	NUM_TRUE_POSITIVES	1	7	8	11	13	13	14	14	15	15	15	15	16	16	16	16	16	16	16	16	17	17	17	17	19	19	19	21	21	21	21	21	21	21	21	21	21	21	22	22	24	24	24	24	24	24	24
24	0.751561	NUM_TRUE_POSITIVES	3	7	12	12	13	13	13	13	13	17	17	18	18	18	18	19	19	19	19	19	19	19	19	19	19	20	20	20	20	20	20	21	21	21	21	21	22	23	23	23	23	23	23	23	23	23	24
24	0.766792	NUM_TRUE_POSITIVES	0	5	7	10	10	10	10	11	12	12	12	13	14	16	16	16	16	16	16	19	20	20	20	21	21	21	21	21	21	21	21	21	21	21	21	21	22	22	23	23	23	23	23	23	23	23	24
24	0.755587	NUM_TRUE_POSITIVES	9	9	10	11	11	12	12	14	14	14	14	14	14	14	14	15	15	16	16	16	16	16	17	18	19	19	20	20	20	20	20	20	20	20	20	20	20	20	20	20	20	20	20	20	21	21	21
24	0.729182	NUM_TRUE_POSITIVES	0	6	6	6	9	9	9	10	10	10	13	14	14	14	14	14	16	16	18	18	18	18	18	18	19	19	19	19	19	19	19	19	20	20	20	20	20	20	20	20	20	20	20	20	20	20	20
24	0.81314	NUM_TRUE_POSITIVES	4	8	8	9	12	12	12	12	16	17	17	17	17	17	17	18	19	20	21	21	24	24	26	26	26	27	27	27	27	27	27	27	27	27	28	28	29	29	30	30	30	30	30	30	30	30	30
24	0.765449	NUM_TRUE_POSITIVES	4	6	9	9	9	9	9	9	10	12	12	16	17	17	18	19	20	22	22	22	22	22	22	24	24	24	24	24	24	24	24	24	24	24	24	25	25	25	25	25	25	25	25	25	25	25	25
24	0.765418	NUM_TRUE_POSITIVES	1	7	9	9	11	11	11	11	11	11	11	13	14	15	15	16	17	17	17	17	17	17	17	17	17	17	18	18	18	18	19	19	19	19	19	19	20	20	20	20	21	21	21	21	21	22	23
24	0.72191	NUM_TRUE_POSITIVES	0	3	3	4	6	6	7	8	8	9	10	10	10	11	11	11	12	12	12	12	14	14	14	15	15	15	15	15	15	15	17	17	17	17	18	18	18	18	18	18	19	20	21	21	21	21	21
24	0.79226	NUM_TRUE_POSITIVES	1	10	10	10	11	12	13	15	15	15	15	17	20	20	20	20	20	20	20	20	20	21	21	21	21	21	22	22	22	22	23	23	23	23	23	23	23	23	23	23	23	23	23	23	23	26	26
24	0.79922	NUM_TRUE_POSITIVES	6	11	11	11	12	13	13	13	13	13	13	14	15	15	15	15	15	19	20	21	22	22	22	23	23	23	23	23	24	24	25	25	25	25	25	25	26	26	26	26	26	26	26	26	26	26	26
24	0.765699	NUM_TRUE_POSITIVES	4	5	5	8	8	8	8	9	10	10	11	12	12	13	14	14	14	15	15	15	15	15	15	15	17	17	18	18	18	18	18	18	19	20	20	20	20	20	20	20	20	20	20	20	20	20	20
24	0.793258	NUM_TRUE_POSITIVES	0	5	8	8	10	10	10	10	10	10	11	13	14	16	17	19	19	19	19	19	20	20	20	21	22	22	23	23	23	23	23	23	24	24	24	24	24	24	24	24	24	24	24	24	24	24	24
24	0.775593	NUM_TRUE_POSITIVES	5	7	9	9	9	9	10	10	10	10	12	14	17	19	20	21	21	21	21	21	21	21	21	21	21	22	22	22	22	22	23	23	23	24	24	24	24	24	24	24	24	25	25	26	27	27	27
24	0.772129	NUM_TRUE_POSITIVES	2	3	4	5	7	9	9	10	11	11	12	13	13	13	14	14	16	19	20	20	20	20	20	20	21	21	22	22	23	24	24	24	24	24	24	24	25	25	25	25	25	25	25	25	25	25	25
24	0.781523	NUM_TRUE_POSITIVES	2	4	8	8	9	12	12	12	12	13	13	13	13	13	13	14	15	15	15	15	16	16	16	16	17	17	17	17	17	17	17	17	17	17	17	17	18	20	20	20	20	20	23	24	24	25	25
24	0.749313	NUM_TRUE_POSITIVES	0	5	5	5	6	7	7	7	10	11	11	11	11	11	11	11	11	12	13	13	13	13	13	14	14	14	16	16	16	16	16	16	16	16	17	19	19	19	21	21	22	22	22	22	22	22	22
24	0.765793	NUM_TRUE_POSITIVES	1	8	12	12	12	12	12	13	13	13	14	14	14	15	15	15	15	15	15	15	16	19	19	19	19	19	19	21	21	21	21	21	21	21	21	21	21	21	21	21	21	21	21	21	21	21	21
24	0.806429	NUM_TRUE_POSITIVES	1	13	13	13	15	16	16	16	16	16	18	18	19	19	20	22	22	24	24	24	24	24	24	24	24	24	24	24	24	25	27	27	27	28	28	28	28	28	28	28	30	30	30	30	30	30	30
24	0.780805	NUM_TRUE_POSITIVES	3	7	12	14	14	14	14	15	17	17	17	17	17	17	18	18	18	18	18	18	18	18	20	22	23	24	24	24	24	24	25	26	26	26	27	27	27	27	27	27	27	27	27	27	27	27	27
24	0.786454	NUM_TRUE_POSITIVES	1	9	9	9	10	11	12	12	14	14	14	15	15	15	16	16	16	16	16	16	16	18	18	18	18	18	20	20	20	20	20	20	20	20	20	20	20	20	20	20	20	20	20	20	21	21	24
24	0.780836	NUM_TRUE_POSITIVES	4	8	8	9	12	12	12	12	15	16	17	17	17	18	18	19	19	19	19	20	20	20	20	20	21	21	21	21	21	21	21	21	21	22	22	23	24	26	26	26	26	26	26	26	26	26	26
24	0.792322	NUM_TRUE_POSITIVES	3	9	9	13	13	14	15	15	16	17	18	18	18	18	19	19	21	21	22	22	22	22	22	22	22	22	22	22	22	22	23	23	23	23	23	23	23	23	23	23	23	24	24	24	24	24	24
24	0.7848	NUM_TRUE_POSITIVES	0	11	11	13	13	13	13	14	14	14	14	15	15	15	15	15	16	16	18	18	18	18	18	18	19	19	19	19	19	19	20	21	21	22	22	22	23	25	25	25	26	27	27	27	27	27	27
24	0.762734	NUM_TRUE_POSITIVES	4	4	4	6	9	10	10	14	14	14	14	14	15	15	16	16	16	17	17	18	18	19	20	20	20	20	20	22	23	23	23	24	24	24	24	24	24	25	25	25	27	27	27	27	27	27	27
24	0.781336	NUM_TRUE_POSITIVES	2	10	10	12	12	12	12	12	12	12	13	14	14	15	16	16	16	17	17	18	19	19	19	19	21	21	21	21	22	22	22	22	22	23	23	24	24	24	24	24	25	25	25	26	26	27	28
24	0.80362	NUM_TRUE_POSITIVES	1	11	12	12	14	15	15	15	15	16	16	17	18	19	19	19	20	20	23	25	25	26	26	26	26	26	26	27	27	27	27	27	27	27	27	27	27	28	29	29	30	30	30	30	30	30	30
[truncated: 487 more columns]
