# Supplementary material for: Genome-wide computational identification of functional RNA elements in Trypanosoma brucei
Source: BMC Genomics. 2009 Aug 4;10:355. doi: 10.1186/1471-2164-10-355 (PMC2907701; doi:10.1186/1471-2164-10-355)
Supplement: Additional file 6 — Function prediction using regulatory motifs. This ZIP compressed file should be unpacked before viewing its contents. The results for prediction of each pathway are presented in a separate folder, named after the accession number of that pathway in KEGG database. Each folder contains several files named "validation.N.out", each of which represents the results of a hundred times two-fold cross-validation for that pathway, using N predicted motifs. Each cross-validation is shown in one row; plotting each row against the number of false positives will result in the ROC curve associated with the corresponding cross-validation experiment. The trained network is stored in "total.out", in which motifs are ordered according to their prediction power. L(α|MOTIF): the likelihood of being in pathway α given that the indicated motif is present in the indicated location of an mRNA; L(α|MOTIF): the likelihood of being in pathway α given that the indicated motif is NOT present in the indicated location of an mRNA. [file 1471-2164-10-355-S6.zip › tbr_KEGG_predict/001.tbr04070/validation.025.out]

Current time: Tue Feb 03 11:56:41 2009
This cluster: tbr04070
A 2-fold validation was used.
************************ VALIDATION ***********************
NUM_CLASSIFIERS	AUC	NUM_FALSE_POSITIVES	1	2	3	4	5	6	7	8	9	10	11	12	13	14	15	16	17	18	19	20	21	22	23	24	25	26	27	28	29	30	31	32	33	34	35	36	37	38	39	40	41	42	43	44	45	46	47
25	0.754057	NUM_TRUE_POSITIVES	5	12	13	13	13	14	14	14	14	14	14	14	14	14	14	14	15	15	15	16	16	16	17	18	19	20	20	20	21	21	21	21	21	21	21	21	21	21	21	21	21	22	22	22	22	22	22
25	0.793102	NUM_TRUE_POSITIVES	0	4	4	8	9	9	9	11	12	12	12	12	12	13	15	16	16	16	16	17	20	20	20	20	20	20	21	21	21	22	24	25	25	25	25	25	25	25	26	26	26	26	26	26	26	26	26
25	0.798845	NUM_TRUE_POSITIVES	6	10	12	12	13	13	13	13	14	14	15	15	16	17	17	17	19	20	21	21	21	22	22	22	23	23	23	23	23	24	24	24	24	24	25	28	28	28	28	28	28	28	28	28	28	29	29
25	0.803933	NUM_TRUE_POSITIVES	0	3	3	7	7	7	7	7	9	9	9	9	13	16	16	16	16	16	20	22	22	22	22	22	23	24	25	25	25	25	25	25	25	25	25	25	25	25	25	27	27	28	28	28	28	28	28
25	0.750031	NUM_TRUE_POSITIVES	1	6	6	8	10	10	11	13	14	14	14	14	15	16	17	17	17	17	17	17	18	18	19	19	19	19	20	20	20	20	20	20	20	20	20	20	20	21	21	21	21	21	21	21	21	23	23
25	0.708677	NUM_TRUE_POSITIVES	5	7	7	7	8	8	9	9	9	9	11	11	11	11	12	12	12	12	12	13	13	13	13	13	13	14	14	14	14	14	14	16	16	16	17	18	18	18	18	18	18	18	18	19	19	20	20
25	0.788795	NUM_TRUE_POSITIVES	0	3	5	5	7	7	7	7	7	7	9	9	10	13	13	14	14	16	17	17	17	17	17	17	17	19	20	20	21	21	21	22	22	22	22	22	23	23	23	23	23	23	23	23	24	24	25
25	0.756492	NUM_TRUE_POSITIVES	2	3	5	8	11	11	13	13	13	13	14	14	14	14	14	16	16	16	16	16	16	16	16	17	17	17	18	18	18	18	18	18	19	19	20	20	20	20	20	20	21	22	22	22	22	23	24
25	0.758302	NUM_TRUE_POSITIVES	0	5	5	7	8	8	9	10	11	12	13	14	14	14	14	15	15	15	15	16	17	18	18	18	18	18	18	18	18	18	18	19	19	19	20	20	20	20	20	21	21	21	21	22	22	23	23
25	0.755119	NUM_TRUE_POSITIVES	6	10	11	11	12	14	14	14	14	15	15	15	15	15	15	15	16	18	19	19	19	19	19	19	19	21	21	21	21	21	21	21	21	21	21	21	21	21	21	21	23	25	25	25	25	25	25
25	0.776529	NUM_TRUE_POSITIVES	1	7	8	8	9	9	9	10	10	10	10	10	10	10	12	12	13	14	15	15	15	15	15	16	16	16	16	16	16	16	16	16	16	16	17	18	18	18	18	18	19	20	20	20	20	20	20
25	0.772815	NUM_TRUE_POSITIVES	0	8	10	11	12	12	12	12	12	13	13	15	15	15	15	15	15	15	15	15	15	17	19	19	19	19	19	21	21	21	22	23	23	23	23	23	23	23	23	23	23	23	23	23	23	23	23
25	0.738826	NUM_TRUE_POSITIVES	4	9	9	9	9	9	9	10	11	12	14	15	15	15	16	16	16	16	16	16	16	16	17	19	19	19	19	20	20	20	20	20	20	20	20	20	20	20	20	20	20	20	20	20	20	20	20
25	0.783302	NUM_TRUE_POSITIVES	2	6	13	13	15	16	16	16	16	16	16	16	17	17	17	17	18	23	23	24	24	24	24	24	24	24	24	24	24	24	24	25	26	26	27	28	29	29	29	29	29	29	29	29	29	29	29
25	0.722285	NUM_TRUE_POSITIVES	1	7	9	9	9	11	12	12	12	13	13	13	13	13	15	16	16	16	16	16	16	16	16	16	16	16	16	17	18	18	18	18	18	18	19	19	19	19	19	19	19	19	19	19	19	21	21
25	0.785549	NUM_TRUE_POSITIVES	4	7	8	9	11	11	13	14	15	16	16	17	17	17	17	17	17	18	18	18	19	19	19	19	21	21	21	22	22	23	23	23	24	24	24	24	25	25	25	25	25	25	25	25	25	25	28
25	0.749906	NUM_TRUE_POSITIVES	2	3	6	6	7	7	8	9	10	10	11	11	11	15	15	15	15	16	18	20	20	20	20	20	20	20	21	21	21	21	21	21	21	22	22	22	22	22	23	23	23	23	23	23	23	23	23
25	0.787141	NUM_TRUE_POSITIVES	6	6	7	9	13	15	17	17	17	18	18	18	18	18	18	18	19	19	19	20	21	23	23	23	23	23	24	24	24	24	25	26	27	27	27	27	27	27	27	27	27	27	27	27	27	27	27
25	0.757116	NUM_TRUE_POSITIVES	4	4	4	4	4	5	9	9	11	11	11	11	11	11	11	11	11	12	12	13	14	15	15	16	16	17	17	17	17	17	17	17	17	17	17	17	17	17	17	17	17	17	17	17	17	17	17
25	0.756929	NUM_TRUE_POSITIVES	0	6	7	10	10	10	10	10	10	10	12	13	13	13	13	16	17	17	18	18	18	18	18	18	18	18	18	18	18	18	19	19	19	19	19	19	19	19	19	19	19	19	19	19	19	19	19
25	0.755243	NUM_TRUE_POSITIVES	5	10	10	10	10	11	12	14	14	15	15	15	18	18	18	18	18	18	18	18	18	20	20	20	20	20	20	21	21	22	22	22	22	22	22	22	22	22	22	22	22	22	22	23	23	23	23
25	0.800406	NUM_TRUE_POSITIVES	1	9	9	12	13	13	13	16	17	17	18	18	19	21	21	21	21	21	21	21	22	23	23	23	23	24	24	24	24	24	24	25	25	28	28	28	28	28	28	28	28	28	28	28	29	29	29
25	0.789513	NUM_TRUE_POSITIVES	0	3	6	6	9	12	13	13	13	13	14	15	16	16	17	18	18	18	19	19	19	19	19	19	19	19	19	19	19	19	20	20	20	20	20	20	20	24	25	25	25	25	25	25	25	26	26
25	0.781086	NUM_TRUE_POSITIVES	4	7	7	9	9	9	9	11	12	12	12	15	15	15	15	15	16	17	18	18	18	18	18	19	19	20	21	22	22	22	23	23	23	23	23	23	23	23	23	23	23	23	23	23	23	24	24
25	0.758583	NUM_TRUE_POSITIVES	1	6	10	11	12	12	13	13	13	14	14	16	16	17	17	19	19	19	19	19	22	22	22	22	22	22	22	22	23	23	23	23	23	23	23	23	23	23	23	23	23	23	23	23	24	25	25
25	0.80128	NUM_TRUE_POSITIVES	0	5	8	8	8	8	13	13	15	15	15	15	15	15	17	17	17	17	17	17	18	22	22	23	23	23	23	23	23	23	23	23	23	23	23	23	23	23	23	23	23	24	24	24	24	24	24
25	0.790481	NUM_TRUE_POSITIVES	8	8	9	10	11	12	13	15	15	15	15	17	18	20	21	21	21	21	21	22	23	24	26	26	27	27	27	27	27	27	27	27	27	27	27	27	27	27	27	27	27	27	28	28	28	28	28
25	0.77603	NUM_TRUE_POSITIVES	6	7	8	10	13	13	13	13	14	14	14	15	16	16	17	18	19	19	19	19	19	20	20	21	21	21	21	22	24	24	24	24	24	24	24	24	24	25	25	25	25	25	25	25	25	25	25
25	0.794444	NUM_TRUE_POSITIVES	4	7	12	12	12	13	13	13	13	14	16	18	18	18	18	20	21	21	21	21	21	21	21	22	22	22	22	23	25	25	25	26	26	27	27	27	27	27	27	28	28	28	28	28	28	28	28
25	0.765543	NUM_TRUE_POSITIVES	3	3	5	5	7	8	10	12	13	15	15	15	19	19	20	20	20	20	20	20	21	21	21	21	21	21	21	21	21	21	21	21	21	21	21	21	21	22	22	22	23	23	23	23	23	23	23
25	0.786111	NUM_TRUE_POSITIVES	1	15	15	16	17	17	17	17	17	17	17	17	18	19	19	19	19	19	19	19	20	20	20	20	20	20	20	20	20	20	21	21	21	21	22	23	23	23	24	24	24	25	26	26	26	27	27
25	0.778745	NUM_TRUE_POSITIVES	5	6	8	9	9	11	11	11	12	12	12	12	12	12	12	13	13	14	14	16	19	19	19	19	20	20	21	21	23	23	23	23	23	23	23	23	23	24	24	25	25	26	26	26	26	26	26
25	0.748408	NUM_TRUE_POSITIVES	1	1	7	7	7	7	7	7	7	7	7	7	9	9	10	11	13	13	13	15	15	15	15	15	15	15	15	15	17	17	17	17	17	17	17	17	17	17	17	17	17	17	18	18	18	18	18
25	0.774969	NUM_TRUE_POSITIVES	4	4	5	6	8	9	9	10	10	10	11	11	13	14	14	14	14	14	14	16	16	18	18	18	19	20	20	20	20	20	20	20	20	20	20	20	20	21	21	21	21	21	21	21	21	22	23
25	0.789576	NUM_TRUE_POSITIVES	1	5	11	11	12	14	16	16	16	16	16	17	17	17	18	18	18	18	18	18	18	19	19	20	20	20	20	20	20	20	20	21	21	21	21	21	21	21	21	22	23	23	23	23	23	23	23
25	0.769538	NUM_TRUE_POSITIVES	3	5	8	9	10	10	10	13	13	13	13	13	14	14	14	14	14	14	14	14	15	15	15	18	18	19	19	19	20	20	21	21	21	21	22	22	22	22	24	24	24	24	24	24	24	25	25
25	0.795069	NUM_TRUE_POSITIVES	2	5	12	14	16	16	16	16	17	18	19	20	20	20	20	21	23	23	23	24	24	24	24	24	24	24	25	25	28	28	28	28	28	29	29	30	30	30	30	30	30	30	30	30	31	31	31
25	0.777778	NUM_TRUE_POSITIVES	0	4	4	14	14	14	15	15	15	16	16	16	16	16	18	20	20	20	20	20	20	20	20	21	22	22	22	22	22	22	23	23	24	24	24	24	24	24	24	24	26	26	26	26	26	26	26
25	0.786673	NUM_TRUE_POSITIVES	2	5	5	5	8	10	10	11	11	11	11	12	12	13	14	14	14	14	14	14	14	16	19	20	20	20	20	20	20	20	20	20	20	20	20	22	22	22	22	22	22	22	22	22	22	22	22
25	0.79897	NUM_TRUE_POSITIVES	0	9	9	9	11	11	11	11	11	11	11	14	14	15	18	19	19	19	19	19	19	20	20	20	20	20	20	20	20	20	20	20	21	21	21	22	23	23	23	23	23	23	24	26	26	27	29
25	0.783427	NUM_TRUE_POSITIVES	5	8	9	10	10	10	11	12	12	12	12	14	14	15	16	18	19	21	21	21	21	21	21	22	22	23	23	23	23	23	25	25	25	25	25	25	25	25	25	25	25	25	26	27	27	27	27
25	0.786673	NUM_TRUE_POSITIVES	0	8	8	9	11	11	12	12	13	15	15	15	15	15	15	16	17	17	17	17	18	19	19	19	19	19	19	19	19	19	19	19	21	23	23	23	24	24	24	24	25	25	25	25	26	26	26
25	0.768789	NUM_TRUE_POSITIVES	3	6	8	9	11	11	11	12	12	12	12	12	15	15	15	15	15	15	15	16	17	17	18	18	18	18	18	18	18	19	21	21	21	21	22	22	22	22	22	22	22	22	22	22	22	22	23
25	0.769788	NUM_TRUE_POSITIVES	1	5	7	7	8	8	9	11	13	13	15	15	15	15	15	15	18	18	18	19	19	20	20	21	22	22	22	22	22	22	22	23	23	23	23	24	24	24	24	24	24	24	24	24	24	24	24
25	0.762484	NUM_TRUE_POSITIVES	0	2	4	4	5	5	5	6	7	10	10	10	10	10	11	11	13	13	13	13	13	13	14	15	15	15	15	15	15	16	16	17	17	17	17	17	18	18	19	19	20	22	22	22	22	22	22
25	0.76932	NUM_TRUE_POSITIVES	1	7	9	9	9	9	9	9	10	10	11	11	11	11	14	16	17	18	18	18	20	20	22	22	22	22	22	22	22	23	23	24	24	24	24	24	24	24	26	26	26	26	26	26	26	26	26
25	0.775718	NUM_TRUE_POSITIVES	7	8	8	8	10	10	10	11	13	13	13	15	16	17	17	18	21	22	23	23	23	24	24	24	24	24	24	24	24	24	24	24	24	24	25	25	25	25	25	25	26	26	26	26	26	26	26
25	0.770131	NUM_TRUE_POSITIVES	0	2	4	4	4	4	6	8	8	8	8	11	11	11	11	11	11	11	11	11	11	11	11	11	11	11	12	13	14	14	14	14	14	19	19	20	20	20	20	20	20	20	20	20	21	21	21
25	0.775343	NUM_TRUE_POSITIVES	0	4	10	11	11	11	12	12	13	13	15	15	15	15	17	17	17	17	17	17	17	17	18	19	19	19	19	19	19	19	20	20	20	21	21	21	21	21	21	23	24	24	24	25	25	25	25
25	0.788452	NUM_TRUE_POSITIVES	0	6	8	14	16	17	17	17	18	18	18	18	19	20	20	22	22	22	22	23	23	23	24	25	25	26	26	27	27	27	27	28	28	29	29	29	29	29	30	30	30	30	30	30	31	31	32
25	0.759551	NUM_TRUE_POSITIVES	2	5	7	7	7	7	7	7	9	10	10	10	11	11	11	11	11	11	11	15	15	15	15	15	15	15	18	18	18	18	18	18	18	18	18	18	18	18	19	19	19	19	19	19	19	19	20
25	0.768914	NUM_TRUE_POSITIVES	1	5	11	11	11	11	11	11	13	13	15	15	15	16	17	19	21	21	21	21	21	21	24	24	27	27	27	28	28	28	28	28	28	28	28	28	28	28	28	28	28	28	28	28	28	28	28
25	0.765949	NUM_TRUE_POSITIVES	2	3	9	10	11	11	11	11	13	13	14	14	14	14	14	15	15	15	16	16	17	17	18	18	18	19	19	20	20	20	20	20	20	20	20	22	22	23	24	24	25	25	25	25	25	25	25
25	0.756492	NUM_TRUE_POSITIVES	0	3	6	9	9	10	11	11	12	12	13	13	14	14	14	14	16	18	18	18	18	20	20	20	20	20	20	20	21	21	21	21	21	21	21	21	21	22	23	23	23	23	24	25	25	25	25
25	0.747597	NUM_TRUE_POSITIVES	1	8	9	9	11	13	14	16	16	18	18	19	19	19	19	19	21	22	22	22	24	24	24	24	24	25	25	25	25	25	25	25	25	25	25	25	25	25	26	26	26	26	27	27	27	27	27
25	0.780712	NUM_TRUE_POSITIVES	0	7	8	18	18	18	18	18	18	19	19	19	19	20	20	20	20	20	20	20	20	20	21	22	24	24	24	24	24	25	25	25	26	26	26	26	26	26	26	26	27	28	28	28	28	28	28
25	0.791604	NUM_TRUE_POSITIVES	0	8	13	13	15	15	15	15	16	16	16	16	16	17	17	17	18	18	18	18	19	19	20	20	21	21	21	21	22	23	23	23	23	24	24	24	25	25	25	26	26	26	26	26	26	27	27
25	0.803059	NUM_TRUE_POSITIVES	0	9	10	10	11	12	12	12	13	13	14	14	15	16	17	19	20	21	21	21	22	22	22	22	22	22	23	23	23	23	23	24	24	25	25	25	25	25	26	27	28	28	29	29	29	29	29
25	0.769101	NUM_TRUE_POSITIVES	5	5	8	8	8	9	12	12	12	13	16	16	17	17	17	18	18	18	19	20	20	20	20	20	21	21	22	22	22	22	22	22	23	23	23	23	24	24	25	25	25	25	26	26	27	27	27
25	0.791199	NUM_TRUE_POSITIVES	2	10	10	13	13	13	13	13	14	15	15	15	16	17	17	17	17	19	19	19	19	20	20	20	20	21	21	21	21	21	21	21	21	21	21	21	24	24	24	25	25	26	27	27	27	27	27
25	0.79201	NUM_TRUE_POSITIVES	7	7	12	13	13	13	13	13	13	14	15	16	16	16	16	17	17	17	18	18	18	19	19	19	19	19	20	21	21	21	21	21	24	24	24	24	25	26	26	26	26	26	26	27	27	27	27
25	0.801124	NUM_TRUE_POSITIVES	0	6	12	13	13	13	13	14	16	18	19	20	20	20	20	20	20	20	20	21	21	21	22	24	24	24	24	24	24	24	24	24	24	24	24	25	25	25	25	25	25	25	25	25	25	25	27
25	0.795381	NUM_TRUE_POSITIVES	4	9	9	9	9	9	9	10	11	11	13	14	15	15	15	18	18	18	19	19	19	19	21	22	22	23	23	23	25	25	25	25	25	25	25	25	25	25	25	25	27	27	27	27	27	27	27
25	0.766261	NUM_TRUE_POSITIVES	1	6	6	6	9	10	10	11	12	12	13	14	14	14	14	14	14	15	15	15	16	16	16	16	16	17	17	17	18	18	18	18	18	18	18	18	18	20	20	21	22	22	22	23	23	23	23
25	0.752778	NUM_TRUE_POSITIVES	4	4	6	8	11	11	11	11	11	11	12	13	13	13	13	13	13	13	13	14	15	15	15	15	16	16	16	17	17	18	21	21	22	22	22	22	22	22	22	22	22	22	23	23	23	23	23
25	0.754338	NUM_TRUE_POSITIVES	3	10	10	10	10	11	11	11	12	12	12	13	13	13	13	13	13	14	14	14	14	15	15	15	17	17	17	17	17	18	20	20	20	20	20	20	20	20	20	20	20	20	20	20	20	20	20
25	0.795287	NUM_TRUE_POSITIVES	0	6	12	13	13	13	13	15	16	16	16	16	17	17	18	19	19	19	20	21	21	21	22	22	23	23	23	23	23	23	24	25	25	25	26	26	26	26	26	29	29	29	29	29	29	29	29
25	0.774157	NUM_TRUE_POSITIVES	0	7	8	9	13	13	13	13	13	14	14	15	16	16	16	16	16	16	16	19	19	19	19	19	19	19	19	19	19	20	22	22	22	23	23	24	24	24	24	24	25	25	25	25	25	25	25
25	0.747285	NUM_TRUE_POSITIVES	1	9	12	12	12	12	15	15	15	15	15	16	16	17	18	18	18	18	20	21	21	21	21	21	21	21	21	21	22	22	22	22	22	22	22	22	22	22	22	22	22	22	22	22	22	22	22
25	0.796723	NUM_TRUE_POSITIVES	9	9	13	13	13	14	14	15	15	15	16	17	18	18	18	18	19	19	20	20	21	22	22	23	23	23	25	25	25	25	25	25	25	25	25	26	26	26	26	26	26	26	26	26	26	27	27
25	0.773408	NUM_TRUE_POSITIVES	6	8	8	8	10	11	12	13	15	15	15	15	15	15	18	18	21	21	21	21	21	21	21	21	21	21	21	21	21	21	22	22	22	22	22	22	22	22	22	22	22	22	24	25	25	26	26
25	0.750312	NUM_TRUE_POSITIVES	1	6	9	14	14	14	14	14	14	15	15	15	16	16	17	17	17	17	17	17	17	17	17	18	18	18	18	19	19	19	19	19	19	21	21	21	22	24	24	25	25	25	26	26	26	27	28
25	0.783864	NUM_TRUE_POSITIVES	6	9	9	9	11	14	14	17	17	18	19	21	22	22	23	23	23	23	23	23	23	23	23	23	23	23	23	23	23	23	23	23	23	23	24	24	24	24	24	24	24	24	24	24	25	26	26
25	0.768446	NUM_TRUE_POSITIVES	1	7	8	11	13	13	15	15	15	16	16	16	16	17	17	17	17	17	17	17	17	18	18	18	18	20	20	20	21	21	21	21	21	21	21	21	21	21	21	22	24	24	24	24	24	24	24
25	0.750905	NUM_TRUE_POSITIVES	3	8	12	12	13	13	13	13	13	18	18	18	18	18	18	18	19	19	19	19	19	19	19	19	19	20	20	20	20	20	20	21	21	21	21	21	21	21	22	23	23	23	23	23	23	23	23
25	0.765325	NUM_TRUE_POSITIVES	0	5	7	10	10	10	10	11	12	12	12	13	14	16	16	16	16	16	18	19	20	20	20	21	21	21	21	21	21	21	21	21	21	21	21	21	22	22	23	23	23	23	23	23	23	23	24
25	0.754151	NUM_TRUE_POSITIVES	9	9	10	11	11	12	12	14	14	14	14	14	14	14	14	14	15	15	16	16	16	16	16	17	18	19	19	20	20	20	20	20	20	20	20	20	20	20	20	20	20	20	20	20	20	21	21
25	0.729838	NUM_TRUE_POSITIVES	0	4	6	6	6	9	9	10	10	10	10	13	13	14	14	15	15	16	17	17	17	17	18	18	18	18	18	19	19	19	19	19	19	19	19	19	19	19	20	20	20	20	20	20	20	20	20
25	0.812765	NUM_TRUE_POSITIVES	5	8	8	9	12	12	12	12	16	17	17	17	17	17	17	18	19	19	21	21	24	24	26	26	26	27	27	27	27	27	27	27	27	27	28	28	29	29	30	30	30	30	30	30	30	30	30
25	0.764201	NUM_TRUE_POSITIVES	4	6	9	9	9	9	9	9	10	10	12	12	16	17	18	19	20	22	22	22	22	22	22	24	24	24	24	24	24	24	24	24	24	24	24	25	25	25	25	25	25	25	25	25	25	25	25
25	0.76367	NUM_TRUE_POSITIVES	1	7	9	9	11	11	11	11	11	11	11	12	13	14	15	15	16	17	17	17	17	17	17	17	17	17	17	18	18	18	19	19	19	19	19	19	20	20	20	20	20	21	21	21	21	21	22
25	0.733427	NUM_TRUE_POSITIVES	0	3	4	5	9	9	11	11	12	13	13	13	14	14	16	16	16	16	16	16	16	16	16	18	18	19	19	19	19	19	19	19	20	21	21	21	21	21	21	21	21	21	21	21	21	21	21
25	0.792541	NUM_TRUE_POSITIVES	1	10	10	10	11	12	13	15	15	15	17	17	20	20	20	20	20	20	20	20	20	21	21	21	21	21	21	22	22	22	22	22	23	23	23	23	23	23	23	23	23	23	23	23	23	23	23
25	0.796723	NUM_TRUE_POSITIVES	6	11	11	11	12	13	13	13	13	13	13	13	14	15	15	15	15	15	16	20	20	21	22	22	22	23	23	23	23	23	24	25	25	25	25	25	26	26	26	26	26	26	26	26	26	26	26
25	0.762016	NUM_TRUE_POSITIVES	4	5	5	8	8	8	8	8	9	10	10	11	12	12	12	13	14	14	14	14	15	15	15	15	15	15	17	17	17	17	18	18	18	18	18	19	19	20	20	20	20	20	20	20	20	20	20
25	0.792946	NUM_TRUE_POSITIVES	0	5	8	8	10	10	10	10	10	10	11	13	14	16	17	17	19	19	19	19	19	20	20	20	21	22	22	23	23	23	23	23	23	23	24	24	24	24	24	24	24	24	24	24	24	24	24
25	0.775531	NUM_TRUE_POSITIVES	5	7	9	9	9	9	10	10	10	10	12	15	17	19	20	21	21	21	21	21	21	21	21	21	21	22	22	22	22	22	23	23	23	24	24	24	24	24	24	24	24	25	25	26	27	27	27
25	0.771973	NUM_TRUE_POSITIVES	4	5	6	7	8	11	11	12	13	13	13	14	14	14	14	17	18	20	20	20	20	20	20	21	21	21	21	22	24	24	24	24	24	24	24	24	25	25	25	25	25	25	25	25	25	25	25
25	0.776873	NUM_TRUE_POSITIVES	2	4	8	8	8	11	11	12	12	12	13	13	13	13	13	13	14	15	15	15	16	16	16	16	16	16	16	16	16	17	17	17	17	17	17	17	17	17	17	20	20	20	22	22	23	23	23
25	0.748814	NUM_TRUE_POSITIVES	0	5	5	5	6	7	7	7	10	11	11	11	11	11	11	11	11	12	13	13	13	13	13	14	14	14	16	16	16	16	16	16	16	16	17	19	19	19	21	21	22	22	22	22	22	22	22
25	0.764856	NUM_TRUE_POSITIVES	1	8	12	12	12	12	12	13	13	13	14	14	14	15	15	15	15	15	15	15	16	19	19	19	19	19	19	21	21	21	21	21	21	21	21	21	21	21	21	21	21	21	21	21	21	21	21
25	0.805119	NUM_TRUE_POSITIVES	1	13	13	13	15	16	16	16	16	16	18	18	19	19	19	22	22	24	24	24	24	24	24	24	24	24	24	24	24	25	27	28	28	28	28	28	28	28	28	28	29	30	30	30	30	30	30
25	0.779213	NUM_TRUE_POSITIVES	3	7	8	14	14	14	14	15	17	17	17	17	17	17	17	18	18	18	18	18	18	18	18	20	22	22	24	24	24	24	24	25	26	26	26	27	27	27	27	27	27	27	27	27	27	27	27
25	0.785674	NUM_TRUE_POSITIVES	1	9	9	9	10	10	11	12	14	14	14	15	15	15	16	17	17	17	17	17	17	19	19	19	19	19	20	20	20	20	20	20	20	20	20	20	20	20	20	20	20	20	20	20	21	21	24
25	0.78118	NUM_TRUE_POSITIVES	3	8	8	9	9	12	12	12	15	15	16	16	17	18	19	19	19	19	19	19	19	19	19	20	20	20	20	21	21	21	21	21	21	22	22	22	23	23	24	26	26	26	26	26	26	26	26
25	0.789544	NUM_TRUE_POSITIVES	3	6	9	9	13	13	13	14	15	15	15	15	16	17	18	18	18	18	18	19	21	21	22	22	22	22	22	22	22	22	22	22	22	23	23	23	23	23	23	23	23	23	24	24	24	24	24
25	0.783645	NUM_TRUE_POSITIVES	0	11	11	12	13	13	13	13	14	14	14	14	15	15	15	15	16	16	16	18	18	18	18	18	18	19	19	19	19	19	19	20	20	22	22	22	22	23	25	26	26	26	27	27	27	27	27
25	0.761642	NUM_TRUE_POSITIVES	4	4	4	6	9	10	10	13	14	14	14	14	15	15	16	16	16	16	17	17	18	18	19	20	20	20	20	20	22	23	23	23	24	24	24	24	24	24	25	25	25	27	27	27	27	27	27
25	0.779869	NUM_TRUE_POSITIVES	2	10	10	12	12	12	12	12	12	12	13	14	14	15	16	16	16	17	17	18	19	19	19	19	21	21	21	21	22	22	22	22	22	23	23	24	24	24	24	24	25	25	25	26	26	27	27
25	0.802684	NUM_TRUE_POSITIVES	1	11	12	12	14	15	15	15	15	16	16	17	18	19	19	19	20	20	23	25	25	26	26	26	26	26	26	26	27	27	27	27	27	27	27	27	27	28	28	29	29	29	30	30	30	30	30
[truncated: 487 more columns]
