# Supplementary material for: Genome-wide computational identification of functional RNA elements in Trypanosoma brucei
Source: BMC Genomics. 2009 Aug 4;10:355. doi: 10.1186/1471-2164-10-355 (PMC2907701; doi:10.1186/1471-2164-10-355)
Supplement: Additional file 6 — Function prediction using regulatory motifs. This ZIP compressed file should be unpacked before viewing its contents. The results for prediction of each pathway are presented in a separate folder, named after the accession number of that pathway in KEGG database. Each folder contains several files named "validation.N.out", each of which represents the results of a hundred times two-fold cross-validation for that pathway, using N predicted motifs. Each cross-validation is shown in one row; plotting each row against the number of false positives will result in the ROC curve associated with the corresponding cross-validation experiment. The trained network is stored in "total.out", in which motifs are ordered according to their prediction power. L(α|MOTIF): the likelihood of being in pathway α given that the indicated motif is present in the indicated location of an mRNA; L(α|MOTIF): the likelihood of being in pathway α given that the indicated motif is NOT present in the indicated location of an mRNA. [file 1471-2164-10-355-S6.zip › tbr_KEGG_predict/001.tbr04070/validation.026.out]

Current time: Tue Feb 03 11:56:41 2009
This cluster: tbr04070
A 2-fold validation was used.
************************ VALIDATION ***********************
NUM_CLASSIFIERS	AUC	NUM_FALSE_POSITIVES	1	2	3	4	5	6	7	8	9	10	11	12	13	14	15	16	17	18	19	20	21	22	23	24	25	26	27	28	29	30	31	32	33	34	35	36	37	38	39	40	41	42	43	44	45	46	47
26	0.755993	NUM_TRUE_POSITIVES	5	11	13	13	13	13	14	14	14	14	14	14	14	14	14	14	15	15	15	16	16	16	17	19	19	19	21	21	21	21	21	22	22	22	22	22	22	22	22	22	22	22	22	23	23	23	23
26	0.792603	NUM_TRUE_POSITIVES	0	4	4	8	9	9	9	11	12	12	12	12	12	13	15	16	16	16	16	17	20	20	20	20	20	20	21	21	21	22	24	25	25	25	25	25	25	25	26	26	26	26	26	26	26	26	26
26	0.796067	NUM_TRUE_POSITIVES	6	10	10	12	12	13	15	15	15	15	15	15	15	15	15	15	15	16	21	21	21	22	22	22	22	23	23	23	24	24	24	24	24	25	25	28	28	28	28	28	28	28	28	28	28	28	28
26	0.801873	NUM_TRUE_POSITIVES	0	3	3	7	7	7	7	7	9	9	9	9	13	16	16	16	16	16	20	22	22	22	22	22	23	24	24	25	25	25	25	25	25	25	25	25	25	25	25	25	25	27	27	28	28	28	28
26	0.749064	NUM_TRUE_POSITIVES	1	6	6	8	10	10	11	13	13	14	15	15	15	16	17	17	17	17	17	17	17	19	19	19	19	19	19	20	20	20	20	20	20	20	20	20	20	20	21	21	21	21	21	21	21	21	23
26	0.705243	NUM_TRUE_POSITIVES	5	7	7	7	8	8	8	8	9	9	9	11	11	11	11	11	12	12	12	12	12	13	13	13	13	13	13	14	14	14	14	14	14	16	16	18	18	18	18	18	18	18	18	19	19	19	20
26	0.789232	NUM_TRUE_POSITIVES	0	5	7	7	8	8	8	8	8	9	9	10	11	14	14	16	16	17	17	17	17	18	18	18	18	18	18	20	21	21	21	21	22	22	22	22	22	23	23	23	23	23	23	23	24	24	25
26	0.762484	NUM_TRUE_POSITIVES	3	4	4	5	8	11	13	13	13	14	14	14	14	14	14	16	16	16	16	16	16	16	16	17	18	18	19	19	19	19	19	19	19	19	20	20	21	21	21	21	21	21	21	23	24	24	24
26	0.7647	NUM_TRUE_POSITIVES	1	6	6	8	9	9	9	10	10	11	12	14	15	15	15	15	16	16	16	16	17	19	19	19	19	20	20	20	21	21	22	22	22	22	22	23	23	23	23	23	23	23	23	24	24	24	25
26	0.75437	NUM_TRUE_POSITIVES	6	10	10	11	11	12	14	14	14	15	15	15	15	15	15	15	16	18	19	19	19	19	19	19	19	19	20	21	21	21	21	21	21	21	21	21	21	21	21	21	22	23	25	25	25	25	25
26	0.774782	NUM_TRUE_POSITIVES	1	7	8	8	9	9	9	9	10	10	10	10	10	10	10	12	12	13	15	15	15	15	15	16	16	16	16	16	16	16	16	16	16	16	16	17	17	18	18	18	18	19	20	20	20	20	20
26	0.772347	NUM_TRUE_POSITIVES	0	6	8	10	11	11	12	12	12	12	13	13	13	13	15	15	15	15	15	15	15	15	20	20	20	20	20	20	22	22	22	22	22	22	23	23	23	23	23	23	23	23	23	23	23	23	23
26	0.741698	NUM_TRUE_POSITIVES	4	9	9	9	9	9	9	10	11	12	14	15	15	15	16	16	16	16	16	16	16	16	17	19	19	19	19	19	20	20	20	20	20	20	20	20	20	20	20	20	20	20	20	20	20	20	20
26	0.782459	NUM_TRUE_POSITIVES	2	6	13	13	13	15	15	16	16	16	16	16	17	17	17	17	18	23	23	24	24	24	24	24	24	24	24	24	24	24	24	24	25	26	26	27	28	29	29	29	29	29	29	29	29	29	29
26	0.720662	NUM_TRUE_POSITIVES	1	7	9	9	9	10	11	12	12	12	13	13	13	13	16	16	16	16	16	16	16	16	16	16	16	16	16	17	18	18	18	18	18	18	19	19	19	19	19	19	19	19	19	19	19	21	21
26	0.783677	NUM_TRUE_POSITIVES	5	7	8	9	11	11	13	13	13	15	16	16	17	17	17	17	17	17	18	18	18	19	19	19	19	19	21	21	21	21	22	22	23	23	23	24	24	24	24	25	25	25	25	25	25	25	25
26	0.753464	NUM_TRUE_POSITIVES	1	3	6	7	8	8	8	9	10	10	11	11	12	12	15	15	15	15	15	19	20	20	20	20	20	20	21	21	21	21	21	21	22	22	22	22	22	22	22	22	23	23	23	23	23	23	23
26	0.786985	NUM_TRUE_POSITIVES	6	6	7	9	13	15	17	17	17	18	18	18	18	18	18	18	19	19	19	20	21	23	23	23	23	23	24	24	24	24	24	25	26	27	27	27	27	27	27	27	27	27	27	27	27	27	27
26	0.756149	NUM_TRUE_POSITIVES	4	4	4	4	4	5	9	9	11	11	11	11	11	11	11	11	11	11	12	13	14	15	15	16	16	17	17	17	17	17	17	17	17	17	17	17	17	17	17	17	17	17	17	17	17	17	17
26	0.776685	NUM_TRUE_POSITIVES	1	2	6	10	10	10	11	11	11	11	11	15	15	15	15	16	18	18	18	18	18	18	18	18	20	20	20	20	20	20	20	20	20	20	20	20	20	20	20	20	20	20	20	20	20	20	20
26	0.753371	NUM_TRUE_POSITIVES	5	10	10	10	10	11	12	14	14	15	15	15	18	18	18	18	18	18	18	18	18	18	18	20	20	20	20	20	20	21	21	21	22	22	22	22	22	22	22	22	22	22	22	22	22	23	23
26	0.799532	NUM_TRUE_POSITIVES	1	9	9	12	13	13	13	16	16	17	17	18	18	19	20	21	21	21	21	21	21	22	23	23	23	24	24	24	24	24	24	25	25	28	28	28	28	28	28	28	28	28	28	28	29	29	29
26	0.786735	NUM_TRUE_POSITIVES	0	4	6	6	6	9	12	12	13	13	13	14	15	16	16	16	17	17	17	18	18	18	18	18	19	19	19	19	19	19	19	19	20	20	20	20	20	20	20	20	22	22	25	25	25	25	25
26	0.779713	NUM_TRUE_POSITIVES	4	7	7	9	9	9	9	11	12	12	12	15	15	15	15	15	16	18	18	18	18	18	18	19	19	20	22	22	22	22	23	23	23	23	23	23	23	23	23	23	23	23	23	23	23	23	24
26	0.758084	NUM_TRUE_POSITIVES	1	6	10	11	12	12	13	13	13	14	14	16	16	17	17	19	19	19	19	19	22	22	22	22	22	22	22	22	23	23	23	23	23	23	23	23	23	23	23	23	23	23	23	23	24	25	25
26	0.800281	NUM_TRUE_POSITIVES	0	6	8	8	8	8	13	13	15	15	15	15	15	15	17	17	17	17	17	17	18	20	23	23	23	23	23	23	23	23	23	23	23	23	23	23	23	23	23	23	23	24	24	24	24	24	24
26	0.789357	NUM_TRUE_POSITIVES	8	8	9	10	11	12	13	15	15	15	15	17	18	20	21	21	21	21	21	22	23	24	26	26	27	27	27	27	27	27	27	27	27	27	27	27	27	27	27	27	27	27	28	28	28	28	28
26	0.779744	NUM_TRUE_POSITIVES	6	7	10	11	13	14	14	14	14	15	16	18	18	18	19	20	20	20	20	20	20	20	20	21	21	21	21	22	24	24	24	24	24	24	24	24	24	24	25	25	25	25	25	25	25	25	25
26	0.792603	NUM_TRUE_POSITIVES	4	7	12	12	13	13	13	13	13	14	14	16	18	18	18	18	20	21	21	21	21	21	22	22	22	22	22	22	22	23	25	25	25	26	27	27	27	27	27	27	27	28	28	28	28	28	28
26	0.771099	NUM_TRUE_POSITIVES	1	6	6	9	9	9	10	11	13	15	16	16	16	16	19	19	19	20	21	21	21	21	21	21	21	21	21	21	21	21	22	22	22	22	22	22	22	23	23	23	23	24	24	24	24	24	24
26	0.785643	NUM_TRUE_POSITIVES	1	15	15	16	17	17	17	17	17	17	17	17	17	18	19	19	19	19	19	20	20	20	20	20	20	20	20	20	20	20	21	21	21	21	22	22	23	23	24	24	24	24	24	26	26	26	26
26	0.777434	NUM_TRUE_POSITIVES	5	6	6	8	9	9	11	11	12	12	12	12	12	12	13	13	13	14	14	14	18	19	19	20	20	20	22	22	22	22	23	23	23	23	23	23	23	23	24	25	25	26	26	26	26	26	26
26	0.758645	NUM_TRUE_POSITIVES	1	3	7	7	7	7	8	8	8	8	8	8	11	11	11	14	14	17	17	17	17	18	19	19	19	21	21	21	21	21	21	22	22	22	22	22	22	22	22	22	23	23	23	23	24	24	24
26	0.772878	NUM_TRUE_POSITIVES	4	4	5	6	8	8	9	9	10	10	10	11	11	14	14	15	15	15	15	16	16	17	18	18	18	18	19	20	20	20	20	20	20	20	20	20	20	20	20	21	21	21	21	21	21	21	21
26	0.787079	NUM_TRUE_POSITIVES	1	6	13	13	13	14	16	16	16	16	16	16	16	17	18	18	18	18	18	18	18	18	18	20	20	20	20	20	20	20	20	21	22	22	22	22	22	22	22	22	22	22	22	23	24	24	24
26	0.769881	NUM_TRUE_POSITIVES	3	5	8	9	10	10	10	13	13	13	13	13	14	14	14	14	14	15	15	15	15	15	15	18	18	19	19	19	19	20	20	20	21	22	22	22	22	22	22	24	24	24	24	24	24	24	25
26	0.794288	NUM_TRUE_POSITIVES	1	2	12	13	15	16	16	16	16	16	17	17	18	20	20	20	20	20	21	24	24	24	24	24	24	25	25	25	28	28	28	28	28	29	29	29	29	29	30	31	31	31	31	31	31	31	31
26	0.780212	NUM_TRUE_POSITIVES	0	5	5	13	14	14	15	15	15	15	16	16	17	19	19	20	20	20	20	20	20	20	20	20	21	21	21	21	22	22	23	23	23	23	23	24	24	24	24	24	24	24	24	24	24	26	26
26	0.784145	NUM_TRUE_POSITIVES	2	5	5	5	8	10	10	11	11	11	11	12	12	13	14	14	14	14	14	14	14	16	19	20	20	20	20	20	20	20	20	20	20	20	20	20	22	22	22	22	22	22	22	22	22	22	22
26	0.797347	NUM_TRUE_POSITIVES	0	5	9	9	11	11	11	11	11	11	11	14	14	15	18	19	19	19	20	20	20	20	21	21	21	21	21	21	21	21	21	21	21	21	21	21	22	23	23	23	23	23	23	24	26	26	27
26	0.783115	NUM_TRUE_POSITIVES	6	8	9	10	10	11	11	12	12	12	14	14	14	15	16	18	19	21	21	21	21	21	21	21	23	23	23	23	25	25	25	25	25	25	25	25	25	25	25	26	26	26	26	26	26	27	27
26	0.783396	NUM_TRUE_POSITIVES	0	6	8	8	8	9	11	12	12	13	15	15	15	15	15	15	16	17	17	17	18	19	19	19	19	19	19	19	19	19	19	19	19	19	21	23	23	23	24	24	24	24	25	25	25	25	25
26	0.774095	NUM_TRUE_POSITIVES	4	8	10	11	13	13	13	13	13	13	13	13	13	15	15	15	15	16	16	16	17	17	17	18	18	18	18	20	20	20	20	21	21	21	21	21	22	22	22	22	22	22	22	22	22	22	22
26	0.768446	NUM_TRUE_POSITIVES	1	5	7	7	8	8	9	11	13	13	15	15	15	15	15	15	18	18	18	19	19	20	20	21	21	22	22	22	22	22	22	22	23	23	23	23	24	25	25	25	25	25	25	25	25	25	25
26	0.763077	NUM_TRUE_POSITIVES	0	2	4	4	5	5	6	7	8	11	11	11	11	11	12	12	14	14	14	14	14	14	15	16	16	16	16	16	16	17	17	17	17	17	17	17	18	18	19	19	20	22	22	22	22	22	22
26	0.76779	NUM_TRUE_POSITIVES	1	7	9	9	9	9	9	9	10	10	11	11	11	11	14	16	17	18	18	18	19	20	20	21	22	22	22	22	22	23	23	24	24	24	24	24	24	24	26	26	26	26	26	26	26	26	26
26	0.774719	NUM_TRUE_POSITIVES	7	8	8	8	10	10	10	11	13	13	13	15	15	17	17	18	20	21	23	23	23	24	24	24	24	24	25	25	25	25	25	25	25	25	25	25	25	25	25	25	26	26	26	26	26	26	26
26	0.760487	NUM_TRUE_POSITIVES	0	3	4	4	4	5	8	8	8	8	9	9	9	10	10	11	11	11	13	13	13	13	13	13	13	13	14	14	14	14	14	14	14	14	15	15	15	15	16	17	18	18	18	18	20	20	20
26	0.774813	NUM_TRUE_POSITIVES	0	4	10	11	11	11	12	12	13	13	15	15	15	15	17	17	17	17	17	17	17	17	18	19	19	19	19	19	19	19	20	20	20	21	21	21	21	21	21	23	24	24	24	25	25	25	25
26	0.787672	NUM_TRUE_POSITIVES	0	6	8	14	16	17	17	17	18	18	18	18	19	20	20	22	22	22	22	23	23	23	24	25	25	26	26	27	27	27	27	28	28	29	29	29	29	29	30	30	30	30	30	30	31	31	32
26	0.75902	NUM_TRUE_POSITIVES	2	5	7	7	7	7	7	7	9	10	10	10	11	11	11	11	11	11	11	15	15	15	15	15	15	15	19	19	19	19	19	19	19	19	19	19	19	19	19	19	19	20	20	20	20	20	20
26	0.781055	NUM_TRUE_POSITIVES	2	4	13	13	13	13	13	13	13	13	13	15	15	16	17	19	19	19	19	19	19	20	20	20	20	22	22	25	25	25	27	27	27	27	27	27	27	27	27	27	27	27	27	27	27	27	28
26	0.762734	NUM_TRUE_POSITIVES	2	3	9	11	11	11	11	11	11	13	13	13	13	14	14	14	15	15	15	16	16	18	18	18	18	18	19	20	20	20	20	20	20	20	20	20	21	22	24	24	24	24	24	25	25	25	25
26	0.75618	NUM_TRUE_POSITIVES	0	3	6	9	9	10	12	12	12	12	13	13	14	14	14	14	16	18	18	18	18	20	20	20	20	20	20	20	21	21	21	21	21	21	21	21	21	22	23	23	23	23	23	24	24	24	24
26	0.751186	NUM_TRUE_POSITIVES	1	8	9	10	10	11	14	17	17	19	19	19	20	20	20	20	20	21	22	22	24	24	24	24	24	24	24	24	24	26	26	26	26	26	26	26	26	27	27	27	27	27	27	27	27	27	27
26	0.780961	NUM_TRUE_POSITIVES	0	8	9	20	20	20	20	20	21	21	21	21	22	22	22	22	22	22	22	22	22	23	23	24	25	25	25	25	25	25	25	27	27	27	27	27	27	27	27	27	27	27	27	28	28	28	28
26	0.789263	NUM_TRUE_POSITIVES	0	8	13	13	13	15	15	15	15	16	16	16	16	16	16	17	17	18	18	18	18	19	19	20	20	21	21	21	21	22	23	23	23	24	24	24	25	25	25	26	26	26	26	26	26	27	27
26	0.802372	NUM_TRUE_POSITIVES	0	9	10	10	10	11	12	12	13	13	14	14	15	17	17	19	20	21	21	22	22	22	22	22	22	22	23	23	23	23	23	24	24	24	25	25	25	25	26	26	28	28	29	29	29	29	29
26	0.768508	NUM_TRUE_POSITIVES	5	5	8	8	8	9	12	12	12	13	16	16	17	17	17	18	18	18	20	20	20	20	20	20	20	21	22	22	22	22	22	22	22	23	23	23	23	24	24	25	25	26	26	26	27	27	27
26	0.791635	NUM_TRUE_POSITIVES	2	10	10	13	13	13	13	13	14	15	15	15	16	17	17	17	17	19	19	19	19	20	20	21	21	22	22	22	22	22	22	22	22	22	22	22	24	24	24	24	25	26	27	27	27	27	27
26	0.797191	NUM_TRUE_POSITIVES	9	9	10	14	14	14	14	14	14	14	14	15	16	16	16	16	16	17	18	19	19	19	19	19	20	20	21	22	22	22	22	22	24	24	24	24	26	26	26	27	27	27	27	27	27	27	27
26	0.799594	NUM_TRUE_POSITIVES	0	6	12	13	13	13	13	14	16	18	19	20	20	20	20	20	20	20	20	21	21	21	22	24	24	24	24	24	24	24	24	24	24	24	24	25	25	25	25	25	25	25	25	25	25	25	25
26	0.794881	NUM_TRUE_POSITIVES	4	9	9	10	10	10	10	10	10	11	13	14	15	15	15	18	18	18	19	19	19	19	21	22	22	22	23	23	25	25	25	25	25	25	25	25	25	25	25	25	27	27	27	27	27	27	27
26	0.764763	NUM_TRUE_POSITIVES	1	6	6	6	7	10	10	10	11	12	12	13	14	14	14	14	14	15	15	15	16	16	16	16	16	17	17	17	18	18	18	18	18	18	18	18	18	20	20	21	22	22	22	23	23	23	23
26	0.760518	NUM_TRUE_POSITIVES	5	5	7	8	9	14	14	14	14	14	15	15	17	17	17	17	17	18	18	18	18	18	19	20	20	20	21	21	21	22	22	22	23	23	24	24	24	24	24	25	25	25	25	25	25	25	25
26	0.753839	NUM_TRUE_POSITIVES	3	10	10	10	10	11	11	11	11	12	12	13	14	14	14	14	14	14	15	15	15	15	16	16	18	18	18	18	18	19	20	20	20	20	20	20	20	20	20	20	20	20	20	20	20	20	20
26	0.798439	NUM_TRUE_POSITIVES	0	8	12	12	13	13	13	17	17	17	17	17	17	18	18	19	19	19	21	21	21	21	21	21	21	22	22	23	23	23	23	23	24	24	25	25	25	25	26	26	26	26	27	29	29	29	29
26	0.773564	NUM_TRUE_POSITIVES	0	7	8	9	13	13	13	13	13	14	14	14	15	16	16	16	16	16	16	16	19	19	19	19	19	19	19	19	19	20	20	22	22	23	24	24	24	24	24	24	25	25	25	25	25	25	25
26	0.745381	NUM_TRUE_POSITIVES	1	9	12	12	12	12	12	14	15	15	15	16	16	17	18	18	18	18	20	20	21	21	21	21	21	21	21	21	21	22	22	22	22	22	22	22	22	22	22	22	22	22	22	22	22	22	22
26	0.793477	NUM_TRUE_POSITIVES	8	8	13	14	14	14	15	15	15	16	17	17	18	18	18	18	18	18	20	20	20	20	21	21	22	23	23	24	24	25	25	25	25	25	25	25	25	25	25	26	26	26	26	26	26	26	26
26	0.773908	NUM_TRUE_POSITIVES	6	8	8	8	10	12	12	13	15	15	15	15	15	15	15	18	18	21	21	21	21	21	21	21	21	21	21	21	21	21	22	22	22	22	22	22	22	22	22	22	22	22	24	25	25	26	26
26	0.749313	NUM_TRUE_POSITIVES	1	6	9	14	14	14	14	14	14	15	15	15	16	16	17	17	17	17	17	17	17	17	17	18	18	18	18	19	19	19	19	19	19	21	21	21	22	24	24	25	25	25	26	26	26	27	28
26	0.777653	NUM_TRUE_POSITIVES	7	9	10	10	10	10	10	12	15	16	17	17	19	21	21	21	21	21	21	22	23	23	23	23	24	24	24	24	24	24	24	24	24	24	24	24	24	24	24	24	24	24	24	24	24	24	24
26	0.76623	NUM_TRUE_POSITIVES	1	9	9	10	13	14	15	16	16	16	16	17	17	17	17	17	17	17	17	17	18	18	18	18	20	21	21	21	21	21	21	21	22	22	22	22	22	22	22	22	22	22	22	24	24	24	24
26	0.750156	NUM_TRUE_POSITIVES	3	8	12	12	13	13	13	13	13	18	18	18	18	18	18	18	19	19	19	19	19	19	19	19	19	20	20	20	20	20	20	21	21	21	21	21	21	21	22	23	23	23	23	23	23	23	23
26	0.764014	NUM_TRUE_POSITIVES	0	5	7	10	10	10	10	11	12	12	12	13	13	14	16	16	16	16	16	18	19	20	20	20	21	21	21	21	21	21	21	21	21	21	21	21	21	21	23	23	23	23	23	23	23	23	23
26	0.753496	NUM_TRUE_POSITIVES	9	9	10	11	11	12	12	14	14	14	14	14	14	14	14	14	15	15	16	16	16	16	16	17	18	19	19	20	20	20	20	20	20	20	20	20	20	20	20	20	20	20	20	20	20	21	21
26	0.726498	NUM_TRUE_POSITIVES	0	4	6	7	7	9	9	9	10	10	10	10	13	13	14	15	15	15	16	17	17	17	17	17	17	18	18	18	19	19	19	19	19	19	19	19	19	19	19	19	19	20	20	20	20	20	20
26	0.806149	NUM_TRUE_POSITIVES	1	11	12	13	13	14	14	14	14	19	19	19	19	19	19	19	20	20	21	21	22	25	26	26	28	28	28	28	28	28	28	28	28	29	30	30	30	30	30	30	30	30	30	30	30	30	31
26	0.761111	NUM_TRUE_POSITIVES	4	6	6	9	9	9	10	10	12	12	12	12	14	17	18	20	20	20	20	21	21	22	23	23	24	24	24	24	24	24	24	24	24	24	25	25	26	26	26	26	26	26	26	26	26	26	26
26	0.763514	NUM_TRUE_POSITIVES	1	9	10	11	12	12	12	12	12	14	14	14	14	14	15	17	17	18	18	18	18	18	18	18	18	18	18	19	19	19	19	20	20	20	20	20	21	21	21	21	22	22	22	22	22	22	22
26	0.732179	NUM_TRUE_POSITIVES	0	3	4	5	9	9	11	11	12	12	13	13	13	14	14	16	16	16	16	16	16	16	16	16	18	19	19	19	19	19	19	19	20	21	21	21	21	21	21	21	21	21	21	21	21	21	21
26	0.791417	NUM_TRUE_POSITIVES	1	10	10	10	11	12	13	15	15	15	17	17	20	20	20	20	20	20	20	20	20	21	21	21	21	21	21	21	22	22	22	22	22	23	23	23	23	23	23	23	23	23	23	23	23	23	23
26	0.79432	NUM_TRUE_POSITIVES	6	11	11	11	11	12	13	13	13	13	13	13	13	13	14	14	15	15	15	15	16	20	20	21	22	22	22	23	23	23	23	24	25	25	25	25	25	26	26	26	26	26	26	26	26	26	26
26	0.761049	NUM_TRUE_POSITIVES	4	5	5	8	8	8	8	8	9	9	10	10	11	12	12	12	13	14	14	14	14	14	15	15	15	15	15	17	17	17	17	18	18	18	19	19	19	20	20	20	20	20	20	20	20	20	20
26	0.789326	NUM_TRUE_POSITIVES	0	5	8	8	9	10	10	10	10	10	11	12	13	15	17	17	17	19	19	19	19	19	19	19	20	20	21	21	23	23	23	23	23	23	23	23	23	23	24	24	24	24	24	24	24	24	24
26	0.775375	NUM_TRUE_POSITIVES	4	5	9	9	9	9	9	10	10	10	10	13	17	19	20	21	21	21	21	21	21	21	21	21	21	22	22	22	22	22	23	23	23	24	24	24	24	24	24	24	24	25	25	26	27	27	27
26	0.770724	NUM_TRUE_POSITIVES	4	5	6	7	8	9	11	11	12	13	13	13	14	14	14	14	14	17	18	20	20	20	20	20	21	21	21	22	24	24	24	24	24	24	24	24	25	25	25	25	25	25	25	25	25	25	25
26	0.780025	NUM_TRUE_POSITIVES	2	6	9	10	10	10	11	12	13	13	13	14	14	14	14	14	15	16	16	16	16	16	16	16	16	16	16	16	16	17	17	17	17	17	17	17	17	17	17	20	20	20	22	22	23	23	23
26	0.753371	NUM_TRUE_POSITIVES	0	5	6	6	6	7	7	9	9	10	11	11	11	11	11	11	11	11	11	14	16	16	16	16	16	16	16	16	16	16	17	17	17	17	18	19	19	19	21	22	23	23	23	23	23	23	23
26	0.762921	NUM_TRUE_POSITIVES	1	8	12	12	12	12	12	13	13	13	14	14	14	15	15	15	15	15	15	15	16	16	18	19	19	19	19	19	21	21	21	21	21	21	21	21	21	21	21	21	21	21	21	21	21	21	21
26	0.803527	NUM_TRUE_POSITIVES	1	13	13	13	15	16	16	16	16	16	16	18	18	19	19	19	20	22	22	24	24	24	24	24	24	24	24	24	24	24	24	27	28	28	28	28	28	28	28	28	28	29	30	30	30	30	30
26	0.777622	NUM_TRUE_POSITIVES	3	7	8	14	14	14	14	15	17	17	17	17	17	17	17	18	18	18	18	18	18	18	18	20	21	22	23	24	24	24	24	24	25	26	26	26	27	27	27	27	27	27	27	27	27	27	27
26	0.785893	NUM_TRUE_POSITIVES	1	9	9	10	10	10	11	11	14	14	15	15	15	15	16	17	17	17	17	17	17	19	19	19	19	19	19	20	20	20	20	20	20	20	20	20	20	20	20	20	20	20	20	20	20	20	20
26	0.779963	NUM_TRUE_POSITIVES	3	8	8	10	10	12	12	12	15	15	16	16	17	18	19	19	19	19	19	19	19	19	19	19	19	20	20	20	20	22	22	22	22	22	22	22	22	22	22	23	23	26	26	26	26	26	26
26	0.788327	NUM_TRUE_POSITIVES	3	6	9	9	13	13	13	14	15	15	15	15	16	17	18	18	18	18	18	19	21	21	22	22	22	22	22	22	22	22	22	22	22	23	23	23	23	23	23	23	23	23	24	24	24	24	24
26	0.783146	NUM_TRUE_POSITIVES	0	11	11	12	13	13	13	13	14	15	15	15	15	15	15	15	16	16	16	18	18	18	18	18	18	19	19	19	19	19	19	20	20	22	22	22	22	22	24	25	26	26	27	27	27	27	27
26	0.760331	NUM_TRUE_POSITIVES	4	4	4	7	7	9	10	10	13	14	15	15	15	16	16	17	17	17	17	18	19	19	20	21	21	21	21	23	23	24	24	24	25	25	25	25	25	25	25	26	26	28	28	28	28	28	28
26	0.778496	NUM_TRUE_POSITIVES	2	10	10	11	12	12	12	12	12	13	13	14	14	14	16	16	16	16	17	17	17	19	19	20	20	21	21	21	21	22	22	22	22	23	24	24	24	24	24	25	25	25	25	26	28	28	29
26	0.801717	NUM_TRUE_POSITIVES	1	9	11	12	14	15	15	15	15	15	16	16	17	19	19	19	19	19	19	23	25	26	26	26	26	26	26	26	26	27	27	27	27	27	27	27	27	28	28	29	29	29	29	29	30	30	30
[truncated: 487 more columns]
