# Supplementary material for: Genome-wide computational identification of functional RNA elements in Trypanosoma brucei
Source: BMC Genomics. 2009 Aug 4;10:355. doi: 10.1186/1471-2164-10-355 (PMC2907701; doi:10.1186/1471-2164-10-355)
Supplement: Additional file 6 — Function prediction using regulatory motifs. This ZIP compressed file should be unpacked before viewing its contents. The results for prediction of each pathway are presented in a separate folder, named after the accession number of that pathway in KEGG database. Each folder contains several files named "validation.N.out", each of which represents the results of a hundred times two-fold cross-validation for that pathway, using N predicted motifs. Each cross-validation is shown in one row; plotting each row against the number of false positives will result in the ROC curve associated with the corresponding cross-validation experiment. The trained network is stored in "total.out", in which motifs are ordered according to their prediction power. L(α|MOTIF): the likelihood of being in pathway α given that the indicated motif is present in the indicated location of an mRNA; L(α|MOTIF): the likelihood of being in pathway α given that the indicated motif is NOT present in the indicated location of an mRNA. [file 1471-2164-10-355-S6.zip › tbr_KEGG_predict/001.tbr04070/validation.027.out]

Current time: Tue Feb 03 11:56:41 2009
This cluster: tbr04070
A 2-fold validation was used.
************************ VALIDATION ***********************
NUM_CLASSIFIERS	AUC	NUM_FALSE_POSITIVES	1	2	3	4	5	6	7	8	9	10	11	12	13	14	15	16	17	18	19	20	21	22	23	24	25	26	27	28	29	30	31	32	33	34	35	36	37	38	39	40	41	42	43	44	45	46	47
27	0.755524	NUM_TRUE_POSITIVES	5	9	13	13	13	13	13	14	14	14	14	14	14	14	14	14	15	15	15	15	16	16	17	19	19	19	21	21	21	21	21	22	22	22	22	22	22	22	22	22	22	22	22	23	23	23	23
27	0.788733	NUM_TRUE_POSITIVES	0	4	4	8	9	9	9	12	12	12	12	12	12	13	16	16	16	16	16	17	17	20	20	20	20	20	21	21	21	21	21	22	23	25	25	25	25	25	25	25	25	25	26	26	26	26	26
27	0.795474	NUM_TRUE_POSITIVES	6	10	10	11	12	12	13	15	15	15	15	15	15	15	15	15	15	16	21	21	21	22	22	22	22	23	23	23	24	24	24	24	24	25	25	25	27	28	28	28	28	28	28	28	28	28	28
27	0.800687	NUM_TRUE_POSITIVES	0	4	4	7	7	7	7	9	9	9	9	11	13	14	15	15	15	16	19	19	19	19	20	24	24	24	24	24	25	25	25	25	25	25	25	25	26	26	26	26	26	26	27	27	27	27	28
27	0.749844	NUM_TRUE_POSITIVES	1	6	7	8	9	10	10	13	13	15	15	15	16	16	16	16	17	17	17	17	17	17	17	19	19	19	19	19	19	20	20	20	20	20	20	20	20	20	20	20	21	21	21	21	21	21	21
27	0.701561	NUM_TRUE_POSITIVES	5	8	8	8	8	8	8	8	9	9	9	11	11	11	11	11	12	12	12	12	12	13	13	13	13	13	13	14	14	14	14	14	14	14	16	16	18	18	18	18	18	18	18	18	19	19	20
27	0.78583	NUM_TRUE_POSITIVES	0	5	7	7	8	8	8	8	8	9	9	10	11	13	14	16	16	16	17	17	17	17	17	18	18	18	18	18	19	21	21	21	21	22	22	22	22	22	22	23	23	23	23	23	23	24	24
27	0.756835	NUM_TRUE_POSITIVES	3	4	4	5	7	7	11	12	12	13	13	14	14	14	14	14	14	14	16	16	16	16	16	16	17	17	17	18	18	18	18	18	18	19	19	19	19	19	19	19	20	20	21	21	21	21	21
27	0.761111	NUM_TRUE_POSITIVES	1	6	6	8	9	9	9	9	10	12	12	15	15	15	15	15	15	15	15	16	16	16	16	16	16	17	17	20	21	21	22	22	22	22	22	22	22	22	23	23	23	23	23	24	25	25	25
27	0.754151	NUM_TRUE_POSITIVES	6	10	10	10	13	14	14	14	15	15	15	15	15	15	15	16	17	18	19	19	19	19	19	19	19	19	20	20	20	21	21	21	21	21	21	21	21	21	22	22	22	22	22	22	22	23	24
27	0.771879	NUM_TRUE_POSITIVES	1	5	7	8	8	9	9	10	10	10	10	10	10	10	10	10	10	12	12	13	15	15	15	15	15	16	16	16	16	16	16	16	16	16	16	16	17	17	18	18	18	19	20	20	20	20	20
27	0.774469	NUM_TRUE_POSITIVES	0	7	9	10	11	11	11	11	12	13	13	13	13	13	14	15	15	15	15	15	16	16	16	16	19	19	19	19	21	21	21	22	22	22	23	23	23	23	23	23	23	23	23	23	23	23	23
27	0.739794	NUM_TRUE_POSITIVES	4	9	9	9	9	9	9	9	10	11	12	14	15	15	15	16	16	16	16	16	16	16	16	17	19	19	19	19	20	20	20	20	20	20	20	20	20	20	20	20	20	20	20	20	20	20	20
27	0.789451	NUM_TRUE_POSITIVES	1	6	13	13	14	14	15	16	16	16	16	16	16	17	17	17	21	21	21	21	23	23	23	25	25	25	25	25	25	25	25	25	25	25	26	27	27	27	28	28	29	29	29	29	29	29	29
27	0.721504	NUM_TRUE_POSITIVES	1	9	11	11	12	13	14	14	14	14	14	14	14	14	17	17	17	17	17	17	17	17	17	17	17	17	17	17	18	18	18	18	18	18	19	19	19	19	19	19	19	19	19	19	19	19	21
27	0.781898	NUM_TRUE_POSITIVES	5	7	8	9	11	11	13	13	13	15	16	16	17	17	17	17	17	17	17	18	18	19	19	19	19	19	19	21	21	21	21	22	22	23	23	23	24	24	24	24	25	25	25	25	25	25	25
27	0.75231	NUM_TRUE_POSITIVES	2	3	6	7	7	8	8	9	10	10	11	11	12	12	15	15	15	15	15	19	20	20	20	20	20	20	21	21	21	21	21	21	22	22	22	22	22	22	22	22	23	23	23	23	23	23	23
27	0.785393	NUM_TRUE_POSITIVES	6	6	7	8	9	13	15	17	17	17	18	18	18	18	18	18	18	19	19	20	21	22	23	23	23	23	23	24	24	24	24	24	25	26	27	27	27	27	27	27	27	27	27	27	27	27	27
27	0.756024	NUM_TRUE_POSITIVES	4	4	4	4	4	5	6	10	11	11	11	11	11	11	11	11	11	11	12	14	15	16	16	17	17	17	17	17	17	17	17	17	17	17	17	17	17	17	17	17	17	17	17	17	17	17	17
27	0.774813	NUM_TRUE_POSITIVES	1	2	6	8	9	10	10	11	11	11	11	15	15	16	16	16	16	16	17	17	18	18	18	18	18	20	20	20	20	20	20	20	20	20	20	20	20	20	20	20	20	20	20	20	20	20	20
27	0.752715	NUM_TRUE_POSITIVES	5	6	10	10	10	11	12	14	14	15	15	15	18	18	18	18	18	18	18	18	18	18	18	18	18	20	20	20	20	20	20	21	21	22	22	22	22	22	22	22	22	22	22	22	22	22	22
27	0.798502	NUM_TRUE_POSITIVES	1	9	9	12	12	13	13	13	16	16	17	17	18	18	19	20	21	21	21	21	21	22	23	23	23	24	24	24	24	24	24	25	25	28	28	28	28	28	28	28	28	28	28	28	29	29	29
27	0.783396	NUM_TRUE_POSITIVES	0	4	7	7	7	7	12	12	13	13	13	14	14	15	16	16	16	16	17	17	17	17	18	18	18	18	18	19	19	19	19	19	19	19	20	20	20	20	20	20	22	22	25	25	25	25	25
27	0.779931	NUM_TRUE_POSITIVES	5	7	7	9	9	9	9	12	12	13	13	13	15	15	15	15	15	16	18	18	18	18	18	19	19	19	22	22	22	22	23	23	23	23	23	23	23	23	23	23	23	23	23	23	23	23	24
27	0.756804	NUM_TRUE_POSITIVES	1	6	10	11	12	12	13	13	13	14	14	16	16	17	17	19	19	19	19	19	22	22	22	22	22	22	22	22	23	23	23	23	23	23	23	23	23	23	23	23	23	23	23	23	23	23	24
27	0.799251	NUM_TRUE_POSITIVES	0	6	8	8	8	8	13	13	15	15	15	15	15	15	17	17	17	17	17	17	18	20	23	23	23	23	23	23	23	23	23	23	23	23	23	23	23	23	23	23	23	24	24	24	24	24	24
27	0.788109	NUM_TRUE_POSITIVES	8	8	9	10	11	12	12	13	15	15	15	15	17	18	20	21	21	21	21	22	23	24	26	26	27	27	27	27	27	27	27	27	27	27	27	27	27	27	27	27	27	27	28	28	28	28	28
27	0.779619	NUM_TRUE_POSITIVES	6	7	10	13	13	14	14	15	16	16	17	17	18	18	19	19	19	20	20	20	20	20	20	20	21	21	22	22	22	24	24	24	24	24	24	24	24	24	24	24	25	25	25	25	25	25	25
27	0.790044	NUM_TRUE_POSITIVES	3	7	7	11	13	13	13	13	14	14	14	14	16	18	18	19	21	21	22	22	22	22	22	22	22	22	22	22	22	22	22	23	25	25	25	25	27	27	27	27	28	28	28	28	28	28	28
27	0.764513	NUM_TRUE_POSITIVES	1	6	6	6	7	8	8	12	13	14	15	16	17	17	17	18	18	19	21	21	21	22	22	22	22	22	22	22	22	22	22	22	22	22	22	22	22	22	22	23	23	23	23	24	24	24	24
27	0.789763	NUM_TRUE_POSITIVES	1	13	14	16	16	17	17	18	18	18	18	18	18	18	18	19	21	21	21	22	23	23	23	23	23	23	23	23	23	23	23	23	23	23	23	23	23	24	24	24	24	25	25	25	25	25	26
27	0.777965	NUM_TRUE_POSITIVES	5	6	6	8	9	9	11	11	12	12	12	12	12	12	13	13	13	14	14	14	18	19	19	19	20	20	20	22	22	22	23	23	23	23	23	23	23	23	24	25	25	26	26	26	26	26	26
27	0.759082	NUM_TRUE_POSITIVES	1	3	7	7	7	7	8	8	8	8	8	8	11	11	11	14	14	17	17	17	18	18	19	19	19	19	19	21	21	21	21	22	22	22	22	22	22	22	22	22	23	23	23	23	24	24	24
27	0.770568	NUM_TRUE_POSITIVES	4	4	5	6	8	8	9	9	9	10	10	10	11	11	14	14	15	15	15	15	15	16	17	18	18	18	18	19	20	20	20	20	20	20	20	20	20	20	20	21	21	21	21	21	21	21	21
27	0.786548	NUM_TRUE_POSITIVES	1	6	13	13	13	14	16	16	16	16	16	16	16	17	18	18	18	18	18	18	18	18	19	20	20	20	20	20	20	20	20	21	22	22	22	22	22	22	22	22	22	22	22	22	22	23	24
27	0.765605	NUM_TRUE_POSITIVES	3	5	8	9	10	10	10	11	13	13	13	13	13	14	14	14	14	14	14	15	15	15	15	18	18	19	19	19	19	20	20	21	21	22	22	22	22	22	22	24	24	24	24	24	24	24	25
27	0.79535	NUM_TRUE_POSITIVES	1	2	13	13	15	16	16	16	16	16	17	17	18	20	20	20	20	20	21	24	24	24	24	24	25	25	25	25	28	28	28	28	28	28	29	29	29	29	29	30	30	31	31	31	31	31	31
27	0.780025	NUM_TRUE_POSITIVES	0	5	5	14	14	14	15	15	15	15	15	16	16	17	18	19	20	20	20	20	20	20	20	20	20	21	21	21	21	22	22	23	23	23	23	24	24	24	24	24	24	24	24	24	26	26	26
27	0.783427	NUM_TRUE_POSITIVES	2	5	5	5	8	10	10	11	11	11	11	12	12	13	13	14	14	14	14	14	14	14	16	19	20	20	20	20	20	20	20	20	20	20	20	20	22	22	22	22	22	22	22	22	22	22	22
27	0.79922	NUM_TRUE_POSITIVES	0	6	10	12	12	12	13	13	13	13	13	15	16	16	18	19	20	20	21	21	22	22	22	22	22	22	22	22	22	22	22	22	22	22	22	22	22	23	24	24	24	24	24	24	25	29	29
27	0.781523	NUM_TRUE_POSITIVES	6	8	9	10	10	11	11	12	12	12	14	14	14	15	16	18	19	21	21	21	21	21	21	21	23	23	23	23	25	25	25	25	25	25	25	25	25	25	25	25	25	25	26	26	26	26	26
27	0.783552	NUM_TRUE_POSITIVES	0	7	8	8	8	9	10	11	13	13	15	15	15	16	16	16	17	17	17	17	18	19	19	19	19	19	19	19	19	19	19	19	19	19	19	21	24	24	24	24	24	24	24	24	25	25	25
27	0.786985	NUM_TRUE_POSITIVES	5	8	10	11	14	15	15	15	15	15	15	15	16	16	16	16	16	19	19	19	19	21	21	21	22	22	22	24	24	24	24	24	24	24	24	25	25	25	25	26	26	26	26	26	26	26	26
27	0.768633	NUM_TRUE_POSITIVES	1	3	7	7	8	8	9	11	13	13	15	16	16	16	16	16	16	18	18	19	19	20	20	20	21	21	22	22	22	22	22	22	23	23	23	23	24	24	24	25	25	25	25	25	25	25	25
27	0.764576	NUM_TRUE_POSITIVES	0	2	4	4	5	5	6	8	8	9	11	11	11	11	11	12	12	14	14	14	14	14	14	15	16	16	16	16	16	17	17	17	17	17	17	17	17	18	18	19	20	22	22	22	22	22	22
27	0.766479	NUM_TRUE_POSITIVES	1	7	9	9	9	9	9	9	10	10	11	11	11	11	11	14	16	17	18	18	18	19	20	20	21	22	22	22	22	22	23	24	24	24	24	24	24	24	26	26	26	26	26	26	26	26	26
27	0.771067	NUM_TRUE_POSITIVES	6	8	8	8	10	10	10	11	11	13	13	13	15	16	17	18	18	20	21	22	24	24	24	24	24	24	24	25	25	25	25	25	25	25	25	25	25	25	25	25	25	26	26	26	26	26	26
27	0.757241	NUM_TRUE_POSITIVES	0	3	4	4	4	5	9	9	9	9	9	9	9	10	10	10	11	11	11	13	13	13	13	13	13	13	13	13	14	14	14	14	14	14	14	15	15	15	15	16	17	17	18	18	18	18	20
27	0.771411	NUM_TRUE_POSITIVES	0	5	10	11	11	11	12	12	13	13	13	15	15	15	15	16	17	17	17	17	17	17	17	17	18	19	19	19	19	19	19	19	19	20	20	21	21	21	21	21	21	23	24	24	24	25	25
27	0.784176	NUM_TRUE_POSITIVES	0	8	10	11	15	16	17	17	18	18	18	19	19	19	19	20	21	22	22	22	23	23	23	25	25	26	26	26	26	27	28	28	28	29	29	29	30	30	30	30	30	30	30	30	30	31	31
27	0.757397	NUM_TRUE_POSITIVES	2	5	7	7	7	7	7	7	7	9	10	10	10	11	11	11	11	11	11	11	15	15	15	15	15	15	19	19	19	19	19	19	19	19	19	19	19	19	19	19	19	20	20	20	20	20	20
27	0.780524	NUM_TRUE_POSITIVES	3	4	13	13	13	13	13	13	13	13	13	15	15	16	17	19	19	19	19	19	19	20	20	20	20	22	22	25	25	25	26	27	27	27	27	27	27	27	27	27	27	27	27	27	27	27	28
27	0.763733	NUM_TRUE_POSITIVES	2	3	10	11	11	11	11	11	11	13	14	14	14	14	14	14	14	14	14	15	15	17	17	18	18	18	18	18	18	20	20	20	20	20	20	20	21	21	25	25	25	25	25	25	25	25	25
27	0.752747	NUM_TRUE_POSITIVES	0	3	6	9	9	11	12	12	12	12	12	13	13	14	14	14	16	16	18	18	18	18	19	19	20	20	20	20	20	21	21	21	21	21	21	21	21	21	21	23	23	23	23	23	23	24	25
27	0.749501	NUM_TRUE_POSITIVES	1	8	9	11	11	12	14	16	17	17	18	19	19	20	20	21	21	21	22	24	24	24	24	24	24	24	24	24	24	24	26	26	26	26	26	26	26	27	27	27	27	27	27	27	27	27	27
27	0.779963	NUM_TRUE_POSITIVES	0	8	9	20	20	20	20	20	21	21	21	21	22	22	22	22	22	22	22	22	22	22	23	23	24	25	25	25	25	25	25	27	27	27	27	27	27	27	27	27	27	27	27	27	28	28	28
27	0.789326	NUM_TRUE_POSITIVES	0	6	13	13	13	15	15	15	15	16	16	16	16	16	16	16	17	17	17	18	18	18	18	20	20	21	21	21	21	21	22	23	23	23	24	24	24	25	26	26	27	27	27	27	27	27	27
27	0.800687	NUM_TRUE_POSITIVES	0	9	10	10	10	11	12	12	13	13	14	14	15	17	17	19	19	19	20	21	21	22	22	22	22	22	22	22	23	23	23	23	23	24	24	24	25	25	25	25	26	26	28	28	29	29	29
27	0.769569	NUM_TRUE_POSITIVES	5	5	8	8	8	10	12	12	12	13	16	16	17	17	17	18	18	18	19	20	20	20	20	20	21	22	22	22	22	22	22	22	22	23	23	23	23	24	24	24	25	25	26	26	27	27	27
27	0.790668	NUM_TRUE_POSITIVES	2	10	10	14	14	14	14	14	14	15	15	15	15	15	16	17	17	19	19	19	19	20	20	21	21	21	22	22	22	22	22	22	22	22	22	22	22	24	24	24	25	25	26	27	27	27	27
27	0.794382	NUM_TRUE_POSITIVES	8	9	9	10	14	14	14	14	14	14	14	15	15	15	16	16	16	17	18	19	19	19	19	19	20	20	21	21	22	22	22	24	24	24	24	24	26	26	26	26	26	27	27	27	27	27	27
27	0.797628	NUM_TRUE_POSITIVES	0	6	12	13	13	13	13	14	16	18	19	20	20	20	20	20	20	20	20	21	21	21	22	24	24	24	24	24	24	24	24	24	24	24	24	25	25	25	25	25	25	25	25	25	25	25	25
27	0.791948	NUM_TRUE_POSITIVES	4	9	9	10	10	10	10	10	10	11	11	13	15	15	15	18	18	18	18	19	19	19	21	22	23	23	23	23	25	25	25	25	25	25	25	25	25	25	25	25	25	27	27	27	27	27	27
27	0.763608	NUM_TRUE_POSITIVES	1	6	6	6	7	9	10	10	11	12	12	13	14	14	14	14	14	14	15	15	15	16	16	16	16	16	16	17	17	17	17	18	18	18	18	18	18	18	18	18	20	21	22	22	23	23	23
27	0.76005	NUM_TRUE_POSITIVES	5	5	7	8	9	14	14	14	14	14	15	15	17	17	17	17	17	18	18	18	18	18	18	19	20	20	20	21	21	21	22	22	22	23	23	24	24	24	24	24	25	25	25	25	25	25	25
27	0.751717	NUM_TRUE_POSITIVES	3	10	10	10	10	11	11	11	11	12	12	13	13	14	14	14	15	15	15	15	15	15	15	17	17	18	18	18	18	18	18	19	20	20	20	20	20	20	20	20	20	20	20	20	20	20	20
27	0.79666	NUM_TRUE_POSITIVES	0	8	12	12	13	13	13	17	17	17	17	17	17	18	18	19	19	19	21	21	21	21	21	21	21	22	22	23	23	23	23	23	24	24	24	25	25	25	25	26	26	26	26	27	29	29	29
27	0.774657	NUM_TRUE_POSITIVES	0	7	9	10	13	13	13	13	13	14	14	14	15	16	16	16	16	16	16	16	19	19	19	19	19	19	19	19	19	20	20	22	22	23	24	24	24	24	24	24	25	25	25	25	25	25	25
27	0.744382	NUM_TRUE_POSITIVES	1	6	12	12	12	12	12	12	14	15	15	15	16	16	17	18	18	18	18	20	21	21	21	21	21	21	21	21	21	22	22	22	22	22	22	22	22	22	22	22	22	22	22	22	22	22	22
27	0.792509	NUM_TRUE_POSITIVES	8	8	13	14	14	14	15	15	15	16	17	17	18	18	18	18	18	18	20	20	20	20	21	21	22	23	23	24	24	25	25	25	25	25	25	25	25	25	25	25	26	26	26	26	26	26	26
27	0.772409	NUM_TRUE_POSITIVES	6	8	8	8	10	12	12	13	15	15	15	15	15	15	15	18	18	21	21	21	21	21	21	21	21	21	21	21	21	21	21	22	22	22	22	22	22	22	22	22	22	22	24	24	25	26	26
27	0.748377	NUM_TRUE_POSITIVES	1	7	10	11	14	14	14	14	14	15	15	15	16	16	17	17	17	17	17	17	17	17	17	18	18	18	18	19	19	19	19	19	19	21	21	21	22	24	24	25	25	25	26	26	26	27	28
27	0.774938	NUM_TRUE_POSITIVES	7	9	11	11	11	11	11	11	12	15	16	17	17	17	19	21	21	21	21	21	21	21	22	23	23	23	23	24	24	24	24	24	24	24	24	24	24	24	24	24	24	24	24	24	24	24	24
27	0.758926	NUM_TRUE_POSITIVES	1	10	10	10	15	16	17	17	17	17	18	18	18	18	18	18	18	18	18	18	19	19	19	19	20	22	22	22	22	22	22	22	22	22	22	22	22	22	24	24	24	24	24	24	24	24	24
27	0.748689	NUM_TRUE_POSITIVES	3	8	12	12	13	13	13	13	13	18	18	18	18	18	18	18	19	19	19	19	19	19	19	19	19	19	19	20	20	20	20	20	21	21	21	21	21	21	21	22	23	23	23	23	23	23	23
27	0.763577	NUM_TRUE_POSITIVES	0	5	7	10	10	10	10	11	12	12	12	13	13	14	14	16	16	16	16	16	18	19	20	20	20	21	21	21	21	21	21	21	21	21	21	21	21	21	23	23	23	23	23	23	23	23	23
27	0.759956	NUM_TRUE_POSITIVES	10	10	11	12	12	14	14	15	15	15	15	15	15	15	15	15	15	16	16	16	16	17	17	18	18	18	19	19	20	21	21	21	21	21	22	22	22	22	22	23	23	23	23	23	24	24	24
27	0.727122	NUM_TRUE_POSITIVES	0	4	6	7	7	9	9	9	10	10	10	10	13	13	14	14	15	15	16	17	17	17	17	17	17	18	18	18	19	19	19	19	19	19	19	19	19	19	19	19	19	19	20	20	20	20	20
27	0.80593	NUM_TRUE_POSITIVES	1	11	12	13	13	14	14	14	14	19	19	19	19	19	19	19	20	20	21	21	22	25	26	26	28	28	28	28	28	28	28	28	28	29	30	30	30	30	30	30	30	30	30	30	30	30	31
27	0.760737	NUM_TRUE_POSITIVES	1	3	6	9	9	9	10	10	10	12	12	12	12	12	18	18	18	18	18	19	20	21	21	23	23	23	23	23	23	23	23	23	24	24	24	24	24	24	24	24	25	26	26	26	26	26	26
27	0.762453	NUM_TRUE_POSITIVES	1	9	10	11	12	12	12	12	12	14	14	14	14	14	15	17	17	18	18	18	18	18	18	18	18	18	18	19	19	19	19	20	20	20	20	20	20	21	21	21	21	22	22	22	22	22	22
27	0.736267	NUM_TRUE_POSITIVES	0	4	4	5	7	8	9	9	9	9	11	11	11	12	12	13	13	14	14	15	16	16	16	16	16	16	18	18	19	19	19	19	19	19	19	19	19	20	20	20	21	21	21	21	21	21	21
27	0.789919	NUM_TRUE_POSITIVES	1	11	11	11	12	13	14	15	15	15	15	15	15	17	17	17	20	20	20	20	20	20	20	20	21	21	21	21	21	21	22	22	23	23	23	24	24	24	24	24	24	24	24	24	24	24	24
27	0.793165	NUM_TRUE_POSITIVES	6	11	11	11	11	12	13	13	13	13	13	13	13	13	14	14	15	15	15	15	16	20	20	21	22	22	23	23	23	23	23	24	25	25	25	25	25	26	26	26	26	26	26	26	26	26	26
27	0.761236	NUM_TRUE_POSITIVES	4	5	5	8	8	8	8	8	8	9	10	11	11	11	12	12	12	12	13	14	14	14	14	15	15	15	15	15	15	18	18	18	18	18	18	19	20	20	20	20	20	20	20	20	20	20	20
27	0.791979	NUM_TRUE_POSITIVES	0	5	8	8	9	10	10	10	10	10	11	12	13	15	17	17	18	19	19	19	19	19	19	19	20	21	21	21	21	23	23	23	23	23	23	23	23	23	23	23	24	24	24	24	24	24	24
27	0.774001	NUM_TRUE_POSITIVES	4	5	9	9	9	9	9	9	10	10	10	10	13	17	19	20	21	21	21	21	21	21	21	21	22	22	22	22	23	23	23	24	24	24	24	24	24	24	24	24	25	25	25	26	26	27	27
27	0.76985	NUM_TRUE_POSITIVES	4	5	5	6	7	9	11	11	12	13	13	13	14	14	14	14	14	17	18	20	20	20	20	20	21	21	21	22	24	24	24	24	24	24	24	24	25	25	25	25	25	25	25	25	25	25	25
27	0.778933	NUM_TRUE_POSITIVES	2	6	9	10	10	11	12	12	13	13	13	14	14	14	14	14	15	15	16	16	16	16	16	16	16	16	16	16	16	17	17	17	17	17	17	17	17	17	17	20	20	20	22	23	23	23	23
27	0.765044	NUM_TRUE_POSITIVES	0	8	9	9	9	9	9	10	11	13	13	13	13	13	13	13	13	13	13	13	14	16	16	17	17	17	17	17	17	17	17	17	17	18	18	18	18	20	20	20	21	22	23	23	23	23	23
27	0.761548	NUM_TRUE_POSITIVES	1	8	12	12	12	12	12	13	13	13	14	14	14	15	15	15	15	15	15	15	16	16	18	19	19	19	19	19	19	21	21	21	21	21	21	21	21	21	21	21	21	21	21	21	21	21	21
27	0.796692	NUM_TRUE_POSITIVES	1	13	13	15	15	15	16	16	16	16	16	16	16	21	21	21	21	22	22	24	24	24	24	24	25	25	25	25	25	25	25	25	27	27	27	27	27	27	27	27	28	28	28	28	28	29	29
27	0.773408	NUM_TRUE_POSITIVES	4	7	8	14	14	14	14	14	15	17	17	17	17	17	17	17	17	18	18	18	18	18	18	18	18	20	21	21	21	22	22	23	24	24	24	24	25	26	26	26	26	26	27	27	27	27	27
27	0.782865	NUM_TRUE_POSITIVES	0	9	9	9	10	10	11	12	13	13	14	14	14	14	15	15	16	16	17	17	17	17	17	17	19	19	19	19	19	19	19	19	20	20	20	20	20	20	20	20	20	20	20	20	20	20	20
27	0.778964	NUM_TRUE_POSITIVES	3	8	8	10	10	12	12	12	15	15	16	16	17	18	19	19	19	19	19	19	19	19	19	19	19	19	20	20	20	20	22	22	22	22	22	22	22	22	22	23	23	26	26	26	26	26	26
27	0.787828	NUM_TRUE_POSITIVES	1	6	9	9	13	13	13	13	13	14	15	15	16	17	18	18	18	18	18	19	21	21	21	22	22	22	22	22	22	22	22	22	22	23	23	23	23	23	23	23	23	23	23	23	24	24	24
27	0.782959	NUM_TRUE_POSITIVES	0	9	11	12	13	13	13	13	14	15	15	15	15	15	15	15	16	16	18	18	18	18	18	18	18	18	19	19	19	19	19	19	19	20	20	22	22	22	25	26	27	27	27	27	27	27	27
27	0.761111	NUM_TRUE_POSITIVES	7	7	9	11	11	12	12	13	13	16	16	16	16	17	17	17	17	18	18	18	18	20	20	20	21	21	21	22	22	25	25	25	25	25	25	25	26	26	26	26	26	28	28	28	28	28	29
27	0.777154	NUM_TRUE_POSITIVES	2	10	10	11	12	12	12	13	13	13	14	14	15	15	15	17	17	17	17	18	18	20	20	21	21	21	21	21	21	22	22	22	22	23	24	24	24	24	24	25	25	25	25	26	26	28	29
27	0.800593	NUM_TRUE_POSITIVES	1	9	11	12	12	14	15	15	15	15	16	16	17	19	19	19	19	19	19	23	23	25	26	26	26	26	26	26	26	27	27	27	27	27	27	27	27	27	27	28	28	29	29	29	29	30	30
[truncated: 487 more columns]
