# Supplementary material for: Genome-wide computational identification of functional RNA elements in Trypanosoma brucei
Source: BMC Genomics. 2009 Aug 4;10:355. doi: 10.1186/1471-2164-10-355 (PMC2907701; doi:10.1186/1471-2164-10-355)
Supplement: Additional file 6 — Function prediction using regulatory motifs. This ZIP compressed file should be unpacked before viewing its contents. The results for prediction of each pathway are presented in a separate folder, named after the accession number of that pathway in KEGG database. Each folder contains several files named "validation.N.out", each of which represents the results of a hundred times two-fold cross-validation for that pathway, using N predicted motifs. Each cross-validation is shown in one row; plotting each row against the number of false positives will result in the ROC curve associated with the corresponding cross-validation experiment. The trained network is stored in "total.out", in which motifs are ordered according to their prediction power. L(α|MOTIF): the likelihood of being in pathway α given that the indicated motif is present in the indicated location of an mRNA; L(α|MOTIF): the likelihood of being in pathway α given that the indicated motif is NOT present in the indicated location of an mRNA. [file 1471-2164-10-355-S6.zip › tbr_KEGG_predict/001.tbr04070/validation.028.out]

Current time: Tue Feb 03 11:56:41 2009
This cluster: tbr04070
A 2-fold validation was used.
************************ VALIDATION ***********************
NUM_CLASSIFIERS	AUC	NUM_FALSE_POSITIVES	1	2	3	4	5	6	7	8	9	10	11	12	13	14	15	16	17	18	19	20	21	22	23	24	25	26	27	28	29	30	31	32	33	34	35	36	37	38	39	40	41	42	43	44	45	46	47
28	0.757179	NUM_TRUE_POSITIVES	5	9	13	13	13	13	14	14	14	14	14	14	14	14	14	14	15	15	15	16	16	16	16	17	19	19	19	21	21	21	21	21	21	22	22	22	22	22	22	22	22	22	22	22	22	23	23
28	0.799532	NUM_TRUE_POSITIVES	0	5	7	13	13	13	13	14	15	15	15	16	19	19	19	19	19	19	19	19	19	19	20	22	22	22	22	22	22	22	23	23	24	24	24	25	26	27	27	27	27	27	27	27	27	27	27
28	0.793009	NUM_TRUE_POSITIVES	6	10	10	11	12	12	13	15	15	15	15	16	16	16	16	16	16	16	17	20	20	22	22	23	23	23	23	23	23	23	24	24	24	24	25	25	28	28	28	28	28	28	28	28	28	28	28
28	0.796816	NUM_TRUE_POSITIVES	0	4	4	5	7	7	7	7	9	9	9	9	9	9	13	14	15	15	15	15	16	18	19	19	19	19	20	24	24	24	24	24	24	25	25	25	25	25	26	26	26	26	26	27	27	27	27
28	0.749782	NUM_TRUE_POSITIVES	1	6	7	7	9	10	10	13	13	15	15	15	16	16	16	16	16	17	17	17	18	18	18	19	19	19	19	19	19	20	20	20	20	20	20	20	20	20	20	20	20	20	21	21	21	21	21
28	0.700218	NUM_TRUE_POSITIVES	5	8	8	8	8	8	8	8	9	9	9	9	9	11	11	11	11	11	12	12	12	12	12	13	13	13	13	13	13	14	14	14	14	14	14	14	16	16	18	18	18	18	18	18	18	19	19
28	0.79279	NUM_TRUE_POSITIVES	0	6	7	7	8	8	8	8	8	8	10	10	11	14	14	14	14	14	16	17	17	17	17	17	17	17	17	19	20	20	20	20	21	21	22	22	22	23	23	23	24	24	24	24	24	24	24
28	0.755368	NUM_TRUE_POSITIVES	3	4	4	4	7	7	10	11	12	12	13	14	15	15	15	15	15	15	15	15	17	17	17	17	17	17	18	18	18	19	19	19	19	19	20	20	20	20	20	20	20	21	21	22	22	22	22
28	0.764451	NUM_TRUE_POSITIVES	1	6	6	8	9	9	9	9	10	12	12	12	15	15	15	15	15	15	16	16	17	17	17	17	17	18	18	20	21	21	22	22	22	22	22	22	22	22	23	23	23	23	23	23	24	25	25
28	0.751717	NUM_TRUE_POSITIVES	2	10	10	10	13	14	14	14	15	15	15	15	15	15	15	16	17	18	19	19	19	19	19	19	19	19	19	19	20	20	20	21	21	21	21	21	21	21	21	21	22	22	22	22	22	22	23
28	0.771036	NUM_TRUE_POSITIVES	1	5	7	8	8	9	9	10	10	10	10	10	10	11	11	11	11	11	13	13	14	16	16	16	16	16	17	17	17	17	17	17	17	17	17	17	17	18	19	19	19	20	21	21	21	21	21
28	0.775062	NUM_TRUE_POSITIVES	1	7	9	10	11	11	11	11	12	14	14	14	14	14	14	16	16	16	16	16	17	17	17	17	18	19	22	22	23	23	23	23	24	24	24	24	24	24	24	24	24	24	24	24	24	24	24
28	0.735861	NUM_TRUE_POSITIVES	3	9	9	9	9	9	9	9	10	11	12	14	15	15	15	15	15	16	16	16	16	16	16	16	16	17	18	19	19	19	20	20	20	20	20	20	20	20	20	20	20	20	20	20	20	20	20
28	0.788702	NUM_TRUE_POSITIVES	1	6	10	13	14	15	15	15	16	16	16	16	16	17	17	17	17	19	21	21	21	21	21	25	25	25	25	25	25	25	25	25	25	25	25	25	25	25	25	26	27	28	28	28	28	29	29
28	0.718851	NUM_TRUE_POSITIVES	1	8	10	11	12	14	14	14	14	14	14	14	14	14	14	17	17	17	17	17	17	17	17	17	17	17	17	17	17	18	18	18	18	18	18	18	19	19	19	19	19	19	19	19	19	20	20
28	0.781024	NUM_TRUE_POSITIVES	5	5	8	9	11	11	11	13	13	13	15	16	16	17	17	17	17	17	17	17	18	19	19	19	19	19	19	21	21	21	21	22	22	23	23	23	24	24	24	24	24	25	25	25	25	25	25
28	0.753308	NUM_TRUE_POSITIVES	2	3	6	7	7	7	8	8	9	10	11	11	11	12	15	15	15	15	15	18	19	20	20	20	20	20	20	20	20	21	21	21	21	21	22	22	22	22	22	22	23	23	23	23	23	23	23
28	0.782647	NUM_TRUE_POSITIVES	6	6	8	9	10	11	11	11	13	15	17	17	17	18	18	18	18	19	19	19	20	21	22	23	23	23	23	23	24	24	24	24	24	24	25	26	27	27	27	27	27	27	27	27	27	27	27
28	0.762391	NUM_TRUE_POSITIVES	5	5	5	5	5	5	8	9	10	11	12	12	12	12	12	12	12	12	13	15	15	16	16	16	16	17	17	17	17	17	17	17	17	17	17	18	18	19	19	19	19	19	19	19	19	19	19
28	0.773908	NUM_TRUE_POSITIVES	1	2	6	8	9	10	10	11	11	11	11	15	15	16	16	16	16	16	17	17	18	18	18	18	18	20	20	20	20	20	20	20	20	20	20	20	20	20	20	20	20	20	20	20	20	20	20
28	0.753215	NUM_TRUE_POSITIVES	5	6	10	10	10	11	12	14	14	15	15	15	17	18	18	18	18	18	18	19	19	19	19	19	19	20	20	20	20	20	21	21	22	22	22	22	22	22	22	22	22	22	22	23	23	23	23
28	0.796941	NUM_TRUE_POSITIVES	1	9	9	12	12	13	13	13	16	16	17	17	18	18	19	20	21	21	21	21	21	21	22	23	23	23	24	24	24	24	24	24	24	25	25	28	28	28	28	28	28	28	28	28	28	29	29
28	0.780649	NUM_TRUE_POSITIVES	0	4	6	7	8	8	12	12	12	12	13	13	13	13	14	15	16	16	16	17	17	17	18	18	18	18	18	18	18	20	20	20	20	20	21	21	21	21	21	21	21	23	23	25	25	25	25
28	0.778745	NUM_TRUE_POSITIVES	2	5	7	9	9	9	9	12	12	13	13	13	14	15	15	15	15	15	16	18	18	18	18	19	19	19	19	22	22	22	22	23	23	23	23	23	23	23	23	23	23	23	23	23	23	23	23
28	0.755868	NUM_TRUE_POSITIVES	1	5	6	10	11	12	12	13	13	13	13	14	16	16	17	17	19	19	19	19	20	22	22	22	22	22	22	22	22	23	23	23	23	23	23	23	23	23	23	23	23	23	23	23	23	23	24
28	0.799095	NUM_TRUE_POSITIVES	0	6	8	8	8	8	13	13	15	15	15	15	15	15	15	17	17	17	17	17	18	20	23	23	23	23	23	23	23	23	23	23	23	23	23	23	23	23	23	23	23	24	24	24	24	24	24
28	0.790325	NUM_TRUE_POSITIVES	8	8	8	9	11	11	12	13	15	15	15	15	17	18	20	21	21	21	21	22	23	25	26	26	27	27	27	27	27	27	27	27	27	27	27	27	27	27	27	27	27	27	28	28	28	28	28
28	0.772971	NUM_TRUE_POSITIVES	6	7	8	9	11	11	11	14	15	15	15	16	16	17	18	18	18	18	18	18	19	20	20	20	20	20	21	21	21	21	22	22	22	24	24	25	25	25	25	25	25	25	25	25	25	26	27
28	0.790824	NUM_TRUE_POSITIVES	3	8	8	13	14	14	14	14	14	14	14	15	17	19	19	20	21	22	23	23	23	23	23	23	23	23	23	23	23	23	23	23	23	24	25	26	27	28	28	29	29	29	29	29	29	29	29
28	0.764825	NUM_TRUE_POSITIVES	1	6	6	6	7	8	8	12	13	14	15	16	17	17	17	18	18	19	21	21	21	22	22	22	22	22	22	22	22	22	22	22	22	22	22	22	22	22	22	23	23	23	23	24	24	24	24
28	0.788202	NUM_TRUE_POSITIVES	1	13	14	16	16	17	17	18	18	18	18	18	18	18	18	18	18	19	20	21	22	23	23	23	23	23	23	23	23	23	23	23	23	23	23	23	23	23	24	24	24	24	25	25	25	26	26
28	0.77628	NUM_TRUE_POSITIVES	5	6	6	8	9	9	11	11	12	12	12	12	12	12	13	13	13	13	14	14	14	18	19	19	19	20	20	20	22	22	22	22	22	23	23	23	23	23	23	23	23	24	25	26	26	26	26
28	0.750437	NUM_TRUE_POSITIVES	1	1	4	5	5	7	7	8	8	8	8	8	8	10	11	11	11	11	13	13	15	17	18	18	19	21	21	21	21	21	21	21	21	24	24	24	24	24	24	24	24	24	24	24	24	25	25
28	0.770381	NUM_TRUE_POSITIVES	4	4	5	6	8	8	8	9	9	9	10	10	10	11	11	12	15	15	15	15	15	16	17	18	18	18	18	19	20	20	20	20	20	20	20	20	20	20	20	21	21	21	21	21	21	21	21
28	0.785362	NUM_TRUE_POSITIVES	1	6	13	13	13	14	16	16	16	16	16	16	16	16	17	18	18	18	18	18	18	18	18	19	20	20	20	20	20	20	20	21	21	22	22	22	22	22	22	22	22	22	22	22	22	22	23
28	0.767104	NUM_TRUE_POSITIVES	3	6	9	12	12	12	13	14	15	15	15	15	16	16	16	16	17	17	17	17	17	17	17	19	19	20	20	20	21	21	21	21	22	23	23	23	23	23	23	24	24	24	24	24	24	24	25
28	0.794788	NUM_TRUE_POSITIVES	1	2	13	13	15	16	16	16	16	16	16	17	17	18	20	20	20	20	21	24	24	24	24	25	25	25	25	25	28	28	28	28	28	28	29	29	29	29	29	30	30	31	31	31	31	31	31
28	0.779619	NUM_TRUE_POSITIVES	0	5	6	13	14	14	15	15	15	15	15	15	16	17	18	19	19	20	20	20	20	20	20	20	20	22	22	22	22	22	23	24	24	24	24	24	24	24	24	24	24	24	24	24	24	24	24
28	0.783365	NUM_TRUE_POSITIVES	2	5	5	5	5	7	10	10	11	11	11	12	12	13	13	14	14	14	14	14	14	14	16	19	20	20	20	20	20	20	20	20	20	20	20	20	22	22	22	22	22	22	22	22	22	22	22
28	0.808739	NUM_TRUE_POSITIVES	1	9	10	12	13	13	14	14	14	14	14	14	14	18	20	20	21	22	23	24	24	24	24	24	24	24	24	24	24	24	24	24	25	25	25	25	25	25	26	27	28	30	30	31	31	31	31
28	0.779463	NUM_TRUE_POSITIVES	6	8	9	10	10	11	11	12	12	12	14	14	14	14	15	15	16	18	19	21	21	21	21	21	21	23	23	23	23	25	25	25	25	25	25	25	25	25	25	25	25	25	25	26	26	26	26
28	0.782085	NUM_TRUE_POSITIVES	0	7	7	8	9	9	10	11	13	13	16	16	16	16	16	16	17	17	17	17	18	18	19	19	19	19	19	19	19	19	19	19	19	20	20	22	24	24	24	24	24	24	24	24	24	24	25
28	0.785144	NUM_TRUE_POSITIVES	5	8	10	11	14	15	15	15	15	15	15	15	16	16	16	16	16	19	19	19	19	21	21	21	22	22	22	24	24	24	24	24	24	24	24	24	24	25	25	25	26	26	26	26	26	26	26
28	0.767853	NUM_TRUE_POSITIVES	0	6	6	9	10	10	11	11	13	15	15	15	16	18	18	18	18	19	19	20	22	22	22	22	22	22	22	22	23	23	23	23	23	24	24	24	24	24	24	25	25	25	25	25	25	25	25
28	0.764732	NUM_TRUE_POSITIVES	0	2	4	4	5	5	6	8	9	10	11	11	11	11	11	11	12	12	14	14	14	14	15	15	16	16	16	16	16	16	17	17	17	17	17	17	18	18	18	19	19	19	19	20	22	22	22
28	0.764732	NUM_TRUE_POSITIVES	1	4	7	7	9	9	9	9	9	10	10	11	12	12	12	12	12	17	17	17	18	19	19	19	19	20	20	20	20	21	22	22	22	22	22	23	24	24	24	24	24	24	24	24	26	26	26
28	0.768633	NUM_TRUE_POSITIVES	6	8	8	8	10	10	10	11	11	13	13	13	15	16	17	18	18	20	21	23	23	24	24	24	24	24	24	25	25	25	25	25	25	25	25	25	25	25	25	25	25	26	26	26	26	26	26
28	0.757584	NUM_TRUE_POSITIVES	0	4	5	5	5	6	11	11	11	11	12	12	12	12	12	12	13	13	13	14	14	14	14	14	14	14	14	14	15	15	15	15	15	15	15	16	16	16	16	17	17	17	18	18	18	18	20
28	0.769975	NUM_TRUE_POSITIVES	0	5	11	11	11	11	12	13	13	13	13	13	13	15	15	15	17	17	17	17	17	17	17	17	17	17	18	18	19	19	19	20	20	20	20	20	21	21	21	21	21	22	24	24	25	25	26
28	0.782303	NUM_TRUE_POSITIVES	0	8	10	12	15	16	17	17	18	18	18	19	19	19	19	20	21	22	22	22	22	23	23	23	24	24	25	25	26	26	26	26	27	27	28	29	29	29	29	30	30	30	30	30	30	30	30
28	0.756461	NUM_TRUE_POSITIVES	2	2	5	7	7	7	7	7	7	7	9	10	10	10	10	11	11	11	11	11	11	13	15	15	16	16	16	19	19	19	19	19	19	19	19	19	19	19	19	19	19	19	20	20	20	20	20
28	0.776685	NUM_TRUE_POSITIVES	3	4	13	13	13	13	13	13	13	13	13	15	15	15	16	17	19	19	19	19	19	19	20	20	20	20	22	22	25	25	25	27	27	27	27	27	27	27	27	27	27	27	27	27	27	27	27
28	0.7647	NUM_TRUE_POSITIVES	2	3	10	11	11	11	11	11	11	13	14	14	14	14	14	14	14	14	14	15	16	18	18	18	18	18	18	19	19	20	20	20	20	20	20	20	21	21	24	24	25	25	25	25	25	25	25
28	0.749282	NUM_TRUE_POSITIVES	0	3	4	6	10	10	11	12	12	12	12	12	12	13	13	13	13	14	16	16	17	18	18	18	19	20	20	20	21	21	21	21	21	21	21	21	21	21	21	21	23	23	23	23	23	23	24
28	0.749157	NUM_TRUE_POSITIVES	1	8	9	11	11	11	14	16	17	17	18	19	19	19	20	21	21	21	22	24	24	24	24	24	24	24	24	24	24	24	26	26	26	26	26	26	26	27	27	27	27	27	27	27	27	27	27
28	0.782147	NUM_TRUE_POSITIVES	0	9	9	15	19	20	20	20	20	21	21	21	21	22	22	22	22	22	22	22	22	22	23	23	24	24	25	26	26	26	26	26	27	27	27	27	27	27	27	27	27	27	27	27	27	27	28
28	0.788639	NUM_TRUE_POSITIVES	0	6	13	13	13	13	15	15	15	15	16	16	16	16	16	16	16	17	17	18	18	18	18	18	18	20	20	21	21	21	21	21	22	23	23	24	24	24	25	26	26	27	27	27	27	27	27
28	0.8	NUM_TRUE_POSITIVES	0	9	10	10	10	11	12	12	13	13	14	14	15	17	17	18	19	19	19	20	21	21	22	22	22	22	22	22	22	22	23	23	23	23	24	24	24	25	25	25	25	26	26	29	29	29	29
28	0.766604	NUM_TRUE_POSITIVES	4	5	8	8	8	9	10	11	12	12	12	13	16	16	17	17	17	18	18	19	20	20	20	20	22	22	22	22	22	22	22	22	22	22	23	23	23	23	23	23	24	24	25	25	26	26	27
28	0.788577	NUM_TRUE_POSITIVES	2	10	11	14	14	14	14	14	14	15	15	15	15	15	16	17	17	17	19	19	20	20	20	20	21	21	22	22	22	22	22	22	22	22	22	22	22	24	24	24	25	26	26	26	27	27	27
28	0.788733	NUM_TRUE_POSITIVES	6	8	10	10	13	13	14	15	15	15	15	15	15	16	16	16	16	16	17	18	18	19	21	21	21	21	21	21	22	22	22	22	22	22	22	24	24	24	25	25	25	25	26	26	26	26	26
28	0.797347	NUM_TRUE_POSITIVES	0	6	12	13	13	13	13	14	16	18	19	20	20	20	20	20	20	20	20	21	21	21	22	24	24	24	24	24	24	24	24	24	24	24	24	24	25	25	25	25	25	25	25	25	25	25	25
28	0.790762	NUM_TRUE_POSITIVES	5	8	9	10	10	10	10	10	10	11	13	14	14	15	15	17	18	18	18	19	19	19	21	21	22	23	23	23	25	25	25	25	25	25	25	25	25	26	26	26	26	26	26	26	26	27	27
28	0.764919	NUM_TRUE_POSITIVES	1	6	6	6	8	8	10	10	10	11	13	13	14	14	14	14	14	14	14	14	14	14	16	16	16	16	17	17	18	18	18	18	18	18	18	18	18	18	18	18	18	18	20	20	21	22	23
28	0.76161	NUM_TRUE_POSITIVES	4	5	5	7	10	10	11	14	14	14	14	14	16	16	16	16	17	18	18	18	18	18	18	19	19	19	19	21	21	21	21	22	22	22	22	22	23	24	24	24	25	25	25	25	25	25	25
28	0.751436	NUM_TRUE_POSITIVES	3	10	10	10	10	11	11	11	11	12	12	13	13	14	14	14	15	15	15	15	15	15	16	17	17	18	18	18	18	18	18	19	20	20	20	20	20	20	20	20	20	20	20	20	20	20	20
28	0.792665	NUM_TRUE_POSITIVES	0	3	10	12	12	13	13	13	13	14	18	18	18	18	19	19	19	19	19	20	20	20	20	20	21	22	22	22	22	22	22	22	22	22	22	23	23	23	24	24	24	25	25	25	25	26	26
28	0.776092	NUM_TRUE_POSITIVES	0	9	12	13	14	15	16	16	16	16	16	16	18	18	18	18	19	19	19	19	19	19	20	20	20	20	20	20	20	20	20	20	22	23	23	23	24	24	24	24	24	24	25	25	25	25	25
28	0.741105	NUM_TRUE_POSITIVES	1	6	12	12	12	12	12	12	12	14	15	15	16	16	18	18	18	18	20	21	21	21	21	21	21	21	21	22	22	22	22	22	22	22	22	22	22	22	22	22	22	22	22	22	22	22	22
28	0.79794	NUM_TRUE_POSITIVES	10	10	11	14	14	15	15	16	16	16	16	17	18	18	18	18	18	18	19	20	20	20	20	21	22	22	23	23	23	23	25	25	25	25	25	25	25	25	25	25	25	25	26	26	26	26	26
28	0.771973	NUM_TRUE_POSITIVES	6	8	8	8	11	12	12	13	15	15	15	15	15	15	15	15	18	21	21	21	21	21	21	21	21	21	21	21	21	21	21	22	22	22	22	22	22	22	22	22	22	22	22	24	24	25	26
28	0.748034	NUM_TRUE_POSITIVES	1	7	10	11	14	14	14	14	14	15	15	15	16	16	17	17	17	17	17	17	17	17	17	18	18	18	18	18	19	19	19	19	19	21	21	21	22	24	24	25	25	25	25	26	26	26	27
28	0.774563	NUM_TRUE_POSITIVES	7	9	11	11	11	11	11	11	12	15	16	17	17	17	19	21	21	21	21	21	21	21	21	22	23	23	23	23	24	24	24	24	24	24	24	24	24	24	24	24	24	24	24	24	24	24	24
28	0.7554	NUM_TRUE_POSITIVES	1	8	12	14	17	17	18	18	18	18	18	18	18	18	19	19	19	19	19	19	19	19	19	19	19	19	19	21	21	21	22	22	22	22	22	22	22	22	22	22	24	24	24	24	24	24	24
28	0.748065	NUM_TRUE_POSITIVES	1	8	12	12	13	13	13	13	13	18	18	18	18	18	18	18	19	19	19	19	19	19	19	19	19	19	19	20	20	20	20	20	21	21	21	21	21	21	21	22	23	23	23	23	23	23	23
28	0.765387	NUM_TRUE_POSITIVES	0	5	7	7	10	10	10	11	12	12	12	13	13	14	14	14	16	16	16	16	18	19	20	20	20	21	21	21	21	21	21	22	22	22	22	22	22	22	23	23	23	23	23	23	23	23	23
28	0.753277	NUM_TRUE_POSITIVES	10	10	11	11	12	12	14	14	14	15	15	15	15	15	15	15	15	15	15	15	15	15	15	15	16	18	19	19	19	19	19	21	21	21	21	22	22	22	22	22	22	22	22	23	23	23	23
28	0.726654	NUM_TRUE_POSITIVES	0	4	6	7	7	9	9	9	10	10	10	10	12	13	14	14	15	15	16	17	17	17	17	17	17	17	18	18	19	19	19	19	19	19	19	19	19	19	19	19	19	19	19	19	19	20	20
28	0.808739	NUM_TRUE_POSITIVES	1	11	11	13	13	14	14	14	14	19	19	19	19	19	19	19	20	20	21	21	22	24	26	26	28	28	28	28	28	28	28	28	28	29	30	30	30	30	30	30	30	30	30	30	30	31	31
28	0.770818	NUM_TRUE_POSITIVES	0	5	8	11	11	11	12	13	14	14	14	14	14	15	17	19	19	19	19	20	20	22	24	24	24	25	25	25	25	25	25	25	25	25	25	25	25	25	25	25	25	26	27	27	27	27	27
28	0.760955	NUM_TRUE_POSITIVES	1	9	10	11	12	12	12	12	12	14	14	14	14	14	15	17	17	18	18	18	18	18	18	18	18	18	18	19	19	19	19	20	20	20	20	20	20	21	21	21	21	22	22	22	22	22	22
28	0.74407	NUM_TRUE_POSITIVES	0	5	5	7	9	10	11	11	11	11	12	12	12	13	13	15	15	15	15	16	17	17	17	17	17	17	17	19	19	20	20	20	20	20	20	20	20	20	21	21	21	21	21	21	21	21	21
28	0.795662	NUM_TRUE_POSITIVES	1	12	12	12	13	14	14	15	16	16	16	16	16	16	16	18	20	20	20	20	20	20	20	21	21	21	21	21	21	21	21	21	21	23	23	23	23	25	25	25	25	25	25	26	26	26	26
28	0.791292	NUM_TRUE_POSITIVES	6	11	11	11	11	12	13	13	13	13	13	13	13	13	13	14	14	15	15	15	15	16	19	19	20	21	22	22	23	23	23	23	25	25	25	25	25	25	26	26	26	26	26	26	26	26	26
28	0.756086	NUM_TRUE_POSITIVES	4	6	6	7	8	10	10	10	10	10	10	10	11	11	12	12	12	13	14	14	14	14	14	14	15	15	15	15	15	15	15	18	18	18	19	19	19	19	20	20	20	20	20	20	20	20	20
28	0.789076	NUM_TRUE_POSITIVES	0	6	8	8	9	11	11	11	11	11	11	12	13	15	16	17	17	18	19	19	19	19	19	19	19	21	21	21	21	23	23	23	23	23	23	23	23	23	23	23	23	23	24	24	24	24	24
28	0.777591	NUM_TRUE_POSITIVES	4	5	9	9	9	9	9	9	10	10	10	10	13	17	19	20	21	21	21	21	21	21	21	21	21	22	22	22	22	23	23	23	24	24	24	24	24	24	24	24	24	24	24	25	25	25	26
28	0.77216	NUM_TRUE_POSITIVES	4	5	5	6	7	9	11	11	12	14	14	14	14	14	15	15	15	15	17	18	20	20	20	20	20	21	21	21	22	24	24	24	24	24	24	24	24	25	25	25	25	25	25	25	25	25	25
28	0.778246	NUM_TRUE_POSITIVES	2	3	6	10	10	11	12	12	13	13	13	14	14	14	14	14	15	15	16	16	16	16	16	16	16	16	16	16	16	17	17	17	17	17	17	17	17	17	17	20	20	20	22	23	23	23	23
28	0.762734	NUM_TRUE_POSITIVES	0	8	9	9	9	9	9	10	11	12	12	12	12	13	13	13	14	14	14	14	14	16	16	16	17	17	17	17	17	17	17	17	17	17	18	18	18	18	20	20	20	20	20	20	20	20	23
28	0.757522	NUM_TRUE_POSITIVES	1	8	8	12	12	12	12	12	12	12	13	13	13	14	14	15	15	15	15	15	15	15	16	16	16	16	19	19	19	19	20	21	21	21	21	21	21	21	21	21	21	21	21	21	21	21	21
28	0.797503	NUM_TRUE_POSITIVES	1	13	13	14	15	15	15	16	16	16	16	16	16	21	21	21	21	22	22	23	24	24	24	24	24	24	25	25	25	25	25	25	26	27	27	27	27	27	27	27	28	28	28	28	28	28	28
28	0.771536	NUM_TRUE_POSITIVES	4	7	8	14	14	14	14	14	15	17	17	17	17	17	17	17	17	17	18	18	18	18	18	18	18	18	20	21	21	22	22	23	24	24	24	24	25	26	26	26	26	26	27	27	27	27	27
28	0.78015	NUM_TRUE_POSITIVES	0	9	9	9	10	11	11	12	13	13	14	14	14	15	15	16	16	17	17	17	17	17	17	18	19	19	19	19	19	19	19	19	19	20	20	20	20	20	20	20	20	20	20	20	20	20	20
28	0.778589	NUM_TRUE_POSITIVES	3	4	8	10	10	12	12	12	15	15	16	16	17	18	19	19	19	19	19	19	19	19	19	19	19	19	20	20	20	20	22	22	22	22	22	22	22	22	22	23	23	26	26	26	26	26	26
28	0.786704	NUM_TRUE_POSITIVES	1	6	9	9	13	13	13	13	13	14	15	15	15	16	17	17	18	18	18	19	19	21	21	21	22	22	22	22	22	22	22	22	22	23	23	23	23	23	23	23	23	23	23	25	25	25	25
28	0.782085	NUM_TRUE_POSITIVES	0	9	11	12	13	13	13	14	14	15	15	15	15	15	15	15	16	16	18	18	18	18	18	18	18	18	19	19	19	19	19	19	19	19	19	20	22	22	22	25	26	27	27	27	27	27	27
28	0.75824	NUM_TRUE_POSITIVES	6	7	9	11	11	12	12	13	13	16	16	16	16	17	17	17	17	17	18	18	18	18	18	19	19	19	19	21	21	21	21	21	22	25	25	25	25	25	25	25	26	26	26	26	26	28	28
28	0.776124	NUM_TRUE_POSITIVES	2	10	10	10	11	12	12	12	13	13	13	14	14	15	15	17	17	17	17	18	18	20	20	21	21	21	21	21	21	22	22	22	22	23	24	24	24	24	24	25	25	25	25	26	28	28	29
28	0.798002	NUM_TRUE_POSITIVES	1	9	11	12	12	14	15	15	15	15	16	16	17	19	19	19	19	19	19	23	23	25	26	26	26	26	26	26	26	26	26	27	27	28	28	28	28	28	28	28	28	28	28	29	29	29	29
[truncated: 487 more columns]
