# Supplementary material for: Genome-wide computational identification of functional RNA elements in Trypanosoma brucei
Source: BMC Genomics. 2009 Aug 4;10:355. doi: 10.1186/1471-2164-10-355 (PMC2907701; doi:10.1186/1471-2164-10-355)
Supplement: Additional file 6 — Function prediction using regulatory motifs. This ZIP compressed file should be unpacked before viewing its contents. The results for prediction of each pathway are presented in a separate folder, named after the accession number of that pathway in KEGG database. Each folder contains several files named "validation.N.out", each of which represents the results of a hundred times two-fold cross-validation for that pathway, using N predicted motifs. Each cross-validation is shown in one row; plotting each row against the number of false positives will result in the ROC curve associated with the corresponding cross-validation experiment. The trained network is stored in "total.out", in which motifs are ordered according to their prediction power. L(α|MOTIF): the likelihood of being in pathway α given that the indicated motif is present in the indicated location of an mRNA; L(α|MOTIF): the likelihood of being in pathway α given that the indicated motif is NOT present in the indicated location of an mRNA. [file 1471-2164-10-355-S6.zip › tbr_KEGG_predict/001.tbr04070/validation.029.out]

Current time: Tue Feb 03 11:56:41 2009
This cluster: tbr04070
A 2-fold validation was used.
************************ VALIDATION ***********************
NUM_CLASSIFIERS	AUC	NUM_FALSE_POSITIVES	1	2	3	4	5	6	7	8	9	10	11	12	13	14	15	16	17	18	19	20	21	22	23	24	25	26	27	28	29	30	31	32	33	34	35	36	37	38	39	40	41	42	43	44	45	46	47
29	0.755056	NUM_TRUE_POSITIVES	5	9	12	14	14	14	14	14	14	14	14	14	14	14	14	14	14	14	15	15	15	15	16	16	16	16	16	16	16	19	20	20	21	21	22	23	23	23	23	23	23	23	23	23	23	24	24
29	0.801685	NUM_TRUE_POSITIVES	0	7	10	14	15	15	15	15	16	17	17	17	20	20	20	20	20	20	20	20	20	20	20	21	21	21	22	22	22	22	22	22	22	22	22	23	23	24	24	26	27	27	27	27	27	27	27
29	0.792135	NUM_TRUE_POSITIVES	6	6	10	10	12	12	13	14	15	15	15	16	16	16	16	16	16	16	17	20	20	22	22	22	23	23	23	23	23	23	23	24	24	24	25	25	28	28	28	28	28	28	28	28	28	28	28
29	0.791635	NUM_TRUE_POSITIVES	0	4	4	4	7	9	9	10	10	10	10	10	10	10	13	13	13	13	15	15	16	16	16	16	16	16	18	19	20	21	21	22	23	24	24	25	25	25	25	25	25	25	25	26	26	26	26
29	0.749625	NUM_TRUE_POSITIVES	1	6	7	7	10	11	11	13	13	15	15	16	16	16	16	16	16	16	17	17	17	18	18	18	19	19	19	19	19	20	20	20	20	20	20	20	20	20	20	20	20	20	20	21	21	21	21
29	0.711392	NUM_TRUE_POSITIVES	7	9	9	9	9	9	10	10	10	10	10	10	10	10	11	11	11	11	11	12	12	12	12	12	13	13	13	13	13	13	13	13	14	14	14	14	14	16	16	18	18	18	18	18	18	18	19
29	0.791916	NUM_TRUE_POSITIVES	0	6	7	7	8	8	8	8	8	8	10	10	11	15	15	15	15	15	17	18	18	18	18	18	18	18	18	20	21	21	21	21	21	21	21	22	22	22	23	23	23	24	24	24	24	24	24
29	0.758271	NUM_TRUE_POSITIVES	3	6	7	8	8	11	12	13	13	13	16	16	17	17	17	17	18	18	18	18	18	20	20	20	20	20	20	20	20	20	21	21	21	21	22	22	22	22	22	22	22	22	23	23	24	24	24
29	0.761923	NUM_TRUE_POSITIVES	1	6	6	8	9	9	9	9	9	12	12	12	14	15	15	15	16	16	16	16	16	16	17	17	17	18	18	20	21	21	21	22	22	22	22	22	22	22	22	23	23	23	23	23	24	25	25
29	0.747753	NUM_TRUE_POSITIVES	2	10	10	10	14	14	14	14	14	15	15	15	15	15	15	16	18	18	18	18	19	19	19	19	19	19	19	19	20	20	20	20	20	21	21	21	21	21	21	21	21	22	22	22	22	22	22
29	0.771099	NUM_TRUE_POSITIVES	1	5	7	8	8	9	9	9	10	10	10	10	10	11	11	11	11	11	13	14	14	14	14	16	16	16	16	16	17	17	17	17	17	17	17	17	17	17	18	19	19	19	19	20	22	22	22
29	0.774438	NUM_TRUE_POSITIVES	1	8	9	10	11	11	11	11	12	14	14	14	14	14	14	14	16	16	16	16	17	17	17	17	17	18	18	22	23	23	23	23	24	24	24	24	24	24	24	24	24	24	24	24	24	24	24
29	0.742697	NUM_TRUE_POSITIVES	4	10	10	10	10	10	10	10	11	11	12	12	15	17	17	17	17	17	18	18	18	18	18	18	18	18	18	19	20	20	20	20	20	20	21	21	21	21	21	21	21	21	21	21	21	21	21
29	0.797753	NUM_TRUE_POSITIVES	1	7	11	14	16	16	16	17	17	18	18	18	18	18	19	19	19	21	22	22	22	22	22	22	26	26	26	26	26	26	26	27	27	27	27	27	27	27	27	27	27	27	28	28	29	29	30
29	0.760393	NUM_TRUE_POSITIVES	1	9	10	11	12	13	13	13	16	16	16	16	16	16	16	16	17	17	17	17	17	18	18	18	18	18	18	20	20	20	20	20	21	21	21	21	21	21	21	22	24	24	25	25	25	25	25
29	0.779089	NUM_TRUE_POSITIVES	5	5	8	9	11	11	11	14	14	14	16	16	16	17	17	17	17	17	17	17	17	18	18	19	19	19	19	19	21	21	21	22	22	23	23	23	23	24	24	24	24	24	24	25	25	25	25
29	0.755743	NUM_TRUE_POSITIVES	2	4	7	8	9	9	9	10	11	11	12	13	13	13	13	13	15	15	15	18	18	18	21	21	21	21	21	21	21	21	21	22	22	22	22	22	22	22	22	22	23	23	23	23	24	24	24
29	0.782241	NUM_TRUE_POSITIVES	6	6	6	8	10	10	11	12	13	16	17	17	17	17	18	18	18	18	19	19	19	21	23	23	23	23	23	23	24	24	24	24	24	24	25	26	27	27	27	27	27	27	27	27	27	27	27
29	0.759519	NUM_TRUE_POSITIVES	3	5	5	5	5	5	5	9	9	10	11	12	12	12	12	12	12	12	12	12	13	15	15	16	16	16	17	17	17	17	17	17	17	17	17	18	18	18	18	18	19	19	19	19	19	19	19
29	0.772784	NUM_TRUE_POSITIVES	1	2	6	8	9	10	10	11	11	11	11	15	15	16	16	16	16	16	17	17	18	18	18	18	18	20	20	20	20	20	20	20	20	20	20	20	20	20	20	20	20	20	20	20	20	20	20
29	0.748502	NUM_TRUE_POSITIVES	5	6	10	10	10	11	11	12	14	14	15	15	15	15	16	18	18	18	18	18	18	18	19	19	19	19	19	19	19	19	20	20	20	20	21	22	22	22	22	22	22	22	22	22	22	22	23
29	0.79794	NUM_TRUE_POSITIVES	1	9	10	13	13	13	13	13	13	13	16	18	18	18	19	20	21	21	21	21	21	21	22	22	22	23	23	24	24	24	24	24	24	24	26	27	28	28	28	28	29	29	29	29	29	29	30
29	0.779713	NUM_TRUE_POSITIVES	0	5	8	9	9	11	13	14	14	14	14	15	15	15	15	15	15	16	17	17	18	18	18	18	18	19	19	19	19	19	19	19	21	21	21	21	21	21	21	21	21	21	21	21	23	23	25
29	0.776311	NUM_TRUE_POSITIVES	2	5	7	9	9	9	9	12	12	13	13	13	14	15	15	15	15	15	16	18	18	18	18	19	19	19	19	22	22	22	22	23	23	23	23	23	23	23	23	23	23	23	23	23	23	23	23
29	0.753464	NUM_TRUE_POSITIVES	1	5	7	10	11	11	12	12	13	13	13	14	14	14	16	17	17	19	19	19	19	22	22	22	22	22	22	22	23	23	23	23	23	23	23	23	23	23	23	23	23	23	23	23	23	23	24
29	0.796692	NUM_TRUE_POSITIVES	0	7	8	8	8	8	8	13	13	15	15	15	15	15	15	15	17	17	17	17	17	19	22	22	23	23	23	23	23	23	23	23	23	23	23	23	23	24	24	24	24	24	24	24	24	24	24
29	0.78814	NUM_TRUE_POSITIVES	8	8	9	9	11	11	12	12	13	14	15	16	16	17	19	19	21	21	21	22	22	23	25	25	26	27	27	27	27	27	27	27	27	27	27	27	27	27	27	27	27	27	27	27	27	28	28
29	0.770568	NUM_TRUE_POSITIVES	6	7	8	9	11	11	11	14	15	15	15	16	16	17	18	18	18	18	18	18	19	20	20	20	20	20	21	21	21	21	22	22	22	24	24	25	25	25	25	25	25	25	25	25	25	25	26
29	0.792572	NUM_TRUE_POSITIVES	3	8	8	13	14	14	14	14	14	14	14	15	17	19	19	20	21	21	22	23	23	23	23	23	23	23	23	23	23	23	23	23	23	23	23	24	24	25	27	27	28	29	29	29	29	29	29
29	0.761205	NUM_TRUE_POSITIVES	1	4	6	6	8	8	8	13	13	13	14	15	16	16	17	18	18	19	21	21	22	22	22	22	22	22	22	22	22	22	22	22	22	22	22	22	22	22	22	23	23	23	24	24	24	24	24
29	0.790637	NUM_TRUE_POSITIVES	1	13	14	16	16	17	17	18	18	18	18	18	18	18	18	18	18	18	19	21	22	23	23	23	23	23	23	23	23	23	23	23	23	23	23	23	23	24	24	24	24	24	24	24	25	26	26
29	0.780774	NUM_TRUE_POSITIVES	4	5	9	10	11	11	12	13	13	13	13	15	15	15	15	15	15	15	15	15	15	15	15	16	16	16	16	17	18	20	20	20	21	21	23	23	23	23	24	24	24	24	24	24	24	24	24
29	0.750905	NUM_TRUE_POSITIVES	1	1	4	5	5	7	7	8	8	8	8	8	8	9	11	11	11	11	13	14	15	18	18	18	20	21	21	21	21	21	21	21	21	21	21	24	24	24	24	24	25	25	25	25	25	26	26
29	0.769195	NUM_TRUE_POSITIVES	4	4	5	5	6	8	8	9	9	9	10	10	10	11	11	11	15	15	15	15	15	15	16	17	17	18	18	19	19	20	20	20	20	20	20	20	20	20	20	21	21	21	21	21	21	21	21
29	0.789794	NUM_TRUE_POSITIVES	1	7	14	14	14	14	17	17	17	17	17	17	17	18	18	18	18	19	19	19	19	19	20	20	20	20	20	20	20	20	20	21	21	22	22	23	23	23	23	23	23	23	23	23	23	23	23
29	0.766635	NUM_TRUE_POSITIVES	3	6	9	12	12	12	13	14	15	15	15	15	16	16	16	16	17	17	17	17	17	17	17	19	19	20	20	20	21	21	21	21	22	23	23	23	23	23	23	24	24	24	24	24	24	25	25
29	0.791292	NUM_TRUE_POSITIVES	1	2	13	13	15	16	16	16	16	16	16	16	17	18	19	20	20	20	20	21	23	24	24	24	24	25	25	25	25	25	25	28	28	28	28	28	28	29	29	29	29	29	30	30	30	30	30
29	0.782022	NUM_TRUE_POSITIVES	0	6	6	14	14	14	14	15	15	15	15	15	15	15	16	18	20	20	20	20	21	21	21	21	21	21	21	21	22	22	22	22	23	23	25	25	25	25	25	25	25	25	25	25	25	25	25
29	0.781898	NUM_TRUE_POSITIVES	2	4	6	7	7	8	8	9	10	10	11	11	13	14	14	14	14	14	14	15	15	15	15	19	19	19	19	21	21	21	21	21	21	21	21	21	21	21	22	22	22	22	22	22	22	22	22
29	0.807147	NUM_TRUE_POSITIVES	1	9	11	13	13	13	14	14	14	14	14	15	15	18	20	21	21	22	23	23	24	24	24	24	24	24	24	24	24	24	24	24	25	25	25	25	25	25	27	27	27	27	28	29	29	29	31
29	0.790543	NUM_TRUE_POSITIVES	8	9	9	10	10	10	13	14	14	14	14	17	17	18	19	19	19	20	22	24	24	24	24	24	24	25	25	25	25	25	26	26	26	27	27	27	29	29	29	29	29	29	29	29	29	29	30
29	0.780212	NUM_TRUE_POSITIVES	0	6	7	8	8	9	9	9	11	13	14	16	16	16	16	16	17	17	17	17	17	17	18	19	19	19	19	19	19	19	19	19	19	20	20	20	23	23	24	24	24	24	24	24	24	24	24
29	0.784457	NUM_TRUE_POSITIVES	5	8	10	11	14	15	15	15	15	15	15	15	16	16	16	16	16	19	19	19	19	21	21	21	22	22	22	24	24	24	24	24	24	24	24	24	24	25	25	25	26	26	26	26	26	26	26
29	0.767541	NUM_TRUE_POSITIVES	0	6	7	9	10	10	11	11	14	14	15	15	17	18	18	19	19	19	19	20	22	22	22	22	22	22	22	22	23	23	23	23	23	23	24	24	24	24	24	25	25	25	25	25	25	25	25
29	0.759894	NUM_TRUE_POSITIVES	0	2	3	4	4	4	5	5	6	8	9	10	11	11	11	11	11	11	12	13	14	14	14	14	15	16	16	16	16	16	17	17	17	17	17	17	17	18	18	18	18	19	19	19	19	19	20
29	0.763608	NUM_TRUE_POSITIVES	1	4	7	7	7	9	9	9	9	9	10	11	12	12	12	12	12	17	17	17	18	19	19	19	19	20	20	20	20	21	22	22	22	22	22	23	24	24	24	24	24	24	24	24	24	26	26
29	0.775218	NUM_TRUE_POSITIVES	4	8	10	10	11	11	11	12	12	13	14	14	16	16	18	18	18	22	22	23	24	24	24	25	25	25	26	27	27	27	27	27	27	27	27	28	28	28	28	28	28	28	28	28	28	28	28
29	0.753433	NUM_TRUE_POSITIVES	0	4	5	5	5	5	6	11	11	11	11	11	12	12	12	12	12	12	13	13	13	13	14	14	14	14	14	14	15	15	15	15	15	15	15	15	16	16	16	17	17	17	17	17	17	17	17
29	0.769538	NUM_TRUE_POSITIVES	0	5	11	11	11	11	12	13	13	13	13	13	13	15	15	15	17	17	17	17	17	17	17	17	17	17	18	18	19	19	19	20	20	20	20	20	21	21	21	21	22	22	24	24	25	25	26
29	0.779557	NUM_TRUE_POSITIVES	0	8	10	11	15	16	17	17	17	18	19	19	19	19	19	19	19	20	21	22	22	22	22	23	23	24	24	25	25	25	26	26	26	26	27	29	29	29	29	29	30	30	30	30	30	30	30
29	0.76314	NUM_TRUE_POSITIVES	0	4	5	6	10	10	10	10	10	10	10	13	13	14	15	15	15	16	16	16	16	16	17	20	20	20	20	21	21	21	21	22	22	22	22	22	22	22	22	22	22	22	22	22	22	22	23
29	0.776623	NUM_TRUE_POSITIVES	1	2	12	12	13	13	13	13	13	13	14	15	15	16	16	18	20	20	20	20	20	20	20	20	20	22	23	23	26	26	26	26	26	27	27	27	27	27	27	27	27	27	27	27	27	27	27
29	0.762422	NUM_TRUE_POSITIVES	2	4	10	10	11	11	11	11	11	11	13	14	14	14	14	14	14	14	14	14	15	15	16	18	18	18	18	18	18	19	19	20	20	20	20	20	20	21	21	21	24	24	25	25	25	25	25
29	0.744663	NUM_TRUE_POSITIVES	0	3	6	7	10	10	12	12	12	12	12	12	12	12	12	12	12	12	13	13	13	13	16	16	16	17	18	18	19	19	20	20	20	21	21	21	21	21	21	21	21	21	23	23	23	23	23
29	0.74716	NUM_TRUE_POSITIVES	1	9	9	10	11	11	15	17	17	17	17	19	19	19	20	21	21	21	22	24	24	24	24	24	24	24	24	24	24	24	24	24	24	26	26	26	26	26	27	27	27	27	27	27	27	27	27
29	0.778433	NUM_TRUE_POSITIVES	0	9	9	12	16	19	20	20	20	20	21	21	21	22	22	22	22	22	22	22	22	22	23	23	23	24	25	25	26	26	26	26	27	27	27	27	27	27	27	27	27	27	27	27	27	27	27
29	0.789732	NUM_TRUE_POSITIVES	0	6	13	13	13	13	15	15	15	15	15	16	16	16	16	16	16	16	16	18	18	19	19	19	19	20	21	21	22	22	22	22	22	22	24	24	25	25	25	25	26	26	26	27	27	27	27
29	0.798315	NUM_TRUE_POSITIVES	0	9	10	10	10	11	12	12	13	13	14	14	15	17	17	17	17	18	19	19	19	19	19	20	20	21	22	22	22	22	22	22	23	23	23	23	24	24	25	25	25	25	26	26	28	29	29
29	0.767478	NUM_TRUE_POSITIVES	4	5	8	8	9	10	10	12	12	12	12	13	16	16	17	17	17	18	18	19	20	20	20	20	22	22	22	22	22	22	22	22	22	22	23	23	23	23	23	23	24	24	25	25	25	26	26
29	0.788046	NUM_TRUE_POSITIVES	2	10	11	14	14	14	14	14	14	15	15	15	15	15	16	17	17	17	19	19	20	20	20	20	21	21	22	22	22	22	22	22	22	22	22	22	22	24	24	24	24	25	25	26	26	27	27
29	0.788483	NUM_TRUE_POSITIVES	6	8	10	11	13	13	14	15	15	15	15	15	15	16	16	16	16	16	17	18	18	19	21	21	21	21	21	21	22	22	22	22	22	22	22	24	24	24	24	25	25	26	26	26	26	26	26
29	0.796629	NUM_TRUE_POSITIVES	0	6	12	13	13	13	13	14	16	18	19	20	20	20	20	20	20	20	20	20	21	21	21	22	24	24	24	24	24	24	24	24	24	24	24	24	25	25	25	25	25	25	25	25	25	25	25
29	0.793227	NUM_TRUE_POSITIVES	5	9	10	11	11	11	11	11	11	12	14	14	15	16	16	16	18	19	19	19	20	20	20	22	23	23	24	24	24	26	26	26	26	26	26	26	26	26	26	26	27	27	27	27	27	27	27
29	0.766979	NUM_TRUE_POSITIVES	1	6	6	6	6	8	10	10	10	11	13	13	13	14	14	14	14	14	14	14	14	15	15	16	16	16	17	17	18	18	18	18	18	18	18	18	18	18	18	18	18	18	18	19	21	22	23
29	0.762016	NUM_TRUE_POSITIVES	4	5	5	7	10	10	11	13	14	14	15	15	16	16	16	16	17	18	18	18	18	18	18	18	19	19	19	21	21	21	21	22	22	22	22	22	22	23	24	24	25	25	25	25	25	25	25
29	0.752091	NUM_TRUE_POSITIVES	3	10	10	10	10	11	11	12	12	12	12	13	13	14	14	14	15	15	15	15	15	15	15	16	17	18	18	19	19	19	19	19	19	20	20	20	20	20	20	20	20	20	20	20	20	20	20
29	0.792447	NUM_TRUE_POSITIVES	0	3	10	12	12	13	13	13	13	14	18	18	18	18	19	19	19	19	19	20	20	20	20	20	21	22	22	22	22	22	22	22	22	22	22	23	23	23	24	24	24	25	25	25	25	26	26
29	0.771567	NUM_TRUE_POSITIVES	0	6	9	12	13	15	16	16	16	16	16	16	18	18	18	18	19	19	19	19	19	19	20	20	20	20	20	20	20	20	20	20	22	23	23	23	24	24	24	24	24	24	25	25	25	25	25
29	0.744757	NUM_TRUE_POSITIVES	1	6	11	12	12	12	12	12	12	15	15	16	17	17	17	18	18	18	18	20	21	21	21	21	21	21	21	21	21	21	22	22	22	22	22	22	22	22	22	22	22	22	22	22	22	22	22
29	0.795849	NUM_TRUE_POSITIVES	10	10	11	14	15	15	15	16	16	16	16	16	17	18	18	18	18	18	18	20	20	20	20	20	21	21	21	22	23	23	24	24	25	25	25	25	25	25	25	25	25	25	26	26	26	26	26
29	0.772597	NUM_TRUE_POSITIVES	6	8	8	8	11	12	12	13	15	15	15	15	15	15	15	15	18	20	21	21	21	21	21	21	21	21	21	21	21	21	21	22	22	22	22	22	22	22	22	22	22	22	22	24	24	25	26
29	0.750218	NUM_TRUE_POSITIVES	1	7	10	12	14	14	14	14	14	15	15	15	16	16	17	17	17	17	17	17	17	17	17	17	18	18	18	18	19	19	19	19	19	21	21	21	24	24	24	25	25	25	25	26	26	27	27
29	0.780119	NUM_TRUE_POSITIVES	1	12	13	13	13	13	13	13	14	16	17	17	18	18	19	19	20	20	22	23	23	23	23	23	24	24	24	25	25	25	25	25	26	26	26	26	26	26	26	26	26	26	26	26	26	26	26
29	0.75412	NUM_TRUE_POSITIVES	1	8	12	14	17	17	18	18	18	18	18	18	18	18	18	19	19	19	19	19	19	19	19	19	19	19	19	19	21	21	21	22	22	22	22	22	22	22	22	22	24	24	24	24	24	24	24
29	0.747753	NUM_TRUE_POSITIVES	1	8	13	13	14	14	14	14	14	18	18	18	18	18	18	18	19	19	19	19	19	19	19	19	19	19	19	19	20	20	20	20	21	21	21	21	21	21	21	22	23	23	23	23	23	23	23
29	0.754994	NUM_TRUE_POSITIVES	0	5	7	7	7	10	10	10	11	11	11	12	13	13	14	14	14	14	15	16	16	16	18	18	19	19	21	21	21	21	21	21	21	21	22	22	22	22	22	22	22	23	23	23	23	23	23
29	0.753371	NUM_TRUE_POSITIVES	10	10	11	11	12	12	12	14	14	14	15	15	15	15	15	15	15	15	15	15	15	15	15	15	16	18	18	19	19	19	19	20	21	21	21	21	22	22	22	22	22	22	22	22	23	23	23
29	0.726092	NUM_TRUE_POSITIVES	0	4	4	6	7	7	9	9	10	10	10	10	12	13	14	14	15	15	16	17	17	17	17	17	17	17	18	18	19	19	19	19	19	19	19	19	19	19	19	19	19	19	19	19	19	20	20
29	0.807116	NUM_TRUE_POSITIVES	1	11	11	13	13	14	14	14	14	19	19	19	19	19	19	19	20	20	21	21	22	24	26	26	28	28	28	28	28	28	28	28	28	28	29	30	30	30	30	30	30	30	30	30	30	30	31
29	0.768727	NUM_TRUE_POSITIVES	0	5	9	11	11	11	11	12	13	13	14	14	14	14	15	17	19	19	19	19	19	20	21	22	24	24	24	25	25	25	25	25	25	25	25	25	25	25	25	25	25	25	25	26	27	27	27
29	0.771036	NUM_TRUE_POSITIVES	1	10	10	10	11	13	13	13	13	13	14	14	15	15	16	18	18	18	19	20	20	20	20	21	21	21	21	21	21	22	22	22	23	23	24	24	24	24	24	24	24	25	25	25	25	25	25
29	0.74201	NUM_TRUE_POSITIVES	0	5	5	7	9	10	11	11	11	11	12	12	12	13	13	15	15	15	15	16	17	17	17	17	17	17	17	19	19	19	20	20	20	20	20	20	20	20	21	21	21	21	21	21	21	21	21
29	0.794039	NUM_TRUE_POSITIVES	1	6	12	12	12	14	14	14	15	15	16	16	16	16	16	16	16	18	20	20	20	20	20	20	21	21	21	21	21	21	21	21	21	21	21	23	23	23	23	25	25	25	25	25	25	26	26
29	0.790325	NUM_TRUE_POSITIVES	6	8	11	11	11	11	12	13	13	13	13	13	13	13	13	14	14	15	15	15	15	16	17	18	19	20	21	22	22	23	23	23	23	25	25	25	25	25	25	26	26	26	26	26	26	26	26
29	0.756273	NUM_TRUE_POSITIVES	4	4	6	7	8	10	10	10	10	10	10	10	10	11	11	12	12	12	13	14	14	14	14	14	15	15	15	15	15	15	15	18	18	18	18	19	19	19	20	20	20	20	20	20	20	20	20
29	0.787828	NUM_TRUE_POSITIVES	0	6	8	8	9	11	11	11	11	11	11	12	13	15	16	17	17	18	19	19	19	19	19	19	19	21	21	21	21	23	23	23	23	23	23	23	23	23	23	23	23	23	23	24	24	24	24
29	0.777715	NUM_TRUE_POSITIVES	4	4	9	9	9	9	9	9	10	10	10	10	13	16	17	17	18	19	19	19	20	21	21	21	21	21	21	21	21	22	22	22	22	22	22	23	23	24	24	24	24	24	24	24	25	25	25
29	0.769507	NUM_TRUE_POSITIVES	5	6	6	7	8	9	11	11	12	14	14	14	14	14	15	15	15	15	17	17	18	20	20	20	20	20	21	21	21	22	24	24	24	24	24	24	24	24	25	25	25	25	25	25	25	25	25
29	0.775375	NUM_TRUE_POSITIVES	2	3	6	10	10	11	12	12	13	13	13	13	14	14	14	14	15	15	15	16	16	16	16	16	16	16	16	16	16	16	16	17	17	17	17	17	17	17	17	17	20	20	20	23	23	23	23
29	0.76289	NUM_TRUE_POSITIVES	0	8	9	9	9	9	9	9	10	11	12	12	12	12	13	13	13	14	14	14	14	14	16	16	16	17	17	17	17	17	17	17	17	18	18	18	18	18	20	20	20	20	20	20	20	20	23
29	0.758895	NUM_TRUE_POSITIVES	1	7	8	12	12	12	12	12	12	12	13	13	13	14	14	14	14	15	15	15	15	15	16	16	16	16	16	19	19	19	19	20	20	21	21	21	21	21	21	21	21	21	21	21	21	21	21
29	0.797097	NUM_TRUE_POSITIVES	1	13	13	14	15	15	15	16	16	16	16	16	16	19	21	21	22	22	22	22	22	23	24	24	24	24	24	25	25	25	25	25	26	27	27	27	27	27	27	27	27	28	28	28	28	28	28
29	0.771005	NUM_TRUE_POSITIVES	4	7	8	14	14	14	14	14	15	17	17	17	17	17	17	17	17	17	18	18	18	18	18	18	18	18	20	21	21	22	22	23	24	24	24	24	25	26	26	26	26	26	27	27	27	27	27
29	0.786985	NUM_TRUE_POSITIVES	1	9	9	9	10	10	11	11	12	12	12	14	14	15	16	16	16	19	19	19	19	19	19	19	19	22	22	22	22	22	22	23	23	23	23	23	23	23	23	23	23	23	23	23	23	23	23
29	0.778121	NUM_TRUE_POSITIVES	3	4	8	10	10	12	12	12	13	15	15	16	16	18	18	19	19	19	19	19	19	19	19	19	19	19	19	19	19	19	19	20	20	20	21	22	22	22	22	22	22	22	23	24	24	27	27
29	0.782085	NUM_TRUE_POSITIVES	1	6	9	9	9	13	13	13	13	13	14	14	15	15	15	16	17	17	18	18	19	19	21	21	21	22	22	22	22	22	22	22	22	22	22	23	23	23	23	23	23	23	23	23	23	25	25
29	0.783396	NUM_TRUE_POSITIVES	0	9	9	12	13	13	13	13	14	14	14	14	15	15	15	15	15	16	18	18	18	18	18	18	18	18	18	19	19	19	20	20	20	20	20	20	20	21	22	23	27	27	27	27	27	27	27
29	0.757803	NUM_TRUE_POSITIVES	6	7	9	11	11	11	12	12	13	13	16	16	16	16	17	17	17	18	18	18	18	18	18	19	19	20	20	21	21	21	21	21	22	25	25	25	25	25	25	25	26	26	26	26	26	26	28
29	0.775999	NUM_TRUE_POSITIVES	2	10	10	10	10	12	12	12	12	12	13	14	15	15	16	16	17	17	17	18	18	18	18	19	20	20	20	21	21	22	22	23	23	23	24	24	24	24	24	24	25	25	25	26	26	26	26
29	0.796473	NUM_TRUE_POSITIVES	1	9	11	12	14	14	14	15	15	15	16	17	17	18	20	20	20	20	20	23	23	25	26	26	26	26	26	26	26	26	26	26	26	26	28	28	28	28	28	28	28	29	30	30	30	30	30
[truncated: 487 more columns]
