# Supplementary material for: Genome-wide computational identification of functional RNA elements in Trypanosoma brucei
Source: BMC Genomics. 2009 Aug 4;10:355. doi: 10.1186/1471-2164-10-355 (PMC2907701; doi:10.1186/1471-2164-10-355)
Supplement: Additional file 6 — Function prediction using regulatory motifs. This ZIP compressed file should be unpacked before viewing its contents. The results for prediction of each pathway are presented in a separate folder, named after the accession number of that pathway in KEGG database. Each folder contains several files named "validation.N.out", each of which represents the results of a hundred times two-fold cross-validation for that pathway, using N predicted motifs. Each cross-validation is shown in one row; plotting each row against the number of false positives will result in the ROC curve associated with the corresponding cross-validation experiment. The trained network is stored in "total.out", in which motifs are ordered according to their prediction power. L(α|MOTIF): the likelihood of being in pathway α given that the indicated motif is present in the indicated location of an mRNA; L(α|MOTIF): the likelihood of being in pathway α given that the indicated motif is NOT present in the indicated location of an mRNA. [file 1471-2164-10-355-S6.zip › tbr_KEGG_predict/001.tbr04070/validation.030.out]

Current time: Tue Feb 03 11:56:41 2009
This cluster: tbr04070
A 2-fold validation was used.
************************ VALIDATION ***********************
NUM_CLASSIFIERS	AUC	NUM_FALSE_POSITIVES	1	2	3	4	5	6	7	8	9	10	11	12	13	14	15	16	17	18	19	20	21	22	23	24	25	26	27	28	29	30	31	32	33	34	35	36	37	38	39	40	41	42	43	44	45	46	47
30	0.760424	NUM_TRUE_POSITIVES	8	10	13	13	15	15	15	15	15	15	15	15	15	15	15	15	15	16	16	16	16	17	17	19	19	19	19	19	20	20	20	20	22	22	22	24	24	25	25	25	25	25	25	25	26	26	26
30	0.800811	NUM_TRUE_POSITIVES	0	7	7	10	14	15	15	15	16	17	17	17	17	19	20	20	20	20	20	20	20	20	20	20	21	21	21	22	22	22	22	22	22	22	22	22	23	23	24	25	26	27	27	27	27	27	27
30	0.788546	NUM_TRUE_POSITIVES	7	7	11	11	12	13	13	13	14	14	15	15	15	18	18	18	19	19	19	21	21	22	23	23	23	23	23	23	23	23	23	23	23	23	24	24	24	24	24	26	26	27	27	27	27	27	27
30	0.789888	NUM_TRUE_POSITIVES	0	4	4	5	9	9	9	9	11	11	11	11	11	11	11	13	13	14	14	16	18	18	18	18	18	20	20	20	20	21	22	24	24	24	24	24	24	24	24	25	25	25	25	25	25	26	26
30	0.748065	NUM_TRUE_POSITIVES	1	6	6	6	10	10	10	10	13	14	16	18	18	18	18	18	18	18	18	18	18	19	19	19	19	19	19	19	19	19	20	20	20	20	20	20	20	21	21	21	21	21	21	21	22	22	22
30	0.711049	NUM_TRUE_POSITIVES	7	7	9	9	9	9	9	9	10	10	10	10	11	11	11	12	12	12	13	13	13	13	13	13	13	13	13	13	13	14	14	14	14	14	14	14	14	14	16	16	17	19	19	19	19	19	19
30	0.789076	NUM_TRUE_POSITIVES	0	6	7	7	8	8	8	8	8	9	9	10	11	12	14	15	17	17	17	18	18	18	18	18	18	18	18	19	19	20	20	21	21	21	21	21	21	22	22	22	22	22	22	24	24	24	24
30	0.757491	NUM_TRUE_POSITIVES	3	6	6	7	10	10	12	13	13	13	16	16	17	17	17	17	18	18	18	18	18	20	20	20	20	20	20	20	20	20	20	20	20	22	22	22	23	23	23	23	23	24	24	25	25	25	25
30	0.760861	NUM_TRUE_POSITIVES	1	4	6	7	8	9	9	9	9	10	10	10	11	12	12	15	15	15	15	15	16	16	16	16	16	16	18	18	18	21	21	21	22	22	22	22	22	22	22	22	23	23	23	23	23	23	23
30	0.74535	NUM_TRUE_POSITIVES	2	10	10	10	10	14	14	14	14	14	15	15	15	15	15	16	18	18	18	19	19	19	19	19	19	19	19	19	20	20	20	20	20	20	21	21	21	21	21	21	21	21	22	22	22	22	22
30	0.777466	NUM_TRUE_POSITIVES	1	8	9	9	10	10	11	12	12	12	12	12	12	12	12	13	13	13	13	14	15	16	16	16	16	16	16	16	18	18	18	18	18	19	20	20	20	20	20	20	20	20	20	20	20	20	20
30	0.770818	NUM_TRUE_POSITIVES	2	8	9	11	11	11	11	11	12	14	15	15	15	15	15	15	16	17	17	17	18	18	18	18	18	18	18	19	19	19	19	21	23	23	24	24	24	24	24	24	24	24	24	24	24	24	24
30	0.74407	NUM_TRUE_POSITIVES	3	8	8	9	10	10	10	11	12	13	13	14	14	14	14	16	16	16	17	18	18	18	18	18	18	18	18	18	18	18	18	19	19	20	20	20	20	20	20	21	21	21	21	21	21	21	21
30	0.794913	NUM_TRUE_POSITIVES	1	7	12	14	15	16	16	18	18	18	18	18	18	18	19	19	19	19	21	22	22	22	22	22	22	22	22	22	23	26	26	26	26	26	26	26	26	26	27	27	27	27	27	27	27	27	27
30	0.746005	NUM_TRUE_POSITIVES	1	9	10	11	16	16	16	16	16	16	16	16	16	16	16	17	17	17	18	19	19	19	19	19	20	20	21	21	22	22	22	22	22	22	22	23	23	23	23	23	23	23	23	23	23	24	25
30	0.778433	NUM_TRUE_POSITIVES	5	5	8	9	11	11	11	13	14	15	16	16	16	16	17	17	17	17	17	17	17	17	18	19	19	19	19	19	19	21	21	21	22	22	23	23	23	23	24	24	24	24	24	25	25	25	25
30	0.761174	NUM_TRUE_POSITIVES	1	7	8	8	9	9	9	10	11	11	12	13	13	13	13	13	15	15	15	15	15	15	18	19	19	21	22	22	22	22	22	22	22	22	23	23	23	23	23	23	23	23	23	23	23	24	24
30	0.776498	NUM_TRUE_POSITIVES	4	6	6	8	9	10	10	11	12	13	13	17	17	17	17	17	17	17	17	18	18	19	19	19	21	22	23	23	23	23	23	23	24	24	24	24	24	24	24	24	25	25	25	26	26	26	27
30	0.759332	NUM_TRUE_POSITIVES	1	4	4	5	5	6	6	6	6	7	8	8	8	10	13	13	13	13	13	13	13	13	13	13	13	14	14	16	16	16	16	16	17	17	17	17	17	17	17	17	18	18	18	19	19	19	19
30	0.77088	NUM_TRUE_POSITIVES	2	5	8	11	13	13	13	13	13	13	13	13	17	17	17	17	17	17	17	17	18	18	19	22	22	22	22	23	24	24	24	24	24	24	24	24	24	24	24	24	24	24	24	24	24	24	24
30	0.752466	NUM_TRUE_POSITIVES	1	7	11	14	14	14	14	14	14	15	15	17	17	17	17	17	17	18	18	18	19	20	21	21	21	21	21	21	21	21	21	21	22	22	22	23	23	23	23	24	25	25	25	25	25	25	25
30	0.797129	NUM_TRUE_POSITIVES	1	9	9	10	13	13	13	13	13	13	15	18	18	18	19	20	21	21	21	21	21	21	21	22	22	22	23	23	24	24	24	24	24	24	24	26	28	28	28	28	29	29	29	29	29	29	30
30	0.780493	NUM_TRUE_POSITIVES	1	8	9	10	10	11	15	15	15	15	15	15	16	16	16	16	17	18	19	19	19	19	19	19	19	20	20	21	21	21	21	21	21	21	21	22	22	22	22	22	22	22	22	22	24	24	24
30	0.775062	NUM_TRUE_POSITIVES	2	5	7	9	9	9	9	12	12	12	13	13	13	14	15	15	15	15	16	18	18	18	18	18	19	19	19	22	22	22	22	23	23	23	23	23	23	23	23	23	23	23	23	23	23	23	23
30	0.740449	NUM_TRUE_POSITIVES	1	7	7	10	10	12	12	12	12	13	14	14	15	15	17	17	18	19	20	20	20	21	21	23	23	23	23	23	24	24	24	24	24	24	24	24	24	24	24	24	24	24	24	25	25	25	25
30	0.793883	NUM_TRUE_POSITIVES	0	8	8	8	8	8	8	13	13	13	15	15	15	15	15	15	17	17	17	17	17	18	19	22	22	23	23	23	23	23	23	23	23	23	23	23	23	23	24	24	24	25	25	25	25	25	25
30	0.785487	NUM_TRUE_POSITIVES	8	8	9	9	12	12	12	12	13	14	15	15	15	17	19	19	19	20	20	20	21	21	21	22	22	23	24	26	26	27	27	27	27	27	27	27	27	27	27	27	27	27	27	27	27	27	27
30	0.767447	NUM_TRUE_POSITIVES	5	7	8	9	10	11	11	14	15	15	15	15	16	16	16	17	18	18	18	18	18	18	19	20	20	20	20	21	21	22	22	22	22	24	24	24	24	24	25	25	25	25	25	25	25	25	25
30	0.790262	NUM_TRUE_POSITIVES	3	8	8	12	13	14	14	14	14	14	14	14	16	16	16	18	21	21	21	22	22	23	23	23	23	23	23	23	23	23	23	23	23	24	24	24	24	24	24	27	27	28	29	29	29	29	29
30	0.757709	NUM_TRUE_POSITIVES	1	3	4	6	6	7	7	10	13	13	13	14	14	16	18	18	19	19	19	20	21	21	23	23	23	23	23	23	23	23	23	23	23	23	23	23	23	23	23	23	23	23	23	23	23	23	23
30	0.785861	NUM_TRUE_POSITIVES	1	11	13	13	16	16	17	18	18	18	18	18	18	18	18	18	18	18	18	18	18	19	23	23	23	23	23	23	23	23	23	23	23	23	23	23	23	23	23	23	23	24	24	24	24	25	26
30	0.779619	NUM_TRUE_POSITIVES	2	4	9	10	11	11	11	12	13	13	13	13	15	15	15	15	15	15	15	15	15	15	15	16	16	16	17	17	18	20	21	21	21	21	23	23	23	23	24	24	24	24	24	24	24	24	24
30	0.753371	NUM_TRUE_POSITIVES	0	1	5	7	8	11	11	11	11	11	11	11	11	11	11	13	14	14	14	16	17	17	20	20	21	21	22	23	23	23	23	23	25	25	25	25	25	26	26	26	26	26	26	26	26	26	26
30	0.767697	NUM_TRUE_POSITIVES	4	4	5	5	6	7	8	9	10	10	11	11	11	11	13	13	13	13	15	16	16	16	17	17	17	18	18	18	19	19	20	20	20	20	20	20	20	20	20	20	20	20	20	21	21	21	21
30	0.784145	NUM_TRUE_POSITIVES	1	7	7	8	11	14	14	14	17	17	17	17	17	17	18	18	18	18	19	19	19	19	20	20	20	20	20	20	20	20	20	20	20	21	21	21	22	23	23	23	23	23	23	23	23	23	23
30	0.763077	NUM_TRUE_POSITIVES	3	6	10	11	12	12	12	14	15	15	15	15	15	16	16	16	16	16	16	17	17	17	17	17	19	19	20	20	20	21	21	21	22	23	23	23	23	23	23	23	24	24	24	24	24	24	24
30	0.790418	NUM_TRUE_POSITIVES	2	3	13	13	15	15	16	16	16	16	16	16	16	16	16	19	19	19	20	20	20	23	24	24	24	25	25	25	25	25	25	26	28	28	28	28	28	28	29	29	29	29	29	30	30	30	30
30	0.791074	NUM_TRUE_POSITIVES	0	9	9	15	15	15	15	15	15	16	16	16	16	16	17	18	19	20	21	21	21	22	22	22	22	22	22	22	24	24	24	24	25	26	26	26	26	26	26	26	26	26	26	26	26	26	26
30	0.785019	NUM_TRUE_POSITIVES	3	5	7	9	9	9	10	10	11	11	11	12	12	15	15	15	15	15	15	15	16	16	16	20	20	20	20	21	22	22	22	22	22	22	22	22	22	22	23	23	23	23	23	23	23	23	23
30	0.805212	NUM_TRUE_POSITIVES	1	9	11	14	14	14	14	14	14	14	14	14	15	15	18	20	21	22	23	23	24	24	24	24	24	24	24	24	24	24	24	24	25	25	25	25	25	25	27	27	27	27	28	29	29	29	31
30	0.787703	NUM_TRUE_POSITIVES	8	9	9	10	10	10	13	14	14	14	15	17	18	19	20	20	21	22	23	24	24	24	24	24	24	24	25	25	25	25	25	25	25	25	26	26	27	27	27	27	29	29	29	29	29	29	29
30	0.779432	NUM_TRUE_POSITIVES	0	6	7	8	8	10	10	10	12	13	14	16	16	16	16	16	17	17	17	17	17	17	18	19	19	19	19	19	19	19	19	19	19	20	20	20	23	23	24	24	24	24	24	24	24	24	24
30	0.782459	NUM_TRUE_POSITIVES	6	8	10	11	14	15	15	15	15	15	15	15	15	15	15	16	16	16	19	19	19	19	19	21	21	21	22	22	24	24	24	24	24	24	24	24	24	24	24	24	25	25	25	26	26	26	26
30	0.748502	NUM_TRUE_POSITIVES	0	6	7	7	9	10	10	12	13	15	15	17	17	18	18	18	18	18	19	20	21	21	21	21	21	21	22	22	22	22	22	22	22	23	23	23	23	23	24	24	24	24	24	24	24	24	24
30	0.770755	NUM_TRUE_POSITIVES	0	3	6	7	7	7	8	8	9	10	12	14	14	14	15	15	15	15	15	15	15	17	17	17	17	18	18	18	19	19	19	19	20	20	20	20	21	21	21	21	21	21	21	21	21	22	22
30	0.766573	NUM_TRUE_POSITIVES	1	4	7	7	9	9	9	9	9	9	9	10	11	12	12	12	12	12	15	15	17	18	19	19	19	19	19	20	22	22	22	22	22	22	22	23	23	24	24	24	24	24	24	24	26	26	26
30	0.784582	NUM_TRUE_POSITIVES	4	8	10	10	11	12	13	13	13	15	15	17	17	17	18	20	20	21	21	21	23	23	24	24	24	24	24	24	24	24	24	24	25	27	27	27	27	27	27	27	27	27	27	27	27	27	27
30	0.746255	NUM_TRUE_POSITIVES	0	4	4	5	5	5	6	11	11	11	11	11	12	12	12	12	12	12	12	13	13	14	14	14	14	14	14	14	14	15	15	15	15	15	15	15	15	15	16	16	16	17	17	17	17	17	17
30	0.769632	NUM_TRUE_POSITIVES	0	5	10	10	10	11	13	13	13	13	13	16	16	16	16	16	16	16	18	18	18	18	18	18	18	19	19	20	20	20	20	20	20	20	20	20	20	20	20	21	21	21	22	24	24	24	25
30	0.775281	NUM_TRUE_POSITIVES	0	8	10	11	16	16	16	17	17	17	19	19	19	19	19	19	19	19	19	19	20	21	22	22	23	24	24	25	25	26	26	27	27	27	27	28	29	29	29	29	29	29	29	29	29	30	30
30	0.758833	NUM_TRUE_POSITIVES	0	4	5	6	10	10	10	10	10	10	10	13	13	13	13	15	15	15	15	16	16	16	16	16	16	17	20	20	20	20	20	21	22	22	22	22	22	22	22	22	22	22	22	22	22	22	22
30	0.774501	NUM_TRUE_POSITIVES	1	3	12	12	12	13	13	13	13	13	13	14	15	15	16	18	20	20	20	20	20	20	20	20	20	22	22	23	23	26	26	26	26	26	26	27	27	27	27	27	27	27	27	27	27	27	27
30	0.778059	NUM_TRUE_POSITIVES	0	7	7	9	11	13	13	13	13	13	13	13	14	14	14	14	16	16	16	16	16	16	16	16	18	18	18	18	19	19	19	19	19	19	19	21	22	22	22	22	22	22	23	23	25	26	26
30	0.756242	NUM_TRUE_POSITIVES	0	4	8	9	9	12	12	12	12	13	13	14	14	14	14	14	14	14	14	14	14	14	14	15	15	15	16	17	17	17	20	20	20	21	21	23	23	23	23	23	23	23	23	25	25	25	25
30	0.74535	NUM_TRUE_POSITIVES	1	9	9	11	12	12	15	17	17	17	17	17	18	19	19	20	21	21	21	24	24	24	24	24	24	24	24	24	24	24	24	24	24	24	26	26	26	26	26	27	27	27	27	27	27	27	27
30	0.773127	NUM_TRUE_POSITIVES	0	9	9	12	12	16	20	20	20	20	20	20	20	21	21	22	22	22	22	22	22	22	22	22	23	23	24	24	24	24	24	25	26	26	26	27	27	27	27	27	27	27	27	27	27	27	27
30	0.787859	NUM_TRUE_POSITIVES	0	8	13	13	13	13	15	15	15	15	15	15	15	16	16	16	16	16	16	16	18	18	19	19	19	20	20	20	21	22	22	22	22	22	24	24	24	25	25	25	25	25	26	26	27	27	27
30	0.799438	NUM_TRUE_POSITIVES	0	9	10	10	11	12	13	13	13	13	14	14	15	17	17	17	17	18	19	19	19	19	19	20	20	21	22	22	22	22	22	22	23	23	23	23	24	24	25	25	25	25	26	26	28	29	29
30	0.774594	NUM_TRUE_POSITIVES	3	4	8	9	10	11	12	12	12	12	12	12	13	13	16	17	17	18	19	19	20	21	21	21	25	25	25	25	25	25	25	25	25	25	25	25	26	26	26	26	26	27	27	28	28	28	28
30	0.779682	NUM_TRUE_POSITIVES	3	10	11	12	12	12	12	14	16	16	16	16	16	16	16	16	16	17	17	18	18	18	19	19	20	21	21	21	21	22	22	23	23	23	23	23	23	23	23	23	23	25	25	26	26	27	27
30	0.787453	NUM_TRUE_POSITIVES	6	8	10	11	13	13	14	15	15	15	15	15	15	16	16	16	16	16	17	18	18	19	21	21	21	21	21	21	22	22	22	22	22	22	22	22	22	24	24	24	24	25	25	26	26	26	26
30	0.79638	NUM_TRUE_POSITIVES	0	6	12	12	13	13	13	13	14	16	16	19	19	20	20	20	20	20	20	20	20	21	21	22	24	24	24	24	24	24	24	24	24	24	24	24	24	25	25	25	25	25	25	25	25	25	25
30	0.795443	NUM_TRUE_POSITIVES	1	9	10	11	11	11	11	11	11	12	14	16	16	17	17	17	17	17	18	20	20	20	20	21	21	21	21	23	23	24	25	25	25	26	26	26	26	26	26	26	26	26	26	27	28	28	28
30	0.764669	NUM_TRUE_POSITIVES	1	6	6	6	6	6	10	10	10	11	12	13	14	14	14	14	14	15	15	15	15	15	15	15	16	16	16	17	17	17	17	18	18	18	18	18	18	18	18	18	18	18	18	18	18	19	22
30	0.764076	NUM_TRUE_POSITIVES	3	5	6	6	9	10	12	13	14	14	15	15	16	16	16	17	18	18	18	18	18	18	18	18	19	20	20	20	20	22	23	23	23	23	23	23	23	23	23	25	25	25	26	26	26	26	26
30	0.746848	NUM_TRUE_POSITIVES	2	10	10	10	10	10	11	12	12	12	12	12	13	13	14	14	15	15	15	15	15	15	15	15	16	17	18	19	19	19	19	19	19	20	20	20	20	20	20	20	20	20	20	20	20	20	20
30	0.78764	NUM_TRUE_POSITIVES	0	3	10	12	12	12	13	13	13	13	13	17	18	18	18	18	19	19	19	19	19	20	20	21	21	22	22	22	22	22	22	22	22	22	22	22	23	23	23	24	24	24	24	25	25	25	25
30	0.768851	NUM_TRUE_POSITIVES	0	7	10	12	13	13	15	15	16	16	16	16	16	16	18	18	18	18	18	19	19	19	19	19	19	20	20	20	20	20	20	20	20	20	20	21	23	23	23	24	24	24	24	24	25	25	25
30	0.746192	NUM_TRUE_POSITIVES	1	5	11	12	12	13	13	13	13	15	16	16	17	18	18	18	18	18	19	19	20	20	21	21	21	21	21	21	21	21	22	22	22	22	22	22	22	22	22	22	22	22	22	22	22	22	22
30	0.794944	NUM_TRUE_POSITIVES	9	9	11	14	14	14	15	15	15	16	16	16	17	18	18	18	18	18	18	19	19	20	20	20	20	21	22	22	23	23	23	25	26	26	26	26	26	26	26	26	26	26	26	26	26	26	26
30	0.770318	NUM_TRUE_POSITIVES	4	6	8	8	8	11	12	12	13	15	15	15	15	15	15	15	15	18	21	21	21	21	21	21	21	21	21	21	21	21	21	22	22	22	22	22	22	22	22	22	22	22	22	24	24	25	26
30	0.749001	NUM_TRUE_POSITIVES	1	6	7	10	14	14	14	14	14	15	15	15	16	16	17	17	17	17	17	17	17	17	17	17	18	18	18	18	19	19	19	19	19	21	21	21	22	24	24	25	25	25	25	26	26	26	27
30	0.777216	NUM_TRUE_POSITIVES	1	12	13	13	13	13	13	13	14	17	17	17	17	17	18	21	22	22	22	22	23	24	24	24	24	25	25	25	25	25	26	26	26	26	26	26	26	26	26	26	26	26	26	26	26	26	26
30	0.752934	NUM_TRUE_POSITIVES	1	8	11	14	14	17	17	18	18	18	18	18	18	18	18	19	19	19	19	19	19	19	19	19	19	19	19	19	21	21	21	22	22	22	22	22	22	22	22	22	24	24	24	24	24	24	24
30	0.744944	NUM_TRUE_POSITIVES	1	8	13	13	14	14	15	15	15	17	18	18	18	18	18	18	18	19	19	19	19	19	19	19	19	19	19	19	19	20	20	20	20	20	20	20	21	21	21	21	21	21	21	22	23	23	23
30	0.758989	NUM_TRUE_POSITIVES	0	7	8	8	8	14	14	14	15	15	15	15	15	15	16	16	17	17	17	17	18	18	18	18	18	20	21	21	22	22	22	22	22	22	22	22	23	23	23	23	23	23	24	24	24	24	24
30	0.749501	NUM_TRUE_POSITIVES	11	11	11	11	11	12	12	12	14	14	14	15	15	15	15	15	15	15	15	15	15	15	15	15	16	16	17	17	19	19	19	19	20	21	21	21	21	21	22	22	22	22	22	22	22	23	23
30	0.722409	NUM_TRUE_POSITIVES	0	4	5	6	7	8	9	9	9	10	10	12	13	13	14	16	16	17	17	17	18	18	18	18	18	18	18	18	18	19	19	19	19	19	20	20	20	20	20	20	20	20	20	20	20	21	21
30	0.805993	NUM_TRUE_POSITIVES	1	11	11	13	13	14	14	14	14	18	19	19	19	19	19	19	19	20	20	21	21	22	24	26	26	28	28	28	28	28	28	28	28	28	28	28	30	30	30	30	30	30	30	30	30	30	31
30	0.763577	NUM_TRUE_POSITIVES	0	6	8	11	11	11	11	11	12	14	14	14	14	14	15	16	17	17	17	18	19	21	21	21	23	23	23	23	24	24	25	25	25	25	25	25	25	25	25	25	25	25	25	25	25	26	26
30	0.769881	NUM_TRUE_POSITIVES	1	10	10	10	11	12	14	14	14	14	14	15	16	16	16	17	17	18	18	19	20	20	20	20	20	21	21	21	21	21	21	21	22	22	23	23	24	24	24	24	24	24	25	25	25	25	25
30	0.744195	NUM_TRUE_POSITIVES	0	5	7	7	8	9	11	11	11	11	12	12	13	13	13	16	16	16	16	16	17	17	17	17	20	20	20	20	22	22	22	22	22	22	22	23	23	23	23	23	23	23	23	23	23	23	23
30	0.793851	NUM_TRUE_POSITIVES	1	5	13	13	13	14	14	14	14	15	15	16	16	16	16	16	16	16	16	16	20	20	20	20	20	20	20	20	22	22	22	22	22	22	22	22	22	22	22	22	22	24	24	24	25	25	26
30	0.787547	NUM_TRUE_POSITIVES	6	8	11	11	12	12	12	13	13	13	13	13	13	13	13	14	14	14	14	15	15	15	15	15	17	19	20	22	22	22	22	23	23	23	23	23	25	25	25	25	25	25	25	26	26	26	26
30	0.755556	NUM_TRUE_POSITIVES	3	4	6	6	6	7	10	10	10	10	10	10	10	10	11	11	12	12	12	12	13	14	14	14	15	15	15	15	15	15	15	15	19	19	19	19	19	19	20	20	20	20	20	20	20	20	20
30	0.772909	NUM_TRUE_POSITIVES	0	3	8	8	8	10	11	11	11	11	11	12	12	13	13	13	14	14	14	15	16	17	18	18	18	19	19	19	19	19	20	20	20	20	21	21	21	23	23	23	23	23	23	23	23	23	23
30	0.776779	NUM_TRUE_POSITIVES	4	4	9	9	9	9	9	9	10	10	10	11	14	17	18	18	20	20	20	20	20	20	20	21	21	21	21	21	21	21	22	22	22	22	22	23	23	24	24	24	24	24	24	25	25	25	25
30	0.766792	NUM_TRUE_POSITIVES	5	6	6	7	8	9	11	11	12	14	14	14	14	14	15	15	15	15	17	18	19	20	20	20	20	20	21	21	21	22	24	24	24	24	24	24	24	24	25	25	25	25	25	25	25	25	25
30	0.774688	NUM_TRUE_POSITIVES	2	4	4	11	12	12	12	12	13	14	14	14	14	14	14	14	14	14	14	14	14	15	15	16	16	16	16	16	16	16	16	16	17	17	17	17	18	18	18	18	18	18	18	20	21	21	21
30	0.759707	NUM_TRUE_POSITIVES	0	9	9	9	9	9	9	9	9	11	11	12	12	12	12	13	13	13	13	14	14	14	14	14	16	16	17	17	17	17	17	17	17	17	17	17	18	18	18	19	20	20	20	20	20	21	22
30	0.776561	NUM_TRUE_POSITIVES	0	9	9	9	9	12	12	12	12	12	12	13	14	14	15	16	16	16	16	17	17	17	17	17	18	18	18	18	18	21	21	21	21	22	23	23	23	23	23	23	23	24	24	24	24	24	24
30	0.799189	NUM_TRUE_POSITIVES	1	13	13	15	15	15	15	16	16	16	16	16	16	19	21	21	22	22	22	22	22	22	23	24	24	24	24	24	25	25	25	25	25	27	27	27	27	27	27	27	27	28	28	29	29	29	29
30	0.769382	NUM_TRUE_POSITIVES	2	7	8	11	11	14	14	14	14	15	17	17	17	17	17	17	17	17	17	17	17	17	18	18	18	19	20	20	22	23	23	23	23	23	23	24	26	26	26	26	26	26	26	26	26	26	27
30	0.775655	NUM_TRUE_POSITIVES	1	7	9	9	9	10	10	11	11	13	13	13	14	14	14	15	16	17	17	17	19	19	19	19	19	19	19	19	20	22	22	22	22	22	23	23	23	23	23	23	23	23	23	23	23	23	23
30	0.772472	NUM_TRUE_POSITIVES	4	4	8	9	12	12	13	14	14	15	15	15	15	15	15	15	15	15	15	17	19	19	19	19	19	19	19	19	19	19	19	19	19	19	19	19	22	22	22	22	22	22	23	23	24	24	27
30	0.781835	NUM_TRUE_POSITIVES	1	6	9	9	9	13	13	13	13	13	14	14	15	15	15	16	17	17	18	18	19	19	21	21	21	22	22	22	22	22	22	22	22	22	22	23	23	23	23	23	23	23	23	23	23	25	25
30	0.786673	NUM_TRUE_POSITIVES	0	9	9	12	13	13	13	13	14	14	14	14	14	16	16	16	16	16	16	17	17	19	19	19	19	19	19	19	19	19	19	20	22	23	23	24	24	24	24	25	25	25	26	26	26	26	26
30	0.758115	NUM_TRUE_POSITIVES	5	6	8	10	12	12	13	13	13	13	17	17	17	17	17	17	17	17	18	18	18	19	20	20	21	21	21	21	21	21	21	21	22	24	24	24	24	24	24	25	25	25	25	25	26	26	26
30	0.774064	NUM_TRUE_POSITIVES	2	10	10	11	11	11	12	12	12	12	13	14	15	15	16	16	17	17	17	17	18	18	19	19	19	20	21	21	22	22	22	23	23	23	23	24	24	24	24	24	24	25	25	25	26	26	26
30	0.801404	NUM_TRUE_POSITIVES	1	9	11	11	12	15	15	15	16	16	16	17	17	17	17	19	19	19	20	20	23	23	23	23	23	23	24	26	26	26	26	26	26	26	26	26	26	26	26	27	27	27	28	28	28	28	28
[truncated: 487 more columns]
