# Supplementary material for: Genome-wide computational identification of functional RNA elements in Trypanosoma brucei
Source: BMC Genomics. 2009 Aug 4;10:355. doi: 10.1186/1471-2164-10-355 (PMC2907701; doi:10.1186/1471-2164-10-355)
Supplement: Additional file 6 — Function prediction using regulatory motifs. This ZIP compressed file should be unpacked before viewing its contents. The results for prediction of each pathway are presented in a separate folder, named after the accession number of that pathway in KEGG database. Each folder contains several files named "validation.N.out", each of which represents the results of a hundred times two-fold cross-validation for that pathway, using N predicted motifs. Each cross-validation is shown in one row; plotting each row against the number of false positives will result in the ROC curve associated with the corresponding cross-validation experiment. The trained network is stored in "total.out", in which motifs are ordered according to their prediction power. L(α|MOTIF): the likelihood of being in pathway α given that the indicated motif is present in the indicated location of an mRNA; L(α|MOTIF): the likelihood of being in pathway α given that the indicated motif is NOT present in the indicated location of an mRNA. [file 1471-2164-10-355-S6.zip › tbr_KEGG_predict/001.tbr04070/validation.031.out]

Current time: Tue Feb 03 11:56:41 2009
This cluster: tbr04070
A 2-fold validation was used.
************************ VALIDATION ***********************
NUM_CLASSIFIERS	AUC	NUM_FALSE_POSITIVES	1	2	3	4	5	6	7	8	9	10	11	12	13	14	15	16	17	18	19	20	21	22	23	24	25	26	27	28	29	30	31	32	33	34	35	36	37	38	39	40	41	42	43	44	45	46	47
31	0.774438	NUM_TRUE_POSITIVES	9	12	15	15	15	15	15	15	15	15	15	15	15	15	15	15	15	15	15	15	15	15	16	17	18	20	20	20	20	20	20	20	20	21	22	22	22	24	24	25	25	25	25	25	25	26	26
31	0.802653	NUM_TRUE_POSITIVES	0	7	8	10	14	14	16	16	17	17	17	19	19	19	19	20	20	20	20	20	20	20	20	20	20	21	21	22	22	23	23	23	23	23	23	23	23	23	24	24	26	26	27	27	27	27	27
31	0.790075	NUM_TRUE_POSITIVES	7	7	10	11	12	13	13	13	14	16	17	17	17	18	18	18	18	19	19	20	21	21	21	21	22	23	23	23	23	23	23	23	23	23	23	24	24	24	24	24	25	25	27	27	27	27	27
31	0.786579	NUM_TRUE_POSITIVES	0	4	4	5	5	6	9	9	10	10	11	11	11	11	11	13	13	14	14	16	16	18	19	19	19	19	19	19	19	21	21	21	21	23	24	24	24	24	24	25	25	25	25	25	25	26	26
31	0.747815	NUM_TRUE_POSITIVES	1	6	6	6	9	11	11	12	12	13	15	16	16	16	18	18	18	18	18	18	18	19	19	19	19	19	19	19	20	20	20	20	20	20	20	20	20	20	21	21	21	21	21	22	22	22	22
31	0.710768	NUM_TRUE_POSITIVES	7	7	9	9	10	10	10	10	10	10	10	10	10	10	11	11	12	12	12	12	13	13	13	13	13	13	13	13	13	14	14	14	14	14	14	14	14	14	16	16	17	17	17	19	19	19	19
31	0.7848	NUM_TRUE_POSITIVES	0	6	7	7	7	8	8	8	8	8	8	10	11	13	15	15	15	15	15	15	17	17	18	18	18	18	18	18	18	18	19	19	19	20	20	21	21	21	21	21	22	23	23	23	23	24	24
31	0.758365	NUM_TRUE_POSITIVES	1	9	10	10	12	12	14	14	14	14	17	17	18	18	18	19	19	19	19	19	19	19	19	21	21	21	21	21	21	21	21	21	21	21	23	23	23	23	23	23	23	23	23	23	23	23	24
31	0.767759	NUM_TRUE_POSITIVES	1	4	6	9	10	10	10	10	11	12	12	12	13	14	14	14	14	15	15	15	15	15	15	16	17	17	17	19	19	20	22	22	22	22	22	22	22	22	23	23	23	23	23	23	23	24	24
31	0.746754	NUM_TRUE_POSITIVES	3	10	10	10	11	11	13	14	14	15	15	15	16	16	16	17	17	17	17	18	18	19	19	19	19	19	19	19	19	19	19	19	19	19	19	20	20	20	21	21	21	21	21	21	21	22	22
31	0.776436	NUM_TRUE_POSITIVES	1	8	9	9	10	10	11	12	12	12	12	12	12	12	12	13	13	13	13	13	15	16	16	16	16	16	16	16	18	18	18	18	18	19	20	20	20	20	20	20	20	20	20	20	20	20	20
31	0.769413	NUM_TRUE_POSITIVES	2	7	9	10	11	11	11	11	11	13	15	15	15	15	16	16	16	17	18	18	18	18	18	18	18	19	19	19	19	19	19	19	19	19	19	19	20	22	23	23	23	23	24	24	24	24	24
31	0.734894	NUM_TRUE_POSITIVES	3	8	8	9	9	9	10	10	10	12	12	14	15	15	15	15	16	16	16	16	16	17	18	18	18	19	19	19	19	19	19	19	19	19	19	19	19	19	19	19	19	20	21	21	21	21	21
31	0.792759	NUM_TRUE_POSITIVES	1	7	11	12	15	15	16	17	18	18	18	18	18	18	19	19	19	19	21	21	22	22	22	22	22	22	22	22	23	26	26	26	26	26	26	26	26	27	27	27	27	27	27	27	27	27	27
31	0.741479	NUM_TRUE_POSITIVES	1	9	10	11	16	16	16	16	16	16	16	16	16	16	16	16	17	17	17	18	18	19	19	19	19	20	20	20	21	21	22	22	22	22	22	22	22	23	23	23	23	23	23	23	23	23	24
31	0.777715	NUM_TRUE_POSITIVES	5	5	8	9	10	11	12	14	14	15	16	16	16	16	17	17	17	18	18	18	18	18	18	18	19	19	19	19	19	19	20	20	20	22	22	22	22	24	24	24	24	24	24	24	26	26	27
31	0.77191	NUM_TRUE_POSITIVES	1	7	10	11	11	12	12	13	13	14	15	15	15	16	17	18	18	18	18	18	18	18	18	20	20	21	21	22	22	22	22	24	24	25	25	25	25	25	25	25	26	26	26	26	26	26	26
31	0.778059	NUM_TRUE_POSITIVES	2	9	9	9	13	13	13	15	15	17	17	18	20	20	20	20	20	20	20	20	20	22	22	22	23	23	23	23	24	26	26	26	26	26	26	26	26	28	28	28	28	28	28	28	28	28	28
31	0.755587	NUM_TRUE_POSITIVES	1	3	4	5	6	6	7	7	7	7	7	8	10	10	10	13	13	13	13	13	13	13	14	14	14	14	14	15	16	16	17	17	17	18	18	18	18	18	18	18	18	18	18	18	18	19	20
31	0.768134	NUM_TRUE_POSITIVES	1	5	9	11	12	12	12	12	13	13	13	13	13	13	13	17	17	17	17	18	18	18	19	20	24	24	24	24	24	24	24	24	24	24	24	24	24	24	24	24	24	24	24	24	24	24	24
31	0.753433	NUM_TRUE_POSITIVES	1	7	10	14	14	14	14	14	15	16	17	17	17	17	17	17	17	19	20	20	20	20	20	20	21	21	21	21	22	24	24	24	24	25	25	25	25	25	25	25	25	25	25	25	25	25	25
31	0.799032	NUM_TRUE_POSITIVES	1	9	9	9	13	13	13	13	13	13	13	15	18	19	19	20	20	21	21	21	21	21	21	23	23	23	23	23	23	24	24	24	24	24	24	24	26	28	28	28	28	29	29	29	29	29	29
31	0.785019	NUM_TRUE_POSITIVES	1	8	9	10	12	12	15	15	15	15	16	16	16	16	16	17	17	17	17	17	18	19	19	20	20	20	20	20	20	21	21	21	21	21	21	21	21	22	22	22	23	23	23	25	25	25	25
31	0.771567	NUM_TRUE_POSITIVES	2	5	7	9	9	9	9	11	12	12	12	13	13	13	14	15	15	15	15	16	18	18	18	18	18	19	19	22	22	22	22	23	23	23	23	23	23	23	23	23	23	23	23	23	23	23	23
31	0.741386	NUM_TRUE_POSITIVES	1	7	7	8	10	12	12	12	12	14	15	15	15	15	18	18	18	20	20	20	21	21	21	21	23	23	23	23	23	24	24	24	25	25	25	25	25	25	25	25	25	25	25	25	25	25	25
31	0.795474	NUM_TRUE_POSITIVES	0	8	10	10	11	11	11	16	16	16	16	17	17	17	17	17	18	18	18	18	18	18	18	18	18	20	23	24	24	24	24	24	24	24	24	25	25	25	25	26	26	28	28	28	28	28	28
31	0.784082	NUM_TRUE_POSITIVES	8	8	9	9	12	12	13	14	14	14	14	15	15	16	16	19	19	19	20	20	20	20	20	21	21	21	22	24	25	26	26	27	27	27	27	27	27	27	27	27	27	27	27	27	27	27	27
31	0.775125	NUM_TRUE_POSITIVES	1	9	10	10	12	12	12	12	13	13	13	14	16	16	16	16	17	18	18	18	19	19	19	19	19	19	19	20	20	20	22	22	22	23	24	24	24	24	25	25	26	26	26	26	26	26	26
31	0.788296	NUM_TRUE_POSITIVES	3	8	9	9	10	13	14	14	14	14	14	14	14	15	16	18	19	20	21	22	22	22	23	23	23	23	23	23	24	24	24	24	24	24	24	24	24	24	24	24	27	27	27	27	28	28	29
31	0.760768	NUM_TRUE_POSITIVES	1	5	5	8	8	10	10	10	15	15	15	15	15	16	18	20	20	20	20	20	20	21	23	23	23	23	23	23	23	23	23	23	23	23	23	23	23	23	23	23	23	23	23	23	23	23	23
31	0.787921	NUM_TRUE_POSITIVES	1	11	13	15	15	16	17	18	18	18	18	18	18	18	18	18	18	18	18	18	18	18	18	20	23	23	23	23	23	23	23	23	23	23	23	23	23	23	23	24	24	24	24	24	24	24	24
31	0.776873	NUM_TRUE_POSITIVES	2	5	10	10	13	13	13	13	13	13	13	13	13	13	15	15	15	15	15	15	15	15	15	15	15	15	15	16	18	18	18	18	18	19	19	21	21	23	23	24	26	26	26	26	27	27	27
31	0.75465	NUM_TRUE_POSITIVES	0	2	5	6	10	13	13	13	13	13	14	14	14	14	14	16	17	17	17	17	18	18	18	20	21	22	22	24	24	24	24	24	24	24	24	25	25	27	27	27	27	27	27	27	27	27	27
31	0.764638	NUM_TRUE_POSITIVES	4	4	5	5	5	7	8	9	9	10	11	11	11	11	11	12	13	13	15	16	16	16	17	17	17	17	18	19	19	19	19	20	20	20	20	20	20	20	20	20	20	20	20	21	21	21	21
31	0.782241	NUM_TRUE_POSITIVES	1	6	7	8	13	14	14	15	16	17	17	17	17	17	17	17	18	18	19	19	19	19	19	19	20	20	20	20	20	20	20	20	21	21	21	22	22	23	23	23	23	23	23	24	24	24	24
31	0.763764	NUM_TRUE_POSITIVES	3	6	10	12	13	13	13	14	14	15	16	16	16	16	16	16	17	17	17	17	17	17	17	17	17	17	19	20	20	20	21	21	22	23	23	23	23	23	23	23	23	23	24	24	24	24	24
31	0.788015	NUM_TRUE_POSITIVES	1	3	11	13	15	15	15	16	16	16	16	16	16	16	16	19	19	19	19	20	20	20	21	24	24	24	25	25	25	25	25	25	25	26	28	28	28	28	28	28	29	29	29	29	29	30	30
31	0.788327	NUM_TRUE_POSITIVES	0	7	9	15	15	15	15	15	15	16	16	17	17	18	18	19	19	19	19	19	20	20	20	21	21	21	21	21	22	22	22	23	25	26	26	26	26	26	26	26	26	26	26	26	26	26	26
31	0.789295	NUM_TRUE_POSITIVES	5	6	8	9	9	11	11	11	11	12	14	14	15	18	18	18	18	18	18	18	19	19	19	19	19	19	19	19	19	22	22	22	22	22	23	23	24	24	24	25	25	25	25	25	25	25	26
31	0.803714	NUM_TRUE_POSITIVES	1	9	11	14	14	14	14	14	14	14	14	14	14	15	15	18	20	21	22	23	24	24	24	24	24	24	24	24	24	24	24	24	25	25	25	25	25	25	27	27	27	27	27	28	29	29	29
31	0.783739	NUM_TRUE_POSITIVES	7	9	9	10	10	10	13	14	14	14	14	15	17	18	19	20	20	21	22	24	24	24	24	24	24	24	24	24	24	24	25	25	25	25	25	25	25	26	26	26	26	27	27	27	29	29	29
31	0.782366	NUM_TRUE_POSITIVES	0	8	9	9	11	11	11	12	13	18	18	18	18	18	18	19	19	19	19	21	21	21	21	21	21	22	22	23	23	23	23	23	23	23	24	24	24	24	24	24	24	24	24	24	24	26	26
31	0.774594	NUM_TRUE_POSITIVES	3	8	11	11	11	12	14	14	14	15	15	15	15	15	15	16	16	16	16	16	17	17	20	20	20	20	20	20	20	21	22	22	24	24	24	24	24	24	24	24	24	24	24	24	24	24	24
31	0.745568	NUM_TRUE_POSITIVES	0	6	6	7	9	10	10	12	13	15	15	17	17	18	18	18	18	18	19	20	21	21	21	21	21	21	21	22	22	22	22	22	22	22	22	23	23	23	23	23	24	24	24	24	24	24	24
31	0.774032	NUM_TRUE_POSITIVES	0	4	6	7	8	8	9	9	9	10	10	10	12	14	14	15	15	15	15	15	15	15	15	17	17	18	18	18	18	19	19	20	20	20	20	21	21	21	21	21	21	22	22	22	22	22	22
31	0.767072	NUM_TRUE_POSITIVES	2	4	4	6	6	9	9	9	9	9	9	9	9	11	12	12	12	12	13	15	15	15	15	18	18	18	19	19	19	22	22	22	22	22	22	23	23	23	23	23	23	23	23	23	23	24	26
31	0.780961	NUM_TRUE_POSITIVES	1	8	10	10	11	12	13	13	13	15	15	17	17	18	19	20	20	20	21	21	23	23	24	24	24	24	24	24	24	24	24	25	26	27	27	27	27	27	27	27	27	27	27	27	27	27	27
31	0.749095	NUM_TRUE_POSITIVES	0	4	4	4	5	7	7	8	8	10	11	11	11	11	11	12	12	12	12	12	12	12	12	14	14	14	16	16	16	16	16	16	16	16	16	16	17	17	17	17	17	17	17	17	17	17	17
31	0.767541	NUM_TRUE_POSITIVES	0	5	10	10	10	11	13	13	13	13	13	13	16	16	16	16	16	16	16	18	18	18	18	18	18	18	19	19	19	20	20	20	20	20	20	20	20	20	20	20	21	21	21	22	24	24	24
31	0.778745	NUM_TRUE_POSITIVES	0	7	8	11	16	16	16	17	17	17	17	17	19	20	20	20	20	20	21	21	21	22	22	23	23	23	24	24	24	25	25	25	26	27	27	27	27	27	28	28	28	28	29	29	29	29	29
31	0.747659	NUM_TRUE_POSITIVES	0	5	7	8	9	11	11	11	11	11	12	13	13	13	14	15	15	16	16	16	16	16	17	17	17	18	18	18	18	19	19	19	19	19	20	20	20	20	21	21	22	22	22	22	22	22	22
31	0.7647	NUM_TRUE_POSITIVES	1	5	7	12	12	12	12	12	13	13	13	15	15	15	15	16	18	18	20	20	20	20	20	20	20	20	21	21	21	21	21	22	22	26	26	26	26	26	26	26	26	26	26	27	27	27	27
31	0.774126	NUM_TRUE_POSITIVES	0	7	7	8	11	13	13	13	13	13	14	14	14	14	14	14	14	14	14	14	14	14	15	16	18	18	18	18	18	20	20	20	21	21	21	21	21	23	23	23	23	23	23	23	24	24	24
31	0.756398	NUM_TRUE_POSITIVES	0	4	7	9	9	12	12	12	12	13	13	14	14	14	14	14	14	14	14	14	15	15	15	15	16	16	16	16	17	17	18	19	20	20	21	21	21	23	23	23	23	23	23	23	23	23	25
31	0.746099	NUM_TRUE_POSITIVES	0	9	10	12	12	12	16	16	17	17	17	17	18	19	19	19	21	21	21	21	21	24	24	24	24	24	24	24	24	24	24	24	24	24	24	24	24	24	24	26	26	27	27	27	27	27	27
31	0.77063	NUM_TRUE_POSITIVES	0	9	9	12	12	16	20	20	20	20	20	20	20	21	21	21	22	22	22	22	22	22	22	22	22	22	23	24	24	24	24	24	26	26	26	26	27	27	27	27	27	27	27	27	27	27	27
31	0.787422	NUM_TRUE_POSITIVES	0	9	15	15	16	16	17	17	17	17	17	18	18	18	18	18	18	18	18	18	18	19	19	19	19	19	20	20	22	22	23	23	23	23	23	23	23	24	24	24	25	25	25	26	26	26	26
31	0.798002	NUM_TRUE_POSITIVES	0	9	10	11	11	12	12	13	13	13	13	14	15	17	17	17	17	18	19	19	19	19	19	19	20	21	22	22	22	22	22	22	23	23	23	23	24	25	25	25	25	25	25	26	27	28	29
31	0.770662	NUM_TRUE_POSITIVES	3	3	8	9	10	11	11	12	12	12	12	12	12	13	13	16	17	18	18	19	20	21	21	21	23	25	25	25	25	25	25	25	25	25	25	25	25	25	25	26	26	26	26	27	27	28	28
31	0.778714	NUM_TRUE_POSITIVES	3	10	12	12	12	12	13	13	14	16	16	16	16	16	16	16	16	17	18	18	18	20	20	21	21	21	21	21	21	21	21	21	22	23	24	24	24	24	24	24	24	24	24	24	25	25	26
31	0.783489	NUM_TRUE_POSITIVES	6	8	8	10	10	13	13	13	14	14	15	15	15	15	15	17	17	17	17	17	17	18	20	21	21	21	21	21	21	22	22	22	22	22	22	22	22	22	22	22	22	24	24	24	24	26	26
31	0.789076	NUM_TRUE_POSITIVES	0	7	9	12	13	13	13	13	13	13	14	14	14	18	19	20	20	20	20	20	20	20	21	21	22	24	24	24	24	24	24	24	24	24	24	24	24	24	25	25	25	25	25	25	25	25	26
31	0.787422	NUM_TRUE_POSITIVES	1	3	6	11	11	11	11	11	11	12	12	12	12	14	16	16	17	17	17	17	18	20	20	20	20	20	20	21	21	21	21	21	23	23	23	24	25	25	25	25	26	26	26	26	26	26	26
31	0.761798	NUM_TRUE_POSITIVES	1	6	6	6	7	7	9	10	10	10	10	11	11	12	12	12	13	14	14	14	15	15	15	15	16	17	17	17	17	17	17	17	18	18	19	19	19	20	20	21	21	21	21	21	21	21	21
31	0.762297	NUM_TRUE_POSITIVES	3	3	6	6	9	11	13	13	14	14	14	15	15	16	16	16	16	17	18	18	18	18	18	18	18	18	19	19	19	20	21	21	21	23	23	24	24	24	24	24	24	24	25	25	25	25	26
31	0.743508	NUM_TRUE_POSITIVES	1	9	9	9	10	10	10	11	11	11	12	12	12	12	12	12	12	13	13	14	14	14	14	14	14	15	16	16	16	16	16	17	17	19	19	19	19	19	19	19	19	19	20	20	20	20	20
31	0.787328	NUM_TRUE_POSITIVES	0	5	11	12	12	13	13	13	13	13	13	13	18	18	18	18	19	21	21	21	21	21	21	21	21	21	21	21	22	22	22	22	23	23	23	23	23	23	23	23	24	25	25	25	26	26	26
31	0.766667	NUM_TRUE_POSITIVES	0	7	10	12	13	13	15	15	16	16	16	16	16	16	18	18	18	18	18	19	19	19	19	19	19	19	20	20	20	20	20	20	20	20	20	20	20	21	23	23	23	24	24	24	24	24	25
31	0.746192	NUM_TRUE_POSITIVES	1	6	12	13	13	14	14	14	15	16	17	18	18	18	19	19	19	19	19	20	20	21	21	21	22	22	22	22	22	22	22	22	22	23	23	23	23	23	23	23	23	23	23	23	23	23	23
31	0.796255	NUM_TRUE_POSITIVES	8	9	11	13	13	14	14	14	15	16	16	16	18	18	19	20	20	20	20	21	21	21	21	21	21	21	21	21	21	22	23	24	24	24	24	24	26	26	26	26	26	26	26	26	26	26	26
31	0.773814	NUM_TRUE_POSITIVES	3	6	9	9	10	13	13	13	14	14	14	17	17	17	17	17	17	17	17	19	21	21	22	22	22	22	22	22	22	22	22	22	22	22	22	22	22	22	23	23	23	23	25	25	25	25	25
31	0.743695	NUM_TRUE_POSITIVES	1	6	6	12	12	14	14	14	14	16	16	16	16	16	16	16	16	16	17	17	18	18	18	19	19	19	19	19	19	19	19	19	19	19	19	21	23	25	25	25	25	25	25	25	27	27	27
31	0.77912	NUM_TRUE_POSITIVES	1	12	14	14	14	14	14	14	15	18	18	18	18	18	19	20	20	23	23	23	24	24	25	25	25	25	26	26	26	26	27	27	27	27	27	27	27	27	27	27	27	27	27	27	27	27	27
31	0.739201	NUM_TRUE_POSITIVES	1	9	11	12	14	14	17	17	17	18	18	18	18	18	18	18	18	18	18	18	19	19	19	19	19	19	19	19	19	20	20	20	21	21	21	22	22	22	22	22	22	22	22	24	24	24	24
31	0.741074	NUM_TRUE_POSITIVES	1	8	12	13	13	13	14	14	15	15	17	17	18	18	18	18	18	18	18	18	19	19	19	19	19	19	19	19	19	19	20	20	20	20	20	20	20	21	21	21	21	21	21	22	23	23	23
31	0.763202	NUM_TRUE_POSITIVES	0	7	8	8	8	14	14	14	15	15	15	15	15	15	16	16	17	17	17	17	19	19	19	19	19	21	22	22	22	23	23	23	23	23	23	23	23	23	23	23	23	23	23	23	24	24	24
31	0.74769	NUM_TRUE_POSITIVES	10	10	10	11	12	12	12	12	12	13	14	14	15	15	15	15	15	15	15	15	15	15	15	15	15	16	16	16	17	17	17	18	19	19	20	20	20	20	21	21	21	22	22	22	22	22	22
31	0.725406	NUM_TRUE_POSITIVES	0	4	5	7	9	9	9	9	10	10	11	12	13	13	14	14	16	16	17	17	18	18	18	18	18	18	18	18	18	18	18	19	19	19	19	19	20	20	20	20	20	20	20	20	20	21	21
31	0.803901	NUM_TRUE_POSITIVES	1	11	11	13	13	14	14	14	15	15	17	19	19	19	19	19	19	19	20	20	20	21	22	22	26	26	28	28	28	28	28	28	28	28	28	30	30	30	30	30	30	30	30	30	30	30	30
31	0.761704	NUM_TRUE_POSITIVES	0	6	8	11	12	12	12	12	12	13	14	14	14	15	15	15	16	17	17	18	18	20	20	21	22	22	23	23	23	23	25	25	25	25	25	25	25	25	25	25	25	25	25	25	25	25	25
31	0.768976	NUM_TRUE_POSITIVES	1	10	10	10	11	12	12	14	14	14	14	14	14	16	16	16	16	17	17	18	19	20	20	20	20	20	21	21	21	21	21	21	22	22	23	23	24	24	24	24	24	24	24	25	25	25	26
31	0.743976	NUM_TRUE_POSITIVES	0	5	7	7	8	9	11	11	11	11	12	12	13	13	13	16	16	16	16	16	17	17	17	17	20	20	20	22	22	22	22	22	22	22	22	23	23	23	23	23	23	23	23	23	23	23	23
31	0.794694	NUM_TRUE_POSITIVES	1	5	13	13	13	14	14	15	15	15	16	16	16	16	16	16	16	16	16	16	16	18	18	19	19	20	20	20	20	20	20	20	22	22	22	22	22	22	22	22	22	22	23	24	24	24	25
31	0.788483	NUM_TRUE_POSITIVES	7	10	13	13	14	14	14	15	15	15	15	15	15	15	15	15	15	15	16	16	16	16	16	16	17	17	20	20	21	21	22	22	22	23	23	23	23	24	24	25	25	25	25	25	26	26	26
31	0.760112	NUM_TRUE_POSITIVES	0	4	6	6	7	8	12	12	12	12	12	12	12	12	13	13	13	13	13	14	14	15	15	15	16	17	18	18	18	19	19	19	19	21	21	21	21	21	21	22	22	22	22	22	22	22	22
31	0.770599	NUM_TRUE_POSITIVES	0	3	8	8	8	9	10	11	11	11	11	11	12	13	13	13	13	14	14	15	15	16	17	19	19	19	19	19	19	19	19	19	20	20	20	20	21	21	21	21	22	23	23	23	23	23	23
31	0.774969	NUM_TRUE_POSITIVES	3	4	9	9	9	9	9	9	10	11	11	12	12	14	14	15	17	18	18	19	19	20	20	20	20	20	21	21	21	21	21	21	21	22	23	23	23	23	23	24	24	24	24	24	24	24	24
31	0.75799	NUM_TRUE_POSITIVES	5	5	6	8	8	9	11	11	11	13	14	14	14	14	14	16	16	16	16	16	18	18	18	19	20	20	20	20	21	21	21	21	21	21	22	24	24	24	24	24	24	24	24	25	25	25	25
31	0.777122	NUM_TRUE_POSITIVES	2	4	4	11	12	12	12	12	13	14	14	14	14	14	14	14	14	14	14	14	14	15	15	16	16	16	16	16	16	16	16	16	16	17	17	17	18	18	18	18	18	18	18	19	21	21	21
31	0.758333	NUM_TRUE_POSITIVES	0	8	9	9	9	9	9	9	9	11	11	12	12	12	12	13	13	13	13	13	14	14	14	14	16	16	16	16	17	17	17	17	17	17	17	17	18	18	18	18	20	20	20	21	21	22	22
31	0.772409	NUM_TRUE_POSITIVES	0	9	9	9	9	11	12	12	13	13	13	13	13	14	14	15	15	16	16	16	17	17	17	17	17	18	18	18	18	20	20	21	21	21	21	21	23	23	23	23	23	23	23	23	23	24	24
31	0.797753	NUM_TRUE_POSITIVES	1	12	12	15	15	15	15	16	16	16	16	16	16	18	21	21	21	22	22	22	22	22	22	24	24	25	25	25	25	25	25	25	25	26	27	27	28	28	28	28	28	28	28	28	28	29	29
31	0.766261	NUM_TRUE_POSITIVES	2	7	8	11	11	11	12	14	14	15	17	17	17	17	17	17	17	17	17	17	17	17	17	17	18	19	19	19	22	22	22	23	23	23	23	23	23	26	26	26	26	26	26	26	26	26	26
31	0.78299	NUM_TRUE_POSITIVES	1	8	9	9	9	10	10	11	11	13	13	13	13	14	14	16	16	16	17	17	19	19	19	19	19	19	19	19	19	22	22	22	22	22	22	23	23	23	23	23	23	23	23	23	23	23	23
31	0.774719	NUM_TRUE_POSITIVES	4	4	9	11	11	14	14	15	16	16	17	17	17	17	17	17	17	17	17	17	17	19	20	21	21	21	21	21	21	21	21	21	21	21	21	21	21	21	21	21	21	21	21	24	24	24	24
31	0.78402	NUM_TRUE_POSITIVES	0	7	12	12	13	14	15	15	16	16	16	16	16	17	17	17	17	19	19	19	20	20	20	20	22	22	22	22	22	23	23	23	23	23	23	23	23	23	23	24	24	24	24	24	24	24	25
31	0.779276	NUM_TRUE_POSITIVES	0	9	9	12	13	13	13	13	14	14	14	14	14	17	17	17	17	17	17	17	17	17	17	18	20	20	20	20	20	20	20	20	20	20	20	20	23	24	24	24	24	24	24	24	24	24	24
31	0.757397	NUM_TRUE_POSITIVES	4	4	6	11	12	12	13	13	13	13	17	17	17	17	17	17	17	17	17	17	19	20	20	20	20	21	21	21	21	21	21	21	22	24	24	24	24	24	24	24	25	25	25	25	25	25	26
31	0.773346	NUM_TRUE_POSITIVES	1	10	10	11	11	11	12	12	12	12	12	13	15	15	15	16	17	17	17	17	17	18	19	19	19	20	20	21	22	22	22	23	23	23	23	24	24	24	24	24	25	25	25	25	26	26	26
31	0.799126	NUM_TRUE_POSITIVES	1	9	10	10	11	15	15	15	16	16	16	17	17	17	17	17	17	17	17	17	17	20	20	20	21	22	23	23	23	27	27	27	27	27	27	27	27	27	27	27	27	27	28	29	29	29	29
[truncated: 487 more columns]
