# Supplementary material for: Genome-wide computational identification of functional RNA elements in Trypanosoma brucei
Source: BMC Genomics. 2009 Aug 4;10:355. doi: 10.1186/1471-2164-10-355 (PMC2907701; doi:10.1186/1471-2164-10-355)
Supplement: Additional file 6 — Function prediction using regulatory motifs. This ZIP compressed file should be unpacked before viewing its contents. The results for prediction of each pathway are presented in a separate folder, named after the accession number of that pathway in KEGG database. Each folder contains several files named "validation.N.out", each of which represents the results of a hundred times two-fold cross-validation for that pathway, using N predicted motifs. Each cross-validation is shown in one row; plotting each row against the number of false positives will result in the ROC curve associated with the corresponding cross-validation experiment. The trained network is stored in "total.out", in which motifs are ordered according to their prediction power. L(α|MOTIF): the likelihood of being in pathway α given that the indicated motif is present in the indicated location of an mRNA; L(α|MOTIF): the likelihood of being in pathway α given that the indicated motif is NOT present in the indicated location of an mRNA. [file 1471-2164-10-355-S6.zip › tbr_KEGG_predict/001.tbr04070/validation.032.out]

Current time: Tue Feb 03 11:56:41 2009
This cluster: tbr04070
A 2-fold validation was used.
************************ VALIDATION ***********************
NUM_CLASSIFIERS	AUC	NUM_FALSE_POSITIVES	1	2	3	4	5	6	7	8	9	10	11	12	13	14	15	16	17	18	19	20	21	22	23	24	25	26	27	28	29	30	31	32	33	34	35	36	37	38	39	40	41	42	43	44	45	46	47
32	0.773502	NUM_TRUE_POSITIVES	7	12	15	15	15	15	15	15	15	15	15	15	15	15	15	15	15	15	15	15	15	15	16	16	17	17	20	20	20	20	20	20	20	21	21	22	22	23	23	24	25	25	25	25	25	25	25
32	0.800437	NUM_TRUE_POSITIVES	0	7	8	11	11	14	15	16	16	17	17	17	19	19	19	20	20	20	20	20	20	20	20	20	20	21	22	22	23	23	23	23	23	23	23	23	23	23	24	24	26	26	27	27	27	27	27
32	0.793883	NUM_TRUE_POSITIVES	1	9	13	14	14	15	15	15	16	18	18	18	18	18	18	18	18	18	19	20	20	22	22	22	23	23	23	23	25	25	25	25	25	25	25	25	25	25	25	25	25	25	25	25	26	26	26
32	0.787079	NUM_TRUE_POSITIVES	0	5	5	6	7	8	11	11	12	12	13	13	13	13	13	15	15	15	16	16	18	20	20	21	21	21	21	21	21	22	22	22	22	22	23	25	25	25	26	26	27	27	27	27	27	27	28
32	0.759332	NUM_TRUE_POSITIVES	1	8	8	8	8	10	11	13	13	14	17	17	18	18	18	18	20	20	20	20	20	20	20	21	21	22	22	22	23	23	23	23	23	23	23	23	24	24	24	24	25	25	25	25	25	25	25
32	0.713702	NUM_TRUE_POSITIVES	7	7	9	9	10	10	10	10	10	10	10	10	10	10	12	12	12	12	12	12	13	13	13	13	13	13	13	13	13	14	14	14	14	14	14	14	15	15	16	16	16	16	17	17	19	19	19
32	0.781523	NUM_TRUE_POSITIVES	0	6	7	7	7	8	9	9	9	9	9	9	11	11	12	12	14	14	15	15	15	15	15	15	17	17	17	18	18	18	18	18	18	18	18	18	19	19	19	19	20	21	21	21	21	21	21
32	0.753246	NUM_TRUE_POSITIVES	1	10	10	10	12	12	12	12	13	15	17	17	17	17	18	18	18	19	19	19	19	19	19	19	21	21	21	21	21	21	21	21	21	21	21	21	21	21	23	24	24	24	24	24	24	24	24
32	0.769382	NUM_TRUE_POSITIVES	1	4	6	8	9	10	10	10	10	10	13	13	15	15	15	15	15	15	15	15	15	15	15	15	17	17	17	18	19	19	20	20	20	20	22	22	22	22	23	23	23	23	23	23	23	23	24
32	0.745412	NUM_TRUE_POSITIVES	1	10	10	10	10	10	11	13	14	14	15	15	15	16	16	16	16	16	16	16	17	17	17	17	17	17	18	19	19	19	19	19	19	19	19	19	19	19	19	19	19	19	20	21	21	21	21
32	0.77138	NUM_TRUE_POSITIVES	1	7	10	10	10	10	12	12	12	13	13	13	13	13	13	13	13	13	13	13	13	13	13	13	13	13	13	14	15	15	15	16	16	16	16	16	18	18	18	18	18	20	20	20	20	20	20
32	0.782896	NUM_TRUE_POSITIVES	1	10	10	10	10	10	10	13	13	13	13	14	15	15	16	17	17	17	17	18	18	19	19	20	20	20	20	20	20	21	21	21	21	21	21	21	21	23	24	24	24	25	25	25	25	25	26
32	0.737828	NUM_TRUE_POSITIVES	2	9	11	11	11	11	11	13	13	13	15	15	16	16	16	16	16	17	17	17	17	17	18	18	18	19	20	21	21	21	21	21	21	21	21	21	21	21	21	21	21	21	21	21	21	22	22
32	0.791199	NUM_TRUE_POSITIVES	1	8	9	12	12	14	16	16	18	18	18	18	18	18	18	18	18	18	18	18	20	20	20	21	22	23	24	24	24	24	26	26	27	27	27	27	27	27	27	27	27	27	27	28	28	28	28
32	0.743352	NUM_TRUE_POSITIVES	1	10	10	11	14	16	16	16	16	16	16	16	16	16	16	16	16	17	17	17	17	18	19	19	20	20	20	20	21	22	22	23	23	23	23	23	23	23	23	23	23	23	23	23	23	23	23
32	0.773814	NUM_TRUE_POSITIVES	3	5	8	9	10	11	12	14	14	15	15	16	16	16	16	16	17	17	17	17	18	18	18	18	18	18	18	19	19	19	19	19	20	20	20	22	22	22	22	24	24	24	24	24	24	26	26
32	0.766292	NUM_TRUE_POSITIVES	1	7	11	11	12	12	12	12	12	12	13	13	14	16	16	18	18	18	18	18	19	19	19	19	19	19	19	19	19	19	20	20	20	22	24	24	24	24	24	24	25	25	25	25	25	25	26
32	0.77834	NUM_TRUE_POSITIVES	2	8	9	9	12	12	15	15	17	17	17	18	18	19	20	20	20	20	20	20	20	20	21	22	23	23	23	23	23	23	23	24	24	26	26	26	26	27	27	27	27	28	28	28	28	28	28
32	0.761142	NUM_TRUE_POSITIVES	3	4	4	5	6	7	8	8	9	9	9	9	9	10	11	11	13	13	13	13	13	14	15	15	15	15	15	15	16	17	17	19	19	20	21	21	21	21	21	21	21	21	21	21	21	22	22
32	0.762047	NUM_TRUE_POSITIVES	1	4	8	12	13	14	14	14	14	14	14	14	14	15	16	16	17	17	17	17	17	17	18	18	20	21	22	24	24	24	24	24	24	24	24	24	24	24	24	24	24	24	24	24	24	24	24
32	0.752778	NUM_TRUE_POSITIVES	1	5	11	14	14	14	14	14	15	16	16	17	17	17	17	17	17	17	17	17	18	19	20	21	21	22	22	22	22	22	22	24	24	24	24	24	25	25	25	25	25	25	25	25	25	25	25
32	0.799625	NUM_TRUE_POSITIVES	1	11	11	11	12	14	14	15	16	16	16	16	16	16	20	20	21	21	22	23	23	23	23	23	24	24	24	24	25	26	26	26	26	26	26	26	26	26	28	29	29	29	29	29	29	31	31
32	0.779557	NUM_TRUE_POSITIVES	1	8	8	9	9	13	14	14	14	14	14	15	15	16	16	16	16	16	16	17	17	17	18	18	18	18	18	19	20	21	21	21	21	22	22	22	22	22	22	22	22	23	24	24	24	24	24
32	0.771255	NUM_TRUE_POSITIVES	1	5	5	7	8	8	9	9	9	9	12	12	13	13	13	14	14	16	16	16	16	16	19	20	20	20	20	20	20	21	21	21	23	23	23	23	23	23	23	23	23	23	23	23	23	23	23
32	0.739919	NUM_TRUE_POSITIVES	0	5	7	7	11	13	13	13	14	16	16	16	16	17	17	17	20	20	20	20	20	20	20	20	21	21	21	21	23	23	23	23	23	23	24	24	24	25	25	25	25	25	25	25	25	25	25
32	0.792853	NUM_TRUE_POSITIVES	0	8	10	10	10	11	11	11	16	16	16	16	16	17	17	17	17	18	18	18	18	18	18	18	18	20	23	24	24	24	24	24	24	24	24	24	24	25	25	25	25	25	25	26	26	28	28
32	0.780899	NUM_TRUE_POSITIVES	8	8	8	8	9	13	13	14	15	15	15	15	15	16	16	16	17	20	20	20	21	22	22	22	22	23	23	23	23	24	26	26	26	26	27	27	27	27	27	27	27	27	27	27	27	27	27
32	0.77475	NUM_TRUE_POSITIVES	1	10	10	11	12	12	12	12	12	12	14	15	16	16	16	16	17	18	18	18	18	19	19	19	19	19	19	20	20	20	20	20	20	20	22	24	24	24	25	26	26	26	26	26	26	27	27
32	0.790543	NUM_TRUE_POSITIVES	3	10	10	11	11	14	14	15	15	15	15	15	15	16	16	16	18	20	20	20	22	22	22	24	25	25	25	25	25	25	25	25	26	26	26	26	26	26	26	26	28	28	28	28	30	30	30
32	0.780368	NUM_TRUE_POSITIVES	1	7	8	10	10	11	11	13	13	15	15	15	15	16	17	19	19	22	22	22	22	22	22	22	22	23	23	23	25	25	25	25	25	25	25	25	25	25	25	25	25	25	25	25	25	25	25
32	0.784207	NUM_TRUE_POSITIVES	1	11	14	15	15	15	16	17	17	18	18	18	18	18	18	18	18	18	18	18	18	18	18	18	18	18	18	18	20	23	23	23	23	23	23	23	23	23	23	23	23	23	24	24	24	24	24
32	0.776404	NUM_TRUE_POSITIVES	2	5	10	10	13	13	13	13	13	13	13	13	13	13	14	16	16	16	16	16	16	16	16	16	16	16	16	17	17	18	18	18	18	19	19	21	21	24	24	25	26	26	26	26	26	26	26
32	0.758365	NUM_TRUE_POSITIVES	0	2	9	10	11	11	14	14	14	15	15	15	15	15	15	15	15	15	15	15	15	15	17	18	18	18	19	19	20	20	20	20	20	20	21	24	24	25	26	26	26	26	26	26	27	27	27
32	0.758458	NUM_TRUE_POSITIVES	3	4	5	6	6	7	7	8	10	12	12	12	12	12	13	13	13	13	13	13	17	17	17	17	18	18	18	18	18	19	19	19	19	19	19	19	19	19	19	20	21	21	21	21	21	21	21
32	0.781149	NUM_TRUE_POSITIVES	1	6	7	7	13	13	14	14	15	16	16	17	17	17	17	17	18	18	19	19	19	19	19	19	19	20	21	21	21	21	22	22	23	23	23	23	23	23	23	23	23	23	23	23	24	24	24
32	0.761985	NUM_TRUE_POSITIVES	3	6	7	12	12	13	13	14	14	15	16	16	16	16	16	16	17	17	17	17	17	17	17	17	17	17	19	19	20	20	20	21	22	22	23	23	23	23	23	23	23	23	23	24	24	24	24
32	0.776529	NUM_TRUE_POSITIVES	1	5	12	12	14	14	16	16	16	17	17	17	18	18	18	18	18	19	19	20	20	20	20	21	21	22	22	22	24	24	24	25	25	25	25	25	25	25	26	26	26	27	27	27	27	28	28
32	0.783302	NUM_TRUE_POSITIVES	0	5	9	9	12	12	15	15	15	15	16	16	16	16	17	17	17	18	19	19	19	19	19	20	20	20	21	21	21	21	21	22	23	24	25	25	26	26	26	26	26	26	26	26	26	26	26
32	0.785206	NUM_TRUE_POSITIVES	5	7	8	10	10	10	11	11	11	12	14	15	16	16	18	18	18	18	18	18	18	19	19	19	19	19	19	19	19	19	19	19	22	22	22	22	23	23	23	24	25	25	26	26	26	26	26
32	0.797378	NUM_TRUE_POSITIVES	1	8	10	13	14	14	14	14	14	14	14	14	14	15	15	17	20	20	20	21	23	23	23	23	24	24	24	24	24	24	24	24	24	24	24	25	25	25	25	25	25	25	25	25	25	27	27
32	0.784488	NUM_TRUE_POSITIVES	7	9	9	10	10	10	13	14	14	14	14	15	17	18	19	21	21	22	22	22	23	24	24	24	24	24	25	25	25	25	25	25	25	25	25	25	25	25	26	26	26	27	27	27	29	29	29
32	0.781866	NUM_TRUE_POSITIVES	0	10	11	11	11	13	13	13	15	15	19	19	19	19	19	20	20	20	20	22	22	22	22	22	22	22	22	23	23	23	23	23	23	23	23	23	24	24	24	24	24	24	24	24	24	24	24
32	0.773065	NUM_TRUE_POSITIVES	3	3	10	12	12	13	13	14	14	14	15	15	16	16	16	16	16	18	18	18	18	18	18	18	19	20	20	20	20	20	22	22	22	22	24	25	25	25	25	25	25	25	25	25	25	25	25
32	0.744881	NUM_TRUE_POSITIVES	0	6	6	7	9	10	10	11	12	13	15	15	17	17	18	18	18	18	19	20	21	21	21	21	21	21	21	21	21	22	22	22	22	22	23	23	23	23	23	23	23	23	24	24	24	24	24
32	0.783271	NUM_TRUE_POSITIVES	0	4	10	10	11	11	11	11	12	12	13	13	13	14	15	15	15	16	16	16	16	16	16	16	16	16	16	16	18	18	18	19	19	20	20	21	22	22	23	23	24	24	24	24	24	24	24
32	0.769632	NUM_TRUE_POSITIVES	1	4	4	6	6	7	9	9	9	9	9	9	9	11	12	12	12	12	13	15	15	15	15	19	19	19	19	19	19	20	22	22	22	22	22	22	23	23	23	23	23	24	24	24	24	24	26
32	0.77809	NUM_TRUE_POSITIVES	1	8	10	10	12	12	12	13	13	14	15	17	17	18	18	19	20	20	21	21	21	22	23	23	23	23	24	24	24	24	24	24	25	25	25	26	26	26	27	27	27	27	27	27	27	27	27
32	0.753059	NUM_TRUE_POSITIVES	0	6	6	6	7	8	9	9	10	11	12	12	12	12	12	14	14	14	14	14	15	15	15	16	16	17	17	18	18	18	18	18	18	18	18	18	19	19	19	19	19	19	19	19	19	19	19
32	0.77475	NUM_TRUE_POSITIVES	1	6	8	10	10	11	13	14	14	14	16	16	17	17	17	18	18	18	18	18	18	18	18	18	18	20	21	21	21	21	21	21	21	21	21	21	22	22	22	22	22	23	23	23	23	24	25
32	0.779151	NUM_TRUE_POSITIVES	0	7	8	12	16	16	16	16	17	17	17	18	18	20	20	20	20	21	21	22	22	22	22	22	23	23	23	23	23	24	24	24	24	25	25	25	25	25	25	27	27	27	28	28	28	28	29
32	0.754869	NUM_TRUE_POSITIVES	0	6	8	9	10	10	10	11	11	11	11	12	13	16	16	16	17	17	18	18	18	18	18	19	19	19	20	20	20	21	21	21	21	21	21	21	21	21	21	21	21	21	22	22	22	22	22
32	0.763546	NUM_TRUE_POSITIVES	1	2	9	11	11	11	13	14	14	14	16	16	16	16	16	17	17	17	17	17	17	19	21	21	21	21	21	21	21	21	21	21	22	23	23	23	24	24	24	24	24	24	24	24	24	26	26
32	0.77681	NUM_TRUE_POSITIVES	0	6	7	9	12	12	12	12	12	12	13	13	13	14	14	14	14	14	14	14	14	14	14	14	15	15	15	17	17	17	18	20	21	21	21	22	23	23	24	24	24	24	24	24	24	24	24
32	0.769195	NUM_TRUE_POSITIVES	0	6	8	11	11	13	15	15	15	15	15	15	15	15	15	15	15	15	15	15	18	18	18	18	18	19	19	19	20	20	21	21	21	22	23	23	24	25	25	25	25	25	25	25	25	25	26
32	0.743071	NUM_TRUE_POSITIVES	1	8	11	11	13	13	17	17	17	19	19	19	19	20	20	20	20	20	20	20	21	21	21	21	21	24	24	25	25	25	25	25	25	25	25	25	25	25	25	25	25	25	25	25	25	27	27
32	0.768883	NUM_TRUE_POSITIVES	0	9	9	9	11	14	17	17	20	21	21	21	21	21	21	21	21	21	21	21	21	22	22	22	22	22	22	22	22	23	23	23	23	24	24	24	26	26	26	27	27	27	27	27	27	27	27
32	0.786548	NUM_TRUE_POSITIVES	0	9	15	15	16	16	17	17	17	17	17	18	18	18	18	18	18	18	18	18	18	19	19	19	19	19	20	20	22	22	23	23	23	23	23	23	23	24	24	24	25	25	25	26	26	26	26
32	0.799251	NUM_TRUE_POSITIVES	0	7	12	12	13	13	13	15	15	15	15	15	16	18	18	19	19	19	19	20	20	21	21	22	22	23	23	23	23	23	23	23	24	24	24	24	25	25	26	26	26	26	26	26	27	28	30
32	0.763546	NUM_TRUE_POSITIVES	2	5	8	11	11	11	11	12	12	12	12	12	12	13	13	13	16	16	19	19	19	19	21	21	21	21	23	24	24	25	25	25	25	25	25	25	25	25	25	25	25	25	25	25	26	26	27
32	0.781492	NUM_TRUE_POSITIVES	3	11	11	12	12	12	12	12	13	14	16	16	16	16	16	16	16	18	18	18	18	18	18	18	21	21	21	21	21	21	21	21	21	21	21	22	25	25	25	25	25	25	25	25	25	25	26
32	0.781523	NUM_TRUE_POSITIVES	6	8	8	8	10	13	13	13	14	14	14	15	15	15	15	15	17	17	17	17	17	17	18	18	20	21	21	21	21	21	21	21	21	22	22	22	22	22	22	22	22	22	24	24	24	24	26
32	0.786298	NUM_TRUE_POSITIVES	0	7	10	13	13	13	13	13	13	13	14	14	14	19	20	20	20	20	20	20	20	20	22	24	24	24	24	24	24	24	24	24	24	24	24	24	24	24	25	25	25	25	27	27	27	27	27
32	0.779963	NUM_TRUE_POSITIVES	1	1	6	10	11	11	11	12	12	12	12	14	14	14	16	17	17	17	18	18	18	18	18	19	20	20	20	20	20	20	20	21	21	21	22	22	22	22	22	22	22	24	24	24	24	24	25
32	0.758302	NUM_TRUE_POSITIVES	1	6	6	6	7	7	8	8	9	9	10	11	12	12	12	13	13	13	13	14	14	14	15	15	16	18	18	19	19	19	19	19	19	20	20	20	20	20	20	20	20	20	21	21	21	21	22
32	0.758052	NUM_TRUE_POSITIVES	3	3	6	6	7	10	12	13	13	14	14	14	15	15	16	16	16	16	18	18	18	18	18	18	18	19	19	19	19	21	21	21	21	21	21	22	23	24	24	24	24	24	24	24	24	25	25
32	0.742041	NUM_TRUE_POSITIVES	2	10	10	10	11	11	11	11	11	11	11	12	12	12	12	12	13	13	13	14	14	14	14	14	14	15	16	16	16	16	17	17	17	17	19	19	19	19	19	19	19	19	19	20	20	20	20
32	0.775936	NUM_TRUE_POSITIVES	0	5	10	10	11	12	12	12	13	13	13	13	13	18	18	19	19	20	21	21	21	21	21	21	21	21	21	21	21	21	21	23	23	23	23	23	23	23	23	23	23	23	24	24	25	25	25
32	0.77372	NUM_TRUE_POSITIVES	0	7	10	12	12	12	15	15	15	16	16	16	16	16	17	17	17	18	19	19	19	19	19	19	20	20	20	20	20	20	20	20	20	20	20	20	20	21	22	22	24	24	24	24	24	24	24
32	0.740106	NUM_TRUE_POSITIVES	1	6	12	13	13	14	14	14	15	16	17	17	18	18	19	19	19	19	19	19	19	19	20	20	21	21	21	22	22	22	22	22	22	22	22	22	22	23	23	23	23	23	23	23	23	23	23
32	0.79716	NUM_TRUE_POSITIVES	8	9	11	11	13	13	14	14	15	16	16	16	17	18	18	18	19	20	20	20	20	21	21	21	21	21	21	21	21	21	21	22	23	24	24	24	24	25	26	26	26	26	26	26	26	26	26
32	0.770412	NUM_TRUE_POSITIVES	1	7	11	12	12	12	14	14	14	15	15	18	18	18	18	18	18	18	18	18	18	20	22	22	22	24	24	24	24	24	24	24	24	24	24	24	24	24	24	24	24	24	25	25	25	26	28
32	0.748876	NUM_TRUE_POSITIVES	1	6	6	12	12	14	14	14	14	14	15	15	16	17	17	17	17	18	18	18	18	18	18	18	18	19	19	19	19	19	19	19	19	19	19	21	21	21	21	21	21	21	25	25	25	25	25
32	0.781086	NUM_TRUE_POSITIVES	1	13	13	13	14	14	14	14	14	14	14	14	16	18	18	18	18	19	19	19	19	22	23	23	23	23	23	24	24	25	25	25	25	25	26	26	26	26	27	27	27	27	27	27	27	27	27
32	0.73764	NUM_TRUE_POSITIVES	1	9	11	13	13	14	14	17	17	17	17	18	18	18	18	18	18	18	18	18	18	19	19	19	19	19	19	19	20	20	20	20	20	20	21	22	22	22	22	22	22	22	22	22	24	24	24
32	0.739139	NUM_TRUE_POSITIVES	1	1	8	12	13	13	13	14	14	15	17	17	18	18	18	18	18	18	18	18	19	19	19	19	19	19	19	19	19	19	19	19	19	20	20	20	20	20	21	21	21	21	21	21	22	23	23
32	0.759051	NUM_TRUE_POSITIVES	0	7	8	8	8	14	14	15	15	15	15	15	15	15	16	18	18	18	18	20	20	20	20	20	20	20	20	20	20	20	22	22	22	23	23	23	23	23	23	23	23	23	23	23	23	23	23
32	0.743414	NUM_TRUE_POSITIVES	5	10	10	11	12	12	12	12	13	13	13	13	14	14	15	15	15	15	15	16	16	16	17	17	17	17	17	17	17	18	18	18	19	20	20	20	21	22	22	22	22	22	22	22	22	22	22
32	0.721941	NUM_TRUE_POSITIVES	0	3	6	7	9	9	9	9	10	10	11	12	13	13	14	14	14	16	17	17	17	17	18	18	18	18	18	18	18	18	18	18	18	18	19	19	19	19	19	19	19	19	20	20	20	20	20
32	0.804182	NUM_TRUE_POSITIVES	1	9	12	13	13	13	14	15	15	16	16	17	17	19	19	19	19	19	19	19	20	20	22	22	22	26	26	26	28	28	28	28	28	28	28	28	28	28	30	30	30	30	30	30	30	30	30
32	0.758833	NUM_TRUE_POSITIVES	0	6	8	11	13	13	13	13	13	14	14	14	14	14	15	15	15	15	16	17	17	18	18	20	22	22	23	23	23	24	25	25	25	25	25	25	25	25	25	25	25	25	25	25	25	25	25
32	0.768602	NUM_TRUE_POSITIVES	1	7	9	10	10	12	12	14	14	14	14	14	14	15	16	16	16	17	17	17	19	20	20	20	20	20	20	21	21	21	21	21	21	22	22	23	23	24	24	24	24	24	24	25	26	26	26
32	0.7397	NUM_TRUE_POSITIVES	0	6	7	8	8	8	8	8	9	11	11	11	11	12	13	14	15	15	16	16	17	17	17	17	17	19	19	20	22	22	22	22	22	22	22	22	22	23	23	23	23	23	23	23	23	23	23
32	0.791885	NUM_TRUE_POSITIVES	1	5	12	13	14	14	14	14	16	16	16	16	16	16	16	16	16	16	16	16	16	16	16	16	18	18	18	20	20	21	21	21	21	21	21	21	23	23	23	23	23	23	23	23	23	24	24
32	0.7804	NUM_TRUE_POSITIVES	3	8	8	10	11	13	14	14	14	15	15	15	15	15	15	15	15	15	15	16	16	16	16	16	16	17	17	17	17	20	21	21	21	21	21	22	22	22	23	23	24	24	25	25	25	26	26
32	0.761673	NUM_TRUE_POSITIVES	0	9	9	11	11	11	13	14	14	14	14	14	14	15	15	15	15	15	15	15	16	16	16	16	16	16	18	18	18	18	18	19	19	21	21	21	21	21	21	21	21	21	22	22	23	23	23
32	0.77113	NUM_TRUE_POSITIVES	0	4	8	8	8	8	8	10	11	11	11	11	11	12	15	15	15	15	16	16	16	16	16	16	17	18	18	18	19	20	20	20	20	20	20	20	21	21	21	21	21	21	21	21	21	21	21
32	0.769819	NUM_TRUE_POSITIVES	3	5	8	9	9	10	11	11	13	13	13	13	13	13	13	13	13	16	17	18	18	19	19	19	19	19	20	20	20	20	21	21	21	22	22	22	22	22	24	24	24	24	24	24	24	24	24
32	0.768758	NUM_TRUE_POSITIVES	4	8	9	9	11	13	14	14	15	15	18	19	19	19	19	19	20	20	20	20	20	21	22	22	23	24	24	24	24	24	24	24	24	24	24	27	27	27	27	27	27	28	28	28	28	28	29
32	0.78892	NUM_TRUE_POSITIVES	1	9	9	13	14	14	14	14	14	15	16	16	16	16	17	17	17	17	17	17	17	17	17	17	18	18	19	19	19	19	19	19	19	21	21	21	21	23	23	23	24	25	25	25	25	25	25
32	0.756398	NUM_TRUE_POSITIVES	0	7	9	9	9	9	9	9	9	10	11	11	12	12	12	12	12	13	13	13	13	13	14	14	14	16	16	16	16	17	17	17	17	17	17	17	17	19	19	19	19	19	19	19	19	19	22
32	0.768477	NUM_TRUE_POSITIVES	0	9	9	9	9	13	13	13	13	14	14	14	14	14	14	14	14	14	15	16	16	17	17	17	17	17	17	17	17	18	18	18	20	20	21	21	21	21	22	22	24	24	24	24	24	25	25
32	0.795693	NUM_TRUE_POSITIVES	1	12	12	15	15	15	15	16	16	16	16	16	16	19	21	21	21	21	21	22	22	22	22	24	24	25	25	25	25	25	25	25	26	26	27	27	27	27	28	28	28	28	28	28	28	28	28
32	0.774001	NUM_TRUE_POSITIVES	4	8	9	10	11	12	14	15	15	15	15	15	16	17	17	17	17	17	17	17	17	17	17	17	17	20	20	21	21	21	21	22	22	22	23	23	23	23	24	24	25	25	25	25	27	27	27
32	0.788858	NUM_TRUE_POSITIVES	1	7	8	8	9	10	10	10	11	12	12	14	14	14	15	16	16	16	17	17	17	18	18	20	20	20	20	20	20	20	20	20	20	20	20	20	20	22	22	23	23	23	23	23	23	23	23
32	0.772441	NUM_TRUE_POSITIVES	4	4	8	12	12	14	14	16	17	17	17	17	17	17	17	17	17	17	17	17	17	17	19	20	20	20	21	21	21	21	21	21	21	21	21	21	22	22	22	22	22	22	23	23	24	25	25
32	0.786298	NUM_TRUE_POSITIVES	0	7	13	13	13	16	16	16	17	17	19	19	20	20	20	20	20	20	20	20	20	20	20	22	22	23	23	23	23	23	23	23	24	24	24	24	24	24	24	24	24	25	25	25	25	25	26
32	0.779588	NUM_TRUE_POSITIVES	0	9	11	11	13	13	13	13	13	14	14	14	14	14	14	14	15	17	17	17	17	17	17	17	17	20	20	20	20	20	20	20	20	20	20	20	20	24	25	25	25	25	25	25	25	25	25
32	0.753714	NUM_TRUE_POSITIVES	4	5	6	11	12	12	13	13	13	13	13	13	14	18	18	18	18	18	18	19	19	19	20	20	20	20	20	21	21	21	21	21	21	21	21	21	21	21	21	21	21	22	22	22	24	24	24
32	0.779151	NUM_TRUE_POSITIVES	0	12	13	13	14	14	15	15	15	16	16	16	17	17	17	17	18	19	19	19	19	19	19	19	20	21	21	21	21	23	23	23	23	23	23	23	23	23	23	23	23	25	25	26	26	26	26
32	0.796754	NUM_TRUE_POSITIVES	1	9	11	11	12	15	15	15	16	16	16	16	16	17	17	17	17	17	17	17	17	17	20	20	20	20	20	21	23	23	23	23	23	24	27	27	27	27	27	27	27	27	27	27	27	29	29
[truncated: 487 more columns]
