# Supplementary material for: Genome-wide computational identification of functional RNA elements in Trypanosoma brucei
Source: BMC Genomics. 2009 Aug 4;10:355. doi: 10.1186/1471-2164-10-355 (PMC2907701; doi:10.1186/1471-2164-10-355)
Supplement: Additional file 6 — Function prediction using regulatory motifs. This ZIP compressed file should be unpacked before viewing its contents. The results for prediction of each pathway are presented in a separate folder, named after the accession number of that pathway in KEGG database. Each folder contains several files named "validation.N.out", each of which represents the results of a hundred times two-fold cross-validation for that pathway, using N predicted motifs. Each cross-validation is shown in one row; plotting each row against the number of false positives will result in the ROC curve associated with the corresponding cross-validation experiment. The trained network is stored in "total.out", in which motifs are ordered according to their prediction power. L(α|MOTIF): the likelihood of being in pathway α given that the indicated motif is present in the indicated location of an mRNA; L(α|MOTIF): the likelihood of being in pathway α given that the indicated motif is NOT present in the indicated location of an mRNA. [file 1471-2164-10-355-S6.zip › tbr_KEGG_predict/001.tbr04070/validation.033.out]

Current time: Tue Feb 03 11:56:41 2009
This cluster: tbr04070
A 2-fold validation was used.
************************ VALIDATION ***********************
NUM_CLASSIFIERS	AUC	NUM_FALSE_POSITIVES	1	2	3	4	5	6	7	8	9	10	11	12	13	14	15	16	17	18	19	20	21	22	23	24	25	26	27	28	29	30	31	32	33	34	35	36	37	38	39	40	41	42	43	44	45	46	47
33	0.769195	NUM_TRUE_POSITIVES	3	12	15	15	15	15	15	15	15	15	15	15	15	15	15	15	15	15	15	15	15	15	15	15	16	17	17	17	20	20	20	20	20	20	21	22	22	23	23	24	25	25	25	25	25	25	25
33	0.796536	NUM_TRUE_POSITIVES	0	7	8	11	11	14	15	15	17	17	18	18	18	19	19	20	20	20	20	20	20	20	20	20	20	21	21	21	21	22	22	23	23	23	23	23	23	23	23	23	23	24	25	26	26	27	27
33	0.79098	NUM_TRUE_POSITIVES	1	10	12	13	14	15	15	15	15	15	15	16	18	18	18	18	19	19	19	19	21	21	21	23	23	23	23	23	23	25	25	25	25	25	25	25	25	25	25	25	25	25	26	26	26	26	27
33	0.784051	NUM_TRUE_POSITIVES	0	5	5	6	7	8	10	11	11	12	12	12	13	13	13	13	16	16	16	16	17	20	20	20	21	21	21	21	21	21	22	22	22	22	22	24	25	25	26	26	26	27	27	27	27	27	28
33	0.754806	NUM_TRUE_POSITIVES	1	9	9	9	9	11	11	11	12	13	16	16	18	18	18	18	18	18	20	20	20	20	20	20	20	20	20	21	22	22	23	23	23	23	23	23	23	23	23	23	23	23	23	23	23	24	24
33	0.721785	NUM_TRUE_POSITIVES	4	8	8	9	9	11	11	11	11	11	11	11	11	11	12	13	13	13	15	15	15	15	15	15	15	15	15	15	15	15	16	16	16	16	18	18	18	18	18	18	19	19	19	19	19	19	21
33	0.785112	NUM_TRUE_POSITIVES	0	7	10	10	11	11	12	12	12	12	12	13	15	15	15	15	15	16	16	17	17	17	17	17	17	19	20	20	20	21	21	22	22	22	22	22	22	22	22	22	22	22	24	24	24	24	24
33	0.753777	NUM_TRUE_POSITIVES	1	10	10	11	12	14	14	14	14	17	17	18	18	19	19	19	19	19	19	19	19	19	19	20	20	20	20	21	21	21	21	21	21	21	21	21	21	21	24	24	24	24	24	24	24	24	24
33	0.76701	NUM_TRUE_POSITIVES	0	4	4	9	9	12	12	12	12	12	13	14	14	15	15	15	15	15	15	15	15	15	15	15	15	17	17	17	17	18	19	20	20	20	20	22	22	22	22	22	23	23	23	23	23	23	23
33	0.748752	NUM_TRUE_POSITIVES	1	10	10	11	12	12	12	12	12	14	14	14	14	15	15	15	16	16	16	16	16	17	17	17	17	17	17	17	19	20	20	20	20	20	20	20	20	20	20	20	20	20	20	21	22	23	23
33	0.771348	NUM_TRUE_POSITIVES	1	8	10	10	10	10	12	12	12	12	13	13	13	13	13	13	13	13	13	13	13	13	14	14	14	14	14	15	15	15	15	15	16	17	17	17	17	18	18	18	19	19	19	20	20	20	20
33	0.779151	NUM_TRUE_POSITIVES	1	10	10	11	11	11	11	11	13	13	13	13	13	13	15	16	16	16	16	16	17	17	18	19	19	19	19	19	19	19	20	20	20	21	21	21	21	21	21	21	21	21	22	22	22	22	23
33	0.737391	NUM_TRUE_POSITIVES	2	7	10	10	11	11	11	11	13	13	13	16	17	17	17	17	18	18	18	18	18	18	19	19	19	19	19	19	19	20	21	21	21	21	21	21	21	21	21	21	21	21	21	21	21	21	21
33	0.7897	NUM_TRUE_POSITIVES	1	13	15	16	16	17	17	17	17	17	18	18	18	18	18	18	18	19	21	21	21	21	23	23	23	23	23	23	24	24	24	25	25	27	27	27	27	27	27	27	27	27	27	28	28	28	28
33	0.742322	NUM_TRUE_POSITIVES	1	10	10	14	16	16	16	16	16	16	16	16	16	16	16	17	17	18	19	19	19	19	19	19	20	20	20	20	22	22	22	22	22	22	22	22	23	23	23	23	23	23	23	23	23	23	23
33	0.767853	NUM_TRUE_POSITIVES	3	5	8	10	10	10	10	12	14	14	15	17	17	17	17	17	17	18	18	18	18	18	18	18	18	18	18	18	18	18	18	18	19	19	19	19	19	19	20	20	20	20	21	21	23	23	23
33	0.76314	NUM_TRUE_POSITIVES	1	8	10	11	11	12	12	12	12	12	13	13	13	14	14	15	18	18	18	18	18	18	19	19	19	19	19	19	19	19	19	20	20	20	20	20	22	22	22	24	24	24	24	24	24	24	25
33	0.777871	NUM_TRUE_POSITIVES	2	9	10	11	14	14	16	16	17	18	18	19	21	21	21	21	21	21	21	21	21	21	22	22	22	22	23	23	26	26	26	26	26	26	26	26	26	26	26	27	27	27	28	28	28	28	28
33	0.770131	NUM_TRUE_POSITIVES	4	5	7	7	7	9	11	11	13	13	13	13	14	14	14	15	15	16	17	17	18	18	18	18	18	18	18	18	18	18	18	18	18	19	19	19	19	19	19	20	21	21	21	22	22	22	22
33	0.762547	NUM_TRUE_POSITIVES	1	4	8	12	13	14	14	14	14	14	14	14	14	14	15	16	16	17	17	17	17	17	17	18	20	21	22	24	24	24	24	24	24	24	24	24	24	24	24	24	24	24	24	24	24	24	24
33	0.750343	NUM_TRUE_POSITIVES	1	5	11	14	14	14	14	14	14	14	15	15	15	16	16	17	17	17	17	17	18	19	20	21	21	21	21	22	22	22	22	22	22	22	22	24	24	24	24	24	25	25	25	25	25	25	25
33	0.795787	NUM_TRUE_POSITIVES	1	11	11	12	12	14	15	15	15	16	16	16	16	16	16	16	19	20	20	21	24	24	24	24	24	24	24	24	24	24	26	26	26	26	26	26	26	26	26	26	28	28	28	29	29	29	29
33	0.78068	NUM_TRUE_POSITIVES	1	6	8	9	9	12	13	13	14	15	15	15	15	15	16	16	16	16	16	17	17	17	17	17	17	17	18	19	19	20	21	21	21	22	22	23	23	23	23	23	23	23	24	24	24	24	24
33	0.777185	NUM_TRUE_POSITIVES	1	1	8	10	11	11	11	11	12	12	13	13	13	14	14	15	15	15	16	16	17	18	18	18	19	19	21	21	21	21	22	22	22	22	23	24	24	24	24	24	24	24	24	24	24	24	24
33	0.757054	NUM_TRUE_POSITIVES	0	6	7	9	10	14	14	14	15	15	15	15	17	17	19	19	19	19	21	21	21	21	21	21	21	22	22	22	22	22	22	22	24	24	24	26	26	26	26	26	26	26	26	27	27	27	27
33	0.794257	NUM_TRUE_POSITIVES	0	5	11	12	12	12	13	14	14	15	17	17	17	17	17	18	18	18	18	19	19	19	19	19	19	19	19	19	19	19	20	20	20	25	25	25	25	25	25	25	25	25	25	25	26	26	26
33	0.783614	NUM_TRUE_POSITIVES	9	9	9	9	10	13	13	14	15	15	15	16	17	17	18	18	18	20	21	21	22	22	23	23	23	23	24	24	24	25	26	27	27	27	28	28	28	28	28	28	28	28	28	28	28	28	28
33	0.774813	NUM_TRUE_POSITIVES	1	10	10	10	11	12	12	12	12	12	12	12	15	16	16	16	16	18	18	18	18	19	19	19	19	19	19	20	20	20	20	20	20	20	22	24	24	25	26	27	27	27	27	27	27	27	27
33	0.791105	NUM_TRUE_POSITIVES	3	9	11	11	11	14	15	15	15	15	15	15	15	15	15	15	15	16	16	16	19	20	21	21	21	22	23	25	25	25	25	26	26	26	26	27	27	27	28	28	28	28	28	28	29	30	30
33	0.776841	NUM_TRUE_POSITIVES	1	8	9	10	10	11	11	11	11	11	12	12	15	16	17	18	19	19	20	22	22	22	22	22	22	22	22	22	23	23	23	25	25	25	25	25	25	25	25	25	25	25	25	25	25	25	25
33	0.78068	NUM_TRUE_POSITIVES	1	11	13	14	15	15	15	16	17	18	18	18	18	18	18	18	18	18	18	18	18	18	18	18	18	18	18	18	18	20	22	23	23	23	23	23	23	23	23	23	23	23	23	23	24	24	24
33	0.767728	NUM_TRUE_POSITIVES	2	5	11	11	11	12	13	13	13	13	13	13	13	13	13	14	15	15	15	15	16	16	17	17	17	17	17	18	18	18	19	19	19	19	19	20	20	21	22	22	22	26	27	27	27	27	27
33	0.756929	NUM_TRUE_POSITIVES	0	2	9	10	11	12	15	15	15	15	15	15	15	15	15	15	15	15	15	15	15	15	17	17	18	18	18	19	19	19	19	20	20	20	20	20	20	22	22	24	24	24	24	24	24	24	25
33	0.759176	NUM_TRUE_POSITIVES	3	4	5	6	6	6	8	8	10	13	13	13	13	13	14	15	15	15	15	15	16	19	19	19	19	19	19	19	19	19	19	20	20	20	20	20	20	20	20	20	20	20	20	21	21	21	21
33	0.777965	NUM_TRUE_POSITIVES	0	7	8	11	14	16	16	17	18	18	18	18	20	21	21	21	21	21	23	23	23	24	24	24	24	24	24	24	24	24	24	24	24	24	24	24	24	24	25	25	25	25	25	25	25	25	25
33	0.764139	NUM_TRUE_POSITIVES	0	9	10	15	15	16	17	17	17	17	17	17	17	18	18	18	18	18	18	18	18	18	18	18	18	19	19	19	19	20	21	21	21	22	22	22	22	22	22	22	22	23	23	23	23	24	24
33	0.778308	NUM_TRUE_POSITIVES	1	5	11	12	14	14	14	15	16	17	17	17	17	18	18	18	19	19	19	19	20	20	20	20	21	22	22	22	24	25	25	25	26	26	26	26	26	26	26	26	27	27	27	27	27	27	27
33	0.783084	NUM_TRUE_POSITIVES	0	6	11	13	15	15	17	17	17	17	17	18	18	18	18	18	18	19	20	20	21	21	21	21	21	21	21	21	21	22	22	22	22	23	24	26	26	26	26	26	26	26	27	27	27	27	27
33	0.781617	NUM_TRUE_POSITIVES	3	6	9	11	13	13	14	14	15	15	16	17	17	18	18	18	19	19	19	19	19	19	20	20	20	20	20	20	20	20	20	20	20	20	21	21	21	22	22	22	22	22	23	24	25	25	25
33	0.799064	NUM_TRUE_POSITIVES	1	8	10	13	14	14	14	14	14	14	14	14	14	15	15	17	20	20	20	21	21	23	23	23	24	24	24	24	24	24	24	24	24	24	24	24	25	25	25	25	25	25	25	25	26	26	28
33	0.784363	NUM_TRUE_POSITIVES	7	9	10	10	10	10	13	14	14	14	14	16	17	17	19	19	19	19	20	22	22	23	23	24	24	24	24	24	24	24	24	24	24	24	24	24	24	25	25	25	25	25	25	25	25	25	25
33	0.781461	NUM_TRUE_POSITIVES	0	9	10	11	11	11	11	13	15	15	19	19	19	19	19	20	20	20	20	22	22	22	22	22	22	22	22	22	22	22	22	23	23	23	23	23	23	24	24	24	24	24	24	24	24	24	24
33	0.778152	NUM_TRUE_POSITIVES	1	3	13	13	14	14	16	16	17	17	17	17	17	17	17	17	18	18	18	18	19	20	20	20	20	20	22	22	23	23	23	25	25	25	26	26	26	26	26	26	27	27	27	27	27	27	27
33	0.745506	NUM_TRUE_POSITIVES	0	6	6	7	9	12	13	15	16	17	17	18	18	19	20	20	20	20	20	20	21	21	21	21	21	21	21	21	21	21	21	22	22	22	22	22	23	23	23	23	23	23	23	23	24	24	24
33	0.785612	NUM_TRUE_POSITIVES	1	10	12	12	12	12	12	12	12	12	12	13	13	14	14	15	17	17	17	18	18	18	18	18	19	19	19	19	19	19	19	20	21	21	22	22	23	23	24	24	27	27	27	27	27	27	27
33	0.764856	NUM_TRUE_POSITIVES	1	4	5	5	5	6	7	9	9	9	9	9	9	10	13	13	13	13	16	16	16	16	16	17	17	17	18	19	22	22	22	22	22	22	22	22	22	22	24	24	24	24	24	24	24	24	24
33	0.774469	NUM_TRUE_POSITIVES	0	8	10	10	12	12	12	13	13	13	14	15	17	17	18	18	18	19	19	20	20	22	22	23	23	23	23	24	24	24	24	24	25	25	25	25	25	25	25	25	26	26	27	27	27	27	27
33	0.745474	NUM_TRUE_POSITIVES	0	6	6	6	7	10	10	10	10	10	11	11	12	12	13	14	15	15	15	15	16	16	16	16	16	16	16	16	16	16	18	18	18	18	18	18	18	18	18	18	21	21	21	21	21	21	21
33	0.772441	NUM_TRUE_POSITIVES	0	6	9	11	11	12	14	16	16	16	16	17	17	18	18	18	18	18	19	19	19	19	19	19	19	19	19	19	19	19	21	22	22	22	22	22	22	22	22	22	22	22	23	23	23	23	23
33	0.775562	NUM_TRUE_POSITIVES	0	8	8	12	16	16	16	16	17	17	17	17	18	18	18	20	20	20	20	21	22	22	22	22	23	23	23	23	23	23	23	24	24	24	24	25	25	25	25	25	25	26	27	27	27	27	27
33	0.761548	NUM_TRUE_POSITIVES	1	7	12	15	15	16	16	16	17	17	17	17	17	17	17	17	17	17	17	17	17	17	18	19	19	19	19	22	22	22	22	23	23	23	23	23	23	23	23	23	23	23	23	23	23	23	23
33	0.761205	NUM_TRUE_POSITIVES	1	2	9	11	11	11	12	13	14	14	14	15	16	17	17	17	17	17	17	17	17	19	21	21	21	21	22	22	22	22	22	22	23	23	23	23	23	24	24	24	24	24	24	24	24	24	24
33	0.773065	NUM_TRUE_POSITIVES	0	6	7	9	11	12	12	12	12	12	12	12	13	13	13	13	14	14	14	14	14	14	14	14	14	15	15	15	16	17	17	18	19	20	21	22	22	24	24	24	24	24	24	24	24	24	25
33	0.763265	NUM_TRUE_POSITIVES	0	4	7	13	13	14	14	15	15	16	17	17	17	17	17	17	17	17	17	17	17	18	18	18	19	19	19	19	19	20	21	21	22	22	22	22	22	22	23	24	24	24	24	24	24	24	24
33	0.738015	NUM_TRUE_POSITIVES	1	9	10	10	11	15	16	16	16	16	17	18	18	18	19	19	19	20	21	21	21	21	21	21	21	21	21	21	21	21	21	22	22	22	24	25	25	25	25	25	25	25	25	25	25	25	25
33	0.767697	NUM_TRUE_POSITIVES	0	9	9	9	11	14	15	18	18	18	20	20	21	21	21	21	21	21	22	22	22	22	22	22	22	22	22	22	22	22	22	23	23	23	24	24	24	24	24	24	24	24	26	26	26	26	27
33	0.784426	NUM_TRUE_POSITIVES	0	11	14	15	15	15	15	15	16	16	18	18	18	18	18	18	18	18	18	18	18	19	19	19	20	20	20	20	20	20	22	22	23	23	24	24	24	24	24	24	25	26	26	26	26	26	26
33	0.798002	NUM_TRUE_POSITIVES	0	8	12	12	13	13	14	15	15	15	15	15	16	17	18	18	19	19	19	21	21	21	21	22	22	22	23	23	23	23	23	23	23	24	24	24	24	25	25	26	26	26	26	26	27	27	28
33	0.769663	NUM_TRUE_POSITIVES	1	8	9	12	12	14	14	14	14	14	14	14	15	15	15	15	15	18	20	20	21	21	22	23	23	24	24	24	24	25	25	26	26	26	26	27	27	27	27	28	28	28	28	28	28	29	29
33	0.776436	NUM_TRUE_POSITIVES	2	11	11	11	12	12	12	12	13	14	14	14	16	16	16	16	17	17	17	18	18	18	18	18	18	19	21	21	21	22	22	22	22	22	22	22	23	23	25	25	25	25	25	25	25	25	25
33	0.780805	NUM_TRUE_POSITIVES	6	9	9	9	9	12	13	13	13	14	14	14	14	14	14	15	16	16	16	16	17	17	17	17	18	19	19	20	20	21	21	21	21	21	21	21	21	23	23	23	23	23	23	23	25	25	25
33	0.788109	NUM_TRUE_POSITIVES	0	8	10	13	13	13	13	13	13	13	14	14	14	19	20	20	20	20	20	20	20	20	20	21	22	24	24	24	24	24	24	24	24	24	24	24	24	24	24	25	25	25	25	25	27	27	27
33	0.776935	NUM_TRUE_POSITIVES	2	4	8	11	12	12	12	12	12	12	12	13	13	13	13	16	16	16	17	17	17	18	18	18	18	18	18	19	19	21	21	21	22	23	23	23	23	23	24	24	25	25	25	25	25	25	25
33	0.755743	NUM_TRUE_POSITIVES	1	7	8	8	8	8	8	9	10	10	10	11	13	13	13	14	14	14	14	14	14	14	16	16	16	16	16	16	18	18	18	20	20	20	20	20	20	21	21	21	21	21	21	21	21	21	21
33	0.76211	NUM_TRUE_POSITIVES	0	5	8	8	9	12	12	13	13	14	15	16	17	17	17	18	18	18	19	19	19	19	19	19	20	20	20	20	20	20	21	22	22	22	22	22	22	22	22	23	23	24	24	24	24	25	25
33	0.7446	NUM_TRUE_POSITIVES	1	10	10	10	11	11	11	11	11	12	13	13	13	13	13	13	13	13	13	13	15	15	15	16	16	16	16	16	16	17	17	17	17	17	17	17	19	19	19	19	19	19	19	19	20	20	20
33	0.769351	NUM_TRUE_POSITIVES	0	5	7	10	11	11	12	12	12	12	13	13	14	14	17	18	18	19	19	20	20	20	21	21	21	21	21	21	21	21	21	21	21	21	23	23	23	23	23	23	23	23	23	23	23	24	24
33	0.77088	NUM_TRUE_POSITIVES	0	7	10	12	12	12	14	15	15	16	16	16	16	16	17	17	17	18	19	19	19	19	19	19	20	20	20	20	20	20	20	20	20	20	20	20	20	20	21	22	23	24	24	24	24	24	24
33	0.736829	NUM_TRUE_POSITIVES	0	7	11	13	13	13	15	15	15	15	16	17	17	17	17	18	18	18	19	19	19	19	19	20	20	20	21	21	21	22	22	22	22	22	22	22	22	22	22	23	23	23	23	23	23	24	24
33	0.797909	NUM_TRUE_POSITIVES	6	9	11	11	13	13	13	14	14	14	15	16	16	16	16	17	17	18	18	19	19	20	21	21	21	21	21	21	21	21	21	21	21	22	23	23	23	23	24	24	25	25	25	25	26	26	26
33	0.763858	NUM_TRUE_POSITIVES	1	3	9	13	14	14	14	14	15	15	15	15	15	15	16	18	18	18	18	18	18	18	18	18	18	18	20	22	23	23	24	24	24	24	24	24	24	24	24	24	24	24	24	25	25	25	25
33	0.741011	NUM_TRUE_POSITIVES	1	4	6	12	13	14	14	14	14	14	14	14	15	15	15	16	17	17	17	18	18	18	18	18	18	18	18	18	19	19	19	19	19	19	19	20	20	22	22	22	22	22	22	22	22	22	25
33	0.779026	NUM_TRUE_POSITIVES	1	12	13	13	13	14	14	14	14	15	15	15	18	18	18	19	20	20	20	20	21	21	21	21	22	23	23	23	23	23	24	25	25	25	25	25	26	26	26	26	26	27	27	27	27	27	27
33	0.736735	NUM_TRUE_POSITIVES	1	9	11	11	11	13	13	14	14	17	17	18	18	18	18	18	18	18	18	18	18	19	19	19	19	19	19	19	20	20	20	20	20	20	21	21	22	22	22	22	22	22	22	22	22	24	24
33	0.744944	NUM_TRUE_POSITIVES	1	3	11	13	13	13	14	15	15	15	15	15	16	17	17	17	18	18	18	18	18	18	18	19	20	21	21	22	22	22	22	22	22	22	22	22	22	22	22	23	24	24	24	24	25	25	25
33	0.750125	NUM_TRUE_POSITIVES	0	5	7	10	10	10	15	15	15	15	15	16	16	16	16	16	19	19	19	19	19	20	20	20	20	20	20	20	20	20	20	20	20	20	20	20	20	20	20	23	23	23	23	23	23	23	23
33	0.742135	NUM_TRUE_POSITIVES	6	10	10	11	12	12	12	12	12	13	14	14	15	15	15	15	15	15	15	15	16	16	16	17	17	17	17	17	17	18	18	18	18	19	19	20	20	20	20	20	22	22	22	22	22	22	22
33	0.727934	NUM_TRUE_POSITIVES	1	4	5	9	12	12	13	13	14	15	16	16	16	16	17	17	17	17	17	17	17	17	18	18	18	18	18	19	19	19	19	20	20	20	20	20	20	20	20	20	20	20	20	20	20	20	20
33	0.79819	NUM_TRUE_POSITIVES	1	9	11	13	13	13	14	14	16	16	16	17	17	18	18	19	19	19	19	19	19	19	20	20	21	22	26	26	26	26	26	26	28	28	28	28	28	28	28	28	28	28	28	28	30	31	31
33	0.759956	NUM_TRUE_POSITIVES	0	6	8	11	11	13	13	13	13	14	14	14	14	14	15	15	15	15	16	17	18	18	18	20	22	22	23	23	23	24	24	24	25	25	25	25	25	25	25	25	25	25	25	25	25	25	25
33	0.765543	NUM_TRUE_POSITIVES	1	8	9	10	10	12	13	13	13	14	14	15	15	15	15	15	16	16	16	16	18	18	18	18	19	19	20	20	20	20	21	21	22	22	22	23	23	23	23	24	24	24	24	24	24	24	24
33	0.737235	NUM_TRUE_POSITIVES	0	3	6	7	8	8	8	8	9	12	12	12	12	12	13	13	13	14	16	16	16	17	17	17	17	18	18	20	20	20	22	22	22	22	22	22	22	22	23	23	23	23	23	23	23	23	23
33	0.789388	NUM_TRUE_POSITIVES	1	5	9	13	13	14	16	16	16	16	16	16	16	16	16	16	16	16	16	16	16	16	16	16	16	16	18	19	19	19	19	21	22	22	22	22	22	22	23	23	23	23	23	23	23	24	24
33	0.775343	NUM_TRUE_POSITIVES	4	9	9	9	9	12	12	13	13	13	13	13	13	13	14	15	15	15	15	15	16	16	16	17	17	17	17	17	17	20	20	20	21	21	21	21	21	21	21	21	21	21	21	22	22	22	23
33	0.757615	NUM_TRUE_POSITIVES	0	10	10	10	11	11	11	13	14	14	14	14	14	14	14	14	14	15	15	16	16	16	18	18	18	18	18	18	18	18	18	18	18	18	20	20	21	21	21	21	21	21	21	21	21	22	22
33	0.764014	NUM_TRUE_POSITIVES	0	2	8	11	12	13	13	13	13	14	15	15	15	15	15	16	16	16	16	17	17	17	17	18	20	20	20	20	20	20	21	21	21	21	21	21	21	21	22	23	23	23	23	23	23	23	23
33	0.772066	NUM_TRUE_POSITIVES	1	7	10	10	10	10	10	12	12	12	14	14	14	14	14	14	14	17	18	18	20	20	20	20	21	21	21	21	21	22	23	23	23	23	24	25	25	25	25	26	26	26	26	26	26	26	26
33	0.777528	NUM_TRUE_POSITIVES	4	10	13	13	14	16	16	16	18	19	19	19	19	19	19	19	19	19	19	19	20	20	21	21	22	23	23	23	23	23	25	25	26	26	26	26	26	26	27	27	28	28	28	28	28	28	29
33	0.784738	NUM_TRUE_POSITIVES	1	7	10	11	11	11	14	15	15	15	15	15	15	15	16	16	17	17	17	17	17	17	17	17	17	17	17	18	18	18	19	20	20	20	20	20	20	20	23	24	24	24	24	24	24	24	24
33	0.766042	NUM_TRUE_POSITIVES	0	9	11	11	11	11	11	11	11	13	14	14	17	17	17	17	17	17	17	17	17	17	17	18	18	18	18	19	19	19	19	19	19	19	19	19	21	21	21	21	21	21	21	21	21	21	21
33	0.764201	NUM_TRUE_POSITIVES	0	10	10	12	12	12	12	13	13	14	14	14	15	15	15	15	16	16	16	17	18	18	18	18	18	19	19	19	19	19	19	19	19	20	20	23	23	23	23	23	23	24	24	24	24	24	24
33	0.795474	NUM_TRUE_POSITIVES	1	10	11	15	15	15	15	15	16	16	16	16	16	16	17	21	21	21	21	22	22	22	22	22	22	24	25	25	25	25	25	25	25	25	25	26	26	28	29	29	29	29	29	29	29	29	29
33	0.76676	NUM_TRUE_POSITIVES	6	7	9	9	11	13	13	13	13	13	15	15	15	15	15	16	17	17	17	17	17	17	17	17	17	17	17	17	17	18	18	20	21	21	22	22	22	22	22	22	23	24	24	24	25	25	25
33	0.78661	NUM_TRUE_POSITIVES	1	7	8	8	10	11	11	11	12	13	13	14	14	14	14	15	15	16	16	17	17	18	18	18	20	20	20	20	20	20	20	20	20	20	20	20	20	20	22	22	23	23	23	23	23	23	23
33	0.781991	NUM_TRUE_POSITIVES	2	6	13	13	14	16	16	16	16	17	17	17	18	19	19	20	20	20	20	20	20	20	20	20	20	20	20	20	20	21	21	21	21	21	22	22	22	22	22	22	23	24	24	24	26	26	26
33	0.785674	NUM_TRUE_POSITIVES	0	8	13	13	13	13	14	17	17	17	18	19	19	19	19	20	20	20	20	20	20	20	21	21	21	21	21	22	22	22	23	23	23	23	23	23	23	23	24	24	24	24	24	24	25	26	26
33	0.774157	NUM_TRUE_POSITIVES	0	10	10	10	12	12	13	13	13	13	14	14	14	15	15	15	15	15	15	16	18	19	19	19	19	19	20	20	20	20	20	20	20	20	20	20	20	20	20	21	21	22	25	25	26	26	26
33	0.76186	NUM_TRUE_POSITIVES	2	5	9	12	14	14	14	14	15	15	15	15	15	18	18	18	18	18	18	18	18	19	19	20	20	20	20	20	21	21	21	21	21	21	21	21	21	21	21	21	21	21	21	22	22	22	22
33	0.779213	NUM_TRUE_POSITIVES	0	13	13	13	14	14	15	15	15	16	16	16	18	18	18	18	18	19	19	19	19	20	20	20	21	22	22	22	22	22	23	23	23	23	23	23	23	23	23	23	23	23	26	26	26	26	26
33	0.798876	NUM_TRUE_POSITIVES	1	10	10	11	12	15	15	15	15	16	16	16	16	16	17	17	17	18	19	19	19	20	21	21	21	21	21	21	21	21	21	22	23	23	23	26	26	26	26	26	26	26	26	26	26	26	26
[truncated: 487 more columns]
