# Supplementary material for: Genome-wide computational identification of functional RNA elements in Trypanosoma brucei
Source: BMC Genomics. 2009 Aug 4;10:355. doi: 10.1186/1471-2164-10-355 (PMC2907701; doi:10.1186/1471-2164-10-355)
Supplement: Additional file 6 — Function prediction using regulatory motifs. This ZIP compressed file should be unpacked before viewing its contents. The results for prediction of each pathway are presented in a separate folder, named after the accession number of that pathway in KEGG database. Each folder contains several files named "validation.N.out", each of which represents the results of a hundred times two-fold cross-validation for that pathway, using N predicted motifs. Each cross-validation is shown in one row; plotting each row against the number of false positives will result in the ROC curve associated with the corresponding cross-validation experiment. The trained network is stored in "total.out", in which motifs are ordered according to their prediction power. L(α|MOTIF): the likelihood of being in pathway α given that the indicated motif is present in the indicated location of an mRNA; L(α|MOTIF): the likelihood of being in pathway α given that the indicated motif is NOT present in the indicated location of an mRNA. [file 1471-2164-10-355-S6.zip › tbr_KEGG_predict/001.tbr04070/validation.034.out]

Current time: Tue Feb 03 11:56:41 2009
This cluster: tbr04070
A 2-fold validation was used.
************************ VALIDATION ***********************
NUM_CLASSIFIERS	AUC	NUM_FALSE_POSITIVES	1	2	3	4	5	6	7	8	9	10	11	12	13	14	15	16	17	18	19	20	21	22	23	24	25	26	27	28	29	30	31	32	33	34	35	36	37	38	39	40	41	42	43	44	45	46	47
34	0.773315	NUM_TRUE_POSITIVES	3	12	12	12	15	15	15	15	15	15	15	15	15	15	15	16	16	16	16	16	16	17	17	19	19	19	19	19	19	20	20	20	21	21	22	22	22	22	22	22	22	23	23	24	24	24	24
34	0.789482	NUM_TRUE_POSITIVES	0	9	10	13	13	13	15	15	16	16	19	19	19	19	19	19	19	19	19	19	19	20	20	20	20	20	20	20	20	21	21	21	21	21	21	21	21	22	22	22	22	23	24	24	25	25	26
34	0.790574	NUM_TRUE_POSITIVES	1	11	12	13	13	15	15	15	15	15	15	16	16	16	20	20	20	22	22	22	22	22	22	22	22	22	23	23	23	23	23	25	25	25	25	25	25	25	25	25	25	25	25	25	25	26	27
34	0.782803	NUM_TRUE_POSITIVES	0	4	6	6	6	10	12	12	12	12	12	13	14	14	14	14	14	16	16	17	17	17	18	21	21	22	22	23	23	23	23	23	23	23	23	23	23	23	24	24	24	25	25	26	26	27	27
34	0.755056	NUM_TRUE_POSITIVES	1	11	11	11	12	12	12	13	13	14	16	17	17	18	18	18	18	18	18	20	20	21	21	21	21	21	21	21	21	22	22	22	22	22	22	22	22	22	23	23	23	23	23	23	23	23	24
34	0.730743	NUM_TRUE_POSITIVES	4	6	8	9	11	11	11	11	11	11	11	11	11	11	11	12	12	12	12	12	12	12	16	16	16	16	16	17	17	17	17	17	17	17	17	17	18	18	18	18	18	18	18	18	18	18	19
34	0.787453	NUM_TRUE_POSITIVES	1	8	8	12	12	13	13	13	13	13	14	14	15	16	17	18	18	18	18	18	18	18	20	20	20	20	20	20	22	22	22	22	23	23	24	24	24	24	24	24	24	25	25	25	25	25	25
34	0.755899	NUM_TRUE_POSITIVES	1	10	10	11	11	15	15	15	16	17	17	17	17	18	18	18	19	19	19	19	19	19	19	19	19	20	20	20	20	20	21	21	21	21	21	21	21	21	22	22	22	22	23	23	24	24	24
34	0.757678	NUM_TRUE_POSITIVES	0	6	7	8	9	9	9	12	12	12	12	12	13	13	13	14	14	15	15	15	15	15	15	15	15	15	16	16	16	16	16	17	17	18	18	18	18	19	19	19	20	20	20	22	22	22	22
34	0.751623	NUM_TRUE_POSITIVES	1	9	11	12	12	12	14	14	14	14	15	15	15	15	15	16	16	16	16	18	18	18	18	18	18	18	18	18	18	18	19	19	19	19	19	19	20	20	20	20	20	20	20	20	20	20	20
34	0.777528	NUM_TRUE_POSITIVES	1	8	11	12	12	12	12	13	13	13	13	13	13	13	13	15	15	15	15	15	16	16	17	17	17	17	17	17	17	17	17	17	18	19	20	20	20	20	21	21	21	23	23	23	23	23	23
34	0.785986	NUM_TRUE_POSITIVES	2	11	11	12	12	12	13	13	15	16	16	16	16	16	16	16	20	20	20	20	20	20	20	20	20	21	21	22	22	22	22	22	22	24	24	24	24	24	24	24	26	26	27	27	27	27	27
34	0.736017	NUM_TRUE_POSITIVES	1	7	7	10	10	11	12	12	14	15	15	16	18	18	18	18	18	18	18	18	18	18	19	19	19	19	19	19	19	19	19	19	20	20	20	21	21	21	21	21	21	21	21	21	21	21	21
34	0.783552	NUM_TRUE_POSITIVES	1	13	13	14	15	16	16	16	16	17	18	19	19	19	19	19	19	19	21	22	22	22	22	22	22	22	23	23	23	23	23	23	23	23	24	24	24	25	25	25	27	27	27	27	27	27	27
34	0.735081	NUM_TRUE_POSITIVES	1	7	10	10	14	16	16	16	16	16	16	16	16	16	16	16	16	17	17	17	19	19	19	19	20	20	20	20	21	22	22	22	22	22	22	22	22	22	22	23	23	23	23	23	23	24	24
34	0.762859	NUM_TRUE_POSITIVES	3	5	10	12	13	13	13	15	15	16	17	17	17	17	18	19	19	19	19	19	19	19	19	19	19	19	19	19	19	19	19	19	19	20	20	21	21	21	21	21	21	21	21	21	22	22	23
34	0.772253	NUM_TRUE_POSITIVES	1	10	12	13	13	13	15	15	15	15	16	16	16	17	18	19	21	21	21	21	21	21	22	22	22	22	22	22	22	22	22	22	22	23	23	23	23	25	25	25	25	25	25	25	25	26	26
34	0.786954	NUM_TRUE_POSITIVES	1	9	12	14	14	14	14	14	15	15	18	18	19	19	19	19	19	20	23	23	23	23	23	23	23	23	23	23	23	23	24	24	24	25	25	25	25	25	25	25	25	26	26	26	26	27	27
34	0.778121	NUM_TRUE_POSITIVES	4	6	6	8	8	9	12	14	14	15	15	15	15	15	16	16	16	16	17	17	18	18	18	19	19	19	19	19	19	20	20	20	20	20	20	20	20	20	20	20	21	21	21	21	21	21	21
34	0.762578	NUM_TRUE_POSITIVES	1	7	11	14	14	16	16	16	16	16	16	16	16	16	16	16	16	18	18	19	19	19	19	19	20	20	20	21	22	25	25	25	25	25	25	25	25	25	25	25	25	25	25	26	26	26	26
34	0.758052	NUM_TRUE_POSITIVES	1	8	12	13	14	14	14	15	15	15	15	16	16	16	16	16	17	17	17	20	21	21	21	22	22	22	24	25	25	25	25	25	25	26	26	26	26	26	26	27	27	27	28	29	29	29	29
34	0.795724	NUM_TRUE_POSITIVES	1	10	13	13	13	13	15	15	16	16	16	16	16	16	16	16	18	18	18	20	21	22	22	22	22	24	24	24	24	25	25	25	25	25	26	26	27	27	27	27	27	27	27	29	29	30	30
34	0.778808	NUM_TRUE_POSITIVES	1	7	8	10	11	12	13	14	14	14	15	15	15	15	15	16	16	17	17	17	17	18	18	19	19	19	19	19	20	20	20	22	22	22	22	22	22	23	23	23	23	23	23	23	24	24	24
34	0.781149	NUM_TRUE_POSITIVES	1	3	9	9	11	12	13	13	14	14	15	15	16	17	17	17	17	18	18	18	20	20	21	23	23	23	24	24	24	24	25	25	25	25	25	26	26	26	26	26	26	26	26	26	26	26	27
34	0.751561	NUM_TRUE_POSITIVES	1	6	7	7	10	10	12	14	15	15	15	16	16	17	18	18	18	18	19	19	21	21	21	21	21	21	21	21	21	21	22	22	22	22	22	22	22	24	25	25	26	26	26	26	27	27	27
34	0.791698	NUM_TRUE_POSITIVES	0	7	11	11	12	12	13	14	15	15	18	18	18	18	18	18	18	18	18	18	18	18	18	18	18	18	19	20	20	20	20	20	20	20	20	21	21	21	26	26	26	26	26	26	26	26	26
34	0.784831	NUM_TRUE_POSITIVES	2	11	11	12	14	15	15	16	17	17	17	18	18	18	18	18	18	20	21	21	22	23	23	23	23	23	23	24	24	24	25	25	27	27	27	27	27	28	28	28	28	28	28	28	28	28	28
34	0.770818	NUM_TRUE_POSITIVES	1	10	11	11	11	11	12	12	12	12	12	12	12	12	16	16	17	17	17	18	18	18	18	19	19	19	19	19	19	20	20	20	20	20	20	20	20	20	21	22	25	26	27	27	27	27	27
34	0.783177	NUM_TRUE_POSITIVES	4	9	11	11	11	12	15	15	15	15	16	16	16	16	17	17	18	18	18	18	19	20	20	20	21	21	21	21	21	21	24	24	26	26	26	26	26	26	27	27	27	27	27	27	27	27	28
34	0.774251	NUM_TRUE_POSITIVES	1	8	9	10	10	10	10	10	12	12	12	12	16	17	17	18	19	21	21	21	22	22	22	22	22	22	22	22	22	22	22	23	25	25	25	25	25	25	25	25	25	25	25	25	25	25	25
34	0.776248	NUM_TRUE_POSITIVES	1	11	11	14	14	14	15	16	18	18	18	18	18	18	18	18	18	18	18	18	18	18	18	19	19	19	19	19	19	20	21	22	23	23	23	23	23	23	23	23	23	23	23	23	23	23	23
34	0.77578	NUM_TRUE_POSITIVES	3	7	11	11	11	14	14	14	15	15	15	15	15	15	15	15	15	15	17	17	18	18	20	20	20	20	21	22	22	22	22	22	22	22	22	22	23	23	23	24	24	24	24	24	24	24	25
34	0.751654	NUM_TRUE_POSITIVES	0	2	9	9	12	12	14	15	15	15	15	15	15	15	15	15	15	15	15	15	15	15	15	15	17	17	18	18	18	19	19	19	19	20	20	20	20	20	20	20	21	21	21	22	22	25	25
34	0.773876	NUM_TRUE_POSITIVES	1	7	11	11	11	11	12	12	14	16	16	16	16	17	17	17	17	17	17	17	18	21	21	21	21	21	21	21	21	21	21	22	23	23	23	23	23	23	23	23	23	23	23	23	23	23	23
34	0.773346	NUM_TRUE_POSITIVES	0	8	8	9	13	15	17	18	18	18	18	18	19	21	21	22	22	22	22	22	22	22	23	24	24	24	24	24	24	24	24	24	24	24	24	24	24	25	25	25	25	25	25	25	26	26	26
34	0.763983	NUM_TRUE_POSITIVES	0	10	12	15	15	16	17	17	18	18	18	18	18	18	18	18	18	18	18	18	18	18	18	18	18	19	19	19	19	19	19	20	21	21	21	22	22	22	22	22	22	22	22	22	22	22	22
34	0.775655	NUM_TRUE_POSITIVES	1	5	11	12	12	14	14	15	16	17	17	17	17	18	18	18	18	19	19	19	19	19	19	19	20	20	20	21	22	22	23	23	24	25	25	25	26	26	26	26	26	26	26	27	27	27	27
34	0.780368	NUM_TRUE_POSITIVES	0	7	10	13	15	15	16	16	17	17	17	17	17	17	19	19	19	19	19	20	20	20	20	21	21	21	21	21	21	21	21	21	22	23	24	24	24	25	25	25	26	26	26	27	27	27	27
34	0.774938	NUM_TRUE_POSITIVES	3	7	8	9	11	13	13	14	14	14	15	16	17	17	17	17	18	19	19	19	19	19	19	19	19	19	20	20	20	20	20	20	20	20	20	20	20	21	21	21	22	22	22	23	23	23	23
34	0.793789	NUM_TRUE_POSITIVES	0	8	11	13	13	13	14	14	14	14	14	14	16	16	16	16	17	17	18	20	20	21	21	21	21	22	24	24	25	25	25	25	25	25	25	25	25	25	25	25	26	26	26	26	27	27	27
34	0.780743	NUM_TRUE_POSITIVES	7	9	10	10	10	10	10	14	14	14	14	14	17	18	18	18	19	20	20	20	20	22	23	23	23	23	23	24	24	24	24	24	24	24	24	24	24	24	24	24	24	24	24	24	25	25	27
34	0.783739	NUM_TRUE_POSITIVES	0	9	10	11	11	12	12	13	13	16	18	19	19	19	20	20	20	20	20	20	20	21	22	22	22	22	22	22	22	22	22	22	23	23	23	23	23	23	23	23	23	23	23	24	26	26	26
34	0.774844	NUM_TRUE_POSITIVES	0	4	12	12	15	15	15	16	16	17	17	17	17	17	17	17	17	18	18	18	19	20	20	20	20	20	20	20	20	20	23	23	24	24	24	26	27	27	27	27	27	27	27	27	27	27	27
34	0.745911	NUM_TRUE_POSITIVES	0	7	7	7	9	11	12	16	17	17	18	18	18	18	19	21	21	21	21	21	21	21	21	21	21	21	22	22	22	22	22	22	22	22	22	22	22	22	23	23	23	23	23	23	23	24	24
34	0.778995	NUM_TRUE_POSITIVES	1	7	11	12	12	12	12	12	13	13	13	13	14	14	14	15	16	17	17	17	19	19	19	19	19	19	19	19	19	19	19	19	20	20	22	22	23	23	24	24	24	24	25	25	25	25	25
34	0.766136	NUM_TRUE_POSITIVES	1	7	8	8	9	9	10	10	12	14	14	15	15	15	15	15	15	15	15	16	20	20	20	20	20	20	20	20	20	20	20	20	20	21	21	22	24	24	24	24	24	24	24	24	24	24	24
34	0.771161	NUM_TRUE_POSITIVES	1	9	13	13	13	13	13	14	14	14	15	15	15	18	19	20	20	20	20	21	21	22	22	22	22	23	23	23	23	23	23	23	24	24	24	25	25	25	25	25	25	25	26	26	27	27	27
34	0.7554	NUM_TRUE_POSITIVES	0	5	8	8	8	9	12	12	12	12	13	13	13	14	14	14	15	15	15	15	15	15	16	16	16	16	16	16	16	16	16	17	17	18	18	18	18	18	18	18	18	19	19	19	22	22	22
34	0.76932	NUM_TRUE_POSITIVES	0	6	11	11	11	12	12	15	15	15	16	16	16	16	16	17	17	17	18	18	18	19	19	19	20	20	20	20	20	20	20	21	22	22	22	22	22	22	22	22	22	22	22	22	22	22	22
34	0.77088	NUM_TRUE_POSITIVES	0	11	12	14	16	16	16	16	16	16	16	17	17	17	17	18	18	18	18	18	18	20	20	20	20	22	22	22	22	23	23	23	23	24	24	24	24	25	25	25	25	25	26	26	26	26	26
34	0.763015	NUM_TRUE_POSITIVES	1	7	12	15	15	17	17	17	17	17	17	17	17	17	17	18	18	18	18	18	18	18	18	18	18	19	19	19	22	22	22	22	22	22	22	22	22	22	23	23	23	23	23	23	23	23	24
34	0.772659	NUM_TRUE_POSITIVES	0	6	13	13	13	13	13	14	14	14	15	15	15	16	16	17	17	17	17	17	17	17	17	17	17	17	19	19	21	23	23	24	24	24	24	24	25	25	25	25	25	25	25	25	25	26	26
34	0.76907	NUM_TRUE_POSITIVES	0	6	7	10	10	10	12	13	13	13	14	14	14	14	14	14	14	15	15	15	15	15	15	15	15	15	16	16	16	16	17	17	18	20	21	22	22	22	23	24	24	25	25	25	25	25	25
34	0.770412	NUM_TRUE_POSITIVES	0	3	10	12	12	13	15	15	16	16	16	16	16	18	18	18	18	18	18	18	18	18	19	19	19	19	19	19	19	19	19	19	19	20	20	20	21	21	21	21	21	22	22	22	23	23	23
34	0.751966	NUM_TRUE_POSITIVES	1	11	11	11	11	13	14	16	16	16	16	17	18	19	19	19	20	21	21	21	21	21	21	22	22	22	22	22	22	22	22	22	22	22	22	22	22	22	23	23	24	24	24	24	24	24	26
34	0.7603	NUM_TRUE_POSITIVES	0	9	9	9	13	13	16	16	18	18	18	18	18	20	20	20	20	20	21	21	21	22	22	22	22	22	22	22	22	22	22	22	22	22	22	22	22	22	23	23	23	23	23	23	24	24	24
34	0.794257	NUM_TRUE_POSITIVES	1	11	15	15	15	15	15	15	16	16	18	18	18	18	18	18	18	18	18	18	18	18	18	19	19	19	20	20	20	20	20	20	22	22	22	22	22	24	24	25	25	25	26	26	26	26	26
34	0.796473	NUM_TRUE_POSITIVES	0	7	12	12	12	13	13	13	15	16	16	16	16	16	16	17	20	20	20	21	21	21	21	21	21	22	22	22	22	23	23	23	23	23	23	24	24	24	24	24	24	25	25	26	27	27	27
34	0.760393	NUM_TRUE_POSITIVES	1	6	10	13	13	13	13	14	15	15	15	15	15	15	15	19	19	20	21	21	21	21	22	22	23	23	23	23	24	25	25	26	26	26	26	26	26	27	27	27	27	27	27	27	27	27	27
34	0.774813	NUM_TRUE_POSITIVES	0	11	11	11	12	12	12	12	13	13	14	14	14	16	16	17	17	17	17	17	17	18	18	18	18	18	18	20	22	22	22	22	22	22	22	22	22	23	26	26	26	26	26	26	26	26	26
34	0.784457	NUM_TRUE_POSITIVES	2	5	9	11	11	13	13	14	14	14	14	14	14	16	16	16	16	16	18	18	18	20	20	21	21	21	21	21	21	22	22	22	22	22	22	22	22	22	22	23	23	24	25	25	25	25	25
34	0.789014	NUM_TRUE_POSITIVES	0	8	10	13	13	13	13	14	14	14	14	14	16	20	20	20	20	21	21	22	22	22	22	22	23	23	23	24	24	24	24	24	24	24	24	24	24	24	24	24	24	25	25	25	25	25	25
34	0.776124	NUM_TRUE_POSITIVES	1	4	8	11	12	12	12	12	12	12	12	12	12	13	13	13	13	16	16	17	17	17	18	18	18	18	18	18	18	19	19	21	21	21	22	23	23	23	23	23	23	24	24	25	26	26	26
34	0.765106	NUM_TRUE_POSITIVES	1	9	9	9	9	10	10	10	10	12	12	12	13	13	15	15	15	15	16	16	17	17	17	19	19	19	19	19	19	19	20	20	20	20	20	22	22	22	22	22	23	23	23	23	23	23	23
34	0.760362	NUM_TRUE_POSITIVES	0	6	7	9	9	10	10	13	13	15	16	16	17	17	17	17	17	18	18	18	18	19	19	19	19	19	20	20	20	20	20	20	20	20	20	22	22	22	22	22	22	22	23	24	24	24	25
34	0.737235	NUM_TRUE_POSITIVES	1	9	9	9	11	11	12	12	12	13	13	13	13	13	13	13	13	13	13	13	13	13	13	13	15	15	15	15	16	16	16	19	19	19	19	19	19	19	19	19	19	19	19	19	19	19	19
34	0.771099	NUM_TRUE_POSITIVES	0	5	7	11	11	11	11	11	12	12	12	13	13	14	14	14	19	19	20	20	20	21	21	21	21	21	21	21	21	21	21	21	21	21	21	22	23	23	23	23	23	23	23	23	23	23	23
34	0.768633	NUM_TRUE_POSITIVES	0	3	10	12	12	13	13	14	15	15	15	16	16	16	16	16	16	16	17	17	17	17	19	19	19	19	19	20	20	20	20	20	20	20	20	20	20	20	20	20	21	21	22	23	23	23	23
34	0.77319	NUM_TRUE_POSITIVES	0	9	12	13	13	14	14	14	19	19	19	20	20	20	20	20	20	20	20	21	21	21	21	21	21	21	21	21	21	21	22	24	24	24	24	25	25	25	25	25	26	27	27	27	27	27	27
34	0.794351	NUM_TRUE_POSITIVES	8	9	11	12	13	13	13	13	14	14	15	15	15	16	17	17	17	18	18	18	19	19	19	19	20	20	20	20	21	21	21	21	21	21	21	21	21	21	21	21	21	21	21	22	23	25	28
34	0.760581	NUM_TRUE_POSITIVES	1	3	9	13	14	14	14	14	15	15	15	15	15	16	16	17	17	18	18	18	18	18	18	18	18	18	18	20	22	23	23	24	24	24	24	24	24	24	24	24	24	24	24	24	24	25	25
34	0.738514	NUM_TRUE_POSITIVES	1	5	7	13	13	14	14	14	14	15	15	15	15	15	15	15	16	17	17	17	17	17	17	17	17	17	17	18	18	18	18	18	18	18	19	19	19	19	19	19	20	20	20	20	22	22	22
34	0.776124	NUM_TRUE_POSITIVES	1	12	13	13	13	13	14	14	14	14	14	15	15	15	18	18	19	19	19	20	20	21	21	21	22	23	23	23	23	23	23	23	23	25	25	25	25	25	25	25	26	26	26	26	27	27	27
34	0.73118	NUM_TRUE_POSITIVES	1	9	9	10	11	12	13	13	13	16	17	17	18	18	18	18	18	18	18	18	18	18	18	18	19	19	19	19	21	21	21	21	21	21	21	22	22	22	22	22	22	22	22	22	22	22	24
34	0.742853	NUM_TRUE_POSITIVES	1	4	11	11	11	13	15	15	15	15	15	15	15	16	16	16	17	18	18	18	18	18	18	19	20	20	22	22	23	23	23	23	23	23	23	23	23	23	23	23	23	23	24	24	24	24	24
34	0.747628	NUM_TRUE_POSITIVES	0	2	7	8	10	11	13	14	15	15	15	15	15	17	17	17	18	18	18	18	19	19	19	19	19	19	19	19	20	21	21	21	21	21	21	21	21	21	21	21	21	21	21	22	23	24	25
34	0.75437	NUM_TRUE_POSITIVES	1	11	11	11	11	13	13	13	13	14	14	14	15	15	16	16	16	16	16	16	16	16	16	16	16	16	17	17	17	20	20	21	22	22	22	23	24	24	24	24	24	24	24	24	24	24	24
34	0.732022	NUM_TRUE_POSITIVES	0	4	5	10	10	12	12	13	13	13	15	15	16	17	17	17	17	17	17	17	17	17	17	17	18	18	18	18	18	18	19	19	19	19	19	19	19	20	20	21	21	21	21	21	21	21	21
34	0.794788	NUM_TRUE_POSITIVES	1	11	11	13	13	14	15	15	15	15	16	17	18	18	18	18	19	19	19	19	19	19	19	19	20	22	27	27	27	27	27	27	27	27	27	27	28	28	28	28	28	28	28	28	28	28	28
34	0.755212	NUM_TRUE_POSITIVES	0	8	8	11	11	13	13	13	13	13	14	14	14	15	15	15	15	15	15	15	15	15	16	17	18	20	22	22	22	23	23	23	23	23	24	24	25	25	25	25	25	25	25	25	25	25	25
34	0.760019	NUM_TRUE_POSITIVES	1	7	8	10	10	11	13	13	13	14	14	14	15	15	15	15	16	16	16	16	16	18	18	18	19	19	20	20	20	20	21	21	21	21	21	23	23	23	23	23	24	24	24	24	24	24	24
34	0.732834	NUM_TRUE_POSITIVES	0	2	3	3	6	6	8	9	9	11	12	13	13	13	13	13	13	13	13	13	16	16	16	16	16	17	17	17	17	17	17	17	18	21	22	22	22	22	22	22	22	22	22	22	22	22	23
34	0.784457	NUM_TRUE_POSITIVES	1	6	10	12	15	15	15	15	15	16	16	16	16	16	16	16	16	17	17	17	17	17	17	17	17	17	17	17	17	17	17	18	20	20	20	22	23	23	23	23	23	23	23	23	23	24	24
34	0.774001	NUM_TRUE_POSITIVES	5	8	8	9	9	10	10	10	13	13	13	14	14	14	14	15	15	15	15	15	15	15	17	17	17	17	18	18	18	18	20	20	21	21	21	21	21	21	21	21	21	21	21	21	21	22	23
34	0.755243	NUM_TRUE_POSITIVES	0	8	8	11	11	11	11	11	12	13	13	13	13	14	15	15	15	16	16	17	17	17	17	17	17	17	18	18	18	18	18	18	18	18	18	18	18	20	21	21	21	21	22	23	23	23	23
34	0.757615	NUM_TRUE_POSITIVES	0	2	4	8	9	11	11	13	13	13	14	15	15	15	15	15	15	16	16	17	17	17	17	17	18	21	21	22	22	22	22	22	22	22	22	22	22	22	22	23	23	23	23	23	23	23	23
34	0.767135	NUM_TRUE_POSITIVES	1	7	7	11	11	12	12	12	13	13	14	14	14	15	15	15	15	15	17	18	19	19	20	20	20	20	21	21	22	22	22	22	22	24	24	24	24	24	24	25	25	26	26	27	27	27	27
34	0.770162	NUM_TRUE_POSITIVES	4	6	13	13	15	16	16	17	18	18	19	19	19	19	19	19	19	19	19	19	19	20	20	21	21	22	22	22	22	22	23	23	24	24	24	24	25	25	26	26	26	29	29	29	29	29	29
34	0.778215	NUM_TRUE_POSITIVES	1	8	10	11	11	14	14	14	14	15	16	16	16	16	16	16	16	16	16	17	17	17	17	17	17	17	17	17	17	18	18	19	19	19	20	20	21	22	23	23	23	24	24	24	24	24	24
34	0.762547	NUM_TRUE_POSITIVES	0	5	8	11	11	11	11	11	11	11	11	14	14	14	14	17	17	17	17	18	18	18	18	18	18	18	18	18	18	19	19	19	19	19	19	19	19	19	21	21	21	21	21	21	21	21	21
34	0.774813	NUM_TRUE_POSITIVES	0	12	12	13	14	14	14	14	15	15	15	15	15	16	16	16	16	16	17	17	17	18	18	18	18	20	20	20	20	20	20	20	20	21	22	22	22	22	25	25	25	25	25	25	25	26	26
34	0.7902	NUM_TRUE_POSITIVES	1	10	12	14	15	15	15	15	16	17	17	17	17	17	17	17	17	19	21	21	21	21	21	21	22	22	22	22	23	24	24	25	25	25	25	25	25	26	26	28	28	28	28	28	29	29	29
34	0.770474	NUM_TRUE_POSITIVES	1	9	9	12	12	15	15	15	15	15	16	16	16	16	16	16	17	17	18	18	18	18	18	18	18	18	18	18	18	18	18	19	19	20	21	21	21	21	21	21	23	23	23	24	24	24	24
34	0.788639	NUM_TRUE_POSITIVES	0	8	8	9	12	12	12	12	13	13	13	13	13	14	14	14	15	15	15	17	17	17	17	17	18	18	18	19	20	20	20	20	20	20	20	20	20	20	20	20	22	22	23	23	23	23	23
34	0.774875	NUM_TRUE_POSITIVES	1	8	15	15	15	15	15	16	16	16	16	16	16	17	17	17	17	17	18	19	19	19	20	20	20	20	20	20	20	20	20	20	20	20	20	21	21	21	21	22	22	22	22	23	24	24	24
34	0.778496	NUM_TRUE_POSITIVES	0	8	11	13	13	13	13	13	13	13	18	18	18	19	19	19	19	20	20	20	20	20	20	20	21	21	21	22	22	22	22	22	22	22	22	23	23	23	23	23	24	24	24	24	24	24	24
34	0.768851	NUM_TRUE_POSITIVES	0	12	12	12	13	13	14	14	14	14	14	14	14	15	17	17	17	17	17	17	17	17	17	17	19	19	19	19	19	19	19	21	21	21	21	21	21	21	21	21	21	21	21	21	21	22	23
34	0.762266	NUM_TRUE_POSITIVES	2	6	7	14	14	14	14	14	15	15	15	17	17	17	17	17	18	18	18	18	18	18	18	18	19	19	19	20	21	21	21	21	21	21	21	21	21	21	21	21	21	21	21	21	21	21	21
34	0.778464	NUM_TRUE_POSITIVES	0	13	14	14	14	14	14	14	14	16	16	16	17	17	18	18	18	18	19	19	19	20	21	21	21	21	21	21	21	21	23	23	23	23	23	23	23	23	23	24	24	24	24	24	24	26	26
34	0.795787	NUM_TRUE_POSITIVES	1	10	10	11	12	15	15	15	15	16	16	16	16	17	17	18	19	20	20	20	21	21	21	21	21	21	21	21	21	21	21	21	21	25	25	25	25	25	26	26	26	26	26	26	26	26	26
[truncated: 487 more columns]
