# Supplementary material for: Genome-wide computational identification of functional RNA elements in Trypanosoma brucei
Source: BMC Genomics. 2009 Aug 4;10:355. doi: 10.1186/1471-2164-10-355 (PMC2907701; doi:10.1186/1471-2164-10-355)
Supplement: Additional file 6 — Function prediction using regulatory motifs. This ZIP compressed file should be unpacked before viewing its contents. The results for prediction of each pathway are presented in a separate folder, named after the accession number of that pathway in KEGG database. Each folder contains several files named "validation.N.out", each of which represents the results of a hundred times two-fold cross-validation for that pathway, using N predicted motifs. Each cross-validation is shown in one row; plotting each row against the number of false positives will result in the ROC curve associated with the corresponding cross-validation experiment. The trained network is stored in "total.out", in which motifs are ordered according to their prediction power. L(α|MOTIF): the likelihood of being in pathway α given that the indicated motif is present in the indicated location of an mRNA; L(α|MOTIF): the likelihood of being in pathway α given that the indicated motif is NOT present in the indicated location of an mRNA. [file 1471-2164-10-355-S6.zip › tbr_KEGG_predict/001.tbr04070/validation.035.out]

Current time: Tue Feb 03 11:56:41 2009
This cluster: tbr04070
A 2-fold validation was used.
************************ VALIDATION ***********************
NUM_CLASSIFIERS	AUC	NUM_FALSE_POSITIVES	1	2	3	4	5	6	7	8	9	10	11	12	13	14	15	16	17	18	19	20	21	22	23	24	25	26	27	28	29	30	31	32	33	34	35	36	37	38	39	40	41	42	43	44	45	46	47
35	0.762516	NUM_TRUE_POSITIVES	3	12	12	13	14	14	14	14	15	15	16	16	16	16	16	17	17	17	17	17	17	17	17	19	19	19	19	20	20	20	20	20	20	20	20	21	21	21	21	21	21	21	21	21	23	23	23
35	0.786767	NUM_TRUE_POSITIVES	0	6	8	11	11	11	12	13	15	17	17	17	18	19	19	19	19	19	19	19	19	19	19	21	21	22	22	22	22	22	22	22	22	22	22	22	22	22	22	22	22	22	22	22	22	22	22
35	0.788733	NUM_TRUE_POSITIVES	1	11	13	13	14	15	15	15	15	15	16	16	17	17	20	20	20	21	22	22	22	22	22	22	22	22	22	22	22	22	23	23	23	25	25	25	25	25	25	25	25	25	25	25	25	25	26
35	0.779182	NUM_TRUE_POSITIVES	0	5	6	7	7	11	11	11	12	12	12	12	12	13	13	14	15	15	15	15	17	19	20	20	20	21	21	21	22	22	23	23	24	24	24	24	24	24	24	25	25	25	25	25	25	26	27
35	0.752466	NUM_TRUE_POSITIVES	1	11	11	12	12	12	13	13	14	15	16	16	18	18	18	18	19	19	19	19	19	19	19	19	19	20	20	20	20	20	21	21	22	22	22	22	22	22	22	22	22	22	23	23	23	23	23
35	0.735268	NUM_TRUE_POSITIVES	4	9	10	11	11	11	11	11	12	12	12	12	13	13	13	13	13	14	14	14	14	14	14	14	17	17	18	18	18	18	18	19	19	19	19	20	20	20	20	21	21	21	21	21	21	22	22
35	0.777809	NUM_TRUE_POSITIVES	0	7	7	8	8	8	11	11	11	12	13	13	13	13	14	14	15	16	16	16	18	18	18	18	18	18	18	18	18	20	22	22	22	22	23	24	24	24	24	24	24	24	24	24	24	24	24
35	0.771067	NUM_TRUE_POSITIVES	0	12	12	12	13	13	13	14	15	15	15	16	16	17	17	17	17	17	17	17	17	17	19	19	20	20	20	21	22	22	22	23	23	23	23	23	23	23	23	23	24	24	24	24	24	25	25
35	0.768664	NUM_TRUE_POSITIVES	0	7	7	11	11	11	11	11	11	11	12	12	12	12	13	13	14	14	14	15	15	15	15	15	15	15	16	16	17	17	17	19	19	19	19	19	20	20	20	20	21	21	21	22	22	25	25
35	0.759988	NUM_TRUE_POSITIVES	0	11	12	13	13	13	13	13	13	14	14	15	15	15	15	15	15	16	16	17	17	17	17	17	18	18	18	18	19	19	19	19	20	20	21	21	21	21	21	22	22	22	22	22	22	23	23
35	0.775	NUM_TRUE_POSITIVES	1	8	12	12	12	12	12	12	12	12	14	14	14	14	15	15	15	15	16	16	18	19	19	19	19	19	20	20	20	21	21	21	21	21	21	21	22	22	22	22	22	22	24	24	24	25	25
35	0.783458	NUM_TRUE_POSITIVES	1	11	11	11	13	13	14	14	14	14	16	17	17	17	17	17	18	18	18	20	20	20	20	20	20	20	20	20	21	21	21	22	22	22	23	23	23	23	24	24	24	24	24	24	26	26	27
35	0.735362	NUM_TRUE_POSITIVES	2	7	7	8	8	10	12	16	16	16	16	16	16	16	16	17	19	19	19	19	19	19	19	19	19	19	19	19	19	19	19	19	19	20	20	20	21	21	21	21	22	23	23	23	23	24	24
35	0.775343	NUM_TRUE_POSITIVES	1	16	16	17	17	17	17	17	17	17	18	19	19	19	19	21	21	21	21	21	22	22	22	22	22	22	22	22	22	22	22	22	22	23	23	24	24	24	24	25	25	25	25	25	25	25	25
35	0.728777	NUM_TRUE_POSITIVES	1	8	10	10	13	14	15	16	16	16	16	16	16	16	17	17	17	17	18	18	18	18	19	19	19	19	19	19	19	19	21	22	22	22	22	22	22	22	22	22	22	22	22	22	22	23	23
35	0.761236	NUM_TRUE_POSITIVES	3	4	13	13	15	15	15	15	15	15	15	16	17	18	18	18	18	19	19	19	19	19	19	19	19	19	19	19	20	20	20	20	20	20	20	20	20	21	21	21	21	21	21	21	22	22	22
35	0.763889	NUM_TRUE_POSITIVES	1	9	10	12	14	15	15	15	15	15	15	15	15	15	16	16	16	16	17	17	17	17	18	20	21	21	21	21	21	21	21	21	22	23	23	23	23	23	23	23	23	23	23	23	23	23	23
35	0.779682	NUM_TRUE_POSITIVES	2	9	13	13	13	13	14	14	14	16	16	16	18	19	19	19	19	19	19	19	19	19	20	20	21	23	23	23	23	23	24	24	24	24	24	25	25	25	25	25	25	25	25	25	25	26	26
35	0.775187	NUM_TRUE_POSITIVES	3	7	7	8	10	10	10	11	12	15	15	15	15	16	16	16	16	16	16	16	16	17	17	18	18	18	18	19	20	20	20	20	22	22	22	22	23	23	23	23	23	23	23	23	23	23	23
35	0.759363	NUM_TRUE_POSITIVES	0	7	11	14	15	15	16	16	16	16	16	16	16	16	16	16	16	17	18	18	18	18	18	19	19	19	19	19	19	19	20	21	21	21	22	23	24	26	26	26	26	26	26	26	26	27	27
35	0.757584	NUM_TRUE_POSITIVES	1	9	11	13	14	15	15	15	15	16	16	16	17	17	18	18	18	18	18	18	19	19	21	21	21	21	21	21	21	21	23	23	24	24	24	25	25	25	25	25	27	27	27	28	29	29	29
35	0.791199	NUM_TRUE_POSITIVES	1	10	11	12	13	13	15	15	16	17	17	18	18	18	18	19	19	19	19	19	20	20	21	21	21	21	22	24	24	24	24	24	25	26	26	26	26	26	26	26	26	26	26	26	26	27	27
35	0.785206	NUM_TRUE_POSITIVES	1	9	10	13	13	13	13	14	15	15	16	16	16	16	17	17	17	19	20	20	20	20	20	20	20	20	20	21	21	21	21	21	21	22	22	22	24	24	24	24	24	25	25	26	26	26	26
35	0.782022	NUM_TRUE_POSITIVES	1	3	10	10	11	12	12	14	15	16	16	16	16	16	18	20	21	21	21	21	21	22	22	23	23	23	23	23	24	25	25	26	26	26	26	26	26	26	26	26	26	26	26	26	26	26	26
35	0.750593	NUM_TRUE_POSITIVES	0	7	8	9	10	10	12	14	15	15	15	15	16	16	18	18	18	18	18	18	19	19	19	21	21	21	21	21	21	21	21	21	21	21	21	22	22	23	23	23	23	23	23	26	26	26	27
35	0.7848	NUM_TRUE_POSITIVES	1	7	12	12	13	13	13	14	16	18	18	18	18	18	18	18	18	18	18	18	18	19	19	19	19	19	19	19	20	20	20	20	21	21	21	21	21	21	21	21	21	21	21	22	24	27	27
35	0.781586	NUM_TRUE_POSITIVES	4	11	11	11	14	15	15	15	16	16	18	18	18	19	20	20	20	21	21	21	21	21	21	22	22	23	23	23	24	24	25	25	25	25	25	25	25	25	25	26	26	27	27	27	27	27	27
35	0.766136	NUM_TRUE_POSITIVES	1	10	11	11	12	12	12	12	12	12	12	12	12	12	12	14	16	17	17	19	19	19	19	19	19	19	20	20	20	20	20	20	20	20	21	21	21	21	22	23	24	24	24	24	25	27	27
35	0.777185	NUM_TRUE_POSITIVES	5	9	10	12	13	13	13	13	13	16	16	17	17	17	17	17	18	18	18	18	18	18	18	18	19	19	19	20	20	21	22	22	22	22	22	22	22	25	27	27	27	27	27	27	27	27	27
35	0.777684	NUM_TRUE_POSITIVES	1	7	12	13	13	13	13	13	13	13	14	14	14	18	18	18	18	19	19	21	21	22	22	22	22	22	22	22	22	22	22	22	22	22	24	24	24	25	25	25	25	25	25	25	25	25	25
35	0.770381	NUM_TRUE_POSITIVES	1	7	10	13	14	14	14	14	15	15	17	17	17	17	17	18	18	18	18	18	18	18	18	18	18	18	18	18	18	20	20	21	21	21	21	21	21	21	23	23	23	23	23	23	23	23	23
35	0.771286	NUM_TRUE_POSITIVES	3	7	9	11	12	13	13	14	14	14	15	15	15	15	15	15	15	15	15	16	17	17	17	18	19	19	21	21	21	21	22	22	22	22	23	23	23	23	23	24	24	24	24	24	25	25	25
35	0.749969	NUM_TRUE_POSITIVES	0	3	9	9	11	12	14	15	15	15	15	15	15	15	15	15	15	15	15	15	15	15	15	15	15	15	15	15	17	18	18	18	19	19	19	19	19	20	20	20	20	21	21	21	21	22	22
35	0.758427	NUM_TRUE_POSITIVES	1	8	12	12	12	12	14	14	14	15	16	16	16	17	17	18	18	18	18	18	18	18	18	18	20	20	20	21	21	21	21	22	22	22	22	22	23	23	23	23	23	23	23	23	23	23	23
35	0.770568	NUM_TRUE_POSITIVES	0	8	8	8	13	15	18	18	18	18	19	19	19	19	20	20	21	21	21	22	22	22	22	22	22	22	22	22	22	23	23	23	24	24	25	25	25	25	25	25	25	25	25	26	26	26	26
35	0.756679	NUM_TRUE_POSITIVES	0	9	12	15	16	16	16	16	17	18	18	18	18	18	18	18	18	18	18	18	18	18	18	18	18	18	18	18	20	20	21	21	21	21	21	21	21	21	21	22	22	22	22	22	22	23	23
35	0.773034	NUM_TRUE_POSITIVES	1	4	10	12	13	14	14	14	14	15	17	17	17	19	19	19	19	19	19	19	19	19	20	20	20	20	21	22	22	22	22	22	22	23	23	23	23	23	24	24	25	25	26	26	26	27	27
35	0.779307	NUM_TRUE_POSITIVES	0	8	10	14	14	16	17	17	17	17	17	18	18	18	18	19	19	19	19	19	19	20	20	20	21	21	21	21	22	22	22	22	22	22	23	23	24	26	26	26	26	26	26	26	26	26	26
35	0.774001	NUM_TRUE_POSITIVES	1	7	8	9	11	11	14	14	14	14	15	17	18	18	18	18	18	18	19	19	19	19	19	19	19	19	20	20	20	20	20	20	20	20	20	20	20	20	20	20	20	20	20	21	21	22	22
35	0.788951	NUM_TRUE_POSITIVES	0	9	12	13	13	13	14	14	14	14	15	16	16	16	16	20	20	20	21	21	21	21	22	22	23	23	24	24	24	24	25	25	25	25	26	26	26	26	26	26	26	27	27	27	27	27	27
35	0.779526	NUM_TRUE_POSITIVES	7	9	10	10	10	10	12	13	14	14	16	16	18	18	19	19	19	19	19	20	20	20	20	20	20	22	23	24	24	24	24	24	24	24	24	24	24	24	24	24	24	24	25	25	25	25	25
35	0.778683	NUM_TRUE_POSITIVES	0	9	10	11	11	11	12	12	13	15	16	18	18	18	18	18	19	20	20	20	20	20	20	21	22	22	22	22	22	22	22	23	23	23	23	23	23	23	23	23	23	23	23	23	23	23	24
35	0.766573	NUM_TRUE_POSITIVES	0	6	9	12	14	16	16	17	17	17	17	17	18	18	18	18	18	18	18	18	18	18	18	20	20	20	20	20	20	21	21	21	21	21	21	21	21	23	23	23	24	24	25	26	26	27	27
35	0.74638	NUM_TRUE_POSITIVES	0	5	7	8	10	12	13	13	15	17	17	17	18	18	18	19	20	21	21	21	21	21	21	21	21	21	21	21	21	21	21	21	22	22	23	23	23	23	23	23	23	23	23	23	23	24	24
35	0.7696	NUM_TRUE_POSITIVES	0	9	11	11	11	11	12	12	12	13	15	15	15	15	15	17	17	17	17	17	18	18	18	18	18	18	18	19	20	20	20	20	20	20	20	20	20	20	20	22	22	23	24	25	25	25	25
35	0.781866	NUM_TRUE_POSITIVES	1	12	13	13	13	14	14	14	16	16	16	16	16	16	16	16	16	16	16	17	17	18	20	20	20	20	20	20	20	20	20	20	20	20	20	20	20	21	21	21	24	24	24	24	24	24	24
35	0.769164	NUM_TRUE_POSITIVES	1	11	13	13	13	13	13	13	13	14	14	15	17	17	18	18	20	20	20	20	20	20	20	21	22	22	22	22	22	23	23	23	23	23	23	23	23	23	23	23	23	23	25	25	25	25	25
35	0.758208	NUM_TRUE_POSITIVES	0	6	10	11	11	11	12	13	13	15	17	17	18	18	18	18	18	18	18	18	18	18	18	18	18	18	18	18	18	18	18	18	18	18	18	18	18	18	19	20	20	20	20	20	20	20	21
35	0.7549	NUM_TRUE_POSITIVES	0	5	9	11	13	13	14	14	14	14	15	15	16	16	16	17	17	17	17	17	17	17	17	17	17	17	17	18	18	18	18	18	18	19	19	20	20	20	20	20	20	21	22	22	22	23	23
35	0.768571	NUM_TRUE_POSITIVES	0	11	12	15	15	16	16	16	16	16	16	16	16	16	17	17	17	17	17	17	17	17	18	20	20	20	20	20	22	22	24	24	24	24	24	24	24	24	26	26	26	26	26	26	26	26	27
35	0.761673	NUM_TRUE_POSITIVES	1	9	12	12	12	16	16	17	17	17	18	18	18	18	18	18	18	18	18	18	18	18	18	18	18	19	19	19	19	19	22	23	23	23	23	23	23	23	23	23	23	23	23	23	23	23	23
35	0.771286	NUM_TRUE_POSITIVES	0	5	12	13	13	13	13	14	14	14	14	15	15	16	16	17	17	17	17	17	17	17	17	17	18	19	19	19	20	20	21	23	23	23	24	24	24	24	24	24	25	26	26	26	26	26	26
35	0.760362	NUM_TRUE_POSITIVES	0	7	8	8	8	8	12	12	12	12	13	14	14	15	16	17	17	17	17	17	18	18	18	19	19	19	19	19	20	20	20	20	21	21	22	22	22	23	23	23	23	23	23	25	25	25	25
35	0.7696	NUM_TRUE_POSITIVES	0	4	10	13	13	14	16	16	17	17	17	17	17	17	17	18	18	18	18	18	18	18	18	18	19	19	19	19	19	19	19	20	20	20	20	21	21	21	21	21	21	21	21	23	23	23	23
35	0.750031	NUM_TRUE_POSITIVES	1	10	11	11	12	12	15	16	16	16	16	18	18	18	18	18	18	19	19	21	21	21	21	21	21	21	21	21	21	21	22	22	22	23	23	23	23	23	23	23	23	25	25	25	25	25	25
35	0.778152	NUM_TRUE_POSITIVES	0	9	10	12	13	14	14	17	17	18	18	19	19	19	19	19	19	19	20	20	20	20	21	21	21	21	22	22	22	22	22	22	22	22	22	22	22	22	22	22	22	22	22	22	22	23	23
35	0.794507	NUM_TRUE_POSITIVES	1	13	14	15	15	15	15	17	17	17	17	17	18	18	18	18	18	18	18	18	18	19	19	19	20	20	20	21	21	21	21	21	21	23	23	23	23	23	23	23	25	25	26	26	26	28	28
35	0.788015	NUM_TRUE_POSITIVES	0	9	10	13	13	13	14	15	15	15	18	19	19	19	19	19	19	19	20	20	20	21	22	22	22	22	22	22	22	22	22	22	23	24	24	24	24	24	24	25	25	25	25	25	25	25	25
35	0.759582	NUM_TRUE_POSITIVES	1	7	8	12	13	13	14	14	14	14	18	18	18	18	18	19	19	19	19	19	20	21	22	24	24	24	24	24	24	25	25	26	26	27	27	27	27	27	27	28	28	28	28	28	28	28	28
35	0.77965	NUM_TRUE_POSITIVES	0	11	12	12	13	13	14	14	14	14	15	16	16	18	19	19	19	19	19	19	19	19	19	19	19	19	19	20	20	23	23	23	23	23	23	23	23	23	23	24	24	24	24	24	24	25	25
35	0.770911	NUM_TRUE_POSITIVES	1	6	6	7	11	11	11	11	11	13	15	16	18	18	18	18	18	18	18	18	18	18	18	18	18	18	18	19	19	19	19	19	20	20	20	21	21	22	22	22	23	23	24	24	24	24	24
35	0.785112	NUM_TRUE_POSITIVES	0	7	10	13	13	14	14	14	14	14	17	17	17	18	19	19	19	21	21	21	21	21	21	22	22	22	22	23	23	23	23	23	23	24	24	24	24	24	25	25	25	25	25	25	25	25	25
35	0.780462	NUM_TRUE_POSITIVES	1	6	11	14	14	14	14	14	14	14	14	14	14	14	15	15	16	16	16	16	17	17	17	17	17	18	18	18	19	20	21	21	22	22	22	23	23	23	23	23	23	24	24	24	24	24	24
35	0.771067	NUM_TRUE_POSITIVES	1	11	11	12	12	12	12	12	12	14	14	14	14	14	14	17	17	17	17	19	19	19	19	20	20	20	20	20	20	20	20	20	20	20	20	21	21	21	21	21	22	23	23	23	23	24	24
35	0.761579	NUM_TRUE_POSITIVES	0	5	9	12	12	12	13	14	14	14	14	14	14	16	16	18	18	18	18	18	18	18	21	21	21	21	21	21	21	21	21	21	21	21	22	22	22	22	22	22	25	25	25	25	25	25	26
35	0.745755	NUM_TRUE_POSITIVES	1	10	10	10	10	10	13	13	13	13	13	13	15	16	16	16	16	16	16	16	16	16	16	16	16	16	16	16	16	17	17	18	18	18	19	20	20	20	20	20	20	20	20	21	21	21	22
35	0.775499	NUM_TRUE_POSITIVES	0	6	7	11	13	13	13	14	14	14	14	14	16	16	16	17	19	19	19	19	19	19	20	20	21	22	22	22	22	22	22	22	22	22	22	22	22	23	23	23	23	23	23	23	23	23	23
35	0.759831	NUM_TRUE_POSITIVES	0	1	9	11	12	13	15	15	15	15	15	15	15	15	15	15	15	15	15	16	16	16	16	16	17	17	17	18	18	18	19	19	19	19	20	20	20	20	20	20	20	20	20	20	20	20	20
35	0.772253	NUM_TRUE_POSITIVES	0	11	13	13	13	15	16	16	16	16	17	19	20	20	20	20	20	20	20	20	21	21	21	21	21	21	21	21	21	21	22	22	23	23	25	25	25	25	25	25	25	25	25	25	25	27	27
35	0.791604	NUM_TRUE_POSITIVES	8	9	11	11	13	13	13	13	13	14	14	14	16	16	18	18	18	18	19	19	19	19	19	19	19	19	19	19	20	22	22	23	24	24	24	24	24	24	24	24	24	24	24	24	24	24	24
35	0.758645	NUM_TRUE_POSITIVES	1	3	8	13	15	15	15	15	15	16	16	16	16	17	17	17	17	17	18	19	20	20	20	20	20	20	20	20	20	20	20	20	21	21	23	23	23	24	24	24	24	26	26	26	26	26	26
35	0.738327	NUM_TRUE_POSITIVES	1	7	7	10	14	14	15	15	15	15	15	15	15	15	15	15	15	15	15	15	16	16	18	18	18	18	18	18	18	19	19	19	19	19	19	19	19	19	19	19	19	19	19	20	20	20	21
35	0.772253	NUM_TRUE_POSITIVES	1	11	12	13	13	14	15	15	15	15	15	15	15	16	16	16	18	18	18	18	18	19	19	20	20	21	21	22	22	23	23	23	23	23	23	23	25	25	25	25	25	25	25	26	26	26	26
35	0.728683	NUM_TRUE_POSITIVES	1	8	10	10	11	12	13	14	16	16	16	17	18	18	18	18	18	18	18	18	18	18	18	18	18	18	18	18	19	19	20	21	21	21	21	21	21	21	21	21	21	21	22	22	22	22	22
35	0.738889	NUM_TRUE_POSITIVES	1	4	10	11	11	15	15	15	15	15	15	15	15	15	15	15	16	17	17	18	18	18	19	19	19	19	21	21	21	22	23	23	23	23	23	23	24	24	24	24	24	24	24	24	24	24	24
35	0.761735	NUM_TRUE_POSITIVES	0	5	8	10	12	12	12	14	15	15	15	15	17	17	17	17	19	19	19	19	19	19	19	19	19	21	21	21	21	21	21	22	22	22	22	22	22	22	22	22	22	22	22	22	22	22	23
35	0.747378	NUM_TRUE_POSITIVES	2	8	13	13	13	13	13	13	13	14	14	14	14	14	15	15	16	16	17	18	18	18	18	18	18	18	18	18	18	18	18	18	18	18	19	19	21	21	24	24	24	24	24	24	24	24	24
35	0.719757	NUM_TRUE_POSITIVES	1	3	5	6	10	12	12	12	12	12	13	13	13	15	15	15	16	17	17	17	17	17	17	17	17	17	17	17	17	17	18	18	18	18	18	19	19	19	19	19	19	19	19	19	19	19	19
35	0.792665	NUM_TRUE_POSITIVES	0	12	12	13	13	16	17	18	18	18	18	18	18	19	19	19	19	19	19	19	21	21	21	21	21	21	21	21	21	21	23	23	23	25	27	27	27	27	27	27	27	28	28	28	28	28	28
35	0.777403	NUM_TRUE_POSITIVES	0	9	10	13	13	13	14	15	15	15	15	15	15	15	16	16	17	18	18	19	19	19	19	19	19	19	19	19	20	20	21	21	24	24	25	25	26	27	27	27	27	27	27	27	27	27	27
35	0.762672	NUM_TRUE_POSITIVES	1	10	11	14	14	14	16	16	16	16	17	17	17	17	17	17	17	18	18	18	18	18	19	20	20	20	20	20	20	21	21	21	21	21	22	22	22	22	24	24	24	24	24	25	25	26	26
35	0.720974	NUM_TRUE_POSITIVES	0	3	7	7	8	8	8	8	10	11	12	13	13	15	15	15	15	16	16	16	16	16	16	16	16	16	16	16	16	17	17	17	17	17	17	17	17	17	17	17	20	20	20	20	21	23	23
35	0.782491	NUM_TRUE_POSITIVES	1	11	12	16	16	16	16	16	16	16	16	16	17	17	17	17	17	17	17	18	18	18	18	18	18	18	18	18	18	20	20	20	20	20	22	24	24	24	24	24	26	26	26	26	26	26	26
35	0.771036	NUM_TRUE_POSITIVES	2	7	11	13	13	13	13	13	13	13	13	14	15	16	17	17	17	17	17	17	17	18	18	18	18	19	19	19	19	19	19	20	20	20	20	22	24	24	24	24	24	24	24	24	24	24	24
35	0.752372	NUM_TRUE_POSITIVES	0	5	8	9	9	11	13	13	13	13	14	14	15	16	16	17	17	17	17	17	17	17	17	17	17	17	17	17	18	18	19	19	20	20	20	20	20	20	22	22	22	22	22	24	24	24	24
35	0.755056	NUM_TRUE_POSITIVES	0	1	7	9	10	10	11	11	12	14	14	14	14	16	17	17	17	18	18	18	18	18	19	19	19	19	19	19	19	19	19	20	20	21	21	23	23	23	23	23	23	23	23	23	23	23	23
35	0.771536	NUM_TRUE_POSITIVES	1	9	9	12	13	16	16	16	16	16	16	18	18	18	18	18	18	18	18	18	19	20	20	20	21	21	21	21	23	23	23	23	23	25	25	25	25	25	25	25	25	25	25	25	26	26	26
35	0.767447	NUM_TRUE_POSITIVES	4	7	14	15	16	17	17	17	17	17	17	17	18	18	18	18	19	20	20	20	20	20	20	20	20	20	20	20	20	21	22	22	22	22	22	22	23	24	24	24	24	25	25	26	26	26	27
35	0.776124	NUM_TRUE_POSITIVES	1	9	10	11	11	11	11	14	15	16	16	16	16	17	17	17	17	17	17	17	17	17	17	17	17	17	17	17	17	17	18	18	18	20	20	21	21	24	24	24	24	24	24	24	25	25	25
35	0.767759	NUM_TRUE_POSITIVES	0	6	9	9	11	11	11	11	11	11	13	14	14	15	15	15	18	18	18	18	18	18	18	18	18	18	18	18	18	18	18	18	20	20	20	20	20	20	22	22	22	22	22	22	22	22	22
35	0.774813	NUM_TRUE_POSITIVES	0	11	12	12	12	14	14	14	15	15	15	16	16	16	16	16	17	17	17	18	18	18	18	18	19	19	19	19	19	19	21	21	22	22	22	22	22	23	23	23	23	23	26	26	26	26	26
35	0.788889	NUM_TRUE_POSITIVES	1	11	14	15	15	16	16	16	16	16	16	16	16	20	20	21	21	21	21	21	21	21	22	23	23	23	23	23	24	24	24	24	24	24	24	24	25	25	26	26	26	26	26	26	26	26	27
35	0.777372	NUM_TRUE_POSITIVES	0	9	10	12	12	12	15	15	15	15	15	17	18	19	19	19	19	19	19	19	19	19	19	19	19	19	20	20	20	20	20	20	20	21	21	21	21	21	21	22	22	22	22	24	24	24	24
35	0.789201	NUM_TRUE_POSITIVES	0	12	12	12	15	15	15	15	15	15	15	16	16	16	16	16	16	16	16	16	18	18	18	18	18	20	21	21	21	21	21	21	21	21	21	21	21	21	21	21	21	21	21	21	21	21	24
35	0.776092	NUM_TRUE_POSITIVES	0	6	15	15	16	16	16	16	16	17	17	18	18	18	18	18	18	18	18	18	18	18	18	18	18	19	20	20	20	20	20	20	21	21	21	21	21	21	21	21	22	22	23	23	24	24	26
35	0.77834	NUM_TRUE_POSITIVES	0	9	11	11	11	13	13	14	14	15	18	18	18	18	18	19	19	19	20	20	20	20	20	20	20	20	20	20	20	21	21	21	22	22	22	22	22	22	22	23	23	24	24	24	24	24	24
35	0.760986	NUM_TRUE_POSITIVES	0	12	13	13	13	13	13	13	13	15	15	15	15	16	16	18	18	18	18	18	18	18	18	18	18	18	18	18	18	18	18	19	19	19	20	20	20	20	22	22	22	22	22	22	22	22	22
35	0.75927	NUM_TRUE_POSITIVES	2	6	8	8	15	16	16	16	16	16	16	16	18	18	18	18	18	19	19	19	19	19	19	19	19	19	19	19	19	19	19	19	19	20	21	21	21	21	21	21	21	22	22	22	22	22	23
35	0.777747	NUM_TRUE_POSITIVES	0	14	14	14	14	14	14	14	15	16	17	17	17	17	17	17	17	19	20	20	20	20	20	20	21	21	21	21	21	22	22	22	22	22	22	22	23	23	23	25	26	26	26	26	26	26	26
35	0.792197	NUM_TRUE_POSITIVES	1	10	10	11	12	16	16	16	16	16	16	16	16	16	17	18	19	20	20	21	21	21	22	22	22	22	22	22	22	22	22	22	22	22	22	22	22	23	25	25	25	25	25	25	26	26	26
[truncated: 487 more columns]
