# Supplementary material for: Genome-wide computational identification of functional RNA elements in Trypanosoma brucei
Source: BMC Genomics. 2009 Aug 4;10:355. doi: 10.1186/1471-2164-10-355 (PMC2907701; doi:10.1186/1471-2164-10-355)
Supplement: Additional file 6 — Function prediction using regulatory motifs. This ZIP compressed file should be unpacked before viewing its contents. The results for prediction of each pathway are presented in a separate folder, named after the accession number of that pathway in KEGG database. Each folder contains several files named "validation.N.out", each of which represents the results of a hundred times two-fold cross-validation for that pathway, using N predicted motifs. Each cross-validation is shown in one row; plotting each row against the number of false positives will result in the ROC curve associated with the corresponding cross-validation experiment. The trained network is stored in "total.out", in which motifs are ordered according to their prediction power. L(α|MOTIF): the likelihood of being in pathway α given that the indicated motif is present in the indicated location of an mRNA; L(α|MOTIF): the likelihood of being in pathway α given that the indicated motif is NOT present in the indicated location of an mRNA. [file 1471-2164-10-355-S6.zip › tbr_KEGG_predict/001.tbr04070/validation.036.out]

Current time: Tue Feb 03 11:56:41 2009
This cluster: tbr04070
A 2-fold validation was used.
************************ VALIDATION ***********************
NUM_CLASSIFIERS	AUC	NUM_FALSE_POSITIVES	1	2	3	4	5	6	7	8	9	10	11	12	13	14	15	16	17	18	19	20	21	22	23	24	25	26	27	28	29	30	31	32	33	34	35	36	37	38	39	40	41	42	43	44	45	46	47
36	0.768789	NUM_TRUE_POSITIVES	1	13	13	15	15	15	16	16	16	16	17	17	17	17	17	17	17	18	19	19	19	19	19	19	19	19	19	20	20	20	20	20	21	21	21	21	21	21	21	21	21	22	22	22	22	22	22
36	0.779775	NUM_TRUE_POSITIVES	0	7	8	8	11	11	12	12	13	15	15	18	19	19	19	19	20	20	20	20	20	20	20	20	20	20	20	20	21	21	22	22	22	22	22	22	22	22	23	23	23	23	23	23	23	23	23
36	0.782428	NUM_TRUE_POSITIVES	0	11	12	12	12	12	14	16	16	16	18	18	18	18	18	18	19	19	20	20	20	20	20	23	23	23	23	23	23	23	23	23	23	23	23	23	26	26	26	26	26	26	26	26	26	26	26
36	0.78427	NUM_TRUE_POSITIVES	0	8	10	10	10	14	14	14	14	14	14	15	15	15	15	15	18	18	18	18	19	20	20	20	20	20	20	21	21	21	22	22	23	24	24	24	24	24	24	24	25	25	25	25	25	25	25
36	0.746286	NUM_TRUE_POSITIVES	1	10	11	11	11	12	13	13	14	15	17	17	17	17	17	17	18	18	18	18	18	18	18	18	18	18	21	21	21	21	21	22	22	22	22	23	23	23	23	23	23	23	23	23	23	24	24
36	0.728184	NUM_TRUE_POSITIVES	4	7	10	11	11	11	11	11	11	11	11	11	11	11	11	13	13	13	13	14	14	15	15	15	15	15	15	16	18	18	19	19	20	20	20	20	20	21	21	21	21	21	22	22	22	23	23
36	0.772066	NUM_TRUE_POSITIVES	0	5	6	6	9	12	12	13	13	14	14	14	15	15	15	15	15	16	16	16	17	17	17	17	17	17	17	18	18	18	18	18	19	19	19	20	20	20	20	22	24	24	25	26	26	26	26
36	0.76701	NUM_TRUE_POSITIVES	0	11	12	12	13	13	13	13	15	16	16	16	16	16	17	17	18	19	19	19	19	20	20	21	21	21	21	21	21	21	22	23	24	24	24	24	24	24	24	24	24	25	25	25	26	26	26
36	0.763327	NUM_TRUE_POSITIVES	0	5	7	8	12	12	12	13	13	13	13	13	13	14	14	14	14	14	14	16	16	16	16	16	16	17	18	18	18	18	18	19	20	20	20	20	20	20	20	20	20	21	21	21	22	22	22
36	0.758801	NUM_TRUE_POSITIVES	0	10	12	13	13	13	13	13	14	14	14	14	14	15	15	15	15	15	15	16	16	16	18	18	18	18	18	19	19	19	20	20	20	20	20	21	21	21	21	22	22	22	22	22	23	23	23
36	0.761267	NUM_TRUE_POSITIVES	1	7	10	11	11	12	12	12	12	12	12	12	12	14	14	14	14	14	14	14	15	15	15	15	15	15	16	18	19	19	19	19	19	19	19	19	19	19	20	20	20	20	21	21	22	22	22
36	0.77628	NUM_TRUE_POSITIVES	0	11	11	12	13	15	15	15	16	16	16	16	18	18	18	18	18	18	19	19	20	20	20	20	20	20	20	20	20	21	21	21	22	22	22	22	22	24	24	24	25	25	25	25	25	25	26
36	0.757584	NUM_TRUE_POSITIVES	2	11	11	11	12	12	12	13	14	18	18	18	18	18	18	18	18	19	20	21	21	21	22	22	22	22	22	22	22	22	22	22	22	22	22	23	23	23	23	23	24	24	25	25	26	26	26
36	0.772815	NUM_TRUE_POSITIVES	0	12	13	17	17	17	17	17	17	17	17	18	18	19	19	19	19	19	19	21	21	21	21	21	22	22	22	22	22	22	22	22	22	22	22	22	22	22	22	22	22	23	23	23	23	23	23
36	0.723502	NUM_TRUE_POSITIVES	1	9	9	9	12	13	13	14	14	17	17	17	17	17	17	17	17	17	17	17	18	18	18	18	18	18	19	19	19	19	19	19	19	22	22	22	22	22	22	23	23	23	23	23	23	23	23
36	0.766417	NUM_TRUE_POSITIVES	0	7	9	10	16	16	16	16	16	16	16	16	17	18	18	18	19	19	19	20	20	20	20	20	20	20	20	20	20	20	20	20	21	21	21	21	21	21	21	21	21	21	21	22	22	22	22
36	0.764326	NUM_TRUE_POSITIVES	0	9	9	9	10	13	13	13	13	15	15	15	15	15	15	15	16	17	17	17	17	17	17	17	17	17	17	20	21	21	21	21	21	21	21	21	21	21	22	22	22	22	23	23	23	23	23
36	0.775687	NUM_TRUE_POSITIVES	0	8	11	13	13	13	13	16	16	16	16	16	16	16	16	16	18	18	18	19	19	19	19	19	19	20	23	23	23	23	23	23	23	23	23	23	23	23	23	23	25	25	25	25	25	25	25
36	0.768508	NUM_TRUE_POSITIVES	3	7	7	7	8	8	8	9	10	10	12	15	17	17	17	17	17	18	18	18	18	18	18	18	19	19	19	19	19	19	20	20	20	20	20	20	20	21	21	21	21	22	22	22	22	22	22
36	0.766355	NUM_TRUE_POSITIVES	1	9	11	12	13	14	14	14	14	14	16	18	18	18	18	18	18	18	18	18	18	18	18	18	19	19	19	19	20	21	21	21	21	21	21	22	22	22	22	22	22	22	22	22	25	26	26
36	0.758614	NUM_TRUE_POSITIVES	1	9	12	12	12	13	14	14	15	16	17	18	18	18	18	18	18	18	19	19	19	19	19	19	19	19	19	22	22	22	22	22	23	23	24	25	25	25	26	26	26	26	26	26	26	26	26
36	0.786798	NUM_TRUE_POSITIVES	1	10	11	13	13	15	15	17	17	17	17	17	17	18	18	18	19	20	20	20	20	20	20	21	21	21	21	22	22	23	24	24	24	24	24	26	26	26	26	26	26	26	26	26	27	27	27
36	0.785362	NUM_TRUE_POSITIVES	1	9	10	12	12	14	14	15	15	15	17	17	17	17	18	18	18	19	19	20	20	20	20	20	21	22	22	22	22	22	22	22	22	22	22	22	22	22	23	23	23	24	24	25	25	25	25
36	0.77372	NUM_TRUE_POSITIVES	2	4	8	9	12	12	12	12	14	14	15	16	16	16	16	16	16	17	19	22	22	22	22	23	23	23	23	23	24	24	24	25	25	25	25	25	26	26	26	26	26	26	26	26	26	26	26
36	0.752559	NUM_TRUE_POSITIVES	0	6	7	8	12	12	14	14	17	17	17	17	18	18	18	18	18	18	18	20	20	20	20	20	20	21	22	22	22	23	23	23	23	23	23	23	23	23	23	23	23	23	23	23	23	23	23
36	0.782678	NUM_TRUE_POSITIVES	0	8	11	11	11	11	15	15	18	18	18	18	18	18	18	18	18	18	18	19	19	19	19	19	19	19	20	20	20	21	22	22	22	22	22	22	23	23	23	23	23	23	23	23	23	23	23
36	0.780275	NUM_TRUE_POSITIVES	5	11	11	12	14	15	15	15	15	15	16	16	16	16	16	19	19	20	21	23	23	23	23	23	23	23	23	23	24	24	24	24	25	25	25	25	25	25	25	25	25	25	25	25	25	26	26
36	0.764139	NUM_TRUE_POSITIVES	1	8	10	10	11	11	11	11	12	13	13	13	13	13	14	14	15	15	15	16	17	18	19	19	20	20	20	20	20	20	20	20	20	20	20	21	21	21	22	23	23	25	25	25	26	27	27
36	0.771629	NUM_TRUE_POSITIVES	5	9	9	9	10	11	15	15	15	15	15	15	17	17	17	18	19	19	19	19	19	19	20	20	20	22	22	22	22	22	23	24	24	24	25	25	25	25	25	25	25	25	25	25	27	27	27
36	0.767072	NUM_TRUE_POSITIVES	1	7	12	13	13	14	14	14	15	15	16	16	16	16	16	18	18	18	18	18	18	18	18	18	18	18	18	18	19	20	20	22	22	22	22	22	22	22	22	23	23	23	23	23	24	24	24
36	0.771848	NUM_TRUE_POSITIVES	1	9	10	14	14	15	15	15	17	17	17	17	17	18	18	18	18	18	18	18	18	18	18	18	18	18	18	18	19	19	20	20	20	21	22	22	22	22	22	22	23	23	24	24	24	24	24
36	0.765387	NUM_TRUE_POSITIVES	3	10	10	12	12	12	12	12	12	14	15	15	15	15	15	15	15	15	16	16	16	16	16	16	16	17	17	19	19	19	19	20	20	20	21	22	23	26	26	26	26	27	27	27	27	27	27
36	0.744569	NUM_TRUE_POSITIVES	0	3	7	9	11	12	15	15	15	15	15	15	15	15	15	15	16	16	16	16	16	17	17	17	17	18	18	19	20	20	20	20	20	20	20	21	21	21	21	21	21	21	21	21	21	21	22
36	0.75721	NUM_TRUE_POSITIVES	1	7	11	12	12	13	14	14	14	14	14	14	16	17	17	17	19	19	19	19	19	19	19	19	19	19	19	19	20	21	21	21	21	21	21	22	22	22	22	22	23	23	23	23	23	23	23
36	0.768976	NUM_TRUE_POSITIVES	0	7	8	8	10	11	13	13	15	18	18	19	19	19	19	19	19	20	20	21	21	21	21	21	22	22	22	22	22	22	22	22	22	22	23	23	24	24	24	24	24	25	26	26	26	26	26
36	0.755556	NUM_TRUE_POSITIVES	0	9	13	13	13	15	16	17	17	17	17	18	18	18	18	18	18	18	18	18	18	18	18	18	18	18	18	18	19	19	19	20	21	22	22	22	22	22	22	22	22	22	22	22	22	22	22
36	0.769725	NUM_TRUE_POSITIVES	1	5	8	13	13	13	13	14	15	15	16	17	17	17	17	17	17	20	20	20	20	20	20	20	20	20	20	21	22	22	22	22	23	23	24	24	24	24	24	24	25	25	25	25	26	26	26
36	0.772035	NUM_TRUE_POSITIVES	0	9	11	13	13	13	16	16	18	18	18	18	18	18	18	18	18	18	18	18	18	18	19	19	19	19	20	20	20	20	20	21	21	22	22	22	22	22	23	23	23	23	23	24	26	26	26
36	0.772566	NUM_TRUE_POSITIVES	1	7	8	9	11	12	14	16	16	16	17	17	17	17	18	18	18	18	18	18	19	19	19	19	19	19	19	19	19	20	20	20	20	20	20	20	20	20	20	20	20	20	20	20	21	21	25
36	0.778371	NUM_TRUE_POSITIVES	0	8	11	12	12	12	12	13	13	15	15	15	15	15	16	16	16	18	19	20	21	22	22	22	22	22	23	23	23	23	23	23	23	23	23	23	23	24	25	25	26	26	26	26	26	26	26
36	0.785019	NUM_TRUE_POSITIVES	3	12	13	13	13	14	14	15	15	15	15	17	17	17	17	17	19	19	21	21	21	21	21	21	22	22	22	22	22	22	23	23	24	25	25	25	26	26	26	26	26	26	26	26	26	26	26
36	0.776904	NUM_TRUE_POSITIVES	0	10	10	11	11	11	11	13	13	13	16	16	18	18	18	18	18	18	18	20	21	21	21	21	21	21	22	22	22	22	22	22	22	22	22	23	23	23	23	23	23	23	23	23	23	23	23
36	0.764139	NUM_TRUE_POSITIVES	0	5	10	13	16	16	16	18	18	18	18	18	18	18	18	18	18	18	18	20	20	20	20	20	20	20	20	20	20	20	20	20	21	21	21	23	23	23	23	23	23	23	23	23	25	25	25
36	0.745318	NUM_TRUE_POSITIVES	0	4	7	9	10	12	15	16	17	17	17	17	17	18	18	18	19	19	20	20	20	21	21	21	21	21	21	21	21	21	21	21	21	21	21	21	21	21	22	22	22	22	22	22	22	23	23
36	0.758552	NUM_TRUE_POSITIVES	1	10	10	10	11	11	11	12	15	15	15	16	16	16	16	16	16	16	17	18	18	18	18	18	18	18	18	18	18	19	21	21	21	21	22	23	23	23	23	23	24	24	24	24	24	26	26
36	0.776623	NUM_TRUE_POSITIVES	1	9	10	13	13	13	14	14	14	14	16	16	16	16	17	17	17	17	17	17	17	17	17	17	18	18	18	21	21	21	21	21	21	21	21	21	21	21	21	21	21	21	22	22	22	22	22
36	0.76907	NUM_TRUE_POSITIVES	1	11	13	13	14	14	14	14	15	15	15	16	18	18	18	18	18	18	18	19	20	21	21	21	21	21	21	21	21	21	23	23	24	24	24	24	24	24	24	24	24	24	25	25	25	25	25
36	0.760019	NUM_TRUE_POSITIVES	0	6	9	10	11	12	12	13	13	16	17	17	17	18	18	18	18	18	18	18	18	18	18	18	18	19	19	19	19	19	19	19	19	19	19	19	19	19	19	19	19	19	20	20	20	20	20
36	0.752996	NUM_TRUE_POSITIVES	0	5	10	11	11	11	13	13	13	13	15	15	15	15	16	16	17	17	17	17	17	17	17	17	17	17	17	17	17	17	17	18	18	18	18	18	18	18	19	19	19	19	19	20	20	20	20
36	0.767322	NUM_TRUE_POSITIVES	0	9	14	15	15	16	16	16	16	16	16	16	16	16	16	16	17	17	17	17	17	17	18	18	18	19	20	20	20	20	20	20	21	22	24	24	25	25	25	25	25	25	25	25	27	27	27
36	0.755119	NUM_TRUE_POSITIVES	0	9	10	11	12	14	17	17	17	17	17	17	17	17	17	17	18	18	18	18	18	18	18	19	19	19	19	21	21	21	21	21	21	21	21	23	23	23	23	23	23	23	23	23	24	25	25
36	0.76701	NUM_TRUE_POSITIVES	0	6	11	11	13	13	13	13	13	14	14	14	15	15	15	15	15	16	16	16	17	18	18	18	18	18	18	19	19	20	20	20	20	20	20	20	20	20	20	21	23	23	23	23	23	24	24
36	0.755868	NUM_TRUE_POSITIVES	0	6	7	7	9	9	9	13	13	13	13	13	14	14	14	16	16	16	16	16	16	17	17	17	17	18	18	19	19	19	20	20	20	20	20	21	21	21	21	22	22	22	22	22	22	22	22
36	0.756211	NUM_TRUE_POSITIVES	0	4	7	9	11	13	13	14	14	16	16	16	16	16	17	18	18	18	18	18	18	18	18	19	19	19	19	20	20	21	21	21	21	21	21	21	21	21	21	21	21	21	21	21	21	23	23
36	0.742634	NUM_TRUE_POSITIVES	1	7	10	12	13	13	16	16	16	16	16	16	16	16	16	18	19	19	19	19	20	20	20	21	21	21	21	21	21	21	21	22	23	23	23	23	24	24	24	24	24	24	24	24	24	24	24
36	0.771941	NUM_TRUE_POSITIVES	0	9	10	13	14	14	15	15	17	18	18	19	19	19	20	20	20	20	20	20	20	20	20	20	20	20	20	21	21	21	21	21	21	22	22	22	22	22	22	22	22	22	22	22	22	22	22
36	0.7853	NUM_TRUE_POSITIVES	1	13	14	16	17	17	17	17	17	17	17	17	17	17	17	19	19	19	20	20	20	20	20	20	20	20	20	20	20	20	20	20	20	20	20	22	22	22	22	22	22	24	24	24	24	24	26
36	0.782865	NUM_TRUE_POSITIVES	0	10	10	11	13	15	15	16	16	16	16	16	16	17	17	17	19	19	19	20	20	20	20	20	20	20	21	21	22	22	22	22	22	22	22	22	24	24	24	24	24	24	25	25	25	25	25
36	0.750843	NUM_TRUE_POSITIVES	1	9	9	12	12	14	14	14	14	15	15	15	15	18	19	19	19	20	20	20	20	20	21	21	21	21	21	21	21	22	22	23	25	25	25	25	25	26	26	26	26	27	27	27	27	27	27
36	0.777715	NUM_TRUE_POSITIVES	0	13	13	13	13	13	13	13	14	14	14	14	15	16	16	16	19	19	19	19	19	19	19	19	19	19	19	19	19	19	19	19	19	20	20	20	20	20	24	24	24	24	24	25	25	25	25
36	0.767135	NUM_TRUE_POSITIVES	1	6	6	7	11	12	13	14	14	14	15	15	15	16	16	18	18	18	18	18	18	18	18	18	18	18	18	19	19	19	19	20	21	21	21	21	21	22	22	22	22	23	23	23	23	23	23
36	0.779713	NUM_TRUE_POSITIVES	0	9	10	11	13	13	14	15	15	15	15	17	18	18	18	18	18	19	19	21	21	21	21	21	22	22	22	22	22	22	23	23	23	24	24	24	24	24	25	25	25	25	25	25	25	25	26
36	0.773752	NUM_TRUE_POSITIVES	1	7	13	13	13	14	14	14	14	14	14	15	15	15	15	16	16	16	16	16	16	16	18	18	18	18	18	20	20	21	21	21	21	21	21	21	21	22	22	22	22	22	22	22	23	23	23
36	0.770974	NUM_TRUE_POSITIVES	1	9	14	15	15	15	15	17	17	17	17	17	17	17	17	17	17	18	18	18	19	19	19	19	19	20	20	21	21	21	21	21	22	22	22	22	22	22	22	23	23	24	25	25	25	25	25
36	0.750905	NUM_TRUE_POSITIVES	0	6	11	11	11	12	12	12	13	14	15	15	15	15	16	16	16	16	16	17	17	17	17	18	18	18	18	19	21	21	21	24	24	24	24	24	24	24	24	24	24	24	24	24	24	24	26
36	0.740387	NUM_TRUE_POSITIVES	1	9	9	11	11	11	11	12	12	12	13	13	13	13	13	13	13	16	16	16	17	17	17	17	17	18	18	18	18	18	19	19	19	19	19	21	22	22	22	22	22	22	23	23	23	23	23
36	0.769788	NUM_TRUE_POSITIVES	0	7	8	11	11	12	13	13	14	14	14	15	15	17	17	17	18	18	18	18	18	18	19	19	20	20	20	20	20	20	21	21	22	22	23	23	23	23	23	23	23	23	23	23	23	23	23
36	0.755431	NUM_TRUE_POSITIVES	0	1	10	10	12	13	15	15	16	16	16	16	16	16	16	16	16	16	16	16	17	17	17	17	17	17	17	17	17	18	18	18	18	18	18	19	19	20	20	20	20	20	22	22	22	22	22
36	0.769788	NUM_TRUE_POSITIVES	0	10	11	13	14	15	18	18	18	18	18	19	19	19	20	20	20	20	20	20	20	20	20	20	20	20	20	21	21	21	21	22	22	22	22	22	22	23	23	24	24	24	26	26	26	26	26
36	0.794881	NUM_TRUE_POSITIVES	1	9	13	13	16	16	16	16	16	16	17	17	17	17	18	18	19	19	19	19	19	19	20	20	20	20	20	20	20	20	21	22	24	26	26	26	26	26	26	26	26	26	26	26	26	26	26
36	0.75412	NUM_TRUE_POSITIVES	1	5	8	11	14	15	15	15	15	16	16	16	16	16	16	17	17	17	17	17	18	18	18	19	19	20	20	20	20	20	20	20	20	20	20	20	20	21	21	21	21	24	24	24	26	26	26
36	0.736049	NUM_TRUE_POSITIVES	1	7	8	11	11	15	15	15	15	15	15	15	15	15	16	16	16	16	16	16	17	18	18	19	19	19	19	19	19	19	19	19	19	19	19	19	19	21	21	21	21	21	21	21	21	22	22
36	0.769444	NUM_TRUE_POSITIVES	1	8	13	13	13	14	14	14	14	14	14	14	15	15	15	15	15	17	17	18	18	20	20	20	20	20	20	20	20	20	20	20	21	21	21	22	22	24	24	24	25	25	25	25	26	27	27
36	0.735237	NUM_TRUE_POSITIVES	0	7	9	9	10	14	15	16	17	17	17	17	17	18	18	18	18	18	18	18	18	18	18	18	19	19	19	19	19	19	19	20	20	20	20	23	23	23	23	24	24	24	24	24	24	24	24
36	0.734457	NUM_TRUE_POSITIVES	1	1	11	11	11	13	15	15	15	15	15	15	15	15	15	15	15	15	15	16	20	20	20	20	22	22	22	22	22	22	22	22	22	22	22	22	22	23	23	23	23	24	24	24	24	25	25
36	0.751685	NUM_TRUE_POSITIVES	0	5	10	11	13	14	14	15	15	16	16	16	17	17	17	17	17	18	18	18	18	18	18	18	19	19	19	19	19	19	19	19	19	19	19	21	21	21	21	21	22	22	22	22	22	22	22
36	0.747253	NUM_TRUE_POSITIVES	0	12	15	15	15	15	15	15	16	16	16	16	16	16	16	16	16	16	16	18	18	18	18	18	18	18	18	18	18	18	18	19	19	19	19	19	20	20	20	21	24	24	24	24	24	24	25
36	0.72681	NUM_TRUE_POSITIVES	0	6	6	8	8	14	14	15	15	15	15	15	15	16	17	17	18	19	19	19	19	19	19	19	19	19	19	20	20	20	21	21	21	21	22	22	23	23	23	23	23	23	24	24	24	24	24
36	0.788202	NUM_TRUE_POSITIVES	0	9	12	13	15	15	16	17	18	19	19	19	19	19	19	20	20	20	20	20	20	20	20	20	20	21	21	22	23	23	23	23	25	25	25	25	25	27	27	27	27	27	27	27	27	27	27
36	0.775	NUM_TRUE_POSITIVES	0	9	11	12	14	15	15	15	15	16	16	16	16	16	16	16	16	16	17	18	18	18	18	19	19	20	20	20	21	21	21	21	22	22	22	23	23	23	23	23	24	24	24	24	27	27	27
36	0.75721	NUM_TRUE_POSITIVES	1	11	12	13	16	16	17	17	17	17	17	17	18	18	18	18	18	18	18	18	19	19	19	19	19	19	19	20	20	20	20	20	22	22	22	23	23	23	23	23	24	24	24	24	25	25	25
36	0.717041	NUM_TRUE_POSITIVES	0	2	6	6	7	7	7	7	9	9	10	12	12	12	12	13	14	14	15	16	16	16	16	16	16	16	16	17	17	17	17	18	18	19	19	19	19	19	22	22	22	22	22	22	22	22	22
36	0.778059	NUM_TRUE_POSITIVES	1	11	12	16	16	16	16	16	16	16	16	16	16	17	17	17	17	17	17	17	17	17	17	18	18	18	18	18	18	18	18	18	20	21	21	21	21	21	23	25	25	25	25	26	26	26	26
36	0.764451	NUM_TRUE_POSITIVES	3	4	10	10	11	13	14	14	15	15	15	15	15	15	16	16	17	17	17	17	17	17	17	17	17	17	17	18	19	19	19	19	20	20	20	20	20	20	21	21	22	25	25	25	25	25	26
36	0.757491	NUM_TRUE_POSITIVES	1	6	7	12	12	12	12	13	15	15	15	15	15	15	15	16	16	16	17	17	17	17	17	17	18	18	18	18	18	18	19	20	20	20	21	21	21	21	23	24	24	24	25	25	25	25	25
36	0.761423	NUM_TRUE_POSITIVES	1	1	9	9	11	11	13	13	13	15	15	15	15	19	19	20	20	22	22	22	22	22	22	22	22	22	22	22	22	22	22	22	22	22	22	23	26	26	26	26	26	26	26	26	26	26	26
36	0.768196	NUM_TRUE_POSITIVES	1	8	9	9	9	9	14	14	15	15	17	17	17	17	18	18	18	19	19	19	19	19	19	19	19	20	20	20	20	20	20	20	20	20	21	21	21	21	23	24	24	24	24	24	24	26	26
36	0.771442	NUM_TRUE_POSITIVES	3	7	12	13	13	14	14	14	14	16	16	16	16	18	18	18	18	18	18	19	19	19	19	19	21	22	22	22	22	23	23	23	24	24	24	25	25	25	25	25	25	25	25	25	25	26	26
36	0.775874	NUM_TRUE_POSITIVES	1	7	11	11	12	12	12	16	16	17	17	17	17	17	17	17	17	17	17	17	17	17	17	18	18	18	18	18	18	18	18	18	18	19	19	19	19	20	20	21	22	24	24	24	24	24	24
36	0.757709	NUM_TRUE_POSITIVES	0	8	11	11	11	11	11	11	14	14	14	14	14	14	14	16	16	16	16	16	16	18	18	18	18	18	18	18	18	18	18	18	18	18	18	18	18	18	18	19	19	21	22	22	22	24	24
36	0.776436	NUM_TRUE_POSITIVES	0	11	12	12	12	12	13	14	15	15	15	15	15	16	16	17	17	17	18	18	19	19	19	19	19	19	19	19	20	20	20	20	21	21	23	23	23	23	23	24	24	24	24	24	24	24	24
36	0.784707	NUM_TRUE_POSITIVES	1	10	14	15	15	16	16	16	16	16	16	16	16	16	16	16	20	20	21	21	21	21	21	21	21	22	22	23	23	23	23	23	23	24	25	26	26	26	26	26	26	27	27	28	28	28	28
36	0.764981	NUM_TRUE_POSITIVES	0	3	4	12	12	12	13	13	16	16	17	17	17	17	17	17	17	17	19	19	19	20	20	20	20	20	20	21	21	21	21	21	21	21	21	21	21	22	22	22	22	22	22	22	22	22	22
36	0.784488	NUM_TRUE_POSITIVES	1	9	12	12	14	14	15	15	15	15	15	15	15	15	15	15	16	16	17	17	17	17	18	19	19	20	20	20	21	21	21	21	21	21	21	22	22	22	22	22	22	22	22	22	22	22	22
36	0.767041	NUM_TRUE_POSITIVES	0	5	11	14	14	14	15	16	16	16	16	16	18	18	18	18	18	18	18	18	18	18	18	18	18	18	18	18	18	19	20	20	20	20	20	22	22	22	22	22	22	22	23	23	23	23	24
36	0.769788	NUM_TRUE_POSITIVES	0	9	11	11	11	11	12	13	15	16	16	16	16	17	18	18	18	18	19	19	21	21	21	21	21	21	21	21	21	21	21	21	21	21	21	21	21	21	22	22	22	22	22	23	25	25	25
36	0.757147	NUM_TRUE_POSITIVES	0	12	13	13	13	13	13	13	13	15	17	17	17	17	18	18	18	18	18	18	18	18	18	18	18	18	18	18	18	18	18	18	18	18	18	19	19	20	20	20	20	20	20	20	21	22	22
36	0.752747	NUM_TRUE_POSITIVES	2	7	10	12	15	16	16	16	16	16	17	17	17	17	17	17	17	17	17	17	17	19	19	19	19	19	19	20	20	20	20	20	20	20	20	20	20	20	20	21	21	21	21	22	23	23	23
36	0.770474	NUM_TRUE_POSITIVES	0	12	12	13	13	14	15	15	15	15	15	16	16	16	16	17	17	17	19	19	19	19	19	20	20	20	20	20	21	21	22	22	22	22	22	22	22	22	22	22	22	22	22	23	23	23	24
36	0.780743	NUM_TRUE_POSITIVES	1	11	11	11	11	11	12	13	18	18	18	18	18	18	18	18	18	18	18	19	19	21	21	21	22	22	22	22	22	22	23	23	23	23	23	23	23	23	23	23	23	23	23	24	25	25	25
[truncated: 487 more columns]
