# Supplementary material for: Genome-wide computational identification of functional RNA elements in Trypanosoma brucei
Source: BMC Genomics. 2009 Aug 4;10:355. doi: 10.1186/1471-2164-10-355 (PMC2907701; doi:10.1186/1471-2164-10-355)
Supplement: Additional file 6 — Function prediction using regulatory motifs. This ZIP compressed file should be unpacked before viewing its contents. The results for prediction of each pathway are presented in a separate folder, named after the accession number of that pathway in KEGG database. Each folder contains several files named "validation.N.out", each of which represents the results of a hundred times two-fold cross-validation for that pathway, using N predicted motifs. Each cross-validation is shown in one row; plotting each row against the number of false positives will result in the ROC curve associated with the corresponding cross-validation experiment. The trained network is stored in "total.out", in which motifs are ordered according to their prediction power. L(α|MOTIF): the likelihood of being in pathway α given that the indicated motif is present in the indicated location of an mRNA; L(α|MOTIF): the likelihood of being in pathway α given that the indicated motif is NOT present in the indicated location of an mRNA. [file 1471-2164-10-355-S6.zip › tbr_KEGG_predict/002.tbr00562/total.out]

Current time: Tue Feb 03 11:57:17 2009
This cluster: tbr00562
A 2-fold validation was used.
************************* RESULTS *************************
MOTIF	position	L(tbr00562|MOTIF)	L(tbr00562|MOTIF')
[TA]CTTTT[TG]C[TCGA]	3'UTR	2.51522	0.465665
[TCA][TCG][TA]G[TG][CGA]GC[CGA]	5'UTR	4.74023	0.707091
[CGA]AGAA[CA]A[TA][TGA]	3'UTR	1.8058	0.670066
[TG]TA[TCA][TC][GA]TG[GA]	3'UTR	1.43532	0.910002
[TGA]CG[TG]TCCT[CG]	3'UTR	7.33607	0.855176
[TCA]CCGTCTA[TC]	3'UTR	26.4098	0.90501
[TGA][CGA][GA][TG]AATC[TC]	3'UTR	1.51306	0.930579
[CGA]AC[TC]A[TG]AC[TGA]	3'UTR	5.20194	0.8205
[TG]CT[CA][CA]TA[TC][TCA]	3'UTR	0.867929	1.02012
G[CA][CA]T[CGA]GCT[TA]	3'UTR	0.352131	1.03163
[TCA]TACGTTC[TCGA]	3'UTR	0.489071	1.01772
[CGA]GGGCC[GA]C[CGA]	3'UTR	0.419204	1.02364
[TC]ATCTG[TG]C[TCG]	3'UTR	2.20082	0.972553
[CA]TGG[CGA]ACA[TG]	3'UTR	0.46333	1.01968
[GA]C[TGA]T[CA][GA]AA[TCGA]	5'UTR	0.926661	1.00558
[TCA]G[CGA]TAAGC[CGA]	3'UTR	0.910684	1.0051
[TGA]ATCA[TG][TG]A[TCA]	5'UTR	0.800298	1.00418
[CA][CA]TGC[CGA]CC[CG]	5'UTR	0.880328	1.00227
[TCGA][CA]TA[CGA]CC[TCA][TCGA]	5'UTR	1.01021	0.998691
[TCGA]ACAT[TG]AT[TGA]	3'UTR	1.54057	0.956493
[TCGA]AT[TG]GGAG[GA]	5'UTR	1.46721	0.994721
[TG]C[TG]G[TC]GAC[TCA]	5'UTR	1.46721	0.994721
[TCGA]AT[GA]ATCG[TCGA]	5'UTR	1.76066	0.992851
[TC]T[GA]CCGG[GA][TCGA]	5'UTR	1.76066	0.992851
[TG]CC[CG][TA][CG]AA[CGA]	5'UTR	8.80328	0.85193
[TCGA][TGA][CA]TGCC[GA][TG]	3'UTR	1.12863	0.964169
[CG][CA]TCTAAG[TCGA]	5'UTR	2.20082	0.990988
[TG]GAAC[CG]GC[TCGA]	5'UTR	1.76066	0.992851
CACGTCAG[TC]	3'UTR	1.76066	0.992851
[GA]TTC[TG]GTC[CG]	3'UTR	1.6006	0.98744
[TGA]TA[TG]T[CG]CA[CG]	5'UTR	2.20082	0.98184
[TCGA]T[CG]CT[TC]TA[TGA]	3'UTR	1.1331	0.969168
[TCGA]T[TCA]T[TGA]TC[TCGA][TCA]	5'UTR	1.12983	0.930632
[TCGA]C[CG]CACG[CGA][TCA]	3'UTR	1.38999	0.953689
[CGA]AAA[CG][CA][CGA]A[TCGA]	5'UTR	1.47792	0.836311
[TCA]TAA[TG][GA][TG][TC][CA]	3'UTR	1.65606	0.848022
