# Supplementary material for: Genome-wide computational identification of functional RNA elements in Trypanosoma brucei
Source: BMC Genomics. 2009 Aug 4;10:355. doi: 10.1186/1471-2164-10-355 (PMC2907701; doi:10.1186/1471-2164-10-355)
Supplement: Additional file 6 — Function prediction using regulatory motifs. This ZIP compressed file should be unpacked before viewing its contents. The results for prediction of each pathway are presented in a separate folder, named after the accession number of that pathway in KEGG database. Each folder contains several files named "validation.N.out", each of which represents the results of a hundred times two-fold cross-validation for that pathway, using N predicted motifs. Each cross-validation is shown in one row; plotting each row against the number of false positives will result in the ROC curve associated with the corresponding cross-validation experiment. The trained network is stored in "total.out", in which motifs are ordered according to their prediction power. L(α|MOTIF): the likelihood of being in pathway α given that the indicated motif is present in the indicated location of an mRNA; L(α|MOTIF): the likelihood of being in pathway α given that the indicated motif is NOT present in the indicated location of an mRNA. [file 1471-2164-10-355-S6.zip › tbr_KEGG_predict/002.tbr00562/validation.003.out]

Current time: Tue Feb 03 11:57:17 2009
This cluster: tbr00562
A 2-fold validation was used.
************************ VALIDATION ***********************
NUM_CLASSIFIERS	AUC	NUM_FALSE_POSITIVES	1	2	3	4	5	6	7	8	9	10	11	12	13	14	15	16	17	18	19	20	21	22	23	24	25	26	27	28	29	30	31	32	33	34	35	36	37	38	39	40	41	42	43	44	45	46	47
3	0.635989	NUM_TRUE_POSITIVES	0	1	1	2	2	3	3	4	4	5	6	6	6	6	6	6	7	7	7	7	7	7	8	8	8	8	8	8	9	9	9	9	9	9	10	10	10	10	10	10	11	11	11	11	11	11	12
3	0.750895	NUM_TRUE_POSITIVES	0	1	2	3	4	5	6	7	8	9	10	11	12	13	13	13	13	13	13	13	13	13	13	13	13	14	14	14	14	14	14	14	14	14	14	14	15	15	15	15	15	15	15	15	15	15	15
3	0.744717	NUM_TRUE_POSITIVES	0	1	2	3	4	5	6	7	8	9	10	10	10	10	10	10	10	10	10	10	10	11	11	11	11	11	11	11	11	11	11	11	12	12	12	12	12	12	12	12	12	12	12	13	13	13	13
3	0.755362	NUM_TRUE_POSITIVES	0	1	1	2	2	3	3	4	4	5	5	6	6	7	7	8	8	9	9	10	11	11	12	12	13	13	14	14	15	15	16	16	17	17	18	18	19	19	20	20	21	22	22	22	22	22	22
3	0.726786	NUM_TRUE_POSITIVES	0	0	1	1	2	2	3	3	4	4	5	5	6	6	7	7	8	8	9	9	10	10	11	11	12	12	13	13	14	14	15	15	16	16	16	16	17	17	17	17	18	18	18	18	19	19	19
3	0.740124	NUM_TRUE_POSITIVES	1	2	3	5	6	7	9	10	11	13	13	13	13	13	14	14	14	14	15	15	15	15	15	16	16	16	16	17	17	17	17	17	18	18	18	18	19	19	19	19	19	20	20	20	20	21	21
3	0.671091	NUM_TRUE_POSITIVES	1	2	3	4	5	6	7	8	8	8	8	8	9	9	9	9	9	10	10	10	10	11	11	11	11	11	12	12	12	12	13	13	13	13	13	14	14	14	14	14	15	15	15	15	16	16	16
3	0.754728	NUM_TRUE_POSITIVES	1	2	3	4	5	6	7	8	9	10	11	13	13	13	13	13	13	13	13	13	13	13	13	14	14	14	14	14	14	14	14	14	14	14	15	15	15	15	15	15	15	15	15	15	15	15	16
3	0.767369	NUM_TRUE_POSITIVES	1	2	3	4	5	6	7	8	9	10	11	13	13	13	13	13	13	13	13	13	13	13	13	14	14	14	14	14	14	14	14	14	14	14	15	15	15	15	15	15	15	15	15	15	15	15	16
3	0.72856	NUM_TRUE_POSITIVES	0	1	2	3	3	4	5	6	7	7	8	9	10	10	11	12	13	14	14	14	14	14	14	14	14	14	14	14	14	15	15	15	15	15	15	15	15	15	15	15	16	16	16	16	16	16	16
3	0.713639	NUM_TRUE_POSITIVES	0	0	0	1	1	1	2	2	2	2	3	3	3	4	4	4	4	5	5	5	6	6	6	6	7	7	7	8	8	8	8	9	9	9	10	10	10	10	11	11	11	12	12	12	12	13	13
3	0.751402	NUM_TRUE_POSITIVES	0	0	1	1	2	2	3	3	4	4	5	5	6	6	7	7	8	8	9	9	10	10	11	11	12	12	13	13	14	14	15	15	16	16	17	17	18	18	19	19	20	20	21	21	21	21	21
3	0.742341	NUM_TRUE_POSITIVES	0	0	1	1	2	2	2	3	3	4	4	5	5	5	6	6	7	7	8	8	8	9	9	10	10	11	11	11	12	12	13	13	14	14	14	15	15	16	16	17	17	17	18	18	19	19	20
3	0.690131	NUM_TRUE_POSITIVES	0	1	2	3	3	3	4	4	4	5	5	5	6	6	6	7	7	7	8	8	8	9	9	9	10	10	10	11	11	11	11	11	11	11	11	11	11	11	12	12	12	12	12	12	12	12	12
3	0.753049	NUM_TRUE_POSITIVES	0	0	1	1	2	2	3	3	4	4	5	5	6	6	7	7	8	8	9	9	10	10	11	11	11	12	12	13	13	14	14	15	15	16	16	17	17	18	18	19	19	20	20	21	21	22	22
3	0.751909	NUM_TRUE_POSITIVES	0	0	1	1	2	2	3	3	4	4	5	5	6	6	7	7	8	8	9	9	10	10	11	11	11	12	12	13	13	14	14	15	15	16	16	17	17	18	18	19	19	20	20	21	21	22	22
3	0.76154	NUM_TRUE_POSITIVES	0	1	2	3	4	5	6	7	7	8	9	10	11	12	13	14	14	14	14	14	14	14	14	14	14	14	14	15	15	15	15	15	15	15	15	15	15	15	15	16	16	16	16	16	16	16	16
3	0.741454	NUM_TRUE_POSITIVES	0	1	1	2	2	3	4	4	5	5	6	7	7	8	8	9	10	10	11	11	12	12	13	14	14	15	15	16	17	17	18	18	19	20	20	20	20	20	20	20	21	21	21	21	21	21	22
3	0.703247	NUM_TRUE_POSITIVES	0	1	2	3	4	4	5	6	7	8	9	9	9	9	9	9	9	10	10	10	10	11	11	11	11	12	12	12	12	13	13	13	14	14	14	14	15	15	15	15	16	16	16	16	17	17	17
3	0.707429	NUM_TRUE_POSITIVES	0	0	1	1	2	2	3	3	4	4	4	5	5	6	6	7	7	8	8	8	8	8	8	8	8	8	8	8	9	9	9	9	9	9	9	9	9	9	10	10	10	10	10	10	10	10	10
3	0.732552	NUM_TRUE_POSITIVES	0	0	0	0	0	0	0	0	0	0	0	1	1	1	1	1	1	1	1	1	2	2	2	2	2	2	2	2	2	3	3	3	3	3	3	3	3	3	4	4	4	4	4	4	4	4	4
3	0.744432	NUM_TRUE_POSITIVES	0	0	0	0	0	0	0	0	0	1	1	1	1	1	1	1	1	1	2	2	2	2	2	2	2	2	2	3	3	3	3	3	3	3	3	3	4	4	4	4	4	4	4	4	4	5	5
3	0.751212	NUM_TRUE_POSITIVES	0	1	2	3	4	5	6	7	8	9	10	11	12	13	13	13	13	13	13	13	13	13	13	13	13	14	14	14	14	14	14	14	14	14	14	14	15	15	15	15	15	15	15	15	15	15	15
3	0.75796	NUM_TRUE_POSITIVES	0	0	1	1	2	2	3	3	3	4	4	5	5	6	6	6	7	7	8	8	9	9	10	10	10	11	11	12	12	13	13	13	14	14	15	15	16	16	16	17	17	18	18	19	19	20	20
3	0.683193	NUM_TRUE_POSITIVES	1	2	3	5	6	7	9	9	9	9	9	9	9	9	9	10	10	10	10	11	11	11	12	12	12	12	13	13	13	13	14	14	14	15	15	15	15	16	16	16	16	17	17	17	18	18	18
3	0.771297	NUM_TRUE_POSITIVES	0	1	2	3	4	5	6	7	7	8	9	10	11	12	13	14	14	14	14	14	14	14	14	14	14	14	14	15	15	15	15	15	15	15	15	15	15	15	15	16	16	16	16	16	16	16	16
3	0.753873	NUM_TRUE_POSITIVES	0	0	1	1	2	2	3	3	4	4	5	5	6	6	7	7	7	8	8	9	9	10	10	11	11	12	12	13	13	14	14	14	15	15	16	16	17	17	18	18	19	19	20	20	21	21	21
3	0.768351	NUM_TRUE_POSITIVES	1	2	3	4	5	6	7	8	9	10	11	13	13	13	13	13	13	13	13	13	13	13	13	14	14	14	14	14	14	14	14	14	14	14	15	15	15	15	15	15	15	15	15	15	15	15	16
3	0.765341	NUM_TRUE_POSITIVES	0	1	2	3	4	5	6	7	7	8	9	10	11	12	13	14	14	14	14	14	14	14	14	14	14	14	14	15	15	15	15	15	15	15	15	15	15	15	15	16	16	16	16	16	16	16	16
3	0.749754	NUM_TRUE_POSITIVES	1	2	3	4	5	6	7	8	9	10	11	13	13	13	13	13	13	13	13	13	13	13	13	14	14	14	14	14	14	14	14	14	14	14	15	15	15	15	15	15	15	15	15	15	15	15	16
3	0.741993	NUM_TRUE_POSITIVES	0	0	0	1	1	1	2	2	2	3	3	3	4	4	4	5	5	5	6	6	6	7	7	7	8	8	8	9	9	9	10	10	10	10	11	11	11	12	12	12	13	13	13	14	14	14	15
3	0.634627	NUM_TRUE_POSITIVES	0	0	1	1	1	2	2	2	3	3	3	4	4	4	5	5	5	6	6	6	7	7	8	8	8	9	9	10	10	11	11	12	12	12	13	13	14	14	15	15	16	16	17	17	17	17	17
3	0.759164	NUM_TRUE_POSITIVES	0	0	1	1	1	2	2	3	3	3	4	4	5	5	5	6	6	7	7	7	8	8	9	9	9	10	10	11	11	11	12	12	13	13	13	14	14	15	15	15	16	16	17	17	17	18	18
3	0.657817	NUM_TRUE_POSITIVES	0	1	1	2	3	5	7	9	11	11	11	11	11	11	11	11	12	12	12	12	12	13	13	13	13	13	14	14	14	14	14	15	15	15	15	15	16	16	16	16	16	17	17	17	17	17	18
3	0.744464	NUM_TRUE_POSITIVES	0	0	1	1	2	2	2	3	3	4	4	5	5	5	6	6	7	7	7	8	8	9	9	10	10	10	11	11	12	12	12	13	13	14	14	15	15	15	16	16	17	17	18	18	18	18	18
3	0.699319	NUM_TRUE_POSITIVES	0	0	1	1	2	2	2	3	3	4	4	5	5	5	6	6	7	7	8	8	8	9	9	10	10	11	11	11	11	12	12	12	13	13	13	14	14	14	15	15	15	16	16	16	17	17	17
3	0.755425	NUM_TRUE_POSITIVES	0	1	2	3	4	5	6	7	7	8	9	10	11	12	13	14	14	14	14	14	14	14	14	14	14	14	14	15	15	15	15	15	15	15	15	15	15	15	15	16	16	16	16	16	16	16	16
3	0.711358	NUM_TRUE_POSITIVES	0	1	2	3	4	5	6	7	8	9	10	10	10	11	11	11	12	12	12	13	13	13	14	14	14	15	15	15	15	15	15	15	16	16	16	16	16	16	17	17	17	17	17	17	17	18	18
3	0.766038	NUM_TRUE_POSITIVES	0	1	2	3	4	5	6	7	7	8	9	10	11	12	13	14	14	14	14	14	14	14	14	14	14	14	14	15	15	15	15	15	15	15	15	15	15	15	15	16	16	16	16	16	16	16	16
3	0.731918	NUM_TRUE_POSITIVES	0	1	1	2	2	3	3	4	4	5	6	6	7	7	8	8	9	9	10	11	11	12	12	13	13	14	14	15	15	16	17	17	18	18	19	19	20	20	21	22	22	22	22	22	22	22	22
3	0.757326	NUM_TRUE_POSITIVES	1	2	3	4	5	6	7	8	9	10	11	12	13	13	13	13	13	13	13	13	13	13	13	13	14	14	14	14	14	14	14	14	14	14	14	15	15	15	15	15	15	15	15	15	15	15	15
3	0.763409	NUM_TRUE_POSITIVES	1	2	3	4	5	6	7	8	9	10	11	13	13	13	13	13	13	13	13	13	13	13	13	14	14	14	14	14	14	14	14	14	14	14	15	15	15	15	15	15	15	15	15	15	15	15	16
3	0.705116	NUM_TRUE_POSITIVES	0	1	2	2	3	4	4	5	6	6	7	8	9	9	9	9	9	9	9	9	9	9	9	10	10	10	10	10	10	10	10	10	10	11	11	11	11	11	11	11	11	11	11	11	12	12	12
3	0.735308	NUM_TRUE_POSITIVES	0	0	0	0	0	0	0	0	0	1	1	1	1	1	1	1	1	1	2	2	2	2	2	2	2	2	2	3	3	3	3	3	3	3	3	3	4	4	4	4	4	4	4	4	4	5	5
3	0.763726	NUM_TRUE_POSITIVES	0	1	2	3	4	5	6	7	7	8	9	10	11	12	13	14	14	14	14	14	14	14	14	14	14	14	14	15	15	15	15	15	15	15	15	15	15	15	15	16	16	16	16	16	16	16	16
3	0.730651	NUM_TRUE_POSITIVES	1	2	3	4	5	6	7	8	9	10	11	13	13	13	13	13	13	13	13	13	13	13	13	14	14	14	14	14	14	14	14	14	14	14	15	15	15	15	15	15	15	15	15	15	15	15	16
3	0.761698	NUM_TRUE_POSITIVES	0	0	1	2	3	4	5	6	7	8	9	10	11	13	13	13	13	13	13	13	13	13	13	13	13	14	14	14	14	14	14	14	14	14	14	14	15	15	15	15	15	15	15	15	15	15	15
3	0.680247	NUM_TRUE_POSITIVES	0	0	1	1	1	2	2	2	3	3	3	4	4	4	5	5	5	6	6	6	7	7	7	8	8	8	9	9	9	10	10	10	11	11	11	12	12	12	13	13	13	14	14	14	15	15	15
3	0.760177	NUM_TRUE_POSITIVES	1	2	3	4	5	6	7	8	9	10	11	13	13	13	13	13	13	13	13	13	13	13	13	14	14	14	14	14	14	14	14	14	14	14	15	15	15	15	15	15	15	15	15	15	15	15	16
3	0.721907	NUM_TRUE_POSITIVES	0	0	1	2	3	5	6	7	9	10	11	13	13	13	13	13	13	13	13	13	13	13	13	13	13	13	13	13	14	14	14	14	14	14	14	14	14	14	14	15	15	15	15	15	15	15	15
3	0.756629	NUM_TRUE_POSITIVES	0	0	1	1	2	2	3	3	4	4	5	5	6	6	7	7	8	8	9	9	10	10	10	11	11	12	12	13	13	14	14	15	15	16	16	17	17	18	18	19	19	20	20	21	21	21	21
3	0.743355	NUM_TRUE_POSITIVES	1	2	3	4	5	6	7	8	9	10	11	13	13	13	13	13	13	13	13	13	13	13	13	14	14	14	14	14	14	14	14	14	14	14	15	15	15	15	15	15	15	15	15	15	15	15	16
3	0.707461	NUM_TRUE_POSITIVES	0	0	0	0	0	0	0	0	0	1	1	1	1	1	1	1	1	1	2	2	2	2	2	2	2	2	2	3	3	3	3	3	3	3	3	3	4	4	4	4	4	4	4	4	4	5	5
3	0.697862	NUM_TRUE_POSITIVES	0	0	0	1	1	1	2	2	2	3	3	3	3	4	4	4	5	5	5	6	6	6	6	7	7	7	8	8	8	9	9	9	10	10	10	10	11	11	11	12	12	12	13	13	13	13	14
3	0.678758	NUM_TRUE_POSITIVES	0	0	1	1	1	2	2	2	3	3	3	3	3	3	3	3	3	3	4	4	4	4	4	4	4	4	4	5	5	5	5	5	5	5	5	5	5	6	6	6	6	6	6	6	6	6	7
3	0.69048	NUM_TRUE_POSITIVES	0	0	0	0	0	0	0	0	0	1	1	1	1	1	1	1	1	1	2	2	2	2	2	2	2	2	2	3	3	3	3	3	3	3	3	3	4	4	4	4	4	4	4	4	4	5	5
3	0.737494	NUM_TRUE_POSITIVES	0	1	2	3	4	4	5	6	7	8	9	9	9	9	9	9	9	9	9	9	9	10	10	10	10	10	10	10	10	10	10	11	11	11	11	11	11	11	11	11	11	11	12	12	12	12	12
3	0.759702	NUM_TRUE_POSITIVES	0	1	2	3	4	5	6	6	7	8	9	10	11	12	13	13	13	13	13	13	13	13	13	13	13	13	14	14	14	14	14	14	14	14	14	14	14	15	15	15	15	15	15	15	15	15	15
3	0.692666	NUM_TRUE_POSITIVES	0	1	2	3	3	4	5	6	7	7	7	7	7	7	7	7	8	8	8	8	9	9	9	9	10	10	10	10	11	11	11	11	12	12	12	12	13	13	13	13	14	14	14	14	15	15	15
3	0.752764	NUM_TRUE_POSITIVES	1	2	3	4	5	6	7	8	9	10	11	12	13	13	13	13	13	13	13	13	13	13	13	13	14	14	14	14	14	14	14	14	14	14	14	15	15	15	15	15	15	15	15	15	15	15	15
3	0.751117	NUM_TRUE_POSITIVES	0	1	2	3	4	5	6	6	7	8	9	10	11	12	13	13	13	13	13	13	13	13	13	13	13	13	14	14	14	14	14	14	14	14	14	14	14	15	15	15	15	15	15	15	15	15	15
3	0.691494	NUM_TRUE_POSITIVES	0	0	0	1	1	1	2	2	2	3	3	3	3	4	4	4	5	5	5	6	6	6	6	7	7	7	8	8	8	9	9	9	10	10	10	10	11	11	11	12	12	12	13	13	13	13	14
3	0.761191	NUM_TRUE_POSITIVES	0	1	2	3	4	5	6	7	7	8	9	10	11	12	13	14	14	14	14	14	14	14	14	14	14	14	14	15	15	15	15	15	15	15	15	15	15	15	15	16	16	16	16	16	16	16	16
3	0.757706	NUM_TRUE_POSITIVES	0	1	2	3	4	5	6	7	7	8	9	10	11	12	13	14	14	14	14	14	14	14	14	14	14	14	14	15	15	15	15	15	15	15	15	15	15	15	15	16	16	16	16	16	16	16	16
3	0.70895	NUM_TRUE_POSITIVES	0	0	1	1	1	2	2	2	3	3	3	4	4	4	5	5	6	6	6	7	7	7	8	8	8	9	9	9	10	10	11	11	11	11	12	12	12	12	13	13	13	14	14	14	14	15	15
3	0.762047	NUM_TRUE_POSITIVES	0	1	2	3	4	5	6	7	7	8	9	10	11	12	13	14	14	14	14	14	14	14	14	14	14	14	14	15	15	15	15	15	15	15	15	15	15	15	15	16	16	16	16	16	16	16	16
3	0.68633	NUM_TRUE_POSITIVES	0	1	2	2	3	4	5	5	6	7	8	8	9	10	11	11	11	11	11	11	11	11	11	11	11	12	12	12	12	12	12	12	12	12	12	12	13	13	13	13	13	13	13	13	13	13	13
3	0.753429	NUM_TRUE_POSITIVES	1	2	3	4	5	7	8	9	10	11	13	13	13	13	13	13	13	13	13	13	13	13	14	14	14	14	14	14	14	14	14	14	14	15	15	15	15	15	15	15	15	15	15	15	15	16	16
3	0.646919	NUM_TRUE_POSITIVES	0	0	0	0	1	1	1	1	1	2	2	2	2	3	3	3	3	3	4	4	4	4	4	5	5	5	5	6	6	6	6	6	7	7	7	7	8	8	8	8	8	9	9	9	9	9	10
3	0.758625	NUM_TRUE_POSITIVES	0	0	1	1	2	2	3	3	4	4	5	5	6	6	7	7	7	8	8	9	9	10	10	11	11	12	12	13	13	14	14	14	15	15	16	16	17	17	18	18	19	19	20	20	21	21	21
3	0.703913	NUM_TRUE_POSITIVES	0	0	0	1	1	1	1	2	2	2	3	3	3	3	4	4	4	5	5	5	5	5	6	6	6	6	7	7	7	7	8	8	8	8	9	9	9	9	10	10	10	10	11	11	11	11	12
3	0.764771	NUM_TRUE_POSITIVES	0	1	2	3	4	5	6	7	8	9	10	11	12	13	13	13	13	13	13	13	13	13	13	13	13	14	14	14	14	14	14	14	14	14	14	14	15	15	15	15	15	15	15	15	15	15	15
3	0.74665	NUM_TRUE_POSITIVES	0	0	1	1	2	2	3	3	4	4	5	5	5	6	6	7	7	8	8	9	9	10	10	10	11	11	12	12	13	13	14	14	15	15	15	16	16	17	17	18	18	19	19	20	20	20	20
3	0.759702	NUM_TRUE_POSITIVES	0	1	1	2	2	3	3	4	4	5	6	6	7	7	8	8	9	9	10	10	11	12	12	13	13	14	14	15	15	16	16	17	18	18	19	19	20	20	21	21	22	23	23	23	23	23	23
3	0.759861	NUM_TRUE_POSITIVES	0	1	2	3	4	5	6	7	8	9	10	11	12	13	13	13	13	13	13	13	13	13	13	13	13	14	14	14	14	14	14	14	14	14	14	14	15	15	15	15	15	15	15	15	15	15	15
3	0.662348	NUM_TRUE_POSITIVES	0	0	1	1	2	2	3	3	4	4	5	5	6	6	7	7	8	8	9	9	9	9	9	9	9	9	9	9	9	10	10	10	10	10	10	10	10	10	10	11	11	11	11	11	11	11	11
3	0.661651	NUM_TRUE_POSITIVES	0	0	1	1	2	2	3	3	4	4	4	4	4	4	4	4	4	4	5	5	5	5	5	5	5	5	5	5	6	6	6	6	6	6	6	6	6	7	7	7	7	7	7	7	7	7	7
3	0.703342	NUM_TRUE_POSITIVES	1	2	3	4	5	6	7	8	10	10	10	10	10	10	10	11	11	11	11	11	11	12	12	12	12	12	12	12	13	13	13	13	13	13	14	14	14	14	14	14	15	15	15	15	15	16	16
3	0.693204	NUM_TRUE_POSITIVES	0	1	2	3	4	5	6	7	8	8	8	8	8	8	8	8	8	8	8	8	8	8	9	9	9	9	9	9	9	9	9	9	10	10	10	10	10	10	10	10	10	10	11	11	11	11	11
3	0.70895	NUM_TRUE_POSITIVES	1	2	3	4	5	6	7	8	9	10	11	12	13	13	13	13	13	14	14	14	14	15	15	15	15	16	16	16	16	17	17	17	17	18	18	18	18	18	19	19	19	19	20	20	20	20	21
3	0.729004	NUM_TRUE_POSITIVES	0	1	2	2	3	4	5	5	6	7	8	8	9	10	11	11	12	13	14	14	14	14	14	14	14	14	14	14	14	14	15	15	15	15	15	15	15	15	15	15	15	16	16	16	16	16	16
3	0.72441	NUM_TRUE_POSITIVES	0	1	2	2	3	4	4	5	6	6	7	8	9	9	9	9	9	9	9	9	9	9	9	10	10	10	10	10	10	10	10	10	10	11	11	11	11	11	11	11	11	11	11	11	12	12	12
3	0.754697	NUM_TRUE_POSITIVES	0	1	2	3	4	5	6	7	8	9	10	11	12	13	13	13	13	13	13	13	13	13	13	13	13	14	14	14	14	14	14	14	14	14	14	14	15	15	15	15	15	15	15	15	15	15	15
3	0.751814	NUM_TRUE_POSITIVES	1	2	3	5	6	7	9	10	11	13	13	13	13	13	13	13	13	13	13	13	13	14	14	14	14	14	14	14	14	14	14	14	15	15	15	15	15	15	15	15	15	15	15	15	16	16	16
3	0.761476	NUM_TRUE_POSITIVES	0	0	1	1	2	2	3	3	3	4	4	5	5	6	6	6	7	7	8	8	9	9	10	10	10	11	11	12	12	13	13	13	14	14	15	15	16	16	17	17	17	18	18	19	19	20	20
3	0.744337	NUM_TRUE_POSITIVES	0	0	1	1	2	2	2	3	3	4	4	5	5	5	6	6	7	7	8	8	8	9	9	10	10	10	11	11	12	12	13	13	13	14	14	15	15	16	16	16	17	17	18	18	19	19	19
3	0.713987	NUM_TRUE_POSITIVES	0	1	1	2	2	3	3	4	4	5	5	6	6	7	7	8	9	9	10	10	11	11	12	12	13	13	14	14	15	15	16	17	17	17	17	17	17	17	17	17	17	17	17	18	18	18	18
3	0.754982	NUM_TRUE_POSITIVES	0	1	1	2	2	3	3	4	5	5	6	6	7	7	8	8	9	10	10	11	11	12	12	13	13	14	15	15	16	16	17	17	18	18	19	20	20	21	21	22	22	23	23	24	25	25	25
3	0.706225	NUM_TRUE_POSITIVES	0	0	0	0	0	0	0	0	0	0	0	0	0	1	1	1	1	1	1	1	1	1	2	2	2	2	2	2	2	2	2	3	3	3	3	3	3	3	3	3	4	4	4	4	4	4	4
3	0.666846	NUM_TRUE_POSITIVES	1	2	3	5	7	7	7	7	7	7	7	7	8	8	8	9	9	9	9	10	10	10	11	11	11	11	12	12	12	13	13	13	13	13	13	13	13	13	13	13	14	14	14	14	14	14	14
3	0.757485	NUM_TRUE_POSITIVES	1	2	3	4	5	6	7	8	9	10	11	12	13	13	13	13	13	13	13	13	13	13	13	13	14	14	14	14	14	14	14	14	14	14	14	15	15	15	15	15	15	15	15	15	15	15	15
3	0.651069	NUM_TRUE_POSITIVES	0	0	0	0	1	1	1	1	1	2	2	2	2	2	3	3	3	3	4	4	4	4	4	5	5	5	5	5	6	6	6	6	6	7	7	7	7	8	8	8	8	8	9	9	9	9	9
3	0.694503	NUM_TRUE_POSITIVES	0	0	1	1	2	2	2	3	3	4	4	4	5	5	6	6	6	7	7	8	8	8	9	9	10	10	10	11	11	12	12	12	13	13	14	14	15	15	15	15	15	15	15	15	15	15	15
3	0.721654	NUM_TRUE_POSITIVES	0	1	2	3	4	5	6	7	8	9	10	11	12	13	13	13	13	13	14	14	14	14	15	15	15	15	16	16	16	16	16	17	17	17	17	18	18	18	18	19	19	19	19	20	20	20	20
3	0.610866	NUM_TRUE_POSITIVES	0	0	0	0	0	1	1	1	1	1	2	2	2	2	2	3	3	3	3	3	4	4	4	5	5	5	6	6	6	7	7	7	8	8	8	9	9	10	10	10	11	11	11	12	12	12	13
3	0.677111	NUM_TRUE_POSITIVES	0	0	0	0	0	1	1	1	1	1	2	2	2	2	2	3	3	3	3	3	4	4	4	4	4	5	5	5	5	5	6	6	6	6	6	7	7	7	7	7	8	8	8	8	8	9	9
3	0.762205	NUM_TRUE_POSITIVES	0	0	0	1	1	2	2	3	3	4	4	5	5	6	6	7	7	8	8	9	9	10	10	11	11	12	12	13	13	14	14	15	15	16	16	17	17	18	18	19	19	20	20	21	21	22	22
3	0.707397	NUM_TRUE_POSITIVES	0	0	1	1	1	2	2	3	3	3	4	4	5	5	5	6	6	7	7	7	8	8	9	9	9	9	9	9	9	9	9	9	9	10	10	10	10	10	10	10	10	10	10	11	11	11	11
3	0.754348	NUM_TRUE_POSITIVES	1	2	3	4	5	6	7	8	9	10	11	12	13	13	13	13	13	13	13	13	13	13	13	13	14	14	14	14	14	14	14	14	14	14	14	15	15	15	15	15	15	15	15	15	15	15	15
3	0.738508	NUM_TRUE_POSITIVES	0	1	2	3	4	5	6	6	7	8	9	10	11	12	13	13	13	13	13	13	13	13	13	13	13	13	14	14	14	14	14	14	14	14	14	14	14	15	15	15	15	15	15	15	15	15	15
[truncated: 488 more columns]
