# Supplementary material for: Genome-wide computational identification of functional RNA elements in Trypanosoma brucei
Source: BMC Genomics. 2009 Aug 4;10:355. doi: 10.1186/1471-2164-10-355 (PMC2907701; doi:10.1186/1471-2164-10-355)
Supplement: Additional file 6 — Function prediction using regulatory motifs. This ZIP compressed file should be unpacked before viewing its contents. The results for prediction of each pathway are presented in a separate folder, named after the accession number of that pathway in KEGG database. Each folder contains several files named "validation.N.out", each of which represents the results of a hundred times two-fold cross-validation for that pathway, using N predicted motifs. Each cross-validation is shown in one row; plotting each row against the number of false positives will result in the ROC curve associated with the corresponding cross-validation experiment. The trained network is stored in "total.out", in which motifs are ordered according to their prediction power. L(α|MOTIF): the likelihood of being in pathway α given that the indicated motif is present in the indicated location of an mRNA; L(α|MOTIF): the likelihood of being in pathway α given that the indicated motif is NOT present in the indicated location of an mRNA. [file 1471-2164-10-355-S6.zip › tbr_KEGG_predict/002.tbr00562/validation.004.out]

Current time: Tue Feb 03 11:57:17 2009
This cluster: tbr00562
A 2-fold validation was used.
************************ VALIDATION ***********************
NUM_CLASSIFIERS	AUC	NUM_FALSE_POSITIVES	1	2	3	4	5	6	7	8	9	10	11	12	13	14	15	16	17	18	19	20	21	22	23	24	25	26	27	28	29	30	31	32	33	34	35	36	37	38	39	40	41	42	43	44	45	46	47
4	0.693775	NUM_TRUE_POSITIVES	0	0	0	0	1	2	3	4	5	6	6	6	6	6	6	6	6	6	6	6	6	6	6	7	7	7	7	7	7	7	7	7	8	8	8	8	8	8	8	8	9	9	9	9	9	9	9
4	0.754063	NUM_TRUE_POSITIVES	1	2	2	2	3	3	4	4	5	5	6	7	7	8	8	9	9	10	11	11	12	12	13	13	14	15	15	15	15	15	15	15	15	15	15	15	16	16	16	16	16	16	17	17	17	17	17
4	0.745826	NUM_TRUE_POSITIVES	1	2	3	4	5	6	7	8	9	10	12	12	12	12	12	13	13	13	13	14	14	14	15	15	15	15	16	16	16	17	17	17	17	18	18	18	19	19	19	19	20	20	20	21	21	21	21
4	0.763757	NUM_TRUE_POSITIVES	0	1	3	4	6	6	7	7	8	8	9	9	10	10	11	11	12	12	13	14	14	14	14	15	15	15	16	16	16	17	17	17	18	18	18	19	19	19	19	20	20	20	21	21	21	22	22
4	0.718612	NUM_TRUE_POSITIVES	1	1	1	2	2	3	3	4	4	4	5	5	6	6	7	7	7	8	8	9	9	10	10	11	11	11	11	11	12	12	12	13	13	13	14	14	14	15	15	15	16	16	17	17	17	17	17
4	0.732457	NUM_TRUE_POSITIVES	1	3	5	5	6	6	7	7	8	8	9	9	10	10	11	11	12	12	13	13	14	14	15	15	16	17	17	17	17	18	18	18	19	19	19	20	20	20	21	21	21	22	22	22	23	23	23
4	0.651196	NUM_TRUE_POSITIVES	1	2	3	4	5	6	7	9	9	9	9	9	10	10	10	10	11	11	11	11	12	12	12	12	12	12	13	13	13	13	13	13	14	14	14	14	14	15	15	15	15	15	15	16	16	16	16
4	0.759069	NUM_TRUE_POSITIVES	1	2	2	3	4	5	6	7	8	8	9	9	10	10	11	11	12	13	15	15	15	15	15	15	15	15	15	15	15	15	16	16	16	17	17	17	18	18	18	19	19	19	20	20	20	21	21
4	0.768763	NUM_TRUE_POSITIVES	2	2	3	4	5	6	8	9	10	11	12	13	14	15	15	15	15	15	15	15	15	15	16	16	16	16	16	16	17	17	17	17	17	17	18	18	18	18	18	18	19	19	19	19	19	19	20
4	0.734643	NUM_TRUE_POSITIVES	2	2	2	3	3	4	5	8	8	8	8	8	8	8	8	8	8	8	8	8	8	8	8	9	10	11	13	14	15	17	17	17	18	18	18	19	19	19	20	20	20	21	21	21	22	22	22
4	0.756534	NUM_TRUE_POSITIVES	0	1	2	3	3	4	5	6	7	7	7	8	8	8	9	9	9	10	10	10	11	11	12	12	12	13	13	13	14	14	14	15	15	15	16	16	17	17	17	17	18	18	18	19	19	19	20
4	0.753018	NUM_TRUE_POSITIVES	3	4	5	6	7	8	9	10	11	12	13	15	15	15	15	15	16	16	16	16	17	17	17	17	18	18	18	18	19	19	19	19	20	20	20	20	21	21	21	21	22	22	22	22	23	23	23
4	0.758372	NUM_TRUE_POSITIVES	1	3	4	6	7	9	10	11	12	13	15	15	15	15	15	15	15	15	15	16	16	16	16	16	17	17	17	17	17	17	18	18	18	18	18	19	19	19	19	19	19	20	20	20	20	20	21
4	0.756154	NUM_TRUE_POSITIVES	1	1	3	5	7	7	7	7	7	8	8	8	8	9	9	10	11	12	12	13	14	15	15	15	15	15	15	16	16	16	16	16	16	17	17	17	17	17	17	18	18	18	18	18	18	19	19
4	0.75891	NUM_TRUE_POSITIVES	1	2	3	4	5	6	7	8	9	10	11	12	13	14	15	16	17	18	18	18	19	19	19	19	19	20	20	20	20	21	21	21	21	22	22	22	22	22	23	23	23	23	24	24	24	24	25
4	0.763757	NUM_TRUE_POSITIVES	2	2	2	3	4	4	5	6	6	7	8	8	9	10	10	11	12	13	13	14	14	14	14	14	14	14	14	14	15	15	15	15	15	15	16	16	16	16	16	16	17	17	17	17	17	17	18
4	0.756376	NUM_TRUE_POSITIVES	1	2	3	4	5	7	8	9	10	11	13	13	13	14	14	14	14	15	15	15	16	16	16	17	17	17	18	18	18	19	19	19	19	20	20	20	21	21	21	21	22	22	22	23	23	23	23
4	0.758942	NUM_TRUE_POSITIVES	0	1	2	3	3	4	5	6	6	7	8	9	9	10	11	12	12	13	14	15	15	16	17	18	18	19	20	21	21	21	21	21	21	21	21	21	21	21	21	21	21	22	22	22	22	23	23
4	0.720925	NUM_TRUE_POSITIVES	1	2	3	4	5	8	8	8	9	9	9	9	9	9	9	9	9	9	9	10	10	10	10	10	10	10	10	11	11	11	12	12	12	13	13	13	14	14	14	15	15	15	16	16	16	17	17
4	0.760399	NUM_TRUE_POSITIVES	1	3	4	6	6	6	7	7	8	8	9	9	10	10	11	11	12	12	13	13	14	15	15	15	15	15	16	16	16	17	17	17	18	18	18	19	19	19	20	20	20	21	21	21	21	22	22
4	0.7591	NUM_TRUE_POSITIVES	1	3	3	3	3	4	4	5	5	6	6	6	7	8	9	10	11	11	12	13	14	15	16	16	16	16	16	17	17	17	17	18	18	18	18	19	19	19	19	20	20	20	20	21	21	21	22
4	0.739902	NUM_TRUE_POSITIVES	1	2	4	5	6	7	8	8	9	10	11	11	11	11	12	12	12	13	13	13	14	14	14	15	15	15	16	16	16	16	16	17	17	17	17	18	18	18	18	19	19	19	19	20	20	20	20
4	0.752542	NUM_TRUE_POSITIVES	0	0	1	2	4	6	6	6	6	7	7	8	8	9	9	9	10	10	11	11	12	12	13	13	13	14	14	15	15	16	16	17	17	17	17	17	17	17	18	18	18	19	19	19	19	20	20
4	0.767401	NUM_TRUE_POSITIVES	0	1	3	5	8	8	8	9	9	9	10	10	10	11	11	11	12	12	12	13	13	14	14	14	15	15	15	16	16	16	17	17	17	18	18	19	19	19	19	19	19	19	19	19	20	20	20
4	0.695644	NUM_TRUE_POSITIVES	0	1	2	4	6	6	6	6	6	6	7	7	7	7	8	8	8	8	9	9	9	9	9	9	9	9	9	9	9	9	10	10	11	11	11	12	12	13	13	13	14	14	15	15	15	16	16
4	0.76192	NUM_TRUE_POSITIVES	1	1	2	4	4	5	6	7	8	9	10	11	12	13	14	15	15	15	15	15	15	15	15	15	16	16	16	16	16	16	16	16	16	17	17	17	17	18	18	18	19	19	19	20	20	20	21
4	0.768288	NUM_TRUE_POSITIVES	1	2	4	6	8	9	11	13	15	15	15	15	15	15	15	15	16	16	16	16	16	17	17	17	17	17	18	18	18	18	18	19	19	19	19	20	20	20	20	21	21	21	21	22	22	22	22
4	0.763631	NUM_TRUE_POSITIVES	0	1	2	3	6	6	6	6	7	7	8	8	9	9	10	10	10	11	11	12	12	13	13	14	14	15	15	15	15	15	16	16	16	16	17	17	17	18	18	18	18	19	19	19	20	20	20
4	0.773357	NUM_TRUE_POSITIVES	1	2	3	4	5	6	8	9	10	12	13	14	16	16	16	16	16	16	17	17	17	17	18	18	18	18	19	19	19	20	20	20	20	21	21	21	21	22	22	22	22	23	23	23	24	24	24
4	0.731031	NUM_TRUE_POSITIVES	1	2	3	4	5	6	7	8	8	8	9	9	10	10	11	11	12	12	12	13	13	14	14	15	15	16	16	16	16	16	16	16	16	16	16	16	17	17	17	18	18	18	19	19	19	20	20
4	0.747062	NUM_TRUE_POSITIVES	1	1	2	3	4	5	5	6	7	8	9	10	10	11	12	13	14	15	15	15	15	15	15	15	16	16	16	16	16	16	17	17	17	17	17	17	18	18	18	18	18	18	19	19	19	19	19
4	0.685633	NUM_TRUE_POSITIVES	1	2	2	2	2	2	2	3	3	3	4	4	4	5	5	5	6	6	6	7	7	7	8	9	10	11	11	12	12	13	14	14	15	16	16	17	18	18	19	20	20	20	20	20	20	20	20
4	0.764359	NUM_TRUE_POSITIVES	0	2	4	4	4	5	6	7	7	7	8	8	9	9	9	10	10	11	11	12	12	12	13	13	14	14	14	15	15	16	16	17	17	17	18	18	18	19	19	19	20	20	20	21	21	21	22
4	0.747442	NUM_TRUE_POSITIVES	1	3	3	4	4	5	6	8	10	12	14	14	14	14	14	14	14	15	15	15	15	15	15	16	16	16	16	16	17	17	17	17	17	17	18	18	18	18	18	18	19	19	19	19	19	20	20
4	0.744686	NUM_TRUE_POSITIVES	0	1	2	3	4	6	7	8	9	10	11	12	13	14	14	14	14	14	14	14	15	15	15	16	16	16	16	17	17	17	18	18	18	18	19	19	19	20	20	20	20	21	21	21	22	22	22
4	0.6933	NUM_TRUE_POSITIVES	0	0	0	1	1	1	2	2	2	2	3	3	3	4	4	4	5	5	5	5	6	6	6	7	7	7	8	8	8	9	9	10	10	11	11	12	12	13	13	14	14	14	14	14	14	14	14
4	0.777538	NUM_TRUE_POSITIVES	1	2	3	4	6	7	8	9	11	12	13	14	16	16	16	16	16	17	17	17	17	18	18	18	18	19	19	19	20	20	20	20	21	21	21	22	22	22	22	23	23	23	24	24	24	24	25
4	0.734104	NUM_TRUE_POSITIVES	0	1	1	2	3	5	6	8	10	10	10	10	10	10	10	10	10	10	10	11	11	11	11	11	11	11	11	12	12	12	12	12	12	12	12	13	13	14	15	16	16	16	16	16	17	17	17
4	0.7655	NUM_TRUE_POSITIVES	2	3	4	5	6	7	8	10	10	10	10	11	11	11	12	12	12	13	13	13	14	14	14	15	15	15	16	16	16	17	17	17	17	18	18	18	19	19	19	20	20	20	21	21	21	22	22
4	0.746523	NUM_TRUE_POSITIVES	2	2	3	4	5	6	7	8	9	9	9	9	10	10	10	11	11	11	11	12	12	12	13	13	13	14	14	14	15	15	16	16	17	17	18	18	19	19	19	20	20	21	21	22	22	23	23
4	0.754823	NUM_TRUE_POSITIVES	1	1	1	2	3	4	5	6	8	9	10	11	13	13	13	13	13	14	14	14	14	15	15	15	15	16	17	18	19	19	19	19	20	20	20	21	21	21	22	22	22	23	23	23	23	24	24
4	0.76946	NUM_TRUE_POSITIVES	1	2	3	5	6	8	9	10	12	13	15	15	15	15	15	15	16	16	16	16	17	17	17	17	18	18	18	19	19	19	19	20	20	20	20	21	21	21	21	22	22	22	23	23	23	23	24
4	0.748677	NUM_TRUE_POSITIVES	0	1	2	2	3	4	4	5	6	7	7	8	9	9	10	11	12	12	13	13	14	14	15	15	16	17	17	17	17	17	17	17	17	18	18	18	18	18	18	18	18	19	19	19	19	19	19
4	0.731221	NUM_TRUE_POSITIVES	2	4	6	9	9	9	9	10	10	11	11	11	11	11	11	12	12	12	12	12	12	13	13	13	13	13	13	14	14	14	14	15	15	15	15	16	16	16	17	17	17	17	18	18	18	19	19
4	0.769048	NUM_TRUE_POSITIVES	0	1	2	4	5	6	8	9	10	12	12	12	12	13	13	14	14	14	15	15	16	16	16	16	16	16	17	17	18	18	18	19	19	20	20	20	21	21	22	22	22	23	23	24	24	24	24
4	0.753398	NUM_TRUE_POSITIVES	0	0	1	2	3	5	6	8	9	11	13	13	13	13	13	13	13	14	14	14	15	15	15	16	16	16	16	16	16	16	16	16	16	16	16	16	16	16	16	16	16	16	17	17	17	18	18
4	0.76211	NUM_TRUE_POSITIVES	0	0	0	1	2	3	4	5	6	7	8	9	10	11	13	13	13	13	13	14	14	14	14	14	15	15	15	15	15	16	16	16	16	16	17	17	17	17	17	18	18	18	18	18	19	19	19
4	0.691969	NUM_TRUE_POSITIVES	1	2	3	4	5	6	7	9	9	9	9	9	10	10	10	10	10	11	11	11	11	11	12	12	12	12	12	13	13	13	13	14	14	14	14	15	15	15	15	16	16	16	17	17	17	17	18
4	0.752479	NUM_TRUE_POSITIVES	0	1	2	3	4	6	7	9	9	9	9	9	9	9	9	9	10	10	11	12	13	14	15	15	15	15	15	15	15	15	15	15	15	15	15	16	16	16	16	16	16	17	17	17	17	17	17
4	0.743197	NUM_TRUE_POSITIVES	0	1	3	5	8	9	10	11	12	12	12	12	12	12	12	12	12	12	13	13	13	13	14	14	14	14	15	15	15	15	15	15	15	15	15	16	16	16	16	17	17	17	17	18	18	18	18
4	0.756154	NUM_TRUE_POSITIVES	1	2	2	2	2	2	2	4	6	8	8	9	9	10	11	11	12	13	13	14	15	15	15	15	15	15	16	16	16	16	17	17	17	17	17	18	18	18	18	19	19	19	19	20	20	20	20
4	0.773737	NUM_TRUE_POSITIVES	1	2	2	3	3	4	4	5	5	6	6	7	8	8	9	9	10	10	11	11	12	13	13	14	14	15	15	16	16	17	18	18	18	19	19	19	19	20	20	20	20	21	21	21	21	22	22
4	0.702075	NUM_TRUE_POSITIVES	0	1	2	3	4	5	6	8	9	10	11	12	13	15	15	15	15	16	16	16	17	17	17	18	18	18	19	19	19	20	20	20	21	21	21	21	21	21	22	22	22	22	22	22	23	23	23
4	0.698844	NUM_TRUE_POSITIVES	3	3	4	4	5	5	6	6	6	6	6	6	6	6	6	7	7	7	7	7	7	7	7	8	8	8	8	8	9	9	9	10	10	11	11	11	12	12	12	13	13	14	14	14	15	15	16
4	0.673119	NUM_TRUE_POSITIVES	0	1	3	4	6	6	6	6	6	6	6	6	6	6	6	6	6	6	6	6	6	6	7	7	8	8	9	10	10	10	10	11	11	11	12	12	12	13	13	13	13	13	14	14	14	14	15
4	0.721907	NUM_TRUE_POSITIVES	1	2	4	5	6	7	8	8	8	8	8	8	9	9	9	9	9	9	10	10	10	10	10	11	11	11	11	11	11	12	12	12	12	12	13	13	13	13	13	13	14	14	14	14	14	15	15
4	0.753493	NUM_TRUE_POSITIVES	1	3	4	6	8	8	8	8	8	9	9	10	10	11	11	12	12	13	13	14	14	15	15	16	16	17	17	18	18	18	18	19	19	19	19	20	20	20	21	21	21	21	22	22	22	22	23
4	0.767242	NUM_TRUE_POSITIVES	0	1	2	4	6	8	8	8	9	10	11	11	12	13	14	15	15	15	15	15	15	16	16	16	17	17	17	18	18	18	19	19	19	19	20	20	20	21	21	21	22	22	22	23	23	23	24
4	0.701663	NUM_TRUE_POSITIVES	1	2	2	3	4	4	5	6	6	6	6	6	6	6	7	8	9	9	9	9	10	10	10	11	11	11	12	12	12	12	13	13	13	14	14	14	15	15	15	15	16	16	16	17	17	17	18
4	0.750356	NUM_TRUE_POSITIVES	2	3	3	4	5	5	6	7	8	9	10	11	12	13	14	15	15	15	15	16	16	17	17	17	17	18	18	18	19	19	19	20	20	20	21	21	21	21	22	22	22	23	23	23	24	24	24
4	0.74722	NUM_TRUE_POSITIVES	0	1	2	3	4	5	7	7	7	7	8	8	8	8	9	9	9	9	10	10	10	10	11	11	11	11	12	12	12	12	12	13	13	14	15	15	16	16	17	18	18	19	19	20	21	21	22
4	0.711833	NUM_TRUE_POSITIVES	1	2	3	4	5	6	6	6	6	6	7	7	7	8	8	8	9	9	9	10	10	10	10	10	11	11	11	11	12	12	12	12	13	13	13	13	14	14	14	14	14	15	15	15	15	16	16
4	0.765785	NUM_TRUE_POSITIVES	1	2	3	4	5	7	7	7	7	7	8	8	9	9	9	10	10	11	11	11	12	12	13	13	13	14	14	15	15	15	16	16	17	17	17	18	18	19	19	19	19	19	19	20	20	20	21
4	0.755837	NUM_TRUE_POSITIVES	0	1	2	4	6	7	8	8	8	8	9	9	9	10	10	10	11	11	11	12	12	12	13	13	13	14	14	14	15	15	15	16	16	16	16	17	17	17	18	18	18	19	19	19	20	20	20
4	0.722224	NUM_TRUE_POSITIVES	1	1	2	2	3	3	4	4	5	5	6	6	7	7	8	8	9	9	10	10	11	11	12	12	13	13	14	14	15	15	15	15	15	15	15	15	15	15	15	15	15	16	16	16	16	17	17
4	0.763504	NUM_TRUE_POSITIVES	2	4	4	5	6	7	8	9	10	11	12	13	14	16	16	16	16	16	16	17	17	17	17	18	18	18	18	19	19	19	19	20	20	20	20	21	21	21	22	22	22	22	23	23	23	23	24
4	0.679518	NUM_TRUE_POSITIVES	0	1	2	3	4	5	5	5	5	5	5	6	6	7	7	8	8	8	9	9	10	10	11	11	11	11	11	11	11	12	12	12	12	12	12	13	13	13	14	14	14	15	15	15	16	16	16
4	0.756566	NUM_TRUE_POSITIVES	3	4	5	6	7	8	9	10	11	12	13	15	15	15	15	15	15	16	16	16	16	16	17	17	17	17	17	18	18	18	18	18	19	19	19	19	19	20	20	20	20	20	21	21	21	22	22
4	0.692032	NUM_TRUE_POSITIVES	0	0	0	1	1	1	2	2	2	3	3	3	4	4	4	5	5	5	6	7	7	7	7	7	8	8	8	8	8	8	8	8	9	9	9	10	10	10	10	11	11	11	12	12	12	13	13
4	0.768858	NUM_TRUE_POSITIVES	0	0	1	3	4	6	8	9	10	11	12	13	13	13	13	14	14	14	14	15	15	15	16	16	16	16	16	17	17	17	17	17	17	17	17	18	18	18	18	18	18	18	19	19	19	19	19
4	0.71763	NUM_TRUE_POSITIVES	1	3	3	3	3	4	4	4	4	5	5	5	5	6	6	6	6	7	7	7	7	8	8	8	9	9	9	9	10	10	10	11	11	11	11	12	12	12	13	13	13	14	14	14	14	15	15
4	0.769238	NUM_TRUE_POSITIVES	1	3	4	6	7	9	10	11	12	13	14	15	15	15	15	15	15	15	15	15	16	16	16	16	16	16	16	17	17	17	17	18	18	18	19	19	19	20	20	20	21	21	21	21	22	22	22
4	0.762205	NUM_TRUE_POSITIVES	1	2	3	4	5	6	7	8	9	10	10	10	11	12	13	15	15	15	15	16	16	16	16	17	17	17	17	18	18	18	18	19	19	19	19	20	20	20	20	21	21	21	21	22	22	22	22
4	0.768953	NUM_TRUE_POSITIVES	3	4	4	5	5	6	6	7	7	8	8	9	9	10	10	11	11	12	12	13	13	14	15	15	16	16	17	17	18	18	19	19	20	20	21	21	22	22	23	23	24	24	25	26	26	26	26
4	0.766925	NUM_TRUE_POSITIVES	2	2	2	2	2	5	8	11	11	11	11	11	12	12	12	12	12	13	13	13	13	14	14	14	14	14	15	15	15	15	16	16	17	17	18	18	19	19	20	20	21	21	22	22	23	23	24
4	0.694535	NUM_TRUE_POSITIVES	0	0	1	1	2	3	4	4	5	6	7	7	8	9	10	11	11	11	11	11	11	11	11	11	11	11	11	11	11	11	11	12	12	12	13	13	13	14	14	14	15	15	15	16	16	16	17
4	0.700428	NUM_TRUE_POSITIVES	1	1	1	2	2	3	3	3	4	4	5	5	5	6	6	7	7	8	8	8	9	9	10	10	10	11	11	12	12	13	13	13	13	14	14	14	15	15	15	15	16	16	16	17	17	17	17
4	0.718137	NUM_TRUE_POSITIVES	1	2	3	4	5	6	7	7	7	8	8	9	9	10	10	11	11	12	12	13	13	14	14	14	14	15	15	15	15	15	15	15	15	15	15	15	15	15	15	15	16	16	16	16	16	17	17
4	0.700491	NUM_TRUE_POSITIVES	1	2	3	4	5	7	7	7	7	7	7	7	7	7	8	8	8	8	9	9	9	9	10	10	10	11	11	11	12	12	12	12	13	13	13	14	14	14	15	15	15	15	16	16	16	17	17
4	0.726152	NUM_TRUE_POSITIVES	1	2	3	4	6	7	8	9	9	9	10	10	11	11	12	12	13	13	14	14	15	15	15	16	16	16	17	17	17	18	18	19	19	19	19	19	20	20	20	20	20	21	21	21	21	21	22
4	0.732425	NUM_TRUE_POSITIVES	0	0	1	2	3	4	5	6	7	8	9	10	11	12	13	14	14	14	14	14	14	14	14	14	14	14	14	14	14	14	15	15	15	15	15	15	15	15	15	15	15	16	16	16	16	16	16
4	0.76645	NUM_TRUE_POSITIVES	0	1	2	3	4	4	5	6	7	8	8	9	10	11	12	12	13	14	15	16	16	16	16	16	16	16	16	16	16	17	17	17	17	17	17	17	18	18	18	18	18	18	18	19	19	19	19
4	0.761603	NUM_TRUE_POSITIVES	0	1	3	5	7	8	9	10	11	12	14	14	14	14	14	14	14	14	14	14	15	15	15	15	15	15	16	16	16	16	16	16	17	17	17	17	17	17	18	18	18	18	18	18	19	19	19
4	0.762395	NUM_TRUE_POSITIVES	0	2	4	6	7	8	10	10	10	10	10	10	11	11	11	12	12	12	13	13	13	13	14	14	14	15	15	15	16	16	16	16	17	17	17	18	18	18	19	19	19	19	20	20	20	21	21
4	0.766577	NUM_TRUE_POSITIVES	1	1	2	3	4	5	6	7	8	9	9	9	9	10	11	12	13	14	15	16	17	17	17	17	17	17	18	18	18	18	18	18	19	19	19	19	19	20	20	20	20	20	21	21	21	21	21
4	0.750927	NUM_TRUE_POSITIVES	1	1	2	3	4	5	6	7	7	8	9	9	9	10	10	11	11	12	12	13	13	13	14	14	15	15	16	16	17	17	18	18	18	18	19	19	19	20	20	20	20	21	21	21	22	22	22
4	0.768921	NUM_TRUE_POSITIVES	1	2	3	4	5	6	7	8	9	10	11	12	13	14	15	16	17	19	19	19	19	19	19	19	20	20	20	21	21	21	22	22	22	22	23	23	23	24	24	24	25	25	25	25	25	25	25
4	0.75552	NUM_TRUE_POSITIVES	0	1	2	3	4	5	9	9	9	9	9	9	9	9	10	10	10	10	10	10	10	11	11	12	13	14	14	15	16	17	18	18	18	19	19	20	20	20	21	21	22	22	22	23	23	24	24
4	0.725994	NUM_TRUE_POSITIVES	0	0	1	1	2	2	3	4	6	8	11	11	11	11	11	12	12	12	12	13	13	13	13	14	14	14	14	15	15	15	15	16	16	16	16	17	17	17	17	18	18	18	18	19	19	19	19
4	0.64562	NUM_TRUE_POSITIVES	1	2	3	5	7	7	7	7	7	7	7	7	7	7	7	7	8	8	8	8	8	9	9	9	9	10	10	10	10	10	11	11	11	11	11	12	12	12	12	13	13	13	13	13	14	14	14
4	0.759259	NUM_TRUE_POSITIVES	1	2	3	4	5	6	7	8	9	10	11	12	13	14	16	16	16	16	16	17	17	17	17	18	18	18	18	19	19	19	19	20	20	20	20	21	21	21	21	22	22	22	22	23	23	23	24
4	0.705623	NUM_TRUE_POSITIVES	0	0	1	1	1	2	2	3	3	3	4	4	5	5	5	6	6	7	7	7	8	8	9	9	9	10	10	10	11	11	12	12	12	13	13	14	14	14	15	15	16	16	16	17	17	18	18
4	0.691937	NUM_TRUE_POSITIVES	0	1	1	2	3	3	3	4	4	4	5	5	5	6	6	6	7	7	7	8	8	8	9	9	9	10	10	11	11	11	11	11	11	11	11	11	11	11	11	11	12	12	12	13	13	13	14
4	0.750166	NUM_TRUE_POSITIVES	1	2	3	4	5	7	7	7	7	7	7	7	7	8	8	8	8	8	8	9	9	10	10	11	12	12	13	14	14	15	15	16	17	17	18	19	19	19	19	20	20	20	20	21	21	21	21
4	0.728972	NUM_TRUE_POSITIVES	1	2	3	3	3	4	4	4	5	5	6	6	6	7	7	8	8	8	9	9	10	10	10	10	10	10	10	11	11	11	12	12	13	13	14	14	15	15	16	16	17	17	18	18	19	19	20
4	0.74231	NUM_TRUE_POSITIVES	1	2	4	5	7	8	10	10	10	10	10	10	10	10	10	10	10	10	10	10	10	10	10	10	11	11	11	12	12	12	13	13	13	14	14	14	15	15	15	16	16	16	17	17	17	17	17
4	0.77003	NUM_TRUE_POSITIVES	0	0	1	1	2	3	3	4	5	5	6	7	7	8	9	9	10	11	11	11	12	12	13	13	13	14	14	15	15	15	16	16	17	17	18	18	18	19	19	20	20	20	21	21	22	22	22
4	0.74364	NUM_TRUE_POSITIVES	0	1	1	1	1	2	3	3	4	5	5	6	7	7	7	7	7	7	7	8	8	8	9	9	9	10	10	11	11	11	12	12	12	13	13	14	14	14	14	14	14	15	15	15	16	16	16
4	0.74703	NUM_TRUE_POSITIVES	1	2	2	3	4	5	5	6	6	7	7	8	9	10	11	12	13	14	15	16	17	18	18	18	18	18	19	19	19	20	20	20	20	21	21	21	22	22	22	22	23	23	23	24	24	24	24
4	0.760843	NUM_TRUE_POSITIVES	0	1	2	3	4	5	6	8	10	13	13	13	13	13	13	13	13	13	13	13	14	14	14	14	14	14	14	14	14	14	14	15	15	15	15	16	16	16	17	17	17	17	18	18	18	19	19
[truncated: 488 more columns]
