# Supplementary material for: Genome-wide computational identification of functional RNA elements in Trypanosoma brucei
Source: BMC Genomics. 2009 Aug 4;10:355. doi: 10.1186/1471-2164-10-355 (PMC2907701; doi:10.1186/1471-2164-10-355)
Supplement: Additional file 6 — Function prediction using regulatory motifs. This ZIP compressed file should be unpacked before viewing its contents. The results for prediction of each pathway are presented in a separate folder, named after the accession number of that pathway in KEGG database. Each folder contains several files named "validation.N.out", each of which represents the results of a hundred times two-fold cross-validation for that pathway, using N predicted motifs. Each cross-validation is shown in one row; plotting each row against the number of false positives will result in the ROC curve associated with the corresponding cross-validation experiment. The trained network is stored in "total.out", in which motifs are ordered according to their prediction power. L(α|MOTIF): the likelihood of being in pathway α given that the indicated motif is present in the indicated location of an mRNA; L(α|MOTIF): the likelihood of being in pathway α given that the indicated motif is NOT present in the indicated location of an mRNA. [file 1471-2164-10-355-S6.zip › tbr_KEGG_predict/002.tbr00562/validation.005.out]

Current time: Tue Feb 03 11:57:17 2009
This cluster: tbr00562
A 2-fold validation was used.
************************ VALIDATION ***********************
NUM_CLASSIFIERS	AUC	NUM_FALSE_POSITIVES	1	2	3	4	5	6	7	8	9	10	11	12	13	14	15	16	17	18	19	20	21	22	23	24	25	26	27	28	29	30	31	32	33	34	35	36	37	38	39	40	41	42	43	44	45	46	47
5	0.734263	NUM_TRUE_POSITIVES	0	1	1	2	3	3	4	5	7	8	9	11	11	11	11	11	11	11	11	11	11	11	11	11	11	11	11	11	12	12	12	12	13	13	14	14	15	15	15	15	15	15	15	15	15	15	15
5	0.754602	NUM_TRUE_POSITIVES	0	1	2	2	3	3	4	4	5	5	6	6	7	8	8	9	10	10	11	11	12	13	13	14	15	15	16	17	18	20	20	20	20	20	20	20	21	21	21	21	21	22	22	22	22	22	23
5	0.757706	NUM_TRUE_POSITIVES	1	2	2	3	3	4	5	7	8	9	9	9	10	10	11	11	12	13	13	13	13	13	13	13	13	13	13	13	13	14	14	14	15	15	15	16	16	16	17	17	17	18	18	18	19	19	19
5	0.771519	NUM_TRUE_POSITIVES	1	2	4	5	7	7	8	9	10	10	11	12	13	13	14	15	16	16	17	18	19	19	19	19	19	20	20	20	20	21	21	21	21	22	22	22	22	22	23	23	23	23	24	24	24	24	25
5	0.770727	NUM_TRUE_POSITIVES	4	4	4	4	5	6	6	7	7	8	8	9	9	9	10	10	11	11	12	12	13	13	13	14	14	15	15	16	16	17	17	18	18	18	18	19	19	19	20	20	20	20	21	21	21	22	22
5	0.736512	NUM_TRUE_POSITIVES	1	5	5	6	6	6	7	7	7	8	8	8	8	8	9	9	10	10	10	11	11	12	12	13	13	14	15	15	16	17	17	18	19	20	20	20	20	21	21	21	22	22	22	22	23	23	23
5	0.665357	NUM_TRUE_POSITIVES	2	3	4	4	5	6	7	7	7	7	7	8	9	11	11	11	11	11	11	12	12	12	12	12	12	13	13	13	13	13	14	14	14	14	15	15	15	15	16	16	16	16	16	17	17	17	17
5	0.768161	NUM_TRUE_POSITIVES	1	2	2	4	6	8	8	8	8	8	8	8	9	10	12	12	12	12	12	12	12	12	12	13	14	14	15	16	17	17	18	18	19	19	20	21	21	21	21	21	21	21	21	21	22	22	22
5	0.78416	NUM_TRUE_POSITIVES	2	2	2	3	5	6	8	8	8	9	10	12	13	15	15	15	15	15	15	15	15	15	15	15	15	15	15	15	15	15	15	15	16	16	16	17	17	17	17	18	18	18	19	19	19	19	20
5	0.763821	NUM_TRUE_POSITIVES	2	2	2	3	4	5	6	7	8	9	10	12	12	12	12	12	12	12	12	12	12	12	12	12	16	16	16	16	16	16	16	16	16	16	16	16	16	16	16	16	16	17	17	17	18	18	18
5	0.762585	NUM_TRUE_POSITIVES	0	0	1	1	2	2	3	3	4	5	5	6	6	7	7	8	8	9	10	10	11	11	12	13	13	14	15	15	15	16	16	17	17	17	18	18	19	19	19	20	20	21	21	21	22	22	23
5	0.761983	NUM_TRUE_POSITIVES	3	3	4	6	8	9	10	11	12	13	15	15	15	15	15	16	16	16	16	16	17	17	17	17	17	18	18	18	18	19	19	19	19	19	19	19	19	19	19	19	19	19	20	20	20	20	20
5	0.765563	NUM_TRUE_POSITIVES	4	4	5	6	8	9	11	11	11	11	11	12	12	12	13	13	13	13	14	14	14	15	15	15	15	16	16	16	17	17	17	17	17	18	18	18	19	19	20	20	20	21	21	22	22	22	23
5	0.760811	NUM_TRUE_POSITIVES	1	1	1	4	7	8	8	8	8	8	8	9	9	9	10	11	12	12	12	12	13	13	14	14	15	15	16	16	17	17	18	18	19	19	20	20	20	20	20	20	21	21	21	21	21	21	22
5	0.784508	NUM_TRUE_POSITIVES	3	4	6	8	8	8	9	10	11	11	12	13	14	15	15	16	17	18	19	19	19	19	19	19	19	19	20	20	20	20	20	20	20	20	21	21	21	21	22	22	22	22	23	23	23	23	24
5	0.767717	NUM_TRUE_POSITIVES	1	3	3	3	3	3	3	4	5	6	7	8	9	10	11	12	13	14	15	15	15	15	15	16	16	16	16	16	16	16	17	17	17	17	17	17	17	17	17	17	18	18	18	19	19	19	20
5	0.768953	NUM_TRUE_POSITIVES	0	1	2	4	5	7	8	10	10	10	11	12	13	14	15	16	16	16	16	16	16	17	17	17	17	17	17	18	18	18	18	18	19	19	19	19	20	20	20	20	21	21	21	22	22	22	22
5	0.757009	NUM_TRUE_POSITIVES	4	4	5	5	6	6	7	7	8	8	9	9	10	10	11	11	12	12	13	13	14	14	15	15	16	16	17	18	19	20	21	22	23	24	24	24	24	24	24	24	24	24	24	24	24	24	24
5	0.70838	NUM_TRUE_POSITIVES	1	1	3	5	7	7	7	7	7	9	11	11	11	11	11	11	11	11	11	12	12	12	12	12	12	12	12	12	12	12	13	13	13	13	13	13	14	14	14	14	15	15	15	15	16	16	16
5	0.769587	NUM_TRUE_POSITIVES	1	2	3	4	6	7	7	7	7	8	8	9	10	10	11	11	12	13	13	14	14	15	16	16	17	17	18	19	19	19	19	19	19	19	19	19	20	20	20	20	20	21	21	21	21	21	22
5	0.767971	NUM_TRUE_POSITIVES	0	0	4	4	4	4	4	5	6	7	7	8	11	15	15	15	15	15	15	15	15	15	15	16	17	17	17	17	17	17	18	18	18	18	19	19	19	19	19	20	20	20	20	21	21	21	21
5	0.767844	NUM_TRUE_POSITIVES	2	4	5	7	9	9	10	10	11	11	11	11	12	12	13	13	13	13	13	13	14	14	14	14	15	15	15	16	16	16	16	17	17	17	17	18	18	18	19	19	19	19	19	20	20	20	21
5	0.778457	NUM_TRUE_POSITIVES	2	2	2	2	2	3	3	3	4	7	10	11	12	14	14	15	15	16	16	17	18	18	18	18	18	18	18	18	18	19	19	19	19	19	19	19	19	20	20	20	21	21	22	22	23	23	24
5	0.775162	NUM_TRUE_POSITIVES	2	2	2	2	3	5	7	9	9	9	9	9	10	10	10	10	11	11	11	11	12	12	13	13	14	14	15	15	16	16	17	17	18	18	19	19	20	20	21	21	22	23	23	23	23	23	24
5	0.706922	NUM_TRUE_POSITIVES	1	1	3	5	7	7	7	7	7	7	7	8	8	8	9	10	10	10	10	10	10	10	10	10	10	10	11	11	11	12	12	12	13	13	13	13	13	14	14	15	15	15	16	16	17	17	17
5	0.765848	NUM_TRUE_POSITIVES	1	1	2	4	5	7	9	9	9	9	10	11	12	13	14	15	16	16	16	16	16	16	16	16	16	17	17	17	17	17	17	17	17	17	18	18	18	18	19	19	19	20	20	20	21	21	21
5	0.767369	NUM_TRUE_POSITIVES	3	3	4	6	7	9	10	11	13	14	16	16	16	16	16	16	16	17	17	17	17	17	18	18	18	18	18	19	19	19	19	19	20	20	20	20	20	21	21	21	21	21	21	22	22	22	22
5	0.774149	NUM_TRUE_POSITIVES	0	1	2	3	4	6	9	10	10	11	11	12	13	13	14	14	15	16	16	17	18	18	18	18	18	18	18	18	18	19	19	19	19	19	20	20	20	20	21	21	21	22	22	22	23	23	23
5	0.779439	NUM_TRUE_POSITIVES	1	1	2	4	6	8	11	11	11	11	12	12	12	12	13	13	14	15	15	16	17	17	17	17	17	17	18	18	18	19	19	19	20	20	20	20	21	21	21	22	22	22	23	23	23	23	24
5	0.767527	NUM_TRUE_POSITIVES	1	3	3	3	3	4	6	7	9	11	11	11	11	11	12	12	12	13	13	13	14	14	14	15	15	16	16	16	17	17	17	18	18	18	19	19	20	20	20	20	20	20	20	20	20	20	20
5	0.739015	NUM_TRUE_POSITIVES	1	2	4	5	7	8	10	12	12	12	12	12	12	13	13	14	14	15	15	15	15	15	15	15	16	16	16	16	16	16	17	17	17	17	17	17	18	18	19	19	19	19	19	19	19	19	19
5	0.684904	NUM_TRUE_POSITIVES	1	3	4	5	5	5	6	8	11	11	11	11	11	11	11	11	11	11	11	11	11	11	11	11	12	12	13	14	14	14	14	14	14	15	15	16	16	17	17	18	18	19	19	20	20	21	21
5	0.764739	NUM_TRUE_POSITIVES	0	2	4	4	5	6	6	6	6	6	6	6	7	9	9	10	10	11	11	12	12	13	14	14	15	15	16	16	17	17	18	19	19	19	19	19	20	20	20	20	20	21	21	21	21	21	21
5	0.731095	NUM_TRUE_POSITIVES	3	6	7	7	7	7	7	7	7	8	9	10	10	11	12	13	14	14	15	16	17	18	18	18	18	18	19	20	20	20	20	20	20	20	20	21	21	21	21	21	21	21	22	22	22	22	22
5	0.761888	NUM_TRUE_POSITIVES	1	2	4	4	5	6	7	8	10	11	12	14	15	16	18	18	18	18	18	18	18	18	18	18	18	19	19	19	19	19	20	20	20	20	20	21	21	21	21	21	22	22	22	22	22	23	23
5	0.740852	NUM_TRUE_POSITIVES	0	0	1	2	3	3	4	5	6	6	7	8	8	8	8	8	8	9	9	9	9	9	10	10	10	10	10	10	10	10	10	10	10	10	11	11	12	13	13	14	15	15	16	17	17	18	18
5	0.781118	NUM_TRUE_POSITIVES	1	2	3	5	6	8	10	11	13	15	16	17	17	17	18	18	18	19	19	20	20	20	21	21	22	22	22	22	22	23	23	23	23	23	23	23	23	23	23	23	24	24	24	24	25	25	25
5	0.74402	NUM_TRUE_POSITIVES	2	2	3	4	5	6	6	7	8	9	11	11	12	12	12	12	12	12	13	13	13	13	14	14	14	14	15	15	15	16	16	16	16	17	17	17	18	18	18	19	19	19	19	19	19	19	19
5	0.771329	NUM_TRUE_POSITIVES	2	2	3	3	4	4	6	8	8	9	10	11	12	13	14	15	15	15	15	15	15	15	15	16	16	16	16	16	17	17	17	18	18	19	19	19	20	20	20	21	21	22	22	22	22	22	23
5	0.755837	NUM_TRUE_POSITIVES	2	2	3	4	5	5	5	6	6	7	8	9	10	11	12	12	12	12	12	13	13	13	14	14	14	15	15	16	16	16	17	17	17	18	18	19	19	22	22	22	23	23	23	24	24	24	25
5	0.770188	NUM_TRUE_POSITIVES	1	1	1	1	2	3	5	7	9	9	9	9	9	9	10	11	12	13	13	13	13	13	13	13	13	13	13	13	13	13	14	14	15	15	16	17	18	19	19	19	19	20	20	20	20	21	21
5	0.787106	NUM_TRUE_POSITIVES	2	4	4	4	5	7	9	11	12	13	14	15	16	18	18	18	18	18	18	19	19	19	19	19	20	20	20	20	20	21	21	21	21	22	22	22	22	23	23	23	23	24	24	24	24	25	25
5	0.753651	NUM_TRUE_POSITIVES	1	3	7	7	8	8	9	10	10	10	10	10	11	11	11	11	12	12	12	12	12	12	12	12	12	13	14	14	15	16	17	17	17	17	17	17	17	18	18	18	18	18	19	19	19	19	19
5	0.750166	NUM_TRUE_POSITIVES	1	1	2	4	4	4	4	4	5	6	7	8	9	10	10	10	10	11	12	12	12	12	13	13	13	14	14	14	15	15	15	15	16	16	16	17	17	17	18	18	18	18	19	19	19	20	20
5	0.788848	NUM_TRUE_POSITIVES	0	1	3	5	7	8	9	11	12	13	14	14	14	14	15	15	15	16	16	16	16	17	17	17	18	18	18	18	19	19	19	20	20	20	21	21	21	21	21	21	21	22	22	22	23	23	23
5	0.768604	NUM_TRUE_POSITIVES	1	1	2	4	5	7	8	10	11	13	15	15	15	15	15	15	15	16	16	16	17	17	17	18	18	18	18	18	18	18	18	18	18	18	18	18	18	18	18	18	18	18	18	19	19	19	19
5	0.754126	NUM_TRUE_POSITIVES	0	0	0	1	1	1	2	3	4	5	6	7	8	9	10	11	12	13	13	13	14	14	14	15	15	15	16	16	16	17	17	18	18	18	18	18	18	19	19	19	19	19	19	20	20	20	20
5	0.715888	NUM_TRUE_POSITIVES	1	1	2	2	3	3	4	4	5	5	6	6	7	7	8	9	10	10	10	10	11	11	11	12	12	13	13	13	14	14	15	15	15	16	16	17	17	17	17	17	17	17	17	17	17	17	17
5	0.75476	NUM_TRUE_POSITIVES	2	2	3	3	4	4	4	4	7	10	10	10	10	10	10	10	10	10	10	11	12	13	14	16	16	16	16	16	16	16	16	16	17	17	17	17	17	17	17	17	17	17	17	17	17	18	18
5	0.755647	NUM_TRUE_POSITIVES	2	2	4	6	9	10	11	12	13	14	14	14	14	14	14	14	14	14	14	14	14	15	15	15	15	16	16	16	16	17	17	17	18	18	18	18	18	18	18	18	18	18	18	18	19	19	19
5	0.762237	NUM_TRUE_POSITIVES	1	1	2	2	3	3	3	3	3	4	5	7	10	10	10	11	11	11	11	11	12	12	13	13	14	14	15	15	16	17	17	17	17	17	17	17	18	18	18	18	19	19	19	19	19	20	20
5	0.782512	NUM_TRUE_POSITIVES	1	3	4	6	8	10	10	11	12	13	13	13	14	14	14	15	15	15	16	16	17	17	17	18	18	18	19	19	19	20	20	21	21	21	22	22	22	23	23	24	24	24	24	24	25	25	25
5	0.713258	NUM_TRUE_POSITIVES	0	1	3	5	5	5	6	7	7	7	8	8	8	9	9	9	10	11	13	15	15	15	15	16	16	16	16	17	17	17	17	18	18	18	18	19	19	19	20	20	20	20	20	21	21	21	21
5	0.700428	NUM_TRUE_POSITIVES	1	2	4	4	5	6	7	8	8	8	8	8	9	9	9	9	9	9	10	10	10	10	10	10	10	10	10	10	10	11	11	11	12	12	12	13	13	13	14	14	14	15	15	16	16	17	17
5	0.684968	NUM_TRUE_POSITIVES	0	1	2	3	4	4	4	5	5	5	5	5	6	6	6	6	6	7	7	7	7	7	8	8	8	8	9	9	9	9	9	10	10	11	11	11	11	12	12	12	13	13	13	14	14	14	14
5	0.716902	NUM_TRUE_POSITIVES	6	7	7	7	8	9	10	10	10	10	10	10	11	11	11	11	11	11	11	11	11	11	12	12	12	12	12	13	13	13	13	13	14	14	15	16	16	16	16	16	16	17	17	17	17	17	18
5	0.756914	NUM_TRUE_POSITIVES	0	1	2	6	6	7	8	8	9	9	9	9	10	10	11	12	12	12	13	13	14	14	14	15	15	16	16	16	17	17	18	18	18	19	19	20	20	20	21	21	21	22	22	23	23	23	24
5	0.783368	NUM_TRUE_POSITIVES	1	2	4	6	8	10	11	11	12	13	13	14	15	15	16	17	17	17	17	17	17	18	18	18	19	19	19	19	20	20	20	21	21	21	21	22	22	22	23	23	23	23	24	24	24	25	25
5	0.696087	NUM_TRUE_POSITIVES	1	4	7	7	8	9	9	9	9	9	9	9	9	9	9	10	10	10	10	10	10	10	10	11	11	11	12	12	12	12	12	12	12	13	13	13	13	13	13	14	14	15	16	16	16	16	17
5	0.7655	NUM_TRUE_POSITIVES	2	2	3	4	4	5	5	7	10	10	10	11	11	11	12	13	15	15	15	15	15	15	15	15	15	15	15	16	16	17	17	17	17	17	17	17	17	17	18	18	18	18	18	18	19	19	19
5	0.761825	NUM_TRUE_POSITIVES	0	1	2	2	3	3	4	5	6	6	6	6	8	10	10	10	10	10	10	10	10	10	10	10	10	11	11	12	12	12	12	12	12	12	12	12	12	12	12	12	13	13	13	14	14	15	15
5	0.719594	NUM_TRUE_POSITIVES	3	3	4	4	4	5	6	6	7	7	7	7	8	8	8	8	9	9	9	9	10	10	10	10	11	12	12	12	12	12	13	13	13	14	14	15	15	15	16	16	17	17	17	17	18	18	18
5	0.779376	NUM_TRUE_POSITIVES	2	4	6	9	10	11	11	12	12	12	13	13	14	14	14	15	15	16	16	16	17	17	18	18	18	19	19	20	20	20	20	21	21	21	21	22	22	22	23	23	23	23	23	23	23	24	24
5	0.764233	NUM_TRUE_POSITIVES	3	4	5	6	8	9	11	12	13	13	13	14	14	14	15	15	15	16	16	16	17	17	17	18	18	18	19	19	19	20	20	20	21	21	22	22	22	22	22	22	22	22	23	23	23	23	23
5	0.772089	NUM_TRUE_POSITIVES	2	2	3	4	5	5	6	7	7	8	8	9	9	9	10	10	11	11	11	12	12	13	13	14	14	15	16	17	18	19	20	21	22	22	22	22	22	22	22	22	22	22	22	22	23	23	23
5	0.778267	NUM_TRUE_POSITIVES	2	4	4	5	5	5	6	8	10	10	10	11	12	12	12	12	13	13	13	14	14	14	14	15	15	15	16	16	16	16	17	17	17	18	18	18	18	19	19	19	20	20	20	20	20	21	21
5	0.735055	NUM_TRUE_POSITIVES	0	0	2	2	3	4	5	6	7	8	8	8	8	8	8	9	10	10	11	12	13	13	14	15	15	16	17	18	18	18	18	18	18	18	18	19	19	19	19	19	20	20	20	20	20	21	21
5	0.770252	NUM_TRUE_POSITIVES	1	2	4	5	6	7	9	9	9	9	9	9	10	10	10	10	10	10	11	12	13	14	16	16	16	16	16	17	17	17	18	18	18	18	19	19	19	20	20	20	20	21	21	21	22	22	22
5	0.702804	NUM_TRUE_POSITIVES	1	2	3	4	6	6	6	6	6	6	6	7	7	7	7	7	8	8	8	8	8	9	10	10	10	11	11	12	12	12	12	12	13	13	13	13	13	14	14	14	14	15	15	15	15	15	16
5	0.77399	NUM_TRUE_POSITIVES	1	2	2	2	3	7	11	11	11	11	11	12	12	12	13	13	14	14	14	15	15	16	16	16	16	16	17	17	17	17	18	18	18	18	18	18	18	18	18	18	18	19	19	19	19	19	20
5	0.767622	NUM_TRUE_POSITIVES	2	2	3	4	5	6	7	7	8	8	9	9	10	10	11	11	12	13	14	14	14	15	15	15	16	16	16	17	17	17	18	18	18	19	19	19	20	20	21	21	21	21	21	21	21	21	21
5	0.766577	NUM_TRUE_POSITIVES	2	5	8	8	9	10	11	11	12	12	13	13	14	14	14	14	14	15	15	15	16	16	16	16	16	16	16	17	17	17	17	18	18	18	19	19	19	19	20	20	20	20	21	21	21	21	22
5	0.765848	NUM_TRUE_POSITIVES	3	3	4	4	5	6	7	9	9	10	10	10	10	10	10	10	10	10	10	10	10	10	10	10	10	10	12	15	15	15	16	16	17	17	18	18	19	19	20	20	21	21	21	21	22	22	22
5	0.775131	NUM_TRUE_POSITIVES	3	3	3	4	4	5	7	8	10	12	12	12	12	13	13	13	14	14	14	15	15	15	16	16	16	17	17	17	18	18	18	19	19	19	20	20	20	21	21	22	22	23	23	24	24	25	25
5	0.762775	NUM_TRUE_POSITIVES	2	2	3	4	6	9	9	10	11	12	12	12	12	13	14	14	14	14	15	15	15	15	16	16	16	17	17	17	17	18	18	18	19	19	19	19	19	20	20	20	20	20	21	21	21	22	22
5	0.714082	NUM_TRUE_POSITIVES	1	2	3	3	3	4	4	5	5	5	6	6	7	8	8	9	10	10	11	12	12	13	14	15	15	15	15	15	15	15	15	15	15	15	15	15	15	15	15	15	15	15	15	15	15	15	16
5	0.706574	NUM_TRUE_POSITIVES	0	1	1	2	3	4	5	5	5	5	5	6	7	8	9	10	12	12	12	12	12	12	12	12	12	12	13	13	13	13	13	13	13	14	14	14	14	15	15	15	15	16	16	16	16	17	17
5	0.713227	NUM_TRUE_POSITIVES	0	1	1	2	2	3	3	4	5	6	8	10	12	14	14	15	15	16	17	17	17	17	17	17	18	18	18	18	18	18	18	18	18	18	19	19	19	19	19	20	20	20	20	21	21	21	21
5	0.696943	NUM_TRUE_POSITIVES	1	3	3	4	5	6	6	7	7	7	7	7	7	7	7	7	8	8	8	8	8	8	8	9	9	9	9	10	10	10	11	11	11	12	12	12	13	13	13	14	14	14	15	15	15	16	16
5	0.741264	NUM_TRUE_POSITIVES	3	3	3	4	6	7	9	9	9	10	11	13	13	14	14	15	15	16	16	17	17	18	18	19	19	19	19	19	20	20	20	20	21	21	21	22	22	22	22	22	23	23	23	23	23	24	24
5	0.750673	NUM_TRUE_POSITIVES	0	0	1	1	2	4	6	8	9	11	13	13	13	13	13	13	13	13	13	13	13	13	13	13	14	14	14	14	14	15	15	15	15	16	16	16	16	16	17	17	17	17	18	18	18	18	18
5	0.765563	NUM_TRUE_POSITIVES	3	4	6	7	9	9	10	10	11	11	12	13	13	14	14	15	15	16	17	17	17	17	17	17	17	17	17	17	18	18	18	18	19	19	19	20	20	20	20	21	21	21	22	22	22	22	23
5	0.744622	NUM_TRUE_POSITIVES	3	3	4	6	8	8	9	10	12	12	13	13	14	14	14	14	14	15	15	15	15	15	16	16	16	16	16	17	17	17	17	17	18	18	18	18	18	19	19	19	19	20	20	20	21	21	21
5	0.779281	NUM_TRUE_POSITIVES	1	2	2	3	5	7	8	9	11	12	14	14	14	14	14	14	15	15	15	15	16	16	16	17	17	17	17	18	18	18	18	19	19	19	20	20	20	20	21	21	21	21	22	22	22	23	23
5	0.779471	NUM_TRUE_POSITIVES	1	2	2	2	3	4	5	6	7	8	10	10	10	10	11	12	13	14	15	16	17	17	17	17	17	17	17	18	18	18	18	18	18	19	19	19	19	19	19	20	20	20	21	21	21	22	22
5	0.767907	NUM_TRUE_POSITIVES	1	1	1	1	2	3	5	7	9	9	10	11	11	11	12	13	14	15	16	17	18	19	19	19	19	19	19	20	20	20	20	20	21	21	21	21	21	21	22	22	22	22	22	23	23	23	23
5	0.776366	NUM_TRUE_POSITIVES	2	2	3	5	7	7	8	9	10	11	12	13	13	14	15	16	17	18	19	19	19	19	19	19	19	19	19	20	20	20	20	21	21	21	21	22	22	22	22	23	23	23	23	23	24	24	24
5	0.764233	NUM_TRUE_POSITIVES	1	2	3	4	5	6	8	8	9	10	12	12	12	12	12	12	12	13	13	13	13	13	13	13	14	16	18	18	18	18	18	18	18	18	18	19	19	19	19	19	20	20	20	20	20	20	21
5	0.745794	NUM_TRUE_POSITIVES	0	0	0	0	1	3	6	6	7	7	7	8	8	9	9	10	10	10	11	11	12	12	13	13	14	14	15	15	15	15	15	15	16	16	16	16	16	17	17	17	18	18	19	19	19	20	20
5	0.684492	NUM_TRUE_POSITIVES	1	3	5	5	7	7	7	7	7	7	7	7	7	7	7	7	7	7	7	7	7	7	7	7	7	7	7	7	7	7	7	7	7	8	8	8	8	8	9	9	9	9	9	10	10	10	10
5	0.774339	NUM_TRUE_POSITIVES	1	2	3	5	6	7	8	10	11	12	13	14	16	16	16	16	16	16	16	16	16	16	16	17	17	17	17	18	18	18	18	19	19	19	20	20	20	20	21	21	21	21	22	22	22	23	23
5	0.697988	NUM_TRUE_POSITIVES	0	0	1	2	3	4	5	6	7	8	10	10	11	11	11	11	11	11	12	12	12	12	12	13	13	13	13	13	14	14	14	14	14	15	15	15	15	15	16	16	16	17	17	18	18	18	19
5	0.701505	NUM_TRUE_POSITIVES	0	1	2	3	4	5	7	7	7	7	7	8	8	9	9	10	10	11	12	13	14	14	14	14	14	14	15	15	15	15	15	15	15	15	16	16	16	16	16	16	16	16	16	16	16	16	16
5	0.753651	NUM_TRUE_POSITIVES	1	2	4	6	7	9	9	9	9	9	10	10	10	10	10	11	11	11	11	11	11	12	12	13	13	14	14	15	15	16	16	17	17	18	18	19	19	20	20	21	21	22	22	23	23	24	24
5	0.691937	NUM_TRUE_POSITIVES	1	2	5	5	6	8	10	12	13	14	14	14	14	14	14	14	14	14	14	14	14	14	14	14	14	14	14	15	15	15	15	15	15	15	15	15	16	16	16	17	17	17	18	18	18	18	19
5	0.744147	NUM_TRUE_POSITIVES	1	1	2	2	3	4	4	5	6	6	7	8	8	9	10	10	11	12	13	13	13	13	13	13	13	13	13	13	13	13	13	13	13	13	13	13	14	14	14	14	15	15	15	16	16	17	17
5	0.7623	NUM_TRUE_POSITIVES	0	0	1	1	1	1	1	1	2	4	6	7	9	11	11	11	11	11	12	12	12	12	12	13	13	13	14	14	14	14	14	15	16	17	17	17	18	18	18	19	19	19	20	20	20	21	21
5	0.746143	NUM_TRUE_POSITIVES	2	2	3	4	5	5	5	5	6	6	8	11	11	11	11	11	11	11	11	11	11	11	12	12	12	12	12	12	12	13	13	13	13	13	13	13	14	14	14	14	14	14	14	15	16	17	17
5	0.755045	NUM_TRUE_POSITIVES	1	2	2	2	3	4	5	5	6	7	7	8	9	10	10	11	12	13	14	15	16	17	18	18	18	18	18	19	19	19	19	19	20	20	20	20	20	21	21	21	21	21	22	22	22	22	22
5	0.771804	NUM_TRUE_POSITIVES	2	3	4	5	7	8	9	10	12	14	16	19	19	19	19	19	19	20	20	20	20	20	20	21	21	21	21	21	22	22	22	22	22	22	22	22	22	22	22	23	23	23	23	23	23	23	24
[truncated: 488 more columns]
