# Supplementary material for: Genome-wide computational identification of functional RNA elements in Trypanosoma brucei
Source: BMC Genomics. 2009 Aug 4;10:355. doi: 10.1186/1471-2164-10-355 (PMC2907701; doi:10.1186/1471-2164-10-355)
Supplement: Additional file 6 — Function prediction using regulatory motifs. This ZIP compressed file should be unpacked before viewing its contents. The results for prediction of each pathway are presented in a separate folder, named after the accession number of that pathway in KEGG database. Each folder contains several files named "validation.N.out", each of which represents the results of a hundred times two-fold cross-validation for that pathway, using N predicted motifs. Each cross-validation is shown in one row; plotting each row against the number of false positives will result in the ROC curve associated with the corresponding cross-validation experiment. The trained network is stored in "total.out", in which motifs are ordered according to their prediction power. L(α|MOTIF): the likelihood of being in pathway α given that the indicated motif is present in the indicated location of an mRNA; L(α|MOTIF): the likelihood of being in pathway α given that the indicated motif is NOT present in the indicated location of an mRNA. [file 1471-2164-10-355-S6.zip › tbr_KEGG_predict/002.tbr00562/validation.006.out]

Current time: Tue Feb 03 11:57:17 2009
This cluster: tbr00562
A 2-fold validation was used.
************************ VALIDATION ***********************
NUM_CLASSIFIERS	AUC	NUM_FALSE_POSITIVES	1	2	3	4	5	6	7	8	9	10	11	12	13	14	15	16	17	18	19	20	21	22	23	24	25	26	27	28	29	30	31	32	33	34	35	36	37	38	39	40	41	42	43	44	45	46	47
6	0.735942	NUM_TRUE_POSITIVES	2	2	2	3	3	3	3	5	7	9	9	10	11	11	11	11	11	11	12	12	12	12	12	12	13	13	13	13	14	14	14	14	14	14	14	14	14	14	14	14	14	14	14	14	15	15	16
6	0.761603	NUM_TRUE_POSITIVES	1	2	5	7	7	8	8	9	9	10	10	11	11	12	12	13	14	14	15	15	16	17	17	18	18	19	20	20	21	22	22	22	22	22	22	22	22	22	22	22	22	23	23	23	23	24	24
6	0.767401	NUM_TRUE_POSITIVES	4	4	4	5	5	5	6	6	8	9	10	13	13	13	13	13	13	13	13	13	13	13	13	13	13	14	14	14	14	14	14	14	15	15	15	15	16	16	16	16	17	17	17	17	18	18	18
6	0.770284	NUM_TRUE_POSITIVES	2	4	6	8	8	9	11	12	14	14	14	15	15	16	16	17	17	17	18	18	19	19	20	20	21	21	22	22	23	23	23	23	23	23	24	24	24	24	24	25	25	25	25	25	25	26	26
6	0.775669	NUM_TRUE_POSITIVES	4	4	4	4	5	5	6	6	7	7	8	9	9	9	10	10	10	11	11	11	12	12	12	13	13	14	15	16	16	17	17	17	17	17	17	18	18	18	19	19	19	19	20	20	20	21	21
6	0.739427	NUM_TRUE_POSITIVES	2	6	6	6	6	7	7	7	7	7	8	9	10	11	12	12	12	12	12	13	13	13	13	13	14	14	14	15	15	16	16	17	18	18	19	19	20	20	21	21	22	22	23	23	24	24	25
6	0.739141	NUM_TRUE_POSITIVES	1	2	4	4	5	5	6	7	7	8	9	10	12	12	12	12	12	12	13	15	15	15	16	16	17	17	17	18	18	19	19	19	20	20	21	21	21	21	21	21	22	22	22	22	22	23	23
6	0.769428	NUM_TRUE_POSITIVES	0	1	4	7	7	7	8	12	12	12	12	12	12	13	14	14	14	14	14	15	15	15	15	15	18	18	18	18	18	19	19	20	20	21	21	21	21	21	21	21	21	21	22	22	22	22	22
6	0.773357	NUM_TRUE_POSITIVES	1	1	2	2	2	4	6	9	9	9	9	9	9	10	11	13	13	13	13	14	14	15	15	15	15	15	15	15	15	15	15	15	15	15	15	15	16	16	16	17	17	17	18	18	19	19	19
6	0.774275	NUM_TRUE_POSITIVES	2	2	2	2	2	3	5	7	12	12	12	12	12	12	12	12	12	12	12	12	12	12	12	12	15	15	15	15	15	15	15	16	16	16	16	16	17	17	18	18	19	19	19	19	19	19	19
6	0.775194	NUM_TRUE_POSITIVES	2	4	4	4	5	6	8	9	10	11	13	13	13	13	13	13	13	13	13	13	13	14	14	15	16	16	16	16	16	16	16	16	17	17	18	18	19	19	20	20	21	21	22	22	22	22	23
6	0.771931	NUM_TRUE_POSITIVES	2	3	4	5	5	5	6	8	10	12	12	12	12	12	12	12	12	13	13	13	14	14	15	15	15	15	15	16	16	16	17	17	17	18	18	18	19	19	19	20	20	20	21	21	21	22	22
6	0.75419	NUM_TRUE_POSITIVES	2	3	4	5	5	5	6	8	9	10	10	11	11	11	11	12	12	12	13	13	13	14	14	14	15	15	15	16	16	17	17	17	17	17	17	17	17	17	17	18	19	19	19	19	19	20	20
6	0.773103	NUM_TRUE_POSITIVES	2	2	2	2	2	3	4	5	6	8	8	10	10	10	11	11	11	11	11	12	12	12	13	13	13	13	14	14	15	16	16	16	16	17	18	18	19	20	20	21	22	22	22	22	22	22	22
6	0.782069	NUM_TRUE_POSITIVES	3	7	7	8	8	9	10	11	12	13	14	15	15	16	17	17	18	19	19	19	19	19	19	19	20	20	20	20	20	21	21	21	21	22	22	22	22	23	23	23	23	23	23	24	24	24	24
6	0.783178	NUM_TRUE_POSITIVES	2	5	5	5	5	5	5	5	5	6	7	8	9	11	11	12	12	13	13	14	14	15	16	16	17	17	18	19	19	19	20	20	20	20	20	20	20	20	21	21	21	21	21	21	21	21	21
6	0.770188	NUM_TRUE_POSITIVES	2	4	6	6	7	9	10	12	13	15	15	16	16	16	16	17	18	19	19	19	20	20	21	21	21	21	21	21	21	21	21	22	22	22	22	22	22	22	22	23	23	23	23	23	24	24	24
6	0.773958	NUM_TRUE_POSITIVES	3	3	4	5	7	7	7	8	8	9	9	10	10	11	11	12	12	12	13	13	13	14	14	14	15	15	15	16	16	17	17	18	18	19	20	20	21	21	22	23	23	24	25	25	25	25	25
6	0.755742	NUM_TRUE_POSITIVES	2	2	3	4	6	7	9	11	12	12	13	15	15	16	16	16	17	17	18	18	19	19	20	21	21	21	21	21	21	21	21	21	21	21	21	22	22	22	22	22	22	23	23	23	23	24	24
6	0.774244	NUM_TRUE_POSITIVES	2	3	4	5	6	8	9	9	9	9	10	11	12	13	14	15	16	17	17	17	18	18	19	19	20	20	21	21	22	22	22	23	23	24	24	25	25	26	26	27	27	27	27	27	27	27	27
6	0.776873	NUM_TRUE_POSITIVES	0	1	1	2	7	7	8	9	10	12	12	12	12	13	13	13	16	19	19	19	19	19	19	19	20	20	20	20	20	21	21	21	21	21	22	22	22	22	23	23	23	23	23	24	24	24	24
6	0.776841	NUM_TRUE_POSITIVES	3	6	6	6	8	11	11	12	12	13	14	16	17	19	19	19	19	20	20	20	21	21	21	22	22	22	23	23	24	24	24	24	24	24	24	24	24	24	24	24	25	25	25	25	25	25	26
6	0.778806	NUM_TRUE_POSITIVES	5	5	5	5	5	6	6	6	6	8	8	10	10	10	11	11	12	12	13	14	14	15	15	16	16	17	18	18	19	19	20	21	21	21	21	21	21	21	22	22	22	22	23	23	23	23	24
6	0.788912	NUM_TRUE_POSITIVES	1	4	4	4	4	4	4	5	5	5	7	9	11	11	11	11	12	12	12	12	13	13	13	13	14	14	15	15	16	17	17	18	18	19	20	20	21	21	22	23	23	24	25	25	25	25	25
6	0.778014	NUM_TRUE_POSITIVES	4	4	5	6	8	9	10	11	11	11	11	11	11	11	13	15	15	15	15	15	15	15	15	15	15	16	17	18	18	18	18	18	19	19	19	19	20	20	20	20	20	21	21	22	22	22	23
6	0.766609	NUM_TRUE_POSITIVES	1	2	4	6	9	9	9	9	9	10	11	12	13	14	14	15	15	16	17	17	17	17	17	17	17	17	17	17	17	17	17	17	17	17	17	17	17	17	18	18	18	19	19	19	20	20	21
6	0.767337	NUM_TRUE_POSITIVES	2	6	7	8	10	11	13	13	13	13	13	14	14	14	14	15	15	15	15	16	16	16	16	16	16	17	18	19	19	19	19	19	19	19	19	20	20	20	20	21	21	21	21	22	22	22	22
6	0.773452	NUM_TRUE_POSITIVES	1	2	4	4	4	5	6	7	8	10	15	15	15	15	15	15	15	16	16	16	16	16	16	16	16	16	16	17	18	19	21	21	21	21	21	22	22	22	22	22	22	22	22	22	23	23	23
6	0.790337	NUM_TRUE_POSITIVES	0	1	1	4	4	5	6	7	8	9	10	11	13	13	13	14	14	14	14	14	14	14	14	14	14	14	15	15	15	16	18	18	18	18	18	18	19	19	19	19	20	20	20	20	21	21	21
6	0.767052	NUM_TRUE_POSITIVES	0	5	5	5	5	7	10	11	13	13	13	13	13	14	14	15	15	16	16	17	17	18	18	19	19	19	19	19	19	19	19	19	19	19	19	19	19	19	19	20	20	20	20	20	20	20	20
6	0.75137	NUM_TRUE_POSITIVES	1	4	4	4	5	7	9	11	14	14	14	14	14	14	14	14	14	14	14	15	16	16	16	16	16	16	16	16	16	17	17	17	17	17	17	17	17	18	18	18	18	19	19	19	19	20	20
6	0.692127	NUM_TRUE_POSITIVES	2	4	6	6	6	6	6	8	10	13	13	13	13	13	13	13	13	13	13	13	13	13	13	13	13	13	14	15	16	16	16	16	16	16	16	16	16	16	16	16	17	17	18	18	19	19	20
6	0.764359	NUM_TRUE_POSITIVES	1	4	7	7	7	8	9	11	11	11	11	11	11	11	12	14	16	16	16	16	17	17	17	17	18	18	18	18	19	19	19	20	20	20	20	20	20	20	20	21	21	21	21	21	21	21	21
6	0.736955	NUM_TRUE_POSITIVES	3	6	7	7	7	7	7	7	8	9	10	11	12	13	14	15	17	17	17	17	17	17	17	17	18	19	19	19	19	19	19	19	19	20	20	20	20	20	20	20	21	21	21	21	21	21	21
6	0.771171	NUM_TRUE_POSITIVES	2	3	4	4	5	6	7	10	10	11	12	14	15	16	18	18	18	18	18	18	18	18	18	18	18	19	19	19	19	20	20	20	20	21	21	21	21	21	22	22	22	22	23	23	23	23	24
6	0.730873	NUM_TRUE_POSITIVES	0	0	1	2	3	4	5	6	8	8	8	8	8	8	8	8	8	8	8	8	8	8	8	8	8	8	8	9	9	9	9	10	10	11	11	12	12	13	13	14	14	16	16	16	17	17	18
6	0.773357	NUM_TRUE_POSITIVES	4	5	6	7	9	9	10	12	13	14	15	16	16	16	16	17	17	17	17	17	17	17	17	17	18	18	18	19	19	20	20	20	21	21	22	22	22	22	23	23	23	23	23	23	24	24	24
6	0.739965	NUM_TRUE_POSITIVES	3	3	4	5	6	6	7	8	9	10	12	12	13	13	13	13	13	13	14	14	15	15	15	15	15	15	15	15	15	15	15	15	15	15	16	16	16	16	16	16	16	17	17	17	17	17	18
6	0.771297	NUM_TRUE_POSITIVES	2	4	5	5	5	6	6	7	8	10	10	11	12	13	15	15	16	17	17	17	17	18	18	18	18	18	18	18	19	19	19	19	20	20	20	21	21	21	22	22	22	23	23	23	24	24	24
6	0.766133	NUM_TRUE_POSITIVES	0	3	3	4	4	5	6	7	8	9	11	11	12	13	13	14	15	15	15	15	15	15	15	16	16	16	17	17	17	18	18	19	19	19	20	20	20	21	21	22	22	25	25	25	25	26	26
6	0.772976	NUM_TRUE_POSITIVES	0	2	2	2	3	4	4	5	7	9	11	13	13	15	15	16	16	17	17	17	17	17	17	18	18	19	19	20	20	20	20	20	20	21	22	23	23	23	23	23	23	23	23	23	23	23	23
6	0.793981	NUM_TRUE_POSITIVES	1	2	6	6	7	7	8	9	11	12	13	15	15	16	16	17	18	19	19	20	21	22	22	22	22	22	22	22	22	22	22	23	23	23	23	24	24	24	24	24	24	24	25	25	25	25	26
6	0.756756	NUM_TRUE_POSITIVES	3	4	4	4	4	5	6	8	9	10	11	11	11	11	11	11	11	11	11	11	12	12	13	13	13	13	13	14	14	14	14	15	15	16	17	17	17	17	20	20	20	20	20	21	21	21	21
6	0.754253	NUM_TRUE_POSITIVES	1	4	4	4	4	4	4	4	4	4	4	5	7	7	7	7	7	7	9	12	12	12	12	13	14	15	15	15	15	15	15	15	15	16	16	16	16	16	17	17	17	17	17	18	18	18	18
6	0.80095	NUM_TRUE_POSITIVES	2	3	3	4	7	10	10	11	11	12	13	15	15	16	17	18	19	19	19	19	19	19	19	19	19	19	19	20	20	20	20	20	20	21	21	21	21	21	22	22	22	22	23	23	23	24	24
6	0.769777	NUM_TRUE_POSITIVES	4	4	5	6	7	7	12	12	13	13	14	14	15	16	16	17	19	19	19	19	19	19	19	19	19	19	19	19	19	19	19	19	19	19	19	19	19	20	20	20	20	20	21	21	21	21	21
6	0.763916	NUM_TRUE_POSITIVES	0	0	0	0	1	1	2	3	4	5	6	7	9	10	11	12	13	13	14	16	16	16	16	17	17	17	17	18	18	18	18	18	18	18	18	18	18	19	19	19	19	19	20	20	20	20	20
6	0.721115	NUM_TRUE_POSITIVES	1	1	2	3	3	4	5	6	6	7	8	9	9	10	10	11	12	12	13	14	14	15	16	16	16	16	16	17	17	17	17	18	18	18	18	19	19	19	20	20	21	21	21	21	21	21	21
6	0.7623	NUM_TRUE_POSITIVES	2	2	3	4	4	5	5	5	6	8	11	11	11	11	11	11	11	12	12	12	12	13	14	15	17	17	17	17	17	17	17	17	17	17	18	18	18	18	18	18	18	18	18	18	19	19	19
6	0.770569	NUM_TRUE_POSITIVES	3	3	4	6	8	10	11	12	13	14	14	15	15	15	15	15	15	15	15	16	16	17	17	18	18	18	18	18	18	18	19	19	19	19	19	20	20	20	20	20	20	20	20	20	20	20	20
6	0.770379	NUM_TRUE_POSITIVES	1	2	3	3	3	3	3	5	7	8	10	10	11	11	12	13	13	13	13	13	14	14	14	15	15	15	15	16	16	16	17	17	17	17	18	18	18	19	19	19	19	19	19	19	20	21	22
6	0.792745	NUM_TRUE_POSITIVES	2	5	6	6	7	8	11	11	12	13	14	15	16	17	17	17	18	18	18	19	19	20	20	20	20	21	21	21	22	22	22	22	23	23	23	24	24	24	24	25	25	25	26	26	27	27	27
6	0.717789	NUM_TRUE_POSITIVES	0	2	4	4	4	8	8	8	8	8	9	9	10	10	10	11	11	12	13	15	17	19	19	19	19	19	19	19	20	20	20	20	20	21	21	21	22	23	23	23	23	23	23	24	24	24	25
6	0.704831	NUM_TRUE_POSITIVES	1	2	5	5	6	7	8	9	10	10	10	10	10	10	10	11	11	11	11	11	11	12	12	12	12	12	12	12	12	13	13	13	13	13	13	14	14	14	14	14	14	15	15	15	16	16	16
6	0.697608	NUM_TRUE_POSITIVES	0	1	1	2	4	5	7	7	7	8	8	8	8	9	9	9	10	10	10	11	11	11	12	12	12	13	13	13	14	14	14	14	14	14	14	14	14	15	15	15	15	16	16	16	17	17	17
6	0.744907	NUM_TRUE_POSITIVES	0	6	9	9	10	12	12	12	12	12	12	12	12	12	12	12	13	13	13	13	14	15	16	17	17	17	17	17	17	17	17	17	17	17	17	18	18	18	18	19	19	20	20	20	20	20	20
6	0.768731	NUM_TRUE_POSITIVES	1	2	2	2	3	4	5	11	11	11	11	11	11	11	11	12	13	16	16	16	16	16	16	16	16	16	16	16	17	17	17	17	17	18	19	20	21	22	22	22	22	23	23	23	23	24	24
6	0.791256	NUM_TRUE_POSITIVES	1	3	3	4	6	9	13	13	14	14	14	15	15	16	17	17	18	18	19	20	20	20	20	20	20	20	20	21	21	21	22	22	22	22	23	23	23	24	24	24	24	25	25	25	26	26	26
6	0.69349	NUM_TRUE_POSITIVES	2	5	7	8	8	8	9	9	9	10	10	10	10	10	11	11	11	11	12	12	13	13	13	13	13	13	13	13	13	13	13	13	14	14	14	15	15	15	15	15	15	15	15	15	15	15	15
6	0.7738	NUM_TRUE_POSITIVES	1	2	3	4	5	5	5	6	8	10	10	10	10	10	11	12	14	14	15	16	16	16	16	16	16	16	16	16	16	16	16	16	17	18	19	20	20	20	20	20	21	21	21	21	22	22	22
6	0.774687	NUM_TRUE_POSITIVES	1	2	2	3	5	5	6	8	8	9	9	10	10	10	10	11	12	13	14	14	14	14	14	14	14	14	14	14	14	14	14	14	14	15	15	15	15	15	16	16	16	16	16	17	17	17	17
6	0.741011	NUM_TRUE_POSITIVES	1	3	5	8	10	10	11	12	12	12	12	13	13	14	15	16	16	16	16	16	16	16	16	16	16	16	16	16	16	16	16	17	17	17	17	18	18	19	19	20	20	21	21	22	22	23	23
6	0.768256	NUM_TRUE_POSITIVES	1	3	4	6	7	9	9	9	9	10	11	11	12	12	12	12	12	12	12	13	13	13	13	14	14	14	14	15	15	15	15	16	18	20	20	20	21	22	22	22	22	22	22	22	22	22	23
6	0.782671	NUM_TRUE_POSITIVES	4	5	7	7	8	9	10	11	12	13	15	16	18	18	18	18	18	18	18	18	18	18	18	18	18	18	19	19	19	20	20	21	21	22	22	23	23	24	24	25	25	25	25	25	25	25	25
6	0.774909	NUM_TRUE_POSITIVES	1	6	6	6	7	8	9	10	10	11	12	14	14	14	14	15	15	15	15	16	16	16	16	17	17	17	18	18	18	18	19	19	20	20	21	21	22	23	25	25	25	25	25	25	25	25	26
6	0.783083	NUM_TRUE_POSITIVES	4	4	4	5	5	5	6	8	10	10	11	12	12	12	12	13	13	14	14	14	15	15	16	16	17	17	17	17	17	17	17	17	17	17	18	18	18	18	18	18	19	19	19	19	20	20	20
6	0.737621	NUM_TRUE_POSITIVES	0	0	1	1	1	5	6	7	8	9	10	11	12	12	12	12	13	14	14	15	16	16	17	18	18	19	20	20	20	20	21	21	21	21	21	22	22	22	22	23	23	23	23	24	24	24	24
6	0.776873	NUM_TRUE_POSITIVES	3	3	4	5	6	7	9	9	9	9	9	9	10	10	10	10	10	11	11	11	12	14	14	14	15	15	15	16	16	16	16	16	17	17	17	18	18	18	19	19	20	20	20	20	21	21	21
6	0.713385	NUM_TRUE_POSITIVES	1	3	3	4	7	7	7	7	7	7	7	7	7	7	7	7	7	7	7	8	8	8	8	8	9	9	10	10	10	11	11	12	12	13	13	14	15	16	16	16	16	16	16	16	16	16	17
6	0.784223	NUM_TRUE_POSITIVES	1	2	2	3	3	7	11	11	12	12	12	13	13	13	14	14	15	16	16	16	16	16	17	17	17	17	17	17	17	17	18	18	18	19	19	19	19	19	19	19	19	19	19	19	19	19	20
6	0.771266	NUM_TRUE_POSITIVES	2	3	4	5	6	6	7	7	7	8	8	8	9	11	13	13	14	14	15	16	16	16	16	16	17	17	19	19	19	19	19	19	20	20	20	20	20	21	21	21	21	22	22	22	22	22	23
6	0.775701	NUM_TRUE_POSITIVES	3	3	5	8	9	9	10	11	11	12	13	14	14	14	14	14	14	14	15	16	16	16	16	16	16	16	16	16	17	17	17	17	17	17	17	18	18	18	18	19	19	19	20	20	20	20	21
6	0.777728	NUM_TRUE_POSITIVES	2	3	5	5	6	7	9	11	13	13	13	13	13	13	13	13	13	13	13	13	13	13	13	13	13	13	13	13	13	13	13	14	15	17	18	19	21	21	22	22	23	23	24	24	24	24	24
6	0.774465	NUM_TRUE_POSITIVES	2	3	3	6	7	8	8	8	8	10	11	12	13	15	15	15	16	16	17	17	17	17	17	17	17	17	17	17	17	17	17	17	17	18	18	19	19	20	20	21	21	21	22	22	23	23	24
6	0.762839	NUM_TRUE_POSITIVES	3	3	6	7	8	8	9	10	12	12	13	14	14	14	14	14	14	14	15	15	15	15	16	16	16	16	17	17	18	18	19	19	19	20	20	21	21	22	22	23	23	23	23	23	23	24	24
6	0.704641	NUM_TRUE_POSITIVES	1	3	5	7	7	7	7	7	7	8	8	9	10	10	11	12	12	13	14	14	15	16	16	17	17	17	17	17	17	17	17	17	18	18	18	18	18	18	18	18	18	18	18	18	18	18	18
6	0.723935	NUM_TRUE_POSITIVES	1	2	2	2	2	3	3	4	5	5	5	5	6	7	9	11	11	11	11	11	11	12	12	12	13	13	13	14	14	15	15	15	15	15	15	15	15	15	15	15	16	16	16	16	16	17	17
6	0.736955	NUM_TRUE_POSITIVES	1	1	2	3	4	5	7	7	7	8	9	10	11	12	13	14	14	14	14	14	14	14	15	15	16	16	17	17	17	17	17	17	17	17	17	17	17	17	17	18	18	18	18	18	18	19	19
6	0.718771	NUM_TRUE_POSITIVES	1	3	5	8	8	9	10	11	12	12	12	12	12	12	12	12	12	12	12	12	13	13	14	14	14	14	14	14	14	14	14	14	14	14	14	15	15	15	16	16	16	17	17	17	18	18	18
6	0.748329	NUM_TRUE_POSITIVES	1	2	3	5	6	7	9	9	9	11	11	12	13	14	14	14	14	15	15	15	15	16	17	18	19	19	19	19	20	20	20	21	21	21	21	22	22	22	23	23	23	23	24	24	24	25	25
6	0.748962	NUM_TRUE_POSITIVES	2	3	4	5	7	7	8	11	14	14	14	14	15	15	15	15	16	17	19	19	19	19	19	19	19	19	19	19	19	19	19	19	19	19	19	19	20	20	20	20	20	20	20	21	21	21	21
6	0.767591	NUM_TRUE_POSITIVES	3	4	6	8	10	11	11	12	13	13	13	14	14	14	15	15	16	16	16	17	17	17	18	18	19	19	19	19	19	19	19	19	19	19	19	19	19	19	20	20	20	20	20	20	20	20	21
6	0.752606	NUM_TRUE_POSITIVES	3	3	4	5	6	7	8	9	9	9	10	10	10	11	12	12	13	13	13	13	13	13	13	13	14	14	15	15	16	16	16	17	17	18	18	19	19	20	20	20	20	20	21	21	21	21	22
6	0.786061	NUM_TRUE_POSITIVES	2	2	3	4	4	6	8	10	11	11	12	13	13	14	15	15	16	16	17	17	18	18	19	19	20	20	21	21	21	21	21	22	22	22	22	22	23	23	23	23	23	24	24	24	24	24	25
6	0.777253	NUM_TRUE_POSITIVES	1	2	2	3	4	7	7	7	8	8	9	10	10	10	11	13	14	16	16	16	16	16	16	17	17	17	17	17	17	17	17	17	17	17	17	17	17	18	18	18	18	19	19	19	19	20	20
6	0.782924	NUM_TRUE_POSITIVES	1	3	3	3	5	5	6	7	9	11	11	11	11	11	11	11	12	13	13	14	15	15	16	17	17	18	19	19	20	21	21	22	23	23	23	23	23	23	24	24	24	24	24	24	25	25	25
6	0.790908	NUM_TRUE_POSITIVES	2	2	2	3	3	4	6	7	8	8	9	10	11	11	12	13	14	14	15	16	17	17	18	19	20	20	20	20	20	20	20	20	20	20	21	21	21	21	22	22	22	22	23	23	23	23	24
6	0.766355	NUM_TRUE_POSITIVES	1	2	2	2	2	3	5	8	8	8	8	8	8	10	12	12	12	12	12	12	12	12	13	13	13	13	14	14	14	15	16	17	18	19	20	21	21	21	22	22	22	23	23	24	24	24	24
6	0.761888	NUM_TRUE_POSITIVES	0	0	0	0	2	2	3	4	5	5	6	7	8	9	10	10	11	11	12	13	13	14	14	15	16	16	16	16	17	17	17	18	18	18	19	19	19	19	19	19	19	19	19	19	19	19	19
6	0.6837	NUM_TRUE_POSITIVES	1	3	5	6	7	7	7	7	7	7	7	7	7	7	7	7	7	7	8	8	8	8	8	8	8	8	8	8	8	8	8	8	8	9	9	9	9	10	10	10	10	10	10	10	11	11	11
6	0.789229	NUM_TRUE_POSITIVES	1	3	3	3	5	5	5	5	7	9	11	11	12	12	12	12	12	13	13	13	14	15	16	18	18	18	18	18	18	18	18	18	18	19	19	20	20	21	21	22	22	23	23	24	24	24	24
6	0.731095	NUM_TRUE_POSITIVES	0	1	1	3	4	5	5	6	7	8	9	10	11	12	12	12	12	12	13	13	13	13	14	14	14	15	15	15	15	15	15	15	15	15	16	16	16	17	17	17	18	18	18	19	19	20	20
6	0.748772	NUM_TRUE_POSITIVES	3	4	4	5	5	5	6	7	8	9	10	11	12	14	16	16	16	16	17	17	17	17	18	19	20	20	20	20	20	21	21	21	21	21	21	21	21	21	21	21	21	21	21	21	21	21	21
6	0.750388	NUM_TRUE_POSITIVES	1	3	4	5	6	8	8	9	10	12	14	14	14	14	14	14	14	14	14	14	15	15	15	15	15	15	15	15	16	17	17	18	19	19	20	21	21	22	22	22	22	23	23	23	23	24	24
6	0.680406	NUM_TRUE_POSITIVES	1	3	3	6	7	9	10	12	14	14	14	14	14	14	14	14	14	14	14	14	14	14	15	15	15	15	15	15	15	16	16	16	16	16	16	17	17	17	18	18	18	18	19	19	19	20	20
6	0.75739	NUM_TRUE_POSITIVES	3	4	4	4	5	6	8	9	10	12	12	12	13	13	13	14	14	14	15	15	15	16	16	16	17	17	17	17	17	17	17	17	17	17	17	17	17	17	17	17	17	18	18	18	19	19	19
6	0.778489	NUM_TRUE_POSITIVES	1	1	1	2	2	2	2	2	2	2	3	4	5	7	9	11	13	13	13	13	13	14	14	14	14	15	15	15	16	16	16	17	18	19	21	21	21	21	22	22	22	23	23	23	23	24	24
6	0.749659	NUM_TRUE_POSITIVES	5	5	5	5	6	6	6	6	7	8	8	8	8	8	8	12	12	13	13	13	13	13	13	13	13	13	13	13	13	13	13	13	14	14	14	14	14	14	15	15	15	15	15	15	16	16	16
6	0.763821	NUM_TRUE_POSITIVES	2	2	2	2	3	5	5	5	5	5	6	6	7	7	8	9	10	12	13	15	16	18	18	18	18	18	18	18	18	18	18	18	18	19	19	19	20	20	20	21	21	21	22	22	22	22	22
6	0.772755	NUM_TRUE_POSITIVES	3	6	6	6	7	7	8	11	14	14	14	14	15	16	17	18	19	20	21	21	21	21	21	21	22	22	22	22	22	23	23	23	23	24	24	24	24	24	24	24	24	24	24	24	24	24	24
[truncated: 488 more columns]
