# Supplementary material for: Genome-wide computational identification of functional RNA elements in Trypanosoma brucei
Source: BMC Genomics. 2009 Aug 4;10:355. doi: 10.1186/1471-2164-10-355 (PMC2907701; doi:10.1186/1471-2164-10-355)
Supplement: Additional file 6 — Function prediction using regulatory motifs. This ZIP compressed file should be unpacked before viewing its contents. The results for prediction of each pathway are presented in a separate folder, named after the accession number of that pathway in KEGG database. Each folder contains several files named "validation.N.out", each of which represents the results of a hundred times two-fold cross-validation for that pathway, using N predicted motifs. Each cross-validation is shown in one row; plotting each row against the number of false positives will result in the ROC curve associated with the corresponding cross-validation experiment. The trained network is stored in "total.out", in which motifs are ordered according to their prediction power. L(α|MOTIF): the likelihood of being in pathway α given that the indicated motif is present in the indicated location of an mRNA; L(α|MOTIF): the likelihood of being in pathway α given that the indicated motif is NOT present in the indicated location of an mRNA. [file 1471-2164-10-355-S6.zip › tbr_KEGG_predict/002.tbr00562/validation.007.out]

Current time: Tue Feb 03 11:57:17 2009
This cluster: tbr00562
A 2-fold validation was used.
************************ VALIDATION ***********************
NUM_CLASSIFIERS	AUC	NUM_FALSE_POSITIVES	1	2	3	4	5	6	7	8	9	10	11	12	13	14	15	16	17	18	19	20	21	22	23	24	25	26	27	28	29	30	31	32	33	34	35	36	37	38	39	40	41	42	43	44	45	46	47
7	0.738793	NUM_TRUE_POSITIVES	2	2	2	3	3	3	3	4	5	7	7	7	8	8	9	9	10	11	11	12	12	12	12	12	12	12	12	13	13	13	13	14	15	15	15	15	15	15	15	15	15	15	15	15	15	15	15
7	0.754918	NUM_TRUE_POSITIVES	1	2	5	6	7	7	8	9	10	10	10	10	11	12	13	14	14	14	15	15	15	16	16	17	17	17	18	18	19	19	19	20	20	21	22	23	23	23	23	23	23	23	23	23	23	23	23
7	0.780833	NUM_TRUE_POSITIVES	3	3	4	5	5	5	6	6	6	8	11	11	12	14	14	14	14	14	16	16	16	16	16	16	16	16	17	17	17	17	17	17	18	18	18	18	18	18	19	19	19	19	19	20	20	20	20
7	0.772121	NUM_TRUE_POSITIVES	4	4	6	9	9	9	11	14	14	14	14	14	14	14	15	15	16	16	16	17	17	18	18	19	19	19	19	20	21	22	23	23	23	23	23	23	23	24	24	24	24	24	25	25	25	25	25
7	0.782195	NUM_TRUE_POSITIVES	3	4	4	4	4	5	5	6	8	8	8	9	9	9	9	9	9	10	10	10	10	11	11	11	12	14	16	16	16	16	16	16	16	16	16	16	16	17	17	17	18	18	18	19	19	20	20
7	0.752321	NUM_TRUE_POSITIVES	2	5	6	6	7	7	8	8	8	8	8	9	10	11	11	11	11	11	11	11	11	11	12	12	13	13	14	14	15	15	16	16	17	17	18	18	19	19	20	21	21	22	22	23	23	24	25
7	0.756914	NUM_TRUE_POSITIVES	3	6	8	8	9	9	9	9	10	10	11	11	12	12	14	14	14	14	14	15	15	15	16	17	18	18	19	19	20	21	21	22	23	23	24	25	25	26	27	27	27	27	28	28	28	29	29
7	0.777285	NUM_TRUE_POSITIVES	2	3	5	6	7	9	9	10	12	14	14	14	14	15	15	15	15	16	16	16	16	16	16	16	16	19	19	19	19	19	19	20	21	22	22	22	22	22	22	22	22	23	23	23	23	23	23
7	0.779217	NUM_TRUE_POSITIVES	1	2	2	2	2	4	7	10	10	10	10	10	10	10	11	12	13	13	13	13	13	14	14	14	14	15	15	15	15	16	16	16	16	17	17	17	17	17	17	17	17	17	17	17	18	18	19
7	0.76173	NUM_TRUE_POSITIVES	1	2	2	2	2	4	4	4	4	4	4	4	6	9	12	12	12	12	12	13	15	15	15	15	15	15	15	15	16	16	16	16	16	16	16	16	17	17	17	17	17	17	17	17	18	18	19
7	0.776176	NUM_TRUE_POSITIVES	2	4	4	4	6	8	10	12	12	12	13	13	13	13	13	13	14	14	14	15	15	15	16	16	16	16	17	17	18	18	18	19	19	20	20	20	20	20	20	20	21	21	22	22	22	23	23
7	0.777792	NUM_TRUE_POSITIVES	2	4	5	6	7	7	8	8	9	11	11	11	12	12	15	15	15	15	15	15	15	15	15	15	15	15	15	15	15	16	18	18	18	18	18	18	19	19	19	19	20	20	20	20	21	21	21
7	0.766545	NUM_TRUE_POSITIVES	2	3	3	4	4	4	4	5	5	6	6	7	8	9	10	10	11	11	11	11	11	11	11	11	11	11	13	15	15	15	15	15	15	15	15	15	15	15	16	16	16	16	16	16	16	17	17
7	0.777507	NUM_TRUE_POSITIVES	3	3	3	3	3	3	5	8	8	8	8	9	11	11	12	12	12	12	12	12	13	13	14	14	15	16	16	16	16	16	16	16	16	16	16	16	16	16	16	16	17	17	18	19	19	19	19
7	0.793601	NUM_TRUE_POSITIVES	3	6	10	10	13	13	13	13	13	14	14	15	16	17	18	19	21	21	21	21	21	21	21	23	25	25	25	25	25	25	25	26	26	26	27	27	27	27	27	28	28	28	28	28	29	29	29
7	0.794297	NUM_TRUE_POSITIVES	6	7	8	8	8	8	9	10	10	10	10	10	11	12	13	15	15	16	16	17	17	17	18	18	19	19	20	20	21	21	22	22	22	23	23	23	23	23	23	23	23	23	23	24	24	24	24
7	0.779503	NUM_TRUE_POSITIVES	2	4	4	6	8	10	12	14	14	15	15	16	17	17	17	17	17	17	18	19	20	20	20	20	21	21	21	22	22	23	23	23	23	23	23	23	23	23	23	23	23	24	24	24	24	24	25
7	0.777665	NUM_TRUE_POSITIVES	3	3	4	5	6	7	9	9	9	10	10	11	11	12	12	13	13	14	14	15	15	16	16	17	17	17	18	18	18	19	19	20	21	22	22	23	23	24	24	25	25	26	26	27	27	28	28
7	0.766197	NUM_TRUE_POSITIVES	6	6	6	6	6	6	7	9	11	12	13	13	14	15	15	16	18	18	19	20	21	22	22	22	22	22	22	22	22	22	23	24	24	24	24	25	25	25	25	25	25	25	25	25	25	25	25
7	0.773768	NUM_TRUE_POSITIVES	2	2	5	9	9	9	9	10	11	12	14	17	17	17	17	17	17	17	17	17	18	19	19	19	19	19	20	20	20	20	21	21	21	21	22	22	22	22	23	23	23	23	23	24	24	25	25
7	0.789324	NUM_TRUE_POSITIVES	0	1	1	3	5	6	7	8	10	12	12	12	12	12	13	13	13	13	13	13	13	16	19	19	19	19	19	19	20	21	22	23	24	25	25	25	25	25	25	25	25	26	26	26	26	26	26
7	0.775416	NUM_TRUE_POSITIVES	3	6	6	6	10	10	11	11	12	14	17	17	18	18	18	18	18	18	19	19	19	20	20	20	21	21	22	22	22	22	22	22	22	22	22	22	22	23	23	23	23	23	23	23	24	24	24
7	0.779946	NUM_TRUE_POSITIVES	3	5	5	5	6	8	10	10	10	10	10	11	12	12	13	13	13	14	14	15	15	16	17	17	18	18	19	19	20	21	21	21	21	21	21	22	22	22	22	22	22	22	23	23	23	24	24
7	0.798701	NUM_TRUE_POSITIVES	1	6	6	6	6	6	6	6	8	8	8	9	10	12	12	12	12	13	13	13	14	14	14	14	15	15	15	16	16	16	17	18	19	19	20	21	22	23	23	23	24	24	24	25	25	26	26
7	0.785173	NUM_TRUE_POSITIVES	5	5	5	6	8	11	12	13	14	15	15	15	15	15	15	16	17	18	18	18	18	19	19	19	19	19	19	19	19	19	19	19	19	19	20	20	20	20	21	22	23	23	23	23	23	23	24
7	0.768383	NUM_TRUE_POSITIVES	1	1	1	4	5	6	7	8	9	9	10	11	12	12	12	13	13	14	15	15	16	16	17	18	18	18	18	18	18	18	18	18	18	18	18	18	18	18	18	18	19	19	19	19	19	20	20
7	0.778045	NUM_TRUE_POSITIVES	2	4	6	9	9	9	11	13	13	13	13	13	13	13	13	13	14	14	14	14	15	15	15	15	16	16	16	16	17	19	19	19	19	19	20	20	20	21	21	21	21	21	21	21	21	21	21
7	0.772565	NUM_TRUE_POSITIVES	1	2	4	4	4	5	7	9	9	11	15	15	15	15	15	15	15	15	16	17	17	17	17	17	17	17	17	18	18	19	20	21	22	22	22	22	22	22	22	23	23	23	23	23	23	23	23
7	0.781118	NUM_TRUE_POSITIVES	0	2	3	4	4	4	5	8	8	8	8	9	11	13	14	15	16	17	17	17	17	17	17	17	17	17	17	17	17	17	17	18	18	18	18	19	20	20	20	20	20	20	20	20	20	20	20
7	0.762902	NUM_TRUE_POSITIVES	0	6	6	6	6	8	11	11	12	13	13	13	13	13	14	15	16	18	18	18	18	18	18	18	18	18	18	18	18	18	19	19	19	19	19	19	19	19	19	19	19	19	19	19	19	19	19
7	0.762807	NUM_TRUE_POSITIVES	0	3	7	7	8	8	9	12	15	15	15	15	15	15	15	15	15	15	15	15	16	16	16	16	17	18	19	19	19	19	19	19	19	20	20	20	20	20	20	21	21	21	21	21	22	22	22
7	0.706384	NUM_TRUE_POSITIVES	2	5	7	7	7	7	8	9	11	13	13	13	13	13	13	13	13	13	13	14	14	14	14	15	15	15	16	16	17	17	17	17	17	17	17	17	17	17	18	18	18	19	20	21	21	21	21
7	0.78039	NUM_TRUE_POSITIVES	3	5	7	9	9	9	10	10	11	12	12	12	12	12	12	12	13	14	15	17	17	17	17	17	18	18	18	19	19	19	20	20	20	20	21	21	21	22	22	22	23	23	23	23	23	23	23
7	0.741106	NUM_TRUE_POSITIVES	2	5	7	7	7	7	7	8	9	10	11	11	12	14	16	16	16	16	16	16	16	16	16	16	17	17	18	18	19	20	20	20	20	20	20	20	20	20	20	21	21	21	21	21	21	21	21
7	0.775036	NUM_TRUE_POSITIVES	4	5	6	6	6	6	7	8	9	9	12	12	13	14	15	16	17	19	19	19	19	19	19	19	19	19	19	19	19	19	20	20	20	20	20	20	20	21	21	21	21	22	22	22	23	23	23
7	0.745351	NUM_TRUE_POSITIVES	0	1	2	4	5	6	7	8	9	9	11	13	13	13	13	13	13	13	13	13	14	14	14	14	14	14	14	14	14	14	14	14	14	14	15	15	15	16	17	18	18	19	20	21	22	23	23
7	0.785585	NUM_TRUE_POSITIVES	4	5	6	7	9	9	10	11	13	13	13	14	17	17	17	17	17	17	17	17	17	17	17	17	17	17	17	17	17	18	19	20	20	20	21	21	22	22	23	23	23	23	23	23	23	23	23
7	0.760684	NUM_TRUE_POSITIVES	1	4	4	5	5	6	6	7	8	8	8	10	12	15	15	16	16	16	16	16	16	17	17	17	18	18	18	18	18	18	18	18	18	18	18	18	18	19	19	19	19	19	19	20	20	20	20
7	0.781784	NUM_TRUE_POSITIVES	3	4	5	5	5	5	5	6	6	8	10	12	14	14	14	15	15	16	17	17	17	17	17	18	18	18	18	18	18	18	19	19	19	19	19	19	20	20	20	21	21	21	22	22	22	23	23
7	0.766228	NUM_TRUE_POSITIVES	0	3	4	4	4	7	7	7	8	8	8	9	11	12	14	15	15	15	15	15	15	15	15	15	15	16	16	16	16	17	17	18	19	20	20	20	21	22	23	24	24	24	24	24	24	24	25
7	0.785459	NUM_TRUE_POSITIVES	1	2	3	4	4	4	4	4	5	6	8	9	11	14	14	15	16	16	16	16	17	17	18	18	18	18	19	19	19	20	20	20	21	22	23	24	24	24	24	24	24	24	24	24	24	24	24
7	0.797814	NUM_TRUE_POSITIVES	1	2	5	5	5	5	5	7	9	11	13	15	15	15	15	16	17	18	19	20	22	22	22	22	22	22	22	22	22	22	22	22	23	23	23	23	23	23	24	24	24	24	24	24	24	24	24
7	0.753715	NUM_TRUE_POSITIVES	4	4	4	4	4	8	8	8	9	11	11	11	11	11	11	11	11	11	11	11	12	12	12	13	13	13	13	13	13	14	15	16	17	17	17	17	18	18	18	19	19	20	21	21	21	21	21
7	0.749216	NUM_TRUE_POSITIVES	4	4	4	4	6	6	6	6	6	6	6	6	7	8	10	10	10	10	11	11	12	13	15	15	15	16	17	18	18	18	18	18	18	19	19	19	19	19	19	20	20	21	21	21	21	21	21
7	0.800792	NUM_TRUE_POSITIVES	3	5	6	7	8	9	10	13	13	13	14	15	16	18	19	21	21	21	21	21	21	21	21	21	21	21	21	21	21	21	22	22	22	23	23	23	24	24	24	25	25	25	26	26	26	27	27
7	0.771773	NUM_TRUE_POSITIVES	4	4	4	5	7	7	12	13	13	13	13	14	14	15	16	16	16	16	16	17	19	19	19	19	19	19	19	19	19	19	19	19	19	19	19	19	19	19	19	19	19	19	19	19	19	19	20
7	0.763884	NUM_TRUE_POSITIVES	0	2	4	4	5	5	5	5	6	6	6	7	8	10	11	12	12	12	14	16	16	16	16	17	18	19	19	19	19	19	21	21	21	21	21	21	21	21	21	21	22	22	22	22	22	22	23
7	0.737969	NUM_TRUE_POSITIVES	1	3	5	5	6	6	7	7	7	7	8	10	12	12	13	13	14	15	15	16	16	17	17	18	18	18	18	18	19	19	19	19	20	20	20	20	20	20	21	21	21	21	22	22	23	23	23
7	0.76211	NUM_TRUE_POSITIVES	3	4	5	6	6	7	9	10	11	12	12	12	12	12	12	13	14	14	14	14	17	17	17	18	18	18	19	19	19	19	19	19	19	19	19	19	19	20	20	20	21	21	21	22	22	22	23
7	0.77456	NUM_TRUE_POSITIVES	3	3	4	10	10	11	12	13	14	14	14	15	15	15	18	18	18	18	18	18	18	18	18	18	18	18	19	19	19	19	19	20	20	20	20	20	20	20	20	20	20	20	20	20	20	20	20
7	0.767717	NUM_TRUE_POSITIVES	1	3	3	3	3	3	3	3	4	6	8	9	10	10	11	12	13	13	13	13	13	13	13	14	14	14	14	15	15	15	16	16	16	17	17	17	18	18	18	19	19	19	19	19	19	19	19
7	0.805101	NUM_TRUE_POSITIVES	3	6	10	10	10	10	10	10	10	11	11	12	14	14	15	16	18	18	19	20	21	22	22	22	22	22	22	22	23	23	23	23	24	24	24	24	25	25	25	25	26	26	26	26	27	27	27
7	0.725582	NUM_TRUE_POSITIVES	0	6	6	6	8	10	11	12	12	12	13	14	14	14	14	14	14	14	14	15	18	21	21	21	21	21	21	21	21	21	22	22	22	22	22	22	22	22	22	22	22	22	23	23	24	24	25
7	0.724473	NUM_TRUE_POSITIVES	1	4	4	4	5	7	9	10	12	12	12	12	12	12	12	12	12	13	13	13	13	13	13	13	14	14	14	14	15	15	15	15	15	15	15	15	15	15	15	16	16	16	16	16	16	17	17
7	0.707397	NUM_TRUE_POSITIVES	0	0	0	2	4	7	7	7	7	8	9	10	10	10	10	10	10	10	10	10	10	10	11	11	12	12	13	13	14	14	14	14	14	14	14	14	14	15	15	15	16	16	17	17	17	17	17
7	0.752511	NUM_TRUE_POSITIVES	0	7	10	10	12	14	14	14	14	14	14	14	14	14	14	14	14	15	15	15	16	17	18	19	19	19	19	19	19	19	19	19	19	19	19	20	20	20	20	21	21	22	22	22	22	23	23
7	0.772216	NUM_TRUE_POSITIVES	3	3	5	5	5	5	7	9	10	10	14	14	14	14	14	15	15	15	16	18	20	20	20	20	20	20	20	20	20	20	20	21	21	21	21	21	21	21	21	21	21	22	23	24	24	24	24
7	0.797275	NUM_TRUE_POSITIVES	5	5	6	6	7	9	9	10	11	12	13	15	15	15	15	15	15	15	16	16	16	17	17	18	18	19	19	20	21	21	21	21	21	21	21	21	21	22	22	22	23	23	23	24	24	24	25
7	0.738761	NUM_TRUE_POSITIVES	5	5	5	6	10	10	11	11	11	11	11	12	12	12	12	12	13	15	17	19	19	19	19	19	19	19	19	19	19	19	19	19	19	19	19	19	19	19	19	20	20	20	21	21	21	21	21
7	0.781182	NUM_TRUE_POSITIVES	6	7	7	7	9	10	10	10	11	13	13	14	14	14	14	14	15	16	18	18	19	19	19	19	19	19	19	19	19	19	19	19	19	19	20	20	21	22	22	22	22	22	23	23	23	23	24
7	0.776651	NUM_TRUE_POSITIVES	2	2	2	3	3	3	6	7	10	11	12	13	14	14	14	14	14	15	16	17	17	17	18	18	18	18	18	18	18	18	18	18	18	18	18	18	18	18	18	18	18	18	18	19	19	19	19
7	0.752321	NUM_TRUE_POSITIVES	1	1	5	5	9	9	10	11	12	12	12	12	12	13	13	13	15	15	16	16	16	16	16	16	16	17	17	17	17	17	17	17	18	18	19	19	20	20	20	20	20	20	20	20	21	21	21
7	0.784318	NUM_TRUE_POSITIVES	2	4	7	7	7	7	7	8	10	12	12	13	13	13	13	13	13	14	15	15	15	15	16	16	16	16	17	17	17	17	18	18	19	19	20	20	21	22	22	23	23	24	24	24	24	24	25
7	0.777253	NUM_TRUE_POSITIVES	3	4	6	7	10	14	14	14	15	16	16	16	16	16	16	16	17	18	19	19	19	19	19	19	19	19	19	20	20	20	20	20	20	21	22	23	24	25	25	25	25	26	26	26	26	26	26
7	0.791668	NUM_TRUE_POSITIVES	0	4	6	7	7	7	8	8	9	10	10	11	11	12	14	16	16	16	17	17	18	18	18	18	18	18	19	19	19	20	20	20	21	21	21	21	22	22	23	23	24	24	25	26	28	28	28
7	0.782861	NUM_TRUE_POSITIVES	1	5	5	5	6	6	6	9	12	12	13	13	13	14	15	17	18	19	19	19	19	19	19	20	20	20	20	20	20	20	20	20	20	21	21	21	21	21	21	21	21	21	21	21	21	21	21
7	0.7361	NUM_TRUE_POSITIVES	0	0	0	1	2	2	2	4	6	6	7	9	11	14	14	14	14	14	14	14	14	14	14	16	18	18	18	19	19	19	20	20	21	21	21	21	22	22	22	22	22	23	23	23	23	23	24
7	0.77624	NUM_TRUE_POSITIVES	3	3	3	3	4	5	6	7	9	9	9	9	9	9	10	10	10	10	10	11	11	11	11	11	11	12	14	14	15	16	16	16	16	17	17	17	17	17	17	17	17	18	18	18	19	19	20
7	0.71348	NUM_TRUE_POSITIVES	1	3	3	4	7	7	7	7	7	7	7	7	7	7	7	8	8	8	8	8	8	8	8	8	8	8	9	9	10	11	12	13	14	14	14	14	14	14	16	16	16	16	16	16	17	17	17
7	0.796705	NUM_TRUE_POSITIVES	3	4	4	5	5	8	11	11	12	12	13	13	13	13	14	15	15	16	17	17	17	18	18	18	18	18	18	18	19	19	19	19	19	19	19	19	19	19	20	20	20	20	20	20	20	20	21
7	0.759797	NUM_TRUE_POSITIVES	2	2	2	3	5	5	5	5	6	7	8	9	10	10	11	11	12	13	14	15	15	15	15	15	15	15	16	17	18	19	20	20	20	20	20	20	20	20	20	21	21	21	21	21	21	22	22
7	0.787074	NUM_TRUE_POSITIVES	5	5	5	5	6	9	10	11	11	12	13	13	14	14	15	16	17	17	17	18	18	18	19	19	19	19	19	19	19	19	19	19	19	20	20	20	20	21	21	21	22	22	23	23	23	23	23
7	0.777032	NUM_TRUE_POSITIVES	2	3	4	5	6	6	8	9	10	13	13	14	14	14	14	14	14	14	14	14	14	15	15	15	15	15	15	15	15	15	15	15	15	15	18	18	19	20	20	21	22	23	23	23	24	24	25
7	0.757358	NUM_TRUE_POSITIVES	3	4	5	5	7	8	10	11	12	12	12	12	13	13	14	15	15	16	17	17	17	17	17	17	17	17	17	17	17	17	17	18	18	19	19	20	20	21	21	22	22	23	23	24	24	25	26
7	0.779249	NUM_TRUE_POSITIVES	4	5	10	10	10	10	10	11	13	13	13	13	13	14	15	16	17	17	17	17	17	18	19	19	19	19	19	19	20	20	21	22	22	22	22	22	23	23	23	23	23	24	24	24	24	25	25
7	0.712118	NUM_TRUE_POSITIVES	2	4	7	7	7	7	7	8	10	10	10	10	10	10	11	11	11	11	12	13	14	15	16	16	16	16	16	17	17	17	17	17	18	18	18	18	19	19	19	20	20	20	20	20	20	20	20
7	0.763504	NUM_TRUE_POSITIVES	1	2	2	3	5	6	7	8	9	9	9	9	9	10	11	12	12	13	14	15	16	17	17	17	17	17	17	17	17	17	17	17	17	17	17	17	18	18	18	19	19	19	19	19	20	20	20
7	0.74798	NUM_TRUE_POSITIVES	1	1	2	3	5	5	6	10	10	10	10	11	12	13	15	15	15	15	16	16	16	16	17	17	18	18	18	18	18	18	18	18	18	18	18	18	18	18	18	18	19	19	19	19	19	20	20
7	0.751243	NUM_TRUE_POSITIVES	1	4	7	7	7	8	8	9	10	12	12	13	14	18	18	18	18	18	18	18	18	18	18	18	19	19	19	20	20	21	21	21	21	21	21	21	21	21	21	21	21	22	22	22	23	23	23
7	0.75929	NUM_TRUE_POSITIVES	1	3	6	7	8	10	10	10	10	10	11	13	14	14	14	15	16	17	17	18	18	19	20	20	21	22	22	22	22	23	23	23	23	24	24	24	25	25	25	25	26	26	26	27	27	27	27
7	0.744052	NUM_TRUE_POSITIVES	4	4	6	9	9	10	11	12	14	14	16	16	16	16	16	16	16	16	16	16	16	16	16	16	16	17	17	18	18	19	19	20	20	21	21	21	21	21	21	21	21	22	22	22	22	22	22
7	0.768161	NUM_TRUE_POSITIVES	3	5	5	7	10	11	11	11	12	13	13	13	13	13	13	13	13	14	14	15	15	16	16	17	17	18	18	19	19	19	19	19	19	19	19	19	19	19	19	19	19	19	19	19	19	19	19
7	0.748582	NUM_TRUE_POSITIVES	3	3	3	3	3	4	5	6	6	7	8	10	12	12	12	12	13	13	13	13	13	13	13	14	14	14	14	15	15	16	16	16	17	17	18	18	19	19	20	20	21	21	22	22	23	23	23
7	0.793759	NUM_TRUE_POSITIVES	1	2	4	6	6	6	9	12	12	12	13	15	15	15	15	16	17	17	17	17	18	18	19	20	20	21	21	22	23	23	23	23	23	23	23	23	23	24	24	24	24	24	24	25	25	25	25
7	0.775352	NUM_TRUE_POSITIVES	1	2	2	3	4	7	7	7	8	9	10	10	10	10	10	11	11	11	12	14	15	17	17	17	18	18	18	18	18	18	18	18	18	18	18	18	18	18	18	18	18	18	19	19	19	20	20
7	0.794646	NUM_TRUE_POSITIVES	1	5	5	5	5	7	7	7	8	9	11	11	11	11	11	11	12	12	12	12	12	12	12	13	15	17	17	18	19	20	21	21	22	23	24	25	26	26	26	26	26	26	26	26	26	26	26
7	0.791034	NUM_TRUE_POSITIVES	2	4	4	4	5	7	9	9	9	9	11	13	13	14	14	15	15	15	15	16	16	17	17	17	17	18	18	20	22	22	22	22	22	22	22	22	22	22	23	23	23	23	23	24	24	24	24
7	0.770632	NUM_TRUE_POSITIVES	0	1	2	2	2	3	3	4	5	6	8	8	8	8	8	9	9	9	10	11	13	13	13	13	13	13	14	14	14	15	20	20	20	21	21	22	23	23	24	24	25	25	26	26	26	26	26
7	0.774022	NUM_TRUE_POSITIVES	1	1	1	1	2	3	5	5	5	6	7	8	9	10	11	11	11	11	11	12	12	12	13	13	14	14	16	19	19	19	19	19	20	20	20	20	21	21	21	21	21	21	22	22	22	23	23
7	0.679518	NUM_TRUE_POSITIVES	1	3	6	7	7	7	7	7	7	7	7	7	7	7	7	7	7	7	7	7	7	7	7	7	7	7	7	7	7	7	8	8	8	8	8	8	9	9	9	10	10	10	10	10	10	10	11
7	0.78774	NUM_TRUE_POSITIVES	3	3	3	3	3	5	5	5	5	6	7	9	11	13	13	13	13	13	14	14	14	14	14	14	14	14	14	15	15	15	16	16	17	18	18	19	20	20	21	22	22	22	22	23	23	23	23
7	0.733407	NUM_TRUE_POSITIVES	1	3	3	5	6	7	7	8	9	10	11	13	13	13	13	14	14	14	14	14	14	15	15	15	15	15	16	16	16	16	16	16	16	16	16	16	17	17	17	17	17	18	18	18	18	18	18
7	0.752796	NUM_TRUE_POSITIVES	2	4	6	6	7	7	8	8	9	9	10	11	11	11	12	13	14	14	14	15	15	16	16	17	18	18	18	19	20	21	22	22	22	22	22	22	22	22	22	22	22	22	22	22	22	22	22
7	0.755837	NUM_TRUE_POSITIVES	3	3	4	4	4	6	10	11	11	11	12	12	12	12	13	13	13	14	15	15	16	16	16	16	17	17	17	17	17	18	18	19	19	20	20	21	21	22	22	23	23	24	24	25	26	26	26
7	0.687153	NUM_TRUE_POSITIVES	3	3	3	5	5	7	9	11	13	13	13	13	14	14	14	14	14	14	14	15	15	15	15	15	15	15	15	15	16	16	16	16	17	17	17	17	17	18	18	18	19	19	19	20	20	20	21
7	0.766925	NUM_TRUE_POSITIVES	4	4	4	4	4	6	8	8	8	9	11	13	13	14	15	15	15	15	15	15	15	15	15	15	15	16	16	16	17	17	17	17	17	17	18	18	18	18	18	19	19	19	19	19	19	20	20
7	0.782544	NUM_TRUE_POSITIVES	1	1	2	2	2	2	2	2	3	4	5	6	10	10	10	10	10	10	11	12	13	13	14	14	15	15	16	16	17	17	17	17	18	19	19	19	20	20	20	21	21	22	22	22	23	23	23
7	0.758023	NUM_TRUE_POSITIVES	4	4	5	5	5	6	6	6	7	7	8	8	8	8	11	11	11	11	11	15	15	15	15	15	15	15	15	15	15	15	15	15	15	15	15	15	15	15	15	16	16	16	16	16	16	17	18
7	0.755457	NUM_TRUE_POSITIVES	0	0	2	2	2	2	2	2	3	5	6	8	8	9	10	11	11	11	11	12	13	14	16	17	18	19	19	19	19	19	19	19	20	20	20	20	20	20	20	20	20	20	20	20	20	20	20
7	0.784096	NUM_TRUE_POSITIVES	3	6	7	7	7	7	7	8	10	12	15	15	15	15	15	16	16	19	19	19	20	21	22	22	22	22	22	23	23	23	23	23	24	24	24	24	25	25	25	25	25	25	25	25	25	25	25
[truncated: 488 more columns]
