# Supplementary material for: Genome-wide computational identification of functional RNA elements in Trypanosoma brucei
Source: BMC Genomics. 2009 Aug 4;10:355. doi: 10.1186/1471-2164-10-355 (PMC2907701; doi:10.1186/1471-2164-10-355)
Supplement: Additional file 6 — Function prediction using regulatory motifs. This ZIP compressed file should be unpacked before viewing its contents. The results for prediction of each pathway are presented in a separate folder, named after the accession number of that pathway in KEGG database. Each folder contains several files named "validation.N.out", each of which represents the results of a hundred times two-fold cross-validation for that pathway, using N predicted motifs. Each cross-validation is shown in one row; plotting each row against the number of false positives will result in the ROC curve associated with the corresponding cross-validation experiment. The trained network is stored in "total.out", in which motifs are ordered according to their prediction power. L(α|MOTIF): the likelihood of being in pathway α given that the indicated motif is present in the indicated location of an mRNA; L(α|MOTIF): the likelihood of being in pathway α given that the indicated motif is NOT present in the indicated location of an mRNA. [file 1471-2164-10-355-S6.zip › tbr_KEGG_predict/002.tbr00562/validation.008.out]

Current time: Tue Feb 03 11:57:17 2009
This cluster: tbr00562
A 2-fold validation was used.
************************ VALIDATION ***********************
NUM_CLASSIFIERS	AUC	NUM_FALSE_POSITIVES	1	2	3	4	5	6	7	8	9	10	11	12	13	14	15	16	17	18	19	20	21	22	23	24	25	26	27	28	29	30	31	32	33	34	35	36	37	38	39	40	41	42	43	44	45	46	47
8	0.737874	NUM_TRUE_POSITIVES	5	5	6	6	7	7	7	7	7	7	8	9	10	10	11	11	12	12	13	14	16	16	16	16	16	16	16	16	16	16	16	16	16	16	17	17	17	17	17	17	17	17	17	17	17	17	17
8	0.763029	NUM_TRUE_POSITIVES	2	4	4	7	7	7	7	8	9	10	11	12	13	14	14	15	16	18	18	18	18	18	19	19	19	20	20	20	21	21	22	22	23	23	24	25	26	27	27	27	27	27	27	27	27	27	27
8	0.787803	NUM_TRUE_POSITIVES	4	4	4	5	6	6	7	8	9	9	10	12	14	14	15	17	17	17	17	17	18	19	19	19	19	19	19	20	20	20	20	20	20	21	21	21	21	21	21	22	22	22	22	22	22	23	23
8	0.772216	NUM_TRUE_POSITIVES	3	4	7	8	9	9	11	13	14	14	14	14	15	15	16	17	17	17	18	18	19	19	20	20	20	20	20	20	21	22	22	22	23	24	24	24	24	24	24	24	24	25	25	25	25	25	25
8	0.78454	NUM_TRUE_POSITIVES	3	4	4	4	4	5	5	5	6	6	6	6	6	8	8	9	9	9	10	11	12	12	13	14	15	15	16	17	18	18	18	18	18	18	18	18	18	18	18	18	19	19	19	20	20	20	21
8	0.757991	NUM_TRUE_POSITIVES	0	1	7	8	9	10	11	11	11	11	12	12	12	13	14	15	15	15	15	15	15	15	15	16	16	16	16	17	18	18	19	20	21	21	21	21	21	22	22	23	23	24	24	25	25	26	26
8	0.751909	NUM_TRUE_POSITIVES	3	4	8	8	9	9	9	9	10	10	11	11	11	12	12	14	14	14	14	15	15	16	16	17	18	19	19	20	20	21	21	22	22	23	23	24	24	25	25	26	27	27	27	27	27	27	27
8	0.783558	NUM_TRUE_POSITIVES	2	5	6	6	6	10	10	10	11	14	14	14	15	15	15	16	16	17	17	17	17	17	17	17	17	17	17	17	17	20	20	20	21	22	23	23	23	23	23	23	23	23	23	24	24	24	24
8	0.778235	NUM_TRUE_POSITIVES	1	2	2	2	2	4	7	10	10	10	10	10	10	10	13	13	13	13	13	13	14	14	14	14	14	14	14	14	15	15	15	16	16	16	17	17	17	17	17	17	17	17	17	17	17	17	18
8	0.769682	NUM_TRUE_POSITIVES	2	2	2	5	5	5	5	5	5	5	5	5	5	6	7	9	9	11	14	14	14	14	14	14	15	15	15	15	15	18	18	18	18	18	19	20	20	20	20	20	20	20	20	21	22	22	23
8	0.778869	NUM_TRUE_POSITIVES	2	3	4	4	4	8	10	12	12	12	13	13	14	14	14	14	14	14	14	14	14	15	15	15	15	16	16	16	17	17	17	17	17	17	18	18	18	18	19	19	19	20	20	20	21	21	21
8	0.78001	NUM_TRUE_POSITIVES	3	7	8	9	10	10	11	12	13	15	15	15	15	16	16	18	18	18	18	18	20	20	20	20	20	20	20	20	20	20	21	21	21	21	21	21	21	21	21	21	22	22	22	22	22	23	23
8	0.756439	NUM_TRUE_POSITIVES	2	3	4	4	4	4	5	5	6	8	8	8	9	10	10	10	10	10	10	10	10	10	10	10	10	10	11	12	13	14	14	14	14	14	14	14	14	14	14	14	14	14	14	14	15	15	15
8	0.793284	NUM_TRUE_POSITIVES	1	3	3	3	3	3	3	3	3	5	7	9	10	10	10	14	14	14	14	15	15	15	15	16	16	17	18	18	19	20	20	20	20	21	22	22	22	22	22	22	22	22	22	22	22	22	22
8	0.79265	NUM_TRUE_POSITIVES	3	6	10	10	13	13	13	14	14	14	14	16	16	17	18	19	20	22	22	22	22	22	22	22	23	24	24	25	25	25	25	25	25	25	26	26	26	26	27	27	27	27	27	28	28	28	29
8	0.79905	NUM_TRUE_POSITIVES	6	7	9	9	10	10	10	10	10	10	12	12	12	12	13	13	14	14	15	16	17	22	23	23	23	23	23	23	23	23	23	24	24	24	25	26	28	28	28	28	28	28	28	28	28	29	29
8	0.784033	NUM_TRUE_POSITIVES	3	6	6	9	10	11	13	15	17	17	17	18	18	19	19	19	19	20	20	20	21	22	22	22	22	22	22	23	23	23	23	23	23	23	24	24	24	24	24	24	24	24	24	24	24	24	25
8	0.777633	NUM_TRUE_POSITIVES	3	3	4	5	6	7	8	9	9	10	11	11	12	13	13	14	15	15	16	17	17	18	18	19	19	20	20	20	20	20	21	21	22	22	22	22	23	23	24	25	26	26	26	26	26	26	26
8	0.791098	NUM_TRUE_POSITIVES	6	6	6	7	7	7	8	9	10	12	14	15	16	17	18	18	18	19	19	19	19	19	19	19	19	19	20	20	21	21	21	21	21	21	21	21	22	22	22	22	22	22	22	22	22	22	23
8	0.782227	NUM_TRUE_POSITIVES	2	4	6	9	9	11	12	13	13	14	14	14	15	15	16	17	17	17	17	17	17	17	18	18	21	21	21	21	21	21	22	22	22	22	22	22	22	22	22	22	22	23	23	24	24	25	25
8	0.786187	NUM_TRUE_POSITIVES	0	1	1	3	5	6	7	8	8	9	10	11	12	12	12	13	13	13	13	13	13	13	14	14	14	17	20	20	20	20	20	20	20	20	21	22	23	24	25	25	25	25	25	26	26	26	26
8	0.781498	NUM_TRUE_POSITIVES	5	9	9	9	9	9	12	12	13	13	14	16	18	18	18	19	19	19	19	19	20	20	20	21	21	21	22	22	22	23	23	24	24	24	24	24	24	24	24	24	24	24	24	24	24	24	25
8	0.790686	NUM_TRUE_POSITIVES	3	3	5	5	5	8	10	10	10	10	10	10	10	10	10	11	11	12	12	13	13	13	14	14	15	15	15	15	16	17	17	18	19	19	20	21	22	22	22	22	22	22	22	22	23	23	23
8	0.797307	NUM_TRUE_POSITIVES	1	6	6	6	6	6	6	6	8	8	8	10	12	12	12	12	12	12	13	13	13	14	14	14	15	15	16	16	17	17	18	18	19	19	19	20	21	22	22	22	22	23	23	24	24	25	25
8	0.783368	NUM_TRUE_POSITIVES	5	5	5	6	8	11	12	13	14	16	16	16	16	16	16	16	17	18	19	19	19	19	19	19	20	20	20	20	20	20	20	20	20	20	20	21	21	21	21	22	22	22	23	24	25	25	25
8	0.773071	NUM_TRUE_POSITIVES	1	1	1	4	4	5	6	8	10	10	11	12	12	12	13	14	15	17	17	17	17	17	18	18	18	18	18	18	18	18	18	18	18	18	18	18	18	18	19	19	19	19	19	19	19	19	19
8	0.764866	NUM_TRUE_POSITIVES	1	7	7	11	13	13	13	13	13	13	13	13	13	13	13	13	13	14	14	14	14	14	14	15	15	15	15	16	16	16	16	16	16	16	16	16	16	16	16	17	18	19	20	21	21	21	21
8	0.788658	NUM_TRUE_POSITIVES	3	3	4	6	6	6	6	6	7	8	10	10	11	16	16	17	17	17	17	17	17	17	17	17	17	17	18	18	19	20	21	22	22	23	23	23	23	23	23	23	23	24	24	24	24	24	24
8	0.779281	NUM_TRUE_POSITIVES	0	2	3	4	4	4	5	5	6	8	10	11	13	13	13	14	14	14	14	14	14	16	16	17	18	18	18	18	19	19	19	19	20	20	20	20	20	20	20	20	20	20	21	21	21	21	21
8	0.767211	NUM_TRUE_POSITIVES	0	4	6	6	6	6	7	10	11	11	12	14	14	14	14	14	14	14	14	14	14	14	14	14	15	15	16	16	17	17	18	18	18	18	18	19	19	19	19	19	19	19	19	19	19	19	19
8	0.772565	NUM_TRUE_POSITIVES	0	4	8	8	8	8	9	10	12	14	14	14	15	15	15	15	15	15	15	15	15	15	15	16	16	17	17	17	17	18	18	18	19	19	19	20	20	20	20	20	20	21	21	21	21	21	22
8	0.711421	NUM_TRUE_POSITIVES	1	5	7	7	7	8	8	10	13	13	13	13	13	13	13	13	13	13	13	13	14	14	14	15	15	15	16	17	17	17	17	17	17	17	17	17	17	17	17	17	17	18	18	18	19	19	20
8	0.784033	NUM_TRUE_POSITIVES	3	4	6	7	9	9	9	9	10	11	11	13	15	15	15	15	15	15	15	15	15	15	16	16	18	20	22	22	22	22	22	22	23	23	24	24	25	25	26	26	27	27	27	27	27	27	27
8	0.75495	NUM_TRUE_POSITIVES	3	6	7	8	8	8	8	8	9	11	11	11	12	13	15	17	17	17	17	17	17	17	17	17	17	18	19	19	19	20	20	21	21	21	21	21	21	21	21	21	22	22	22	22	23	23	23
8	0.781879	NUM_TRUE_POSITIVES	4	4	5	6	6	7	7	8	9	10	11	11	11	13	15	15	15	16	16	16	17	17	18	18	18	19	19	20	20	20	20	20	20	20	20	20	20	20	20	20	20	20	20	21	21	21	22
8	0.743577	NUM_TRUE_POSITIVES	1	1	2	4	5	6	9	9	9	9	9	13	13	13	13	13	13	13	13	13	13	14	14	14	14	14	14	14	14	14	14	14	15	15	15	15	15	16	16	17	18	18	19	20	21	21	21
8	0.799271	NUM_TRUE_POSITIVES	2	5	8	8	8	10	10	11	12	13	15	15	15	17	17	18	18	18	18	18	18	18	18	18	18	19	19	20	21	22	22	23	24	24	24	24	24	24	24	25	25	25	25	25	25	26	26
8	0.76493	NUM_TRUE_POSITIVES	1	4	5	5	6	6	6	6	8	8	8	10	12	15	16	16	16	16	16	16	17	17	17	18	18	18	18	18	18	18	18	18	18	19	19	19	19	19	20	20	21	22	22	22	23	23	24
8	0.790401	NUM_TRUE_POSITIVES	5	5	6	6	6	6	7	9	9	9	11	13	15	16	17	17	17	18	18	18	18	18	18	18	18	18	18	19	19	19	19	19	19	19	19	20	20	20	20	20	20	21	21	21	21	22	22
8	0.77304	NUM_TRUE_POSITIVES	3	4	4	5	6	6	9	9	9	10	10	11	13	14	16	18	18	18	18	18	18	18	19	19	20	20	21	22	22	22	22	23	23	23	23	24	26	26	26	26	26	26	26	26	26	26	26
8	0.777728	NUM_TRUE_POSITIVES	1	1	6	6	6	9	9	9	10	12	12	12	12	12	15	19	19	19	19	20	20	20	20	20	20	20	20	21	21	21	21	22	22	22	23	24	25	26	26	26	26	26	26	26	26	26	26
8	0.807762	NUM_TRUE_POSITIVES	1	3	6	6	6	6	8	8	10	12	15	15	15	15	16	17	18	19	20	21	23	23	23	23	23	23	23	23	23	23	24	24	25	25	25	25	25	25	25	25	25	25	25	25	25	26	26
8	0.754443	NUM_TRUE_POSITIVES	3	3	3	7	7	7	9	9	11	11	11	11	11	11	11	11	11	12	12	13	13	13	13	13	13	14	16	16	16	16	16	16	16	16	16	17	19	19	19	19	19	20	20	20	20	20	21
8	0.767527	NUM_TRUE_POSITIVES	0	6	6	6	8	8	8	8	8	8	8	10	12	12	13	13	15	15	15	15	17	17	18	20	20	20	21	21	22	23	24	25	25	25	25	25	25	25	25	25	26	26	26	26	26	27	27
8	0.809726	NUM_TRUE_POSITIVES	3	5	7	10	11	12	12	12	12	12	13	15	16	17	19	19	19	20	21	21	21	21	21	21	21	21	21	21	21	22	22	23	23	23	24	24	25	25	26	26	26	26	27	27	27	27	28
8	0.781182	NUM_TRUE_POSITIVES	7	7	7	7	8	8	12	12	13	13	13	13	13	13	14	14	16	17	19	19	19	19	19	19	19	19	19	19	19	19	19	19	19	19	19	19	19	19	19	19	19	20	20	20	20	21	21
8	0.775923	NUM_TRUE_POSITIVES	0	2	3	5	6	6	7	7	8	8	9	9	11	11	12	12	13	13	13	15	18	18	18	18	18	18	18	19	19	20	21	21	22	23	23	23	23	24	24	24	24	24	24	24	24	25	25
8	0.739522	NUM_TRUE_POSITIVES	1	2	4	6	6	7	8	8	8	8	9	9	10	11	13	13	14	14	15	15	16	16	16	16	17	17	17	17	18	18	18	19	19	19	20	20	20	20	20	21	21	21	21	21	21	21	21
8	0.767369	NUM_TRUE_POSITIVES	2	3	4	6	7	8	9	10	11	12	12	12	12	12	12	12	12	12	12	14	14	14	17	17	17	17	18	18	19	19	19	19	19	19	19	19	19	19	19	19	19	19	19	19	20	20	20
8	0.780928	NUM_TRUE_POSITIVES	5	5	6	6	9	12	15	15	15	16	17	17	17	17	17	19	19	19	19	19	19	19	20	20	20	20	20	20	20	20	20	20	20	21	21	21	21	21	21	21	21	21	21	21	21	21	21
8	0.773325	NUM_TRUE_POSITIVES	1	3	4	4	4	4	5	6	9	12	14	16	16	17	17	18	18	18	18	19	20	20	20	20	20	20	20	20	21	21	21	21	21	21	22	22	22	22	22	22	23	23	23	23	23	24	24
8	0.810866	NUM_TRUE_POSITIVES	2	6	6	7	8	11	11	11	12	12	13	14	15	17	17	17	17	18	18	18	18	19	19	20	20	21	22	22	22	22	22	22	22	22	23	24	25	25	25	25	25	26	26	26	26	27	27
8	0.727134	NUM_TRUE_POSITIVES	0	5	5	8	9	10	10	10	11	12	14	14	14	14	14	14	14	14	14	15	18	21	21	21	21	21	21	21	21	21	22	22	22	22	22	22	22	22	22	22	22	23	23	24	24	25	26
8	0.73309	NUM_TRUE_POSITIVES	1	3	5	5	5	5	9	12	12	14	15	16	16	16	16	16	16	16	16	16	16	16	16	16	17	17	17	17	17	17	18	18	18	18	18	18	18	18	18	18	18	18	18	18	19	19	19
8	0.718359	NUM_TRUE_POSITIVES	0	1	1	2	4	7	8	9	9	9	9	10	11	11	11	11	11	11	11	11	11	11	11	11	12	12	13	13	14	14	15	15	15	15	16	16	17	17	17	18	18	19	19	19	19	19	19
8	0.748519	NUM_TRUE_POSITIVES	1	10	12	12	13	14	15	15	15	15	15	15	15	15	15	15	15	15	15	15	15	16	17	18	19	19	19	19	19	19	19	19	19	20	20	20	20	20	21	21	21	21	21	21	22	22	23
8	0.773832	NUM_TRUE_POSITIVES	3	3	5	5	5	7	7	8	9	10	10	14	14	14	14	14	14	15	15	15	15	15	15	15	16	16	16	16	16	18	20	20	20	20	20	20	20	20	20	20	20	21	21	21	21	21	21
8	0.794709	NUM_TRUE_POSITIVES	5	5	6	7	8	8	8	9	10	11	12	13	14	15	15	15	15	15	15	16	16	17	18	19	20	21	21	21	21	21	21	21	21	21	22	22	22	23	23	23	24	24	24	25	25	25	26
8	0.763821	NUM_TRUE_POSITIVES	7	7	7	7	8	8	10	10	11	11	11	12	12	12	12	12	13	14	15	18	21	21	21	21	21	21	21	22	22	22	22	22	22	22	23	23	23	23	23	23	23	23	23	23	23	23	24
8	0.782797	NUM_TRUE_POSITIVES	5	6	7	7	7	8	9	9	11	12	14	14	14	14	14	15	16	17	17	18	18	18	19	19	19	19	19	19	19	19	19	20	21	22	22	22	22	23	23	23	24	24	24	24	24	24	24
8	0.784762	NUM_TRUE_POSITIVES	1	5	6	6	6	6	6	9	10	12	12	13	14	15	15	15	16	16	17	17	17	17	17	18	19	20	20	20	20	20	20	20	20	20	20	20	20	20	20	20	21	21	21	21	21	21	22
8	0.75004	NUM_TRUE_POSITIVES	1	2	6	6	10	10	11	12	13	13	13	13	13	13	14	14	14	14	14	14	14	14	15	16	16	17	17	17	17	17	17	17	18	18	18	18	18	18	18	18	18	18	18	19	19	19	20
8	0.788183	NUM_TRUE_POSITIVES	2	3	4	5	7	9	9	9	10	11	12	13	14	14	14	14	14	14	15	16	17	19	19	19	19	19	19	20	20	21	21	21	21	21	21	21	21	21	21	21	21	22	22	23	24	24	24
8	0.776556	NUM_TRUE_POSITIVES	1	4	5	7	9	10	11	13	13	14	14	14	14	15	15	16	16	16	16	16	16	17	18	19	19	19	20	21	21	21	21	21	21	21	22	22	22	22	23	24	25	25	25	25	25	26	26
8	0.793505	NUM_TRUE_POSITIVES	0	4	4	7	7	8	8	8	8	9	9	9	10	11	11	11	11	12	14	16	16	16	16	17	17	18	19	20	20	20	20	20	21	21	21	22	22	23	23	23	23	23	23	24	25	26	27
8	0.782227	NUM_TRUE_POSITIVES	1	5	5	6	6	6	6	9	13	13	14	14	14	14	14	14	15	16	17	17	18	19	19	19	19	19	19	20	20	20	20	20	20	20	20	21	21	21	21	21	21	22	22	22	22	22	22
8	0.744179	NUM_TRUE_POSITIVES	2	4	4	5	6	6	6	9	10	10	10	11	11	12	13	14	14	15	15	16	16	16	17	17	18	19	19	20	21	23	23	23	24	24	24	25	25	25	25	26	26	26	26	26	26	26	26
8	0.778742	NUM_TRUE_POSITIVES	3	3	3	4	5	6	7	8	9	11	13	13	14	14	14	15	15	15	15	15	15	15	15	15	16	16	16	16	16	17	17	17	17	18	20	20	20	20	20	20	20	20	21	21	21	22	22
8	0.711706	NUM_TRUE_POSITIVES	1	3	3	4	4	7	7	7	7	7	7	7	7	7	7	8	8	8	8	8	8	8	8	8	8	9	9	9	10	10	11	11	12	12	13	13	14	15	16	16	16	16	16	16	16	17	17
8	0.794456	NUM_TRUE_POSITIVES	4	4	4	5	5	7	10	12	12	12	13	13	13	14	14	15	16	16	17	18	18	18	18	18	18	18	19	19	19	20	20	20	20	20	20	20	20	20	20	20	21	21	21	22	22	22	23
8	0.760146	NUM_TRUE_POSITIVES	2	2	2	3	5	6	6	6	6	7	7	8	9	9	11	11	12	13	14	15	17	17	17	17	17	17	17	17	18	20	20	20	20	20	20	20	20	20	20	20	20	20	20	20	20	21	21
8	0.788246	NUM_TRUE_POSITIVES	7	7	7	7	8	10	14	15	15	15	16	17	17	19	19	19	19	19	20	20	20	20	21	21	21	21	22	22	22	22	22	22	22	23	23	23	23	23	24	24	24	24	24	25	25	25	25
8	0.779154	NUM_TRUE_POSITIVES	2	3	4	5	5	6	8	9	10	12	12	12	13	13	13	13	13	13	14	14	14	14	14	14	14	14	14	15	15	15	16	17	18	18	18	19	19	19	19	19	19	19	19	19	20	20	21
8	0.778869	NUM_TRUE_POSITIVES	2	3	3	5	6	6	7	7	9	11	12	12	12	12	12	13	14	15	16	17	17	17	17	17	17	17	17	18	18	18	19	19	20	20	21	21	21	21	21	22	22	22	23	23	23	24	24
8	0.783336	NUM_TRUE_POSITIVES	5	7	12	12	12	12	12	12	14	14	14	15	15	15	15	16	17	18	18	18	18	18	18	19	20	20	20	20	20	21	21	21	22	22	22	22	23	23	23	24	24	24	25	25	25	26	26
8	0.775511	NUM_TRUE_POSITIVES	2	5	8	8	9	9	9	9	9	10	10	11	12	12	12	12	12	13	13	14	14	15	15	15	16	17	18	19	21	21	22	22	22	22	22	22	22	23	23	23	23	23	23	23	23	24	24
8	0.769111	NUM_TRUE_POSITIVES	1	2	3	3	4	6	6	6	6	9	9	9	9	9	9	9	10	11	13	13	14	16	18	20	20	20	20	20	20	20	20	20	20	20	20	21	21	21	21	21	21	21	21	21	22	22	22
8	0.754316	NUM_TRUE_POSITIVES	1	2	2	4	5	7	9	11	11	11	12	14	15	17	17	17	17	17	17	17	17	18	18	18	18	19	20	20	20	20	21	21	22	22	22	22	22	22	22	22	22	22	23	23	23	24	24
8	0.779724	NUM_TRUE_POSITIVES	0	3	3	7	7	7	7	7	8	13	14	14	14	14	14	14	14	14	15	16	16	16	16	16	17	17	17	17	17	17	17	20	20	20	20	20	20	21	21	22	22	23	23	23	23	23	24
8	0.765531	NUM_TRUE_POSITIVES	1	3	8	10	11	12	14	14	14	14	14	15	16	16	17	18	20	20	20	21	21	21	22	22	23	24	25	27	27	27	27	27	27	27	27	28	28	28	28	28	29	29	29	29	29	30	30
8	0.749121	NUM_TRUE_POSITIVES	4	6	8	9	9	10	11	12	13	15	15	16	16	16	16	16	16	16	16	16	16	16	16	16	16	16	16	16	16	16	16	17	17	17	17	17	17	18	20	22	22	22	22	22	22	22	22
8	0.775511	NUM_TRUE_POSITIVES	3	5	5	7	10	11	11	11	11	11	11	12	13	13	13	13	13	13	13	14	14	15	15	16	16	17	17	18	18	19	19	19	19	19	19	19	19	19	19	19	19	19	19	19	19	19	19
8	0.75023	NUM_TRUE_POSITIVES	3	6	8	10	10	10	10	10	11	11	11	12	12	13	15	17	17	17	17	17	18	18	18	18	18	18	19	19	20	20	21	21	21	21	21	21	22	22	22	22	23	23	24	24	24	25	26
8	0.795185	NUM_TRUE_POSITIVES	1	2	4	6	6	6	9	12	12	12	12	12	13	14	14	15	16	16	16	16	16	16	16	17	18	18	19	20	20	21	22	23	23	23	23	23	23	23	23	23	23	24	24	24	24	25	25
8	0.786346	NUM_TRUE_POSITIVES	2	3	3	4	6	6	7	10	10	11	11	12	12	12	12	13	13	14	15	17	19	19	19	19	19	20	20	20	20	20	20	20	20	20	20	20	20	20	20	21	21	21	21	21	22	22	22
8	0.796674	NUM_TRUE_POSITIVES	1	3	5	5	5	5	5	7	7	9	11	11	11	11	11	12	12	12	12	12	12	12	13	15	17	17	18	19	20	21	22	22	22	22	23	23	23	23	23	23	23	23	23	23	24	24	26
8	0.788753	NUM_TRUE_POSITIVES	2	5	5	5	6	7	8	9	9	10	11	11	11	12	14	14	15	15	16	16	17	17	17	17	18	18	18	18	19	19	19	20	21	22	22	22	22	22	22	22	22	23	23	23	23	23	24
8	0.771519	NUM_TRUE_POSITIVES	0	1	3	4	7	7	8	8	8	9	10	11	12	12	12	12	13	13	13	15	17	17	17	17	17	17	17	18	18	18	19	19	19	19	19	19	19	21	23	23	24	24	25	25	26	26	27
8	0.776461	NUM_TRUE_POSITIVES	1	1	2	2	3	4	4	5	9	9	9	10	11	12	13	14	15	16	17	17	17	17	17	17	17	18	18	18	20	22	22	22	22	22	23	23	23	23	24	24	24	25	25	25	25	25	26
8	0.702899	NUM_TRUE_POSITIVES	1	4	8	12	12	12	12	12	13	13	13	14	14	14	16	16	16	16	16	16	16	16	16	16	16	16	16	16	16	16	16	16	16	16	16	16	16	16	16	16	16	16	16	16	16	16	17
8	0.789514	NUM_TRUE_POSITIVES	2	3	3	5	5	5	5	5	5	6	7	8	9	11	11	12	13	13	13	13	13	13	13	13	14	15	16	16	16	16	17	18	19	20	21	21	22	22	22	22	22	22	22	22	23	23	23
8	0.733692	NUM_TRUE_POSITIVES	1	3	3	5	5	5	6	7	8	9	10	11	13	13	13	13	13	13	13	14	14	14	14	15	15	15	15	16	16	16	17	17	17	17	17	17	17	17	17	18	18	18	18	18	19	19	19
8	0.762839	NUM_TRUE_POSITIVES	2	3	5	6	6	6	6	6	6	7	8	9	11	12	12	13	13	14	15	16	16	16	17	17	18	18	18	18	20	20	21	21	22	22	22	22	22	22	22	22	22	22	22	22	22	22	22
8	0.760304	NUM_TRUE_POSITIVES	1	3	6	7	7	11	16	16	16	17	17	17	17	17	18	18	18	19	20	20	20	20	20	20	20	21	22	23	23	23	25	25	25	25	25	26	27	28	28	28	28	28	29	29	29	29	30
8	0.701283	NUM_TRUE_POSITIVES	2	4	4	6	8	10	12	14	15	16	17	17	18	18	19	19	19	19	19	19	19	20	20	20	20	20	21	21	21	22	22	23	23	23	23	23	23	23	23	23	24	24	24	25	25	25	26
8	0.770981	NUM_TRUE_POSITIVES	3	4	4	4	5	8	11	14	14	14	14	14	14	14	14	14	14	14	14	14	15	15	15	15	15	15	15	15	16	16	17	17	18	19	19	19	19	19	19	19	20	20	20	20	20	20	20
8	0.785015	NUM_TRUE_POSITIVES	1	2	2	2	2	2	2	2	2	3	4	5	8	8	8	8	8	8	9	10	12	12	13	14	14	15	16	16	16	16	16	16	17	18	18	18	18	19	19	19	20	20	20	21	21	21	22
8	0.750166	NUM_TRUE_POSITIVES	4	4	4	5	6	6	6	6	6	7	7	7	7	8	8	8	8	9	9	9	9	9	9	9	9	9	10	10	10	11	11	11	12	12	16	16	16	16	16	17	18	18	18	18	18	18	18
8	0.757928	NUM_TRUE_POSITIVES	1	1	2	4	4	4	4	5	5	5	6	8	10	13	13	13	13	14	14	14	15	15	16	16	17	18	19	19	20	21	21	21	21	21	21	21	21	22	22	22	22	22	22	22	22	22	22
8	0.789482	NUM_TRUE_POSITIVES	4	8	9	9	9	9	10	10	11	13	16	16	17	17	17	18	18	20	20	21	21	22	22	23	24	25	25	25	25	25	25	25	25	26	26	26	26	26	26	27	28	28	28	28	28	28	28
[truncated: 488 more columns]
