# Supplementary material for: Genome-wide computational identification of functional RNA elements in Trypanosoma brucei
Source: BMC Genomics. 2009 Aug 4;10:355. doi: 10.1186/1471-2164-10-355 (PMC2907701; doi:10.1186/1471-2164-10-355)
Supplement: Additional file 6 — Function prediction using regulatory motifs. This ZIP compressed file should be unpacked before viewing its contents. The results for prediction of each pathway are presented in a separate folder, named after the accession number of that pathway in KEGG database. Each folder contains several files named "validation.N.out", each of which represents the results of a hundred times two-fold cross-validation for that pathway, using N predicted motifs. Each cross-validation is shown in one row; plotting each row against the number of false positives will result in the ROC curve associated with the corresponding cross-validation experiment. The trained network is stored in "total.out", in which motifs are ordered according to their prediction power. L(α|MOTIF): the likelihood of being in pathway α given that the indicated motif is present in the indicated location of an mRNA; L(α|MOTIF): the likelihood of being in pathway α given that the indicated motif is NOT present in the indicated location of an mRNA. [file 1471-2164-10-355-S6.zip › tbr_KEGG_predict/002.tbr00562/validation.009.out]

Current time: Tue Feb 03 11:57:17 2009
This cluster: tbr00562
A 2-fold validation was used.
************************ VALIDATION ***********************
NUM_CLASSIFIERS	AUC	NUM_FALSE_POSITIVES	1	2	3	4	5	6	7	8	9	10	11	12	13	14	15	16	17	18	19	20	21	22	23	24	25	26	27	28	29	30	31	32	33	34	35	36	37	38	39	40	41	42	43	44	45	46	47
9	0.745097	NUM_TRUE_POSITIVES	5	5	6	6	6	7	7	7	7	7	8	8	9	10	10	10	11	11	12	12	13	13	13	13	13	13	14	15	16	16	16	16	16	16	16	16	16	16	16	17	17	17	17	17	17	17	17
9	0.774465	NUM_TRUE_POSITIVES	3	5	6	7	7	8	8	8	9	10	11	13	14	14	15	16	17	18	18	18	18	18	18	19	20	20	20	20	21	21	22	23	23	24	25	26	26	26	26	26	27	27	27	27	27	27	27
9	0.788468	NUM_TRUE_POSITIVES	3	3	3	4	6	6	9	9	10	10	10	13	16	16	16	17	17	19	19	19	19	19	19	21	21	22	23	23	23	23	23	23	23	23	23	23	23	23	23	24	24	24	24	24	24	24	25
9	0.793759	NUM_TRUE_POSITIVES	3	4	6	8	10	12	13	14	15	17	19	19	19	20	20	20	20	21	22	22	22	23	23	23	24	24	25	25	25	25	25	25	26	26	26	26	27	28	28	28	28	28	28	28	28	28	28
9	0.778774	NUM_TRUE_POSITIVES	3	4	4	4	4	5	6	6	7	7	7	7	7	7	9	10	10	10	10	10	10	11	12	13	13	14	15	16	16	17	18	19	19	19	19	19	19	19	19	19	19	19	19	19	20	20	20
9	0.76173	NUM_TRUE_POSITIVES	0	1	9	9	12	12	12	12	12	12	12	13	13	13	13	14	14	14	15	15	15	16	16	17	17	17	18	18	19	19	20	22	22	22	22	22	22	23	23	23	24	24	24	25	25	25	26
9	0.752637	NUM_TRUE_POSITIVES	3	4	8	9	9	9	9	10	10	10	10	11	11	11	12	12	13	14	15	17	17	17	17	18	19	19	19	19	19	19	20	20	20	20	21	21	22	22	23	24	24	25	25	26	27	27	27
9	0.781942	NUM_TRUE_POSITIVES	2	4	6	6	6	10	10	10	11	11	14	14	15	15	15	15	16	17	18	18	18	18	19	19	19	19	19	19	19	19	19	19	21	21	21	22	23	23	23	23	23	23	23	23	23	23	24
9	0.773863	NUM_TRUE_POSITIVES	1	2	2	2	2	5	9	9	9	9	9	9	10	10	13	13	13	13	13	13	14	14	14	14	14	14	14	14	15	15	16	16	16	16	16	16	16	17	17	17	17	17	18	18	18	19	19
9	0.770379	NUM_TRUE_POSITIVES	3	5	5	5	7	8	8	9	9	9	10	10	10	10	11	12	13	15	15	15	15	15	16	16	16	19	19	19	19	19	19	19	19	19	19	19	19	19	19	19	20	20	22	22	22	23	23
9	0.788912	NUM_TRUE_POSITIVES	0	2	3	4	4	5	7	10	10	11	11	12	12	13	15	16	16	16	16	16	16	16	17	17	17	18	18	18	19	19	20	20	20	21	21	21	22	22	23	23	23	23	23	23	23	23	23
9	0.780928	NUM_TRUE_POSITIVES	2	7	8	9	10	10	10	11	12	14	14	15	16	18	18	18	18	18	20	20	20	20	20	20	20	20	21	21	21	21	21	21	21	21	21	21	21	21	21	22	22	22	22	23	23	23	23
9	0.768034	NUM_TRUE_POSITIVES	1	4	4	5	6	6	7	7	8	9	11	12	12	12	12	13	13	13	13	14	14	14	14	14	14	14	14	14	14	14	15	16	16	16	16	16	16	16	16	16	16	16	16	16	16	16	16
9	0.773483	NUM_TRUE_POSITIVES	1	3	3	3	3	3	3	4	5	5	6	6	8	8	10	12	13	14	15	15	15	15	15	16	17	18	18	18	18	18	19	19	19	20	20	20	20	20	20	20	20	20	20	20	20	21	21
9	0.793601	NUM_TRUE_POSITIVES	3	6	10	10	13	13	13	14	14	15	15	15	15	17	17	17	18	20	22	22	22	23	24	24	24	24	24	24	24	25	25	25	25	25	26	26	26	26	26	27	28	28	28	28	28	28	28
9	0.797212	NUM_TRUE_POSITIVES	6	7	9	9	10	10	10	10	10	12	12	12	12	13	13	14	14	14	15	16	16	20	20	20	20	20	20	20	20	20	20	20	21	22	23	25	25	26	27	27	27	27	28	28	28	29	29
9	0.784096	NUM_TRUE_POSITIVES	3	7	7	9	10	10	12	15	16	17	17	17	17	17	18	19	19	19	19	19	20	20	20	20	20	20	20	21	21	21	21	21	22	22	22	22	22	22	22	23	23	23	23	23	24	24	24
9	0.785744	NUM_TRUE_POSITIVES	4	5	5	6	7	8	8	9	9	10	11	12	12	13	14	15	15	16	17	18	18	18	18	18	19	20	21	22	22	22	22	22	22	23	23	24	24	25	25	26	26	27	28	28	28	29	29
9	0.789957	NUM_TRUE_POSITIVES	6	7	7	7	7	7	8	9	10	12	12	15	15	16	18	18	19	19	19	19	19	19	19	19	19	19	20	20	21	21	21	21	21	21	21	22	22	22	22	23	23	23	23	24	24	24	24
9	0.778362	NUM_TRUE_POSITIVES	2	4	6	8	8	12	12	13	13	13	14	17	17	17	17	17	17	18	18	18	18	18	18	18	18	19	19	19	20	21	22	22	22	22	22	22	22	22	22	22	23	23	23	24	24	25	25
9	0.785395	NUM_TRUE_POSITIVES	0	1	1	2	5	6	6	7	7	8	10	10	11	12	12	12	12	12	12	12	13	13	13	14	14	16	18	18	18	20	20	20	20	21	21	22	22	23	24	25	25	25	25	25	25	26	26
9	0.772976	NUM_TRUE_POSITIVES	5	9	9	9	9	9	11	12	12	13	14	15	15	15	15	15	18	18	18	19	19	19	19	19	20	20	21	21	21	22	22	23	23	24	24	24	24	24	24	24	24	24	24	24	24	24	24
9	0.793505	NUM_TRUE_POSITIVES	0	5	5	8	8	9	10	10	11	12	12	12	12	12	12	13	13	13	14	14	15	15	15	15	15	15	16	17	17	17	18	18	18	19	20	22	22	22	22	22	22	23	23	23	23	23	23
9	0.809916	NUM_TRUE_POSITIVES	2	5	6	6	6	6	6	6	6	9	10	10	12	14	16	17	17	17	17	17	18	19	19	20	21	21	21	21	21	21	21	21	21	21	21	22	23	24	25	26	26	26	27	27	27	28	28
9	0.780105	NUM_TRUE_POSITIVES	4	10	11	12	13	13	15	17	17	17	17	18	18	19	19	19	19	19	19	20	21	21	21	21	21	21	22	22	22	22	22	22	22	22	22	22	22	22	23	23	23	23	24	24	25	25	25
9	0.779122	NUM_TRUE_POSITIVES	1	1	1	3	4	4	5	5	6	9	11	12	12	12	12	13	14	15	17	17	17	17	17	18	18	18	18	18	18	18	18	18	18	18	19	19	19	19	19	19	19	19	19	20	20	21	21
9	0.766514	NUM_TRUE_POSITIVES	1	6	8	9	9	13	13	13	13	13	13	13	14	14	14	15	15	15	15	16	16	16	16	16	16	16	16	16	16	17	17	17	17	18	18	18	19	19	19	19	19	19	19	19	20	20	20
9	0.789989	NUM_TRUE_POSITIVES	3	3	4	6	6	6	6	6	7	8	10	10	11	16	16	16	16	17	17	17	17	17	17	17	17	17	17	18	20	22	22	23	23	23	23	23	23	23	23	24	24	24	24	24	24	24	24
9	0.77757	NUM_TRUE_POSITIVES	0	2	3	4	4	4	5	6	7	9	10	13	13	14	14	14	14	14	16	16	16	16	16	17	17	18	18	18	18	18	18	18	19	19	19	19	19	19	19	19	19	20	20	20	20	20	20
9	0.75118	NUM_TRUE_POSITIVES	0	5	6	6	6	6	7	10	11	11	12	13	13	13	14	14	14	14	14	15	17	17	17	17	17	17	17	18	18	18	18	18	18	19	19	19	19	19	19	19	19	19	19	19	20	20	20
9	0.76626	NUM_TRUE_POSITIVES	0	4	8	8	8	8	9	10	12	14	14	14	14	14	14	14	14	14	14	14	14	14	15	15	15	15	15	16	16	17	17	17	17	17	17	18	18	18	18	19	19	19	19	20	20	20	20
9	0.687375	NUM_TRUE_POSITIVES	1	5	7	7	7	7	10	13	13	13	13	13	13	13	13	13	13	13	13	13	14	15	15	15	15	16	17	17	17	17	17	17	17	17	17	17	17	18	18	19	19	20	20	21	22	22	22
9	0.790496	NUM_TRUE_POSITIVES	3	6	6	9	9	9	9	9	9	11	11	13	15	15	15	15	16	16	16	16	17	17	17	17	18	20	22	22	22	23	23	23	23	23	23	23	24	24	24	24	24	24	25	25	25	25	25
9	0.745161	NUM_TRUE_POSITIVES	3	6	6	7	8	8	8	8	8	10	10	10	10	11	12	13	13	13	13	14	14	15	16	18	18	18	18	18	18	18	18	18	18	19	19	19	20	20	21	21	21	21	21	21	22	22	22
9	0.796357	NUM_TRUE_POSITIVES	1	3	6	7	7	7	8	8	8	9	10	11	12	13	13	13	19	19	19	19	19	19	19	19	20	20	20	20	21	21	21	21	22	22	22	22	22	22	22	22	22	22	23	23	24	24	25
9	0.743767	NUM_TRUE_POSITIVES	1	2	3	5	5	7	7	8	10	12	12	12	12	14	15	15	15	15	15	15	15	15	15	16	16	16	16	16	16	16	16	16	16	16	16	16	16	16	16	17	17	17	17	18	20	22	22
9	0.810391	NUM_TRUE_POSITIVES	2	5	8	8	9	9	10	12	12	13	15	17	17	18	18	18	19	21	21	21	21	21	21	23	23	23	23	23	23	23	23	23	23	24	25	25	25	25	25	26	27	27	27	28	28	28	28
9	0.774307	NUM_TRUE_POSITIVES	1	4	5	5	5	6	7	7	8	10	10	10	11	13	15	17	17	18	18	18	18	19	19	19	20	20	21	21	21	21	21	21	21	21	21	21	21	21	21	21	22	23	23	23	24	24	24
9	0.805481	NUM_TRUE_POSITIVES	2	5	6	6	6	7	7	7	7	8	10	10	12	14	16	19	19	19	20	20	20	20	20	20	21	21	21	21	21	21	21	21	21	21	21	21	21	22	22	22	22	22	22	22	22	23	23
9	0.776936	NUM_TRUE_POSITIVES	5	8	8	8	8	8	11	11	11	11	12	13	14	16	16	19	19	19	19	19	19	19	19	19	20	21	22	23	25	25	25	25	26	26	26	26	27	27	27	27	27	27	27	27	27	27	27
9	0.78001	NUM_TRUE_POSITIVES	1	1	6	6	6	9	9	9	9	10	12	12	12	12	14	18	19	20	20	20	20	20	21	21	21	21	21	22	22	22	22	22	22	23	23	23	23	23	24	25	26	26	26	27	27	27	27
9	0.817361	NUM_TRUE_POSITIVES	1	3	3	5	7	7	7	7	9	10	12	14	17	17	17	18	19	19	19	19	20	21	22	23	24	25	25	25	25	25	25	26	26	26	26	26	26	26	26	26	26	26	26	26	26	26	27
9	0.765817	NUM_TRUE_POSITIVES	4	4	4	4	6	9	9	9	9	10	10	11	11	11	11	11	11	11	11	11	11	11	11	12	12	12	12	15	15	16	16	16	16	16	16	16	16	16	16	17	17	17	18	18	18	19	19
9	0.767496	NUM_TRUE_POSITIVES	0	6	6	6	8	8	8	8	8	8	8	9	11	12	14	16	16	16	16	16	18	18	19	20	21	22	22	24	24	24	25	25	26	26	26	26	26	26	26	26	26	27	27	28	28	28	28
9	0.801869	NUM_TRUE_POSITIVES	3	6	9	11	11	12	13	13	13	13	14	15	16	17	19	19	19	19	20	20	20	20	20	20	20	20	20	21	22	23	23	23	23	23	23	23	24	24	24	24	25	25	25	25	26	26	26
9	0.782987	NUM_TRUE_POSITIVES	7	7	7	7	8	9	12	12	13	13	13	13	13	14	14	16	16	17	18	19	19	19	19	19	19	19	19	19	19	19	19	19	19	19	19	19	19	19	19	19	19	19	19	19	19	19	19
9	0.776113	NUM_TRUE_POSITIVES	0	2	3	5	7	8	8	8	8	9	9	9	10	10	11	11	12	12	13	15	18	18	18	18	18	18	19	20	21	21	22	22	22	22	23	23	23	23	23	23	23	23	23	23	24	24	24
9	0.736037	NUM_TRUE_POSITIVES	1	3	4	6	6	7	8	8	8	8	8	9	9	10	12	14	14	14	14	14	15	15	15	15	16	16	17	17	18	18	18	18	19	19	19	20	20	20	20	20	20	21	21	21	21	21	21
9	0.767559	NUM_TRUE_POSITIVES	2	3	4	6	6	8	9	9	10	12	12	12	12	12	12	12	12	12	14	14	14	14	15	18	18	18	18	19	19	19	19	19	20	20	20	20	20	20	20	20	20	20	20	20	21	21	21
9	0.785775	NUM_TRUE_POSITIVES	7	8	9	10	10	11	11	11	13	16	19	22	22	22	22	22	23	23	23	23	23	23	24	24	24	24	24	24	24	24	24	24	24	24	24	24	24	24	24	24	24	24	24	24	24	24	24
9	0.780358	NUM_TRUE_POSITIVES	0	3	4	4	5	5	6	6	9	12	15	16	16	17	18	18	18	18	18	19	20	20	20	20	20	20	20	20	20	20	20	21	21	21	21	21	22	22	22	22	23	23	23	23	24	24	24
9	0.807413	NUM_TRUE_POSITIVES	2	6	6	7	7	8	8	11	11	12	13	13	13	14	16	18	18	19	19	19	20	20	20	20	20	20	20	21	21	21	21	22	22	23	23	23	23	23	23	23	23	23	24	25	25	25	25
9	0.725012	NUM_TRUE_POSITIVES	0	5	5	8	8	8	9	9	10	11	14	14	14	14	14	14	14	15	16	17	21	21	21	21	21	21	21	21	21	21	22	22	22	22	22	22	22	22	22	22	22	23	24	24	24	24	26
9	0.733344	NUM_TRUE_POSITIVES	1	3	5	5	5	5	9	12	12	12	12	13	14	15	16	16	16	16	16	16	16	16	16	17	17	17	17	17	17	17	18	18	18	18	18	18	18	18	18	18	18	18	18	19	19	19	19
9	0.720101	NUM_TRUE_POSITIVES	0	1	1	2	4	7	8	9	9	9	9	10	11	11	11	11	11	11	11	11	11	11	11	11	12	12	13	13	14	14	15	15	15	16	16	17	17	17	17	18	18	19	19	19	19	19	19
9	0.755045	NUM_TRUE_POSITIVES	1	6	10	12	13	13	13	14	15	15	15	15	15	16	16	16	16	16	17	17	17	18	18	19	19	19	19	20	20	20	20	20	20	20	20	20	21	21	21	21	22	22	22	22	22	23	23
9	0.776905	NUM_TRUE_POSITIVES	3	3	5	6	6	6	8	11	12	13	13	17	17	17	18	18	18	18	18	19	19	19	19	20	20	20	20	20	20	20	20	20	23	23	23	23	23	23	23	23	23	23	23	23	23	23	23
9	0.806368	NUM_TRUE_POSITIVES	3	5	5	7	7	9	9	10	11	12	12	12	13	14	14	14	14	14	15	15	15	16	17	18	19	20	21	22	24	24	24	24	24	24	24	24	24	24	24	24	24	24	24	24	24	24	24
9	0.762934	NUM_TRUE_POSITIVES	7	7	7	7	7	8	10	12	12	12	12	12	12	13	13	13	13	14	15	19	20	22	22	22	22	22	23	23	23	23	23	23	24	24	24	24	24	24	24	24	24	24	24	24	25	25	26
9	0.783748	NUM_TRUE_POSITIVES	5	7	7	7	8	9	10	10	11	13	13	14	14	14	15	16	17	17	17	18	18	18	19	19	19	19	19	19	19	19	19	20	21	22	22	22	22	23	23	23	24	24	24	24	24	24	24
9	0.778964	NUM_TRUE_POSITIVES	4	5	6	6	6	6	6	8	9	11	11	12	13	14	14	14	16	16	16	16	16	16	16	16	17	19	19	19	19	19	19	19	19	19	19	19	19	19	20	21	21	21	21	21	21	21	21
9	0.757358	NUM_TRUE_POSITIVES	1	2	6	7	10	10	11	13	13	13	13	13	13	13	13	14	14	14	14	14	14	14	16	17	17	17	17	17	17	17	17	17	17	17	17	17	17	17	18	18	18	18	18	18	18	18	19
9	0.782766	NUM_TRUE_POSITIVES	2	3	4	5	7	9	9	10	11	12	12	12	13	13	13	13	13	13	14	15	16	18	18	18	18	19	19	19	19	19	19	19	19	19	19	19	19	19	19	19	19	20	20	20	22	23	24
9	0.779217	NUM_TRUE_POSITIVES	1	4	6	8	10	10	11	11	11	13	13	13	13	14	14	15	15	16	17	17	17	17	18	19	19	21	21	21	21	21	21	21	21	22	22	22	23	23	24	24	25	25	25	25	25	25	25
9	0.797624	NUM_TRUE_POSITIVES	0	4	4	7	7	7	8	8	9	9	9	9	10	11	11	11	11	12	14	14	17	17	17	17	18	20	20	20	20	20	20	20	21	21	21	22	22	23	23	23	23	23	23	24	25	26	27
9	0.785585	NUM_TRUE_POSITIVES	1	5	5	6	6	6	6	9	12	13	14	14	14	14	14	14	15	16	17	17	18	19	19	19	19	20	20	20	20	20	20	20	20	20	20	21	21	21	21	21	21	21	22	22	22	22	22
9	0.752257	NUM_TRUE_POSITIVES	2	4	6	6	6	6	6	10	11	12	12	12	12	12	12	13	14	16	17	19	19	19	19	19	19	20	20	20	20	23	23	23	23	23	23	23	24	24	25	25	26	26	26	26	26	26	26
9	0.782227	NUM_TRUE_POSITIVES	3	3	3	4	5	7	7	8	10	12	13	14	15	15	15	15	15	15	15	16	16	16	16	16	16	16	16	16	16	16	17	17	19	19	19	19	19	19	19	20	21	21	21	22	22	22	23
9	0.718581	NUM_TRUE_POSITIVES	1	3	4	6	8	9	9	9	10	10	10	10	10	10	10	10	11	11	11	11	11	12	12	12	12	12	12	12	12	12	13	15	15	15	16	16	16	16	16	16	17	18	18	18	18	18	18
9	0.802154	NUM_TRUE_POSITIVES	3	4	4	8	8	11	11	12	13	13	13	13	13	13	14	14	15	16	17	18	19	20	20	20	20	20	20	21	21	21	21	21	21	21	21	22	23	23	23	23	23	23	23	23	23	23	23
9	0.767179	NUM_TRUE_POSITIVES	3	5	6	7	9	10	11	11	11	11	11	11	12	13	13	13	13	14	16	18	19	20	20	20	20	20	20	20	20	20	21	21	21	23	23	23	23	23	23	23	23	23	23	23	23	23	23
9	0.8032	NUM_TRUE_POSITIVES	8	8	8	8	8	10	15	16	17	17	18	19	19	20	21	21	21	21	21	22	22	22	23	23	23	24	24	24	24	24	24	24	25	25	25	25	25	25	25	25	25	25	26	26	26	26	27
9	0.783875	NUM_TRUE_POSITIVES	2	3	4	5	5	6	8	9	10	12	12	12	13	13	13	13	13	13	14	14	14	14	14	14	14	14	14	15	15	18	18	18	19	19	19	19	19	19	19	19	20	20	21	21	22	23	24
9	0.771456	NUM_TRUE_POSITIVES	2	3	3	6	6	6	7	8	9	11	12	12	12	13	14	14	14	15	15	15	15	16	16	16	17	17	17	18	18	19	19	19	19	19	19	19	20	20	21	21	22	22	23	23	24	25	25
9	0.798638	NUM_TRUE_POSITIVES	5	8	13	13	13	13	13	13	13	14	14	15	15	15	15	16	17	18	18	18	18	18	18	20	20	20	20	20	20	21	22	22	23	23	23	23	24	24	24	24	25	25	25	26	27	27	27
9	0.775796	NUM_TRUE_POSITIVES	2	5	5	8	9	9	10	10	10	10	11	12	14	14	14	15	15	15	16	17	17	18	19	19	19	19	20	20	21	21	22	23	24	24	24	25	25	25	25	25	25	25	25	25	25	25	26
9	0.77719	NUM_TRUE_POSITIVES	2	3	5	5	6	7	9	10	10	10	12	12	12	12	12	12	12	13	14	15	17	17	18	19	20	22	24	24	24	24	24	24	24	24	24	24	24	24	25	25	25	25	25	25	25	25	25
9	0.762173	NUM_TRUE_POSITIVES	1	2	3	5	7	10	11	13	13	13	13	13	13	14	15	15	19	19	19	19	19	19	19	19	19	20	20	20	21	21	21	21	21	22	23	23	23	24	24	25	26	26	26	26	27	27	27
9	0.776113	NUM_TRUE_POSITIVES	0	3	6	7	7	7	7	8	8	8	12	13	13	14	15	15	15	15	15	15	15	15	16	16	16	16	16	16	17	18	19	19	19	19	19	19	19	20	20	20	20	20	20	21	21	22	22
9	0.770505	NUM_TRUE_POSITIVES	1	3	10	11	12	14	16	16	16	16	17	17	17	17	18	19	19	20	21	21	21	22	22	23	23	24	25	25	26	27	27	27	27	27	27	27	27	27	27	28	28	28	28	28	28	29	29
9	0.752035	NUM_TRUE_POSITIVES	4	6	8	9	9	11	11	11	12	14	15	16	16	16	16	16	16	16	16	16	16	16	16	16	16	16	16	16	16	16	16	17	17	17	18	19	20	21	22	22	22	22	22	22	22	22	22
9	0.792745	NUM_TRUE_POSITIVES	4	8	9	9	9	10	12	13	14	15	15	16	16	16	16	16	16	16	17	17	17	17	17	18	18	19	20	20	21	22	22	22	22	22	22	22	22	22	22	22	22	22	22	22	22	22	22
9	0.745699	NUM_TRUE_POSITIVES	3	5	7	9	11	11	11	11	11	11	11	12	12	12	12	13	14	15	16	16	17	17	17	17	17	18	18	18	19	19	20	20	20	20	20	20	20	20	21	21	21	21	22	22	24	26	26
9	0.794329	NUM_TRUE_POSITIVES	1	3	7	7	7	7	8	8	8	9	10	10	13	14	15	17	17	17	17	17	17	17	18	18	19	20	20	21	22	22	22	23	23	23	23	23	24	24	24	24	24	24	24	25	25	25	25
9	0.792587	NUM_TRUE_POSITIVES	3	4	7	7	8	8	10	10	10	10	11	11	12	13	13	13	13	14	14	16	19	19	19	19	19	19	19	19	19	19	19	19	19	19	19	19	19	20	21	21	21	21	21	21	21	21	22
9	0.805861	NUM_TRUE_POSITIVES	1	3	6	6	6	6	6	8	8	10	13	13	13	13	13	13	14	14	14	14	14	14	14	14	16	18	18	18	18	18	18	19	19	20	20	20	21	22	23	23	23	24	24	24	24	24	24
9	0.793252	NUM_TRUE_POSITIVES	6	7	8	8	9	9	11	12	14	14	14	15	15	16	17	19	20	20	20	20	20	20	21	21	21	21	21	22	22	22	22	23	23	23	24	26	26	26	26	26	26	26	26	26	26	27	27
9	0.765658	NUM_TRUE_POSITIVES	0	2	4	5	8	8	9	9	9	10	10	11	13	13	13	13	13	13	13	15	17	17	17	17	17	17	17	18	18	18	19	19	19	19	19	19	19	19	21	23	23	24	24	25	25	26	26
9	0.794646	NUM_TRUE_POSITIVES	2	4	4	4	4	4	4	4	6	8	10	10	10	10	10	10	11	11	16	17	18	18	18	18	18	18	18	18	18	18	19	20	21	22	22	22	22	23	23	24	24	25	25	26	26	26	26
9	0.753334	NUM_TRUE_POSITIVES	0	7	7	7	11	13	16	16	16	16	16	16	17	17	18	20	20	21	21	21	21	21	21	22	22	22	22	22	22	22	22	22	22	22	22	22	23	24	26	26	26	26	26	26	26	26	26
9	0.784191	NUM_TRUE_POSITIVES	2	3	3	4	6	6	6	6	6	6	7	8	9	10	10	10	11	11	11	11	12	12	13	13	13	13	13	14	14	15	16	16	16	16	19	19	19	19	20	20	20	21	22	22	22	22	22
9	0.744147	NUM_TRUE_POSITIVES	3	3	3	5	5	6	7	8	9	10	11	14	14	16	16	16	16	16	17	17	17	17	17	17	18	18	18	19	19	19	19	19	19	19	19	19	19	19	20	20	20	20	20	20	20	20	20
9	0.769935	NUM_TRUE_POSITIVES	3	5	7	7	8	8	8	9	11	13	13	13	14	15	15	15	16	16	17	18	20	20	20	20	20	20	20	20	20	21	21	21	22	23	23	23	23	23	23	23	23	23	23	23	23	23	23
9	0.756883	NUM_TRUE_POSITIVES	1	3	5	8	9	11	16	16	16	17	17	17	17	18	18	18	19	19	20	20	20	20	20	20	21	21	21	22	23	24	24	24	25	25	26	26	27	28	28	28	28	29	29	29	30	30	30
9	0.704831	NUM_TRUE_POSITIVES	2	4	4	6	8	11	12	14	15	16	17	17	18	18	19	19	19	19	19	19	20	20	20	20	20	20	20	20	21	21	22	22	23	23	23	23	23	23	23	23	24	24	24	24	25	25	25
9	0.764264	NUM_TRUE_POSITIVES	3	4	4	4	5	5	6	12	12	12	13	13	14	14	14	14	14	15	15	15	15	15	15	15	15	15	15	15	16	17	18	18	18	18	18	18	18	18	19	19	19	19	19	19	19	19	19
9	0.791003	NUM_TRUE_POSITIVES	4	5	5	5	5	5	5	5	5	5	5	6	8	11	11	11	11	11	11	12	13	14	14	15	16	17	18	19	19	19	19	19	19	19	20	21	21	21	21	21	21	21	22	22	22	23	23
9	0.745097	NUM_TRUE_POSITIVES	4	4	5	5	6	6	6	6	7	7	7	7	8	8	8	8	9	9	9	9	9	9	9	9	9	9	10	10	11	11	11	11	11	11	12	12	16	16	16	16	16	17	18	18	18	18	18
9	0.769967	NUM_TRUE_POSITIVES	0	0	1	2	5	5	5	9	9	9	10	12	13	14	14	14	14	15	15	15	15	15	15	15	16	17	18	18	18	19	19	20	21	21	21	22	23	23	23	23	23	24	25	25	26	27	27
9	0.789419	NUM_TRUE_POSITIVES	4	8	9	9	9	9	10	11	15	15	15	15	16	17	18	19	20	21	22	22	22	22	23	24	25	25	25	25	25	25	26	26	26	26	27	27	27	27	28	28	28	28	28	28	28	28	28
[truncated: 488 more columns]
