# Supplementary material for: Genome-wide computational identification of functional RNA elements in Trypanosoma brucei
Source: BMC Genomics. 2009 Aug 4;10:355. doi: 10.1186/1471-2164-10-355 (PMC2907701; doi:10.1186/1471-2164-10-355)
Supplement: Additional file 6 — Function prediction using regulatory motifs. This ZIP compressed file should be unpacked before viewing its contents. The results for prediction of each pathway are presented in a separate folder, named after the accession number of that pathway in KEGG database. Each folder contains several files named "validation.N.out", each of which represents the results of a hundred times two-fold cross-validation for that pathway, using N predicted motifs. Each cross-validation is shown in one row; plotting each row against the number of false positives will result in the ROC curve associated with the corresponding cross-validation experiment. The trained network is stored in "total.out", in which motifs are ordered according to their prediction power. L(α|MOTIF): the likelihood of being in pathway α given that the indicated motif is present in the indicated location of an mRNA; L(α|MOTIF): the likelihood of being in pathway α given that the indicated motif is NOT present in the indicated location of an mRNA. [file 1471-2164-10-355-S6.zip › tbr_KEGG_predict/002.tbr00562/validation.010.out]

Current time: Tue Feb 03 11:57:17 2009
This cluster: tbr00562
A 2-fold validation was used.
************************ VALIDATION ***********************
NUM_CLASSIFIERS	AUC	NUM_FALSE_POSITIVES	1	2	3	4	5	6	7	8	9	10	11	12	13	14	15	16	17	18	19	20	21	22	23	24	25	26	27	28	29	30	31	32	33	34	35	36	37	38	39	40	41	42	43	44	45	46	47
10	0.761825	NUM_TRUE_POSITIVES	3	7	7	7	7	7	8	9	9	9	9	9	9	10	11	12	12	12	12	12	12	13	15	15	15	15	16	16	16	16	16	16	16	16	16	16	16	17	17	17	17	17	17	17	17	17	17
10	0.777887	NUM_TRUE_POSITIVES	3	5	7	7	7	8	8	9	10	11	12	13	14	14	15	16	17	18	18	18	18	18	18	19	20	20	20	20	21	21	22	23	23	24	25	26	26	26	26	26	27	27	27	27	27	27	27
10	0.798701	NUM_TRUE_POSITIVES	3	3	4	4	6	7	8	11	11	12	13	13	14	15	17	18	19	19	21	21	21	21	21	21	21	21	22	22	22	22	22	22	22	23	23	24	24	24	24	24	24	24	24	24	24	24	24
10	0.796674	NUM_TRUE_POSITIVES	3	6	6	8	9	10	12	15	15	16	17	18	19	20	20	20	21	21	21	22	22	22	23	23	24	24	24	24	24	24	24	24	26	26	26	26	26	26	26	27	29	29	29	29	29	29	29
10	0.790306	NUM_TRUE_POSITIVES	1	2	3	4	5	6	6	6	6	7	8	10	10	10	10	10	10	10	10	10	12	12	12	13	13	13	14	15	16	16	17	18	19	19	20	21	22	22	22	23	24	24	24	24	24	24	24
10	0.771868	NUM_TRUE_POSITIVES	0	1	10	11	13	15	15	15	15	15	15	15	15	16	18	18	18	18	19	19	19	19	20	20	20	20	21	21	22	22	23	23	23	23	23	23	23	23	24	24	25	25	26	26	27	27	28
10	0.756376	NUM_TRUE_POSITIVES	1	5	5	10	10	11	11	11	11	12	13	13	13	13	14	14	14	14	16	16	17	18	19	19	19	19	19	19	19	19	20	21	21	21	21	22	23	24	25	25	25	26	26	26	27	27	27
10	0.802439	NUM_TRUE_POSITIVES	0	6	9	9	9	9	10	12	12	13	14	14	14	14	18	18	18	18	19	19	20	20	20	22	22	22	22	22	23	23	23	23	23	23	23	23	23	23	25	25	25	25	26	27	27	27	27
10	0.771709	NUM_TRUE_POSITIVES	1	2	2	2	2	5	9	9	9	9	9	9	10	10	10	10	11	13	13	13	13	13	14	14	14	14	14	14	15	15	15	15	15	15	16	16	16	16	16	17	17	17	17	17	17	17	17
10	0.771836	NUM_TRUE_POSITIVES	5	5	5	5	7	7	8	8	9	9	9	9	10	11	14	14	14	16	16	16	16	16	16	16	17	18	19	19	19	19	19	19	19	19	20	20	20	20	20	20	20	20	21	22	22	23	24
10	0.79604	NUM_TRUE_POSITIVES	1	3	3	4	5	6	9	12	13	13	13	14	15	17	17	18	19	19	20	20	20	20	20	20	20	20	20	20	20	20	21	21	21	22	22	22	23	24	25	26	27	27	27	27	27	27	27
10	0.784635	NUM_TRUE_POSITIVES	4	10	10	11	12	13	13	14	14	15	16	18	18	18	20	20	20	20	20	20	20	22	22	22	23	24	24	24	24	24	24	24	24	24	24	25	25	25	25	25	25	25	25	25	25	25	25
10	0.79566	NUM_TRUE_POSITIVES	4	4	5	6	6	6	7	7	8	9	10	10	11	13	13	14	14	14	14	14	14	15	16	16	17	17	17	17	17	17	17	17	17	17	17	17	17	18	19	19	19	19	19	19	19	19	19
10	0.777443	NUM_TRUE_POSITIVES	1	3	3	3	3	3	3	4	5	5	6	6	8	8	11	13	13	13	14	15	15	15	15	15	17	18	18	18	18	18	18	18	19	19	19	19	20	20	20	22	22	22	22	22	22	22	22
10	0.799715	NUM_TRUE_POSITIVES	2	8	8	10	10	11	11	14	14	15	15	15	16	17	17	17	17	18	18	19	20	21	22	22	24	24	24	24	24	24	24	24	24	24	24	24	25	25	25	25	25	26	26	27	28	28	28
10	0.798004	NUM_TRUE_POSITIVES	7	8	10	10	10	10	10	10	11	12	12	12	12	13	14	15	16	16	16	20	20	20	20	20	20	20	20	20	20	21	21	22	22	22	22	26	26	26	27	27	27	27	27	28	28	28	28
10	0.779788	NUM_TRUE_POSITIVES	3	7	7	9	10	10	11	13	15	15	15	16	17	17	18	18	19	19	19	19	20	21	21	21	21	21	21	21	21	21	21	21	21	21	21	21	22	22	22	22	22	22	23	23	23	23	23
10	0.787074	NUM_TRUE_POSITIVES	4	5	5	6	7	8	8	9	9	10	11	12	12	13	14	15	15	16	17	18	19	19	19	20	20	21	21	21	21	21	21	22	22	23	23	23	24	24	25	26	27	28	28	29	29	29	29
10	0.798258	NUM_TRUE_POSITIVES	5	6	6	7	7	7	7	8	10	12	14	15	15	16	18	18	18	18	18	18	19	19	19	19	19	19	19	19	20	20	21	22	22	22	22	23	23	23	23	23	23	24	24	25	25	25	25
10	0.783051	NUM_TRUE_POSITIVES	2	2	6	8	8	8	12	12	12	13	13	13	13	14	17	17	17	17	17	17	18	18	18	18	18	18	18	18	18	19	19	19	19	19	20	20	20	21	22	22	22	22	22	23	23	23	23
10	0.779059	NUM_TRUE_POSITIVES	0	1	1	2	5	6	6	7	8	9	9	10	10	11	13	13	13	13	13	13	13	14	14	14	15	16	16	20	20	20	20	20	21	21	22	23	24	24	24	24	24	24	24	24	24	24	25
10	0.77624	NUM_TRUE_POSITIVES	5	9	9	9	9	9	11	12	13	14	15	15	15	15	15	15	18	18	18	18	18	18	18	19	19	20	20	21	21	22	22	23	23	24	24	24	24	24	24	24	24	24	24	24	24	24	24
10	0.796072	NUM_TRUE_POSITIVES	0	4	5	8	8	9	10	11	12	12	12	12	12	12	13	13	14	14	14	15	15	15	15	15	15	16	17	17	17	17	17	17	17	18	20	22	22	22	22	22	22	23	23	23	23	23	23
10	0.811183	NUM_TRUE_POSITIVES	2	5	7	7	8	8	8	8	8	10	12	13	14	16	18	19	20	20	20	20	20	20	20	20	20	20	21	21	21	21	21	21	21	25	25	25	25	25	25	25	26	27	28	28	28	29	29
10	0.780231	NUM_TRUE_POSITIVES	5	10	11	12	12	14	17	17	17	17	18	19	19	19	19	19	19	19	20	21	21	21	21	21	21	22	22	22	22	22	22	22	22	22	22	23	23	23	23	23	23	23	24	25	25	25	26
10	0.781055	NUM_TRUE_POSITIVES	1	1	1	3	4	4	5	5	6	9	11	12	12	12	12	13	14	15	17	17	17	17	17	18	18	18	18	18	18	18	18	18	18	19	19	19	19	19	19	19	19	19	20	20	20	21	21
10	0.767401	NUM_TRUE_POSITIVES	1	6	6	9	9	9	9	14	14	14	14	16	16	16	16	16	16	16	17	17	17	17	17	17	17	17	17	17	18	18	18	18	18	18	18	19	19	20	20	20	20	20	20	20	21	21	21
10	0.790686	NUM_TRUE_POSITIVES	3	3	5	5	5	5	5	5	6	8	10	10	11	13	16	16	16	16	16	17	17	17	17	17	17	18	18	19	22	22	22	22	22	22	22	23	23	23	23	23	23	23	23	23	23	23	23
10	0.779946	NUM_TRUE_POSITIVES	0	2	3	4	5	5	5	7	9	9	13	13	14	14	14	14	14	14	14	16	16	17	17	17	18	18	18	18	18	18	19	19	19	19	19	19	19	19	19	19	20	20	20	20	20	20	20
10	0.751339	NUM_TRUE_POSITIVES	0	4	6	6	6	9	10	10	11	13	13	13	13	13	13	14	14	14	14	14	15	16	16	17	18	18	18	18	18	19	19	19	19	19	19	19	19	19	19	19	19	20	20	20	20	20	20
10	0.766545	NUM_TRUE_POSITIVES	0	4	8	8	8	9	9	10	12	14	14	14	14	14	14	14	14	14	14	14	14	14	15	15	15	15	15	15	15	16	16	16	16	17	17	17	18	18	18	19	19	19	20	20	20	20	20
10	0.686805	NUM_TRUE_POSITIVES	1	5	7	7	7	8	10	12	12	13	13	13	13	13	13	13	13	13	13	14	14	14	14	14	15	16	17	17	17	17	17	17	17	17	17	17	17	18	18	19	20	20	21	22	22	22	22
10	0.790116	NUM_TRUE_POSITIVES	3	6	6	8	8	8	8	8	8	11	13	15	15	15	15	16	16	16	16	16	16	16	18	19	21	21	21	21	22	22	22	22	22	22	22	23	23	23	23	23	23	23	23	23	23	24	24
10	0.739648	NUM_TRUE_POSITIVES	4	5	6	7	7	8	8	8	8	8	8	9	10	10	11	11	11	11	11	11	12	13	13	13	13	13	13	14	14	16	18	18	19	19	19	19	19	19	19	19	19	19	20	20	21	21	21
10	0.790147	NUM_TRUE_POSITIVES	2	5	5	5	7	7	7	8	10	10	10	11	12	12	12	12	12	12	12	13	13	13	14	14	17	17	17	17	17	19	19	19	20	20	20	20	20	20	20	21	21	22	22	22	22	22	22
10	0.75796	NUM_TRUE_POSITIVES	2	2	4	6	8	9	10	11	13	14	14	14	14	15	15	15	15	15	15	15	15	15	16	16	16	16	16	16	16	16	16	16	16	16	16	16	16	17	19	19	19	20	20	21	21	22	22
10	0.81245	NUM_TRUE_POSITIVES	2	5	8	8	9	9	10	11	13	13	15	17	17	18	18	18	19	21	21	21	21	21	23	23	23	23	23	23	23	23	23	23	23	24	25	25	25	25	25	26	27	28	29	29	29	29	29
10	0.776271	NUM_TRUE_POSITIVES	1	4	5	5	5	6	7	7	8	10	10	12	14	16	17	17	18	18	18	18	18	19	19	19	20	20	21	21	21	21	21	21	21	21	21	21	21	21	21	21	21	22	23	24	24	24	24
10	0.806558	NUM_TRUE_POSITIVES	2	5	6	6	6	7	7	7	8	10	10	10	12	14	16	19	19	19	20	20	20	20	20	20	21	21	21	21	21	21	21	21	21	21	21	21	21	22	22	22	22	22	22	23	23	23	24
10	0.7802	NUM_TRUE_POSITIVES	5	8	8	8	8	8	11	11	11	12	12	12	13	14	14	18	18	19	19	19	19	19	19	19	20	21	22	23	25	25	25	26	26	27	27	27	27	27	27	27	27	27	27	27	27	27	27
10	0.78134	NUM_TRUE_POSITIVES	1	1	6	6	6	9	9	9	9	10	12	12	12	12	13	17	18	20	20	20	20	20	21	21	21	21	21	21	21	21	22	22	22	23	23	23	23	23	24	25	26	26	26	27	27	27	27
10	0.818311	NUM_TRUE_POSITIVES	1	3	7	8	8	8	8	8	9	10	12	15	16	17	18	19	20	20	20	20	20	21	22	23	24	25	25	25	25	26	26	26	26	26	26	26	26	26	26	26	26	27	27	28	28	28	28
10	0.768256	NUM_TRUE_POSITIVES	4	5	5	6	6	7	7	7	8	10	10	11	11	11	11	11	11	12	12	12	13	13	13	13	14	14	14	14	14	14	15	16	16	16	16	16	16	16	17	17	17	18	19	20	20	20	20
10	0.770315	NUM_TRUE_POSITIVES	0	6	6	8	8	8	8	8	8	8	8	10	10	11	12	13	16	16	16	18	19	20	21	22	22	22	24	24	24	24	24	25	25	25	25	25	25	25	25	25	25	26	26	26	26	26	27
10	0.802598	NUM_TRUE_POSITIVES	3	9	10	11	11	12	13	13	13	13	13	14	16	18	18	20	20	20	20	20	21	21	21	21	21	21	21	21	22	23	24	24	24	24	24	24	24	25	25	25	26	26	26	26	26	26	26
10	0.787613	NUM_TRUE_POSITIVES	6	7	7	8	8	9	9	12	15	15	15	15	15	15	15	16	16	17	18	19	19	19	19	19	19	19	19	19	19	19	19	19	19	19	19	19	20	20	20	21	21	21	21	21	21	21	22
10	0.780516	NUM_TRUE_POSITIVES	0	3	4	6	7	9	9	9	9	9	9	10	10	11	11	12	12	12	13	16	19	19	19	19	19	19	19	20	20	20	20	21	23	23	23	24	24	24	24	24	24	24	25	25	25	25	25
10	0.743418	NUM_TRUE_POSITIVES	2	3	3	5	7	7	7	7	8	9	9	9	10	10	11	12	14	14	14	14	14	15	15	15	16	16	16	17	17	17	17	17	18	18	18	18	19	19	19	20	20	20	20	20	20	20	21
10	0.769301	NUM_TRUE_POSITIVES	2	4	4	5	7	8	8	8	10	11	11	11	12	12	12	12	12	14	14	14	14	18	18	18	18	18	18	19	19	19	19	19	20	20	20	20	20	20	20	20	20	20	20	20	20	20	21
10	0.783494	NUM_TRUE_POSITIVES	7	8	9	10	11	11	11	11	13	16	19	22	22	22	22	22	22	22	22	23	23	24	24	24	24	24	24	24	24	24	24	24	24	24	24	24	24	24	24	24	24	24	24	24	24	24	24
10	0.781879	NUM_TRUE_POSITIVES	0	3	4	4	5	5	6	6	8	12	15	16	17	17	18	18	18	19	19	19	20	20	20	20	20	20	20	20	20	21	21	21	21	22	22	22	23	23	23	24	24	24	24	24	24	24	24
10	0.802915	NUM_TRUE_POSITIVES	1	6	7	7	7	8	8	11	11	12	13	13	14	15	16	16	17	17	17	17	18	18	18	18	18	18	18	18	19	19	20	21	22	23	23	23	23	23	23	23	23	24	25	26	26	26	27
10	0.740155	NUM_TRUE_POSITIVES	0	7	7	11	11	11	12	12	13	14	16	16	16	17	17	17	17	17	18	19	23	23	23	23	23	23	23	23	23	23	23	23	23	23	23	23	23	23	23	23	23	24	25	25	25	25	25
10	0.735783	NUM_TRUE_POSITIVES	1	3	5	5	5	11	11	12	12	12	12	13	14	15	15	15	15	15	15	15	15	16	16	16	16	16	16	16	16	17	17	17	17	17	17	17	18	18	18	18	18	18	19	19	19	19	20
10	0.723206	NUM_TRUE_POSITIVES	0	2	2	2	2	5	8	9	10	12	12	12	13	14	14	14	14	14	14	14	14	14	14	14	14	14	14	15	15	15	16	16	17	17	17	18	18	19	19	19	19	19	19	19	19	19	20
10	0.767337	NUM_TRUE_POSITIVES	1	3	6	13	14	14	14	14	14	14	14	14	15	16	17	17	17	17	17	17	18	18	19	19	19	19	19	19	19	19	19	19	19	20	21	21	21	21	21	21	21	21	22	22	22	22	22
10	0.779249	NUM_TRUE_POSITIVES	3	3	5	6	6	6	8	11	12	13	13	17	17	17	18	18	18	18	19	19	19	19	19	19	20	20	20	20	20	20	21	23	23	23	23	23	23	23	23	23	23	23	23	23	23	23	23
10	0.799335	NUM_TRUE_POSITIVES	3	5	5	7	7	9	10	10	10	10	10	10	11	11	12	14	14	14	14	14	14	15	17	19	19	19	20	20	21	22	23	24	24	24	24	24	24	24	24	24	24	24	24	24	24	24	24
10	0.76287	NUM_TRUE_POSITIVES	7	7	7	7	7	8	10	12	12	12	12	12	12	13	13	13	14	15	16	20	21	21	21	21	22	22	23	23	23	23	23	24	24	24	24	24	24	24	25	25	25	25	25	25	25	25	26
10	0.787645	NUM_TRUE_POSITIVES	6	6	6	7	8	9	10	10	11	13	13	14	14	15	15	15	15	15	17	18	18	18	18	18	19	19	19	19	19	19	19	19	19	20	21	22	23	23	23	23	23	23	24	25	25	25	25
10	0.782164	NUM_TRUE_POSITIVES	4	5	6	6	6	6	6	8	9	11	11	12	14	14	14	14	16	16	16	16	16	16	17	18	19	19	19	19	19	19	19	19	19	19	19	19	19	19	19	20	20	21	21	21	21	21	21
10	0.760843	NUM_TRUE_POSITIVES	1	2	6	8	9	9	9	13	13	13	13	13	13	13	13	14	14	14	14	14	14	16	17	17	17	17	17	17	17	17	17	17	17	17	17	18	18	18	18	18	18	18	18	18	18	19	19
10	0.782671	NUM_TRUE_POSITIVES	2	3	4	5	7	9	10	11	12	12	12	12	12	12	12	12	12	12	13	14	15	17	18	18	18	19	19	19	19	19	19	19	19	19	19	19	19	19	19	20	21	22	22	22	23	24	25
10	0.780706	NUM_TRUE_POSITIVES	1	4	6	9	11	11	12	13	13	13	13	13	15	15	15	15	16	17	17	17	17	18	19	19	21	21	21	21	21	21	21	22	22	22	22	23	23	24	25	25	25	25	25	25	25	25	25
10	0.792808	NUM_TRUE_POSITIVES	0	4	4	7	7	8	8	9	9	9	9	9	10	10	10	11	11	11	12	13	14	14	14	16	18	18	18	18	18	20	20	20	20	20	20	21	21	21	22	22	23	23	23	23	23	23	23
10	0.786472	NUM_TRUE_POSITIVES	1	5	5	6	6	6	6	9	12	13	14	14	14	14	14	14	15	16	17	17	18	19	19	19	20	20	20	20	20	20	20	20	20	20	21	21	21	21	21	21	22	22	22	22	22	22	22
10	0.768129	NUM_TRUE_POSITIVES	3	4	6	6	7	7	7	11	12	12	14	15	15	15	15	16	16	17	17	17	18	18	19	20	20	20	20	20	20	20	23	23	24	24	25	26	26	26	26	26	26	26	27	27	27	27	27
10	0.787835	NUM_TRUE_POSITIVES	3	3	4	6	8	8	9	10	12	12	13	15	19	19	19	19	19	19	20	20	20	20	20	21	21	21	21	21	21	22	22	22	22	22	22	22	22	23	23	23	23	23	23	23	23	23	23
10	0.726216	NUM_TRUE_POSITIVES	1	3	5	8	10	11	11	11	12	12	12	12	12	12	12	12	13	13	13	13	13	14	14	14	14	15	15	15	15	15	15	16	16	16	16	16	17	17	17	18	19	19	19	19	19	19	19
10	0.808205	NUM_TRUE_POSITIVES	3	4	4	9	9	9	11	14	14	15	15	15	15	15	16	16	16	16	16	16	17	18	19	21	21	21	21	22	22	22	23	23	24	24	24	24	24	24	24	24	25	26	26	26	26	26	26
10	0.768193	NUM_TRUE_POSITIVES	3	5	6	7	9	10	11	11	11	11	11	11	12	13	13	13	13	14	16	18	20	20	20	20	20	20	20	20	20	20	21	21	21	23	23	23	23	23	23	23	23	23	23	23	23	23	23
10	0.808649	NUM_TRUE_POSITIVES	11	11	11	11	11	11	12	17	18	18	18	18	18	19	21	23	23	23	23	23	23	23	24	26	26	26	26	26	26	27	27	27	27	27	28	28	28	28	28	28	28	28	28	28	28	28	28
10	0.784223	NUM_TRUE_POSITIVES	2	3	4	4	5	6	8	9	10	11	12	12	12	13	13	13	13	13	13	13	13	14	14	14	15	15	15	15	15	16	16	16	16	19	19	19	20	20	20	20	20	20	20	21	21	22	22
10	0.764106	NUM_TRUE_POSITIVES	2	3	4	7	7	7	7	8	9	11	11	12	13	14	16	16	16	16	16	16	16	16	17	17	17	17	18	18	18	19	19	20	20	20	20	20	20	20	20	20	21	21	22	22	23	23	24
10	0.800665	NUM_TRUE_POSITIVES	5	8	13	13	13	13	13	13	13	14	14	15	15	15	15	16	17	18	18	18	18	18	18	20	20	20	20	20	20	20	21	21	22	22	22	23	23	23	24	24	24	25	25	26	26	26	26
10	0.775416	NUM_TRUE_POSITIVES	2	5	5	5	9	9	9	10	10	10	10	11	12	13	15	15	15	15	16	17	18	18	18	18	18	19	20	20	21	21	22	24	24	24	24	24	24	25	25	25	25	25	25	25	26	26	26
10	0.780263	NUM_TRUE_POSITIVES	5	5	10	10	10	10	10	11	12	14	14	14	16	16	16	16	16	16	16	16	17	18	19	19	20	21	21	22	23	25	27	27	27	27	27	27	27	27	27	27	27	27	27	27	27	27	27
10	0.772438	NUM_TRUE_POSITIVES	2	3	3	3	3	3	5	9	9	11	13	14	15	15	15	15	15	15	18	18	18	18	18	18	19	19	19	19	20	21	21	21	21	21	21	21	21	21	21	22	22	23	23	24	25	25	25
10	0.785839	NUM_TRUE_POSITIVES	0	5	7	10	10	10	10	10	10	10	11	13	13	15	15	15	15	15	15	15	15	15	16	17	18	18	18	18	18	18	18	18	18	18	19	20	21	22	22	22	22	22	22	22	23	23	24
10	0.769396	NUM_TRUE_POSITIVES	1	3	9	11	12	14	15	17	17	17	17	17	17	17	18	20	20	20	21	22	22	23	23	23	24	24	24	24	24	25	25	26	26	27	27	27	27	27	28	28	28	28	28	28	28	28	29
10	0.762173	NUM_TRUE_POSITIVES	5	5	7	10	11	11	13	13	14	14	15	16	17	19	19	19	19	19	19	19	19	19	19	19	19	19	19	19	19	19	19	19	19	19	19	19	19	20	20	20	20	20	21	21	21	21	21
10	0.798923	NUM_TRUE_POSITIVES	4	4	6	8	9	10	12	12	12	13	16	16	18	19	19	19	20	22	22	22	22	22	22	22	22	22	22	22	22	23	25	25	25	25	25	25	25	25	25	25	26	26	26	26	26	26	26
10	0.768478	NUM_TRUE_POSITIVES	5	8	10	12	12	12	13	13	13	13	13	13	13	13	13	15	15	15	15	16	18	18	18	18	18	18	19	19	19	20	21	21	21	21	21	21	22	22	22	22	23	23	23	23	24	24	24
10	0.795058	NUM_TRUE_POSITIVES	1	3	7	7	7	8	8	8	8	9	10	10	13	14	15	17	17	17	17	17	17	18	18	19	20	21	21	22	22	23	23	23	23	23	24	24	24	24	24	24	24	24	25	25	25	26	26
10	0.796357	NUM_TRUE_POSITIVES	4	5	6	7	8	10	10	10	11	11	11	11	11	12	13	14	14	14	15	17	20	20	20	20	20	20	20	20	20	20	20	20	21	21	21	21	22	22	22	22	22	22	23	23	24	24	24
10	0.799208	NUM_TRUE_POSITIVES	1	3	6	6	6	6	6	8	8	9	13	13	13	13	13	13	13	14	14	14	14	14	15	15	15	15	17	18	18	18	18	18	18	18	18	19	20	21	22	23	23	23	23	23	24	24	24
10	0.793917	NUM_TRUE_POSITIVES	5	6	6	7	8	10	10	12	14	14	15	16	16	17	19	20	20	20	20	20	20	21	22	22	22	22	22	22	22	22	22	22	23	23	23	23	23	23	24	24	24	25	25	25	26	26	27
10	0.771551	NUM_TRUE_POSITIVES	0	1	3	7	7	8	9	11	11	11	11	12	12	12	13	13	13	16	16	16	16	17	17	17	17	17	18	19	20	20	20	20	21	21	22	22	22	22	22	22	22	22	22	23	23	25	25
10	0.795977	NUM_TRUE_POSITIVES	3	3	4	4	4	4	4	4	8	8	11	11	11	12	13	14	15	16	16	17	18	20	20	20	20	20	20	20	20	20	20	20	20	20	20	20	20	21	23	23	24	24	25	26	26	26	26
10	0.764866	NUM_TRUE_POSITIVES	0	7	7	11	12	13	13	14	14	15	16	17	18	20	20	20	20	20	20	20	21	21	21	21	21	21	21	21	21	21	22	22	23	24	24	25	26	26	26	26	26	26	26	26	26	26	26
10	0.792428	NUM_TRUE_POSITIVES	0	2	3	5	8	8	9	9	9	10	12	13	13	14	14	14	15	15	15	15	15	15	15	15	15	15	16	16	16	17	20	20	20	20	20	21	21	22	22	23	23	23	23	23	23	23	23
10	0.758657	NUM_TRUE_POSITIVES	0	5	5	6	8	9	9	9	9	9	11	13	15	17	18	18	18	18	18	18	18	18	19	19	19	19	20	20	20	21	21	21	21	21	21	21	21	21	21	22	22	22	22	22	22	22	22
10	0.774465	NUM_TRUE_POSITIVES	2	4	8	8	9	9	10	12	12	12	13	14	14	15	17	18	20	20	20	20	21	21	21	21	21	21	21	21	21	21	23	23	24	24	24	24	25	25	25	25	25	25	25	25	25	25	25
10	0.760463	NUM_TRUE_POSITIVES	3	8	9	11	14	14	14	15	18	20	20	20	20	21	21	21	21	21	21	21	22	22	22	23	23	23	23	23	24	24	24	25	25	25	25	25	26	26	27	27	28	29	29	29	29	30	30
10	0.701346	NUM_TRUE_POSITIVES	2	5	6	7	10	13	13	14	16	16	17	18	18	18	18	18	18	19	19	19	19	19	20	20	20	21	22	22	22	22	24	24	25	25	25	25	25	25	25	25	26	26	26	26	27	27	27
10	0.767622	NUM_TRUE_POSITIVES	3	4	4	4	5	7	11	12	13	13	13	13	13	13	13	13	13	13	13	13	13	13	13	14	14	15	15	15	15	16	18	20	20	20	20	20	20	21	21	21	21	21	21	21	21	22	22
10	0.7885	NUM_TRUE_POSITIVES	4	5	5	5	5	5	5	5	5	5	5	5	7	10	10	11	11	11	11	12	12	13	14	14	14	16	17	17	17	18	18	19	19	19	19	19	20	21	22	23	23	23	23	23	23	24	24
10	0.748867	NUM_TRUE_POSITIVES	4	4	5	5	5	5	5	6	7	7	7	7	8	8	8	8	8	9	9	9	9	9	9	9	10	10	10	10	10	10	10	10	10	11	11	14	14	14	14	14	15	16	17	17	17	17	17
10	0.774275	NUM_TRUE_POSITIVES	0	1	1	2	2	5	5	9	9	9	10	12	12	14	14	14	14	15	15	15	15	15	15	15	15	16	17	18	18	18	18	18	18	19	19	20	21	22	22	23	24	24	24	24	24	25	25
10	0.806875	NUM_TRUE_POSITIVES	3	8	9	10	11	15	15	15	15	15	17	17	17	17	18	18	19	20	21	21	21	22	23	24	24	24	24	25	25	25	26	26	26	27	27	27	28	28	28	28	28	28	28	28	28	28	28
[truncated: 488 more columns]
