# Supplementary material for: Genome-wide computational identification of functional RNA elements in Trypanosoma brucei
Source: BMC Genomics. 2009 Aug 4;10:355. doi: 10.1186/1471-2164-10-355 (PMC2907701; doi:10.1186/1471-2164-10-355)
Supplement: Additional file 6 — Function prediction using regulatory motifs. This ZIP compressed file should be unpacked before viewing its contents. The results for prediction of each pathway are presented in a separate folder, named after the accession number of that pathway in KEGG database. Each folder contains several files named "validation.N.out", each of which represents the results of a hundred times two-fold cross-validation for that pathway, using N predicted motifs. Each cross-validation is shown in one row; plotting each row against the number of false positives will result in the ROC curve associated with the corresponding cross-validation experiment. The trained network is stored in "total.out", in which motifs are ordered according to their prediction power. L(α|MOTIF): the likelihood of being in pathway α given that the indicated motif is present in the indicated location of an mRNA; L(α|MOTIF): the likelihood of being in pathway α given that the indicated motif is NOT present in the indicated location of an mRNA. [file 1471-2164-10-355-S6.zip › tbr_KEGG_predict/002.tbr00562/validation.011.out]

Current time: Tue Feb 03 11:57:17 2009
This cluster: tbr00562
A 2-fold validation was used.
************************ VALIDATION ***********************
NUM_CLASSIFIERS	AUC	NUM_FALSE_POSITIVES	1	2	3	4	5	6	7	8	9	10	11	12	13	14	15	16	17	18	19	20	21	22	23	24	25	26	27	28	29	30	31	32	33	34	35	36	37	38	39	40	41	42	43	44	45	46	47
11	0.761793	NUM_TRUE_POSITIVES	3	7	7	7	7	7	8	9	9	9	9	9	9	10	10	11	12	12	12	12	12	12	12	13	13	14	15	16	16	16	16	16	16	16	16	16	16	16	16	17	18	18	18	18	18	18	18
11	0.779059	NUM_TRUE_POSITIVES	3	5	7	7	7	8	8	9	11	12	13	14	14	18	18	18	18	18	18	18	18	18	18	19	20	20	20	20	21	21	22	23	23	24	25	26	26	26	26	26	27	27	27	27	27	27	27
11	0.801267	NUM_TRUE_POSITIVES	3	3	4	4	5	6	7	11	11	12	13	14	15	17	18	19	19	19	21	21	21	21	21	22	22	22	22	22	22	22	23	23	24	24	24	24	24	24	24	24	24	24	24	24	24	24	24
11	0.796262	NUM_TRUE_POSITIVES	3	6	6	8	10	10	12	15	15	16	17	18	18	19	20	20	20	21	21	21	21	22	22	22	23	23	23	24	24	24	25	26	26	27	28	28	28	28	28	28	28	28	28	28	29	29	29
11	0.791129	NUM_TRUE_POSITIVES	1	3	4	4	4	6	6	6	7	9	9	9	10	10	10	10	10	10	10	10	11	11	11	13	13	13	14	15	16	16	17	18	19	19	20	21	22	23	23	23	23	23	23	24	24	24	24
11	0.771963	NUM_TRUE_POSITIVES	0	0	10	11	12	14	15	16	17	17	17	17	17	17	17	18	18	18	18	18	18	18	18	18	19	19	19	20	20	21	22	23	23	23	23	23	23	23	24	24	24	25	25	25	26	26	26
11	0.758308	NUM_TRUE_POSITIVES	1	5	5	10	10	11	11	11	12	13	13	13	13	13	14	14	14	14	17	17	17	17	18	18	18	18	18	18	18	18	19	20	20	24	24	24	24	24	24	24	25	25	25	26	26	27	27
11	0.802756	NUM_TRUE_POSITIVES	0	6	9	9	9	9	10	12	14	14	14	17	17	18	18	18	18	19	19	19	20	20	20	22	22	22	23	23	23	23	23	23	23	23	23	23	25	25	27	27	27	27	27	27	27	27	27
11	0.773927	NUM_TRUE_POSITIVES	1	2	2	2	2	7	9	9	9	9	9	9	10	10	10	10	11	13	13	13	13	13	14	14	14	14	14	15	15	15	15	15	15	15	15	15	15	15	16	17	17	17	17	17	17	17	17
11	0.772786	NUM_TRUE_POSITIVES	5	5	5	5	7	8	8	8	8	8	9	9	11	14	14	14	14	16	16	16	16	16	16	19	19	19	19	19	19	19	19	19	19	19	19	19	19	19	19	19	21	21	22	22	23	24	24
11	0.798669	NUM_TRUE_POSITIVES	1	3	3	4	5	6	9	12	13	13	13	14	15	17	18	19	19	20	20	20	20	20	20	20	20	20	20	20	20	20	21	21	21	22	22	22	23	24	25	27	27	27	27	27	27	27	27
11	0.783399	NUM_TRUE_POSITIVES	4	10	10	11	13	13	14	14	14	14	15	16	18	18	19	20	20	20	20	20	20	20	20	20	22	22	22	22	22	23	23	24	24	24	24	24	24	24	24	24	25	26	26	26	26	26	26
11	0.794266	NUM_TRUE_POSITIVES	4	4	5	6	6	7	7	8	9	9	10	10	11	13	14	14	14	14	14	14	15	15	15	15	16	17	17	17	17	17	17	17	17	17	17	17	17	18	19	19	19	19	19	19	19	19	19
11	0.777538	NUM_TRUE_POSITIVES	1	3	3	3	3	3	3	3	4	5	6	6	8	8	10	12	12	13	15	15	15	15	17	17	18	18	18	18	18	18	18	18	19	19	19	19	20	20	20	22	22	22	22	22	22	22	22
11	0.799018	NUM_TRUE_POSITIVES	2	8	8	9	10	11	12	14	14	14	15	15	16	16	17	17	17	18	18	19	20	22	22	22	22	23	24	24	24	24	24	24	24	24	24	24	24	24	24	24	24	25	25	26	26	27	28
11	0.80057	NUM_TRUE_POSITIVES	7	8	8	10	10	10	11	12	12	12	12	12	12	13	14	14	15	16	18	19	21	21	21	21	21	21	21	21	22	22	23	23	23	24	25	25	26	27	27	27	27	27	27	27	27	28	28
11	0.783114	NUM_TRUE_POSITIVES	7	7	7	8	9	9	10	12	14	14	15	16	16	17	18	19	19	19	19	19	20	20	20	20	20	21	21	21	21	21	21	21	21	22	22	22	22	22	23	23	23	23	24	24	24	24	24
11	0.78831	NUM_TRUE_POSITIVES	4	5	5	6	7	8	8	9	9	9	10	12	14	14	15	16	16	17	18	18	18	18	19	19	20	20	20	21	21	21	21	22	22	23	23	24	24	25	25	26	27	28	28	28	29	29	29
11	0.806304	NUM_TRUE_POSITIVES	6	6	6	7	7	7	7	9	11	13	16	17	17	18	19	20	21	23	23	23	23	23	23	23	23	23	24	24	24	24	25	25	25	25	25	25	26	27	27	27	27	27	27	27	27	28	28
11	0.784445	NUM_TRUE_POSITIVES	2	2	6	6	8	12	12	12	12	12	12	13	13	14	14	17	17	17	17	17	18	18	18	18	18	18	19	19	19	19	19	19	19	20	20	20	20	20	20	20	22	22	22	23	23	23	23
11	0.782544	NUM_TRUE_POSITIVES	0	1	1	2	6	7	7	7	8	9	9	10	10	11	12	12	12	12	13	13	13	13	13	13	14	16	16	19	19	19	19	19	20	21	22	24	24	24	24	24	24	24	24	24	24	25	26
11	0.773293	NUM_TRUE_POSITIVES	5	9	9	9	9	9	11	12	13	14	15	15	15	15	17	18	18	18	18	18	18	18	19	20	21	22	23	24	24	24	24	24	24	24	24	24	24	24	24	24	24	24	24	24	24	24	24
11	0.794899	NUM_TRUE_POSITIVES	0	4	5	8	8	9	12	12	12	12	12	12	12	12	12	13	13	14	15	15	15	15	15	15	15	16	16	16	16	16	16	16	17	19	22	22	22	22	22	22	23	23	24	24	24	24	24
11	0.813654	NUM_TRUE_POSITIVES	2	4	7	8	8	8	8	8	8	11	11	13	15	15	17	19	19	19	19	20	20	20	20	20	20	21	21	21	21	21	21	23	23	24	25	26	26	27	28	28	28	29	29	29	30	30	31
11	0.782924	NUM_TRUE_POSITIVES	5	10	11	12	14	17	17	17	17	17	18	19	19	19	19	19	19	19	20	21	21	21	21	21	21	22	22	22	22	22	22	22	22	22	23	23	23	23	23	23	23	24	25	25	25	26	26
11	0.783558	NUM_TRUE_POSITIVES	1	1	1	3	4	5	5	5	6	9	11	12	12	12	12	13	14	15	17	17	17	17	17	18	18	18	18	18	18	18	18	18	18	19	19	19	19	19	19	19	19	19	20	20	20	21	21
11	0.7706	NUM_TRUE_POSITIVES	1	6	6	9	9	9	12	14	14	14	14	16	16	16	16	16	16	16	17	17	17	17	17	17	17	17	17	17	18	18	18	18	18	18	18	19	19	20	20	20	20	20	20	20	21	21	21
11	0.797592	NUM_TRUE_POSITIVES	2	4	6	6	6	6	6	8	8	8	11	11	13	15	16	16	20	20	20	20	20	20	20	21	21	25	25	25	25	25	25	25	25	25	25	25	26	26	27	27	27	27	27	27	27	27	27
11	0.783336	NUM_TRUE_POSITIVES	0	2	3	4	5	5	6	7	9	13	13	13	14	14	14	14	14	14	16	16	16	16	17	18	18	18	18	18	18	19	19	19	19	19	19	19	19	19	19	19	20	20	20	20	20	20	20
11	0.751814	NUM_TRUE_POSITIVES	0	8	9	9	12	13	13	13	14	15	16	16	16	16	16	16	17	17	17	18	18	18	18	18	18	18	18	19	19	19	20	20	20	21	21	21	21	21	21	21	21	21	21	21	22	22	22
11	0.777538	NUM_TRUE_POSITIVES	0	4	9	9	9	9	10	11	12	13	13	14	14	16	16	16	16	16	16	16	16	17	17	17	17	17	17	17	17	18	18	18	18	18	18	18	19	19	19	19	19	20	20	20	20	21	21
11	0.689181	NUM_TRUE_POSITIVES	1	5	7	7	7	8	10	12	13	13	13	13	13	13	13	13	13	13	14	14	14	14	14	14	15	16	17	17	17	17	17	17	17	17	17	17	18	19	20	21	21	21	21	21	21	22	22
11	0.790337	NUM_TRUE_POSITIVES	2	5	5	5	8	8	8	8	10	12	12	13	13	13	14	16	17	17	17	17	17	18	19	20	20	20	20	20	21	22	22	22	22	22	22	22	22	22	22	22	22	23	23	23	23	23	23
11	0.742563	NUM_TRUE_POSITIVES	5	6	7	9	9	9	9	9	9	10	10	10	10	10	10	11	11	12	13	13	13	13	13	13	13	13	13	14	17	18	18	18	19	21	21	21	22	22	22	22	22	22	22	23	24	24	24
11	0.793474	NUM_TRUE_POSITIVES	2	7	7	8	8	8	8	8	10	13	13	13	14	15	15	15	15	15	15	15	15	15	16	16	16	16	16	17	18	20	20	20	20	20	20	21	21	21	22	22	22	23	23	23	23	23	25
11	0.758562	NUM_TRUE_POSITIVES	2	2	5	6	8	9	10	12	13	13	13	13	13	14	14	14	14	14	14	14	14	14	14	15	16	16	16	16	16	16	16	16	16	16	16	17	18	18	18	18	18	18	18	18	19	21	21
11	0.813211	NUM_TRUE_POSITIVES	2	5	8	8	9	11	11	12	13	13	15	17	17	18	18	19	19	21	21	21	21	21	23	23	23	23	23	23	23	23	23	24	25	25	25	25	25	25	26	27	28	28	28	28	28	28	29
11	0.77738	NUM_TRUE_POSITIVES	1	4	5	5	5	6	7	7	8	10	10	12	14	16	17	17	18	18	18	18	18	19	19	19	20	20	21	21	21	21	21	21	21	21	21	21	21	21	21	21	21	22	23	24	24	24	24
11	0.808776	NUM_TRUE_POSITIVES	2	5	6	6	6	7	7	7	10	10	10	14	15	17	18	19	19	19	20	20	20	20	20	21	21	21	21	21	21	21	21	21	21	21	21	21	22	22	22	22	22	23	23	23	24	24	24
11	0.782259	NUM_TRUE_POSITIVES	5	8	8	8	8	8	11	11	11	12	12	12	13	14	14	16	17	19	19	19	19	19	19	19	20	21	22	23	25	25	26	26	27	27	27	27	27	27	27	27	27	27	27	27	27	27	27
11	0.779439	NUM_TRUE_POSITIVES	1	1	6	6	6	9	9	10	10	11	13	13	13	13	14	19	19	20	20	20	20	20	21	21	21	21	21	21	21	21	21	22	22	22	23	23	23	23	23	24	25	26	26	26	27	27	27
11	0.819832	NUM_TRUE_POSITIVES	1	3	7	8	8	8	8	9	9	10	12	15	16	17	18	19	20	20	20	20	20	21	21	22	23	24	25	25	25	25	25	25	25	25	25	26	26	26	27	27	28	28	28	28	28	28	28
11	0.770062	NUM_TRUE_POSITIVES	4	5	6	6	6	7	7	7	9	9	9	10	10	11	11	11	11	11	11	13	13	14	14	14	14	14	14	14	14	14	14	14	16	16	16	16	17	20	20	20	20	20	21	21	21	21	21
11	0.781625	NUM_TRUE_POSITIVES	2	6	7	9	9	9	10	10	10	10	11	11	12	13	13	15	17	18	18	19	20	21	22	23	24	26	26	26	26	26	26	26	26	26	26	26	26	27	27	27	28	28	28	28	28	28	28
11	0.801457	NUM_TRUE_POSITIVES	3	9	10	10	10	11	12	13	13	13	13	13	14	16	18	18	18	19	20	21	21	21	21	21	21	21	21	21	22	23	24	24	24	24	24	24	24	25	25	25	25	26	26	26	26	27	27
11	0.798923	NUM_TRUE_POSITIVES	5	7	7	7	8	8	8	9	13	13	14	14	14	14	14	14	15	15	15	16	18	18	18	19	19	19	19	19	19	19	19	19	19	19	19	19	19	20	20	20	20	20	20	20	20	20	20
11	0.777697	NUM_TRUE_POSITIVES	0	3	4	6	7	9	9	9	9	9	9	10	11	11	11	11	12	12	15	17	19	19	19	19	19	19	19	20	22	22	22	23	23	24	24	24	24	24	24	24	24	25	25	25	25	25	26
11	0.744876	NUM_TRUE_POSITIVES	2	3	5	6	7	7	7	7	8	9	9	10	10	11	12	14	14	14	14	14	15	15	15	16	16	16	16	17	17	17	17	17	18	18	18	18	18	18	18	19	19	19	19	19	19	19	20
11	0.771519	NUM_TRUE_POSITIVES	2	4	4	5	7	8	8	8	10	11	11	12	12	12	12	12	14	14	14	14	15	18	18	18	18	18	18	19	19	19	19	19	20	20	20	20	20	20	20	20	20	20	20	21	21	21	21
11	0.783811	NUM_TRUE_POSITIVES	7	7	8	9	10	12	12	12	14	17	20	20	21	22	22	22	22	22	22	22	23	23	24	24	24	24	24	24	24	24	24	24	24	24	24	24	24	24	24	24	24	24	25	25	25	25	25
11	0.783526	NUM_TRUE_POSITIVES	0	3	4	4	5	5	6	6	8	12	13	15	17	17	18	18	18	19	19	19	20	20	20	20	20	20	20	20	20	21	21	21	21	21	22	22	22	22	23	23	23	24	24	24	24	24	24
11	0.803105	NUM_TRUE_POSITIVES	0	6	6	7	7	8	8	12	12	12	13	14	15	17	17	17	17	17	17	17	18	18	18	18	18	18	18	18	19	20	20	20	22	23	23	23	23	23	23	23	23	23	23	23	23	24	25
11	0.751624	NUM_TRUE_POSITIVES	0	7	7	9	9	11	12	12	12	12	13	15	16	17	17	17	17	17	18	19	23	23	23	23	23	23	23	23	23	23	23	23	23	23	23	23	23	23	23	23	24	25	25	25	25	25	25
11	0.780611	NUM_TRUE_POSITIVES	1	5	5	5	5	11	12	12	12	12	12	13	13	14	15	15	15	15	15	15	16	18	18	18	18	18	18	18	18	18	18	19	19	19	19	19	19	19	19	19	20	20	20	20	21	21	21
11	0.72365	NUM_TRUE_POSITIVES	0	2	2	2	3	6	8	9	10	12	12	12	13	14	14	14	14	14	14	14	14	14	14	14	14	14	14	14	15	15	15	16	16	17	17	17	18	18	19	19	19	19	19	20	20	20	20
11	0.768256	NUM_TRUE_POSITIVES	1	3	6	13	14	14	14	14	14	14	14	14	15	16	17	17	17	17	17	17	17	18	18	18	19	19	19	19	19	19	19	19	19	20	21	21	21	21	21	21	22	22	22	22	23	23	23
11	0.78096	NUM_TRUE_POSITIVES	3	3	5	6	6	6	8	11	12	13	13	17	17	17	18	18	18	18	18	19	19	20	20	20	20	20	20	20	20	20	21	23	23	23	23	23	23	23	23	23	23	23	23	23	23	23	23
11	0.816854	NUM_TRUE_POSITIVES	4	5	7	10	11	11	11	13	14	15	15	17	17	17	17	17	17	18	18	19	20	20	20	20	21	21	22	22	23	24	25	25	26	26	26	26	27	27	28	28	28	28	28	28	28	28	28
11	0.764518	NUM_TRUE_POSITIVES	5	7	7	7	7	8	10	12	12	13	13	13	13	13	13	13	14	15	15	16	21	23	23	23	23	23	23	23	24	24	24	24	24	24	24	25	25	25	25	25	26	26	26	26	26	27	27
11	0.78473	NUM_TRUE_POSITIVES	6	7	7	7	9	9	9	10	10	12	12	13	14	15	15	15	15	15	18	18	18	18	18	18	19	19	19	19	19	19	19	20	20	21	21	22	22	22	22	22	22	23	23	24	24	24	24
11	0.780865	NUM_TRUE_POSITIVES	5	5	6	6	6	6	6	8	9	11	12	13	14	14	14	14	15	16	16	16	16	17	18	18	18	19	19	19	19	19	19	19	19	19	19	19	19	19	19	19	19	19	20	21	22	22	22
11	0.752796	NUM_TRUE_POSITIVES	1	2	5	8	9	9	10	12	12	13	13	13	13	13	13	14	14	14	14	16	16	17	17	17	17	17	17	17	17	17	17	17	17	17	17	17	17	17	17	18	18	18	18	18	18	18	18
11	0.783684	NUM_TRUE_POSITIVES	2	3	4	6	6	9	10	12	12	12	12	12	12	12	12	12	12	12	12	13	15	17	17	18	19	19	19	19	19	19	19	19	19	19	19	19	19	19	19	20	21	22	23	23	24	25	25
11	0.790971	NUM_TRUE_POSITIVES	2	2	5	7	13	13	13	13	14	14	15	15	15	15	17	19	21	23	23	23	24	24	24	24	24	24	24	24	24	24	24	24	25	25	25	26	26	27	27	27	27	27	27	27	27	27	27
11	0.797687	NUM_TRUE_POSITIVES	0	4	4	7	7	7	7	8	9	9	9	9	9	9	9	12	12	12	12	12	14	14	14	15	16	17	19	19	20	20	20	20	20	20	20	21	21	21	22	22	22	22	23	23	23	23	23
11	0.792302	NUM_TRUE_POSITIVES	1	7	7	8	8	10	13	14	16	16	16	17	17	17	18	19	19	19	19	20	20	21	21	21	21	21	21	21	21	21	21	21	22	22	22	22	23	23	23	23	23	23	23	23	23	23	23
11	0.771107	NUM_TRUE_POSITIVES	1	6	9	9	9	10	10	12	16	16	16	16	16	16	17	18	18	18	19	20	21	22	22	23	23	23	23	23	23	23	23	23	23	26	26	26	26	27	27	27	27	28	28	28	28	29	29
11	0.789831	NUM_TRUE_POSITIVES	3	3	4	6	8	8	9	10	12	12	13	15	19	19	19	19	19	19	20	20	20	20	20	21	21	21	21	21	21	22	22	22	22	22	22	22	23	23	23	23	23	23	23	23	23	24	24
11	0.721337	NUM_TRUE_POSITIVES	1	2	4	6	8	10	11	11	11	11	12	12	12	12	12	12	13	13	13	13	13	13	13	13	13	14	14	14	15	15	15	15	15	15	16	16	16	16	16	17	17	18	19	19	19	19	19
11	0.806653	NUM_TRUE_POSITIVES	3	4	4	9	9	10	11	13	15	15	15	15	15	15	16	16	16	16	16	16	17	18	19	21	21	21	21	22	22	23	23	24	24	24	24	24	24	24	25	25	26	26	26	26	26	26	26
11	0.766228	NUM_TRUE_POSITIVES	3	5	6	7	9	10	11	11	11	11	11	11	12	12	13	13	13	15	17	18	20	20	20	20	20	20	20	20	20	20	20	20	20	20	23	23	23	23	23	23	23	23	23	23	23	23	23
11	0.811912	NUM_TRUE_POSITIVES	11	11	11	12	12	13	14	16	17	18	18	18	18	19	20	22	22	22	22	22	23	24	25	25	25	26	26	26	27	27	28	28	28	28	28	28	28	28	28	28	28	28	28	28	29	29	29
11	0.786757	NUM_TRUE_POSITIVES	2	3	4	4	6	8	8	10	11	12	12	12	12	13	13	13	13	13	13	13	13	14	14	14	15	15	15	15	15	16	16	16	16	16	19	19	20	20	20	20	20	20	20	21	21	22	22
11	0.7706	NUM_TRUE_POSITIVES	2	3	4	7	7	7	7	8	9	11	11	12	13	14	15	15	15	16	16	17	17	17	18	18	18	18	18	19	19	19	20	20	20	20	20	20	20	20	20	20	20	21	21	21	22	22	22
11	0.802471	NUM_TRUE_POSITIVES	5	8	13	13	13	13	13	13	13	14	15	15	15	15	16	17	18	18	18	18	18	20	20	20	20	20	20	20	20	21	22	22	22	22	22	23	23	24	24	24	25	25	26	26	26	26	26
11	0.771012	NUM_TRUE_POSITIVES	2	5	5	7	9	9	9	10	10	11	11	11	11	12	14	14	15	15	15	16	17	18	19	19	19	20	20	22	22	22	22	22	23	24	24	24	24	25	25	25	25	25	25	25	25	25	25
11	0.779598	NUM_TRUE_POSITIVES	0	6	10	11	11	11	11	11	11	11	13	15	15	15	17	17	17	17	17	17	17	17	17	17	17	18	19	21	22	23	23	24	25	27	27	27	27	27	27	27	27	27	27	27	27	28	28
11	0.772913	NUM_TRUE_POSITIVES	2	3	3	3	3	3	5	9	9	10	12	13	15	15	16	17	17	17	18	18	18	18	18	18	18	19	20	20	20	20	20	20	21	21	21	21	21	21	22	22	22	22	24	24	25	25	25
11	0.79208	NUM_TRUE_POSITIVES	1	6	6	6	11	11	11	11	11	12	12	12	13	15	15	15	15	15	16	16	16	16	16	16	16	17	18	18	18	19	19	19	19	19	19	19	20	21	22	22	22	22	22	22	22	22	22
11	0.780073	NUM_TRUE_POSITIVES	2	4	10	10	12	13	15	16	18	18	18	19	19	19	19	19	20	21	21	21	21	22	24	24	25	26	26	26	26	26	26	26	26	27	27	28	28	29	29	29	29	29	29	29	30	31	31
11	0.769301	NUM_TRUE_POSITIVES	5	7	9	11	12	13	13	13	13	13	15	15	16	16	18	18	19	19	19	20	20	20	20	20	20	20	20	20	20	20	20	20	20	20	20	20	20	20	20	20	20	20	21	21	21	21	21
11	0.794266	NUM_TRUE_POSITIVES	4	4	9	11	11	12	12	12	13	16	16	17	18	18	18	19	20	20	20	20	20	20	20	20	20	20	20	20	21	24	24	24	24	24	24	24	24	24	24	24	24	24	24	24	25	26	26
11	0.764739	NUM_TRUE_POSITIVES	6	6	9	9	9	12	12	12	12	13	13	13	13	14	15	15	17	17	17	17	17	17	18	18	18	18	18	18	18	18	19	19	19	20	20	21	21	21	21	21	21	22	22	24	24	25	25
11	0.796864	NUM_TRUE_POSITIVES	1	3	7	7	7	8	8	8	8	9	10	10	13	14	15	17	17	17	17	17	18	18	19	20	21	21	21	22	22	23	23	23	23	23	24	24	24	24	24	24	24	24	25	25	25	26	26
11	0.797371	NUM_TRUE_POSITIVES	4	5	6	7	8	10	10	11	11	11	11	11	11	12	13	14	14	14	15	17	20	20	20	20	20	20	20	20	20	20	20	20	21	21	21	21	22	22	22	22	22	22	23	23	24	24	24
11	0.801711	NUM_TRUE_POSITIVES	1	3	6	6	6	6	7	9	9	13	13	13	13	13	13	13	14	14	14	14	14	15	15	15	17	17	18	18	18	18	18	18	18	18	19	20	21	22	23	23	23	23	23	24	24	24	24
11	0.794044	NUM_TRUE_POSITIVES	5	6	6	8	9	10	10	12	14	14	15	17	17	17	19	19	19	20	20	20	20	21	21	22	22	22	22	22	22	22	22	23	23	23	23	23	23	24	24	24	24	24	24	25	25	26	27
11	0.78115	NUM_TRUE_POSITIVES	0	2	5	9	9	10	11	12	12	12	12	12	12	12	14	14	14	14	14	14	15	17	17	17	17	17	18	19	20	21	22	22	22	22	22	22	22	22	22	22	22	24	24	25	26	26	26
11	0.796674	NUM_TRUE_POSITIVES	3	4	4	4	4	4	4	4	7	9	10	10	11	11	12	13	15	16	17	18	20	20	20	20	20	20	20	20	20	20	20	20	20	20	20	21	22	22	22	22	23	24	25	26	26	26	26
11	0.76607	NUM_TRUE_POSITIVES	0	7	7	11	14	14	14	14	14	15	16	17	19	19	19	19	19	19	19	20	20	20	20	20	21	21	21	21	21	21	22	22	23	24	24	25	26	26	26	26	26	26	26	26	26	26	26
11	0.806368	NUM_TRUE_POSITIVES	2	5	5	5	9	10	11	12	13	15	17	17	18	18	19	20	20	20	21	21	21	21	21	21	22	22	22	22	22	23	24	24	24	25	26	26	26	26	26	26	26	27	27	27	27	27	27
11	0.761698	NUM_TRUE_POSITIVES	1	1	8	9	9	9	9	10	10	12	14	15	16	17	18	19	19	19	19	19	19	20	20	20	20	21	22	23	23	23	23	23	23	23	23	23	23	23	23	23	23	23	23	23	23	23	23
11	0.778109	NUM_TRUE_POSITIVES	2	4	8	11	11	11	11	11	11	11	12	12	13	15	17	18	20	20	20	20	21	21	21	21	21	21	21	21	21	21	21	22	23	23	23	24	25	25	25	25	25	25	25	25	25	25	25
11	0.76211	NUM_TRUE_POSITIVES	3	11	11	11	14	14	14	15	18	20	20	20	20	21	21	21	21	21	21	22	22	22	23	23	23	23	23	24	24	24	25	25	25	25	25	25	26	26	27	27	28	29	29	29	29	30	30
11	0.692571	NUM_TRUE_POSITIVES	2	5	10	10	10	12	14	16	16	17	17	17	17	18	18	18	18	18	18	18	18	19	19	19	19	20	20	21	21	21	22	22	22	23	23	23	23	23	24	24	25	25	26	26	26	26	26
11	0.777538	NUM_TRUE_POSITIVES	4	5	5	5	7	9	9	13	13	13	13	14	15	15	15	15	15	15	15	15	16	16	16	16	16	16	16	16	16	16	17	18	19	19	19	20	20	20	20	20	20	20	20	21	21	21	21
11	0.79341	NUM_TRUE_POSITIVES	3	4	4	5	5	5	5	6	6	6	6	6	6	6	6	7	9	10	11	11	12	12	12	13	15	15	15	16	17	17	17	18	18	19	19	20	20	20	20	20	21	22	23	23	24	24	24
11	0.747537	NUM_TRUE_POSITIVES	4	4	5	5	5	5	6	6	6	7	7	7	7	7	8	10	10	10	10	10	10	10	10	10	10	10	10	10	11	11	11	11	11	11	12	12	12	15	15	15	15	16	16	16	16	16	16
11	0.775606	NUM_TRUE_POSITIVES	0	1	1	2	5	5	5	9	9	9	10	12	12	14	14	14	14	15	15	15	15	15	15	15	15	16	17	18	18	18	18	18	18	19	19	20	21	22	22	23	24	24	24	24	24	25	25
11	0.807762	NUM_TRUE_POSITIVES	3	4	10	11	12	13	15	15	15	15	18	19	19	19	19	20	20	20	20	21	22	22	23	24	24	24	25	26	27	27	27	27	27	27	28	28	28	28	29	29	29	30	30	30	30	30	30
[truncated: 488 more columns]
