# Supplementary material for: Genome-wide computational identification of functional RNA elements in Trypanosoma brucei
Source: BMC Genomics. 2009 Aug 4;10:355. doi: 10.1186/1471-2164-10-355 (PMC2907701; doi:10.1186/1471-2164-10-355)
Supplement: Additional file 6 — Function prediction using regulatory motifs. This ZIP compressed file should be unpacked before viewing its contents. The results for prediction of each pathway are presented in a separate folder, named after the accession number of that pathway in KEGG database. Each folder contains several files named "validation.N.out", each of which represents the results of a hundred times two-fold cross-validation for that pathway, using N predicted motifs. Each cross-validation is shown in one row; plotting each row against the number of false positives will result in the ROC curve associated with the corresponding cross-validation experiment. The trained network is stored in "total.out", in which motifs are ordered according to their prediction power. L(α|MOTIF): the likelihood of being in pathway α given that the indicated motif is present in the indicated location of an mRNA; L(α|MOTIF): the likelihood of being in pathway α given that the indicated motif is NOT present in the indicated location of an mRNA. [file 1471-2164-10-355-S6.zip › tbr_KEGG_predict/002.tbr00562/validation.012.out]

Current time: Tue Feb 03 11:57:17 2009
This cluster: tbr00562
A 2-fold validation was used.
************************ VALIDATION ***********************
NUM_CLASSIFIERS	AUC	NUM_FALSE_POSITIVES	1	2	3	4	5	6	7	8	9	10	11	12	13	14	15	16	17	18	19	20	21	22	23	24	25	26	27	28	29	30	31	32	33	34	35	36	37	38	39	40	41	42	43	44	45	46	47
12	0.760177	NUM_TRUE_POSITIVES	3	7	7	7	7	7	8	8	9	9	9	9	9	10	10	11	12	12	12	12	12	12	13	13	13	15	16	16	16	16	16	16	16	16	16	16	16	16	16	16	18	18	18	18	18	18	18
12	0.780611	NUM_TRUE_POSITIVES	3	7	8	10	11	11	11	12	13	14	15	16	16	16	17	18	18	18	18	18	19	20	20	20	20	20	20	20	20	21	21	21	22	22	22	23	23	24	26	26	26	26	27	27	27	28	28
12	0.802376	NUM_TRUE_POSITIVES	3	3	4	4	5	6	7	11	11	12	13	14	15	17	18	19	19	19	21	21	21	21	21	22	22	22	22	22	22	23	23	24	24	24	24	24	24	24	24	24	24	24	24	24	24	24	24
12	0.798448	NUM_TRUE_POSITIVES	3	6	6	8	10	10	12	15	15	16	18	18	18	19	20	20	20	21	21	21	22	22	23	23	24	24	24	24	24	24	25	26	26	27	28	28	28	28	28	28	28	28	28	28	29	29	29
12	0.789229	NUM_TRUE_POSITIVES	1	3	4	4	4	4	6	6	7	9	9	9	10	11	11	11	11	11	11	11	11	12	12	13	13	14	14	14	15	16	16	17	18	18	19	20	20	21	22	24	24	24	24	24	25	25	25
12	0.774846	NUM_TRUE_POSITIVES	0	0	7	10	12	15	15	15	16	16	17	17	17	17	17	17	17	17	17	18	18	18	18	19	19	19	19	20	20	21	22	23	23	23	23	23	23	23	24	24	24	25	25	25	26	26	26
12	0.774751	NUM_TRUE_POSITIVES	1	5	5	8	11	11	13	13	14	14	14	14	15	15	15	15	15	15	15	16	17	18	19	19	19	19	19	19	19	20	21	21	21	23	23	23	23	23	23	23	23	24	24	25	25	26	26
12	0.802439	NUM_TRUE_POSITIVES	0	6	8	9	10	10	11	11	12	14	14	14	17	18	18	18	18	19	20	20	20	20	20	20	20	20	22	22	22	23	23	23	23	23	23	23	23	23	25	25	25	26	26	26	26	26	26
12	0.773515	NUM_TRUE_POSITIVES	1	2	2	2	2	6	9	9	9	9	9	9	9	9	9	10	10	10	13	13	13	13	13	13	13	13	13	14	14	14	14	14	14	14	14	15	15	16	16	17	17	17	17	17	17	17	17
12	0.77418	NUM_TRUE_POSITIVES	5	5	5	5	7	8	8	8	8	9	9	11	14	14	14	14	16	16	16	16	16	16	19	19	19	19	19	19	19	19	19	19	19	19	19	19	19	19	19	21	21	21	22	22	23	24	24
12	0.798511	NUM_TRUE_POSITIVES	0	3	3	4	5	6	7	12	12	13	13	13	13	15	17	17	19	19	19	21	21	21	21	21	21	21	21	22	22	22	22	22	22	22	23	23	23	23	24	24	25	25	26	26	27	28	28
12	0.785395	NUM_TRUE_POSITIVES	4	10	10	11	13	14	14	14	14	15	16	17	18	19	20	20	20	20	20	20	20	20	22	22	22	22	22	22	22	23	23	24	24	24	24	24	24	24	25	25	26	26	26	26	26	26	26
12	0.793886	NUM_TRUE_POSITIVES	4	4	5	6	6	6	7	7	8	9	10	10	11	13	13	14	14	14	14	14	15	15	15	15	16	17	17	17	17	17	17	17	17	17	17	17	17	17	17	17	18	19	19	19	19	19	19
12	0.779756	NUM_TRUE_POSITIVES	1	3	3	3	3	3	3	3	4	5	6	6	8	8	10	12	12	13	15	15	15	17	17	18	18	18	18	18	18	18	18	18	19	19	19	20	20	20	22	22	22	22	22	22	22	22	22
12	0.797909	NUM_TRUE_POSITIVES	2	8	9	9	10	10	12	14	14	14	15	15	16	16	17	17	17	18	18	18	18	19	21	22	22	22	23	24	24	24	24	24	24	24	24	24	24	24	25	25	26	26	27	28	28	28	28
12	0.802439	NUM_TRUE_POSITIVES	7	7	8	9	9	10	11	12	12	12	12	12	12	12	12	13	14	16	20	20	20	20	20	20	21	21	21	22	22	22	22	23	23	23	26	26	26	26	26	26	26	27	27	28	28	29	29
12	0.782037	NUM_TRUE_POSITIVES	7	7	7	8	9	9	10	12	14	14	16	16	16	17	18	18	18	18	18	18	19	19	19	19	20	20	20	20	21	21	21	21	22	22	22	23	23	23	23	23	23	23	23	23	23	23	23
12	0.803992	NUM_TRUE_POSITIVES	3	5	6	6	6	8	9	10	11	11	11	12	14	14	16	16	17	18	19	20	21	21	21	22	22	23	23	24	24	24	26	26	26	26	26	26	26	27	27	27	29	29	29	29	29	30	30
12	0.805829	NUM_TRUE_POSITIVES	6	6	6	7	7	7	7	10	13	15	17	17	17	17	18	20	21	22	22	22	22	23	23	23	24	25	25	25	25	25	25	26	26	26	26	27	27	27	27	27	27	27	28	28	28	28	28
12	0.785459	NUM_TRUE_POSITIVES	2	2	6	7	8	12	12	12	12	12	12	13	13	14	14	17	17	17	17	17	18	18	18	18	18	19	19	19	19	19	19	19	20	20	20	20	20	20	20	21	22	22	22	23	23	23	23
12	0.782227	NUM_TRUE_POSITIVES	0	1	1	2	6	7	7	7	7	8	9	10	10	11	12	12	12	12	12	13	13	13	13	13	13	16	17	21	21	21	21	21	21	22	23	24	24	24	24	24	24	24	24	24	24	24	24
12	0.774846	NUM_TRUE_POSITIVES	5	9	9	9	9	9	11	12	13	14	14	14	15	18	18	18	18	18	18	18	18	19	19	20	21	21	22	22	23	24	24	24	24	24	24	24	24	24	24	24	24	24	24	24	24	24	24
12	0.795945	NUM_TRUE_POSITIVES	0	3	5	8	8	9	12	12	12	12	12	12	12	12	13	13	14	15	15	15	15	15	15	15	16	16	16	16	16	16	16	16	17	19	21	21	21	21	22	22	23	23	23	23	23	23	23
12	0.810835	NUM_TRUE_POSITIVES	3	3	7	8	8	8	8	8	8	11	11	13	15	15	17	19	19	19	19	20	20	20	20	20	20	21	21	21	21	21	22	22	22	23	25	25	25	26	26	27	27	28	28	29	29	30	30
12	0.782037	NUM_TRUE_POSITIVES	5	10	12	12	15	17	17	17	17	17	17	17	18	19	19	19	19	19	20	21	21	21	21	22	22	22	22	22	22	22	22	22	22	22	22	22	23	23	23	23	23	24	25	25	25	26	26
12	0.78945	NUM_TRUE_POSITIVES	1	1	1	3	4	5	5	5	6	9	11	12	12	12	12	13	14	14	14	14	15	16	17	18	18	18	18	18	18	18	19	19	19	20	20	20	20	21	21	21	21	21	21	21	21	21	21
12	0.782924	NUM_TRUE_POSITIVES	1	7	8	9	10	11	11	11	14	16	16	16	16	16	17	17	17	17	17	17	17	17	18	18	18	18	18	18	19	19	19	19	19	20	20	20	20	20	20	20	20	21	21	21	21	21	22
12	0.805227	NUM_TRUE_POSITIVES	3	4	4	5	6	6	6	6	8	8	11	11	11	13	17	17	20	20	20	20	20	20	20	20	21	25	25	25	25	25	25	25	25	25	25	25	25	26	26	26	27	27	27	27	27	27	27
12	0.784413	NUM_TRUE_POSITIVES	0	2	3	4	5	5	6	7	9	13	13	13	14	14	14	14	14	14	14	16	17	17	18	18	18	18	18	18	19	19	19	19	19	19	19	19	19	19	19	19	20	20	20	20	20	20	20
12	0.764011	NUM_TRUE_POSITIVES	0	8	10	12	12	13	13	13	14	15	16	16	16	17	17	17	17	17	17	17	17	17	18	18	18	18	18	19	19	19	19	19	19	19	19	19	20	20	20	20	20	20	21	21	21	22	22
12	0.774402	NUM_TRUE_POSITIVES	1	4	8	8	9	9	9	9	11	11	12	13	13	14	16	16	16	16	16	16	16	16	16	16	16	17	17	17	17	17	17	17	17	18	18	19	19	19	20	20	20	21	21	21	22	22	22
12	0.704229	NUM_TRUE_POSITIVES	1	6	8	8	9	9	10	12	14	16	16	16	16	16	16	16	16	16	16	16	17	17	17	17	18	18	19	20	20	20	20	20	20	20	20	20	20	20	20	20	21	21	22	22	23	24	24
12	0.79962	NUM_TRUE_POSITIVES	2	7	7	7	7	11	11	12	13	15	15	16	16	16	17	18	19	20	20	20	21	21	21	22	22	22	22	23	23	23	23	23	23	24	25	25	25	25	25	25	25	25	25	25	25	25	25
12	0.743387	NUM_TRUE_POSITIVES	5	6	7	9	9	9	9	9	9	10	10	10	10	10	10	10	10	11	12	13	13	13	13	13	13	13	14	15	16	18	18	18	19	21	21	21	22	22	22	22	22	23	23	23	24	24	24
12	0.794361	NUM_TRUE_POSITIVES	2	7	7	8	8	8	8	8	10	13	13	13	14	15	15	15	15	15	15	15	15	16	16	16	16	17	17	17	18	20	20	20	20	20	20	21	21	21	22	22	22	23	23	23	23	23	25
12	0.755837	NUM_TRUE_POSITIVES	2	4	5	6	8	10	11	12	12	12	12	12	12	14	14	14	14	14	14	14	14	15	15	15	15	15	15	15	15	15	15	15	16	16	16	16	16	17	17	17	18	18	20	20	21	21	23
12	0.814288	NUM_TRUE_POSITIVES	2	5	8	9	9	11	11	12	13	15	17	17	17	17	18	19	19	21	21	21	21	23	23	23	23	23	23	23	23	23	23	24	25	25	25	25	25	25	26	27	28	28	28	28	28	29	29
12	0.777602	NUM_TRUE_POSITIVES	1	4	5	5	5	6	7	7	8	10	10	12	14	16	16	17	18	18	18	18	18	19	19	19	20	20	21	21	21	21	21	21	21	21	21	21	21	21	21	21	21	22	23	24	24	24	24
12	0.801806	NUM_TRUE_POSITIVES	2	4	6	6	7	7	7	8	10	10	10	11	14	14	15	17	19	19	19	19	19	20	20	20	20	21	21	21	21	21	21	21	21	21	22	22	23	23	23	23	23	23	23	23	24	24	24
12	0.77814	NUM_TRUE_POSITIVES	5	8	8	8	8	8	11	11	11	12	12	12	13	14	14	19	19	19	19	19	19	19	19	19	19	20	21	22	22	22	23	24	25	26	27	27	27	27	27	27	27	27	27	27	27	27	27
12	0.775859	NUM_TRUE_POSITIVES	1	1	6	6	6	9	9	9	10	10	11	11	11	15	16	19	19	20	21	21	21	21	21	21	21	21	21	21	21	21	21	21	22	22	23	23	23	23	23	24	25	26	26	26	27	27	27
12	0.818216	NUM_TRUE_POSITIVES	1	3	6	8	8	9	9	9	10	10	13	16	16	17	18	19	20	20	20	20	21	22	22	22	22	23	24	25	25	25	25	25	25	25	26	26	26	26	27	27	28	28	28	28	28	28	28
12	0.775606	NUM_TRUE_POSITIVES	6	6	6	6	6	7	8	8	8	10	11	11	12	12	12	12	12	13	13	15	15	15	15	15	15	15	16	16	16	16	16	16	16	17	18	18	19	21	21	21	21	22	22	22	22	22	22
12	0.778616	NUM_TRUE_POSITIVES	1	6	7	9	9	9	10	11	11	11	11	11	12	12	13	13	14	16	18	19	20	20	22	24	24	26	26	26	26	26	26	26	26	26	26	26	26	26	26	26	27	27	27	27	28	28	28
12	0.80811	NUM_TRUE_POSITIVES	3	9	10	10	10	11	12	14	14	14	14	14	15	17	17	18	18	19	20	21	21	21	21	21	21	21	21	21	21	21	22	23	24	24	24	24	24	24	24	24	25	25	25	25	26	26	26
12	0.808902	NUM_TRUE_POSITIVES	6	7	7	9	9	9	9	10	10	11	16	17	17	17	17	17	17	17	17	17	18	18	19	21	21	21	22	22	22	22	22	22	22	22	22	22	22	22	22	22	22	22	22	22	23	23	23
12	0.77833	NUM_TRUE_POSITIVES	0	3	4	6	8	8	8	8	8	9	9	10	11	11	11	11	12	15	17	19	19	19	19	19	19	20	22	22	22	23	23	24	24	24	24	24	24	24	24	25	25	25	25	25	26	26	26
12	0.747062	NUM_TRUE_POSITIVES	2	3	4	5	7	7	7	7	8	9	10	11	12	14	14	14	14	14	14	15	15	15	15	16	16	17	17	18	18	18	18	18	18	18	19	19	19	19	19	19	20	20	20	20	20	20	20
12	0.772311	NUM_TRUE_POSITIVES	2	4	4	5	7	8	8	8	10	11	11	12	12	12	12	12	14	14	14	14	14	17	17	17	17	17	18	19	19	19	19	19	20	20	20	20	20	20	20	20	20	20	20	21	21	21	21
12	0.782132	NUM_TRUE_POSITIVES	7	7	8	9	10	12	12	12	14	17	20	20	21	22	22	22	22	22	22	22	23	23	24	24	24	24	24	24	24	24	24	24	24	24	24	24	24	24	24	24	24	24	24	24	24	24	25
12	0.785965	NUM_TRUE_POSITIVES	0	3	4	4	5	6	6	6	8	12	13	15	17	18	18	18	19	19	19	19	20	20	20	20	20	20	20	20	20	21	21	21	21	21	22	22	22	22	23	23	23	24	24	24	24	24	24
12	0.804657	NUM_TRUE_POSITIVES	2	6	6	7	8	9	12	12	12	12	13	14	15	17	17	17	17	17	17	17	18	18	18	18	18	18	18	18	19	20	20	21	21	23	23	23	23	23	23	23	23	23	23	23	24	25	25
12	0.754887	NUM_TRUE_POSITIVES	0	7	7	7	10	10	12	13	13	14	16	16	17	17	17	17	18	18	18	18	23	23	23	23	23	23	23	23	23	23	23	23	23	23	23	23	23	23	23	23	24	25	25	25	25	25	25
12	0.780073	NUM_TRUE_POSITIVES	1	5	5	6	6	11	12	12	12	12	12	13	13	15	15	15	15	15	15	15	16	18	18	18	18	18	18	18	18	18	19	19	19	19	19	19	19	19	19	20	20	20	20	21	21	21	21
12	0.760367	NUM_TRUE_POSITIVES	0	5	5	5	6	6	8	8	9	10	10	10	11	12	12	12	12	12	12	12	12	16	17	17	20	20	20	20	20	20	20	20	20	20	20	20	20	20	20	20	20	20	20	20	20	20	21
12	0.769713	NUM_TRUE_POSITIVES	1	3	6	13	13	14	14	14	14	14	14	14	15	16	16	16	17	17	17	17	18	18	18	19	19	19	19	19	19	19	20	20	20	21	21	21	21	21	21	21	22	22	22	22	23	23	23
12	0.781689	NUM_TRUE_POSITIVES	3	3	5	6	6	6	11	11	12	13	13	17	17	17	18	18	18	18	19	19	20	20	20	20	20	20	20	20	20	20	21	23	23	23	23	23	23	23	23	23	23	23	23	23	23	23	23
12	0.818216	NUM_TRUE_POSITIVES	4	5	7	10	11	11	11	13	14	15	15	17	17	17	17	17	17	18	18	19	20	20	20	20	20	20	22	22	23	24	25	25	26	26	26	26	27	27	28	28	28	28	28	28	28	28	28
12	0.765658	NUM_TRUE_POSITIVES	5	7	7	7	7	9	12	12	12	13	13	13	13	13	13	14	15	15	16	20	21	23	23	23	23	23	23	23	24	24	24	24	24	24	24	25	25	25	25	25	26	26	26	26	26	26	27
12	0.784572	NUM_TRUE_POSITIVES	6	6	6	8	8	8	9	11	11	13	13	14	15	15	15	15	15	17	17	18	18	18	18	18	18	18	18	19	19	20	20	20	20	20	20	21	21	21	21	22	22	23	23	23	23	23	24
12	0.782766	NUM_TRUE_POSITIVES	5	6	6	6	6	6	6	8	9	11	12	13	13	13	15	15	15	15	15	15	16	17	18	18	19	19	19	19	19	19	19	19	19	19	19	19	20	21	21	21	21	21	21	21	21	21	21
12	0.754253	NUM_TRUE_POSITIVES	1	2	8	8	9	10	12	12	12	13	13	13	13	13	13	14	14	14	14	16	16	17	17	17	17	17	17	17	17	17	17	17	17	17	17	17	17	17	17	18	18	18	18	18	18	18	18
12	0.784413	NUM_TRUE_POSITIVES	2	3	4	6	6	9	10	12	12	12	12	12	12	12	13	13	13	13	13	14	16	16	17	17	18	19	19	19	19	19	19	19	19	19	19	19	19	19	19	20	21	22	23	23	24	24	24
12	0.793822	NUM_TRUE_POSITIVES	2	4	6	8	13	13	13	13	14	14	14	14	14	16	19	22	22	22	23	23	24	24	24	24	24	24	24	24	24	25	25	25	25	25	26	26	26	27	27	27	27	27	27	27	27	27	27
12	0.799747	NUM_TRUE_POSITIVES	0	3	4	7	7	7	7	8	9	9	9	9	9	9	9	12	12	12	12	12	14	14	15	16	17	17	19	20	20	20	20	20	20	20	20	21	21	22	22	22	23	23	23	23	23	23	23
12	0.793125	NUM_TRUE_POSITIVES	1	7	7	8	8	11	14	15	16	16	16	17	17	17	18	19	19	19	19	20	20	21	21	21	21	21	21	21	21	21	21	22	22	22	22	23	23	23	23	23	23	23	23	23	23	23	23
12	0.772343	NUM_TRUE_POSITIVES	1	6	7	9	10	10	10	11	16	16	16	16	16	17	18	18	18	18	19	20	20	22	22	22	22	22	22	23	23	23	23	23	26	26	26	27	27	27	27	28	28	29	29	29	29	29	29
12	0.789767	NUM_TRUE_POSITIVES	3	3	5	5	8	8	8	10	11	12	13	15	15	18	18	19	20	20	20	20	20	20	20	21	21	21	21	21	21	21	22	22	22	22	22	22	23	23	23	23	23	23	23	24	24	24	24
12	0.727673	NUM_TRUE_POSITIVES	1	3	6	7	8	11	11	11	12	12	12	12	12	12	13	13	14	14	14	14	14	14	14	14	14	14	14	14	14	14	14	15	16	17	17	17	17	17	18	18	19	19	20	21	22	22	22
12	0.804942	NUM_TRUE_POSITIVES	3	4	4	9	9	9	11	14	15	15	15	15	15	16	16	16	17	17	17	17	18	19	20	20	20	20	22	22	22	22	22	22	22	23	23	24	24	24	25	25	25	25	25	26	26	26	26
12	0.776018	NUM_TRUE_POSITIVES	1	5	7	7	8	10	10	11	11	11	11	11	12	12	12	13	13	13	14	15	17	18	18	18	18	18	19	21	21	21	21	21	21	21	21	21	21	23	23	23	23	23	23	23	23	23	23
12	0.813623	NUM_TRUE_POSITIVES	11	11	12	12	12	13	18	18	18	18	18	18	18	19	20	22	22	22	22	22	23	24	25	25	25	26	26	27	27	28	28	28	28	28	28	28	28	28	28	28	28	28	28	28	29	29	29
12	0.799683	NUM_TRUE_POSITIVES	3	5	6	6	8	9	9	10	11	11	12	12	13	13	13	13	13	13	13	13	13	14	14	14	15	15	17	17	17	17	17	17	17	17	20	20	20	20	21	21	21	21	21	22	22	22	22
12	0.770347	NUM_TRUE_POSITIVES	2	3	4	7	7	7	7	10	11	12	13	14	15	15	15	15	16	17	17	18	18	18	18	18	18	18	19	19	20	20	20	20	20	20	20	20	20	20	20	20	21	21	21	22	22	23	24
12	0.800792	NUM_TRUE_POSITIVES	6	8	13	13	13	13	13	13	13	14	15	15	15	15	16	17	18	18	18	18	18	18	20	20	20	20	20	20	20	20	20	21	21	22	22	22	23	23	23	24	24	24	25	25	26	26	27
12	0.777412	NUM_TRUE_POSITIVES	2	5	7	7	7	9	9	10	10	10	10	12	12	12	14	14	15	15	16	16	17	19	19	19	19	19	21	22	22	22	22	23	23	24	25	25	26	26	26	26	26	26	26	26	26	26	26
12	0.781467	NUM_TRUE_POSITIVES	0	6	10	11	11	11	11	11	11	12	13	15	15	15	17	17	17	17	17	17	17	17	17	17	17	18	19	21	22	24	24	25	27	27	27	27	27	27	27	27	27	27	27	27	28	28	28
12	0.759924	NUM_TRUE_POSITIVES	3	3	3	3	3	8	8	8	8	9	11	11	11	12	12	13	13	13	14	14	14	16	16	16	21	21	21	21	22	22	22	22	22	22	22	22	22	22	22	22	22	22	23	23	23	25	25
12	0.793157	NUM_TRUE_POSITIVES	1	6	6	6	11	11	11	11	11	12	12	13	13	15	15	15	15	16	16	16	16	16	17	17	17	17	17	17	18	18	18	19	20	20	21	21	21	21	21	22	22	22	23	23	23	23	23
12	0.782766	NUM_TRUE_POSITIVES	2	4	10	10	12	13	15	16	18	18	18	18	19	19	20	20	20	20	20	21	21	22	23	23	24	25	25	26	26	26	26	27	27	27	27	27	28	28	29	30	30	30	30	30	30	31	31
12	0.764961	NUM_TRUE_POSITIVES	6	9	12	12	13	14	14	14	15	15	15	16	16	17	17	17	17	18	18	19	19	20	20	20	20	20	20	20	20	20	20	21	21	21	21	21	21	22	22	22	22	22	22	22	23	23	23
12	0.794393	NUM_TRUE_POSITIVES	4	4	9	11	11	11	12	12	13	16	17	17	17	18	19	19	19	19	19	19	19	19	19	19	19	19	19	21	22	24	24	24	24	24	24	24	24	24	24	24	24	24	24	25	26	26	26
12	0.768731	NUM_TRUE_POSITIVES	6	6	9	9	9	12	12	12	12	13	13	13	15	15	15	15	17	17	17	18	18	18	19	19	19	19	19	19	19	19	20	20	20	21	21	22	22	22	22	22	22	22	22	23	23	24	25
12	0.799145	NUM_TRUE_POSITIVES	1	3	7	7	7	8	8	9	10	10	14	14	14	15	16	17	17	17	17	18	18	20	20	20	20	21	22	22	22	23	23	23	23	23	24	24	24	24	24	24	24	24	25	25	25	26	26
12	0.798131	NUM_TRUE_POSITIVES	4	5	6	7	8	10	10	10	11	11	11	11	11	13	13	13	13	14	15	17	20	20	20	20	20	20	20	20	20	20	20	20	21	21	21	21	22	22	22	22	22	22	23	23	24	24	24
12	0.799968	NUM_TRUE_POSITIVES	1	3	6	6	6	6	7	9	9	11	13	13	13	13	13	13	14	14	14	14	14	15	15	15	17	17	18	18	18	18	18	18	18	18	19	20	21	22	23	23	23	23	23	24	24	24	24
12	0.795596	NUM_TRUE_POSITIVES	5	6	6	9	10	10	10	13	16	16	17	17	17	17	19	19	19	19	20	20	21	21	21	22	22	22	22	22	23	23	23	23	23	23	23	24	24	24	24	24	24	24	24	25	25	26	27
12	0.782481	NUM_TRUE_POSITIVES	0	2	5	9	10	10	11	12	12	12	12	12	12	12	14	14	14	14	14	14	15	17	17	17	18	19	20	20	21	21	22	22	22	22	22	22	22	22	22	22	24	26	26	26	26	26	26
12	0.797402	NUM_TRUE_POSITIVES	1	3	6	6	6	6	6	7	7	9	9	11	13	13	15	15	15	16	16	19	19	20	20	22	22	22	22	22	22	22	22	22	22	22	22	22	23	23	23	23	23	24	24	24	24	25	25
12	0.756534	NUM_TRUE_POSITIVES	0	6	7	9	11	12	14	14	14	15	16	17	18	19	19	19	19	19	19	19	19	20	20	20	20	20	21	21	21	21	21	21	21	21	21	21	22	23	24	25	26	26	26	26	26	26	26
12	0.806431	NUM_TRUE_POSITIVES	2	5	5	5	9	10	11	11	13	13	17	17	18	18	19	19	20	20	21	21	21	21	21	21	21	22	22	22	23	24	24	24	24	26	27	27	27	27	27	27	27	27	27	27	27	27	27
12	0.76154	NUM_TRUE_POSITIVES	1	1	8	9	9	9	10	11	12	14	14	15	17	17	19	19	19	19	19	19	20	20	20	20	21	22	22	23	23	23	23	23	23	23	23	23	23	23	23	23	23	23	23	23	23	23	23
12	0.778616	NUM_TRUE_POSITIVES	2	4	8	11	11	11	11	11	11	11	12	12	13	15	17	18	20	20	20	20	21	21	21	21	21	21	21	21	21	21	21	22	23	23	23	24	25	25	25	25	25	25	25	25	25	25	25
12	0.75948	NUM_TRUE_POSITIVES	3	11	11	11	13	13	13	15	18	18	20	20	21	21	21	21	21	21	22	22	23	23	23	24	24	24	24	24	24	24	25	25	25	25	25	26	26	26	26	27	28	29	29	29	29	29	29
12	0.695834	NUM_TRUE_POSITIVES	2	5	10	10	10	12	14	16	16	17	17	17	17	17	17	18	18	18	18	18	18	19	19	19	20	21	21	21	22	22	22	23	24	24	24	24	24	24	24	25	25	25	26	26	26	26	27
12	0.783938	NUM_TRUE_POSITIVES	4	5	6	6	7	7	7	7	9	14	15	16	17	17	17	17	18	19	21	21	21	21	21	21	21	21	23	23	23	23	23	23	23	23	24	24	25	26	26	26	26	26	26	26	26	26	26
12	0.799271	NUM_TRUE_POSITIVES	4	7	7	8	8	8	8	8	8	8	8	8	8	8	8	8	10	11	11	11	11	12	14	14	14	15	17	17	17	19	19	19	20	20	21	21	22	22	22	22	23	24	24	24	24	24	24
12	0.749754	NUM_TRUE_POSITIVES	4	4	5	5	5	5	6	6	6	6	7	7	7	7	8	9	10	10	10	10	10	10	10	10	10	10	10	10	10	10	10	10	10	11	12	12	15	16	16	16	16	16	16	16	16	16	17
12	0.776683	NUM_TRUE_POSITIVES	0	1	1	2	5	5	5	9	9	10	11	11	12	14	14	14	14	15	15	15	15	15	15	15	15	15	18	18	18	18	18	18	18	18	19	20	21	22	23	24	24	24	24	25	25	26	26
12	0.805703	NUM_TRUE_POSITIVES	4	4	11	11	12	13	13	13	14	17	17	17	17	18	19	19	19	20	20	20	20	21	22	22	22	24	24	24	24	24	25	26	27	27	27	27	27	27	27	27	28	28	28	28	28	29	29
[truncated: 488 more columns]
