# Supplementary material for: Genome-wide computational identification of functional RNA elements in Trypanosoma brucei
Source: BMC Genomics. 2009 Aug 4;10:355. doi: 10.1186/1471-2164-10-355 (PMC2907701; doi:10.1186/1471-2164-10-355)
Supplement: Additional file 6 — Function prediction using regulatory motifs. This ZIP compressed file should be unpacked before viewing its contents. The results for prediction of each pathway are presented in a separate folder, named after the accession number of that pathway in KEGG database. Each folder contains several files named "validation.N.out", each of which represents the results of a hundred times two-fold cross-validation for that pathway, using N predicted motifs. Each cross-validation is shown in one row; plotting each row against the number of false positives will result in the ROC curve associated with the corresponding cross-validation experiment. The trained network is stored in "total.out", in which motifs are ordered according to their prediction power. L(α|MOTIF): the likelihood of being in pathway α given that the indicated motif is present in the indicated location of an mRNA; L(α|MOTIF): the likelihood of being in pathway α given that the indicated motif is NOT present in the indicated location of an mRNA. [file 1471-2164-10-355-S6.zip › tbr_KEGG_predict/002.tbr00562/validation.013.out]

Current time: Tue Feb 03 11:57:17 2009
This cluster: tbr00562
A 2-fold validation was used.
************************ VALIDATION ***********************
NUM_CLASSIFIERS	AUC	NUM_FALSE_POSITIVES	1	2	3	4	5	6	7	8	9	10	11	12	13	14	15	16	17	18	19	20	21	22	23	24	25	26	27	28	29	30	31	32	33	34	35	36	37	38	39	40	41	42	43	44	45	46	47
13	0.761666	NUM_TRUE_POSITIVES	3	7	7	7	7	7	8	9	9	9	9	9	9	10	10	11	12	12	12	12	12	12	13	13	13	15	16	16	16	16	16	16	16	16	16	16	16	16	16	17	18	18	18	18	18	18	18
13	0.77342	NUM_TRUE_POSITIVES	3	7	9	10	11	11	12	12	12	14	15	17	18	18	18	18	18	18	18	18	19	20	20	20	20	20	21	21	21	21	21	21	22	22	22	22	22	22	22	22	23	24	24	25	26	26	27
13	0.804214	NUM_TRUE_POSITIVES	3	3	4	4	5	6	7	11	11	12	13	14	15	17	18	19	19	19	21	21	21	21	21	22	22	22	22	22	22	22	22	23	23	23	23	23	23	24	24	24	24	24	24	24	24	24	24
13	0.799905	NUM_TRUE_POSITIVES	3	6	6	10	10	12	12	15	16	17	18	18	18	19	20	20	20	21	21	21	21	22	22	22	23	23	23	24	24	24	25	26	26	27	28	28	28	28	28	28	28	28	28	29	29	29	29
13	0.79151	NUM_TRUE_POSITIVES	1	3	4	4	4	4	6	6	7	9	9	9	10	11	11	11	11	11	11	11	11	12	12	13	13	14	14	14	15	16	16	17	18	18	19	20	20	21	22	24	24	24	24	24	25	25	25
13	0.777538	NUM_TRUE_POSITIVES	0	0	7	11	13	15	15	15	15	16	17	17	17	17	17	17	17	18	18	19	19	20	20	21	21	21	21	21	22	23	24	24	24	24	24	24	24	24	24	24	24	25	25	25	25	26	26
13	0.777158	NUM_TRUE_POSITIVES	1	5	5	6	11	13	14	14	14	14	14	15	15	15	15	15	15	15	15	15	15	18	19	19	19	19	19	19	19	20	21	21	21	23	23	23	23	23	23	23	24	24	25	25	26	26	27
13	0.800729	NUM_TRUE_POSITIVES	0	5	7	9	10	10	11	11	12	13	13	13	17	18	18	18	19	19	19	20	20	20	20	20	20	20	22	22	22	22	22	22	22	22	22	22	24	24	25	26	26	26	26	26	26	26	26
13	0.774719	NUM_TRUE_POSITIVES	1	2	2	2	2	6	9	9	9	9	9	9	9	9	9	10	10	10	13	13	13	13	13	13	13	13	14	14	14	14	14	14	14	14	14	15	15	16	16	17	17	17	17	17	17	17	17
13	0.780865	NUM_TRUE_POSITIVES	10	10	10	10	11	12	12	12	12	12	12	13	15	15	15	15	15	17	17	17	17	17	17	17	17	18	19	19	19	19	19	19	19	19	19	19	19	19	19	19	19	22	22	22	23	23	24
13	0.811183	NUM_TRUE_POSITIVES	1	5	5	5	6	6	8	8	11	11	12	13	13	13	13	14	14	14	16	21	21	21	21	21	21	22	23	23	23	23	23	23	23	23	23	24	24	25	25	25	25	25	25	25	25	26	26
13	0.798606	NUM_TRUE_POSITIVES	6	11	12	13	14	15	15	15	15	15	16	17	18	19	20	21	21	21	21	22	22	22	22	22	24	24	24	24	24	25	25	25	25	25	26	26	27	27	27	27	27	27	27	27	27	27	27
13	0.791034	NUM_TRUE_POSITIVES	4	4	5	6	6	6	7	8	9	9	10	11	12	13	13	14	14	14	14	14	14	14	15	15	16	16	17	17	17	17	17	17	17	17	17	17	17	17	17	17	17	17	17	18	19	19	19
13	0.782037	NUM_TRUE_POSITIVES	1	3	3	3	3	3	3	4	5	6	6	8	8	9	10	12	12	13	15	15	15	17	18	18	18	18	18	18	18	18	18	19	19	19	19	20	20	20	22	22	22	22	22	22	22	22	22
13	0.797244	NUM_TRUE_POSITIVES	2	8	8	9	10	10	10	12	14	14	14	14	15	15	16	16	16	16	16	18	18	18	18	18	19	21	22	22	22	22	23	24	24	24	24	24	24	24	24	25	25	26	26	27	27	28	28
13	0.803041	NUM_TRUE_POSITIVES	7	7	8	9	9	10	10	12	12	12	12	12	12	12	12	13	14	16	16	20	20	20	20	21	21	21	21	21	21	21	22	22	22	23	26	26	26	26	26	27	28	28	28	28	28	29	29
13	0.791351	NUM_TRUE_POSITIVES	7	7	7	8	9	9	11	13	14	14	14	14	15	17	17	17	18	18	18	19	19	19	20	20	20	20	20	20	20	20	21	21	21	21	21	21	22	23	23	23	23	23	23	23	23	23	23
13	0.81036	NUM_TRUE_POSITIVES	5	7	8	8	8	8	9	10	11	12	12	12	13	15	15	16	17	20	20	21	21	22	22	22	22	23	25	25	25	25	25	26	26	26	26	27	27	27	28	28	28	28	28	28	28	30	30
13	0.808269	NUM_TRUE_POSITIVES	6	6	6	7	7	7	7	10	13	15	17	17	17	17	18	19	21	21	21	21	21	23	23	24	25	25	25	25	25	25	25	26	26	26	26	27	27	27	27	27	27	28	28	28	28	28	28
13	0.786314	NUM_TRUE_POSITIVES	2	2	6	7	8	12	12	12	12	12	12	13	13	14	14	17	17	17	17	17	18	18	18	18	18	19	19	19	19	19	19	19	19	20	20	20	20	20	20	22	22	22	22	22	22	22	23
13	0.783906	NUM_TRUE_POSITIVES	0	1	1	2	6	7	7	7	7	9	9	10	10	12	12	12	12	12	13	13	13	13	13	13	13	16	21	21	21	21	21	21	21	22	23	24	24	24	24	24	24	24	24	24	24	24	24
13	0.77662	NUM_TRUE_POSITIVES	5	9	9	9	9	9	11	12	13	14	14	14	15	17	18	18	18	18	18	18	18	19	19	20	21	21	22	22	23	24	24	24	24	24	24	24	24	24	24	24	24	24	24	24	24	24	24
13	0.797497	NUM_TRUE_POSITIVES	1	3	5	8	8	9	12	12	12	12	12	12	12	12	13	13	14	15	15	15	15	15	15	15	16	16	16	16	16	16	16	16	17	19	21	21	21	21	22	22	23	23	23	23	23	23	23
13	0.808776	NUM_TRUE_POSITIVES	3	3	7	8	8	8	8	8	8	11	12	13	15	15	18	19	20	20	20	21	21	21	21	21	22	22	22	22	22	22	22	22	22	23	24	25	25	26	27	27	27	28	28	29	29	30	30
13	0.782766	NUM_TRUE_POSITIVES	6	10	12	12	15	17	17	17	17	17	17	17	18	19	19	19	19	19	20	21	21	21	21	22	22	22	22	22	22	22	22	22	22	22	22	23	23	23	23	23	24	25	25	25	25	26	26
13	0.796674	NUM_TRUE_POSITIVES	3	3	3	4	6	7	7	7	7	9	11	13	14	14	14	14	15	16	16	16	16	17	18	19	20	20	20	20	20	20	20	20	21	21	22	22	23	23	23	23	23	23	23	23	23	23	23
13	0.789577	NUM_TRUE_POSITIVES	1	9	9	11	11	12	12	12	15	17	17	17	17	17	17	17	17	17	17	18	19	19	19	19	19	19	19	19	19	19	20	20	21	21	21	21	21	21	21	22	22	22	22	22	23	23	23
13	0.805101	NUM_TRUE_POSITIVES	3	4	5	6	6	6	7	7	8	8	14	14	14	15	15	17	20	20	20	20	20	22	22	22	22	23	23	24	25	25	25	25	25	25	25	25	25	25	26	26	27	27	27	27	27	27	27
13	0.785142	NUM_TRUE_POSITIVES	0	2	2	5	6	6	6	7	9	9	13	13	13	13	15	15	15	15	15	15	15	16	18	18	18	18	18	18	18	18	19	19	19	19	19	19	19	19	19	19	19	20	20	20	20	20	20
13	0.757453	NUM_TRUE_POSITIVES	0	10	12	12	12	12	13	13	14	15	16	16	16	16	16	16	17	17	17	17	17	17	18	18	18	18	18	18	19	19	19	19	19	19	19	19	20	20	20	20	20	20	20	21	21	21	22
13	0.775543	NUM_TRUE_POSITIVES	1	4	8	8	9	9	9	9	11	11	12	13	13	14	16	16	16	16	16	16	16	16	16	16	16	17	17	17	17	17	17	17	17	18	18	18	18	18	19	19	19	20	20	20	21	22	22
13	0.706257	NUM_TRUE_POSITIVES	1	8	8	8	9	9	10	12	14	16	16	16	16	16	16	16	16	16	16	17	17	17	18	18	18	18	19	20	20	20	20	20	20	20	20	20	20	20	20	20	21	21	22	22	23	24	24
13	0.799398	NUM_TRUE_POSITIVES	2	7	7	7	7	9	12	12	13	15	15	16	16	16	17	18	20	20	20	20	21	21	21	21	22	22	23	23	23	23	23	23	24	24	26	26	26	26	26	26	26	26	26	26	26	26	26
13	0.745668	NUM_TRUE_POSITIVES	5	6	8	9	9	9	9	10	10	10	10	10	10	10	10	10	11	11	11	13	13	13	13	13	13	13	14	15	15	18	18	18	19	21	21	21	22	22	22	22	22	23	23	23	24	24	24
13	0.795501	NUM_TRUE_POSITIVES	2	7	7	8	8	8	8	8	13	13	13	13	14	15	15	15	15	15	15	15	15	16	16	16	16	17	17	17	18	20	20	20	20	20	20	21	21	21	22	22	22	23	23	23	23	23	25
13	0.755489	NUM_TRUE_POSITIVES	3	3	5	7	8	10	11	13	14	14	15	15	15	15	15	16	16	16	16	16	16	16	16	16	16	16	17	17	17	17	17	17	17	18	19	19	19	19	19	19	19	19	20	20	20	21	21
13	0.815492	NUM_TRUE_POSITIVES	2	8	8	9	9	11	11	12	14	17	17	17	17	18	18	19	19	21	21	21	22	23	23	23	23	23	23	23	23	23	23	23	24	24	25	25	25	25	26	27	28	28	28	28	28	29	29
13	0.784381	NUM_TRUE_POSITIVES	1	7	8	8	9	10	10	10	10	11	13	13	14	15	16	17	17	18	18	18	18	18	20	20	20	21	21	21	22	22	22	22	22	22	22	22	22	22	22	22	22	22	23	24	25	25	25
13	0.802915	NUM_TRUE_POSITIVES	2	4	6	6	7	7	7	8	10	10	10	11	14	14	15	17	19	19	19	19	19	20	20	20	20	21	21	21	21	21	21	21	21	21	22	22	23	23	23	23	23	23	23	24	24	25	25
13	0.780041	NUM_TRUE_POSITIVES	5	8	8	8	8	8	11	12	12	12	12	12	13	15	15	19	19	19	19	19	19	19	19	19	19	20	21	22	23	23	23	23	24	25	26	27	27	27	27	27	27	27	27	27	27	27	27
13	0.791034	NUM_TRUE_POSITIVES	1	1	8	8	8	9	10	10	10	11	11	11	11	16	19	19	19	20	21	21	21	21	21	21	21	21	21	21	22	22	22	22	22	22	23	23	23	23	23	24	25	26	26	26	26	26	27
13	0.820371	NUM_TRUE_POSITIVES	1	3	5	8	8	9	9	10	11	11	12	15	17	17	17	17	20	20	20	21	21	21	22	22	23	24	25	25	25	25	25	25	25	25	25	25	27	27	27	27	27	28	28	28	28	28	28
13	0.778045	NUM_TRUE_POSITIVES	6	6	6	6	6	7	8	8	8	9	11	11	12	12	12	12	12	13	14	14	15	15	15	15	15	15	16	16	16	16	16	16	16	18	18	18	18	18	20	20	20	21	21	21	21	21	21
13	0.775669	NUM_TRUE_POSITIVES	1	6	6	6	6	7	9	10	11	13	13	14	14	14	14	15	15	15	15	15	17	17	17	17	20	20	20	21	21	26	26	26	26	26	26	26	26	26	26	26	27	27	27	28	28	28	28
13	0.809568	NUM_TRUE_POSITIVES	3	9	10	10	10	11	12	14	14	14	14	14	15	16	16	17	17	19	20	21	21	21	21	21	21	21	21	21	21	21	21	22	23	23	23	23	23	23	23	24	24	24	25	25	25	26	26
13	0.80849	NUM_TRUE_POSITIVES	6	7	7	7	8	9	9	9	10	11	16	17	17	17	17	17	17	17	17	17	18	18	19	21	21	21	22	22	22	22	22	22	22	22	22	22	22	22	22	22	22	23	23	23	23	23	23
13	0.785268	NUM_TRUE_POSITIVES	0	4	5	6	7	8	8	8	8	8	9	10	11	11	12	12	12	12	13	15	18	19	19	19	19	20	20	20	20	21	23	23	23	23	23	24	24	24	24	24	25	25	25	26	26	26	26
13	0.743418	NUM_TRUE_POSITIVES	2	3	4	5	7	7	7	7	8	9	10	10	11	12	13	14	14	15	15	15	15	15	16	16	16	16	17	17	17	18	18	18	18	18	18	19	19	19	19	19	19	19	20	20	20	20	20
13	0.773483	NUM_TRUE_POSITIVES	2	4	4	5	7	8	8	8	10	11	11	12	12	12	12	12	14	14	14	14	14	17	17	17	17	18	18	18	19	20	20	20	20	20	20	20	20	20	20	20	20	20	20	20	20	20	21
13	0.784888	NUM_TRUE_POSITIVES	7	7	9	10	12	12	15	15	16	20	20	20	21	22	22	22	22	22	22	22	22	23	24	24	24	24	24	24	24	24	24	24	24	24	24	24	24	24	24	24	24	24	24	24	24	24	25
13	0.786789	NUM_TRUE_POSITIVES	0	3	4	4	5	6	6	6	8	12	13	15	17	18	18	18	19	19	19	19	20	20	20	20	20	20	20	20	20	21	21	21	21	21	21	21	21	21	22	22	22	23	24	24	24	24	25
13	0.808839	NUM_TRUE_POSITIVES	2	7	7	7	8	8	9	12	12	12	13	14	15	16	18	18	18	18	18	18	19	19	19	19	19	19	19	19	20	21	21	22	22	22	22	23	23	24	24	24	24	24	24	24	24	25	26
13	0.756629	NUM_TRUE_POSITIVES	0	7	7	7	10	10	12	13	13	14	16	16	16	16	16	17	18	18	18	23	23	23	23	23	23	23	23	23	23	23	23	23	23	23	23	23	23	23	23	23	24	25	25	25	25	25	27
13	0.788595	NUM_TRUE_POSITIVES	2	6	6	8	8	11	13	13	13	13	13	13	15	17	17	17	17	17	17	17	17	17	18	18	19	19	19	19	19	19	19	19	21	21	21	21	21	21	21	21	22	22	22	22	23	23	23
13	0.762649	NUM_TRUE_POSITIVES	2	5	5	5	6	6	9	9	9	10	10	10	11	12	12	12	12	13	13	13	15	16	17	17	20	20	20	20	20	20	20	20	20	20	20	20	20	20	20	20	20	20	20	20	20	20	21
13	0.771804	NUM_TRUE_POSITIVES	2	3	6	13	13	14	14	14	14	14	14	14	15	16	16	16	17	17	17	17	17	17	18	18	19	19	19	19	19	20	20	20	21	21	21	21	21	21	21	22	22	22	22	23	23	23	23
13	0.779756	NUM_TRUE_POSITIVES	3	3	5	6	7	10	10	11	11	12	13	13	16	17	17	18	18	18	18	19	19	20	20	20	20	20	20	20	20	20	20	21	23	23	23	23	23	23	23	23	23	23	23	23	23	23	23
13	0.820497	NUM_TRUE_POSITIVES	4	5	7	10	11	11	15	15	17	17	17	17	17	17	17	17	18	18	19	19	19	20	20	20	20	20	22	22	23	24	25	25	26	26	26	26	27	27	28	28	28	28	28	28	28	28	28
13	0.767084	NUM_TRUE_POSITIVES	5	7	7	7	8	10	12	12	12	13	13	13	13	13	13	14	15	15	16	20	21	23	23	23	23	23	23	23	24	24	24	24	24	24	24	25	25	25	25	25	26	26	26	26	26	27	27
13	0.786219	NUM_TRUE_POSITIVES	6	6	6	8	8	8	9	11	11	13	13	14	15	15	15	15	15	17	17	18	18	18	18	18	18	18	18	19	19	20	20	20	20	20	20	21	21	21	21	22	22	23	23	23	24	24	24
13	0.782386	NUM_TRUE_POSITIVES	5	6	6	6	6	6	6	8	9	11	12	13	13	14	14	15	15	15	15	16	17	18	18	18	19	19	19	19	19	19	19	19	19	19	19	20	21	21	21	21	21	21	21	21	21	21	21
13	0.768034	NUM_TRUE_POSITIVES	1	2	9	9	10	11	13	14	15	15	16	16	16	16	16	16	16	17	17	17	19	20	20	20	20	20	20	20	20	20	20	20	20	20	20	20	20	20	20	21	21	21	21	21	21	21	21
13	0.784793	NUM_TRUE_POSITIVES	2	3	4	6	6	9	10	12	12	12	12	12	12	13	13	13	13	13	13	14	16	16	17	17	18	19	19	19	19	19	19	19	19	19	19	19	19	20	21	22	23	23	23	23	24	24	25
13	0.79604	NUM_TRUE_POSITIVES	2	4	6	8	13	13	13	13	14	14	14	14	16	17	19	22	22	22	23	23	24	24	24	24	24	24	24	24	24	25	25	25	25	25	26	26	26	27	27	27	27	27	27	27	27	27	27
13	0.799652	NUM_TRUE_POSITIVES	0	4	4	7	7	7	7	8	9	9	9	9	9	9	9	11	12	12	12	12	14	14	15	16	17	19	19	20	20	20	20	20	20	20	20	21	21	22	22	22	23	23	23	23	23	23	23
13	0.794297	NUM_TRUE_POSITIVES	2	2	9	9	10	10	11	13	14	15	17	17	17	18	18	18	18	18	19	20	20	21	22	22	22	22	23	23	23	23	23	23	23	23	23	23	23	24	24	24	24	24	24	24	24	25	25
13	0.781625	NUM_TRUE_POSITIVES	1	6	9	9	9	10	10	10	16	16	16	16	16	16	17	18	18	19	19	20	21	22	22	22	22	22	22	22	23	23	23	23	26	26	26	26	27	27	27	28	28	28	29	29	29	29	29
13	0.791129	NUM_TRUE_POSITIVES	3	3	5	5	8	8	8	10	11	12	15	15	15	18	18	19	20	20	20	20	20	20	20	21	21	21	21	21	21	21	22	22	22	22	22	23	23	23	23	23	23	23	24	24	24	24	24
13	0.722953	NUM_TRUE_POSITIVES	1	3	8	8	11	11	11	12	12	12	12	12	12	13	13	13	13	14	14	14	14	14	14	14	14	14	15	15	15	15	16	16	17	17	17	18	19	20	20	20	20	21	21	21	22	22	22
13	0.806304	NUM_TRUE_POSITIVES	3	4	4	9	9	9	11	14	15	15	15	15	15	16	16	16	16	17	18	19	20	20	20	20	22	22	22	22	22	23	24	24	24	24	24	24	25	25	25	25	25	25	25	26	26	26	26
13	0.776366	NUM_TRUE_POSITIVES	1	5	7	7	8	10	10	11	11	11	11	11	11	12	12	13	13	13	14	15	16	17	17	17	17	18	19	19	19	19	21	21	21	21	21	21	21	23	23	23	23	23	23	23	23	23	23
13	0.818628	NUM_TRUE_POSITIVES	11	11	13	13	13	14	18	18	18	18	18	18	18	19	21	23	23	23	23	23	23	24	25	27	27	27	27	27	28	28	29	29	29	29	29	29	29	29	29	29	29	29	29	29	29	29	30
13	0.808681	NUM_TRUE_POSITIVES	0	3	7	7	7	7	10	10	10	11	11	12	12	12	12	13	14	14	14	14	14	15	15	16	16	16	17	17	17	17	17	17	17	17	17	17	18	21	21	21	22	22	22	23	23	23	23
13	0.788658	NUM_TRUE_POSITIVES	2	3	4	7	9	9	9	9	14	14	15	16	16	16	16	17	17	18	18	19	20	20	20	20	20	21	21	22	22	22	22	22	23	23	24	24	24	24	24	24	24	24	24	24	25	25	26
13	0.799588	NUM_TRUE_POSITIVES	7	8	13	13	13	13	13	13	13	14	15	15	15	15	16	18	18	18	18	18	18	18	19	20	20	20	20	20	20	21	21	21	21	21	22	22	22	22	23	23	24	24	25	25	26	26	26
13	0.778204	NUM_TRUE_POSITIVES	2	7	7	7	9	9	9	9	10	10	10	12	12	12	13	14	15	16	17	17	18	20	20	21	21	21	22	23	23	23	24	25	25	25	25	25	26	26	26	26	26	26	26	26	26	26	26
13	0.775828	NUM_TRUE_POSITIVES	0	6	10	10	11	11	11	12	12	12	13	13	14	14	14	14	15	15	15	16	18	18	18	18	18	18	18	19	20	21	22	23	24	26	26	26	26	26	27	27	27	27	27	27	27	27	27
13	0.761445	NUM_TRUE_POSITIVES	3	3	3	3	3	8	8	9	9	9	10	11	12	12	13	13	13	13	14	14	14	16	16	16	21	21	21	21	22	22	22	22	22	22	22	22	22	22	22	22	23	23	23	23	25	25	25
13	0.794456	NUM_TRUE_POSITIVES	1	6	6	6	11	11	11	11	11	12	12	13	13	15	15	15	15	16	16	16	17	17	17	17	17	17	17	17	18	19	20	20	21	21	21	21	21	21	21	22	22	22	22	23	23	23	23
13	0.783716	NUM_TRUE_POSITIVES	2	4	10	10	12	13	15	16	18	18	18	19	19	19	20	20	20	20	20	21	21	22	23	24	25	25	25	26	26	26	27	27	27	27	27	27	27	28	29	30	30	30	30	30	31	31	31
13	0.773103	NUM_TRUE_POSITIVES	6	9	12	12	13	14	14	14	14	15	15	16	16	17	17	17	18	19	19	20	20	20	20	20	20	21	21	21	21	21	21	21	21	21	21	21	21	21	22	22	22	22	22	22	22	22	23
13	0.794488	NUM_TRUE_POSITIVES	4	4	9	11	11	11	13	13	14	16	16	16	17	18	18	19	19	20	20	20	20	20	20	20	20	20	20	20	20	21	23	23	23	24	24	25	25	25	25	25	25	25	25	25	25	25	25
13	0.77003	NUM_TRUE_POSITIVES	6	6	9	9	9	12	12	12	12	13	13	15	15	15	15	15	17	17	17	18	18	18	19	19	19	19	19	19	19	19	20	20	20	21	21	22	22	22	22	22	22	22	23	23	23	24	25
13	0.808269	NUM_TRUE_POSITIVES	1	5	8	8	8	8	8	9	10	11	11	11	14	15	17	17	18	18	18	18	19	21	21	21	21	22	22	22	23	23	24	24	24	24	24	25	25	25	25	26	26	26	27	27	27	27	27
13	0.794899	NUM_TRUE_POSITIVES	4	5	6	9	9	9	10	10	10	10	10	11	14	14	14	15	16	17	17	17	17	17	17	17	17	17	17	20	20	21	22	23	23	23	23	23	23	23	23	24	24	24	24	24	24	24	25
13	0.801964	NUM_TRUE_POSITIVES	1	3	6	6	6	6	7	9	9	11	13	13	13	13	13	13	14	14	14	14	14	15	15	15	17	17	17	18	18	18	18	18	18	19	19	20	21	22	24	24	24	24	24	24	24	24	24
13	0.795628	NUM_TRUE_POSITIVES	6	6	6	9	10	10	10	12	15	16	17	17	17	17	19	19	19	19	20	21	22	22	22	22	22	22	22	23	23	23	23	23	23	23	23	23	23	23	23	23	23	23	24	24	25	26	26
13	0.785332	NUM_TRUE_POSITIVES	0	2	5	9	10	10	10	11	12	12	12	12	12	13	13	13	13	13	15	15	15	16	16	17	19	19	19	19	19	20	20	20	21	22	22	22	22	22	22	24	24	25	26	26	26	26	28
13	0.798574	NUM_TRUE_POSITIVES	1	3	6	6	6	6	6	7	7	9	9	11	13	13	15	15	15	16	16	18	20	20	20	22	22	22	22	22	22	22	22	22	22	22	22	22	23	23	23	24	24	24	24	24	25	25	26
13	0.75872	NUM_TRUE_POSITIVES	0	6	7	9	11	12	14	14	14	15	16	18	18	19	19	19	19	19	19	19	20	20	20	20	20	20	21	21	21	21	21	21	21	21	21	22	24	26	26	26	26	26	26	26	26	26	26
13	0.808522	NUM_TRUE_POSITIVES	2	5	5	9	9	10	11	13	13	17	18	18	18	19	19	20	20	21	21	21	21	21	21	21	21	22	22	22	23	24	24	24	24	26	27	27	27	27	27	27	27	27	27	27	27	27	27
13	0.762173	NUM_TRUE_POSITIVES	1	1	8	9	9	9	10	11	12	13	14	15	17	19	19	19	19	19	19	19	20	20	20	20	21	22	22	23	23	23	23	23	23	23	23	23	23	23	23	23	23	23	23	23	23	23	23
13	0.77757	NUM_TRUE_POSITIVES	2	4	7	11	11	11	11	11	12	12	12	13	15	16	18	18	20	20	20	20	21	21	21	21	21	21	21	21	21	21	21	21	23	23	23	24	24	24	24	25	25	25	25	25	25	25	25
13	0.761223	NUM_TRUE_POSITIVES	3	11	12	13	13	15	15	16	18	18	19	19	20	20	20	20	21	21	22	22	22	22	22	23	23	23	23	23	25	25	25	25	25	26	26	26	26	26	27	29	29	29	29	29	29	29	29
13	0.70236	NUM_TRUE_POSITIVES	3	6	9	11	14	15	15	16	18	18	18	18	18	19	19	19	20	20	20	20	20	20	21	21	21	21	21	22	23	24	24	24	24	24	24	24	24	25	25	25	25	25	25	26	26	26	26
13	0.785427	NUM_TRUE_POSITIVES	4	5	6	6	7	7	7	7	8	16	16	16	17	17	17	17	17	18	19	20	20	20	21	21	21	23	23	23	23	23	23	23	23	24	25	25	26	26	26	26	26	26	26	26	26	26	26
13	0.802471	NUM_TRUE_POSITIVES	6	7	8	8	8	8	8	8	8	8	8	8	8	8	9	9	10	10	10	11	11	11	12	14	16	17	18	20	20	20	20	20	20	21	21	21	22	22	22	22	23	23	23	23	24	24	24
13	0.748075	NUM_TRUE_POSITIVES	4	5	5	5	5	5	5	6	6	6	7	7	7	7	8	8	10	10	10	10	10	10	10	10	10	10	10	10	10	10	10	10	11	11	12	12	15	16	16	16	16	16	16	16	16	17	17
13	0.775733	NUM_TRUE_POSITIVES	0	0	1	3	5	5	5	5	9	9	10	11	11	11	14	14	14	15	15	15	15	15	15	15	15	15	18	18	18	18	18	18	18	18	19	20	21	22	22	22	23	24	24	25	26	27	27
13	0.808205	NUM_TRUE_POSITIVES	4	4	11	11	12	13	13	15	17	17	17	17	18	18	19	19	19	20	20	20	21	22	22	22	24	24	24	24	24	24	25	26	27	27	27	27	27	27	27	28	28	28	28	28	29	29	30
[truncated: 488 more columns]
