# Supplementary material for: Genome-wide computational identification of functional RNA elements in Trypanosoma brucei
Source: BMC Genomics. 2009 Aug 4;10:355. doi: 10.1186/1471-2164-10-355 (PMC2907701; doi:10.1186/1471-2164-10-355)
Supplement: Additional file 6 — Function prediction using regulatory motifs. This ZIP compressed file should be unpacked before viewing its contents. The results for prediction of each pathway are presented in a separate folder, named after the accession number of that pathway in KEGG database. Each folder contains several files named "validation.N.out", each of which represents the results of a hundred times two-fold cross-validation for that pathway, using N predicted motifs. Each cross-validation is shown in one row; plotting each row against the number of false positives will result in the ROC curve associated with the corresponding cross-validation experiment. The trained network is stored in "total.out", in which motifs are ordered according to their prediction power. L(α|MOTIF): the likelihood of being in pathway α given that the indicated motif is present in the indicated location of an mRNA; L(α|MOTIF): the likelihood of being in pathway α given that the indicated motif is NOT present in the indicated location of an mRNA. [file 1471-2164-10-355-S6.zip › tbr_KEGG_predict/002.tbr00562/validation.014.out]

Current time: Tue Feb 03 11:57:17 2009
This cluster: tbr00562
A 2-fold validation was used.
************************ VALIDATION ***********************
NUM_CLASSIFIERS	AUC	NUM_FALSE_POSITIVES	1	2	3	4	5	6	7	8	9	10	11	12	13	14	15	16	17	18	19	20	21	22	23	24	25	26	27	28	29	30	31	32	33	34	35	36	37	38	39	40	41	42	43	44	45	46	47
14	0.764201	NUM_TRUE_POSITIVES	3	7	7	7	7	7	8	9	9	9	9	9	9	10	10	11	12	12	12	12	12	13	13	13	16	16	16	16	16	16	16	16	16	16	16	16	16	16	16	18	18	18	18	18	18	18	18
14	0.774655	NUM_TRUE_POSITIVES	3	7	9	10	11	11	12	12	12	14	15	17	18	18	18	18	18	18	18	18	19	20	20	20	20	21	21	21	21	21	22	22	22	22	22	22	22	22	22	22	23	24	24	25	26	26	27
14	0.805006	NUM_TRUE_POSITIVES	3	3	4	4	5	6	6	11	11	12	13	14	15	17	18	19	19	21	21	21	21	21	21	21	22	22	22	22	22	22	22	23	23	23	23	23	23	24	24	24	24	24	24	24	24	24	24
14	0.800602	NUM_TRUE_POSITIVES	3	6	6	10	10	12	12	15	16	17	18	18	18	19	20	20	20	21	21	21	21	22	22	22	23	23	23	24	24	24	26	26	27	28	28	28	28	28	28	28	28	28	29	29	29	29	29
14	0.802186	NUM_TRUE_POSITIVES	1	5	6	6	6	6	8	10	10	12	12	12	12	14	14	14	14	14	15	15	16	16	16	16	17	17	17	18	20	20	20	20	21	21	22	22	23	23	24	25	25	26	26	26	26	26	27
14	0.773198	NUM_TRUE_POSITIVES	0	2	7	11	12	14	14	15	15	16	17	17	17	17	17	17	17	17	18	18	18	20	20	20	20	20	20	21	21	22	22	23	23	23	24	24	24	24	24	24	24	24	24	24	24	24	24
14	0.779249	NUM_TRUE_POSITIVES	1	5	5	6	11	13	14	14	14	14	15	15	15	15	15	15	15	15	15	15	18	19	19	19	19	19	19	19	20	21	21	21	21	22	22	23	23	23	23	23	24	25	26	27	28	28	28
14	0.810676	NUM_TRUE_POSITIVES	0	9	9	11	12	12	13	13	13	14	14	15	17	17	18	19	19	19	19	20	20	20	20	21	21	21	21	22	22	22	22	22	22	22	22	22	24	24	25	27	27	27	27	27	27	27	27
14	0.785364	NUM_TRUE_POSITIVES	1	1	3	4	4	4	12	15	15	15	15	15	15	15	15	15	15	15	16	16	16	18	18	18	18	18	18	18	18	18	18	19	19	19	19	19	19	19	19	20	21	22	22	22	22	22	22
14	0.780865	NUM_TRUE_POSITIVES	10	10	10	10	10	12	12	12	12	12	12	13	15	15	15	15	17	17	17	17	17	17	17	17	17	19	19	19	19	19	19	19	19	19	19	19	19	19	19	19	19	22	22	22	23	23	24
14	0.811405	NUM_TRUE_POSITIVES	1	5	5	5	6	6	8	8	11	12	12	13	13	13	13	14	14	14	19	20	21	21	21	21	22	22	22	23	23	23	23	23	23	23	23	23	24	24	25	25	25	25	25	26	26	26	26
14	0.801552	NUM_TRUE_POSITIVES	6	11	11	12	14	15	15	15	15	15	16	17	18	19	20	21	21	21	21	22	22	22	22	22	22	24	24	24	24	25	25	25	25	25	26	26	27	27	27	27	27	27	27	27	27	27	27
14	0.789577	NUM_TRUE_POSITIVES	4	4	5	5	6	6	6	7	8	8	9	10	10	11	11	13	13	14	14	14	14	14	14	14	14	16	17	17	17	17	17	17	17	17	17	17	17	17	17	17	17	17	17	18	19	19	19
14	0.795596	NUM_TRUE_POSITIVES	1	3	3	3	3	3	4	4	5	6	6	10	10	10	11	12	13	14	17	18	18	19	20	20	21	21	21	21	21	21	21	21	22	22	22	22	22	22	24	24	24	25	25	25	25	25	25
14	0.792048	NUM_TRUE_POSITIVES	3	4	9	10	12	12	12	12	13	15	15	15	16	16	17	17	18	18	18	18	18	18	18	18	18	18	18	21	22	22	22	22	23	24	24	24	24	24	24	24	25	25	25	25	26	26	27
14	0.801457	NUM_TRUE_POSITIVES	7	7	7	9	9	10	10	10	12	12	12	12	12	12	12	12	12	13	17	20	20	21	21	21	21	21	21	21	22	22	22	23	23	23	26	26	26	26	27	27	27	28	28	28	28	28	29
14	0.792428	NUM_TRUE_POSITIVES	7	7	8	8	9	9	11	13	14	14	14	14	15	17	17	17	18	18	18	18	18	19	20	20	20	20	20	20	20	20	21	21	21	21	21	21	22	23	23	23	23	23	23	23	23	23	23
14	0.81527	NUM_TRUE_POSITIVES	5	7	8	8	8	8	8	9	9	11	12	13	13	13	16	17	18	18	19	19	20	21	22	22	22	22	23	25	25	25	25	25	26	26	26	27	27	27	27	27	27	27	27	28	28	28	30
14	0.81169	NUM_TRUE_POSITIVES	7	7	7	7	8	8	8	10	11	14	15	17	18	18	18	21	22	22	22	22	23	23	24	24	25	25	25	26	26	26	26	26	26	26	27	27	27	27	27	27	28	29	29	29	29	29	29
14	0.782195	NUM_TRUE_POSITIVES	2	2	6	7	9	12	12	12	12	12	12	13	13	13	13	14	14	15	16	16	17	17	18	18	18	18	18	18	19	19	19	19	19	19	20	20	20	20	20	20	20	20	22	22	23	23	23
14	0.784983	NUM_TRUE_POSITIVES	0	1	1	2	6	7	7	7	7	9	9	10	10	12	12	12	12	12	13	13	13	13	13	14	15	17	21	21	21	21	21	21	21	22	23	24	24	24	24	24	24	24	24	24	24	24	24
14	0.777	NUM_TRUE_POSITIVES	5	9	9	9	9	9	11	13	14	15	16	16	16	16	16	16	16	18	18	18	18	18	18	19	20	21	22	23	24	24	24	24	24	24	24	24	24	24	24	24	24	24	24	24	24	24	24
14	0.798543	NUM_TRUE_POSITIVES	1	3	5	8	8	9	12	12	12	12	12	12	12	12	13	13	14	15	15	15	15	15	15	15	16	16	16	16	16	16	16	16	17	19	21	21	21	21	22	22	23	23	23	23	23	23	23
14	0.808174	NUM_TRUE_POSITIVES	3	5	8	8	8	8	8	8	8	12	14	17	18	18	20	20	20	20	20	20	20	20	20	21	22	22	22	22	22	22	22	23	23	23	24	25	25	26	27	27	27	27	28	28	29	29	30
14	0.784001	NUM_TRUE_POSITIVES	6	10	12	12	15	17	17	17	17	17	17	17	18	19	19	19	19	19	20	21	21	21	21	22	22	22	22	22	22	22	22	22	22	22	22	23	23	23	23	23	24	25	25	25	25	26	26
14	0.792587	NUM_TRUE_POSITIVES	3	3	3	4	6	7	7	7	7	9	12	12	14	14	14	14	14	14	15	16	16	16	17	19	19	19	19	20	20	20	20	20	20	21	21	21	22	22	22	23	23	23	23	23	23	23	23
14	0.791161	NUM_TRUE_POSITIVES	2	9	9	10	10	11	11	12	12	15	17	17	17	17	17	17	17	17	17	17	17	18	19	19	19	19	19	19	19	19	19	20	21	21	21	21	21	21	21	21	22	22	23	23	23	23	23
14	0.808015	NUM_TRUE_POSITIVES	4	7	8	8	9	9	9	9	10	10	11	12	12	13	16	16	18	18	21	21	21	21	21	23	23	23	23	23	23	23	23	23	24	24	25	25	26	26	26	26	27	27	28	28	28	28	28
14	0.783241	NUM_TRUE_POSITIVES	0	3	3	5	6	6	6	6	9	9	10	13	13	13	13	13	14	14	14	15	15	15	16	16	16	16	16	16	16	16	17	18	18	19	20	20	20	21	21	21	22	22	22	22	22	22	22
14	0.769523	NUM_TRUE_POSITIVES	0	10	11	12	13	13	13	13	13	14	16	17	17	17	17	17	19	19	19	19	19	20	20	20	20	20	20	21	21	21	21	21	21	21	21	22	22	22	22	22	22	23	23	23	23	23	23
14	0.77719	NUM_TRUE_POSITIVES	1	4	8	8	9	9	9	9	11	11	12	13	13	14	16	16	16	16	16	16	16	16	16	16	16	17	17	17	17	17	17	17	17	18	18	18	18	19	19	19	20	20	20	21	22	22	22
14	0.709077	NUM_TRUE_POSITIVES	1	8	8	8	9	9	10	12	14	16	16	16	16	16	16	16	16	16	16	17	17	17	18	18	18	18	19	20	20	20	20	20	20	20	20	20	20	20	20	20	21	22	23	24	24	24	24
14	0.800919	NUM_TRUE_POSITIVES	2	7	7	7	7	9	12	12	13	15	15	16	16	16	18	19	20	20	20	20	21	21	21	22	22	22	23	23	23	23	23	24	24	24	26	26	26	26	26	26	26	26	26	26	26	26	26
14	0.750832	NUM_TRUE_POSITIVES	5	6	8	9	9	10	10	11	11	11	11	11	11	11	11	11	11	11	11	13	13	13	13	13	14	14	15	18	18	18	19	21	21	21	22	22	22	22	22	22	23	23	23	23	23	24	24
14	0.796325	NUM_TRUE_POSITIVES	2	7	8	8	8	8	8	8	13	13	13	13	14	15	15	15	15	15	15	15	15	16	16	16	16	17	17	18	20	20	20	20	20	20	20	21	21	21	22	22	22	23	23	23	23	23	25
14	0.756946	NUM_TRUE_POSITIVES	3	3	5	7	8	10	11	13	14	14	15	15	15	15	15	16	16	16	16	16	16	16	16	16	16	16	17	17	17	17	17	17	17	18	19	19	19	19	19	19	20	20	20	21	21	23	23
14	0.815492	NUM_TRUE_POSITIVES	2	8	8	9	9	11	11	12	14	17	17	17	17	18	18	19	19	21	21	21	22	22	23	23	23	23	23	23	23	23	23	23	23	23	23	23	24	25	26	27	28	28	28	28	28	29	29
14	0.782291	NUM_TRUE_POSITIVES	0	7	8	8	9	10	10	10	10	11	13	13	14	15	16	18	18	18	18	18	18	18	20	20	21	21	21	21	21	22	22	22	22	22	22	22	22	22	22	22	22	22	23	24	25	25	25
14	0.804118	NUM_TRUE_POSITIVES	2	4	6	7	7	7	7	8	10	10	10	11	14	14	15	17	19	19	19	19	19	20	20	20	20	21	21	21	21	21	21	21	21	21	22	23	23	23	23	23	23	23	23	24	25	25	25
14	0.780105	NUM_TRUE_POSITIVES	6	8	8	8	8	8	11	12	12	12	12	12	13	15	15	19	19	19	19	19	19	19	19	19	19	20	21	22	23	23	23	23	24	25	26	27	27	27	27	27	27	27	27	27	27	27	27
14	0.790623	NUM_TRUE_POSITIVES	0	1	8	8	8	9	10	10	10	11	11	11	11	16	18	19	19	20	21	21	21	21	21	21	21	21	21	21	22	22	22	22	23	23	23	23	23	23	24	26	26	26	27	27	27	28	28
14	0.821289	NUM_TRUE_POSITIVES	1	3	8	8	8	9	9	9	11	11	12	15	17	17	17	17	20	20	21	21	21	21	22	22	22	23	24	25	25	25	25	25	25	25	25	25	25	26	26	27	28	28	28	28	28	28	28
14	0.778869	NUM_TRUE_POSITIVES	6	6	6	6	6	7	8	8	8	9	11	11	12	12	12	12	12	13	14	14	15	15	15	15	15	15	16	16	16	16	16	16	16	18	18	18	18	18	20	20	20	21	21	21	21	21	21
14	0.7853	NUM_TRUE_POSITIVES	1	7	7	7	8	10	11	11	12	12	14	15	15	15	15	15	15	16	17	17	17	17	17	18	18	20	21	21	23	25	25	27	27	27	27	27	27	27	27	27	27	27	27	27	27	27	27
14	0.818945	NUM_TRUE_POSITIVES	5	7	9	10	11	11	11	12	13	14	15	15	15	15	15	17	19	20	20	20	21	21	22	22	22	22	22	22	22	22	22	22	23	24	24	24	24	25	25	25	25	26	26	26	26	27	27
14	0.808997	NUM_TRUE_POSITIVES	6	7	7	7	8	9	9	10	11	12	16	16	17	17	17	17	17	17	17	18	18	18	19	21	21	21	22	22	22	22	22	22	22	22	22	22	22	22	22	22	22	23	23	23	23	23	23
14	0.787106	NUM_TRUE_POSITIVES	0	4	6	6	7	7	8	8	8	8	9	10	11	11	12	12	12	13	15	18	19	19	19	19	19	19	20	20	20	21	23	23	23	23	23	24	24	24	24	24	25	25	25	26	26	26	26
14	0.786187	NUM_TRUE_POSITIVES	2	3	4	5	7	7	8	8	9	10	12	12	13	14	15	16	16	16	16	16	16	17	17	17	17	18	19	19	19	19	19	19	20	20	20	20	20	20	20	20	20	20	20	20	20	20	20
14	0.769555	NUM_TRUE_POSITIVES	2	4	4	5	7	8	8	8	10	11	11	11	12	12	12	12	12	14	14	14	14	14	14	17	17	17	17	18	18	18	19	20	20	20	20	20	20	20	20	20	20	20	20	20	20	20	20
14	0.784191	NUM_TRUE_POSITIVES	7	7	9	11	11	13	15	15	16	20	20	20	22	22	22	22	22	22	22	22	24	24	24	24	24	24	24	24	24	24	24	24	24	24	24	24	24	24	24	24	24	24	24	24	24	24	25
14	0.79246	NUM_TRUE_POSITIVES	1	5	6	6	7	7	7	7	9	9	11	13	15	18	19	19	19	20	20	21	21	21	21	21	21	21	21	21	21	21	21	22	22	22	22	23	23	23	23	23	23	23	23	23	23	24	24
14	0.808997	NUM_TRUE_POSITIVES	2	6	6	7	9	9	10	11	12	13	15	15	15	16	18	18	18	18	18	18	18	19	19	19	19	19	19	19	19	20	20	21	21	21	23	23	24	24	24	24	25	25	25	25	25	25	25
14	0.75853	NUM_TRUE_POSITIVES	0	7	7	7	10	10	12	13	14	16	16	16	16	16	16	17	18	18	18	23	23	23	23	23	23	23	23	23	23	23	23	23	23	23	23	23	23	23	23	24	25	25	25	25	25	25	27
14	0.785807	NUM_TRUE_POSITIVES	2	6	6	8	8	12	13	14	14	14	14	14	14	15	15	17	17	17	17	17	17	17	17	18	18	18	18	19	19	19	19	19	19	19	19	20	20	20	21	21	21	21	21	21	22	22	22
14	0.764169	NUM_TRUE_POSITIVES	2	5	6	6	6	8	9	9	9	10	10	10	11	12	12	12	12	12	13	13	14	16	16	17	20	20	20	20	20	20	20	20	20	20	20	20	20	20	20	20	20	20	20	20	20	20	21
14	0.782924	NUM_TRUE_POSITIVES	2	4	8	15	16	16	17	17	17	18	18	18	18	19	19	19	19	19	19	19	19	20	20	20	20	20	21	21	21	21	21	22	22	22	23	23	23	23	23	23	24	24	24	24	25	25	25
14	0.775923	NUM_TRUE_POSITIVES	4	4	5	6	7	10	10	11	11	12	13	13	13	13	18	18	18	18	18	19	19	19	20	20	20	20	20	20	20	20	20	20	22	23	23	23	23	23	23	23	23	23	23	23	23	23	23
14	0.821733	NUM_TRUE_POSITIVES	4	7	7	10	11	11	15	15	17	17	17	17	17	17	17	17	18	18	19	19	19	20	20	20	20	20	22	23	25	25	25	25	26	26	26	26	27	27	28	28	28	28	28	28	28	28	28
14	0.76889	NUM_TRUE_POSITIVES	5	7	7	7	7	9	11	11	13	13	13	13	13	13	13	13	14	15	16	20	21	23	23	23	23	23	23	23	24	24	24	24	24	24	25	25	25	26	26	26	26	26	26	26	27	27	28
14	0.784603	NUM_TRUE_POSITIVES	6	6	6	6	8	8	8	9	11	11	11	13	13	13	14	15	15	15	15	15	15	15	17	17	17	19	19	19	19	19	20	20	20	20	20	20	20	20	21	21	22	22	22	22	22	22	22
14	0.782449	NUM_TRUE_POSITIVES	5	6	6	6	6	6	6	8	9	11	11	13	13	14	14	15	15	15	16	16	17	18	18	19	19	19	19	19	19	19	19	19	20	20	20	20	21	21	21	21	21	21	21	21	21	22	22
14	0.769967	NUM_TRUE_POSITIVES	1	2	9	9	10	11	13	14	14	15	16	16	16	16	16	16	16	17	17	17	19	20	20	20	20	20	20	20	20	20	20	20	20	20	20	20	20	20	20	21	21	21	21	21	21	21	21
14	0.78587	NUM_TRUE_POSITIVES	2	3	4	6	6	9	10	12	12	12	12	12	12	13	13	13	13	13	13	14	16	16	17	17	18	19	19	19	19	19	19	19	19	19	19	19	19	20	21	22	23	23	23	24	24	24	25
14	0.793791	NUM_TRUE_POSITIVES	2	4	6	8	12	13	13	14	16	16	16	16	17	18	20	23	23	23	24	24	25	25	25	25	25	25	25	25	25	25	25	25	25	26	26	26	26	26	26	26	26	26	26	26	27	27	27
14	0.801394	NUM_TRUE_POSITIVES	0	3	4	6	7	7	8	9	9	9	9	9	9	9	9	11	12	12	12	12	13	13	14	15	16	16	18	20	20	20	20	20	20	20	20	21	21	22	22	22	23	23	23	23	23	23	23
14	0.795058	NUM_TRUE_POSITIVES	2	3	9	9	10	10	11	13	14	15	17	17	17	18	18	18	18	18	19	20	20	21	22	22	22	22	23	23	23	23	23	23	23	23	23	23	23	24	24	24	24	24	24	24	25	25	25
14	0.782512	NUM_TRUE_POSITIVES	0	2	9	12	12	12	12	12	12	18	18	18	18	19	19	19	19	19	20	20	20	21	23	23	23	23	23	23	24	24	24	24	24	24	24	24	24	24	25	25	25	28	28	28	29	29	29
14	0.806653	NUM_TRUE_POSITIVES	4	4	5	5	7	8	8	8	10	11	12	15	15	16	20	20	20	21	22	22	22	22	22	22	23	23	23	23	23	24	24	24	24	24	24	25	25	25	25	25	26	26	26	26	26	26	26
14	0.723808	NUM_TRUE_POSITIVES	1	3	8	8	11	11	11	12	12	12	12	12	13	13	13	13	13	14	14	14	14	14	14	14	14	14	15	15	15	15	16	16	16	16	16	18	20	20	20	21	21	21	21	22	22	22	23
14	0.813939	NUM_TRUE_POSITIVES	1	4	4	9	10	11	13	15	17	17	18	19	20	20	21	21	21	21	22	22	22	22	22	23	24	25	25	26	27	27	27	27	27	27	27	27	27	27	27	28	28	29	29	29	29	29	29
14	0.773547	NUM_TRUE_POSITIVES	1	5	7	7	8	10	10	11	11	11	11	11	12	12	12	13	13	14	15	16	16	16	16	17	18	18	19	19	19	19	21	21	21	21	21	21	21	23	23	23	23	23	23	23	23	23	23
14	0.819705	NUM_TRUE_POSITIVES	11	11	13	13	13	14	18	18	18	18	18	18	18	19	21	23	23	23	23	23	23	24	25	27	27	27	27	27	28	28	29	29	29	29	29	29	29	29	29	29	29	29	29	29	29	29	30
14	0.805449	NUM_TRUE_POSITIVES	0	3	7	7	7	8	8	10	10	11	11	12	12	12	12	12	12	13	13	13	13	13	14	14	14	14	15	16	16	17	17	18	18	18	18	18	18	18	18	18	18	21	21	21	21	22	22
14	0.785173	NUM_TRUE_POSITIVES	2	3	3	7	9	9	9	9	9	9	9	10	10	13	16	16	17	17	18	19	21	21	21	21	21	21	21	21	21	21	21	22	22	23	23	24	24	24	24	24	24	24	24	24	25	26	27
14	0.799873	NUM_TRUE_POSITIVES	7	8	13	13	13	13	13	13	13	14	15	15	15	15	16	18	18	18	18	18	18	18	20	20	20	20	20	20	20	21	21	21	21	21	22	22	22	22	23	23	24	24	25	25	26	26	26
14	0.780453	NUM_TRUE_POSITIVES	2	7	7	7	9	9	9	10	10	10	11	12	12	13	14	15	15	16	17	17	18	20	20	21	21	21	22	23	23	23	24	25	25	25	25	25	26	26	26	26	26	26	26	26	26	26	26
14	0.774434	NUM_TRUE_POSITIVES	0	6	9	10	10	11	12	12	12	12	12	13	13	15	15	15	15	15	16	16	16	18	19	20	20	20	20	20	20	20	21	22	23	23	23	24	24	24	24	24	26	26	28	29	29	29	29
14	0.762173	NUM_TRUE_POSITIVES	3	3	3	3	3	8	8	9	9	9	10	11	12	12	13	13	13	13	14	14	14	16	16	16	21	21	21	21	22	22	22	22	22	22	22	22	22	22	22	23	23	23	24	25	25	25	25
14	0.796008	NUM_TRUE_POSITIVES	1	6	6	6	11	11	11	12	12	13	13	13	15	15	15	15	15	16	16	17	17	17	17	17	17	17	17	18	18	19	20	20	21	21	21	21	21	21	22	22	22	22	23	23	23	23	23
14	0.786092	NUM_TRUE_POSITIVES	2	4	10	10	12	15	16	18	18	18	18	19	19	19	20	20	20	20	20	20	21	22	23	24	25	25	25	26	27	27	27	27	27	27	27	27	27	28	29	30	30	30	30	30	31	31	31
14	0.770062	NUM_TRUE_POSITIVES	6	11	11	12	13	14	14	14	14	14	15	16	17	17	17	17	18	20	20	20	20	21	21	21	21	21	21	21	21	21	21	21	21	21	21	21	21	21	21	21	21	21	21	22	22	22	22
14	0.795786	NUM_TRUE_POSITIVES	4	4	9	11	11	11	13	13	14	16	16	17	17	18	18	19	20	20	20	20	20	20	20	20	20	20	20	20	22	22	23	23	23	24	24	25	25	25	25	25	25	25	25	25	25	25	25
14	0.767559	NUM_TRUE_POSITIVES	6	6	9	9	11	12	12	12	13	13	13	15	15	15	15	17	17	17	18	19	19	19	19	19	19	19	19	19	19	19	20	20	21	21	22	22	22	22	22	22	22	22	23	23	24	25	26
14	0.810423	NUM_TRUE_POSITIVES	2	5	8	8	8	8	9	9	9	10	11	11	14	15	17	17	18	18	18	18	18	19	20	21	21	21	22	22	23	23	24	24	24	24	24	25	25	25	25	25	26	26	26	27	27	27	27
14	0.79547	NUM_TRUE_POSITIVES	0	6	6	9	9	9	9	9	10	10	10	11	14	14	15	15	15	16	17	17	17	17	17	17	17	17	17	20	20	20	21	22	23	23	23	23	23	23	23	24	24	24	24	24	24	24	24
14	0.802123	NUM_TRUE_POSITIVES	1	3	6	6	6	7	8	9	9	11	13	13	13	13	13	13	14	14	14	14	14	15	15	15	17	17	17	18	18	18	18	18	19	19	20	20	20	21	24	24	24	24	24	24	24	24	24
14	0.796578	NUM_TRUE_POSITIVES	6	6	6	9	10	10	10	12	15	16	17	17	17	17	19	19	20	20	20	21	21	22	22	22	22	22	23	23	23	23	23	23	23	23	23	23	23	23	23	23	23	23	24	24	25	26	26
14	0.784635	NUM_TRUE_POSITIVES	0	2	5	9	10	10	10	11	12	12	12	12	13	13	13	13	13	15	15	15	16	16	16	17	19	19	19	19	19	20	20	20	20	21	22	22	22	22	22	23	23	24	24	24	26	26	27
14	0.799303	NUM_TRUE_POSITIVES	1	3	6	6	6	6	6	7	7	9	9	11	13	13	15	15	15	16	16	19	20	20	20	22	22	22	22	22	22	22	22	22	22	22	22	22	23	23	23	24	24	24	24	24	24	25	26
14	0.758308	NUM_TRUE_POSITIVES	0	6	7	9	11	12	14	14	14	15	16	18	18	19	19	19	19	19	19	20	20	20	20	20	20	20	21	21	21	21	21	21	21	21	22	24	26	26	26	26	26	26	26	26	26	26	26
14	0.809029	NUM_TRUE_POSITIVES	2	5	5	9	9	10	11	13	13	17	18	18	18	19	19	20	20	21	21	21	21	21	21	21	21	21	21	22	23	24	24	24	24	26	26	27	27	27	27	27	27	27	27	27	27	27	27
14	0.764328	NUM_TRUE_POSITIVES	1	1	8	9	9	10	10	11	11	12	14	16	17	19	19	19	19	19	19	19	20	20	20	20	21	22	22	22	22	22	22	23	23	23	23	23	23	23	23	23	23	23	23	23	23	23	23
14	0.779059	NUM_TRUE_POSITIVES	3	5	7	11	11	11	11	11	12	12	12	13	15	16	18	18	20	20	20	20	21	21	21	21	21	21	21	21	21	21	21	21	23	23	23	24	24	24	24	25	25	25	25	25	25	25	25
14	0.7623	NUM_TRUE_POSITIVES	3	8	13	13	13	15	15	15	18	19	19	19	19	20	20	20	21	21	22	22	22	22	23	23	23	23	25	25	25	25	25	26	26	26	26	26	27	29	29	29	29	29	29	29	29	29	29
14	0.703627	NUM_TRUE_POSITIVES	3	6	9	11	14	15	16	17	17	18	18	18	18	19	19	20	20	20	20	20	21	21	21	21	21	21	23	23	24	24	24	24	24	24	24	24	25	25	25	25	25	25	25	25	26	26	26
14	0.786346	NUM_TRUE_POSITIVES	4	5	6	6	7	7	7	7	8	15	16	17	17	17	17	17	17	18	20	20	20	20	21	21	21	23	23	23	23	23	23	24	24	25	25	25	26	26	26	26	26	26	26	26	26	26	26
14	0.804118	NUM_TRUE_POSITIVES	6	7	8	8	8	8	8	8	8	8	8	8	8	8	9	9	10	10	10	11	11	12	14	15	16	17	18	20	20	20	20	20	20	21	21	22	22	22	23	23	23	23	24	24	24	24	25
14	0.750515	NUM_TRUE_POSITIVES	4	5	5	5	5	5	5	6	6	6	7	7	8	8	8	8	10	10	10	10	10	10	11	11	11	11	11	11	11	11	11	11	11	12	12	12	15	15	16	16	16	16	17	17	17	17	18
14	0.776144	NUM_TRUE_POSITIVES	0	0	1	3	5	5	5	5	9	9	10	11	11	13	14	14	14	15	15	15	15	15	15	15	15	15	18	18	18	18	18	18	18	18	19	20	21	22	22	22	23	24	24	25	26	27	27
14	0.805766	NUM_TRUE_POSITIVES	4	4	11	11	12	13	13	15	17	17	17	17	18	18	19	19	19	20	20	20	21	22	22	22	24	24	24	24	24	24	24	24	24	24	25	26	27	27	27	27	27	28	28	28	28	29	29
[truncated: 488 more columns]
