# Supplementary material for: Genome-wide computational identification of functional RNA elements in Trypanosoma brucei
Source: BMC Genomics. 2009 Aug 4;10:355. doi: 10.1186/1471-2164-10-355 (PMC2907701; doi:10.1186/1471-2164-10-355)
Supplement: Additional file 6 — Function prediction using regulatory motifs. This ZIP compressed file should be unpacked before viewing its contents. The results for prediction of each pathway are presented in a separate folder, named after the accession number of that pathway in KEGG database. Each folder contains several files named "validation.N.out", each of which represents the results of a hundred times two-fold cross-validation for that pathway, using N predicted motifs. Each cross-validation is shown in one row; plotting each row against the number of false positives will result in the ROC curve associated with the corresponding cross-validation experiment. The trained network is stored in "total.out", in which motifs are ordered according to their prediction power. L(α|MOTIF): the likelihood of being in pathway α given that the indicated motif is present in the indicated location of an mRNA; L(α|MOTIF): the likelihood of being in pathway α given that the indicated motif is NOT present in the indicated location of an mRNA. [file 1471-2164-10-355-S6.zip › tbr_KEGG_predict/002.tbr00562/validation.015.out]

Current time: Tue Feb 03 11:57:17 2009
This cluster: tbr00562
A 2-fold validation was used.
************************ VALIDATION ***********************
NUM_CLASSIFIERS	AUC	NUM_FALSE_POSITIVES	1	2	3	4	5	6	7	8	9	10	11	12	13	14	15	16	17	18	19	20	21	22	23	24	25	26	27	28	29	30	31	32	33	34	35	36	37	38	39	40	41	42	43	44	45	46	47
15	0.764264	NUM_TRUE_POSITIVES	3	7	7	7	7	7	8	9	9	9	9	9	9	10	10	11	12	12	12	12	12	13	13	13	15	16	16	16	16	16	16	16	16	16	16	16	17	17	17	18	18	18	18	18	18	18	18
15	0.775859	NUM_TRUE_POSITIVES	3	7	9	10	11	11	12	12	12	14	15	17	18	18	18	18	18	18	19	19	19	20	20	20	20	21	21	21	21	21	22	22	22	22	22	22	22	22	22	22	23	24	25	25	26	27	28
15	0.802344	NUM_TRUE_POSITIVES	3	3	4	4	5	7	8	11	11	12	13	14	15	18	18	19	19	19	19	21	21	21	21	21	21	22	22	22	22	22	22	23	23	23	23	23	23	23	24	24	24	24	24	24	24	24	24
15	0.800602	NUM_TRUE_POSITIVES	3	6	6	8	10	12	12	12	15	16	17	18	18	18	19	20	20	21	21	21	21	21	21	22	23	24	24	24	24	25	26	26	26	26	28	28	28	28	28	28	28	28	29	29	29	29	29
15	0.803168	NUM_TRUE_POSITIVES	1	5	6	6	6	6	8	10	10	12	12	12	12	14	14	14	14	14	15	16	16	16	16	16	17	17	17	18	20	20	20	20	21	21	22	23	23	24	25	25	25	26	26	26	26	26	27
15	0.772026	NUM_TRUE_POSITIVES	0	0	7	10	11	12	14	15	15	16	17	17	17	17	17	17	17	17	18	18	19	20	20	21	22	22	22	22	22	22	22	23	23	23	23	24	24	24	24	24	24	24	24	24	24	24	24
15	0.780421	NUM_TRUE_POSITIVES	1	5	5	8	11	13	13	14	14	14	15	15	15	15	15	15	15	15	15	15	18	19	19	19	19	19	19	19	20	21	21	21	23	23	23	23	23	23	23	23	24	25	26	27	28	28	28
15	0.811247	NUM_TRUE_POSITIVES	0	9	9	11	12	12	13	13	13	13	14	15	17	17	18	19	19	19	20	20	20	20	21	21	21	21	21	22	22	22	22	22	22	22	22	22	24	24	25	27	27	27	27	27	27	27	27
15	0.797719	NUM_TRUE_POSITIVES	1	3	4	5	5	5	14	16	16	16	16	16	16	16	16	16	16	16	16	16	17	19	19	19	19	19	19	19	19	19	19	19	20	20	20	21	22	23	23	23	23	23	23	23	23	23	24
15	0.783463	NUM_TRUE_POSITIVES	10	10	10	10	11	12	12	12	12	12	12	13	15	15	15	15	16	17	17	17	17	17	17	17	17	17	19	19	19	19	19	19	19	19	19	19	19	19	19	19	20	21	22	22	23	23	24
15	0.811215	NUM_TRUE_POSITIVES	1	5	5	5	6	6	8	11	11	12	12	12	13	13	13	14	14	14	19	20	21	21	21	22	23	23	23	23	23	23	23	23	23	23	23	23	24	24	25	25	25	25	25	26	26	26	26
15	0.802376	NUM_TRUE_POSITIVES	6	11	11	14	14	15	15	15	15	15	16	17	18	19	20	21	21	21	22	22	22	22	22	22	24	24	24	24	24	25	25	25	25	25	25	25	26	26	26	27	27	27	27	27	27	27	27
15	0.789324	NUM_TRUE_POSITIVES	4	4	5	5	6	6	6	7	8	9	9	10	10	11	12	13	13	14	14	14	14	14	14	14	14	15	16	17	17	17	17	17	17	17	17	17	17	17	17	17	17	17	17	17	18	19	20
15	0.797434	NUM_TRUE_POSITIVES	1	3	3	3	3	4	4	4	5	6	6	7	10	10	10	11	12	15	18	18	18	18	20	20	20	20	21	21	21	21	21	21	21	22	22	22	22	22	22	22	24	25	25	25	25	25	25
15	0.793537	NUM_TRUE_POSITIVES	3	4	9	10	12	12	12	12	13	15	15	15	16	16	17	17	18	18	18	18	18	18	18	18	18	18	18	21	22	22	22	22	23	24	24	24	24	24	24	24	24	24	25	25	26	26	27
15	0.802313	NUM_TRUE_POSITIVES	7	7	7	9	9	10	10	10	12	12	12	12	12	12	12	12	13	17	20	20	21	21	21	21	21	21	21	21	22	22	22	22	22	23	26	26	26	26	27	27	27	28	28	28	29	30	30
15	0.79322	NUM_TRUE_POSITIVES	7	7	8	8	9	9	11	13	14	14	14	14	15	17	17	17	18	18	18	18	19	20	20	20	20	20	20	20	21	21	21	21	21	21	21	22	22	23	23	23	23	23	23	23	23	23	23
15	0.816601	NUM_TRUE_POSITIVES	5	7	8	8	8	8	8	10	11	11	13	13	13	14	16	18	18	19	19	20	21	22	22	22	23	23	24	25	25	25	25	25	26	26	26	27	27	27	27	27	27	27	27	28	28	28	30
15	0.812767	NUM_TRUE_POSITIVES	7	7	7	7	8	8	8	10	11	14	15	16	18	18	18	21	22	22	22	22	23	23	24	24	25	25	25	26	26	26	26	26	26	26	27	27	27	27	27	27	28	29	29	29	29	29	29
15	0.790686	NUM_TRUE_POSITIVES	1	2	6	8	8	10	13	13	13	13	13	13	14	15	16	16	17	18	19	19	19	19	19	21	21	22	22	22	22	22	23	24	24	24	24	25	25	25	25	25	25	25	25	27	27	27	27
15	0.785047	NUM_TRUE_POSITIVES	0	1	1	2	6	7	7	7	7	9	9	10	10	12	12	12	12	13	13	13	13	13	13	13	16	16	21	21	21	21	21	21	21	22	23	23	24	24	24	24	24	24	24	24	24	24	24
15	0.775447	NUM_TRUE_POSITIVES	5	9	9	9	9	9	11	11	13	14	15	16	16	16	16	16	16	16	18	18	18	18	18	18	19	20	21	22	24	24	24	24	24	24	24	24	24	24	24	24	24	24	24	24	24	24	24
15	0.794773	NUM_TRUE_POSITIVES	1	3	5	8	8	9	12	12	12	12	12	12	12	13	14	14	14	15	15	15	15	15	15	15	15	15	15	16	16	16	16	16	16	16	17	19	21	21	21	21	22	22	22	22	22	23	23
15	0.806273	NUM_TRUE_POSITIVES	3	6	8	8	8	8	8	8	8	10	12	14	17	18	18	18	20	20	20	20	20	20	20	21	21	22	22	22	22	22	22	23	23	23	24	24	25	25	26	27	27	27	28	28	28	28	28
15	0.780326	NUM_TRUE_POSITIVES	6	10	12	12	15	17	17	17	17	17	17	17	18	19	19	19	19	21	21	21	21	21	22	22	22	22	22	22	22	22	22	22	22	22	23	23	23	23	23	24	24	24	25	25	25	25	25
15	0.787233	NUM_TRUE_POSITIVES	3	3	3	4	6	7	7	7	7	8	9	9	11	11	13	13	14	14	14	14	14	14	14	16	16	16	16	16	18	20	20	20	20	21	21	21	21	21	21	21	21	22	22	22	23	23	24
15	0.792682	NUM_TRUE_POSITIVES	2	9	9	10	10	11	11	13	13	15	17	17	17	17	17	17	17	17	17	17	17	17	18	19	19	19	19	19	19	19	20	21	21	21	21	21	21	21	22	22	23	23	23	23	23	23	23
15	0.8115	NUM_TRUE_POSITIVES	5	7	8	8	9	9	9	10	10	11	12	12	12	12	16	16	17	17	21	21	21	21	23	23	23	23	23	23	23	23	23	24	25	25	26	26	27	27	27	27	28	28	28	28	28	28	28
15	0.782892	NUM_TRUE_POSITIVES	0	3	3	5	6	6	6	6	9	9	10	11	13	13	13	13	14	14	14	15	15	15	15	15	16	16	16	17	17	17	18	19	20	20	20	20	21	21	21	21	22	22	22	22	22	22	22
15	0.769175	NUM_TRUE_POSITIVES	0	10	11	12	13	13	13	13	13	14	16	17	17	17	17	17	18	18	18	19	19	20	20	20	20	20	21	21	21	21	21	21	21	21	22	22	22	22	22	22	23	23	23	23	23	23	23
15	0.777317	NUM_TRUE_POSITIVES	1	4	8	8	9	9	9	9	11	12	13	13	13	14	15	16	17	17	17	17	17	17	17	17	17	17	17	18	18	18	18	18	18	18	18	19	19	19	20	20	20	21	21	22	22	22	22
15	0.710154	NUM_TRUE_POSITIVES	1	8	8	8	8	9	9	11	14	16	16	16	16	16	16	16	16	16	16	17	17	17	17	18	18	18	19	20	20	20	20	20	20	20	20	20	20	20	21	22	23	24	24	24	24	24	24
15	0.800348	NUM_TRUE_POSITIVES	2	7	7	7	8	9	10	12	12	13	15	15	16	16	17	18	20	20	20	20	21	22	22	22	22	22	22	22	23	23	23	23	24	24	24	25	26	26	26	26	26	26	26	26	26	26	26
15	0.751339	NUM_TRUE_POSITIVES	5	6	8	9	10	10	11	11	11	11	11	11	11	11	11	11	11	11	13	13	13	13	13	14	14	14	14	18	18	18	18	19	21	21	21	22	22	22	22	23	23	23	23	23	24	24	24
15	0.796769	NUM_TRUE_POSITIVES	2	7	8	8	8	8	8	8	13	13	13	13	13	15	15	15	15	15	15	15	16	16	16	16	16	17	17	17	20	20	20	20	20	20	21	21	21	21	22	22	23	23	24	24	24	24	25
15	0.758847	NUM_TRUE_POSITIVES	3	3	6	7	9	11	11	13	13	14	14	15	16	16	16	16	16	16	16	16	16	17	17	17	17	17	17	17	18	19	19	19	19	19	19	19	20	21	21	21	21	21	22	22	22	23	23
15	0.815904	NUM_TRUE_POSITIVES	2	8	8	9	10	11	11	12	14	17	17	17	17	18	18	19	19	21	21	21	22	22	23	23	23	23	23	23	23	23	23	23	23	23	23	23	24	25	26	27	28	28	28	28	28	28	29
15	0.78378	NUM_TRUE_POSITIVES	0	7	8	8	9	9	10	10	10	11	13	13	14	15	16	18	18	18	18	18	18	18	20	20	21	21	21	21	21	22	22	22	22	22	22	22	22	22	22	22	22	22	23	24	25	25	26
15	0.804625	NUM_TRUE_POSITIVES	2	4	6	7	7	7	7	8	10	10	10	11	14	14	15	17	19	19	19	19	19	20	20	20	20	21	21	21	21	21	21	21	21	21	22	23	23	23	23	23	23	23	23	24	25	25	25
15	0.778742	NUM_TRUE_POSITIVES	5	8	8	8	8	8	11	12	13	13	13	13	14	15	15	17	18	19	19	19	19	19	20	20	20	20	21	22	22	23	24	25	25	25	25	26	26	27	27	27	27	27	27	27	27	27	27
15	0.789862	NUM_TRUE_POSITIVES	0	1	8	8	8	9	11	11	11	11	11	11	11	17	20	20	20	20	20	20	21	21	21	21	21	21	21	21	21	21	21	21	22	23	23	23	24	24	24	24	26	26	26	26	27	27	27
15	0.82167	NUM_TRUE_POSITIVES	2	5	10	10	10	12	12	12	12	14	14	16	19	19	19	19	21	21	22	22	22	22	22	23	23	23	24	25	26	26	26	26	26	26	27	27	27	27	27	27	28	28	28	28	28	28	28
15	0.787391	NUM_TRUE_POSITIVES	6	8	8	8	9	9	9	10	10	10	10	14	14	15	15	15	15	15	17	17	17	17	17	17	19	19	19	19	19	19	19	19	20	20	20	22	22	22	22	22	22	22	22	23	23	23	23
15	0.786156	NUM_TRUE_POSITIVES	1	7	7	7	8	10	11	11	12	12	14	15	15	15	15	15	15	17	17	17	17	17	17	18	18	21	21	21	23	25	25	27	27	27	27	27	27	27	27	27	27	27	27	27	27	27	27
15	0.820212	NUM_TRUE_POSITIVES	5	7	10	10	11	11	11	12	13	14	15	15	15	15	15	17	19	19	20	20	21	22	22	22	22	22	22	22	22	22	22	22	23	24	24	24	24	26	26	26	26	27	27	27	27	27	27
15	0.808585	NUM_TRUE_POSITIVES	6	7	7	8	9	9	9	10	12	12	16	16	17	17	17	17	17	17	17	18	18	18	18	18	19	21	21	21	22	22	22	22	22	22	22	22	22	22	22	22	22	22	23	23	23	23	23
15	0.788183	NUM_TRUE_POSITIVES	0	4	6	6	7	8	8	8	8	9	9	10	11	11	12	12	12	13	15	18	19	19	19	19	19	19	19	20	21	22	23	23	23	23	23	24	24	24	24	24	25	25	25	26	26	26	26
15	0.78793	NUM_TRUE_POSITIVES	2	3	4	5	7	7	8	9	10	10	12	12	13	14	15	15	16	16	16	16	16	16	16	17	17	17	18	18	19	19	19	19	19	20	20	20	20	20	20	20	20	20	20	20	20	20	20
15	0.767971	NUM_TRUE_POSITIVES	2	4	4	5	7	8	8	8	10	11	11	11	12	12	12	12	12	14	14	14	14	14	14	14	14	14	17	17	17	18	19	20	20	20	20	20	20	20	20	20	20	20	20	20	20	20	20
15	0.784572	NUM_TRUE_POSITIVES	7	7	9	10	11	13	14	14	15	19	20	20	22	22	22	22	22	22	23	24	24	24	24	24	24	24	24	24	24	24	24	24	24	24	24	24	24	24	24	24	24	24	24	24	24	24	25
15	0.79151	NUM_TRUE_POSITIVES	1	5	6	6	7	7	7	7	8	9	11	13	18	18	18	19	19	19	20	20	21	21	21	21	21	21	21	21	21	21	21	21	22	22	22	22	22	23	23	23	23	23	23	23	23	24	24
15	0.807287	NUM_TRUE_POSITIVES	2	6	7	8	10	10	10	11	12	13	15	15	15	16	18	18	18	18	18	18	18	19	19	19	19	19	19	19	19	20	20	21	21	21	23	23	24	24	24	24	24	25	25	25	25	25	25
15	0.755457	NUM_TRUE_POSITIVES	0	5	7	7	7	10	10	11	14	14	16	16	16	16	16	18	18	18	19	23	23	23	23	23	23	23	23	23	23	23	23	23	23	23	23	23	23	23	23	23	24	25	25	25	25	25	26
15	0.786631	NUM_TRUE_POSITIVES	2	6	6	8	8	12	14	14	14	14	14	14	14	15	15	17	17	17	17	17	17	17	17	18	18	18	18	19	19	19	19	19	19	19	19	20	20	20	21	21	21	21	21	22	22	22	23
15	0.77022	NUM_TRUE_POSITIVES	3	6	8	8	8	10	11	11	11	11	12	12	13	14	14	15	15	15	15	15	18	18	18	19	22	22	22	22	22	22	22	22	22	22	22	22	22	22	22	22	22	22	22	22	22	22	22
15	0.783684	NUM_TRUE_POSITIVES	1	5	8	13	16	16	17	18	18	18	19	19	19	19	19	19	19	19	19	19	19	19	20	20	20	20	21	21	21	22	22	22	22	22	22	23	23	23	23	23	24	24	24	24	25	25	25
15	0.77662	NUM_TRUE_POSITIVES	4	4	5	7	9	10	10	12	12	12	13	13	13	13	18	18	18	18	18	19	19	19	20	20	20	20	20	20	20	20	20	20	21	21	23	23	23	23	23	23	23	23	23	23	23	23	23
15	0.820529	NUM_TRUE_POSITIVES	4	5	7	9	10	11	15	16	17	17	17	17	17	17	17	18	19	19	19	19	19	20	20	20	20	20	22	23	25	25	25	25	26	26	26	26	27	28	28	28	28	28	28	28	28	28	28
15	0.783336	NUM_TRUE_POSITIVES	2	2	6	7	8	12	12	13	14	14	14	14	15	15	15	15	15	16	17	23	23	23	23	23	23	24	24	24	24	25	25	26	26	26	27	27	27	27	27	27	27	27	27	27	27	27	27
15	0.78416	NUM_TRUE_POSITIVES	6	6	6	6	8	8	9	11	11	11	11	13	13	13	14	15	15	15	15	15	15	15	17	17	17	19	19	19	19	19	20	20	20	20	20	20	20	20	21	21	22	22	22	22	22	22	22
15	0.783748	NUM_TRUE_POSITIVES	5	6	6	6	6	6	6	8	9	11	11	13	13	14	14	15	15	15	16	16	17	18	18	19	19	19	19	19	19	19	19	19	20	20	20	20	21	21	21	21	21	21	21	21	21	22	22
15	0.771266	NUM_TRUE_POSITIVES	1	2	8	9	10	11	12	14	15	16	16	16	16	16	16	16	16	17	17	17	19	20	20	20	20	20	20	20	20	20	20	20	20	20	20	20	20	20	20	21	21	21	21	21	21	21	21
15	0.794139	NUM_TRUE_POSITIVES	3	4	7	7	7	10	12	14	14	14	14	14	14	14	15	15	15	15	15	15	17	19	19	20	20	20	21	21	21	21	21	21	21	21	21	23	23	23	23	23	23	24	24	24	25	25	26
15	0.794171	NUM_TRUE_POSITIVES	2	4	6	6	6	11	11	13	14	17	17	17	19	19	21	21	22	23	24	24	24	25	25	25	25	25	25	25	25	25	25	25	26	26	26	27	27	27	27	27	27	27	27	27	27	27	27
15	0.80301	NUM_TRUE_POSITIVES	0	3	4	6	7	8	9	9	9	9	9	9	10	12	12	12	12	13	13	13	13	13	14	15	16	16	19	20	20	20	20	20	20	20	20	21	21	22	22	22	22	23	23	23	23	23	23
15	0.797402	NUM_TRUE_POSITIVES	2	3	7	9	11	11	11	14	15	16	17	17	17	18	18	18	18	18	19	20	20	20	20	21	21	22	22	22	22	22	23	23	23	23	23	23	23	23	23	23	23	24	24	24	24	24	24
15	0.784698	NUM_TRUE_POSITIVES	0	2	9	12	12	12	12	12	18	18	18	18	18	19	19	19	19	19	20	20	20	21	23	23	23	23	23	23	24	24	24	24	24	24	24	24	25	25	25	25	25	28	28	28	29	29	29
15	0.813052	NUM_TRUE_POSITIVES	4	4	6	6	8	8	8	8	10	11	12	16	16	16	16	17	17	20	20	21	22	22	22	22	22	23	23	23	23	23	23	25	25	25	25	25	25	26	26	26	26	26	26	26	27	27	27
15	0.724442	NUM_TRUE_POSITIVES	1	3	8	8	11	11	11	12	12	12	12	13	13	13	13	13	13	14	14	14	14	14	14	14	14	14	15	15	15	15	16	16	16	16	16	16	20	20	20	21	21	21	21	22	22	22	23
15	0.823697	NUM_TRUE_POSITIVES	2	6	6	10	11	11	14	16	18	18	18	19	20	20	21	21	21	22	22	22	22	22	22	22	22	23	24	26	26	27	28	28	28	28	28	28	28	28	28	28	28	28	28	29	30	30	30
15	0.77437	NUM_TRUE_POSITIVES	2	5	6	8	8	9	11	11	11	11	11	11	11	13	14	14	19	19	19	19	19	19	19	19	19	19	19	19	20	20	20	20	20	20	21	21	21	21	21	21	21	21	21	21	22	22	23
15	0.817298	NUM_TRUE_POSITIVES	11	11	12	13	13	14	18	18	18	18	18	18	18	18	19	20	21	23	23	23	23	23	23	24	25	26	26	27	27	27	28	28	29	29	29	29	29	29	29	29	29	29	29	29	29	29	29
15	0.805703	NUM_TRUE_POSITIVES	0	3	7	7	7	8	8	10	10	11	11	12	12	12	12	12	12	13	13	13	13	13	14	15	15	15	15	16	16	17	17	18	18	18	18	18	18	18	18	18	18	21	21	21	21	21	22
15	0.785744	NUM_TRUE_POSITIVES	2	3	3	3	9	9	9	9	11	11	11	11	13	14	17	17	18	18	19	21	21	21	21	21	21	21	21	21	21	21	21	21	22	22	23	23	23	23	23	24	24	24	24	24	24	24	24
15	0.797782	NUM_TRUE_POSITIVES	7	7	13	13	13	13	13	13	13	14	14	15	15	15	16	18	18	18	18	20	20	20	20	20	20	20	20	20	20	20	20	21	21	21	21	21	22	23	23	23	24	24	24	25	25	26	26
15	0.780263	NUM_TRUE_POSITIVES	3	7	7	7	8	9	9	10	10	10	10	10	12	13	14	15	15	16	17	17	19	19	20	21	21	21	22	22	23	23	23	23	24	24	24	25	25	25	26	26	26	26	26	26	26	26	26
15	0.776144	NUM_TRUE_POSITIVES	0	6	9	10	11	11	12	12	12	13	13	14	15	15	15	15	15	16	16	16	18	19	20	20	20	20	20	20	20	20	21	22	23	23	24	24	24	24	24	26	26	26	28	29	29	29	29
15	0.774465	NUM_TRUE_POSITIVES	4	4	5	5	5	10	10	10	11	11	12	12	13	14	15	15	15	15	15	15	15	16	18	18	18	22	22	22	22	22	23	23	23	23	24	24	24	24	24	24	25	25	25	26	27	27	27
15	0.797877	NUM_TRUE_POSITIVES	1	6	6	6	11	11	12	12	12	12	13	13	14	15	15	15	15	16	16	16	16	17	17	17	17	17	17	18	18	19	20	20	20	20	20	20	21	21	22	22	22	22	23	23	23	24	24
15	0.786979	NUM_TRUE_POSITIVES	2	4	10	10	12	15	16	18	18	18	18	19	19	19	19	20	20	20	20	21	22	22	23	23	24	26	26	26	26	27	27	27	27	27	27	27	27	28	28	29	29	30	30	30	30	30	30
15	0.783589	NUM_TRUE_POSITIVES	8	13	14	14	15	16	16	16	16	16	16	16	17	18	18	18	19	19	21	21	21	21	22	22	22	22	22	22	23	23	23	23	23	23	23	23	23	23	23	23	23	23	23	23	23	24	24
15	0.796864	NUM_TRUE_POSITIVES	4	4	9	11	11	11	13	13	14	16	16	17	18	18	19	19	20	20	20	20	20	20	20	20	20	20	20	20	22	22	23	23	23	24	24	25	25	25	25	25	25	25	25	25	25	25	25
15	0.768541	NUM_TRUE_POSITIVES	6	6	9	11	12	12	12	12	13	13	13	15	15	15	15	17	17	17	18	19	19	19	19	19	19	19	19	19	19	19	20	20	21	21	22	22	22	22	22	22	22	23	23	24	25	26	26
15	0.811215	NUM_TRUE_POSITIVES	2	5	8	8	8	9	9	9	9	10	11	11	14	15	17	17	18	18	18	18	18	19	20	21	21	21	22	22	22	23	24	24	24	24	24	25	25	25	25	25	26	26	26	27	27	27	27
15	0.791795	NUM_TRUE_POSITIVES	0	6	6	9	9	10	10	10	11	11	11	12	12	15	16	16	16	16	16	17	17	17	17	17	17	17	17	17	20	20	20	21	22	23	23	23	23	23	24	24	24	24	24	24	24	24	25
15	0.803105	NUM_TRUE_POSITIVES	1	3	6	6	6	7	8	9	9	12	13	13	13	13	14	14	14	14	14	14	14	15	15	15	17	17	18	18	19	19	19	19	19	19	22	22	22	22	24	24	24	24	24	24	24	24	24
15	0.797371	NUM_TRUE_POSITIVES	6	6	6	9	10	10	10	12	14	17	17	17	17	17	19	19	20	20	20	21	21	22	22	22	22	22	23	23	23	23	23	23	23	23	23	23	23	23	23	23	23	23	24	24	25	26	26
15	0.783811	NUM_TRUE_POSITIVES	0	2	5	9	10	10	10	11	12	13	13	13	13	13	13	13	13	15	15	16	16	16	16	16	17	18	19	19	19	19	19	19	20	20	20	21	22	22	22	22	22	23	23	23	24	24	25
15	0.798986	NUM_TRUE_POSITIVES	1	3	6	6	6	6	6	7	7	7	9	11	13	13	15	15	15	16	16	19	20	20	20	22	22	22	22	22	22	22	22	22	22	22	22	22	22	23	23	24	24	24	24	24	24	24	25
15	0.758308	NUM_TRUE_POSITIVES	0	6	6	9	11	12	14	14	14	15	16	18	18	19	19	19	19	19	19	20	20	20	20	20	20	20	21	21	21	21	21	21	21	21	22	24	26	26	26	26	26	26	26	26	26	26	26
15	0.808649	NUM_TRUE_POSITIVES	2	5	5	9	9	9	11	13	13	17	18	18	18	19	19	20	20	21	21	21	21	21	21	21	21	21	21	22	23	24	24	24	24	25	26	27	27	27	27	27	27	27	27	27	27	27	27
15	0.765056	NUM_TRUE_POSITIVES	1	1	8	9	9	10	10	11	11	12	14	16	17	19	19	19	19	19	19	19	20	20	20	20	21	22	22	22	22	22	22	23	23	23	23	23	23	23	23	23	23	23	23	23	23	23	23
15	0.779503	NUM_TRUE_POSITIVES	3	5	7	11	11	11	11	11	12	12	12	13	15	16	18	18	20	20	20	20	21	21	21	21	21	21	21	21	21	21	21	21	23	23	23	24	24	24	25	25	25	25	25	25	25	25	25
15	0.761286	NUM_TRUE_POSITIVES	3	8	13	13	13	15	15	15	17	18	19	19	19	19	20	20	21	21	22	22	22	22	22	22	23	23	23	23	25	25	25	25	26	26	26	26	26	27	27	27	27	28	29	29	29	29	29
15	0.702994	NUM_TRUE_POSITIVES	1	4	8	11	15	15	15	16	17	17	18	18	18	19	20	20	20	20	21	21	21	21	21	21	21	21	22	23	24	24	24	24	24	24	24	24	25	25	25	25	25	25	25	25	25	26	26
15	0.786821	NUM_TRUE_POSITIVES	4	5	6	6	7	7	7	7	8	15	16	17	17	17	17	17	17	18	19	20	20	20	21	21	21	23	23	23	23	23	23	24	24	25	25	25	26	26	26	26	26	26	26	26	26	26	26
15	0.815745	NUM_TRUE_POSITIVES	5	8	9	9	10	11	11	12	13	13	13	13	13	13	13	13	14	14	14	14	14	15	16	18	18	18	19	21	21	22	23	24	25	25	25	25	25	25	26	26	26	26	26	27	27	27	28
15	0.752732	NUM_TRUE_POSITIVES	4	5	5	5	5	5	5	6	6	7	7	7	8	8	8	10	10	10	10	10	10	11	11	11	11	11	11	11	11	11	11	11	11	12	12	12	15	15	15	16	16	16	17	17	17	18	18
15	0.777032	NUM_TRUE_POSITIVES	0	0	1	3	5	5	5	5	9	9	10	11	11	13	14	14	14	15	15	15	15	15	15	15	15	15	18	18	18	18	18	18	18	18	19	20	21	22	22	22	23	24	24	25	26	27	27
15	0.802915	NUM_TRUE_POSITIVES	4	4	11	11	12	13	13	14	15	16	17	17	18	18	19	19	19	20	20	20	20	21	22	22	22	22	23	24	24	24	24	24	24	24	24	25	26	27	27	27	27	27	28	28	28	29	29
[truncated: 488 more columns]
