# Supplementary material for: Genome-wide computational identification of functional RNA elements in Trypanosoma brucei
Source: BMC Genomics. 2009 Aug 4;10:355. doi: 10.1186/1471-2164-10-355 (PMC2907701; doi:10.1186/1471-2164-10-355)
Supplement: Additional file 6 — Function prediction using regulatory motifs. This ZIP compressed file should be unpacked before viewing its contents. The results for prediction of each pathway are presented in a separate folder, named after the accession number of that pathway in KEGG database. Each folder contains several files named "validation.N.out", each of which represents the results of a hundred times two-fold cross-validation for that pathway, using N predicted motifs. Each cross-validation is shown in one row; plotting each row against the number of false positives will result in the ROC curve associated with the corresponding cross-validation experiment. The trained network is stored in "total.out", in which motifs are ordered according to their prediction power. L(α|MOTIF): the likelihood of being in pathway α given that the indicated motif is present in the indicated location of an mRNA; L(α|MOTIF): the likelihood of being in pathway α given that the indicated motif is NOT present in the indicated location of an mRNA. [file 1471-2164-10-355-S6.zip › tbr_KEGG_predict/002.tbr00562/validation.016.out]

Current time: Tue Feb 03 11:57:17 2009
This cluster: tbr00562
A 2-fold validation was used.
************************ VALIDATION ***********************
NUM_CLASSIFIERS	AUC	NUM_FALSE_POSITIVES	1	2	3	4	5	6	7	8	9	10	11	12	13	14	15	16	17	18	19	20	21	22	23	24	25	26	27	28	29	30	31	32	33	34	35	36	37	38	39	40	41	42	43	44	45	46	47
16	0.761856	NUM_TRUE_POSITIVES	4	7	7	7	7	7	8	9	9	9	9	9	9	10	10	10	11	12	12	12	12	12	12	12	13	16	16	16	16	16	16	16	16	16	16	16	16	16	16	17	17	18	18	18	18	18	18
16	0.77662	NUM_TRUE_POSITIVES	3	7	9	10	11	11	12	12	12	14	15	17	18	18	18	18	18	18	19	19	19	20	20	20	20	21	21	21	21	21	22	22	22	22	22	22	22	22	24	24	25	25	26	26	27	27	28
16	0.800602	NUM_TRUE_POSITIVES	3	3	4	4	5	7	7	11	11	12	13	14	15	17	19	19	19	19	19	21	21	21	21	21	21	21	21	22	22	22	22	22	22	22	23	23	23	23	23	23	23	23	24	24	24	24	24
16	0.816886	NUM_TRUE_POSITIVES	3	8	8	8	9	9	11	14	14	14	17	20	20	21	21	21	21	21	21	22	22	23	23	24	24	25	25	26	27	27	27	27	27	27	27	29	29	29	29	29	29	29	29	29	29	29	29
16	0.804214	NUM_TRUE_POSITIVES	1	5	6	7	7	7	9	10	11	13	13	13	13	15	15	15	15	15	15	15	15	16	16	17	17	19	19	19	20	20	20	20	21	22	22	22	22	23	23	24	24	24	25	25	25	25	25
16	0.782132	NUM_TRUE_POSITIVES	0	1	8	10	11	13	15	16	16	16	16	16	17	17	17	18	18	18	18	18	19	19	20	20	20	21	21	21	22	22	22	22	23	23	23	23	24	24	24	25	26	26	26	26	26	26	26
16	0.777665	NUM_TRUE_POSITIVES	1	5	5	5	11	13	13	14	14	14	15	15	15	15	15	15	15	15	15	15	18	18	19	19	19	19	19	19	20	21	21	21	21	22	23	23	23	23	23	23	24	25	25	26	27	28	28
16	0.809029	NUM_TRUE_POSITIVES	0	9	9	11	13	13	14	14	14	14	15	15	17	17	18	19	19	19	20	20	20	20	20	21	21	21	21	22	22	22	22	22	22	22	22	22	24	24	25	27	27	27	27	27	27	27	27
16	0.79718	NUM_TRUE_POSITIVES	1	3	4	5	5	5	14	16	16	16	16	16	16	16	16	16	16	16	16	17	17	19	19	19	19	19	19	19	19	19	19	19	20	20	20	20	21	22	23	23	23	23	23	24	24	24	24
16	0.780643	NUM_TRUE_POSITIVES	9	10	10	10	12	12	12	12	12	12	12	13	15	15	15	16	16	16	17	17	17	17	17	17	17	17	17	19	19	19	19	19	19	19	19	19	20	20	20	20	20	20	20	20	21	22	23
16	0.811627	NUM_TRUE_POSITIVES	1	5	5	5	6	6	8	11	11	12	12	12	13	13	13	14	14	14	19	20	21	21	21	23	23	23	23	23	23	23	23	23	23	23	23	23	24	24	25	25	25	25	25	26	26	26	26
16	0.803326	NUM_TRUE_POSITIVES	6	11	11	14	14	15	15	15	15	16	17	19	19	19	20	21	21	21	21	22	22	22	22	22	24	24	24	24	24	25	25	25	25	25	25	25	26	26	27	27	27	27	27	27	27	27	27
16	0.790337	NUM_TRUE_POSITIVES	4	4	5	5	6	6	6	8	8	9	9	10	10	11	11	12	13	14	14	14	14	14	14	14	14	16	17	17	17	17	17	17	17	17	17	17	17	17	17	17	17	17	17	17	17	18	20
16	0.798701	NUM_TRUE_POSITIVES	1	3	3	3	3	4	4	4	5	6	6	7	10	10	10	11	12	15	18	18	18	18	20	20	20	20	21	21	21	21	21	21	21	22	22	22	22	22	22	24	25	25	25	25	25	25	25
16	0.792428	NUM_TRUE_POSITIVES	3	4	4	9	11	12	12	12	12	13	15	15	16	16	16	17	18	18	18	18	18	18	18	18	18	18	18	18	18	21	21	21	21	24	24	24	24	24	24	24	24	24	24	25	25	26	27
16	0.801362	NUM_TRUE_POSITIVES	8	8	8	9	9	10	10	10	12	12	12	12	12	12	12	12	13	18	20	20	20	21	21	21	21	21	21	21	22	22	22	22	23	23	23	26	26	26	26	26	27	28	28	28	28	28	29
16	0.793315	NUM_TRUE_POSITIVES	7	7	8	8	8	9	11	13	14	14	14	15	16	17	17	17	17	18	18	18	18	18	18	19	20	20	20	20	21	21	21	21	21	22	22	22	23	23	23	23	23	23	23	24	24	24	24
16	0.813306	NUM_TRUE_POSITIVES	5	7	7	8	8	8	8	8	10	11	11	11	13	13	13	13	13	17	18	18	19	20	21	22	23	23	23	23	23	24	24	25	25	25	25	25	26	27	27	27	27	27	27	27	27	28	28
16	0.814003	NUM_TRUE_POSITIVES	7	7	7	8	8	8	8	10	11	14	15	16	18	18	18	21	22	22	22	22	23	23	24	24	25	25	26	26	26	26	26	26	26	27	27	27	27	27	27	27	28	29	29	29	29	29	29
16	0.795691	NUM_TRUE_POSITIVES	1	6	7	8	9	10	13	13	13	13	13	14	14	15	17	18	18	19	19	19	20	20	20	21	21	22	23	23	23	23	23	24	25	25	25	25	25	26	26	26	26	26	26	26	26	27	27
16	0.786061	NUM_TRUE_POSITIVES	0	1	1	2	6	7	7	7	7	9	9	10	10	12	12	12	12	12	13	13	13	13	15	16	21	21	21	21	21	21	21	21	21	22	23	23	24	24	24	24	24	24	24	24	24	24	24
16	0.776746	NUM_TRUE_POSITIVES	5	7	9	9	9	9	11	11	13	14	15	16	16	16	16	16	16	16	18	18	18	18	18	18	18	19	20	21	22	23	24	24	24	24	24	24	24	24	24	24	24	24	24	24	24	24	24
16	0.795406	NUM_TRUE_POSITIVES	1	3	4	8	8	9	12	12	12	12	12	12	13	14	14	14	14	15	15	15	15	15	15	15	15	15	15	15	16	16	16	16	17	17	18	19	20	21	21	21	22	22	23	23	23	23	23
16	0.805798	NUM_TRUE_POSITIVES	3	6	8	8	8	8	8	8	8	10	12	14	17	17	18	18	20	20	20	20	20	20	20	21	21	22	22	22	22	22	23	23	23	23	23	23	24	24	25	25	26	27	27	27	27	27	28
16	0.778014	NUM_TRUE_POSITIVES	6	10	12	12	15	17	17	17	17	17	17	17	18	19	21	21	21	21	21	21	21	21	22	22	22	22	22	22	22	22	22	22	22	22	23	23	23	23	23	24	24	24	25	25	25	25	25
16	0.785522	NUM_TRUE_POSITIVES	3	3	3	5	6	6	7	7	7	11	11	11	11	11	11	11	11	13	13	13	14	14	14	15	15	15	15	15	15	17	19	19	19	19	19	20	20	20	20	20	20	20	21	21	22	22	23
16	0.791446	NUM_TRUE_POSITIVES	2	9	9	10	10	11	11	13	13	15	17	17	17	17	17	17	17	17	17	17	17	18	19	19	19	19	19	19	19	19	19	20	20	20	20	20	21	21	21	21	22	22	22	22	22	23	24
16	0.811437	NUM_TRUE_POSITIVES	5	7	8	8	9	9	9	10	10	12	12	12	12	12	16	16	17	17	21	21	21	21	23	23	23	23	23	23	23	23	23	24	25	25	26	27	27	27	27	27	27	28	28	28	28	28	28
16	0.784825	NUM_TRUE_POSITIVES	0	3	3	5	6	6	6	6	9	9	10	11	13	13	13	13	14	14	14	15	15	15	15	15	16	16	16	17	17	17	18	19	20	20	20	20	21	21	21	21	22	22	22	22	22	22	22
16	0.769903	NUM_TRUE_POSITIVES	0	10	11	12	13	13	13	13	13	14	16	17	17	17	17	17	18	18	18	20	20	20	20	20	20	20	21	21	21	21	21	21	21	21	22	22	22	22	22	23	23	23	23	23	23	23	23
16	0.775384	NUM_TRUE_POSITIVES	1	4	8	8	9	9	9	9	11	11	11	12	13	13	14	15	16	17	17	17	17	17	17	17	17	17	17	17	17	18	18	18	18	18	18	18	18	18	18	19	19	20	20	21	21	22	22
16	0.710724	NUM_TRUE_POSITIVES	1	4	8	8	8	9	9	12	15	15	15	16	16	16	16	16	16	16	16	17	17	17	17	17	18	18	19	20	20	20	20	20	20	20	20	20	20	21	21	22	23	24	24	24	24	24	24
16	0.800919	NUM_TRUE_POSITIVES	3	7	7	7	8	10	11	12	13	13	14	16	16	16	17	19	20	20	20	21	22	22	22	22	22	22	22	23	23	23	23	23	24	24	24	25	25	25	26	26	26	26	26	26	26	26	26
16	0.748804	NUM_TRUE_POSITIVES	5	6	8	9	9	10	11	11	11	11	11	11	11	11	11	11	11	11	11	13	13	13	13	14	14	14	14	18	18	18	18	18	19	21	21	22	22	22	23	23	23	23	24	24	24	24	24
16	0.797782	NUM_TRUE_POSITIVES	2	7	8	8	8	8	8	8	13	13	13	13	13	15	15	15	15	15	15	15	16	16	16	16	16	17	17	17	20	20	20	20	21	21	21	22	22	22	22	22	23	23	24	24	24	24	25
16	0.756724	NUM_TRUE_POSITIVES	3	3	6	7	8	11	11	13	13	14	14	15	15	16	16	16	16	16	16	16	16	17	17	17	17	17	17	17	18	18	19	19	19	19	19	19	19	20	21	21	21	21	21	22	22	22	22
16	0.815017	NUM_TRUE_POSITIVES	2	8	8	9	10	11	11	12	14	17	17	17	17	18	18	19	19	20	22	22	22	23	23	24	24	24	24	24	24	24	24	24	24	24	24	24	24	25	26	27	27	28	28	28	28	28	29
16	0.781087	NUM_TRUE_POSITIVES	0	7	8	8	9	9	10	10	10	11	13	13	14	15	16	18	18	18	18	18	18	18	18	18	21	21	22	22	22	22	22	23	23	23	23	23	23	23	23	23	23	23	23	23	23	24	25
16	0.801711	NUM_TRUE_POSITIVES	2	4	6	7	7	7	7	8	10	10	10	10	11	14	14	15	17	19	19	19	19	19	19	20	20	20	20	21	21	21	21	21	21	21	21	21	22	23	23	23	23	23	23	23	24	25	25
16	0.774022	NUM_TRUE_POSITIVES	7	8	8	8	8	10	12	12	14	14	14	14	16	16	16	16	16	17	17	17	19	19	19	19	19	19	19	20	20	20	20	20	20	21	22	22	22	23	24	25	25	25	26	26	27	27	27
16	0.793854	NUM_TRUE_POSITIVES	0	2	9	10	10	11	11	13	13	13	13	13	14	14	15	17	22	22	22	22	22	22	22	22	23	23	23	23	23	23	23	23	25	25	25	25	25	26	26	26	26	26	27	27	29	29	29
16	0.822303	NUM_TRUE_POSITIVES	2	5	10	10	10	12	12	12	12	14	14	16	19	19	19	19	19	21	22	22	22	22	22	23	23	23	24	25	26	26	26	26	27	27	27	27	27	27	27	27	27	27	27	27	28	28	28
16	0.787835	NUM_TRUE_POSITIVES	6	8	8	8	9	9	9	10	10	10	14	14	14	15	15	15	15	15	17	17	17	17	17	18	19	19	19	19	19	19	20	20	20	22	22	22	22	22	22	22	22	22	22	23	23	23	23
16	0.787169	NUM_TRUE_POSITIVES	1	7	7	7	8	10	11	11	11	12	14	15	15	15	15	15	15	17	17	17	17	17	17	18	18	21	21	21	22	23	25	27	27	27	27	27	27	27	27	27	27	27	27	27	27	27	28
16	0.829083	NUM_TRUE_POSITIVES	4	5	10	11	12	13	14	15	17	17	17	17	17	17	17	21	21	22	24	25	25	25	25	25	25	25	25	25	26	27	27	27	27	27	27	27	27	28	28	28	28	29	29	29	29	29	29
16	0.807984	NUM_TRUE_POSITIVES	5	6	7	8	9	9	9	9	11	12	16	16	17	17	17	17	17	17	18	18	18	18	18	18	19	20	20	21	22	22	22	22	22	22	22	22	22	22	22	22	22	22	22	22	22	22	22
16	0.788246	NUM_TRUE_POSITIVES	0	4	6	6	7	8	8	8	8	9	9	10	11	11	12	12	13	15	16	18	18	19	19	19	19	19	19	19	19	20	22	23	23	23	23	23	24	24	24	25	25	25	25	26	26	26	26
16	0.790876	NUM_TRUE_POSITIVES	2	4	5	6	6	7	8	8	8	9	11	12	12	12	12	14	16	17	17	17	18	18	18	18	18	19	19	19	19	19	20	20	21	21	21	21	21	21	21	21	21	21	21	22	22	23	23
16	0.763536	NUM_TRUE_POSITIVES	3	4	4	5	5	5	8	8	10	11	12	12	12	12	12	12	12	12	13	13	14	14	14	14	14	14	14	15	15	18	19	20	20	20	20	20	20	20	20	20	21	21	21	21	21	21	21
16	0.787201	NUM_TRUE_POSITIVES	7	7	10	11	11	13	14	14	16	19	20	20	22	22	22	22	22	22	23	24	24	24	24	24	24	24	24	24	24	24	24	24	24	24	24	24	24	24	24	24	24	24	24	24	24	24	24
16	0.791763	NUM_TRUE_POSITIVES	1	5	6	6	7	7	7	7	8	9	11	13	18	18	18	19	19	19	20	20	21	21	21	21	21	21	21	21	21	21	21	21	22	22	22	22	22	23	23	23	23	23	23	23	23	24	24
16	0.803802	NUM_TRUE_POSITIVES	2	6	7	8	9	9	10	10	12	12	12	12	13	13	15	15	15	16	18	18	18	18	18	19	19	19	19	19	19	20	21	21	22	22	23	23	24	24	24	24	24	24	25	25	25	25	25
16	0.777032	NUM_TRUE_POSITIVES	0	6	7	11	11	11	14	14	15	18	18	19	19	19	20	21	22	23	23	23	25	26	26	26	26	26	26	26	26	26	26	26	26	26	26	26	26	26	26	26	26	26	27	28	28	28	28
16	0.787454	NUM_TRUE_POSITIVES	2	6	6	8	8	12	14	14	14	14	14	14	14	15	15	17	17	17	17	17	17	17	17	18	18	18	18	19	19	19	19	19	19	19	19	20	21	21	21	21	21	21	22	22	23	23	23
16	0.776841	NUM_TRUE_POSITIVES	5	6	9	9	9	10	10	11	11	12	13	14	14	14	14	14	15	16	16	16	16	19	19	19	19	19	22	22	22	22	22	22	23	26	26	26	26	26	26	26	26	26	26	26	26	26	26
16	0.782481	NUM_TRUE_POSITIVES	1	5	8	13	16	16	17	18	18	19	19	19	19	19	19	19	19	19	19	19	19	19	19	20	20	20	21	21	21	21	22	22	22	22	22	23	23	24	24	25	25	25	25	25	25	25	25
16	0.775067	NUM_TRUE_POSITIVES	4	4	5	8	9	9	10	11	11	12	12	13	13	13	18	18	18	18	18	19	20	20	20	20	20	20	20	20	20	20	20	21	21	21	22	23	23	23	23	23	23	23	23	23	23	23	23
16	0.819959	NUM_TRUE_POSITIVES	4	5	8	9	10	11	15	15	17	17	17	17	17	17	17	17	17	18	18	19	19	20	20	20	20	20	22	22	22	23	25	25	25	25	25	26	26	27	28	28	28	28	28	28	28	28	28
16	0.788342	NUM_TRUE_POSITIVES	2	3	8	9	11	14	14	15	16	16	16	16	16	16	16	16	16	16	17	18	23	23	23	23	23	23	24	24	24	24	24	25	25	26	26	26	27	27	27	27	27	27	28	28	28	28	28
16	0.793474	NUM_TRUE_POSITIVES	6	6	6	6	9	9	10	12	12	12	12	12	14	14	14	16	16	16	17	19	19	19	19	19	19	21	21	22	22	22	22	22	22	22	22	22	22	22	24	24	24	24	24	24	24	24	25
16	0.78153	NUM_TRUE_POSITIVES	5	6	6	6	6	6	6	8	9	11	11	13	13	13	15	15	15	15	16	16	16	17	18	18	19	19	19	19	19	19	19	19	19	20	21	21	21	21	21	21	21	21	21	21	21	21	22
16	0.770188	NUM_TRUE_POSITIVES	1	2	8	9	10	11	11	15	15	16	16	16	16	16	16	16	16	17	17	17	19	20	20	20	20	20	20	20	20	20	20	20	20	20	20	20	20	20	20	20	20	21	21	21	21	21	21
16	0.790749	NUM_TRUE_POSITIVES	3	4	7	7	7	10	12	14	14	14	14	14	14	15	15	15	15	15	15	15	16	19	20	20	20	20	21	21	21	21	21	21	21	21	21	21	23	23	23	23	24	24	24	24	24	25	26
16	0.787581	NUM_TRUE_POSITIVES	1	4	9	10	10	12	14	14	15	17	17	17	17	17	19	21	21	23	23	23	24	24	24	24	24	25	25	25	25	25	25	25	25	25	25	25	25	26	26	26	27	27	27	27	27	27	27
16	0.801679	NUM_TRUE_POSITIVES	0	3	4	6	7	8	9	9	9	9	10	10	10	12	12	12	13	13	13	13	13	13	14	16	16	17	19	20	20	20	20	20	20	20	20	20	20	20	21	22	22	22	23	23	23	23	23
16	0.797561	NUM_TRUE_POSITIVES	0	2	7	9	11	11	11	14	15	16	17	17	17	18	18	18	18	18	18	19	20	20	20	20	20	20	21	21	22	22	22	22	23	23	23	23	23	23	23	23	23	23	24	24	24	24	24
16	0.782829	NUM_TRUE_POSITIVES	0	2	9	9	12	12	12	12	12	14	17	18	18	18	19	19	19	19	20	20	20	21	23	23	23	23	23	23	24	24	24	24	24	24	24	25	25	25	25	25	25	28	28	28	28	29	29
16	0.814161	NUM_TRUE_POSITIVES	4	6	7	8	8	8	8	8	10	11	12	16	16	16	16	17	17	20	20	21	22	22	22	22	22	23	23	23	23	23	23	25	25	25	25	25	25	26	26	26	26	26	26	26	27	27	27
16	0.725139	NUM_TRUE_POSITIVES	1	3	8	8	11	11	11	12	12	12	12	12	12	13	13	13	13	14	14	14	14	14	15	15	15	15	15	15	15	15	15	16	17	17	19	19	20	20	20	20	20	20	21	21	21	22	22
16	0.823729	NUM_TRUE_POSITIVES	2	6	6	10	10	11	14	16	18	18	18	19	20	20	21	21	21	21	22	22	22	22	22	22	23	24	25	26	26	27	27	28	28	28	28	28	28	28	28	28	28	28	28	29	30	30	30
16	0.77418	NUM_TRUE_POSITIVES	2	5	6	8	8	9	11	11	11	11	11	12	12	14	14	14	19	19	19	19	19	19	19	19	19	19	19	19	19	20	20	20	20	20	20	20	21	21	21	21	21	21	21	21	21	21	21
16	0.818248	NUM_TRUE_POSITIVES	11	11	12	13	14	14	18	18	18	18	18	18	18	18	19	20	21	23	23	23	23	23	23	24	25	26	26	27	27	27	28	28	29	29	29	29	29	29	29	29	29	29	29	29	29	29	29
16	0.80659	NUM_TRUE_POSITIVES	0	3	7	7	8	8	8	10	10	11	11	12	12	12	12	12	12	13	13	13	14	14	14	15	15	15	15	16	16	16	17	18	18	18	18	18	18	18	18	18	18	18	21	21	21	21	21
16	0.785744	NUM_TRUE_POSITIVES	2	3	3	3	9	9	9	9	11	11	11	11	13	14	16	17	17	18	21	21	21	21	21	21	21	21	21	21	21	21	21	21	22	23	23	23	23	23	23	24	24	24	24	24	24	24	24
16	0.798638	NUM_TRUE_POSITIVES	7	7	13	13	13	13	13	13	13	14	14	14	15	15	16	18	18	18	18	20	20	20	20	20	20	20	20	20	20	20	20	20	21	21	21	22	22	23	23	23	24	24	24	25	25	26	26
16	0.781213	NUM_TRUE_POSITIVES	3	7	7	7	8	9	9	10	10	10	10	11	12	13	14	15	15	16	17	17	19	19	20	21	21	21	22	22	23	23	23	23	24	25	25	25	25	25	26	26	26	26	26	26	26	26	26
16	0.773483	NUM_TRUE_POSITIVES	0	6	9	10	11	11	12	12	12	12	13	13	14	15	15	15	15	15	18	18	18	18	19	19	20	20	20	20	20	20	21	22	23	23	23	23	23	24	24	26	26	26	26	26	28	28	29
16	0.774275	NUM_TRUE_POSITIVES	4	4	5	5	5	10	10	10	12	12	12	12	13	15	15	15	15	15	15	15	15	16	18	18	18	22	22	22	22	22	23	23	23	23	24	24	24	24	24	24	25	25	25	26	27	27	27
16	0.797782	NUM_TRUE_POSITIVES	1	6	6	6	11	11	12	12	12	12	13	13	14	15	15	15	15	16	16	17	17	17	17	17	17	17	17	18	18	18	20	20	20	20	20	20	21	21	21	22	22	22	23	23	23	23	23
16	0.786187	NUM_TRUE_POSITIVES	3	4	10	10	12	15	16	18	18	18	18	19	19	19	19	20	20	20	20	21	21	22	23	23	24	26	26	26	26	27	27	27	27	27	27	27	27	27	28	28	29	30	30	30	30	30	30
16	0.784572	NUM_TRUE_POSITIVES	8	13	14	14	15	16	16	16	16	16	16	16	17	18	18	18	19	19	21	21	21	22	22	22	22	22	22	23	23	23	23	23	23	23	23	23	23	23	23	23	23	23	23	24	24	24	24
16	0.79718	NUM_TRUE_POSITIVES	4	4	9	11	11	11	13	13	14	16	16	17	18	18	19	19	20	20	20	20	20	20	20	20	20	20	20	20	22	22	23	23	23	24	24	25	25	25	25	25	25	25	25	25	25	25	25
16	0.770125	NUM_TRUE_POSITIVES	7	7	8	11	12	12	12	13	13	13	13	14	14	14	16	16	17	17	17	18	18	19	19	19	19	19	19	19	20	20	21	21	21	21	22	22	22	22	22	22	23	23	24	24	25	26	26
16	0.811722	NUM_TRUE_POSITIVES	2	5	8	8	8	9	9	9	9	10	11	11	14	15	17	17	18	18	18	18	18	19	20	21	21	21	22	22	22	23	24	24	24	24	25	25	25	25	25	26	26	26	27	27	27	27	27
16	0.7917	NUM_TRUE_POSITIVES	1	6	6	9	9	10	10	10	10	11	11	12	12	16	16	16	16	16	16	17	17	17	17	17	17	17	17	17	20	20	20	20	21	22	23	23	23	23	24	24	24	24	24	24	24	24	24
16	0.800063	NUM_TRUE_POSITIVES	1	5	5	6	6	6	6	7	8	9	11	11	11	13	13	13	13	14	14	14	14	14	15	15	15	15	17	17	18	18	18	19	19	19	19	19	21	22	22	22	22	22	22	24	24	24	24
16	0.797972	NUM_TRUE_POSITIVES	6	6	6	9	10	10	10	12	14	17	17	17	17	17	19	20	20	20	20	21	21	22	22	22	22	22	23	23	23	23	23	23	23	23	23	23	23	23	23	23	23	25	25	25	25	26	26
16	0.783716	NUM_TRUE_POSITIVES	0	2	5	9	10	10	10	11	13	13	13	13	13	13	13	13	13	14	16	16	16	16	16	16	17	17	19	19	19	19	19	19	19	20	20	20	20	20	21	22	22	23	23	23	23	23	25
16	0.80282	NUM_TRUE_POSITIVES	1	3	6	6	6	7	7	7	7	8	8	12	13	13	14	15	15	15	16	19	19	19	20	20	20	22	22	22	22	22	22	22	22	22	22	22	22	22	22	22	23	24	24	24	24	24	24
16	0.75796	NUM_TRUE_POSITIVES	0	6	6	9	10	12	14	14	15	16	18	18	18	18	18	18	19	19	20	20	20	20	20	20	20	20	21	21	21	21	21	21	21	22	23	24	25	26	26	26	26	26	26	26	26	26	26
16	0.809061	NUM_TRUE_POSITIVES	2	5	5	9	9	9	11	13	13	17	18	18	18	19	19	20	20	21	21	21	21	21	21	21	21	21	22	23	23	24	24	24	24	25	26	26	27	27	27	27	27	27	27	27	27	27	27
16	0.762047	NUM_TRUE_POSITIVES	1	1	7	8	9	9	10	10	11	11	12	16	17	19	19	19	19	19	19	19	20	20	20	20	20	20	20	21	22	22	22	22	22	22	23	23	23	23	23	23	23	23	23	23	23	23	23
16	0.780548	NUM_TRUE_POSITIVES	1	5	8	8	8	11	11	11	12	13	13	14	16	17	19	19	20	20	20	20	20	20	20	21	21	21	21	21	21	21	21	21	21	21	21	21	22	23	24	24	24	24	24	25	25	25	25
16	0.761635	NUM_TRUE_POSITIVES	3	8	13	13	14	15	15	15	17	17	18	19	19	19	19	20	20	21	21	22	22	22	22	22	23	23	23	23	25	25	25	25	26	26	26	26	27	27	27	27	27	27	28	29	29	29	29
16	0.703152	NUM_TRUE_POSITIVES	1	4	8	11	15	15	15	16	16	17	18	18	18	18	20	20	20	20	21	21	21	21	21	21	21	21	22	23	24	24	24	24	24	24	24	24	25	25	25	25	25	25	25	25	25	26	26
16	0.785775	NUM_TRUE_POSITIVES	4	5	6	6	7	7	7	7	9	15	15	16	17	17	17	17	17	18	19	20	20	20	21	21	21	21	23	23	23	23	23	23	24	24	24	25	25	26	26	26	26	26	26	26	26	26	26
16	0.816316	NUM_TRUE_POSITIVES	5	8	9	10	10	11	12	12	13	13	13	13	13	13	13	13	14	14	14	14	14	15	16	17	18	18	19	21	21	22	23	24	25	25	25	25	25	25	26	26	26	26	26	27	27	27	28
16	0.773293	NUM_TRUE_POSITIVES	5	7	7	7	7	8	8	8	8	9	10	10	10	11	11	11	13	13	13	13	13	13	14	14	14	15	15	15	15	15	15	15	15	15	15	16	16	18	19	19	19	19	20	21	21	21	22
16	0.788722	NUM_TRUE_POSITIVES	1	2	2	3	3	4	6	6	6	7	10	10	11	12	12	12	13	14	15	17	17	17	17	17	17	17	17	18	18	18	18	18	20	20	20	20	20	21	22	23	24	24	25	26	26	26	26
16	0.801426	NUM_TRUE_POSITIVES	4	4	9	11	12	13	13	13	13	14	15	17	17	17	18	18	20	20	20	20	20	20	20	21	22	22	22	22	23	23	23	24	24	24	24	24	24	25	26	27	27	27	27	27	28	28	28
[truncated: 488 more columns]
