# Supplementary material for: Genome-wide computational identification of functional RNA elements in Trypanosoma brucei
Source: BMC Genomics. 2009 Aug 4;10:355. doi: 10.1186/1471-2164-10-355 (PMC2907701; doi:10.1186/1471-2164-10-355)
Supplement: Additional file 6 — Function prediction using regulatory motifs. This ZIP compressed file should be unpacked before viewing its contents. The results for prediction of each pathway are presented in a separate folder, named after the accession number of that pathway in KEGG database. Each folder contains several files named "validation.N.out", each of which represents the results of a hundred times two-fold cross-validation for that pathway, using N predicted motifs. Each cross-validation is shown in one row; plotting each row against the number of false positives will result in the ROC curve associated with the corresponding cross-validation experiment. The trained network is stored in "total.out", in which motifs are ordered according to their prediction power. L(α|MOTIF): the likelihood of being in pathway α given that the indicated motif is present in the indicated location of an mRNA; L(α|MOTIF): the likelihood of being in pathway α given that the indicated motif is NOT present in the indicated location of an mRNA. [file 1471-2164-10-355-S6.zip › tbr_KEGG_predict/002.tbr00562/validation.017.out]

Current time: Tue Feb 03 11:57:17 2009
This cluster: tbr00562
A 2-fold validation was used.
************************ VALIDATION ***********************
NUM_CLASSIFIERS	AUC	NUM_FALSE_POSITIVES	1	2	3	4	5	6	7	8	9	10	11	12	13	14	15	16	17	18	19	20	21	22	23	24	25	26	27	28	29	30	31	32	33	34	35	36	37	38	39	40	41	42	43	44	45	46	47
17	0.759449	NUM_TRUE_POSITIVES	5	7	7	7	7	7	8	8	9	9	9	9	9	10	10	10	11	11	12	12	12	12	12	12	16	16	16	16	16	16	16	16	16	16	16	16	16	16	17	17	18	18	18	18	18	18	18
17	0.775321	NUM_TRUE_POSITIVES	3	7	9	10	11	11	12	12	12	14	15	17	18	18	18	18	18	18	19	19	19	20	20	20	20	21	21	21	21	21	22	22	22	22	22	22	22	22	24	24	25	25	26	26	27	27	28
17	0.798606	NUM_TRUE_POSITIVES	3	3	4	4	5	7	7	11	11	12	13	14	15	17	19	19	19	19	19	21	21	21	21	21	21	21	21	22	22	22	22	22	22	22	23	23	23	23	23	23	23	23	24	24	24	24	24
17	0.817614	NUM_TRUE_POSITIVES	3	8	8	9	9	9	11	14	14	14	17	20	20	21	21	21	21	21	21	22	22	23	23	24	24	25	25	26	27	27	27	27	27	27	27	29	29	29	29	29	29	29	29	29	29	29	29
17	0.805798	NUM_TRUE_POSITIVES	1	6	7	7	8	8	9	11	12	14	14	14	15	15	18	18	18	18	19	19	19	19	19	19	19	19	19	21	21	22	22	22	23	23	24	24	24	25	25	26	27	27	28	28	28	28	28
17	0.782702	NUM_TRUE_POSITIVES	0	1	8	10	11	13	15	16	16	16	16	16	17	17	17	18	18	18	18	18	19	19	19	20	20	20	21	21	22	22	22	22	23	23	23	23	23	23	25	25	26	26	26	26	26	26	26
17	0.774877	NUM_TRUE_POSITIVES	1	5	6	6	11	13	13	14	14	14	15	15	15	15	15	15	15	15	15	15	18	18	19	19	19	19	19	19	20	21	21	21	21	21	22	23	23	23	23	23	24	25	25	25	26	26	26
17	0.809536	NUM_TRUE_POSITIVES	0	9	10	11	13	13	14	14	14	14	14	15	17	17	18	19	19	20	20	20	20	21	21	21	21	21	21	22	22	22	22	22	22	22	22	22	24	25	27	27	27	27	27	27	27	27	27
17	0.795311	NUM_TRUE_POSITIVES	1	2	4	5	5	5	13	16	16	16	16	16	16	16	16	16	16	16	17	17	17	17	19	19	19	19	19	19	19	19	19	19	20	20	20	20	21	22	23	23	23	23	23	24	24	24	24
17	0.782639	NUM_TRUE_POSITIVES	10	12	12	14	14	14	14	14	14	14	14	14	14	14	16	16	16	16	16	17	17	17	17	17	17	17	19	19	19	19	19	19	19	19	19	19	19	19	19	19	19	19	19	23	24	24	24
17	0.810993	NUM_TRUE_POSITIVES	1	5	5	5	6	6	8	11	11	12	12	12	12	13	13	14	14	14	19	21	21	21	21	23	23	23	23	23	23	23	23	23	23	23	23	23	23	24	24	25	25	25	25	25	26	26	26
17	0.802281	NUM_TRUE_POSITIVES	2	11	11	14	14	14	14	15	15	16	17	19	19	19	20	21	21	21	21	22	22	22	22	22	22	24	24	24	25	25	25	25	25	25	25	25	26	26	27	27	27	27	27	27	28	28	28
17	0.789831	NUM_TRUE_POSITIVES	4	4	5	5	6	6	6	8	8	9	9	10	11	11	11	11	12	13	14	14	14	14	14	14	14	14	17	18	18	18	18	18	18	18	18	18	18	18	18	18	18	18	18	18	18	21	21
17	0.795501	NUM_TRUE_POSITIVES	1	3	3	3	3	4	4	4	5	6	6	6	7	8	8	11	11	11	17	18	18	18	18	19	20	20	20	21	21	21	21	21	21	21	22	22	22	22	22	22	23	24	25	25	25	25	25
17	0.793822	NUM_TRUE_POSITIVES	3	4	4	9	11	12	12	12	13	15	15	15	16	16	17	18	18	18	18	18	18	18	18	18	18	18	18	18	18	21	21	21	21	24	24	24	24	24	24	24	24	24	24	25	25	26	27
17	0.801109	NUM_TRUE_POSITIVES	8	8	8	9	9	10	10	10	12	12	12	12	12	12	12	13	17	17	20	20	20	21	21	21	21	21	21	21	22	22	22	22	22	22	23	26	26	26	26	27	27	28	28	28	28	29	29
17	0.801552	NUM_TRUE_POSITIVES	8	8	9	9	9	11	12	13	14	14	14	15	17	17	17	17	17	17	18	18	18	18	18	18	19	20	20	20	21	22	22	23	23	23	23	24	24	24	24	24	24	24	24	25	25	25	25
17	0.812957	NUM_TRUE_POSITIVES	5	7	7	8	8	8	8	9	10	11	11	11	11	13	13	13	13	17	18	18	20	20	21	22	23	23	23	23	23	23	24	25	25	25	26	26	27	27	27	27	27	27	27	27	27	28	28
17	0.817963	NUM_TRUE_POSITIVES	7	7	8	8	8	8	8	8	10	14	15	16	18	18	18	18	19	23	23	23	23	23	24	24	24	24	25	25	25	25	27	27	27	27	27	28	28	28	28	28	29	29	29	30	30	30	30
17	0.795945	NUM_TRUE_POSITIVES	1	5	7	8	9	9	11	13	13	13	13	14	14	15	16	17	17	19	19	20	20	20	20	20	22	22	23	23	23	23	23	23	24	25	25	25	25	26	26	26	26	26	26	26	26	26	28
17	0.784857	NUM_TRUE_POSITIVES	0	1	2	2	6	7	7	7	7	10	10	10	11	12	12	12	12	12	13	13	13	13	13	16	16	21	21	21	21	21	21	21	21	21	21	21	22	24	24	24	24	24	24	24	24	24	24
17	0.775162	NUM_TRUE_POSITIVES	5	7	9	9	9	9	11	11	13	14	15	16	16	16	16	16	16	16	18	18	18	18	18	18	18	19	19	20	21	22	24	24	24	24	24	24	24	24	24	24	24	24	24	24	24	24	24
17	0.786314	NUM_TRUE_POSITIVES	1	2	6	9	9	11	12	13	13	13	13	13	13	14	14	14	14	15	15	15	15	15	15	15	15	16	16	16	16	16	16	16	17	18	18	18	18	18	18	18	18	18	19	21	21	22	23
17	0.809219	NUM_TRUE_POSITIVES	3	6	8	8	8	8	8	8	9	10	10	13	17	18	18	19	20	20	20	20	20	20	20	21	21	21	22	22	22	22	23	23	23	23	23	23	24	25	25	25	25	25	26	27	27	27	28
17	0.777222	NUM_TRUE_POSITIVES	2	10	12	12	15	17	17	17	17	17	17	17	18	19	20	20	20	21	21	21	21	21	22	22	22	22	22	22	22	22	22	22	22	22	23	23	23	23	23	24	24	24	25	25	25	25	25
17	0.784381	NUM_TRUE_POSITIVES	1	3	3	5	6	6	7	7	7	9	9	11	11	11	11	11	11	13	13	14	14	14	14	15	15	15	15	15	15	17	19	19	19	19	19	19	19	20	20	20	20	20	21	22	22	23	24
17	0.791383	NUM_TRUE_POSITIVES	2	8	9	9	11	11	11	13	13	15	17	17	17	17	17	17	17	17	17	17	17	18	18	18	18	18	18	19	19	19	19	19	20	21	21	21	21	22	22	22	22	22	22	22	22	22	22
17	0.809156	NUM_TRUE_POSITIVES	4	5	7	8	8	9	9	9	10	10	11	12	12	12	16	16	17	17	21	21	21	21	23	23	23	23	23	23	23	23	24	25	25	26	26	26	27	27	27	27	28	28	28	28	28	28	28
17	0.779788	NUM_TRUE_POSITIVES	0	3	3	4	5	6	6	6	6	9	9	10	11	13	13	13	13	14	14	14	14	15	15	15	15	15	16	16	16	16	17	17	17	18	20	20	20	20	20	21	21	21	21	22	22	22	22
17	0.768795	NUM_TRUE_POSITIVES	0	10	11	12	13	13	13	13	14	15	16	17	17	17	17	17	17	18	18	18	18	18	20	20	20	20	20	21	21	21	21	21	21	21	21	22	22	23	23	23	23	23	23	23	23	23	23
17	0.774022	NUM_TRUE_POSITIVES	1	4	8	8	9	9	9	9	11	11	11	12	13	13	13	14	14	15	16	17	17	17	17	17	17	17	17	17	17	17	17	17	17	18	18	18	18	18	18	18	18	18	18	18	19	19	20
17	0.709298	NUM_TRUE_POSITIVES	1	4	8	8	8	9	9	12	15	15	15	16	16	16	16	16	16	16	16	17	17	17	17	17	18	18	18	19	20	20	20	20	20	20	20	20	20	20	21	21	22	23	24	24	24	24	24
17	0.801109	NUM_TRUE_POSITIVES	3	7	7	7	8	10	11	12	13	14	15	16	16	16	17	19	20	20	21	21	22	22	22	22	22	22	22	23	23	23	23	23	24	24	25	25	25	25	26	26	26	26	26	26	26	26	26
17	0.748107	NUM_TRUE_POSITIVES	5	6	8	9	9	10	11	11	11	11	11	11	11	11	11	11	11	11	11	13	13	13	13	14	14	14	15	17	18	18	18	18	19	21	21	22	22	22	22	23	23	23	24	24	24	24	24
17	0.795913	NUM_TRUE_POSITIVES	2	7	7	8	8	8	8	8	13	13	13	13	13	15	15	15	15	15	15	15	16	16	16	16	16	17	17	17	17	20	20	20	20	21	21	21	21	21	21	22	22	23	23	24	24	24	24
17	0.757073	NUM_TRUE_POSITIVES	3	3	6	7	8	11	11	13	13	14	15	15	15	16	16	16	16	16	16	16	16	17	17	17	17	17	17	17	18	18	19	19	19	19	19	19	19	21	21	21	21	21	21	21	22	22	23
17	0.816822	NUM_TRUE_POSITIVES	2	8	8	9	9	10	10	12	14	15	17	17	17	17	18	19	19	20	21	22	22	22	23	23	24	24	24	24	24	24	24	24	24	24	24	24	25	26	26	27	27	27	28	28	29	29	29
17	0.781435	NUM_TRUE_POSITIVES	0	7	8	8	9	10	10	11	11	12	13	13	14	15	16	18	18	18	18	18	18	18	19	19	21	21	22	22	22	22	22	22	22	23	23	23	23	23	23	23	23	23	23	23	23	23	24
17	0.801204	NUM_TRUE_POSITIVES	2	2	5	7	7	7	8	9	10	10	10	10	11	14	14	15	17	19	19	19	19	19	19	19	20	20	20	20	21	21	21	21	21	21	21	21	21	22	23	23	23	23	23	23	23	24	25
17	0.769143	NUM_TRUE_POSITIVES	8	9	9	9	9	9	10	12	12	14	14	14	14	14	16	16	16	16	16	17	17	17	19	19	19	19	19	19	19	20	20	20	20	20	20	20	21	22	22	22	22	23	25	25	25	26	26
17	0.794234	NUM_TRUE_POSITIVES	0	2	9	10	10	11	11	13	13	13	13	13	14	14	14	18	22	22	22	22	22	22	22	22	23	23	23	23	23	23	25	25	25	25	26	26	26	26	26	26	26	26	27	27	29	29	29
17	0.820086	NUM_TRUE_POSITIVES	2	5	10	10	10	10	12	12	12	12	14	14	16	19	19	19	19	19	21	22	22	22	22	22	23	23	23	24	25	26	26	26	26	27	27	27	27	27	27	28	28	28	28	28	28	28	28
17	0.788183	NUM_TRUE_POSITIVES	6	8	8	8	9	9	9	10	10	10	14	14	15	15	15	15	15	15	17	17	17	17	17	19	19	19	19	19	19	20	20	20	20	22	22	22	22	22	22	22	22	22	22	23	23	23	23
17	0.782987	NUM_TRUE_POSITIVES	1	6	7	8	9	11	11	11	11	13	15	15	15	15	15	15	15	15	17	17	18	18	18	19	19	21	21	21	21	22	25	25	27	27	27	27	27	27	27	27	27	27	27	28	28	28	28
17	0.828069	NUM_TRUE_POSITIVES	4	5	10	11	13	13	14	15	17	17	17	17	17	17	17	21	21	23	24	25	25	25	25	25	25	25	25	25	26	27	27	27	27	27	27	27	27	28	28	28	28	29	29	29	29	29	29
17	0.808015	NUM_TRUE_POSITIVES	5	7	7	8	9	9	9	9	11	13	16	16	16	17	17	17	17	17	17	18	18	18	18	18	18	19	20	21	22	22	22	22	22	22	22	22	22	22	22	22	22	22	22	22	22	22	22
17	0.788056	NUM_TRUE_POSITIVES	0	4	6	6	7	8	8	8	8	9	9	10	11	11	12	12	14	15	16	18	18	19	19	19	19	19	19	19	20	22	22	23	23	23	23	23	24	24	24	25	25	25	25	26	26	26	26
17	0.789989	NUM_TRUE_POSITIVES	2	5	5	6	6	7	8	8	8	9	11	11	12	12	12	14	16	16	17	17	17	18	18	18	18	19	19	19	19	19	20	20	21	21	21	21	21	21	21	21	21	22	22	22	22	22	22
17	0.77323	NUM_TRUE_POSITIVES	0	0	4	4	5	5	6	10	10	14	16	16	16	16	16	16	16	16	16	17	18	19	19	19	19	19	19	19	20	20	20	22	23	23	23	23	23	23	23	23	23	23	23	23	23	23	23
17	0.789102	NUM_TRUE_POSITIVES	7	7	10	11	13	13	14	14	16	18	19	19	22	22	22	22	22	22	23	23	24	24	24	24	24	24	24	24	24	24	24	24	24	24	24	24	24	24	24	24	24	24	25	25	25	25	25
17	0.792745	NUM_TRUE_POSITIVES	1	5	6	6	7	7	7	8	8	9	11	13	18	18	18	19	19	20	20	21	21	21	22	22	22	22	22	22	22	22	22	22	23	23	23	23	23	23	23	23	23	23	23	23	24	24	25
17	0.804087	NUM_TRUE_POSITIVES	2	6	7	8	9	9	10	10	12	12	12	12	13	14	15	15	15	16	18	18	18	18	18	19	19	19	19	19	20	20	21	21	21	22	22	24	24	24	24	24	24	24	25	25	25	25	25
17	0.776873	NUM_TRUE_POSITIVES	0	7	10	13	14	15	15	16	16	17	17	20	20	22	22	22	23	24	24	24	24	26	26	26	26	26	26	26	26	26	26	26	26	26	26	26	26	26	26	26	26	26	27	28	28	28	28
17	0.787993	NUM_TRUE_POSITIVES	2	6	6	8	8	12	14	14	14	14	14	14	14	15	15	17	17	17	17	17	17	17	17	18	18	18	18	19	19	19	19	19	19	19	20	21	21	21	21	21	21	21	22	22	23	23	23
17	0.777855	NUM_TRUE_POSITIVES	5	6	9	9	9	10	10	11	11	12	13	14	14	14	14	14	15	15	16	16	16	19	19	19	19	22	22	22	22	22	22	22	23	26	26	26	26	26	26	26	26	26	26	26	26	26	26
17	0.780168	NUM_TRUE_POSITIVES	1	5	8	12	15	16	17	19	19	19	19	19	19	19	19	19	19	19	19	19	19	19	19	20	20	20	20	21	21	21	22	22	22	22	22	23	23	23	23	23	23	24	24	24	24	24	24
17	0.774117	NUM_TRUE_POSITIVES	4	4	5	8	8	11	11	11	11	12	12	13	13	13	18	18	18	18	18	19	19	19	19	19	19	20	20	20	20	20	20	21	21	21	21	22	22	23	23	23	23	23	23	23	23	23	23
17	0.818248	NUM_TRUE_POSITIVES	4	5	5	8	10	11	11	15	15	17	17	17	17	17	17	17	18	19	19	19	19	19	20	20	20	20	20	20	22	22	22	23	25	25	25	25	25	25	26	27	28	28	28	28	28	28	28
17	0.786536	NUM_TRUE_POSITIVES	2	3	8	9	10	11	14	15	15	16	16	16	16	16	16	16	16	16	16	16	17	18	23	23	23	23	23	23	24	24	24	24	24	25	26	26	27	28	28	28	28	28	28	28	28	28	28
17	0.795058	NUM_TRUE_POSITIVES	6	6	6	6	9	9	10	12	12	12	12	12	14	14	14	17	17	17	17	17	19	19	19	19	19	19	20	21	21	21	22	22	22	22	22	22	22	22	23	23	24	24	24	24	24	24	24
17	0.781023	NUM_TRUE_POSITIVES	5	6	6	6	6	6	6	6	9	11	11	13	13	13	15	15	15	15	15	16	16	16	17	18	18	19	19	19	19	19	19	19	19	19	19	21	21	21	21	21	21	21	21	21	21	21	21
17	0.767306	NUM_TRUE_POSITIVES	1	2	8	9	10	10	11	11	11	15	15	16	16	16	16	16	16	16	16	17	17	17	19	19	20	20	20	20	20	20	20	20	20	20	20	20	20	20	20	20	20	20	20	21	21	21	21
17	0.7885	NUM_TRUE_POSITIVES	3	4	7	7	7	10	12	14	14	14	14	14	14	15	15	15	15	15	15	15	16	19	20	20	20	20	21	21	21	21	21	21	21	21	21	21	21	23	23	23	23	23	24	24	24	24	25
17	0.799873	NUM_TRUE_POSITIVES	1	5	9	9	10	12	12	12	14	16	18	18	18	19	20	21	22	25	25	25	26	26	26	26	27	27	27	27	27	27	27	27	27	27	27	27	27	28	28	28	29	29	29	29	29	29	29
17	0.800158	NUM_TRUE_POSITIVES	0	3	4	6	7	8	9	9	9	9	10	10	10	11	13	13	13	13	13	13	13	13	14	16	16	17	19	20	20	20	20	20	20	20	20	20	20	21	21	22	22	22	23	23	23	23	23
17	0.794424	NUM_TRUE_POSITIVES	0	0	7	9	11	11	11	13	14	16	17	17	17	18	18	18	18	18	18	18	19	20	20	20	20	20	21	21	21	22	22	22	22	23	23	23	23	23	23	23	23	23	23	23	24	24	24
17	0.782956	NUM_TRUE_POSITIVES	0	2	9	9	12	12	12	12	12	13	17	18	18	18	19	19	19	19	20	20	20	21	23	23	23	23	23	23	24	24	24	24	24	24	24	25	25	25	25	25	25	28	28	28	28	29	29
17	0.814066	NUM_TRUE_POSITIVES	4	6	7	8	8	8	8	8	10	11	12	16	16	16	16	17	17	20	20	21	22	22	22	22	22	23	23	23	23	23	23	25	25	25	25	25	25	26	26	26	26	26	26	26	27	27	27
17	0.723111	NUM_TRUE_POSITIVES	1	3	8	8	11	11	12	12	12	12	12	12	12	13	13	13	13	13	14	14	14	14	14	15	15	15	15	15	15	15	15	15	16	17	17	19	19	20	20	20	20	20	20	21	21	21	21
17	0.822493	NUM_TRUE_POSITIVES	2	4	6	10	10	12	14	16	18	18	18	19	20	20	21	21	21	21	22	22	22	22	22	24	26	26	26	26	26	26	27	28	28	28	28	28	28	28	28	28	28	29	29	30	30	30	30
17	0.782892	NUM_TRUE_POSITIVES	2	7	8	10	11	11	12	12	12	12	12	12	14	14	14	15	17	21	21	21	21	21	21	21	21	21	21	21	21	21	21	21	21	21	21	21	22	22	22	22	22	22	22	22	23	24	24
17	0.816474	NUM_TRUE_POSITIVES	11	11	11	12	13	14	14	17	18	18	18	18	18	18	18	18	19	21	23	23	23	23	23	23	24	25	26	26	26	27	27	27	28	28	29	29	29	29	29	29	29	29	29	29	29	29	29
17	0.805227	NUM_TRUE_POSITIVES	0	3	7	7	8	8	8	10	10	11	11	12	12	12	12	12	12	13	13	13	14	14	15	15	15	15	15	16	16	16	17	18	18	18	18	18	18	18	18	18	18	21	21	21	21	21	21
17	0.783653	NUM_TRUE_POSITIVES	2	3	3	3	3	9	9	9	9	11	11	11	11	11	13	14	16	17	17	17	21	21	21	21	21	21	21	21	21	21	21	21	21	21	22	23	23	23	23	23	24	24	24	24	24	24	24
17	0.800095	NUM_TRUE_POSITIVES	6	7	14	14	14	14	14	14	14	14	14	14	14	15	16	18	18	18	18	20	20	20	20	20	20	20	20	20	20	20	20	20	21	21	21	21	22	22	24	24	24	24	25	25	25	25	26
17	0.782069	NUM_TRUE_POSITIVES	3	6	7	7	9	9	9	10	10	10	11	12	12	13	14	15	15	16	17	18	18	19	20	21	21	21	22	22	23	23	23	23	23	25	25	25	25	25	26	26	26	26	26	26	26	26	26
17	0.785934	NUM_TRUE_POSITIVES	0	7	7	9	10	11	11	12	12	13	13	14	15	15	15	15	16	17	19	19	19	19	19	19	20	21	21	21	22	23	23	23	23	23	23	23	23	24	25	25	25	25	26	26	27	27	27
17	0.775257	NUM_TRUE_POSITIVES	4	4	5	5	5	10	10	10	12	12	12	13	14	15	15	15	15	15	15	15	15	16	18	18	18	22	22	22	22	22	23	23	23	23	24	24	24	24	24	24	25	25	25	26	27	27	27
17	0.798289	NUM_TRUE_POSITIVES	1	6	6	6	11	11	12	12	12	12	13	13	14	15	15	15	15	16	16	17	17	17	17	17	17	17	18	18	18	19	20	20	20	20	20	20	21	21	22	22	22	23	23	23	23	23	23
17	0.784001	NUM_TRUE_POSITIVES	3	4	10	10	12	14	16	18	18	19	19	19	19	19	20	20	20	20	20	21	21	21	22	23	24	24	24	25	26	26	27	27	27	27	27	27	27	28	28	29	29	29	30	30	30	30	30
17	0.783431	NUM_TRUE_POSITIVES	8	13	14	14	15	16	16	16	16	16	16	16	16	17	18	18	18	19	19	19	21	21	22	22	22	22	22	22	22	23	23	23	23	23	23	23	23	23	23	23	23	23	23	23	23	24	24
17	0.797751	NUM_TRUE_POSITIVES	4	4	9	11	11	11	13	13	14	16	16	17	18	18	19	19	20	20	20	20	20	20	20	20	20	20	20	20	22	22	23	25	25	25	25	25	25	25	25	25	25	25	25	25	25	25	25
17	0.772501	NUM_TRUE_POSITIVES	6	7	8	11	12	12	12	13	13	13	13	13	14	14	14	14	14	14	14	16	18	18	19	19	19	20	20	20	20	20	21	21	22	22	22	23	23	23	23	23	23	23	23	23	23	24	24
17	0.808237	NUM_TRUE_POSITIVES	2	5	8	8	8	9	9	9	9	10	11	13	14	15	17	17	18	18	18	18	18	18	19	19	19	21	21	21	22	22	23	24	24	24	24	24	25	25	25	25	25	25	25	25	26	26	26
17	0.793252	NUM_TRUE_POSITIVES	1	6	6	9	9	10	10	10	10	11	11	12	12	16	16	16	16	16	16	17	17	17	17	17	17	17	17	17	20	20	20	20	21	22	23	23	23	23	23	23	24	24	24	24	24	24	24
17	0.800507	NUM_TRUE_POSITIVES	1	5	5	6	6	6	6	7	8	9	11	11	11	13	13	13	13	14	14	14	14	14	15	15	15	15	17	17	18	18	18	19	19	19	19	19	21	21	22	22	22	22	24	24	24	24	24
17	0.793664	NUM_TRUE_POSITIVES	6	6	6	9	10	10	10	12	15	16	17	17	17	17	17	19	19	19	20	20	21	22	22	22	22	22	22	22	22	23	23	23	23	23	23	23	23	23	23	23	23	23	23	23	23	23	24
17	0.783146	NUM_TRUE_POSITIVES	0	2	5	9	10	10	10	11	13	13	13	13	13	13	13	13	13	14	16	16	16	16	16	16	17	17	18	19	19	19	19	19	19	20	20	20	20	20	21	22	22	23	23	23	23	23	25
17	0.805259	NUM_TRUE_POSITIVES	2	6	8	8	8	9	9	9	10	10	10	13	15	15	16	16	16	17	18	19	20	21	21	21	21	23	23	23	23	23	23	23	23	23	23	23	23	23	23	23	23	24	25	25	25	25	25
17	0.768288	NUM_TRUE_POSITIVES	0	8	8	10	11	11	12	15	15	16	18	20	20	20	20	20	20	21	21	21	22	22	22	22	22	22	22	22	23	23	23	23	23	23	23	24	26	28	28	28	28	28	28	28	28	28	28
17	0.805893	NUM_TRUE_POSITIVES	2	3	5	10	10	10	12	12	13	13	14	17	17	18	18	18	18	19	20	20	21	21	21	21	21	21	21	21	24	24	24	24	24	24	24	24	25	25	26	26	26	27	27	27	27	27	27
17	0.761286	NUM_TRUE_POSITIVES	1	1	7	8	9	9	10	10	11	11	12	17	18	19	19	19	19	19	19	19	19	20	20	20	20	20	20	21	22	22	22	22	22	22	23	23	23	23	23	23	23	23	23	23	23	23	23
17	0.775891	NUM_TRUE_POSITIVES	0	5	8	8	8	11	11	11	12	13	13	15	15	16	17	19	19	20	20	20	20	20	20	20	20	20	21	21	21	21	21	21	21	21	21	21	21	21	21	22	23	23	23	23	24	24	24
17	0.763631	NUM_TRUE_POSITIVES	3	8	13	13	14	15	15	17	17	18	19	19	19	19	19	20	21	22	22	22	22	22	22	23	23	24	25	25	25	25	25	25	26	26	26	26	27	27	27	27	27	27	27	27	28	29	29
17	0.708221	NUM_TRUE_POSITIVES	1	5	9	13	17	17	17	18	18	19	20	20	20	20	23	23	23	23	23	23	23	23	23	23	23	23	23	23	25	26	27	27	27	27	27	27	27	28	28	28	28	28	28	28	28	28	28
17	0.786409	NUM_TRUE_POSITIVES	4	5	6	6	7	7	7	7	9	15	15	16	17	17	17	17	17	18	19	20	20	20	21	21	21	21	23	23	23	23	23	23	24	24	25	25	25	26	26	26	26	26	26	26	26	26	26
17	0.816569	NUM_TRUE_POSITIVES	4	8	9	10	10	11	12	12	13	13	13	13	13	13	13	13	14	14	14	14	14	15	16	17	18	18	19	21	21	22	23	24	25	25	25	25	25	25	26	26	26	26	26	27	27	27	28
17	0.772945	NUM_TRUE_POSITIVES	3	7	7	7	7	8	8	8	8	9	10	10	10	11	11	11	13	13	13	13	13	13	14	14	14	15	15	15	15	15	15	15	15	16	16	16	18	18	18	19	19	19	20	21	21	21	22
17	0.796135	NUM_TRUE_POSITIVES	1	2	2	3	5	6	9	9	9	9	10	11	12	14	14	15	15	15	15	16	17	19	19	19	19	19	19	19	19	19	21	21	21	21	21	21	21	21	24	25	26	27	27	27	28	29	29
17	0.801362	NUM_TRUE_POSITIVES	4	4	9	11	12	12	13	13	13	14	15	17	17	17	18	18	20	20	20	20	20	20	20	21	22	22	22	22	24	24	24	24	24	24	24	24	24	24	27	27	27	27	27	27	27	28	28
[truncated: 488 more columns]
