# Supplementary material for: Genome-wide computational identification of functional RNA elements in Trypanosoma brucei
Source: BMC Genomics. 2009 Aug 4;10:355. doi: 10.1186/1471-2164-10-355 (PMC2907701; doi:10.1186/1471-2164-10-355)
Supplement: Additional file 6 — Function prediction using regulatory motifs. This ZIP compressed file should be unpacked before viewing its contents. The results for prediction of each pathway are presented in a separate folder, named after the accession number of that pathway in KEGG database. Each folder contains several files named "validation.N.out", each of which represents the results of a hundred times two-fold cross-validation for that pathway, using N predicted motifs. Each cross-validation is shown in one row; plotting each row against the number of false positives will result in the ROC curve associated with the corresponding cross-validation experiment. The trained network is stored in "total.out", in which motifs are ordered according to their prediction power. L(α|MOTIF): the likelihood of being in pathway α given that the indicated motif is present in the indicated location of an mRNA; L(α|MOTIF): the likelihood of being in pathway α given that the indicated motif is NOT present in the indicated location of an mRNA. [file 1471-2164-10-355-S6.zip › tbr_KEGG_predict/002.tbr00562/validation.018.out]

Current time: Tue Feb 03 11:57:17 2009
This cluster: tbr00562
A 2-fold validation was used.
************************ VALIDATION ***********************
NUM_CLASSIFIERS	AUC	NUM_FALSE_POSITIVES	1	2	3	4	5	6	7	8	9	10	11	12	13	14	15	16	17	18	19	20	21	22	23	24	25	26	27	28	29	30	31	32	33	34	35	36	37	38	39	40	41	42	43	44	45	46	47
18	0.759639	NUM_TRUE_POSITIVES	4	7	7	7	7	8	8	8	9	9	9	9	9	9	10	10	10	10	11	12	12	12	12	12	16	16	16	16	16	16	16	16	16	16	16	16	16	16	17	17	18	18	18	18	18	18	18
18	0.775162	NUM_TRUE_POSITIVES	3	7	9	10	11	11	12	12	12	14	15	17	18	18	18	18	18	18	19	19	19	20	20	20	20	21	21	21	21	21	21	22	22	22	22	22	22	22	24	24	25	25	26	26	27	27	28
18	0.798289	NUM_TRUE_POSITIVES	3	3	4	4	5	7	7	11	12	12	13	14	16	18	19	19	19	19	19	19	19	21	21	21	21	21	21	21	22	22	22	22	22	22	22	23	23	23	23	23	23	23	23	23	24	24	24
18	0.812165	NUM_TRUE_POSITIVES	3	8	8	9	9	9	11	14	14	14	17	20	20	21	21	21	21	21	21	22	22	22	22	23	23	23	24	24	25	25	26	27	27	27	27	27	27	27	27	29	29	29	29	29	29	29	29
18	0.802756	NUM_TRUE_POSITIVES	1	6	7	7	7	8	9	9	11	12	14	14	14	14	18	18	18	19	19	19	19	20	20	20	20	20	20	20	21	21	22	22	22	22	23	23	24	26	26	26	26	27	27	27	27	28	28
18	0.781657	NUM_TRUE_POSITIVES	0	1	8	10	11	13	15	16	16	16	16	16	17	17	17	18	18	18	18	18	19	19	19	19	20	20	20	21	21	22	22	22	22	22	23	23	23	23	23	25	25	25	26	26	26	26	26
18	0.77456	NUM_TRUE_POSITIVES	1	5	6	6	11	13	13	14	14	14	15	15	15	15	15	15	15	15	15	15	18	18	19	19	19	19	19	19	20	21	21	21	21	21	22	23	23	23	23	23	24	25	25	26	26	27	27
18	0.809187	NUM_TRUE_POSITIVES	0	9	9	11	13	13	14	14	14	14	14	15	17	17	18	19	19	19	20	20	21	21	21	21	21	21	21	21	22	22	22	22	22	22	22	22	24	25	25	27	27	27	27	27	27	27	27
18	0.792999	NUM_TRUE_POSITIVES	1	2	4	5	5	5	13	16	16	16	16	16	16	16	16	16	16	16	16	16	17	17	17	17	19	19	19	19	19	19	19	19	19	19	20	20	21	21	21	21	22	23	23	23	23	24	24
18	0.781403	NUM_TRUE_POSITIVES	10	10	12	12	14	14	14	14	14	14	14	14	14	14	14	16	16	16	16	16	17	17	17	17	17	19	19	19	19	19	19	19	19	19	19	19	19	19	19	19	19	19	19	23	24	24	24
18	0.811057	NUM_TRUE_POSITIVES	1	5	5	5	6	6	8	11	11	12	12	12	12	13	13	14	14	14	19	21	21	21	21	21	23	23	23	23	23	23	23	23	23	23	23	23	23	23	24	24	25	25	25	25	25	26	26
18	0.802439	NUM_TRUE_POSITIVES	2	11	11	14	14	14	14	15	15	16	17	19	19	19	20	21	21	21	21	22	22	22	22	22	22	24	24	25	25	25	25	25	25	25	25	25	26	27	27	27	27	27	27	27	28	28	28
18	0.788595	NUM_TRUE_POSITIVES	4	4	5	5	6	6	6	8	8	9	9	10	11	11	11	11	12	13	13	14	14	14	14	14	14	14	14	17	18	18	18	18	18	18	18	18	18	18	18	18	18	18	18	18	18	18	21
18	0.795596	NUM_TRUE_POSITIVES	1	3	3	3	3	4	4	4	5	6	6	6	7	8	8	11	11	11	17	18	18	18	18	19	20	20	20	21	21	21	21	21	21	21	22	22	22	22	22	22	23	24	25	25	25	25	25
18	0.79284	NUM_TRUE_POSITIVES	3	4	4	9	11	12	12	12	13	15	15	15	16	16	17	17	17	18	18	18	18	18	18	18	18	18	18	18	20	21	21	21	21	24	24	24	24	24	24	24	24	24	24	24	25	25	26
18	0.80076	NUM_TRUE_POSITIVES	8	8	8	9	9	10	10	10	12	12	12	12	12	12	12	12	17	18	20	20	20	21	21	21	21	21	21	21	22	22	22	22	22	22	23	25	26	26	26	26	27	27	28	28	28	29	30
18	0.801362	NUM_TRUE_POSITIVES	8	8	9	9	9	11	12	13	14	14	14	15	17	17	17	17	17	17	18	18	18	18	18	18	19	20	20	20	21	22	22	23	23	23	24	24	24	24	24	24	24	24	24	24	24	25	25
18	0.813433	NUM_TRUE_POSITIVES	5	7	7	8	8	8	8	9	10	11	11	11	11	13	13	13	13	16	18	18	19	20	21	22	23	23	23	23	23	23	24	25	25	25	26	27	27	27	27	27	27	27	27	27	27	28	28
18	0.814732	NUM_TRUE_POSITIVES	7	7	7	8	8	8	8	8	8	10	13	14	15	18	18	18	18	20	23	23	23	23	23	24	24	24	24	25	25	25	27	27	27	27	27	27	28	28	28	28	28	28	29	29	29	30	30
18	0.809156	NUM_TRUE_POSITIVES	1	5	9	10	10	11	12	12	15	15	16	16	16	16	17	18	18	18	18	19	19	20	20	20	22	22	23	23	23	24	24	25	25	26	26	26	26	26	26	27	28	28	28	28	28	28	28
18	0.78492	NUM_TRUE_POSITIVES	0	1	2	2	6	7	7	7	7	10	10	10	11	12	12	12	12	12	13	13	13	13	13	15	15	21	21	21	21	21	21	21	21	21	21	21	21	22	24	24	24	24	24	24	24	24	24
18	0.777348	NUM_TRUE_POSITIVES	5	7	9	9	9	10	10	11	11	12	13	14	15	15	15	15	15	15	16	17	19	19	19	19	19	19	19	19	20	21	22	23	23	23	23	23	24	24	24	24	24	24	24	24	24	24	24
18	0.787201	NUM_TRUE_POSITIVES	1	2	6	9	9	11	12	12	13	13	13	13	13	14	14	14	14	15	15	15	15	15	15	15	15	16	16	16	16	16	16	16	17	18	18	18	18	18	18	18	18	18	19	21	22	23	23
18	0.809979	NUM_TRUE_POSITIVES	3	6	8	8	8	8	8	8	9	10	10	13	17	18	18	19	20	20	20	20	20	20	20	20	20	21	22	22	22	22	22	22	22	23	23	23	26	26	26	26	26	27	28	28	28	28	28
18	0.774434	NUM_TRUE_POSITIVES	2	10	12	12	12	15	17	17	17	17	17	17	17	17	17	18	21	21	21	21	21	21	21	21	22	22	22	22	22	22	22	22	22	22	22	22	22	23	23	23	23	23	24	24	24	25	25
18	0.786441	NUM_TRUE_POSITIVES	1	3	3	7	9	9	10	11	11	11	15	15	15	15	16	16	16	16	16	16	16	16	16	16	17	17	17	17	18	20	20	20	21	21	21	21	22	22	22	22	22	22	22	22	23	23	23
18	0.79246	NUM_TRUE_POSITIVES	2	8	9	9	11	11	11	13	13	15	17	17	17	17	17	17	17	17	17	17	17	18	18	18	18	18	18	19	19	19	19	19	20	21	21	21	21	22	22	22	22	22	22	22	22	22	22
18	0.808839	NUM_TRUE_POSITIVES	4	5	7	8	8	9	9	9	10	10	11	12	12	12	16	16	17	17	21	21	21	21	23	23	23	23	23	23	23	23	23	24	25	26	26	26	26	27	27	27	28	28	28	28	28	28	28
18	0.775954	NUM_TRUE_POSITIVES	0	2	3	4	5	6	6	6	6	6	8	10	11	13	13	13	13	14	14	14	14	15	15	15	15	15	15	16	16	16	16	17	17	17	18	20	20	20	20	20	21	21	21	21	22	22	22
18	0.768509	NUM_TRUE_POSITIVES	0	10	10	12	13	13	13	13	14	14	15	16	17	17	17	17	17	17	18	18	18	18	20	20	20	20	20	20	21	21	21	21	21	21	21	22	23	23	23	23	23	23	23	23	23	23	23
18	0.772723	NUM_TRUE_POSITIVES	1	4	8	8	9	9	9	9	11	11	12	13	13	13	13	14	14	14	15	16	17	17	17	17	17	17	17	17	17	17	17	17	17	17	18	18	18	18	18	18	18	18	18	18	19	19	20
18	0.709362	NUM_TRUE_POSITIVES	1	4	8	8	8	9	9	11	14	14	15	16	16	16	16	16	16	16	16	17	17	17	17	17	18	18	18	19	20	20	20	20	20	20	20	20	20	20	21	21	21	22	22	23	24	24	24
18	0.803136	NUM_TRUE_POSITIVES	3	8	8	8	8	10	11	13	13	14	15	15	16	17	17	17	19	19	21	21	22	22	22	22	22	22	22	22	22	22	22	24	24	24	24	24	24	25	26	26	26	26	26	26	27	27	27
18	0.74703	NUM_TRUE_POSITIVES	5	6	8	9	9	9	10	11	11	11	11	11	11	11	11	11	11	11	11	11	13	13	13	14	14	14	15	17	18	18	18	18	19	21	21	22	22	22	22	23	23	23	24	24	24	24	24
18	0.793442	NUM_TRUE_POSITIVES	2	7	7	8	8	8	8	8	13	13	13	13	13	15	15	15	15	15	15	15	16	16	16	16	16	17	17	17	17	20	20	20	20	20	21	21	21	21	21	21	22	22	23	23	24	24	24
18	0.758308	NUM_TRUE_POSITIVES	2	4	6	7	9	9	11	11	12	15	15	17	17	17	17	17	18	18	18	18	18	18	18	18	18	18	18	18	18	18	18	18	18	18	18	18	19	19	20	20	20	20	20	21	21	21	22
18	0.813211	NUM_TRUE_POSITIVES	2	8	8	10	10	10	10	12	14	14	16	18	18	18	18	18	19	19	20	21	22	22	22	23	23	23	23	24	24	24	24	24	24	24	24	24	24	25	26	26	27	27	27	28	28	28	29
18	0.779693	NUM_TRUE_POSITIVES	0	7	7	8	9	9	10	10	11	12	13	13	13	13	14	16	18	18	18	18	18	18	18	18	18	19	19	20	21	21	22	22	22	22	22	22	23	23	23	23	23	23	23	23	23	23	23
18	0.799493	NUM_TRUE_POSITIVES	2	2	5	7	7	7	7	8	10	10	10	10	11	14	15	16	17	19	19	19	19	19	20	20	20	20	20	20	21	21	21	21	21	21	21	21	21	22	23	23	23	23	23	23	23	24	25
18	0.766514	NUM_TRUE_POSITIVES	4	8	9	9	9	9	9	10	12	12	12	14	14	14	14	14	16	16	16	16	16	17	17	17	19	19	19	19	19	19	20	20	20	20	20	20	20	20	21	22	22	22	22	23	25	25	25
18	0.793696	NUM_TRUE_POSITIVES	0	2	9	10	10	11	11	11	13	13	13	13	14	14	14	18	22	22	22	22	22	22	22	22	23	23	23	23	23	23	25	25	25	25	25	25	26	26	26	26	26	26	27	27	27	29	29
18	0.819769	NUM_TRUE_POSITIVES	2	5	10	10	10	10	12	12	12	12	14	14	16	19	19	19	19	19	21	22	22	22	22	22	23	23	23	24	25	26	26	26	26	27	27	27	27	27	27	27	27	27	27	27	28	28	28
18	0.785427	NUM_TRUE_POSITIVES	6	9	9	9	9	9	9	9	9	10	10	11	11	14	14	15	15	15	15	15	17	17	17	18	18	19	20	20	20	20	20	20	20	21	21	21	23	23	24	24	24	24	24	24	24	24	24
18	0.781942	NUM_TRUE_POSITIVES	1	7	8	8	9	10	12	12	12	12	13	15	15	15	15	15	15	15	16	17	18	19	19	19	19	21	21	21	22	22	25	25	25	27	27	27	27	27	27	27	27	27	27	27	28	28	29
18	0.827245	NUM_TRUE_POSITIVES	4	5	10	11	12	13	14	15	17	17	17	17	17	17	17	20	21	21	22	24	25	25	25	25	25	25	25	25	26	27	27	27	27	27	27	27	27	27	28	28	28	28	29	29	29	29	29
18	0.802725	NUM_TRUE_POSITIVES	5	7	7	8	8	9	9	9	9	11	13	16	16	16	16	17	17	17	17	17	17	18	18	18	18	18	18	18	18	18	19	20	21	22	22	22	22	22	22	22	22	22	22	22	22	22	22
18	0.787708	NUM_TRUE_POSITIVES	0	4	6	6	7	8	8	8	8	9	9	10	11	11	12	12	14	15	16	18	18	19	19	19	19	19	19	19	20	22	22	23	23	23	23	23	24	24	24	25	25	25	25	26	26	26	26
18	0.789134	NUM_TRUE_POSITIVES	2	5	5	6	7	7	8	8	8	9	11	11	12	12	13	14	16	16	17	17	17	17	18	18	18	18	19	19	19	19	19	20	20	21	21	21	21	21	21	21	21	21	22	22	22	22	22
18	0.773166	NUM_TRUE_POSITIVES	0	0	4	4	5	5	6	10	10	14	16	16	16	16	16	16	16	16	16	17	18	19	19	19	19	19	19	19	20	20	20	22	23	23	23	23	23	23	23	23	23	23	23	23	23	23	23
18	0.785965	NUM_TRUE_POSITIVES	7	7	9	10	11	13	13	14	14	15	17	18	18	18	22	22	22	22	22	22	22	22	22	22	22	23	24	24	24	24	24	24	24	24	24	24	24	24	24	24	24	24	24	24	24	24	25
18	0.792682	NUM_TRUE_POSITIVES	1	5	6	6	7	7	7	8	8	9	11	13	18	18	18	19	19	20	20	20	21	21	22	22	22	22	22	22	22	22	22	22	22	23	23	23	23	23	23	23	23	23	23	23	24	24	25
18	0.804499	NUM_TRUE_POSITIVES	2	6	7	8	9	9	10	10	12	12	12	12	13	14	15	15	15	16	18	18	18	18	18	19	19	19	19	19	20	20	21	21	21	22	23	24	24	24	24	24	24	24	25	25	25	25	25
18	0.774307	NUM_TRUE_POSITIVES	0	7	10	14	16	16	16	17	17	18	18	20	20	21	22	23	23	24	24	24	24	24	25	26	26	26	26	26	26	26	26	26	26	26	26	26	26	26	26	26	26	26	26	27	28	28	28
18	0.786251	NUM_TRUE_POSITIVES	2	6	6	8	8	12	13	14	14	14	14	14	14	15	15	17	17	17	17	17	17	17	17	18	18	18	19	19	19	19	19	19	19	19	20	20	21	21	21	21	21	22	22	22	22	22	23
18	0.776398	NUM_TRUE_POSITIVES	2	6	9	9	9	10	10	11	11	12	13	14	14	14	14	14	15	15	16	16	16	19	19	19	19	22	22	22	22	22	22	22	23	26	26	26	26	26	26	26	26	26	26	26	26	26	26
18	0.778457	NUM_TRUE_POSITIVES	1	5	8	12	15	16	17	18	19	19	19	19	19	19	19	19	19	19	19	19	19	19	19	19	19	19	20	20	20	21	21	21	21	22	22	22	23	23	23	23	23	23	23	24	24	25	25
18	0.773325	NUM_TRUE_POSITIVES	4	4	5	8	8	11	11	11	11	12	12	13	13	13	18	18	18	18	18	19	19	19	19	19	20	20	20	20	20	20	20	21	21	21	21	22	22	23	23	23	23	23	23	23	23	23	23
18	0.814985	NUM_TRUE_POSITIVES	1	4	5	5	8	10	11	11	11	15	15	17	17	17	17	17	17	17	18	19	19	19	19	19	20	20	20	20	20	22	22	22	23	25	25	25	25	25	25	26	27	28	28	28	28	28	28
18	0.785997	NUM_TRUE_POSITIVES	3	3	8	9	10	11	14	15	15	16	16	16	16	16	16	16	16	16	16	16	17	18	23	23	23	23	23	23	24	24	24	24	24	25	26	26	27	28	28	28	28	28	28	28	28	28	28
18	0.793854	NUM_TRUE_POSITIVES	6	6	6	6	9	9	9	10	12	12	12	12	14	14	14	17	17	17	17	17	17	19	19	19	19	20	21	21	21	21	22	22	22	22	22	22	22	23	23	23	23	24	24	24	24	24	24
18	0.786599	NUM_TRUE_POSITIVES	6	6	7	7	7	7	7	7	10	10	12	12	13	13	15	15	16	16	16	16	16	17	17	18	19	19	19	19	19	19	20	20	21	21	22	22	22	22	22	22	22	23	23	23	23	23	23
18	0.76702	NUM_TRUE_POSITIVES	1	2	8	9	10	10	11	11	12	15	15	16	16	16	16	16	16	16	16	17	17	17	18	19	20	20	20	20	20	20	20	20	20	20	20	20	20	20	20	20	20	20	20	21	21	21	21
18	0.787676	NUM_TRUE_POSITIVES	3	5	7	7	7	10	11	13	13	14	14	14	14	15	15	15	15	15	15	15	16	19	20	20	20	20	21	21	21	21	21	21	21	21	21	22	23	23	23	23	23	23	23	23	23	24	24
18	0.8	NUM_TRUE_POSITIVES	1	5	9	9	10	12	12	12	14	16	18	18	18	19	20	21	23	25	25	26	26	26	26	27	27	27	27	27	27	27	27	27	27	27	27	27	27	28	28	28	29	29	29	29	29	29	29
18	0.795501	NUM_TRUE_POSITIVES	0	3	4	6	7	8	9	9	9	9	9	10	10	10	10	13	13	13	13	13	13	13	13	14	16	16	17	19	20	20	20	20	20	20	20	20	20	20	21	21	22	22	22	22	22	23	23
18	0.792808	NUM_TRUE_POSITIVES	0	0	7	9	11	11	11	14	15	17	17	17	17	18	18	18	18	18	18	18	19	20	20	20	20	20	20	21	21	22	22	22	22	22	22	23	23	23	23	23	23	23	23	23	24	24	24
18	0.781498	NUM_TRUE_POSITIVES	0	2	9	9	12	12	12	12	13	14	16	16	16	16	18	19	19	19	20	20	20	21	23	23	23	23	24	24	24	24	24	24	24	24	25	25	25	25	25	25	25	25	28	28	28	28	29
18	0.814541	NUM_TRUE_POSITIVES	3	7	9	10	11	11	11	11	12	13	14	15	18	18	18	18	18	21	21	21	22	23	23	23	23	24	24	24	24	24	24	24	26	26	26	26	26	26	26	27	27	27	27	27	27	27	27
18	0.723555	NUM_TRUE_POSITIVES	1	3	8	8	11	11	12	12	12	12	12	12	12	13	13	13	13	13	14	14	14	14	14	15	15	15	15	15	15	15	15	15	16	17	17	18	19	20	20	20	20	20	20	21	21	21	21
18	0.822113	NUM_TRUE_POSITIVES	2	4	6	10	10	12	14	16	18	18	18	19	20	20	21	21	21	21	22	22	22	22	22	24	24	24	25	26	26	26	27	28	28	28	28	28	28	28	28	28	28	28	29	29	29	30	30
18	0.782449	NUM_TRUE_POSITIVES	2	7	8	10	11	11	12	12	12	12	12	12	14	14	15	15	16	21	21	21	21	21	21	21	21	21	21	21	21	21	21	21	21	21	21	21	22	22	22	22	22	22	22	22	22	22	23
18	0.813401	NUM_TRUE_POSITIVES	9	12	12	12	13	14	14	15	15	17	17	18	18	18	19	19	20	20	20	21	23	24	25	25	25	25	25	25	25	25	27	27	27	27	27	27	28	28	28	28	29	29	29	29	29	29	29
18	0.808142	NUM_TRUE_POSITIVES	0	3	7	7	8	8	9	12	12	12	12	12	12	12	12	12	13	13	13	13	14	14	16	17	17	17	17	17	17	17	17	17	17	17	17	19	19	19	20	20	20	20	20	20	20	20	20
18	0.783463	NUM_TRUE_POSITIVES	2	2	3	3	4	4	9	9	9	9	10	11	11	11	11	11	14	16	17	17	17	21	21	21	21	21	21	21	21	21	21	21	21	21	21	22	22	23	23	23	23	24	24	24	24	24	24
18	0.799303	NUM_TRUE_POSITIVES	6	7	14	14	14	14	14	14	14	14	14	14	14	15	16	18	18	18	18	20	20	20	20	20	20	20	20	20	20	20	20	20	20	20	21	21	22	22	24	24	24	24	25	25	25	25	26
18	0.780105	NUM_TRUE_POSITIVES	3	7	7	7	8	9	9	10	10	10	10	11	12	12	13	14	15	15	16	17	18	19	19	20	21	21	21	22	22	23	23	23	23	24	25	25	25	25	25	25	26	26	26	26	26	26	26
18	0.785142	NUM_TRUE_POSITIVES	0	7	7	9	10	11	11	12	13	13	13	14	15	15	15	16	16	16	19	19	19	19	19	19	20	20	20	21	22	23	23	23	23	23	23	23	23	24	25	25	25	25	26	27	27	28	29
18	0.774655	NUM_TRUE_POSITIVES	4	4	5	5	5	10	10	10	12	12	12	13	14	15	15	15	15	15	15	15	15	15	16	18	18	18	22	22	22	22	22	23	23	23	23	24	24	25	25	25	25	25	25	25	26	27	27
18	0.804879	NUM_TRUE_POSITIVES	1	7	7	9	12	12	12	12	12	13	13	13	13	15	15	15	15	16	17	17	17	17	17	17	19	19	20	20	20	20	20	20	21	21	21	21	21	22	22	24	24	24	24	24	24	24	24
18	0.782766	NUM_TRUE_POSITIVES	2	3	10	10	12	14	16	18	18	19	19	19	19	19	20	20	20	20	20	21	21	21	22	23	24	25	25	25	26	27	27	27	27	27	27	27	27	28	28	29	29	29	30	30	30	30	30
18	0.792935	NUM_TRUE_POSITIVES	2	11	11	13	15	15	15	16	16	17	18	18	18	18	18	18	18	19	19	19	21	21	21	21	23	23	24	24	24	24	24	24	24	24	24	24	24	24	25	25	25	25	25	25	25	25	25
18	0.796008	NUM_TRUE_POSITIVES	4	4	9	11	11	11	13	13	14	16	16	16	18	19	19	19	19	20	20	20	20	20	20	20	20	20	20	20	22	22	23	23	23	24	24	25	25	25	25	25	25	25	25	25	25	25	25
18	0.772628	NUM_TRUE_POSITIVES	6	8	8	11	12	12	12	13	13	13	13	13	14	14	14	14	14	14	15	17	18	18	19	19	19	20	20	20	20	20	21	21	22	23	23	23	23	23	23	23	23	23	23	23	23	24	25
18	0.806653	NUM_TRUE_POSITIVES	1	5	8	8	8	9	9	9	9	10	11	13	14	15	17	17	18	18	18	18	18	18	19	19	19	19	21	21	21	22	22	23	24	24	24	24	24	25	25	25	25	25	25	25	25	26	26
18	0.793727	NUM_TRUE_POSITIVES	1	6	6	9	9	10	10	10	10	11	11	12	12	16	16	16	16	16	16	17	17	17	17	17	17	17	17	17	19	20	20	20	20	20	21	23	23	23	23	23	24	24	24	24	24	24	24
18	0.799145	NUM_TRUE_POSITIVES	1	5	5	6	6	6	6	7	8	9	11	11	11	13	13	13	13	13	14	14	14	14	14	15	15	15	15	15	16	17	17	17	18	19	19	20	20	21	21	23	23	23	23	23	25	25	25
18	0.793696	NUM_TRUE_POSITIVES	6	6	6	9	10	10	10	12	15	16	17	17	17	17	17	19	19	19	20	20	21	22	22	22	22	22	22	22	22	23	23	23	23	23	23	23	23	23	23	23	23	23	23	23	23	23	24
18	0.78077	NUM_TRUE_POSITIVES	0	2	5	9	10	10	10	10	11	12	13	13	13	13	13	13	13	13	15	15	16	16	16	16	16	18	19	19	19	19	19	19	19	20	20	20	20	21	22	22	22	22	23	23	23	24	25
18	0.806209	NUM_TRUE_POSITIVES	2	6	8	8	8	9	9	9	9	10	10	13	15	15	16	16	16	17	18	19	20	20	21	21	21	23	23	23	23	23	23	23	23	23	23	23	23	23	23	23	23	24	24	24	25	25	25
18	0.764423	NUM_TRUE_POSITIVES	0	8	8	10	10	11	12	15	15	15	15	16	18	20	20	20	21	21	21	21	21	22	22	22	22	22	22	22	22	22	23	23	23	23	23	23	23	24	25	26	28	28	28	28	28	28	28
18	0.804182	NUM_TRUE_POSITIVES	2	3	5	10	10	10	12	12	13	13	14	17	17	18	18	18	18	19	20	20	21	21	21	21	21	21	21	21	24	24	24	24	24	24	24	24	24	25	25	26	27	27	27	27	27	27	27
18	0.756312	NUM_TRUE_POSITIVES	0	1	7	8	9	9	10	10	11	11	12	17	17	19	19	19	19	19	19	19	19	20	20	20	20	20	20	21	22	22	22	22	22	22	23	23	23	23	23	23	23	23	23	23	23	23	23
18	0.775067	NUM_TRUE_POSITIVES	0	5	8	8	8	8	12	12	13	13	13	15	15	16	17	19	19	20	20	20	20	20	20	20	20	20	21	21	21	21	21	21	21	21	21	21	21	21	21	21	22	23	23	23	24	24	24
18	0.762205	NUM_TRUE_POSITIVES	3	7	12	14	14	15	16	17	17	18	19	19	19	19	19	20	20	21	21	21	21	22	22	22	25	25	25	25	25	25	25	26	26	26	26	26	26	26	26	26	26	26	26	27	28	28	28
18	0.708126	NUM_TRUE_POSITIVES	1	5	9	13	17	17	17	18	18	19	20	20	20	20	23	23	23	23	23	23	23	23	23	23	23	23	23	23	25	27	27	27	27	27	27	27	27	28	28	28	28	28	28	28	28	28	28
18	0.787011	NUM_TRUE_POSITIVES	4	5	6	6	7	7	7	7	9	15	16	16	17	17	17	17	17	18	19	20	20	20	21	21	21	21	23	23	23	23	23	23	24	24	25	25	25	26	26	26	26	26	26	26	26	26	26
18	0.81603	NUM_TRUE_POSITIVES	5	8	9	9	10	11	12	12	13	13	13	13	13	13	13	13	14	14	14	14	14	15	16	18	18	18	18	21	21	22	23	24	25	25	25	25	25	25	26	26	26	26	26	27	27	27	28
18	0.773958	NUM_TRUE_POSITIVES	3	7	7	7	7	8	8	8	8	9	10	10	10	11	11	11	13	13	13	14	15	15	15	15	15	16	16	16	16	16	16	16	16	17	17	17	19	19	19	19	20	20	20	21	21	21	22
18	0.800222	NUM_TRUE_POSITIVES	1	2	2	3	5	6	9	9	9	9	10	12	13	14	14	16	16	16	16	17	17	19	19	19	19	19	19	19	19	19	21	21	21	21	21	21	21	21	24	25	26	27	27	27	28	29	29
18	0.802123	NUM_TRUE_POSITIVES	4	4	9	11	12	12	13	13	13	14	15	17	17	17	18	18	20	20	20	20	20	20	21	21	21	22	22	22	24	24	24	24	24	24	24	24	24	24	27	27	27	27	27	27	27	28	28
[truncated: 488 more columns]
