# Supplementary material for: Genome-wide computational identification of functional RNA elements in Trypanosoma brucei
Source: BMC Genomics. 2009 Aug 4;10:355. doi: 10.1186/1471-2164-10-355 (PMC2907701; doi:10.1186/1471-2164-10-355)
Supplement: Additional file 6 — Function prediction using regulatory motifs. This ZIP compressed file should be unpacked before viewing its contents. The results for prediction of each pathway are presented in a separate folder, named after the accession number of that pathway in KEGG database. Each folder contains several files named "validation.N.out", each of which represents the results of a hundred times two-fold cross-validation for that pathway, using N predicted motifs. Each cross-validation is shown in one row; plotting each row against the number of false positives will result in the ROC curve associated with the corresponding cross-validation experiment. The trained network is stored in "total.out", in which motifs are ordered according to their prediction power. L(α|MOTIF): the likelihood of being in pathway α given that the indicated motif is present in the indicated location of an mRNA; L(α|MOTIF): the likelihood of being in pathway α given that the indicated motif is NOT present in the indicated location of an mRNA. [file 1471-2164-10-355-S6.zip › tbr_KEGG_predict/002.tbr00562/validation.019.out]

Current time: Tue Feb 03 11:57:17 2009
This cluster: tbr00562
A 2-fold validation was used.
************************ VALIDATION ***********************
NUM_CLASSIFIERS	AUC	NUM_FALSE_POSITIVES	1	2	3	4	5	6	7	8	9	10	11	12	13	14	15	16	17	18	19	20	21	22	23	24	25	26	27	28	29	30	31	32	33	34	35	36	37	38	39	40	41	42	43	44	45	46	47
19	0.759734	NUM_TRUE_POSITIVES	4	7	7	7	7	8	8	8	9	9	9	9	9	9	10	10	10	10	11	12	12	12	12	12	16	16	16	16	16	16	16	16	16	16	16	16	16	16	17	17	18	18	18	18	18	18	18
19	0.773483	NUM_TRUE_POSITIVES	3	7	9	10	11	11	12	12	12	14	15	17	18	18	18	18	18	18	19	19	19	20	20	20	20	21	21	21	21	21	22	22	22	22	22	22	22	22	22	24	24	25	25	26	26	27	27
19	0.795977	NUM_TRUE_POSITIVES	3	3	5	5	5	6	7	7	11	12	12	12	13	14	16	18	19	19	19	19	19	21	21	21	21	21	21	21	22	22	22	22	22	22	22	23	23	23	23	23	23	23	23	23	24	24	24
19	0.812229	NUM_TRUE_POSITIVES	3	6	8	8	9	9	9	11	14	14	17	20	20	21	21	21	21	21	21	22	22	22	22	23	23	23	24	24	25	25	26	27	27	27	27	27	27	27	27	29	29	29	29	29	29	29	29
19	0.803326	NUM_TRUE_POSITIVES	1	6	7	7	7	8	9	9	11	12	14	14	14	14	18	18	18	18	19	19	19	20	20	20	20	20	20	20	21	21	22	22	22	22	23	23	24	26	26	26	26	27	27	27	27	28	28
19	0.780738	NUM_TRUE_POSITIVES	0	1	8	10	11	13	15	16	16	16	16	16	16	17	17	18	18	18	18	18	19	19	19	19	19	20	20	20	21	21	22	22	22	22	22	22	23	23	23	23	23	23	23	25	26	26	26
19	0.772533	NUM_TRUE_POSITIVES	1	5	6	6	11	13	13	13	14	14	14	14	15	15	15	15	15	15	15	15	15	15	18	18	18	19	19	19	19	19	19	19	21	21	22	22	22	23	23	23	23	24	25	25	26	26	27
19	0.807698	NUM_TRUE_POSITIVES	0	9	9	11	13	13	14	14	14	14	14	15	17	17	18	19	19	19	20	20	21	21	21	21	21	21	21	21	22	22	22	22	22	22	22	22	24	24	25	25	27	27	27	27	27	27	27
19	0.791636	NUM_TRUE_POSITIVES	1	2	4	6	6	6	13	16	16	16	16	16	16	16	16	16	16	16	16	16	17	17	17	17	19	19	19	19	19	19	19	19	19	19	20	21	21	21	21	21	22	23	23	23	23	24	24
19	0.780643	NUM_TRUE_POSITIVES	10	10	10	12	12	14	14	14	14	14	14	14	14	14	14	16	16	16	16	16	17	17	17	17	17	19	19	19	19	19	19	19	19	19	19	19	19	19	19	19	19	19	19	23	24	24	24
19	0.810169	NUM_TRUE_POSITIVES	1	1	5	5	6	6	8	11	11	12	12	12	12	13	13	14	14	14	19	21	21	21	21	21	23	23	23	23	23	23	23	23	23	23	23	23	23	23	24	24	25	25	25	25	25	26	26
19	0.799208	NUM_TRUE_POSITIVES	2	11	11	15	15	15	15	15	16	16	17	18	20	20	20	21	21	21	21	21	21	22	22	22	22	22	22	24	24	24	25	25	25	25	25	25	25	26	27	27	27	27	27	27	27	28	28
19	0.789007	NUM_TRUE_POSITIVES	4	4	5	5	6	6	6	8	8	9	9	10	11	11	11	11	11	13	13	14	15	15	15	15	15	15	16	18	18	18	18	18	18	18	18	18	18	18	18	18	18	18	18	18	18	18	19
19	0.795153	NUM_TRUE_POSITIVES	1	3	3	3	3	4	4	4	5	6	6	6	7	8	8	11	11	11	17	18	18	18	18	19	20	20	20	21	21	21	21	21	21	21	22	22	22	22	22	22	23	24	24	25	25	25	25
19	0.792143	NUM_TRUE_POSITIVES	3	4	5	9	11	12	12	12	13	15	15	15	16	16	17	17	17	18	18	18	18	18	18	18	18	18	18	18	18	21	21	21	21	24	24	24	24	24	24	24	24	24	24	24	25	25	26
19	0.800444	NUM_TRUE_POSITIVES	8	8	8	9	9	10	10	10	12	12	12	12	12	12	12	12	17	18	20	20	20	21	21	21	21	21	21	21	22	22	22	22	22	22	23	25	26	26	26	26	27	27	28	28	28	29	30
19	0.798036	NUM_TRUE_POSITIVES	7	8	8	9	9	9	11	12	13	14	14	14	15	17	17	17	17	17	18	18	18	18	18	18	18	18	19	20	20	20	21	22	22	23	23	23	24	24	24	24	24	24	24	24	24	24	24
19	0.810581	NUM_TRUE_POSITIVES	5	7	7	8	8	8	8	8	9	11	11	11	11	13	13	13	13	16	18	18	19	20	21	22	23	23	23	23	23	23	24	25	25	25	25	26	26	26	27	27	27	27	27	27	27	27	27
19	0.813718	NUM_TRUE_POSITIVES	7	7	7	8	8	8	8	8	8	10	14	14	15	18	18	18	18	20	23	23	23	23	23	24	24	24	24	24	25	25	27	27	27	27	27	27	27	28	28	28	28	28	28	29	29	29	30
19	0.810265	NUM_TRUE_POSITIVES	1	5	9	10	10	10	12	12	15	15	15	16	16	17	17	18	18	18	19	19	20	20	20	20	22	23	23	23	23	24	24	24	25	26	26	26	26	26	26	27	27	28	28	28	28	28	28
19	0.782322	NUM_TRUE_POSITIVES	0	1	2	3	6	7	7	7	8	9	10	10	10	11	12	12	13	13	13	13	13	13	14	17	17	20	20	21	21	21	21	21	21	21	21	22	22	22	22	23	24	24	24	24	24	24	24
19	0.775067	NUM_TRUE_POSITIVES	5	7	9	9	9	10	10	11	11	12	12	13	14	15	15	15	15	15	16	17	19	19	19	19	19	19	19	19	19	20	21	22	23	23	23	23	23	24	24	24	24	24	24	24	24	24	24
19	0.783684	NUM_TRUE_POSITIVES	1	2	6	9	9	11	12	12	13	13	13	13	13	14	14	14	14	14	15	15	15	15	15	15	15	15	16	16	16	16	16	16	16	16	17	18	18	18	18	18	18	18	18	18	19	21	22
19	0.817614	NUM_TRUE_POSITIVES	3	4	9	9	9	9	9	10	10	11	11	14	18	19	19	19	19	20	20	20	20	20	21	21	21	22	22	22	23	23	23	23	23	23	25	25	27	27	27	27	28	29	29	29	29	30	30
19	0.770347	NUM_TRUE_POSITIVES	2	10	12	12	13	15	17	17	17	17	17	17	17	17	17	18	21	21	21	21	21	21	21	21	21	22	22	22	22	22	22	22	22	22	22	22	22	22	23	23	23	23	23	24	24	24	25
19	0.785554	NUM_TRUE_POSITIVES	1	3	3	6	9	9	10	11	11	11	15	15	15	15	15	16	16	16	16	16	16	16	16	16	16	17	17	17	17	17	17	18	20	20	21	21	22	22	22	22	22	22	22	23	23	23	24
19	0.792175	NUM_TRUE_POSITIVES	2	8	9	11	12	12	12	13	13	15	17	17	17	17	17	17	17	17	17	17	17	17	18	18	18	18	19	19	19	19	19	19	20	21	21	21	21	22	22	22	22	22	22	22	22	22	22
19	0.807033	NUM_TRUE_POSITIVES	4	5	7	8	8	9	9	9	10	10	11	12	12	13	16	16	17	17	21	21	21	21	23	23	23	23	23	23	23	23	23	24	25	26	26	26	26	26	26	26	27	28	28	28	28	28	28
19	0.775923	NUM_TRUE_POSITIVES	0	2	3	4	6	6	6	6	6	6	9	9	10	10	13	13	13	13	13	14	14	14	15	15	15	15	15	16	16	16	16	16	16	17	18	20	21	21	21	21	21	21	21	21	21	22	22
19	0.764961	NUM_TRUE_POSITIVES	0	7	10	10	12	12	12	13	13	13	14	14	15	17	17	17	17	17	17	18	18	18	19	20	20	20	20	20	20	21	21	21	21	22	22	22	23	23	23	23	23	23	23	23	23	23	23
19	0.771994	NUM_TRUE_POSITIVES	1	4	8	8	9	9	9	9	10	11	11	12	13	13	13	14	14	14	15	16	17	17	17	17	17	17	17	17	17	17	17	17	17	17	18	18	18	18	18	18	18	18	18	18	18	19	19
19	0.708348	NUM_TRUE_POSITIVES	1	4	8	8	8	9	9	11	14	14	15	16	16	16	16	16	16	16	16	17	17	17	17	17	17	18	18	18	19	20	20	20	20	20	20	20	20	20	20	20	21	21	22	22	23	24	24
19	0.812862	NUM_TRUE_POSITIVES	4	5	9	9	10	11	12	14	14	14	14	15	16	16	18	21	21	21	21	21	22	22	23	23	23	23	24	24	24	24	24	24	24	24	24	24	25	26	26	26	26	26	26	26	27	27	27
19	0.745731	NUM_TRUE_POSITIVES	5	6	8	9	9	9	11	11	11	11	11	11	11	11	11	11	11	11	11	11	11	13	13	14	14	14	15	17	18	18	18	18	19	21	21	21	22	22	22	23	23	23	24	24	24	24	24
19	0.791541	NUM_TRUE_POSITIVES	2	7	7	7	8	8	8	8	8	13	13	13	13	13	15	15	15	15	15	15	16	16	16	16	16	17	17	17	17	20	20	20	20	20	21	21	21	21	21	21	22	22	23	24	24	24	24
19	0.757738	NUM_TRUE_POSITIVES	2	2	6	7	9	9	11	11	12	15	15	17	17	17	17	17	18	18	18	18	18	18	18	18	18	18	18	18	18	18	18	18	18	18	18	18	19	20	20	20	20	20	20	21	21	21	21
19	0.823982	NUM_TRUE_POSITIVES	3	8	8	9	9	10	10	10	14	15	16	17	19	19	19	19	19	20	21	21	23	23	25	26	26	26	26	26	26	26	26	26	26	26	26	26	27	28	28	29	30	30	30	30	30	30	30
19	0.77757	NUM_TRUE_POSITIVES	0	7	7	8	9	10	10	11	11	12	13	13	13	13	13	14	15	16	18	18	18	18	18	18	18	18	19	19	19	20	20	20	21	22	22	22	22	22	22	22	23	23	23	23	23	23	23
19	0.799113	NUM_TRUE_POSITIVES	2	2	5	7	7	7	8	9	10	10	10	10	11	14	15	16	18	20	20	20	20	20	20	20	21	21	21	21	21	22	22	22	22	22	22	22	22	22	23	23	23	23	23	23	23	24	25
19	0.766133	NUM_TRUE_POSITIVES	4	8	9	9	9	9	9	10	12	12	12	14	14	14	14	14	14	16	16	16	16	16	17	17	17	19	19	19	19	19	19	20	20	20	20	20	20	20	21	22	22	22	22	23	25	25	25
19	0.79303	NUM_TRUE_POSITIVES	0	2	9	10	10	11	11	11	13	13	13	13	14	14	14	18	22	22	22	22	22	22	22	22	23	23	23	23	23	23	25	25	25	25	25	26	26	26	26	26	26	26	26	27	27	27	29
19	0.81923	NUM_TRUE_POSITIVES	2	5	10	10	10	10	12	12	12	12	14	14	16	17	19	19	19	19	21	22	22	22	22	22	23	23	23	24	25	26	26	26	26	27	27	27	27	27	27	27	27	27	27	27	27	28	28
19	0.784825	NUM_TRUE_POSITIVES	6	9	9	9	9	9	9	9	10	10	10	10	10	14	14	15	15	15	15	15	17	17	17	17	17	18	20	20	20	20	20	20	20	21	21	23	23	24	24	24	24	24	24	24	24	24	25
19	0.779154	NUM_TRUE_POSITIVES	1	1	8	8	9	10	12	12	12	12	13	15	15	15	15	15	15	15	16	17	18	19	19	19	20	21	21	21	22	22	25	25	27	27	27	27	27	27	27	27	27	27	27	27	28	28	29
19	0.825661	NUM_TRUE_POSITIVES	4	5	10	11	12	13	14	15	17	17	17	17	17	17	17	20	21	21	22	24	25	25	25	25	25	25	25	25	26	27	27	27	27	27	27	27	27	27	28	28	28	28	29	29	29	29	29
19	0.801806	NUM_TRUE_POSITIVES	5	7	7	8	8	9	9	9	9	11	13	16	16	16	17	17	17	17	17	17	17	18	18	18	18	18	18	18	18	18	19	20	21	22	22	22	22	22	22	22	22	22	22	22	22	22	22
19	0.785839	NUM_TRUE_POSITIVES	0	4	6	6	7	8	8	8	8	9	9	10	11	11	12	12	14	15	17	19	19	19	20	20	20	20	20	20	20	21	23	23	24	24	24	24	24	24	24	24	24	25	25	25	25	26	26
19	0.790179	NUM_TRUE_POSITIVES	2	5	5	5	6	7	8	8	9	10	11	12	13	13	13	13	13	13	14	16	17	17	17	17	18	18	18	18	19	19	19	20	20	20	20	20	21	21	21	21	21	21	21	21	21	21	21
19	0.768098	NUM_TRUE_POSITIVES	0	0	4	4	5	5	6	10	10	10	10	14	14	16	16	16	16	16	16	16	17	18	19	19	19	19	19	19	20	20	20	20	22	23	23	23	23	23	23	23	23	23	23	23	23	23	23
19	0.789704	NUM_TRUE_POSITIVES	8	8	8	8	12	12	15	15	15	17	17	18	20	20	20	21	23	25	25	25	25	25	25	25	25	25	27	27	27	27	27	28	28	28	28	28	28	28	28	28	28	28	28	28	28	28	28
19	0.792492	NUM_TRUE_POSITIVES	0	5	6	6	7	7	7	8	8	9	11	13	18	18	18	19	19	20	20	20	21	21	22	22	22	22	22	22	22	22	22	22	22	23	23	23	23	23	23	23	23	23	23	23	24	24	25
19	0.803612	NUM_TRUE_POSITIVES	1	6	7	8	9	9	10	10	12	12	12	12	12	14	15	15	15	16	18	18	18	18	18	19	19	19	19	19	20	20	21	21	21	21	22	23	24	24	24	24	24	24	24	24	25	25	25
19	0.773705	NUM_TRUE_POSITIVES	0	7	10	14	16	16	16	17	17	18	18	20	20	21	22	22	23	24	24	24	24	24	26	26	26	26	26	26	26	26	26	26	26	26	26	26	26	26	26	26	26	26	26	26	27	28	28
19	0.781087	NUM_TRUE_POSITIVES	2	6	6	8	8	12	12	12	13	14	14	14	14	14	14	15	15	17	17	17	17	17	17	17	17	18	18	18	18	19	19	19	19	19	19	19	20	20	20	21	21	21	21	21	21	21	21
19	0.775923	NUM_TRUE_POSITIVES	2	6	9	9	9	10	10	11	11	12	13	14	14	14	14	14	15	15	15	16	16	16	19	19	19	19	22	22	22	22	22	22	22	23	26	26	26	26	26	26	26	26	26	26	26	26	26
19	0.777887	NUM_TRUE_POSITIVES	1	5	8	12	13	16	17	19	19	19	19	19	19	19	19	19	19	19	19	19	19	19	19	19	19	19	20	20	20	21	21	21	21	22	22	22	23	23	23	23	23	23	23	24	24	25	25
19	0.77247	NUM_TRUE_POSITIVES	3	4	5	8	9	11	11	11	11	12	12	13	13	13	17	18	18	18	18	19	19	19	19	19	20	20	20	20	20	20	20	21	21	21	21	21	21	23	23	23	23	23	23	23	23	23	23
19	0.815017	NUM_TRUE_POSITIVES	1	4	5	5	8	10	11	11	11	15	15	17	17	17	17	17	17	17	18	19	19	19	19	19	20	20	20	20	20	22	22	22	23	25	25	25	25	25	25	26	27	28	28	28	28	28	28
19	0.785997	NUM_TRUE_POSITIVES	3	3	8	9	10	11	14	15	15	16	16	16	16	16	16	16	16	16	16	16	17	18	23	23	23	23	23	23	24	24	24	24	24	25	26	26	27	28	28	28	28	28	28	28	28	28	28
19	0.792777	NUM_TRUE_POSITIVES	2	6	6	6	9	9	10	10	12	12	12	12	14	14	14	17	17	17	17	17	17	19	19	19	19	20	20	21	21	21	22	22	22	22	22	22	22	23	23	23	23	24	24	24	24	24	24
19	0.78435	NUM_TRUE_POSITIVES	5	7	7	7	7	7	7	9	11	11	12	12	12	12	12	13	14	15	15	16	16	18	18	19	19	19	19	19	20	20	20	20	20	20	22	22	22	22	22	22	22	22	23	23	23	23	23
19	0.765912	NUM_TRUE_POSITIVES	1	2	8	9	10	10	11	11	12	14	15	16	16	16	16	16	16	16	16	17	17	17	17	17	19	20	20	20	20	20	20	20	20	20	20	20	20	20	20	20	20	20	20	21	21	21	21
19	0.78378	NUM_TRUE_POSITIVES	4	5	5	7	7	9	9	9	9	9	11	13	15	15	15	16	16	16	16	16	16	16	16	16	20	20	21	21	21	21	22	22	22	22	22	22	22	22	22	22	22	22	23	23	24	24	24
19	0.800697	NUM_TRUE_POSITIVES	1	5	9	9	10	12	12	13	14	16	16	19	19	19	20	21	21	22	25	25	25	26	26	28	28	28	28	28	28	28	28	28	28	28	28	28	28	28	28	28	28	29	29	29	29	29	29
19	0.795121	NUM_TRUE_POSITIVES	0	3	4	6	7	8	9	9	9	9	9	10	10	10	10	13	13	13	13	13	13	13	13	14	16	16	17	19	20	20	20	20	20	20	20	20	20	20	20	21	21	22	22	22	22	23	23
19	0.792428	NUM_TRUE_POSITIVES	0	0	7	9	11	11	11	14	15	17	17	17	17	18	18	18	18	18	18	18	19	20	20	20	20	20	20	21	21	22	22	22	22	22	22	23	23	23	23	23	23	23	23	23	24	24	24
19	0.780738	NUM_TRUE_POSITIVES	0	2	9	9	12	12	12	12	13	14	16	16	16	16	18	19	19	19	20	20	20	21	23	23	23	23	24	24	24	24	24	24	24	24	25	25	25	25	25	25	25	25	28	28	28	28	29
19	0.813908	NUM_TRUE_POSITIVES	2	7	9	10	11	11	11	11	12	13	14	15	18	18	18	18	18	21	21	21	22	23	23	23	23	24	24	24	24	24	24	24	26	26	26	26	26	26	26	27	27	27	27	27	27	27	27
19	0.723713	NUM_TRUE_POSITIVES	1	3	8	8	11	11	12	12	12	12	12	12	12	13	13	13	13	13	14	14	14	14	14	15	15	15	15	15	15	15	15	15	16	17	17	17	19	20	20	20	20	20	20	21	21	21	21
19	0.822208	NUM_TRUE_POSITIVES	2	4	6	10	10	12	15	16	18	18	18	19	20	20	21	21	21	21	22	22	22	22	22	23	24	24	26	26	26	26	26	27	28	28	28	28	28	28	28	28	28	28	28	29	29	29	29
19	0.780706	NUM_TRUE_POSITIVES	2	7	8	10	11	11	11	12	12	12	12	12	12	13	14	15	15	16	21	21	21	21	21	21	21	21	21	21	21	21	21	21	21	21	21	21	22	22	22	22	22	22	22	22	22	22	23
19	0.812609	NUM_TRUE_POSITIVES	9	10	11	12	13	14	14	16	16	17	17	17	17	18	18	20	20	20	22	22	23	24	25	25	25	25	25	25	25	25	25	25	25	25	25	26	27	27	27	27	28	28	28	28	28	28	29
19	0.808079	NUM_TRUE_POSITIVES	0	3	7	7	8	8	9	12	12	12	12	12	12	12	12	12	13	13	13	13	14	15	16	17	17	17	17	17	17	17	17	17	17	17	17	19	19	19	19	19	19	20	20	20	20	20	20
19	0.778552	NUM_TRUE_POSITIVES	2	2	3	3	4	4	9	9	9	9	9	11	11	11	11	11	14	16	17	17	18	21	21	21	21	21	21	21	21	21	21	21	21	21	22	23	23	23	23	23	23	23	23	24	24	24	24
19	0.799842	NUM_TRUE_POSITIVES	6	7	11	14	14	14	14	14	14	14	14	14	15	16	17	18	18	18	18	18	20	20	20	20	20	20	20	20	21	21	21	21	21	21	22	22	23	23	23	23	24	24	24	24	25	25	25
19	0.778299	NUM_TRUE_POSITIVES	3	7	7	7	9	9	9	10	10	10	10	11	12	12	13	14	15	15	16	17	18	18	19	20	21	21	21	22	22	23	23	23	23	23	25	25	25	25	25	25	26	26	26	26	26	26	26
19	0.783431	NUM_TRUE_POSITIVES	0	7	7	9	10	11	11	12	13	13	13	14	15	15	15	16	16	16	19	19	19	19	19	19	20	20	20	21	22	23	23	23	23	23	23	23	23	24	25	25	25	25	26	26	26	27	27
19	0.773166	NUM_TRUE_POSITIVES	4	4	5	5	5	10	10	10	12	12	12	13	14	15	15	15	15	15	15	15	15	15	16	18	18	19	22	22	22	22	22	23	23	23	23	24	25	25	25	25	25	25	25	25	26	27	27
19	0.801457	NUM_TRUE_POSITIVES	0	7	7	9	9	12	12	12	12	13	13	13	13	13	14	15	15	16	16	16	16	16	16	17	17	17	17	20	20	20	20	20	20	20	20	21	21	21	22	22	22	23	24	24	24	24	24
19	0.78001	NUM_TRUE_POSITIVES	2	3	10	10	12	14	16	17	18	18	18	18	19	19	19	19	19	20	20	20	20	20	21	21	21	21	22	23	24	24	25	26	27	27	27	27	27	27	27	27	28	29	29	29	29	30	30
19	0.793601	NUM_TRUE_POSITIVES	2	8	8	12	12	13	15	15	15	17	17	17	18	18	18	18	18	19	19	19	19	19	20	20	20	20	20	20	21	21	21	21	22	22	22	24	25	25	25	25	25	25	25	25	25	25	25
19	0.793727	NUM_TRUE_POSITIVES	4	4	9	11	11	11	12	13	14	16	16	16	18	19	19	19	19	20	20	20	20	20	20	20	20	20	20	20	22	22	23	23	23	23	23	23	25	25	25	25	25	25	25	25	25	25	25
19	0.769587	NUM_TRUE_POSITIVES	7	8	8	11	12	12	12	13	13	13	13	13	14	14	14	14	14	14	16	17	17	18	19	19	19	20	20	20	20	20	21	21	22	23	23	23	23	23	23	23	23	23	23	24	24	25	25
19	0.802661	NUM_TRUE_POSITIVES	1	5	7	8	8	8	9	9	9	10	11	14	14	15	16	17	18	18	18	18	18	19	19	19	19	19	21	21	21	22	23	23	23	24	24	24	24	24	25	25	25	25	25	25	25	25	26
19	0.789704	NUM_TRUE_POSITIVES	1	6	6	8	9	9	10	10	10	10	10	11	12	16	16	16	16	16	16	17	17	17	17	17	17	17	17	17	17	17	17	19	20	20	20	20	22	24	24	24	24	24	24	25	25	25	25
19	0.807793	NUM_TRUE_POSITIVES	1	5	5	6	6	6	6	7	7	9	10	12	13	15	15	15	18	18	19	19	19	19	19	20	20	20	21	21	21	22	22	22	22	22	22	23	23	23	23	23	23	23	24	25	25	25	25
19	0.791383	NUM_TRUE_POSITIVES	1	6	6	9	10	10	10	12	15	16	17	17	17	17	17	19	19	19	20	20	21	22	22	22	22	22	22	22	22	23	23	23	23	23	23	23	23	23	23	23	23	23	23	23	23	23	24
19	0.780041	NUM_TRUE_POSITIVES	0	0	4	9	10	10	10	10	11	13	13	13	13	13	13	13	13	13	15	15	16	16	16	16	16	17	19	19	19	19	19	19	19	19	20	20	20	20	21	22	22	23	23	23	23	23	25
19	0.806178	NUM_TRUE_POSITIVES	2	6	8	8	8	9	9	9	9	10	10	13	15	15	16	16	16	17	18	19	20	20	21	21	21	23	23	23	23	23	23	23	23	23	23	23	23	23	23	23	23	23	24	24	24	25	25
19	0.760843	NUM_TRUE_POSITIVES	0	8	8	10	10	11	11	12	14	15	15	15	15	16	18	20	20	21	21	21	21	21	21	22	22	22	22	22	22	22	22	22	22	23	23	23	23	23	23	23	23	24	24	24	24	24	28
19	0.810011	NUM_TRUE_POSITIVES	2	4	9	13	13	13	14	14	15	15	16	19	19	19	19	19	19	20	21	21	22	22	22	22	22	22	22	22	24	24	24	24	24	24	24	24	24	24	25	25	26	26	28	28	28	28	28
19	0.757896	NUM_TRUE_POSITIVES	0	1	7	8	9	9	10	10	11	11	12	17	18	19	19	19	19	19	19	19	19	20	20	20	20	20	20	20	21	22	22	22	22	22	22	23	23	23	23	23	23	23	23	23	23	23	23
19	0.78416	NUM_TRUE_POSITIVES	0	5	8	8	8	8	13	13	14	14	14	14	15	17	18	20	20	20	20	21	21	21	21	21	21	22	23	23	23	23	23	23	23	23	23	23	23	23	23	23	23	25	25	26	26	26	27
19	0.772406	NUM_TRUE_POSITIVES	3	7	13	13	13	15	15	17	17	17	18	18	19	19	19	19	20	20	20	20	21	21	21	22	22	23	23	23	23	25	25	26	26	26	26	27	27	27	27	27	27	27	28	29	29	29	29
19	0.705718	NUM_TRUE_POSITIVES	1	5	9	14	15	16	17	17	17	18	18	18	19	20	20	20	20	23	23	23	23	23	23	23	23	23	23	23	23	23	25	27	27	27	27	27	27	27	27	27	27	28	28	28	28	28	28
19	0.787835	NUM_TRUE_POSITIVES	4	6	6	6	7	7	7	7	8	16	16	16	16	17	17	17	17	17	17	19	20	20	21	21	21	21	23	23	23	23	23	23	23	24	24	25	25	26	26	26	26	26	26	26	26	26	26
19	0.815619	NUM_TRUE_POSITIVES	4	8	8	9	10	10	12	12	13	13	13	13	13	13	13	13	14	14	14	14	14	15	16	17	18	18	19	21	21	22	23	24	25	25	25	25	25	25	26	26	26	26	26	27	27	27	27
19	0.770822	NUM_TRUE_POSITIVES	3	7	7	7	7	8	8	8	8	9	10	10	10	13	13	13	13	13	13	13	14	15	15	15	15	16	16	16	16	16	16	16	16	16	17	17	17	19	19	19	20	20	21	22	22	22	23
19	0.807318	NUM_TRUE_POSITIVES	1	3	3	6	7	8	11	11	11	11	13	13	13	14	15	16	17	17	17	17	18	18	20	20	20	20	20	20	20	20	20	23	23	23	23	23	23	23	23	26	27	28	29	29	30	31	31
19	0.801109	NUM_TRUE_POSITIVES	4	4	9	11	13	13	13	13	13	14	15	17	17	17	18	18	20	20	20	20	20	20	21	21	21	22	22	22	23	24	24	24	24	24	24	24	24	24	27	27	27	27	27	27	27	28	28
[truncated: 488 more columns]
