# Supplementary material for: Genome-wide computational identification of functional RNA elements in Trypanosoma brucei
Source: BMC Genomics. 2009 Aug 4;10:355. doi: 10.1186/1471-2164-10-355 (PMC2907701; doi:10.1186/1471-2164-10-355)
Supplement: Additional file 6 — Function prediction using regulatory motifs. This ZIP compressed file should be unpacked before viewing its contents. The results for prediction of each pathway are presented in a separate folder, named after the accession number of that pathway in KEGG database. Each folder contains several files named "validation.N.out", each of which represents the results of a hundred times two-fold cross-validation for that pathway, using N predicted motifs. Each cross-validation is shown in one row; plotting each row against the number of false positives will result in the ROC curve associated with the corresponding cross-validation experiment. The trained network is stored in "total.out", in which motifs are ordered according to their prediction power. L(α|MOTIF): the likelihood of being in pathway α given that the indicated motif is present in the indicated location of an mRNA; L(α|MOTIF): the likelihood of being in pathway α given that the indicated motif is NOT present in the indicated location of an mRNA. [file 1471-2164-10-355-S6.zip › tbr_KEGG_predict/002.tbr00562/validation.020.out]

Current time: Tue Feb 03 11:57:17 2009
This cluster: tbr00562
A 2-fold validation was used.
************************ VALIDATION ***********************
NUM_CLASSIFIERS	AUC	NUM_FALSE_POSITIVES	1	2	3	4	5	6	7	8	9	10	11	12	13	14	15	16	17	18	19	20	21	22	23	24	25	26	27	28	29	30	31	32	33	34	35	36	37	38	39	40	41	42	43	44	45	46	47
20	0.757706	NUM_TRUE_POSITIVES	4	7	7	7	7	8	8	8	9	9	9	9	9	9	10	10	10	10	11	12	12	12	12	12	12	16	16	16	16	16	16	16	16	16	16	16	16	16	16	16	17	18	18	18	18	18	18
20	0.773293	NUM_TRUE_POSITIVES	3	7	9	10	11	11	12	12	12	15	16	17	18	18	18	18	18	18	19	19	19	20	20	20	20	21	21	21	21	21	21	22	22	22	22	22	22	22	22	24	24	25	25	26	26	27	27
20	0.793981	NUM_TRUE_POSITIVES	3	3	5	5	5	6	7	7	11	12	12	12	13	14	16	18	19	19	19	19	19	21	21	21	21	21	21	21	22	22	22	22	23	23	23	23	23	23	23	23	23	23	24	24	24	24	24
20	0.814795	NUM_TRUE_POSITIVES	3	6	8	8	10	10	10	12	14	14	17	18	19	20	21	21	21	21	21	22	22	22	22	22	23	24	24	24	24	24	25	26	27	27	27	27	28	28	28	28	28	29	29	29	29	29	29
20	0.801077	NUM_TRUE_POSITIVES	1	6	7	7	7	8	9	9	11	12	14	14	14	14	18	18	18	18	19	19	20	20	20	20	20	20	20	20	21	21	22	22	22	22	22	22	23	25	25	26	26	26	27	27	27	28	28
20	0.780263	NUM_TRUE_POSITIVES	0	1	8	10	11	13	15	16	16	16	16	16	17	17	17	18	18	18	18	18	19	19	19	19	19	20	20	20	21	21	22	22	22	22	22	22	23	23	23	23	23	23	24	25	26	26	26
20	0.771456	NUM_TRUE_POSITIVES	1	6	6	6	11	13	13	13	14	14	14	14	14	15	15	15	15	15	15	15	15	15	15	18	18	18	19	19	19	19	19	19	21	21	22	22	22	23	23	23	23	24	25	25	25	26	26
20	0.803897	NUM_TRUE_POSITIVES	0	8	9	10	13	13	14	14	14	14	14	15	16	18	18	21	21	21	21	21	21	21	21	21	21	21	21	21	21	21	22	22	22	23	23	23	23	23	23	25	25	26	27	27	27	27	27
20	0.790971	NUM_TRUE_POSITIVES	1	2	4	6	6	6	13	16	16	16	16	16	16	16	16	16	16	16	16	16	17	17	17	17	17	19	19	19	19	19	19	19	19	19	20	21	21	21	21	21	22	23	23	24	24	24	24
20	0.777412	NUM_TRUE_POSITIVES	10	10	10	12	12	14	14	14	14	14	14	14	14	14	14	16	16	16	16	16	17	17	17	17	17	17	19	19	19	19	19	19	19	19	19	19	19	19	19	19	19	19	19	19	19	19	23
20	0.809821	NUM_TRUE_POSITIVES	0	1	5	5	6	6	8	10	12	12	12	12	12	13	13	14	14	17	19	21	21	21	21	21	21	23	23	23	23	23	23	23	23	23	23	23	23	23	23	23	24	24	25	25	25	25	26
20	0.798289	NUM_TRUE_POSITIVES	2	11	11	15	15	15	15	15	16	16	17	18	20	20	20	21	21	21	21	21	21	21	22	22	22	22	22	24	24	25	25	25	25	25	25	25	25	26	26	27	27	27	27	27	27	27	28
20	0.787771	NUM_TRUE_POSITIVES	0	4	5	5	6	6	6	8	8	9	9	10	11	11	11	11	11	12	13	13	13	14	15	15	15	15	15	18	18	18	18	18	18	18	18	18	18	18	18	18	18	18	18	18	18	18	21
20	0.795375	NUM_TRUE_POSITIVES	1	3	3	3	3	4	4	4	5	6	6	6	7	8	8	11	11	11	17	18	18	18	18	19	20	20	20	21	21	21	21	21	21	21	22	22	22	22	22	22	23	24	24	25	25	25	25
20	0.794678	NUM_TRUE_POSITIVES	3	4	5	9	11	12	12	12	13	15	15	15	15	16	17	17	17	18	18	18	18	18	18	18	18	18	18	18	18	21	21	21	21	24	24	24	24	24	24	24	24	24	24	24	24	25	26
20	0.800127	NUM_TRUE_POSITIVES	8	8	8	9	10	10	10	12	12	12	12	12	12	12	12	12	16	18	18	18	18	20	21	21	21	21	21	21	21	22	22	22	22	22	23	25	25	25	26	26	26	26	26	27	28	28	28
20	0.794836	NUM_TRUE_POSITIVES	7	8	8	9	9	9	11	12	12	13	14	14	14	15	17	17	17	17	17	18	18	18	18	18	18	18	18	19	20	20	20	21	22	22	23	23	23	24	24	24	24	24	24	24	24	24	24
20	0.80678	NUM_TRUE_POSITIVES	5	7	7	8	8	8	8	8	9	11	11	11	11	11	11	14	14	14	14	14	17	17	19	19	20	21	22	23	23	23	23	23	23	23	24	25	25	25	26	26	26	27	27	27	27	27	27
20	0.809124	NUM_TRUE_POSITIVES	7	7	7	8	8	8	8	8	8	10	13	14	15	18	18	18	18	20	21	23	23	23	23	23	23	24	24	24	24	24	24	25	25	25	27	27	27	27	27	27	27	27	28	28	28	28	28
20	0.808364	NUM_TRUE_POSITIVES	1	5	5	9	10	10	10	12	15	15	15	16	16	17	17	18	18	18	19	19	20	20	20	20	22	23	23	23	23	24	24	24	25	26	26	26	26	26	26	26	27	28	28	28	28	28	28
20	0.783083	NUM_TRUE_POSITIVES	0	1	2	3	6	7	7	8	8	9	10	10	10	11	12	13	13	13	13	13	13	13	14	17	17	21	21	21	21	21	21	21	21	21	21	22	22	22	22	23	24	24	24	24	24	24	24
20	0.773642	NUM_TRUE_POSITIVES	5	5	9	9	9	10	10	11	11	12	12	13	13	14	15	15	15	15	16	17	19	19	19	19	19	19	19	19	19	19	20	21	22	23	23	23	23	23	23	24	24	24	24	24	24	24	24
20	0.781403	NUM_TRUE_POSITIVES	1	2	6	9	9	11	11	12	12	13	13	13	13	14	14	14	14	14	15	15	15	15	15	15	15	15	15	15	15	16	16	16	16	16	16	17	17	18	18	18	18	18	18	18	18	19	21
20	0.816189	NUM_TRUE_POSITIVES	5	5	9	9	9	9	9	10	11	11	13	13	15	17	19	20	20	20	20	20	20	22	22	22	22	22	22	22	22	22	22	22	22	22	23	24	26	26	26	27	27	29	29	30	30	30	30
20	0.762585	NUM_TRUE_POSITIVES	2	10	12	12	13	14	15	15	15	16	16	17	17	17	17	17	18	21	21	21	21	21	21	21	21	21	21	21	21	21	22	22	22	23	23	23	23	23	23	24	24	24	24	24	25	25	25
20	0.784888	NUM_TRUE_POSITIVES	0	4	5	5	8	13	13	14	14	14	14	14	14	16	16	16	16	16	18	18	18	18	18	18	18	18	18	19	19	19	19	19	19	19	20	20	21	23	23	23	23	23	23	24	24	24	24
20	0.790749	NUM_TRUE_POSITIVES	2	8	9	11	12	12	12	13	13	15	17	17	17	17	17	17	17	17	17	17	17	17	18	18	18	18	19	19	19	19	19	19	20	21	21	21	21	22	22	22	22	22	22	22	22	22	22
20	0.806114	NUM_TRUE_POSITIVES	4	5	7	8	8	9	9	9	10	10	11	12	13	13	16	16	17	17	21	21	21	21	23	23	23	23	23	23	23	23	23	25	25	26	26	26	26	26	26	26	27	28	28	28	28	28	28
20	0.774814	NUM_TRUE_POSITIVES	0	2	3	4	6	6	6	6	6	6	9	9	10	10	13	13	13	13	13	14	14	14	15	15	15	15	15	15	16	16	16	16	16	17	18	20	21	21	21	21	21	21	21	21	21	22	22
20	0.763852	NUM_TRUE_POSITIVES	0	7	10	10	12	12	12	12	14	14	14	14	15	17	17	17	17	18	18	18	18	18	19	19	20	20	20	20	20	21	21	21	21	21	22	22	22	23	23	23	23	23	23	23	23	23	23
20	0.770759	NUM_TRUE_POSITIVES	0	4	8	8	9	9	9	9	10	11	11	11	12	13	13	14	14	14	15	16	17	17	17	17	17	17	17	17	17	17	17	17	17	17	18	18	18	18	18	18	18	18	18	18	19	19	20
20	0.707904	NUM_TRUE_POSITIVES	1	4	8	8	8	9	9	11	14	15	15	15	16	16	16	16	16	16	16	16	17	17	17	17	17	17	17	18	18	20	20	20	20	20	20	20	20	20	20	20	21	21	22	23	24	24	24
20	0.810106	NUM_TRUE_POSITIVES	4	5	9	9	10	11	12	14	14	14	14	15	16	16	18	21	21	21	21	21	22	22	22	23	23	23	24	24	24	24	24	24	24	24	24	24	25	25	26	26	26	26	26	26	26	27	27
20	0.744432	NUM_TRUE_POSITIVES	5	6	9	10	10	10	11	11	11	11	11	11	11	11	11	11	11	11	11	11	11	13	13	14	14	14	15	16	18	18	18	18	19	21	21	21	22	22	23	23	23	23	24	24	24	24	24
20	0.791763	NUM_TRUE_POSITIVES	2	7	7	7	8	8	8	8	8	13	13	13	13	13	15	15	15	15	15	15	16	16	16	16	16	17	17	17	17	20	20	20	20	20	21	21	21	21	21	21	22	22	23	24	24	24	24
20	0.757073	NUM_TRUE_POSITIVES	2	2	6	7	9	9	11	11	12	15	15	17	17	17	17	17	18	18	18	18	18	18	18	18	18	18	18	18	18	18	18	18	18	18	18	18	19	20	20	20	20	20	20	21	21	21	21
20	0.823032	NUM_TRUE_POSITIVES	4	7	11	11	11	12	12	12	13	14	15	17	18	20	21	22	22	22	23	23	23	23	25	26	26	26	27	27	27	27	27	27	27	28	29	29	29	29	30	31	31	31	31	31	31	31	31
20	0.775638	NUM_TRUE_POSITIVES	0	7	7	8	10	10	11	11	11	12	13	13	13	13	13	14	15	16	18	18	18	18	18	18	18	19	19	20	20	20	20	20	21	22	22	22	22	22	22	22	23	23	23	23	23	23	23
20	0.797624	NUM_TRUE_POSITIVES	2	2	5	7	7	7	8	9	10	10	10	10	11	14	15	16	18	20	20	20	20	20	20	20	21	21	21	21	21	22	22	22	22	22	22	22	22	22	22	23	23	23	23	23	23	24	25
20	0.76607	NUM_TRUE_POSITIVES	4	8	9	9	9	9	9	10	12	12	12	13	14	14	14	14	14	16	16	16	16	16	17	17	17	19	19	19	19	19	19	20	20	20	20	20	20	20	21	22	22	22	22	23	25	25	25
20	0.791858	NUM_TRUE_POSITIVES	0	2	9	10	10	11	11	11	13	13	13	13	14	14	14	18	22	22	22	22	22	22	22	22	23	23	23	23	23	23	25	25	25	25	25	26	26	26	26	26	26	26	26	27	27	27	29
20	0.8179	NUM_TRUE_POSITIVES	2	5	10	10	10	10	12	12	12	12	14	14	16	17	19	19	19	19	19	21	22	22	22	22	22	23	23	23	24	26	26	26	26	26	27	27	27	27	27	27	27	27	27	27	27	27	27
20	0.782861	NUM_TRUE_POSITIVES	1	9	9	9	9	9	9	9	10	10	10	10	10	14	14	15	15	15	15	15	17	17	17	17	18	19	19	20	20	20	20	20	20	20	21	21	23	23	23	24	24	24	24	24	24	24	24
20	0.778045	NUM_TRUE_POSITIVES	1	1	8	8	9	10	12	12	12	12	14	15	15	15	15	15	15	16	16	17	18	19	19	19	20	21	21	21	21	22	22	25	25	27	27	27	27	27	27	27	27	27	27	27	27	28	28
20	0.82319	NUM_TRUE_POSITIVES	4	5	11	12	13	14	15	16	17	17	17	17	17	17	17	17	21	21	22	24	25	25	25	25	25	25	25	25	25	26	27	27	27	27	27	27	27	27	27	27	28	28	28	28	29	29	29
20	0.802471	NUM_TRUE_POSITIVES	5	6	7	8	8	9	9	9	9	11	11	16	16	16	16	17	17	17	17	17	17	18	18	18	18	18	18	18	18	18	19	20	21	22	22	22	22	22	22	22	22	22	22	22	22	22	22
20	0.784413	NUM_TRUE_POSITIVES	0	4	6	6	7	8	8	8	8	9	9	10	11	11	12	12	13	15	17	19	19	19	20	20	20	20	20	20	20	20	21	23	23	24	24	24	24	24	24	24	24	25	25	25	25	26	26
20	0.789989	NUM_TRUE_POSITIVES	2	5	5	5	6	7	8	8	9	10	11	12	13	13	13	13	13	13	14	16	17	17	17	17	18	18	18	19	19	19	19	19	20	20	20	20	20	21	21	21	21	21	21	21	21	21	21
20	0.76927	NUM_TRUE_POSITIVES	0	0	4	5	6	6	7	10	10	10	11	13	15	16	16	17	17	17	17	17	17	17	18	20	20	20	20	20	20	20	20	20	20	22	22	22	22	23	23	23	23	23	23	23	23	23	23
20	0.786631	NUM_TRUE_POSITIVES	8	8	8	9	12	12	15	15	15	17	17	18	20	20	20	21	23	25	25	25	25	25	25	25	25	25	25	27	27	27	27	27	28	28	28	28	28	28	28	28	28	28	28	28	28	28	28
20	0.789197	NUM_TRUE_POSITIVES	0	5	6	6	6	7	7	7	8	8	8	11	13	18	18	18	19	19	20	20	20	21	22	22	22	22	22	22	22	22	22	22	22	22	22	23	23	23	23	23	23	23	23	23	23	24	24
20	0.80301	NUM_TRUE_POSITIVES	2	6	7	8	9	9	9	10	11	11	11	11	12	14	15	15	16	16	17	18	18	18	18	18	19	19	20	20	20	20	21	21	21	21	23	23	24	24	24	24	24	24	24	25	25	25	25
20	0.773452	NUM_TRUE_POSITIVES	0	7	10	14	16	16	16	17	17	18	18	20	20	21	22	23	23	24	24	24	24	24	25	26	26	26	26	26	26	26	26	26	26	26	26	26	26	26	26	26	26	26	26	26	27	28	28
20	0.781784	NUM_TRUE_POSITIVES	2	5	6	6	8	8	8	12	12	13	14	14	14	14	14	14	14	15	15	17	17	17	17	17	17	17	17	18	18	19	19	19	19	19	19	19	19	19	19	19	19	19	20	20	20	20	21
20	0.773832	NUM_TRUE_POSITIVES	2	6	9	9	9	10	10	11	11	12	13	14	14	14	14	14	15	15	15	16	16	16	17	19	19	19	19	22	22	22	22	22	22	22	23	26	26	26	26	26	26	26	26	26	26	26	26
20	0.779408	NUM_TRUE_POSITIVES	2	2	8	10	12	16	17	18	18	19	19	19	19	19	19	19	19	19	19	19	19	19	19	19	19	19	20	20	20	21	22	22	22	22	23	23	23	23	23	23	23	23	23	23	23	23	24
20	0.770632	NUM_TRUE_POSITIVES	3	4	5	8	9	11	11	11	11	12	12	13	13	13	14	17	18	18	18	18	19	19	19	19	19	20	20	20	20	20	20	20	21	21	21	21	21	21	22	23	23	23	23	23	23	23	23
20	0.818597	NUM_TRUE_POSITIVES	2	2	6	9	12	12	13	13	14	14	14	17	17	18	18	18	18	18	18	18	19	20	20	20	20	20	21	21	21	21	21	24	24	24	24	24	25	27	27	27	27	27	28	28	29	30	30
20	0.78945	NUM_TRUE_POSITIVES	3	3	7	9	10	11	14	15	15	16	16	16	16	17	17	17	17	17	17	17	17	17	18	22	22	23	23	23	23	23	24	24	24	24	24	24	26	26	26	26	27	28	28	28	28	28	28
20	0.791826	NUM_TRUE_POSITIVES	2	6	6	6	9	9	10	10	12	12	12	12	14	14	14	17	17	17	17	17	17	19	19	19	19	20	20	21	21	21	22	22	22	22	22	22	22	23	23	23	23	24	24	24	24	24	24
20	0.781974	NUM_TRUE_POSITIVES	5	7	7	7	7	7	7	9	12	12	12	12	12	12	12	13	14	15	15	16	16	18	18	19	19	19	19	19	20	20	20	20	20	20	20	22	22	22	22	22	22	22	22	23	23	23	23
20	0.766482	NUM_TRUE_POSITIVES	1	2	8	9	11	11	11	11	13	14	15	16	16	16	16	16	16	16	16	17	17	18	19	19	19	20	20	20	20	20	20	20	20	20	20	20	20	20	20	20	20	20	20	21	21	21	21
20	0.783368	NUM_TRUE_POSITIVES	4	5	5	7	7	9	9	9	9	9	11	13	15	15	15	15	16	17	17	17	17	17	17	17	20	20	20	21	21	21	21	22	22	22	22	22	22	22	22	22	22	22	22	23	23	24	24
20	0.800127	NUM_TRUE_POSITIVES	1	5	9	9	10	12	12	14	14	16	16	19	19	19	20	20	21	23	25	25	25	26	26	27	28	28	28	28	28	28	28	28	28	28	28	28	28	28	28	28	28	29	29	29	29	29	29
20	0.794044	NUM_TRUE_POSITIVES	0	3	4	6	6	7	8	9	9	9	9	9	10	10	10	10	13	13	13	13	13	13	13	13	14	16	16	17	19	20	20	20	20	20	20	20	20	20	20	20	20	20	21	22	22	22	23
20	0.790686	NUM_TRUE_POSITIVES	0	0	7	9	11	11	11	14	15	17	17	17	17	18	18	18	18	18	18	18	19	20	20	20	20	20	20	21	21	22	22	22	22	22	23	23	23	23	23	23	23	23	23	23	23	24	24
20	0.777507	NUM_TRUE_POSITIVES	0	2	4	9	12	12	12	12	13	14	16	16	16	16	18	19	19	19	19	19	20	20	20	21	23	23	23	23	23	23	24	24	24	24	24	24	24	24	25	25	25	25	25	25	25	25	28
20	0.811754	NUM_TRUE_POSITIVES	2	7	9	10	11	11	11	11	12	13	14	15	18	18	18	18	18	21	21	21	22	22	22	23	23	24	24	24	24	24	24	24	26	26	26	26	26	26	26	26	27	27	27	27	27	27	27
20	0.72365	NUM_TRUE_POSITIVES	1	3	8	8	11	11	11	12	12	12	12	12	12	13	13	13	13	13	14	14	14	14	14	15	15	15	15	15	15	15	15	15	16	17	17	17	19	19	20	20	20	20	20	21	21	21	21
20	0.821099	NUM_TRUE_POSITIVES	2	3	6	10	10	12	15	16	18	18	18	19	20	20	21	21	21	21	22	22	22	22	22	22	24	24	24	25	26	26	26	27	28	28	28	28	28	28	28	28	28	28	28	29	29	29	30
20	0.779851	NUM_TRUE_POSITIVES	2	7	8	8	10	11	11	11	12	12	12	12	12	12	13	13	15	15	15	15	21	21	21	21	21	21	21	21	21	21	21	21	21	21	21	21	21	21	22	22	22	22	22	22	22	22	22
20	0.813623	NUM_TRUE_POSITIVES	9	9	10	10	12	12	13	14	15	16	17	17	17	18	18	18	19	20	20	21	21	21	24	25	25	25	25	25	25	25	25	25	25	25	25	25	25	27	27	27	27	27	27	27	28	28	28
20	0.807667	NUM_TRUE_POSITIVES	0	3	7	7	8	8	9	12	12	12	12	12	12	12	12	12	12	13	13	13	14	15	16	17	17	17	17	17	17	17	17	17	17	17	17	17	19	19	19	19	19	19	20	20	20	20	20
20	0.774909	NUM_TRUE_POSITIVES	2	2	3	3	4	4	9	9	9	9	9	11	11	11	11	11	11	16	16	17	17	17	19	21	21	21	21	21	21	21	21	21	21	21	21	21	22	23	23	23	23	23	23	23	24	24	24
20	0.799366	NUM_TRUE_POSITIVES	6	7	12	14	14	14	14	14	14	14	14	14	14	16	17	18	18	18	18	18	20	20	20	20	20	20	20	21	21	21	21	21	21	21	21	22	22	23	23	23	24	24	24	24	25	25	25
20	0.777824	NUM_TRUE_POSITIVES	3	5	7	7	9	9	9	10	10	10	10	11	11	12	13	14	15	15	16	17	17	18	18	19	20	20	20	20	21	22	23	23	24	24	24	24	24	25	25	25	25	26	26	26	26	26	26
20	0.781847	NUM_TRUE_POSITIVES	0	7	7	9	10	11	11	12	13	13	13	14	15	15	15	16	16	16	19	19	19	19	19	19	20	20	20	21	22	23	23	23	23	23	23	23	23	24	25	25	25	25	26	26	26	27	27
20	0.771076	NUM_TRUE_POSITIVES	4	4	5	5	5	10	10	10	11	11	12	13	14	15	15	15	15	15	15	15	15	15	16	18	18	19	22	22	22	22	22	23	23	23	23	23	24	25	25	25	25	25	25	25	25	25	27
20	0.798131	NUM_TRUE_POSITIVES	0	7	7	9	9	12	12	12	12	13	13	13	13	13	14	15	15	15	15	15	16	16	16	17	17	17	17	17	19	20	20	20	20	20	20	20	21	21	21	22	22	22	22	24	24	24	24
20	0.777982	NUM_TRUE_POSITIVES	2	3	10	10	10	12	14	16	17	18	18	18	18	18	18	19	19	19	19	20	20	20	20	20	21	21	21	22	23	25	25	25	26	27	27	27	27	27	27	27	27	27	28	29	29	29	30
20	0.79151	NUM_TRUE_POSITIVES	2	4	8	12	12	13	15	15	15	17	17	17	18	18	18	18	18	19	19	19	19	19	20	20	20	20	20	20	20	20	21	21	22	23	23	24	25	25	25	25	25	25	25	25	25	25	25
20	0.794297	NUM_TRUE_POSITIVES	4	4	9	11	11	11	13	13	14	17	17	17	18	19	19	19	19	20	20	20	20	20	20	20	20	20	20	20	22	22	23	23	23	23	23	23	25	25	25	25	25	25	25	25	25	25	25
20	0.767211	NUM_TRUE_POSITIVES	6	7	8	11	12	12	12	13	13	13	13	13	14	14	14	14	14	14	16	17	18	18	18	18	18	20	20	20	20	20	21	21	22	23	23	23	23	23	23	23	23	23	23	23	24	25	26
20	0.802249	NUM_TRUE_POSITIVES	1	5	7	8	8	8	9	9	9	10	11	13	14	15	16	17	18	18	18	18	18	18	19	19	19	19	22	22	22	23	23	24	24	24	24	24	24	24	25	25	25	25	25	25	25	25	25
20	0.787866	NUM_TRUE_POSITIVES	1	6	6	8	9	9	10	10	10	10	10	11	12	15	16	16	16	16	17	17	17	17	17	17	17	17	17	17	17	17	17	19	20	20	20	20	20	22	24	24	24	24	24	24	24	25	25
20	0.806241	NUM_TRUE_POSITIVES	1	5	5	6	6	6	6	7	8	9	11	12	14	15	15	17	18	18	19	19	19	19	19	20	20	20	20	20	21	21	22	22	22	22	23	23	23	23	23	23	23	23	23	24	25	25	25
20	0.790211	NUM_TRUE_POSITIVES	1	6	6	9	10	10	10	12	14	15	16	17	17	17	17	19	19	19	20	20	20	21	22	22	22	22	22	22	22	22	23	23	23	23	23	23	23	23	23	23	23	23	23	23	23	23	24
20	0.7821	NUM_TRUE_POSITIVES	0	0	5	10	11	11	11	11	12	13	13	13	13	13	13	13	13	13	13	14	16	16	16	18	18	18	20	20	20	20	20	20	20	20	20	20	20	21	22	23	23	23	24	24	25	25	27
20	0.801996	NUM_TRUE_POSITIVES	2	6	6	8	8	8	9	9	9	9	10	13	15	15	16	16	16	17	18	19	20	20	21	21	21	23	23	23	23	23	23	23	23	23	23	23	23	23	23	23	23	23	24	24	24	24	25
20	0.757991	NUM_TRUE_POSITIVES	0	8	8	9	10	10	11	11	12	15	15	15	15	15	17	19	20	21	21	21	21	21	21	22	22	22	22	22	22	22	22	22	22	23	23	23	23	23	23	23	23	23	23	23	23	24	25
20	0.80792	NUM_TRUE_POSITIVES	1	2	9	13	13	13	14	14	15	15	16	19	19	19	19	19	19	20	21	21	22	22	22	22	22	22	22	22	24	24	24	24	24	24	24	24	24	24	25	25	26	26	28	28	28	28	28
20	0.756724	NUM_TRUE_POSITIVES	0	1	7	8	9	9	10	10	11	11	12	17	18	19	19	19	19	19	19	19	19	20	20	20	20	20	20	20	21	22	22	22	23	23	23	23	23	23	23	23	23	23	23	23	23	23	23
20	0.783304	NUM_TRUE_POSITIVES	0	5	8	8	8	8	13	13	14	14	14	14	15	17	18	20	20	20	20	21	21	21	21	21	21	22	23	23	23	23	23	23	23	23	23	23	23	23	23	23	23	25	25	26	26	26	27
20	0.772755	NUM_TRUE_POSITIVES	3	7	12	12	13	15	15	17	17	17	18	18	19	19	19	19	20	20	20	20	21	21	21	22	22	23	23	23	23	25	25	26	26	26	26	27	27	27	27	27	27	27	27	27	27	28	29
20	0.7048	NUM_TRUE_POSITIVES	1	5	9	14	15	16	17	17	17	18	18	18	19	20	20	20	20	23	23	23	23	23	23	23	23	23	23	23	23	23	25	27	27	27	27	27	27	27	27	27	27	28	28	28	28	28	28
20	0.788246	NUM_TRUE_POSITIVES	4	6	6	6	8	8	8	8	9	16	16	16	16	17	17	17	17	17	17	19	19	20	21	21	21	21	23	23	23	23	23	23	23	24	24	25	25	26	26	26	26	26	26	26	26	26	26
20	0.81432	NUM_TRUE_POSITIVES	4	8	8	9	10	10	12	12	13	13	13	13	13	13	13	13	13	14	14	14	14	14	15	16	17	18	18	19	21	21	22	23	24	25	25	25	25	25	25	25	26	26	26	26	26	26	27
20	0.770252	NUM_TRUE_POSITIVES	3	7	7	7	7	8	9	10	10	10	10	10	10	11	13	13	13	13	13	13	13	14	15	16	16	16	16	16	16	16	17	18	18	18	18	18	18	18	18	18	19	22	22	22	22	22	22
20	0.806875	NUM_TRUE_POSITIVES	1	3	3	6	7	8	12	12	12	12	14	14	14	15	16	16	17	17	17	17	18	18	18	20	20	20	20	20	20	20	20	20	23	23	23	23	23	23	23	23	26	27	28	29	29	29	31
20	0.808776	NUM_TRUE_POSITIVES	3	4	10	12	14	14	14	14	14	15	15	16	19	19	19	19	21	21	21	21	21	21	22	22	22	22	23	23	24	24	25	25	25	25	25	25	25	25	25	28	28	28	28	28	28	28	29
[truncated: 488 more columns]
