# Supplementary material for: Genome-wide computational identification of functional RNA elements in Trypanosoma brucei
Source: BMC Genomics. 2009 Aug 4;10:355. doi: 10.1186/1471-2164-10-355 (PMC2907701; doi:10.1186/1471-2164-10-355)
Supplement: Additional file 6 — Function prediction using regulatory motifs. This ZIP compressed file should be unpacked before viewing its contents. The results for prediction of each pathway are presented in a separate folder, named after the accession number of that pathway in KEGG database. Each folder contains several files named "validation.N.out", each of which represents the results of a hundred times two-fold cross-validation for that pathway, using N predicted motifs. Each cross-validation is shown in one row; plotting each row against the number of false positives will result in the ROC curve associated with the corresponding cross-validation experiment. The trained network is stored in "total.out", in which motifs are ordered according to their prediction power. L(α|MOTIF): the likelihood of being in pathway α given that the indicated motif is present in the indicated location of an mRNA; L(α|MOTIF): the likelihood of being in pathway α given that the indicated motif is NOT present in the indicated location of an mRNA. [file 1471-2164-10-355-S6.zip › tbr_KEGG_predict/002.tbr00562/validation.021.out]

Current time: Tue Feb 03 11:57:17 2009
This cluster: tbr00562
A 2-fold validation was used.
************************ VALIDATION ***********************
NUM_CLASSIFIERS	AUC	NUM_FALSE_POSITIVES	1	2	3	4	5	6	7	8	9	10	11	12	13	14	15	16	17	18	19	20	21	22	23	24	25	26	27	28	29	30	31	32	33	34	35	36	37	38	39	40	41	42	43	44	45	46	47
21	0.757263	NUM_TRUE_POSITIVES	4	7	7	7	7	8	8	8	9	9	9	9	9	9	10	10	10	10	11	12	12	12	12	12	12	16	16	16	16	16	16	16	16	16	16	16	16	16	16	16	17	18	18	18	18	18	18
21	0.772374	NUM_TRUE_POSITIVES	3	7	9	10	11	11	12	12	12	15	16	17	18	18	18	18	18	18	19	19	19	20	20	20	20	21	21	21	21	21	21	22	22	22	22	22	22	22	22	24	24	25	25	26	26	27	27
21	0.792872	NUM_TRUE_POSITIVES	3	3	5	5	5	5	7	8	11	11	12	12	13	14	16	18	19	19	19	19	19	21	21	21	21	21	21	21	22	22	22	22	23	23	23	23	23	23	23	23	23	23	23	23	23	24	24
21	0.813084	NUM_TRUE_POSITIVES	3	6	8	8	10	10	10	12	14	14	17	18	19	20	21	21	21	21	21	22	22	22	22	22	23	23	24	24	24	24	25	26	27	27	27	27	27	27	28	28	28	29	29	29	29	29	29
21	0.799398	NUM_TRUE_POSITIVES	1	6	7	7	7	8	9	9	11	11	11	12	14	14	14	14	18	18	18	19	19	20	20	20	20	20	20	20	21	21	22	22	22	22	22	22	22	23	25	25	26	26	26	27	27	27	28
21	0.779439	NUM_TRUE_POSITIVES	0	1	8	10	11	13	15	16	16	16	16	16	16	17	17	18	18	18	18	18	19	19	19	19	19	20	20	20	21	21	22	22	22	22	22	22	23	23	23	23	23	23	23	23	25	26	26
21	0.771614	NUM_TRUE_POSITIVES	1	6	6	6	11	13	13	13	14	14	14	14	14	15	15	15	15	15	15	15	15	15	15	18	18	18	19	19	19	19	19	19	21	21	22	22	22	23	23	23	23	24	25	25	25	26	26
21	0.803517	NUM_TRUE_POSITIVES	0	8	9	10	13	13	14	14	14	14	14	15	16	18	18	21	21	21	21	21	21	21	21	21	21	21	21	21	21	21	22	22	22	23	23	23	23	23	23	25	25	25	26	27	27	27	27
21	0.793252	NUM_TRUE_POSITIVES	1	2	5	6	6	6	13	16	16	16	16	16	16	16	16	16	16	16	16	16	17	17	17	17	17	17	19	19	19	19	19	19	19	20	20	21	21	21	21	21	22	23	23	24	24	24	24
21	0.773895	NUM_TRUE_POSITIVES	10	10	10	12	12	13	14	14	14	14	14	14	14	14	14	16	16	16	16	16	17	17	17	17	17	17	17	17	19	19	19	19	19	19	19	19	19	19	19	19	19	19	19	19	19	19	19
21	0.809694	NUM_TRUE_POSITIVES	0	1	5	5	6	6	8	10	12	12	12	12	12	13	13	14	14	14	17	19	21	21	21	21	21	21	23	23	23	23	23	23	23	23	23	24	24	24	24	24	24	25	25	26	26	26	26
21	0.79718	NUM_TRUE_POSITIVES	2	11	11	15	15	15	15	15	16	16	17	18	20	20	20	21	21	21	21	21	21	21	22	22	22	22	22	24	24	24	25	25	25	25	25	25	25	26	26	27	27	27	27	27	27	27	28
21	0.788943	NUM_TRUE_POSITIVES	0	6	10	10	11	11	11	12	12	12	13	15	15	15	15	15	15	15	16	16	16	16	16	17	18	18	19	19	19	19	19	19	19	19	19	19	19	19	19	19	19	19	19	19	19	20	20
21	0.79303	NUM_TRUE_POSITIVES	1	3	3	3	3	4	4	4	5	6	6	6	7	8	8	11	11	11	17	18	18	18	18	19	20	20	20	20	21	21	21	21	21	21	21	21	22	22	22	22	22	22	22	24	24	25	25
21	0.794773	NUM_TRUE_POSITIVES	3	4	5	9	11	12	12	12	13	15	15	15	15	16	17	17	17	18	18	18	18	18	18	18	18	18	18	18	18	21	21	21	21	24	24	24	24	24	24	24	24	24	24	24	24	25	26
21	0.79924	NUM_TRUE_POSITIVES	8	8	8	9	10	11	11	12	12	12	12	12	12	12	12	12	16	18	18	18	20	20	21	21	21	21	21	21	21	22	22	22	22	22	23	25	25	26	26	26	26	26	26	27	28	28	28
21	0.804752	NUM_TRUE_POSITIVES	5	7	8	9	10	10	10	12	13	14	16	16	16	16	18	18	18	18	18	19	19	19	19	19	19	19	19	20	21	21	21	22	23	23	23	23	24	24	25	25	25	25	25	25	25	25	25
21	0.805893	NUM_TRUE_POSITIVES	5	5	7	8	8	8	8	9	10	11	11	11	11	11	12	14	14	14	14	14	17	17	19	19	19	19	20	21	22	23	23	23	23	23	23	24	25	25	26	26	26	27	27	27	27	27	27
21	0.805639	NUM_TRUE_POSITIVES	6	7	7	8	8	8	8	9	9	9	11	11	11	11	15	17	19	19	19	19	19	20	21	21	22	22	23	23	23	24	24	24	24	24	25	25	27	27	27	27	27	27	27	28	28	28	28
21	0.806463	NUM_TRUE_POSITIVES	1	5	5	9	10	11	11	12	12	15	15	15	15	16	16	17	17	18	18	19	19	20	20	20	20	21	22	23	23	23	24	24	24	25	26	26	26	26	26	26	27	27	28	28	28	28	28
21	0.782987	NUM_TRUE_POSITIVES	0	1	2	3	6	7	7	8	8	9	10	10	10	11	13	13	13	13	13	13	13	13	14	17	17	21	21	21	21	21	21	21	21	21	21	22	22	22	22	23	23	23	24	24	24	24	24
21	0.772311	NUM_TRUE_POSITIVES	5	5	10	10	10	10	10	11	11	12	12	13	13	14	15	15	15	15	16	18	18	19	19	19	19	19	19	19	19	19	20	21	22	23	23	23	23	23	23	24	24	24	24	24	24	24	24
21	0.77624	NUM_TRUE_POSITIVES	1	2	6	9	9	11	11	11	12	13	13	13	13	13	14	14	14	14	14	14	14	15	15	15	15	15	15	15	15	15	15	16	16	16	16	16	16	16	17	17	17	18	18	18	18	18	18
21	0.816252	NUM_TRUE_POSITIVES	5	5	9	9	9	9	9	10	10	11	13	13	15	17	19	20	20	20	20	20	20	22	22	22	22	22	22	22	22	22	22	22	23	23	23	23	26	26	26	27	27	27	30	30	30	30	30
21	0.760082	NUM_TRUE_POSITIVES	1	10	12	12	13	14	15	15	15	15	16	16	17	17	17	17	17	19	21	21	21	21	21	21	21	21	21	21	21	21	21	21	22	22	23	23	23	23	23	24	24	24	24	24	25	25	25
21	0.782544	NUM_TRUE_POSITIVES	0	4	5	5	7	7	8	13	13	14	14	14	14	14	14	16	16	16	16	18	18	18	18	18	18	18	18	19	19	19	19	19	19	19	19	20	20	21	23	23	23	23	23	23	24	24	24
21	0.789545	NUM_TRUE_POSITIVES	2	8	9	11	12	12	12	13	13	13	15	17	17	17	17	17	17	17	17	17	17	17	17	17	18	18	19	19	19	19	19	19	20	21	21	21	21	22	22	22	22	22	22	22	22	22	22
21	0.806336	NUM_TRUE_POSITIVES	4	5	7	8	8	9	9	9	10	10	11	13	13	13	16	16	17	17	21	21	21	21	23	23	23	23	23	23	23	23	24	25	25	26	26	26	26	26	26	26	27	28	28	28	28	28	28
21	0.774307	NUM_TRUE_POSITIVES	0	2	3	4	6	6	6	6	6	6	9	9	10	10	13	13	13	13	13	14	14	14	15	15	15	15	15	15	16	16	16	16	16	17	18	20	21	21	21	21	21	21	21	21	21	22	22
21	0.763345	NUM_TRUE_POSITIVES	0	7	9	10	12	12	12	12	12	14	14	14	15	17	17	17	17	18	18	18	18	18	19	19	20	20	20	20	20	21	21	21	21	21	21	22	22	23	23	23	23	23	23	23	23	23	23
21	0.767527	NUM_TRUE_POSITIVES	0	4	8	8	10	10	10	10	10	11	12	12	12	13	14	14	15	15	15	15	15	15	17	17	17	17	17	17	17	17	17	17	17	17	17	17	18	18	18	18	18	18	18	18	18	18	19
21	0.706922	NUM_TRUE_POSITIVES	1	4	8	8	8	9	9	11	14	15	15	15	15	16	16	16	16	16	16	16	17	17	17	17	17	17	17	18	18	20	20	20	20	20	20	20	20	20	20	21	21	21	22	23	24	24	24
21	0.805829	NUM_TRUE_POSITIVES	4	5	9	9	10	10	11	12	14	14	14	14	15	16	16	18	21	21	21	21	22	22	22	22	22	23	24	24	24	24	24	24	24	24	24	24	24	24	25	25	26	26	26	26	26	26	26
21	0.741169	NUM_TRUE_POSITIVES	5	6	9	10	10	10	11	11	11	11	11	11	11	11	11	11	11	11	11	11	11	13	13	14	14	14	14	15	16	18	18	18	18	18	19	21	21	21	23	23	23	23	23	23	24	24	24
21	0.790527	NUM_TRUE_POSITIVES	2	7	7	7	8	8	8	9	9	13	13	13	13	13	15	15	15	15	15	15	16	16	16	16	16	17	17	17	17	17	17	20	20	20	20	20	21	21	21	21	21	21	22	22	23	24	24
21	0.756186	NUM_TRUE_POSITIVES	2	2	6	7	9	9	11	11	12	15	15	17	17	17	17	17	18	18	18	18	18	18	18	18	18	18	18	18	18	18	18	18	18	18	18	18	19	20	20	20	20	20	20	21	21	21	21
21	0.821765	NUM_TRUE_POSITIVES	2	4	11	12	12	12	12	12	13	14	15	17	18	18	21	23	23	23	23	23	23	23	25	26	26	26	27	27	27	27	27	27	27	27	28	29	29	29	30	31	31	31	31	31	31	31	31
21	0.77342	NUM_TRUE_POSITIVES	0	7	7	8	10	10	12	12	12	12	13	13	13	13	14	15	16	16	17	18	18	18	18	18	18	19	19	20	20	20	20	20	21	22	22	22	22	22	22	22	22	23	23	23	23	23	23
21	0.797371	NUM_TRUE_POSITIVES	2	2	5	6	6	6	8	10	10	10	10	10	11	14	15	16	18	20	20	20	20	20	20	20	21	21	21	21	21	21	22	22	22	22	22	22	22	22	22	23	23	23	23	23	23	24	25
21	0.76493	NUM_TRUE_POSITIVES	1	4	9	9	9	9	9	9	10	12	12	12	13	14	14	14	14	14	16	16	16	16	16	16	16	16	17	19	19	19	19	19	20	20	20	20	20	20	20	20	22	22	22	25	25	25	25
21	0.790718	NUM_TRUE_POSITIVES	0	2	9	10	10	11	11	12	13	13	13	13	14	14	14	20	22	22	22	22	22	22	22	22	23	23	23	23	23	23	24	25	25	25	25	25	26	26	26	26	26	26	26	27	27	27	29
21	0.816601	NUM_TRUE_POSITIVES	2	5	5	10	10	10	12	12	12	12	14	14	16	16	19	19	19	19	19	21	22	22	22	22	22	23	23	23	24	26	26	26	26	26	26	27	27	27	27	27	27	27	27	27	27	27	27
21	0.78191	NUM_TRUE_POSITIVES	1	9	9	9	9	9	9	9	10	10	10	11	11	14	14	15	15	15	15	15	17	17	17	17	18	19	19	20	20	20	20	20	20	20	21	21	21	23	23	23	24	24	24	24	24	24	24
21	0.773135	NUM_TRUE_POSITIVES	1	1	8	8	9	10	12	12	12	12	12	14	15	15	15	15	15	15	16	16	17	17	18	19	19	19	20	20	21	21	21	21	21	22	23	27	27	27	27	27	27	27	27	27	27	27	27
21	0.820434	NUM_TRUE_POSITIVES	4	5	11	11	13	14	14	14	15	16	17	17	17	17	17	17	17	21	21	22	24	25	25	25	25	25	25	25	25	25	25	26	27	27	27	27	27	27	27	27	27	28	28	28	28	29	29
21	0.802059	NUM_TRUE_POSITIVES	5	6	7	8	8	9	9	9	9	11	11	16	16	16	16	17	17	17	17	17	17	18	18	18	18	18	18	18	18	18	18	19	21	22	22	22	22	22	22	22	22	22	22	22	22	22	22
21	0.783146	NUM_TRUE_POSITIVES	0	4	6	6	7	8	8	8	8	9	9	10	11	11	12	12	14	15	17	19	19	19	20	20	20	20	20	20	20	20	20	21	23	23	24	24	24	24	24	24	24	24	25	25	25	25	26
21	0.789419	NUM_TRUE_POSITIVES	2	5	5	5	6	7	8	8	9	10	12	12	13	13	13	13	13	13	13	14	16	17	17	17	17	18	18	18	19	19	19	19	20	20	20	20	20	21	21	21	21	21	21	21	21	21	21
21	0.767717	NUM_TRUE_POSITIVES	0	0	4	5	6	6	7	10	10	10	11	13	15	16	16	16	17	17	17	17	17	17	17	18	20	20	20	20	20	20	20	20	20	20	20	20	20	22	22	22	22	23	23	23	23	23	23
21	0.785364	NUM_TRUE_POSITIVES	6	8	8	8	12	12	15	15	15	17	17	18	20	20	20	21	23	25	25	25	25	25	25	25	25	25	25	27	27	27	27	27	28	28	28	28	28	28	28	28	28	28	28	28	28	28	28
21	0.787106	NUM_TRUE_POSITIVES	0	5	6	6	6	7	7	7	8	8	8	11	13	18	18	18	19	19	20	20	21	21	22	22	22	22	22	22	22	22	22	22	22	22	22	23	23	23	23	23	23	23	23	23	23	23	23
21	0.801394	NUM_TRUE_POSITIVES	2	6	7	8	9	9	9	10	11	11	11	12	12	14	15	15	16	16	17	18	18	18	18	18	19	19	20	20	20	20	20	21	21	21	21	22	23	24	24	24	24	24	24	24	24	24	24
21	0.77437	NUM_TRUE_POSITIVES	0	7	10	15	16	16	16	17	17	18	18	20	20	22	22	22	23	23	24	24	24	24	26	26	26	26	26	26	26	26	26	26	26	26	26	26	26	26	26	26	26	26	26	26	27	28	28
21	0.779978	NUM_TRUE_POSITIVES	2	5	6	6	8	8	8	12	12	13	14	14	14	14	14	14	14	15	15	17	17	17	17	17	17	17	17	17	17	18	18	18	18	19	19	19	19	19	19	19	19	19	19	20	20	20	21
21	0.773008	NUM_TRUE_POSITIVES	2	6	9	9	9	10	10	10	14	14	14	14	14	14	14	15	15	15	15	15	16	17	17	19	19	19	19	21	21	21	21	22	22	22	23	26	26	26	26	26	26	26	26	26	26	26	26
21	0.778742	NUM_TRUE_POSITIVES	1	2	8	10	12	16	17	19	19	19	19	19	19	19	19	19	19	19	19	19	19	19	19	19	19	19	20	20	20	21	22	22	22	22	23	23	23	23	23	23	23	23	23	23	23	23	24
21	0.771139	NUM_TRUE_POSITIVES	3	4	5	8	9	11	11	11	11	12	12	13	13	13	14	16	18	18	18	18	19	19	19	19	19	20	20	20	20	20	20	20	21	21	21	21	21	21	22	23	23	23	23	23	23	23	23
21	0.817298	NUM_TRUE_POSITIVES	2	2	6	9	12	12	13	13	14	14	14	17	17	18	18	18	18	18	18	18	19	20	20	20	20	20	21	21	21	21	21	21	24	24	24	24	24	25	27	27	27	27	27	28	28	29	30
21	0.789926	NUM_TRUE_POSITIVES	1	3	7	9	10	11	14	15	15	16	16	16	16	17	17	17	17	17	17	17	17	17	18	22	22	23	23	23	23	23	24	24	24	24	24	24	24	25	26	27	27	28	28	28	28	28	28
21	0.789134	NUM_TRUE_POSITIVES	2	6	6	6	9	9	9	10	12	12	12	12	14	14	14	17	17	17	17	17	17	19	19	19	19	19	20	20	21	21	21	21	22	22	22	22	22	22	22	23	23	23	23	24	24	24	24
21	0.780453	NUM_TRUE_POSITIVES	5	7	7	7	7	7	7	9	12	12	12	12	12	12	12	13	14	15	15	16	16	18	18	19	19	19	19	19	20	20	20	20	20	20	20	22	22	22	22	22	22	22	22	23	23	23	23
21	0.76569	NUM_TRUE_POSITIVES	1	2	8	9	11	11	11	11	13	14	14	15	16	16	16	16	16	16	16	16	19	19	19	19	19	20	20	20	20	20	20	20	20	20	20	20	20	20	20	20	20	20	20	20	20	20	21
21	0.783051	NUM_TRUE_POSITIVES	4	5	5	7	7	9	9	9	9	9	11	13	15	15	15	15	16	17	17	17	17	17	17	17	17	20	20	21	21	21	21	22	22	22	22	22	22	22	22	22	22	22	22	23	23	24	24
21	0.797529	NUM_TRUE_POSITIVES	1	5	9	9	10	12	12	14	14	16	16	19	19	19	20	20	21	23	25	25	25	26	26	27	28	28	28	28	28	28	28	28	28	28	28	28	28	28	28	28	28	29	29	29	29	29	29
21	0.793791	NUM_TRUE_POSITIVES	0	3	4	6	6	7	8	9	9	9	9	9	10	10	10	10	12	13	13	13	13	13	13	13	14	16	16	17	19	20	20	20	20	20	20	20	20	20	20	20	20	20	20	21	21	22	23
21	0.788817	NUM_TRUE_POSITIVES	0	0	7	9	11	11	11	14	15	17	17	17	18	18	18	18	18	18	18	18	18	18	19	20	20	20	20	20	20	20	21	21	22	22	22	22	23	23	23	23	23	23	23	23	23	23	23
21	0.776588	NUM_TRUE_POSITIVES	0	2	4	9	12	12	12	12	13	14	16	16	16	16	18	19	19	19	19	19	20	20	20	21	23	23	23	23	23	23	24	24	24	24	24	24	24	25	25	25	25	25	25	25	25	25	25
21	0.810455	NUM_TRUE_POSITIVES	2	7	9	10	11	11	12	12	13	14	14	15	18	18	18	18	18	20	21	21	21	22	23	23	23	23	24	24	24	24	24	24	24	24	26	26	26	26	26	26	27	27	27	27	27	27	27
21	0.724758	NUM_TRUE_POSITIVES	1	3	8	8	11	11	11	11	12	12	12	12	13	13	13	13	13	13	14	14	14	14	14	14	15	15	15	15	16	16	16	17	17	17	17	18	18	18	18	18	18	19	20	20	21	21	22
21	0.819579	NUM_TRUE_POSITIVES	2	3	6	10	10	12	15	15	16	17	18	18	18	19	19	20	21	21	21	21	22	22	22	22	22	23	24	26	26	26	26	27	28	28	28	28	28	28	28	28	28	28	28	28	29	29	29
21	0.775194	NUM_TRUE_POSITIVES	2	7	8	8	10	11	11	11	11	12	12	12	12	12	12	12	13	13	15	15	15	21	21	21	21	21	21	21	21	21	21	21	21	21	21	21	21	21	21	21	22	22	22	22	22	22	22
21	0.811468	NUM_TRUE_POSITIVES	9	9	10	10	12	12	12	14	15	16	17	17	17	17	18	18	19	20	21	21	21	21	24	25	25	25	25	25	25	25	25	25	25	25	25	25	25	27	27	27	27	27	27	28	28	28	28
21	0.807477	NUM_TRUE_POSITIVES	0	3	7	7	8	8	9	12	12	12	12	12	12	12	12	12	12	13	13	13	14	15	16	17	17	17	17	17	17	17	17	17	17	17	17	17	19	19	19	19	19	19	20	21	21	21	21
21	0.77285	NUM_TRUE_POSITIVES	2	2	3	3	4	4	9	9	9	9	9	11	11	11	11	11	11	16	16	17	17	17	18	21	21	21	21	21	21	21	21	21	21	21	21	21	21	21	21	22	23	23	23	23	23	24	24
21	0.797972	NUM_TRUE_POSITIVES	6	7	12	14	14	14	14	14	14	14	14	14	14	16	16	17	18	18	18	18	20	20	20	20	20	21	21	21	21	21	21	21	21	21	21	22	22	22	23	23	23	23	23	24	24	24	25
21	0.774751	NUM_TRUE_POSITIVES	3	5	6	8	8	9	9	10	10	10	10	10	11	12	12	13	14	15	16	17	17	18	18	19	20	20	20	21	21	22	23	23	24	24	24	25	25	25	25	25	25	26	26	26	26	26	26
21	0.78077	NUM_TRUE_POSITIVES	0	7	7	9	10	11	11	12	13	13	13	14	15	15	15	16	16	17	19	19	19	19	19	19	20	20	20	21	22	23	23	23	23	23	23	23	23	24	25	25	25	25	26	26	26	27	27
21	0.769872	NUM_TRUE_POSITIVES	4	4	5	5	5	10	10	10	12	12	12	13	14	15	15	15	15	15	15	15	16	16	16	17	18	18	22	22	22	22	22	23	23	23	24	24	24	24	25	25	25	25	25	25	26	26	26
21	0.796103	NUM_TRUE_POSITIVES	0	7	7	8	9	12	12	12	12	12	13	13	13	13	13	14	15	15	15	15	15	15	16	17	17	17	17	17	17	19	20	20	20	20	20	21	21	21	21	21	22	22	22	24	24	24	24
21	0.781087	NUM_TRUE_POSITIVES	1	4	12	12	12	13	15	15	15	17	19	19	19	19	19	19	19	19	20	20	20	21	21	21	21	22	22	22	23	23	24	26	28	28	28	28	28	28	28	28	28	28	28	28	29	30	30
21	0.790623	NUM_TRUE_POSITIVES	2	4	8	12	12	13	15	15	15	16	17	17	18	18	18	18	18	19	19	19	19	19	20	20	20	20	20	20	20	20	21	21	22	23	23	24	25	25	25	25	25	25	25	25	25	25	25
21	0.793157	NUM_TRUE_POSITIVES	4	4	9	11	11	11	12	13	14	17	17	17	17	18	19	19	19	19	20	20	20	20	20	20	20	20	20	20	22	22	23	23	23	23	23	23	25	25	25	25	25	25	25	25	25	25	25
21	0.7655	NUM_TRUE_POSITIVES	6	7	8	11	12	12	12	13	13	13	13	13	14	14	14	14	14	14	16	17	17	18	18	18	18	20	20	20	20	20	21	21	22	22	23	23	23	23	23	23	23	23	23	23	23	24	25
21	0.801457	NUM_TRUE_POSITIVES	1	6	7	8	8	8	9	9	9	10	11	13	14	15	17	17	18	18	18	18	18	18	19	19	19	19	22	22	22	23	23	24	24	24	24	24	24	24	25	25	25	25	25	25	25	25	25
21	0.787359	NUM_TRUE_POSITIVES	1	6	6	8	9	9	10	10	10	10	10	11	11	12	14	16	16	16	16	17	17	17	17	17	17	17	17	17	17	17	17	17	17	17	20	20	20	20	20	22	24	24	24	24	24	24	24
21	0.805544	NUM_TRUE_POSITIVES	1	5	5	6	6	6	6	7	7	9	9	12	13	15	15	15	18	18	19	19	19	19	19	20	20	20	20	21	21	21	22	22	22	22	22	22	23	23	23	23	23	23	23	23	25	25	25
21	0.790401	NUM_TRUE_POSITIVES	1	7	7	10	10	10	10	11	12	14	15	16	17	17	17	17	19	20	20	20	20	21	21	21	21	22	22	22	22	22	22	22	22	23	23	23	23	23	23	23	23	23	23	23	23	23	23
21	0.78172	NUM_TRUE_POSITIVES	0	0	5	10	11	11	11	11	12	13	13	13	13	13	13	13	13	13	13	14	16	16	16	18	18	18	20	20	20	20	20	20	20	20	20	20	20	21	22	23	23	24	24	24	25	25	27
21	0.801647	NUM_TRUE_POSITIVES	2	6	6	8	8	8	9	9	9	10	10	13	15	15	16	16	16	17	18	19	20	21	21	21	21	23	23	23	23	23	23	23	23	23	23	23	23	23	23	23	23	24	24	24	25	25	26
21	0.756534	NUM_TRUE_POSITIVES	0	8	8	9	10	10	10	11	12	12	15	15	15	15	15	17	20	21	21	21	21	21	21	21	22	22	22	22	22	22	22	22	22	23	23	23	23	23	23	23	23	23	23	23	23	24	25
21	0.807096	NUM_TRUE_POSITIVES	1	2	9	14	14	14	14	14	15	16	16	17	19	19	19	19	19	20	21	21	22	22	22	22	22	22	22	22	24	24	24	24	24	24	24	24	24	24	25	26	26	26	28	28	28	28	28
21	0.755932	NUM_TRUE_POSITIVES	0	1	7	8	9	9	10	10	11	11	12	17	18	19	19	19	19	19	19	19	19	19	20	20	20	20	20	20	21	21	22	22	23	23	23	23	23	23	23	23	23	23	23	23	23	23	23
21	0.785078	NUM_TRUE_POSITIVES	0	5	7	8	8	9	12	13	13	14	15	15	15	15	18	19	19	20	20	20	21	21	22	22	22	22	22	22	23	23	23	23	23	23	23	23	23	23	23	23	25	26	26	26	26	26	26
21	0.771076	NUM_TRUE_POSITIVES	3	7	12	12	13	15	15	17	17	17	18	18	18	19	19	19	19	20	20	20	20	20	21	21	21	22	22	23	23	23	23	25	25	26	26	26	26	27	27	27	27	27	27	27	27	27	27
21	0.70274	NUM_TRUE_POSITIVES	1	5	9	13	14	16	17	17	17	18	18	18	19	19	20	20	20	23	23	23	23	23	23	23	23	23	23	23	23	23	24	27	27	27	27	27	27	27	27	27	27	28	28	28	28	28	28
21	0.787011	NUM_TRUE_POSITIVES	4	6	6	6	6	6	7	8	9	14	16	16	16	16	17	18	18	18	18	18	19	19	20	20	21	21	21	23	23	23	23	23	24	24	25	25	25	25	25	25	26	26	26	26	26	26	26
21	0.813496	NUM_TRUE_POSITIVES	4	9	9	9	10	10	12	12	13	13	13	13	13	13	13	13	13	14	14	14	14	14	15	16	17	18	18	19	21	21	22	23	24	25	25	25	25	25	25	25	26	26	26	26	26	26	27
21	0.77003	NUM_TRUE_POSITIVES	3	7	7	7	7	8	9	10	10	10	10	10	10	11	12	13	13	13	13	14	15	15	15	16	16	16	16	16	16	16	17	18	18	18	18	18	18	18	18	18	19	22	22	22	22	22	22
21	0.806273	NUM_TRUE_POSITIVES	1	3	3	6	6	7	11	12	12	12	14	14	14	15	16	17	17	17	18	18	18	19	19	19	20	20	20	21	21	21	21	21	21	24	24	24	24	24	24	24	26	26	27	28	29	29	29
21	0.809409	NUM_TRUE_POSITIVES	4	4	11	12	12	14	14	14	14	14	14	16	18	19	19	19	19	21	21	21	21	21	21	22	23	23	23	23	23	24	24	24	25	25	25	25	25	25	25	25	25	25	25	28	28	28	28
[truncated: 488 more columns]
