# Supplementary material for: Genome-wide computational identification of functional RNA elements in Trypanosoma brucei
Source: BMC Genomics. 2009 Aug 4;10:355. doi: 10.1186/1471-2164-10-355 (PMC2907701; doi:10.1186/1471-2164-10-355)
Supplement: Additional file 6 — Function prediction using regulatory motifs. This ZIP compressed file should be unpacked before viewing its contents. The results for prediction of each pathway are presented in a separate folder, named after the accession number of that pathway in KEGG database. Each folder contains several files named "validation.N.out", each of which represents the results of a hundred times two-fold cross-validation for that pathway, using N predicted motifs. Each cross-validation is shown in one row; plotting each row against the number of false positives will result in the ROC curve associated with the corresponding cross-validation experiment. The trained network is stored in "total.out", in which motifs are ordered according to their prediction power. L(α|MOTIF): the likelihood of being in pathway α given that the indicated motif is present in the indicated location of an mRNA; L(α|MOTIF): the likelihood of being in pathway α given that the indicated motif is NOT present in the indicated location of an mRNA. [file 1471-2164-10-355-S6.zip › tbr_KEGG_predict/002.tbr00562/validation.022.out]

Current time: Tue Feb 03 11:57:17 2009
This cluster: tbr00562
A 2-fold validation was used.
************************ VALIDATION ***********************
NUM_CLASSIFIERS	AUC	NUM_FALSE_POSITIVES	1	2	3	4	5	6	7	8	9	10	11	12	13	14	15	16	17	18	19	20	21	22	23	24	25	26	27	28	29	30	31	32	33	34	35	36	37	38	39	40	41	42	43	44	45	46	47
22	0.752131	NUM_TRUE_POSITIVES	4	7	7	7	7	8	8	8	9	9	9	9	9	9	10	10	10	10	11	12	12	12	12	12	12	16	16	16	16	16	16	16	16	16	16	16	16	16	16	16	17	18	18	18	18	18	18
22	0.770885	NUM_TRUE_POSITIVES	3	7	9	10	11	11	11	12	12	15	16	17	18	18	18	18	18	18	19	19	19	20	20	20	20	20	21	21	21	21	21	21	22	22	22	22	22	22	22	22	24	24	25	25	26	26	27
22	0.791858	NUM_TRUE_POSITIVES	3	3	5	5	5	5	7	7	11	11	12	12	13	14	16	18	19	19	19	19	19	21	21	21	21	21	21	21	21	22	22	22	23	23	23	23	23	23	23	23	23	23	23	23	23	23	23
22	0.810771	NUM_TRUE_POSITIVES	3	6	8	8	10	10	10	12	14	14	17	18	19	20	21	21	21	21	21	22	22	22	22	22	22	22	23	24	24	24	24	24	25	26	27	27	27	27	27	27	28	28	28	29	29	29	29
22	0.797244	NUM_TRUE_POSITIVES	1	6	7	7	7	8	9	9	10	11	11	11	12	14	14	14	15	18	18	18	19	19	20	20	20	20	20	20	21	21	22	22	22	22	22	22	22	24	25	25	26	26	26	27	27	27	28
22	0.779313	NUM_TRUE_POSITIVES	0	1	8	10	11	13	15	16	16	16	16	16	17	17	17	18	18	18	18	18	19	19	19	19	19	20	20	20	21	21	22	22	22	22	22	22	23	23	23	23	24	24	24	24	24	26	26
22	0.769618	NUM_TRUE_POSITIVES	1	6	6	6	11	13	13	13	14	14	14	14	14	14	15	15	15	15	15	15	15	15	15	18	18	18	18	19	19	19	19	19	21	21	22	22	22	22	22	23	23	23	24	25	25	25	26
22	0.802503	NUM_TRUE_POSITIVES	0	8	9	10	13	13	13	14	14	14	14	15	16	16	18	18	20	21	21	21	21	21	21	21	21	21	21	21	21	21	21	22	22	23	23	23	23	23	23	25	25	25	26	27	27	27	27
22	0.791668	NUM_TRUE_POSITIVES	1	1	5	6	6	6	13	16	16	16	16	16	16	16	16	16	16	16	16	16	17	17	17	17	17	17	19	19	19	19	19	19	20	20	20	21	21	21	21	21	22	23	24	24	24	24	24
22	0.773135	NUM_TRUE_POSITIVES	10	10	10	12	12	13	14	14	14	14	14	14	14	14	14	16	16	16	16	16	17	17	17	17	17	17	17	17	17	19	19	19	19	19	19	19	19	19	19	19	19	19	19	19	19	19	19
22	0.809536	NUM_TRUE_POSITIVES	0	1	5	5	6	6	8	10	12	12	12	12	12	13	13	14	14	14	14	19	21	21	21	21	21	21	23	23	23	23	23	23	23	23	23	24	24	24	24	24	24	25	25	26	26	26	26
22	0.795533	NUM_TRUE_POSITIVES	2	11	11	15	15	15	15	16	16	16	17	18	20	20	20	20	21	21	21	21	21	21	21	21	22	22	22	22	24	24	24	25	25	25	25	25	25	25	26	26	26	27	27	27	27	27	28
22	0.787454	NUM_TRUE_POSITIVES	0	6	9	10	10	11	11	11	12	12	14	14	15	15	15	15	15	15	15	16	16	16	17	17	18	18	19	19	19	19	19	19	19	19	19	19	19	19	19	19	19	19	19	19	19	19	20
22	0.79208	NUM_TRUE_POSITIVES	1	3	3	3	3	4	4	4	5	6	6	6	7	7	8	11	11	11	17	18	18	18	18	18	20	20	20	20	21	21	21	21	21	21	21	21	21	22	22	22	22	22	22	23	24	24	24
22	0.808269	NUM_TRUE_POSITIVES	3	3	5	10	11	11	12	13	13	14	15	15	15	16	16	16	17	17	17	19	20	20	20	20	20	20	20	20	20	20	20	24	24	24	26	26	26	26	26	26	26	27	27	27	27	27	28
22	0.796895	NUM_TRUE_POSITIVES	8	8	8	10	10	11	11	12	12	12	12	12	12	12	12	12	12	18	18	18	20	20	20	21	21	21	21	21	21	22	22	22	22	22	22	22	23	25	25	26	26	26	26	27	27	28	28
22	0.802725	NUM_TRUE_POSITIVES	5	7	8	9	10	10	10	12	13	14	16	16	16	16	18	18	18	18	18	18	19	19	19	19	19	19	19	20	21	21	21	22	23	23	23	24	24	24	24	25	25	25	25	25	25	25	25
22	0.804118	NUM_TRUE_POSITIVES	5	6	6	7	8	8	8	8	9	10	11	11	11	11	11	13	14	14	14	14	15	16	18	19	19	20	21	21	22	22	23	23	23	23	23	24	25	25	26	26	26	26	27	27	27	27	27
22	0.807603	NUM_TRUE_POSITIVES	6	7	7	8	8	9	9	10	10	10	10	11	11	11	11	14	17	18	19	19	19	19	21	22	22	22	22	22	23	23	24	24	24	24	25	25	25	25	25	27	27	27	27	27	27	27	28
22	0.805988	NUM_TRUE_POSITIVES	1	5	5	9	10	11	11	12	12	15	15	15	15	15	16	16	17	17	18	18	19	19	20	20	20	20	22	23	23	23	24	24	24	25	26	26	26	26	26	26	27	27	28	28	28	28	28
22	0.789355	NUM_TRUE_POSITIVES	0	0	4	4	7	8	9	10	10	11	12	12	13	13	13	14	14	14	14	14	14	15	15	17	18	18	20	23	23	24	24	24	24	24	24	24	24	24	24	25	25	25	25	25	25	25	25
22	0.771614	NUM_TRUE_POSITIVES	5	5	10	10	10	10	10	11	12	12	13	13	13	14	15	15	15	15	16	18	18	19	19	19	19	19	19	19	19	19	20	21	22	23	23	23	23	23	23	23	24	24	24	24	24	24	24
22	0.775226	NUM_TRUE_POSITIVES	1	2	6	9	10	11	11	11	12	13	13	13	13	13	14	14	14	14	14	14	14	15	15	15	15	15	15	15	15	15	15	16	16	16	16	17	17	17	17	17	17	17	18	18	18	18	18
22	0.815587	NUM_TRUE_POSITIVES	1	5	9	9	9	9	9	10	10	11	13	13	15	17	19	20	20	20	20	20	20	22	22	22	22	22	22	22	22	22	22	22	22	23	23	23	26	26	26	27	27	29	30	30	30	30	30
22	0.759639	NUM_TRUE_POSITIVES	1	10	12	12	13	14	15	15	15	15	16	16	17	17	17	17	17	18	21	21	21	21	21	21	21	21	21	21	21	21	22	22	22	23	23	23	23	23	23	24	24	24	24	24	25	25	25
22	0.78907	NUM_TRUE_POSITIVES	0	6	8	8	8	9	10	13	13	14	14	14	14	14	14	16	16	18	18	18	18	18	18	18	18	18	18	19	19	19	19	19	19	19	19	19	21	23	23	23	24	24	24	24	24	25	25
22	0.787771	NUM_TRUE_POSITIVES	2	8	9	11	12	12	12	13	13	13	15	17	17	17	17	17	17	17	17	17	17	17	17	17	18	18	19	19	19	19	19	19	20	21	21	21	22	22	22	22	22	22	22	22	22	22	22
22	0.804879	NUM_TRUE_POSITIVES	4	6	8	8	8	9	9	9	10	10	10	13	13	15	16	16	17	17	21	21	21	21	23	23	23	23	23	23	23	23	24	25	25	25	26	26	26	26	26	26	26	27	28	28	28	28	28
22	0.774909	NUM_TRUE_POSITIVES	0	2	3	4	6	6	6	6	6	6	9	9	10	10	13	13	13	13	13	14	14	14	15	15	15	15	15	15	16	16	16	16	16	17	18	20	20	21	21	21	21	21	21	21	21	22	22
22	0.761286	NUM_TRUE_POSITIVES	0	7	9	10	12	12	12	12	12	14	14	14	15	17	17	17	17	18	18	18	18	18	19	19	20	20	20	20	20	21	21	21	21	21	21	21	22	23	23	23	23	23	23	23	23	23	23
22	0.766133	NUM_TRUE_POSITIVES	0	4	8	8	10	10	10	10	10	11	12	12	13	14	14	14	15	15	15	15	16	17	17	17	17	17	17	17	17	17	17	17	17	17	17	17	18	18	18	18	18	18	18	18	18	18	19
22	0.724473	NUM_TRUE_POSITIVES	1	5	10	10	10	10	10	14	15	16	17	18	18	18	18	18	18	18	18	18	20	20	20	20	20	21	21	21	21	23	23	23	23	23	23	23	23	23	23	23	23	23	23	23	24	25	26
22	0.804309	NUM_TRUE_POSITIVES	4	5	9	9	9	10	10	10	11	12	14	14	14	15	16	16	18	21	21	21	22	22	22	22	22	23	24	24	24	24	24	24	24	24	24	24	24	24	25	25	26	26	26	26	26	26	26
22	0.731728	NUM_TRUE_POSITIVES	5	6	9	9	10	10	10	10	11	12	12	12	12	12	12	12	12	12	12	12	12	12	13	13	14	14	14	14	15	15	15	15	16	18	18	18	18	18	18	18	19	19	19	20	22	22	23
22	0.789355	NUM_TRUE_POSITIVES	3	7	7	7	8	8	8	9	9	13	13	13	13	13	15	15	15	15	15	15	16	16	16	16	16	16	17	17	17	17	17	20	20	20	20	20	21	21	21	21	21	21	21	22	22	23	24
22	0.755077	NUM_TRUE_POSITIVES	2	2	6	7	7	9	9	11	11	12	15	17	17	17	17	17	18	18	18	19	19	19	19	19	19	19	19	19	19	19	19	19	19	19	19	19	20	20	20	21	21	21	21	21	22	22	22
22	0.819895	NUM_TRUE_POSITIVES	2	4	10	12	12	12	12	12	13	14	15	16	18	18	22	23	23	23	23	23	23	23	23	25	26	26	26	26	26	26	27	27	28	29	29	29	29	29	29	31	31	31	31	31	31	31	31
22	0.772248	NUM_TRUE_POSITIVES	0	7	7	8	10	10	12	12	12	12	13	13	13	13	13	14	15	17	17	18	19	19	19	19	19	20	20	20	20	20	20	20	21	22	22	22	22	22	22	22	22	22	22	22	23	23	23
22	0.799081	NUM_TRUE_POSITIVES	2	2	5	6	6	6	8	10	10	10	10	11	12	15	16	17	18	20	20	20	20	20	20	20	21	21	21	21	21	21	22	22	22	22	22	22	22	22	22	23	23	23	23	23	23	24	25
22	0.765025	NUM_TRUE_POSITIVES	1	4	9	9	9	9	9	9	10	12	12	12	12	13	14	14	14	14	14	16	16	16	16	16	16	16	16	17	19	19	19	19	19	20	20	20	20	20	20	20	22	22	22	23	25	25	25
22	0.788468	NUM_TRUE_POSITIVES	0	2	9	11	11	12	12	13	13	13	13	13	14	14	14	20	22	22	22	22	22	22	22	22	23	23	23	23	23	23	24	24	25	25	25	25	26	26	26	26	26	26	26	27	27	27	27
22	0.816474	NUM_TRUE_POSITIVES	2	6	6	10	10	10	12	12	12	12	14	14	16	16	19	19	19	19	19	21	22	22	22	22	22	23	23	23	24	26	26	26	26	26	26	27	27	27	27	27	27	27	27	27	27	27	28
22	0.780675	NUM_TRUE_POSITIVES	1	9	9	9	9	9	9	10	10	10	10	11	11	14	14	15	15	15	15	15	17	17	17	18	18	19	19	19	20	20	20	20	20	20	21	21	21	23	23	23	23	24	24	24	24	24	24
22	0.772755	NUM_TRUE_POSITIVES	1	1	8	8	8	10	12	12	12	12	12	14	15	15	15	15	15	15	16	16	17	17	17	19	19	19	20	20	21	21	21	21	21	21	21	22	22	27	27	27	27	27	27	27	27	27	27
22	0.819864	NUM_TRUE_POSITIVES	4	5	11	11	13	15	16	16	16	17	18	18	18	18	18	18	18	18	21	22	24	25	25	25	25	25	25	25	25	25	25	25	26	27	27	27	27	27	27	27	27	27	27	27	27	28	28
22	0.800792	NUM_TRUE_POSITIVES	3	7	7	7	8	8	10	10	10	11	12	16	16	16	16	17	17	17	17	17	17	18	18	18	18	18	18	18	18	18	18	18	19	19	22	22	22	22	22	22	22	22	22	22	22	22	22
22	0.779122	NUM_TRUE_POSITIVES	0	4	4	6	6	8	8	8	8	8	9	9	10	11	11	11	12	12	13	15	16	17	19	19	20	20	20	20	20	20	20	20	20	20	21	23	23	24	24	24	24	24	24	24	25	25	25
22	0.789165	NUM_TRUE_POSITIVES	2	5	5	5	6	7	8	8	9	10	12	12	13	13	13	13	13	13	14	14	16	17	17	17	17	18	19	19	20	20	20	20	21	21	21	21	21	22	22	22	22	22	22	22	22	22	22
22	0.766577	NUM_TRUE_POSITIVES	0	0	4	5	6	6	7	10	10	10	10	13	15	16	16	16	16	17	17	17	17	17	17	18	20	20	20	20	20	20	20	20	20	20	20	20	20	22	22	22	22	22	23	23	23	23	23
22	0.784603	NUM_TRUE_POSITIVES	6	8	8	8	12	12	15	15	15	17	17	18	20	20	20	21	23	25	25	25	25	25	25	25	25	25	25	27	27	27	27	27	27	28	28	28	28	28	28	28	28	28	28	28	28	28	28
22	0.791763	NUM_TRUE_POSITIVES	0	5	6	6	6	6	7	7	8	8	9	10	14	18	19	19	20	20	20	20	20	20	22	22	22	22	22	22	22	22	22	22	22	22	22	22	22	23	23	24	24	24	24	24	24	24	24
22	0.800253	NUM_TRUE_POSITIVES	0	6	7	8	9	9	9	10	11	11	11	12	12	14	15	15	16	16	17	18	18	18	18	18	19	19	20	20	20	20	20	21	21	21	21	23	23	24	24	24	24	24	24	24	24	24	24
22	0.772153	NUM_TRUE_POSITIVES	0	7	8	10	16	16	16	16	16	17	17	17	18	20	20	22	22	22	23	23	24	24	26	26	26	26	26	26	26	26	26	26	26	26	26	26	26	26	26	26	26	26	26	26	26	27	28
22	0.779566	NUM_TRUE_POSITIVES	2	5	6	6	8	8	8	12	12	13	14	14	14	14	14	14	14	15	15	17	17	17	17	17	17	17	17	17	17	18	18	18	18	19	19	19	19	19	19	19	19	19	19	20	20	21	21
22	0.772501	NUM_TRUE_POSITIVES	2	6	9	9	9	10	10	10	14	14	14	14	14	14	14	14	14	15	15	15	16	17	17	19	19	19	19	21	21	21	21	22	22	22	23	26	26	26	26	26	26	26	26	26	26	26	26
22	0.776335	NUM_TRUE_POSITIVES	1	2	8	10	12	16	17	18	18	18	19	19	19	19	19	19	19	19	19	19	19	19	19	19	19	19	19	20	20	20	21	22	22	22	22	23	23	23	23	23	23	23	23	23	23	23	23
22	0.769301	NUM_TRUE_POSITIVES	3	4	5	8	9	11	11	11	11	12	12	12	13	13	14	14	17	18	18	19	19	19	19	19	19	20	20	20	20	20	20	20	21	21	21	21	21	21	22	23	23	23	23	23	23	23	23
22	0.817044	NUM_TRUE_POSITIVES	2	2	6	9	12	12	13	13	14	14	14	17	17	18	18	18	18	18	18	18	19	20	20	20	20	20	21	21	21	21	21	21	24	24	24	24	24	25	27	27	27	27	27	28	28	29	30
22	0.788246	NUM_TRUE_POSITIVES	1	3	7	9	10	11	14	15	15	16	16	16	16	17	17	17	17	17	17	17	17	17	18	19	22	22	23	23	23	23	23	24	24	24	24	24	24	24	26	26	26	27	28	28	28	28	28
22	0.788563	NUM_TRUE_POSITIVES	2	6	6	6	9	9	9	10	12	12	12	12	14	14	14	17	17	17	17	17	17	19	19	19	19	19	20	20	21	21	21	21	22	22	22	22	22	22	22	23	23	23	23	24	24	24	24
22	0.779883	NUM_TRUE_POSITIVES	5	7	7	7	7	7	7	8	12	12	12	12	12	12	12	13	14	14	15	16	16	18	18	19	19	19	19	19	19	20	20	20	20	20	20	22	22	22	22	22	22	22	22	22	23	23	23
22	0.768129	NUM_TRUE_POSITIVES	1	2	8	9	11	11	11	11	13	14	14	15	16	16	16	16	16	16	16	16	19	19	19	19	19	20	20	20	20	20	20	20	20	20	20	20	20	20	20	20	20	21	21	21	21	21	22
22	0.78153	NUM_TRUE_POSITIVES	4	5	5	7	7	9	9	9	9	9	11	13	15	15	15	15	16	17	17	17	17	17	17	17	17	19	20	21	21	21	22	23	23	23	23	23	23	23	23	23	23	23	23	23	24	24	24
22	0.796167	NUM_TRUE_POSITIVES	1	5	9	9	10	13	13	13	14	14	16	16	19	19	19	20	20	21	23	25	25	25	26	26	27	28	28	28	28	28	28	28	28	28	28	28	28	28	28	28	28	28	28	29	29	29	29
22	0.791795	NUM_TRUE_POSITIVES	0	3	4	6	6	7	8	9	9	9	9	9	10	10	10	10	12	13	13	13	13	13	13	13	14	16	16	17	19	20	20	20	20	20	20	20	20	20	20	20	20	20	20	21	21	22	22
22	0.790147	NUM_TRUE_POSITIVES	0	0	7	10	10	11	11	11	11	12	12	13	14	16	17	17	18	18	18	18	18	18	18	18	18	19	20	20	20	20	20	20	20	20	20	20	21	21	21	22	22	22	22	22	22	22	22
22	0.775289	NUM_TRUE_POSITIVES	0	2	4	9	12	12	12	12	13	14	16	16	16	16	18	19	19	19	19	19	19	20	20	20	21	24	24	24	24	24	25	25	25	25	25	25	25	26	26	26	26	26	26	26	26	26	26
22	0.809726	NUM_TRUE_POSITIVES	2	7	9	10	11	11	12	12	13	14	14	15	18	18	18	18	18	19	20	21	21	21	22	22	23	23	23	23	24	24	24	24	24	24	24	24	26	26	26	26	26	27	27	27	27	27	27
22	0.725075	NUM_TRUE_POSITIVES	1	3	8	8	11	11	11	11	12	12	12	12	12	13	13	13	13	13	14	14	14	14	14	14	15	15	15	15	16	16	16	17	17	17	17	18	18	18	18	18	18	19	20	20	21	21	22
22	0.817329	NUM_TRUE_POSITIVES	2	3	6	10	10	12	15	15	16	17	18	18	18	19	19	20	21	21	21	21	22	22	22	22	22	22	23	23	26	26	26	26	27	28	28	28	28	28	28	28	28	28	28	28	28	28	29
22	0.7738	NUM_TRUE_POSITIVES	1	7	8	8	10	11	11	11	11	12	12	12	12	12	12	12	13	14	15	15	16	21	21	21	21	21	21	21	21	21	21	21	21	21	21	21	21	21	21	21	22	22	22	22	22	22	22
22	0.811088	NUM_TRUE_POSITIVES	9	9	9	10	10	12	12	14	15	16	18	18	18	18	19	19	20	20	20	21	21	21	21	24	25	25	25	25	25	25	25	25	25	25	25	25	25	27	27	27	27	27	27	28	28	28	28
22	0.807413	NUM_TRUE_POSITIVES	0	3	7	7	8	8	9	12	12	12	12	12	12	12	12	12	12	13	13	13	14	15	15	17	17	17	17	17	17	17	17	17	17	17	17	17	19	19	19	19	20	20	20	21	21	21	21
22	0.771994	NUM_TRUE_POSITIVES	2	2	3	3	4	4	9	9	9	9	9	11	11	11	11	12	12	16	17	17	17	18	19	21	21	21	21	21	21	21	21	21	21	21	21	21	23	23	23	23	23	23	23	23	23	23	24
22	0.801552	NUM_TRUE_POSITIVES	3	7	13	13	15	15	15	15	16	16	16	16	19	19	19	19	19	19	20	22	22	22	22	22	22	22	24	24	24	24	24	25	25	25	25	25	26	26	27	27	27	28	28	28	29	29	29
22	0.774085	NUM_TRUE_POSITIVES	3	5	6	8	8	9	9	10	10	10	11	11	11	12	12	13	13	14	16	17	17	18	18	19	20	20	20	20	21	21	22	23	24	24	24	25	25	25	25	25	25	26	26	26	26	26	26
22	0.780073	NUM_TRUE_POSITIVES	0	7	7	9	10	11	11	13	13	13	13	14	15	15	15	16	16	16	19	19	19	19	19	19	20	20	20	21	22	23	23	23	23	23	23	23	23	24	25	25	25	25	26	26	26	27	27
22	0.769618	NUM_TRUE_POSITIVES	4	4	5	5	5	10	10	10	13	13	13	14	14	15	15	15	15	15	15	15	16	16	16	17	18	18	22	22	22	22	22	23	23	24	24	24	24	24	24	25	25	25	25	25	25	26	26
22	0.794076	NUM_TRUE_POSITIVES	0	5	7	7	7	8	9	9	12	12	12	12	13	13	13	13	13	14	15	15	15	15	15	15	16	17	17	17	17	17	18	19	20	20	20	20	21	21	21	21	21	22	22	22	24	24	24
22	0.779344	NUM_TRUE_POSITIVES	1	4	12	12	12	13	15	15	16	17	19	19	19	19	19	19	19	19	20	20	20	21	21	21	21	22	22	22	23	23	23	25	27	28	28	28	28	28	28	28	28	28	28	28	28	28	29
22	0.793157	NUM_TRUE_POSITIVES	2	4	8	12	12	13	15	15	15	16	17	17	18	18	18	18	18	19	19	19	19	20	20	20	20	20	20	20	20	20	21	22	23	23	23	23	24	25	25	25	25	25	25	25	25	25	25
22	0.79189	NUM_TRUE_POSITIVES	4	4	9	9	10	11	12	12	13	17	17	17	17	18	19	19	19	19	20	20	20	20	20	20	20	20	20	20	22	22	22	23	23	23	24	24	25	25	25	25	25	25	25	25	25	25	25
22	0.764771	NUM_TRUE_POSITIVES	6	7	8	10	11	12	12	13	13	13	13	13	13	14	15	15	15	16	16	16	17	17	17	18	19	19	19	21	21	21	22	22	22	22	22	23	23	23	24	24	24	24	24	24	24	24	24
22	0.799747	NUM_TRUE_POSITIVES	1	5	7	8	8	8	9	9	9	10	11	13	14	15	16	17	18	18	18	18	18	18	19	19	19	19	22	22	22	23	23	24	24	24	24	24	24	24	25	25	25	25	25	25	25	25	25
22	0.784128	NUM_TRUE_POSITIVES	0	5	6	8	9	9	9	10	10	10	10	10	11	11	12	12	14	16	16	16	16	17	17	17	17	17	17	17	17	17	17	17	17	17	17	17	20	20	20	20	20	22	24	24	24	24	24
22	0.799176	NUM_TRUE_POSITIVES	1	5	5	5	6	6	6	6	6	7	7	7	8	9	10	12	14	14	15	15	18	18	19	19	19	19	19	20	20	20	20	20	21	21	22	22	22	22	22	23	23	23	23	23	23	23	23
22	0.789387	NUM_TRUE_POSITIVES	1	7	7	10	10	10	10	11	12	14	15	16	17	17	17	17	19	19	20	20	20	21	21	21	21	22	22	22	22	22	22	22	22	22	23	23	23	23	23	23	23	23	23	23	23	23	23
22	0.792808	NUM_TRUE_POSITIVES	0	1	7	11	11	11	12	12	12	13	13	13	13	13	13	13	13	13	13	14	16	16	16	16	19	19	19	20	20	20	20	20	20	20	20	20	20	20	20	21	22	23	24	24	24	24	25
22	0.800729	NUM_TRUE_POSITIVES	2	6	6	8	8	8	9	9	9	9	10	13	15	15	16	16	16	18	18	18	19	20	21	21	21	23	23	23	23	23	23	23	23	23	23	23	23	23	23	23	23	24	24	24	25	25	26
22	0.754095	NUM_TRUE_POSITIVES	0	8	8	9	10	10	10	10	12	12	15	15	15	15	15	17	19	21	21	21	21	21	21	21	22	22	22	22	22	22	22	22	22	22	23	23	23	23	23	23	23	23	23	23	23	23	23
22	0.805829	NUM_TRUE_POSITIVES	1	2	9	14	14	14	14	14	15	16	16	17	18	19	19	19	19	20	21	21	22	22	22	22	22	22	22	22	22	24	24	24	24	24	24	24	24	24	24	25	25	26	26	28	28	28	28
22	0.753208	NUM_TRUE_POSITIVES	0	1	7	8	9	9	10	10	11	11	12	17	17	18	19	19	19	19	19	19	19	19	20	20	20	20	20	20	21	21	22	22	23	23	23	23	23	23	23	23	23	23	23	23	23	23	23
22	0.782639	NUM_TRUE_POSITIVES	0	5	8	9	9	10	13	13	13	13	14	15	15	15	15	18	19	20	20	20	20	21	21	22	22	22	22	22	22	23	23	23	23	23	23	23	23	23	23	23	23	25	26	26	26	26	26
22	0.770347	NUM_TRUE_POSITIVES	3	7	12	12	13	15	15	17	17	17	18	18	19	19	19	19	19	20	20	20	20	20	21	21	21	22	22	23	23	23	23	25	25	26	26	27	27	27	27	27	27	27	27	27	27	27	27
22	0.701948	NUM_TRUE_POSITIVES	1	9	9	9	14	15	17	17	17	18	18	18	18	19	20	20	20	20	23	23	23	23	23	23	23	23	23	23	23	23	23	24	27	27	27	27	27	27	27	27	27	28	28	28	28	28	28
22	0.793696	NUM_TRUE_POSITIVES	5	7	7	7	7	7	7	8	10	11	13	15	15	15	18	18	18	18	18	18	19	19	21	21	21	21	21	21	21	21	22	22	23	23	23	23	23	24	24	25	25	26	26	26	26	26	26
22	0.811785	NUM_TRUE_POSITIVES	5	9	9	9	9	10	12	12	13	13	13	13	13	13	13	13	13	13	13	14	14	14	14	15	18	18	18	18	21	21	21	22	23	25	25	25	25	25	25	26	26	26	26	26	27	27	27
22	0.768921	NUM_TRUE_POSITIVES	3	7	7	7	7	8	9	10	10	10	10	10	10	11	13	13	13	13	13	13	13	14	14	15	16	16	16	16	16	16	17	18	18	18	18	18	18	18	18	18	19	22	22	22	22	22	22
22	0.806273	NUM_TRUE_POSITIVES	1	3	3	6	7	9	9	12	12	12	12	14	14	15	16	16	17	17	17	19	19	19	19	20	20	20	21	22	22	22	22	22	22	22	24	25	25	25	25	25	26	27	28	29	29	29	30
22	0.808047	NUM_TRUE_POSITIVES	0	2	11	12	12	14	14	14	14	14	14	16	19	19	19	19	19	21	21	21	21	21	21	21	22	22	23	23	23	23	23	24	24	25	25	25	25	25	25	25	25	25	25	25	28	28	28
[truncated: 488 more columns]
