# Supplementary material for: Genome-wide computational identification of functional RNA elements in Trypanosoma brucei
Source: BMC Genomics. 2009 Aug 4;10:355. doi: 10.1186/1471-2164-10-355 (PMC2907701; doi:10.1186/1471-2164-10-355)
Supplement: Additional file 6 — Function prediction using regulatory motifs. This ZIP compressed file should be unpacked before viewing its contents. The results for prediction of each pathway are presented in a separate folder, named after the accession number of that pathway in KEGG database. Each folder contains several files named "validation.N.out", each of which represents the results of a hundred times two-fold cross-validation for that pathway, using N predicted motifs. Each cross-validation is shown in one row; plotting each row against the number of false positives will result in the ROC curve associated with the corresponding cross-validation experiment. The trained network is stored in "total.out", in which motifs are ordered according to their prediction power. L(α|MOTIF): the likelihood of being in pathway α given that the indicated motif is present in the indicated location of an mRNA; L(α|MOTIF): the likelihood of being in pathway α given that the indicated motif is NOT present in the indicated location of an mRNA. [file 1471-2164-10-355-S6.zip › tbr_KEGG_predict/002.tbr00562/validation.023.out]

Current time: Tue Feb 03 11:57:17 2009
This cluster: tbr00562
A 2-fold validation was used.
************************ VALIDATION ***********************
NUM_CLASSIFIERS	AUC	NUM_FALSE_POSITIVES	1	2	3	4	5	6	7	8	9	10	11	12	13	14	15	16	17	18	19	20	21	22	23	24	25	26	27	28	29	30	31	32	33	34	35	36	37	38	39	40	41	42	43	44	45	46	47
23	0.759607	NUM_TRUE_POSITIVES	6	8	8	8	8	8	8	8	9	9	9	9	9	9	10	10	10	10	11	13	13	13	13	13	14	17	17	17	17	17	17	17	17	17	17	17	17	17	17	17	18	18	19	19	19	19	19
23	0.770252	NUM_TRUE_POSITIVES	3	7	9	10	11	11	11	12	12	15	16	17	18	18	18	18	18	18	18	19	19	19	20	20	20	20	20	20	21	21	21	21	21	21	22	22	22	22	22	22	22	22	24	24	25	25	26
23	0.791098	NUM_TRUE_POSITIVES	3	3	5	5	5	5	7	8	11	11	11	12	12	14	16	18	18	19	19	19	19	19	21	21	21	21	21	21	21	21	22	22	22	22	22	23	23	23	23	23	23	23	23	23	23	24	24
23	0.809631	NUM_TRUE_POSITIVES	3	6	8	8	10	10	10	12	14	14	17	18	19	20	21	21	21	21	21	21	21	22	22	22	22	22	22	22	22	23	23	23	24	24	25	25	26	27	27	27	27	27	27	27	28	28	29
23	0.798606	NUM_TRUE_POSITIVES	1	5	6	7	7	7	8	9	9	11	11	11	12	14	14	14	14	18	18	18	18	19	19	19	20	20	20	20	20	21	21	22	22	22	22	22	22	22	22	22	24	25	25	26	26	26	27
23	0.778204	NUM_TRUE_POSITIVES	0	1	8	10	11	14	15	16	16	16	16	16	16	17	17	18	18	18	18	18	19	19	19	20	21	21	22	22	22	22	22	22	22	22	22	22	22	22	23	23	24	25	25	25	25	26	26
23	0.766007	NUM_TRUE_POSITIVES	1	6	6	6	11	12	13	13	14	14	14	14	14	14	14	15	15	15	15	15	15	15	15	15	15	18	18	18	18	19	19	19	19	19	21	21	21	22	22	22	22	22	23	23	23	23	24
23	0.801837	NUM_TRUE_POSITIVES	0	8	9	10	13	13	13	14	14	14	14	15	16	16	18	18	20	21	21	21	21	21	21	21	21	21	21	21	21	21	21	22	22	23	23	23	23	23	23	25	25	25	26	27	27	27	27
23	0.789197	NUM_TRUE_POSITIVES	1	1	5	6	6	6	13	16	16	16	16	16	16	16	16	16	16	16	16	17	17	17	17	17	17	17	17	19	19	19	19	19	19	20	20	20	21	21	21	21	22	22	23	24	24	24	24
23	0.771012	NUM_TRUE_POSITIVES	10	10	10	12	12	12	13	14	14	14	14	14	14	14	14	14	16	16	16	16	16	17	17	17	17	17	17	17	17	17	17	19	19	19	19	19	19	19	19	19	19	19	19	19	19	19	19
23	0.807508	NUM_TRUE_POSITIVES	0	1	5	5	6	6	8	11	11	12	12	12	12	12	13	13	14	14	14	14	19	21	21	21	21	21	21	21	23	23	23	23	23	23	23	23	24	24	24	24	24	24	25	25	26	26	26
23	0.793759	NUM_TRUE_POSITIVES	2	11	11	15	15	15	15	16	16	16	17	18	20	20	20	20	21	21	21	21	21	21	21	21	22	22	22	22	24	24	24	25	25	25	25	25	25	25	26	26	26	27	27	27	27	27	28
23	0.796008	NUM_TRUE_POSITIVES	2	7	10	10	10	10	11	11	11	11	15	15	17	17	17	17	17	17	18	18	18	19	19	19	20	21	21	21	21	21	21	21	21	23	23	23	23	23	23	23	23	23	23	23	23	23	23
23	0.800729	NUM_TRUE_POSITIVES	1	5	5	5	6	6	6	6	7	8	8	8	8	8	9	11	11	11	11	12	18	19	19	19	19	19	20	22	22	22	22	22	23	23	23	23	23	23	23	23	23	23	23	24	24	24	24
23	0.808459	NUM_TRUE_POSITIVES	3	3	5	10	11	11	12	13	13	14	15	15	15	15	16	16	16	18	18	18	20	20	20	20	20	20	20	20	21	21	21	21	24	24	24	24	25	26	26	26	26	26	26	28	28	28	28
23	0.802028	NUM_TRUE_POSITIVES	8	8	8	10	10	11	11	12	12	12	12	12	12	12	12	12	14	18	18	18	20	20	20	20	21	21	21	21	21	21	22	22	22	22	22	23	23	25	25	25	26	26	26	26	26	26	26
23	0.801742	NUM_TRUE_POSITIVES	5	5	8	9	10	10	10	12	12	13	14	16	16	16	16	18	18	18	18	18	19	19	19	19	19	19	19	20	20	21	21	21	22	23	23	23	23	24	24	24	24	25	25	25	25	25	25
23	0.802566	NUM_TRUE_POSITIVES	4	6	6	7	8	8	8	8	8	9	11	11	11	11	11	11	14	14	14	14	17	17	17	19	19	19	20	21	22	23	23	23	23	23	23	24	25	25	26	26	26	27	27	27	27	27	27
23	0.807033	NUM_TRUE_POSITIVES	6	7	7	7	8	8	9	9	10	10	10	11	11	11	11	14	17	18	19	19	19	19	21	22	22	22	22	22	23	23	24	24	24	24	25	25	25	25	25	27	27	27	27	27	27	27	28
23	0.80415	NUM_TRUE_POSITIVES	1	5	5	9	10	11	11	11	11	12	12	15	15	15	15	15	15	16	16	17	17	18	18	18	19	20	20	20	22	23	23	23	24	24	24	26	26	26	26	26	26	27	27	28	28	28	28
23	0.787486	NUM_TRUE_POSITIVES	0	0	4	4	7	8	9	10	10	11	11	12	12	13	13	13	14	14	14	14	14	14	15	15	16	18	18	20	20	23	23	24	24	24	24	24	24	24	24	24	24	25	25	25	25	25	25
23	0.771899	NUM_TRUE_POSITIVES	0	5	12	13	13	13	13	13	13	13	14	15	15	15	16	16	16	16	18	20	20	20	20	20	20	20	20	20	20	21	21	21	21	22	23	25	25	25	25	25	25	25	25	25	25	25	25
23	0.775131	NUM_TRUE_POSITIVES	1	1	6	9	10	11	11	11	12	12	13	13	13	13	14	14	14	14	14	14	14	15	15	15	15	15	15	15	15	15	15	16	16	16	16	17	17	17	17	17	17	17	17	18	18	18	18
23	0.813274	NUM_TRUE_POSITIVES	1	5	9	9	9	9	9	10	10	10	11	13	15	16	17	19	20	20	20	20	20	20	22	22	22	22	22	22	22	22	22	22	23	23	23	23	23	23	26	26	26	27	27	30	30	30	30
23	0.760114	NUM_TRUE_POSITIVES	1	10	12	12	13	14	15	15	15	15	16	16	17	17	17	17	17	18	21	21	21	21	21	21	21	21	21	21	21	21	22	22	22	23	23	23	23	23	23	24	24	24	24	24	25	25	25
23	0.790591	NUM_TRUE_POSITIVES	0	6	8	8	8	9	10	13	13	14	14	14	14	14	14	16	16	16	18	18	18	18	18	18	18	18	18	19	19	19	19	19	19	19	19	19	21	23	23	24	24	24	24	24	24	25	25
23	0.787169	NUM_TRUE_POSITIVES	2	8	9	11	12	12	12	13	13	13	15	17	17	17	17	17	17	17	17	17	17	17	17	17	17	18	18	19	19	19	19	19	20	21	21	21	21	22	22	22	22	22	22	22	22	22	22
23	0.802059	NUM_TRUE_POSITIVES	5	6	7	8	8	8	9	9	9	10	10	10	10	15	15	16	16	17	21	21	21	21	23	23	23	23	23	23	23	23	23	25	25	25	25	26	26	26	26	26	26	26	26	27	28	28	28
23	0.773832	NUM_TRUE_POSITIVES	0	2	3	4	6	6	6	6	6	6	9	9	10	10	13	13	13	13	13	13	14	14	14	15	15	15	15	15	16	16	16	16	16	17	18	20	20	21	21	21	21	21	21	21	21	21	22
23	0.75872	NUM_TRUE_POSITIVES	0	7	9	10	12	12	12	12	12	14	14	14	15	17	17	17	17	18	18	19	19	19	19	19	20	20	20	20	20	21	21	21	21	21	21	21	21	22	23	23	23	23	23	23	23	23	23
23	0.764328	NUM_TRUE_POSITIVES	0	4	8	8	10	10	10	10	10	11	12	12	12	13	14	14	15	15	15	15	16	17	17	17	17	17	17	17	17	17	17	17	17	17	17	17	17	17	18	18	18	18	18	18	18	18	18
23	0.7246	NUM_TRUE_POSITIVES	1	5	8	10	10	11	11	11	11	12	13	14	15	17	18	18	18	18	18	18	18	18	18	20	20	20	20	21	21	21	23	25	25	25	25	25	25	25	25	25	25	25	25	25	25	26	26
23	0.803295	NUM_TRUE_POSITIVES	4	5	9	9	9	10	10	10	11	12	14	14	14	15	16	16	18	21	21	21	21	22	22	22	22	22	23	24	24	24	24	24	24	24	24	24	24	24	25	25	26	26	26	26	26	26	26
23	0.730049	NUM_TRUE_POSITIVES	5	6	9	9	10	10	10	10	11	12	12	12	12	12	12	12	12	12	12	12	12	12	12	13	14	14	14	14	15	15	15	15	16	18	18	18	18	18	18	18	19	20	20	20	20	21	23
23	0.788753	NUM_TRUE_POSITIVES	3	7	7	7	8	8	8	9	9	13	13	13	13	13	15	15	15	15	15	15	16	16	16	16	16	16	17	17	17	17	17	20	20	20	20	20	21	21	21	21	21	21	21	22	22	23	24
23	0.754158	NUM_TRUE_POSITIVES	2	2	6	7	7	9	9	11	11	12	15	17	17	17	17	17	18	18	18	19	19	19	19	19	19	19	19	19	19	19	19	19	19	19	19	19	20	20	20	21	21	21	21	21	22	22	22
23	0.819198	NUM_TRUE_POSITIVES	2	4	10	12	12	12	12	12	13	14	15	17	18	18	22	23	23	23	23	23	23	23	23	25	26	26	26	26	26	26	27	27	27	28	29	29	29	29	29	31	31	31	31	31	31	31	31
23	0.770664	NUM_TRUE_POSITIVES	0	7	7	7	8	10	10	12	12	12	12	13	13	13	13	13	15	17	18	18	18	19	19	19	19	19	20	20	20	20	20	20	20	21	21	21	21	22	22	22	22	22	22	22	22	23	23
23	0.798955	NUM_TRUE_POSITIVES	2	2	5	6	6	6	10	10	10	10	10	11	12	15	16	17	18	19	20	20	20	20	20	20	21	21	21	21	21	21	22	22	22	22	22	22	22	22	22	23	23	23	23	23	23	24	25
23	0.764169	NUM_TRUE_POSITIVES	1	4	9	9	9	9	9	9	10	12	12	12	12	14	14	14	14	14	14	16	16	16	16	16	16	16	16	17	17	19	19	19	19	20	20	20	20	20	20	20	22	22	22	22	25	25	25
23	0.787866	NUM_TRUE_POSITIVES	0	2	9	11	11	12	12	13	13	13	13	13	14	14	14	14	20	22	22	22	22	22	22	22	22	22	23	23	23	23	23	23	23	24	24	24	24	25	26	26	26	26	26	26	26	27	27
23	0.812767	NUM_TRUE_POSITIVES	1	5	6	10	10	10	12	12	12	12	14	14	16	16	19	19	19	19	19	21	22	22	22	22	22	23	23	23	23	23	23	23	24	26	26	26	26	26	26	27	27	27	27	27	27	27	27
23	0.779566	NUM_TRUE_POSITIVES	1	9	9	9	9	9	9	9	10	10	10	11	11	14	14	15	15	15	15	15	17	17	17	17	18	19	19	19	20	20	20	20	20	20	20	20	21	21	23	23	23	24	24	24	24	24	24
23	0.772279	NUM_TRUE_POSITIVES	1	1	8	8	8	10	10	12	12	12	12	14	15	15	15	15	15	15	16	16	17	17	17	19	19	19	20	20	21	21	21	21	21	21	21	22	22	27	27	27	27	27	27	27	27	27	27
23	0.817519	NUM_TRUE_POSITIVES	0	7	8	9	9	12	14	16	17	17	17	17	17	18	19	19	19	19	19	19	19	21	23	24	24	24	25	25	25	26	26	26	27	27	27	27	27	27	27	27	27	27	27	28	28	28	28
23	0.799461	NUM_TRUE_POSITIVES	3	7	7	7	8	8	10	10	10	11	12	16	16	16	16	17	17	17	17	17	17	18	18	18	18	18	18	18	18	18	18	18	19	19	22	22	22	22	22	22	22	22	22	22	22	22	22
23	0.775416	NUM_TRUE_POSITIVES	0	4	4	4	4	6	8	8	8	8	9	10	10	11	11	11	11	12	12	12	13	16	19	19	19	20	20	20	20	20	20	20	21	21	22	23	23	24	24	25	25	25	25	25	25	26	26
23	0.802503	NUM_TRUE_POSITIVES	2	5	6	6	6	8	9	9	10	12	12	12	13	13	13	13	14	14	15	15	15	17	18	18	18	18	19	19	20	20	21	21	22	22	22	22	23	24	24	24	24	24	24	24	24	24	25
23	0.765943	NUM_TRUE_POSITIVES	0	0	4	5	6	6	7	10	10	10	10	13	15	16	16	16	16	17	17	17	17	17	17	18	20	20	20	20	20	20	20	20	20	20	20	20	20	22	22	22	22	22	23	23	23	23	23
23	0.783558	NUM_TRUE_POSITIVES	6	8	8	8	12	12	15	15	15	17	17	18	20	20	20	21	25	25	25	25	25	25	25	25	25	25	25	25	27	27	27	27	27	27	28	28	28	28	28	28	28	28	28	28	28	28	28
23	0.790306	NUM_TRUE_POSITIVES	0	5	6	6	6	6	7	7	8	8	9	11	14	18	19	19	20	20	20	20	20	20	20	22	22	22	22	22	22	22	22	22	22	22	22	22	22	22	22	22	23	23	24	24	24	24	24
23	0.798701	NUM_TRUE_POSITIVES	0	5	6	8	9	9	10	10	11	11	11	12	12	14	14	15	15	16	17	18	18	18	18	18	18	19	19	19	20	20	20	20	20	20	21	21	21	22	22	22	23	24	24	24	24	24	24
23	0.771139	NUM_TRUE_POSITIVES	0	7	8	10	16	16	16	16	16	17	17	17	18	20	20	21	22	22	23	23	24	24	26	26	26	26	26	26	26	26	26	26	26	26	26	26	26	26	26	26	26	26	26	26	26	26	27
23	0.779313	NUM_TRUE_POSITIVES	2	5	6	6	8	8	8	12	12	13	13	14	14	14	14	14	14	15	15	17	17	17	17	17	17	17	17	17	17	17	18	18	18	19	19	19	19	19	19	19	19	19	19	19	20	20	21
23	0.773135	NUM_TRUE_POSITIVES	2	6	9	9	9	10	10	10	11	12	13	14	14	14	14	14	14	15	15	16	16	17	17	19	19	19	19	20	22	22	22	22	22	22	23	23	26	26	26	26	26	26	26	26	26	26	26
23	0.776303	NUM_TRUE_POSITIVES	1	2	8	10	12	16	17	18	18	18	19	19	19	19	19	19	19	19	19	19	19	19	19	19	20	20	20	21	21	22	22	23	23	23	23	24	24	24	24	24	24	24	24	24	24	24	24
23	0.767432	NUM_TRUE_POSITIVES	3	4	5	8	9	11	11	11	11	12	12	12	13	13	14	14	17	18	18	19	19	19	19	19	19	20	20	20	20	20	20	20	21	21	21	21	21	21	22	23	23	23	23	23	23	23	23
23	0.814922	NUM_TRUE_POSITIVES	2	2	6	9	12	12	13	13	14	14	14	17	17	18	18	18	18	18	18	18	19	20	20	20	20	20	21	21	21	21	21	21	23	24	24	24	24	24	25	27	27	27	27	27	28	28	29
23	0.787803	NUM_TRUE_POSITIVES	1	3	7	9	10	11	14	15	15	16	16	16	16	17	17	17	17	17	17	17	17	17	18	19	22	22	23	23	23	23	23	24	24	24	24	24	24	24	25	26	27	27	28	28	28	28	28
23	0.788278	NUM_TRUE_POSITIVES	2	6	6	6	9	9	9	10	12	12	12	12	14	14	14	17	17	17	17	17	17	19	19	19	19	20	20	20	21	21	21	21	22	22	22	22	22	22	22	23	23	23	23	24	24	24	24
23	0.779217	NUM_TRUE_POSITIVES	1	7	7	7	7	7	7	8	12	12	12	12	12	12	12	13	14	15	15	16	16	18	18	19	19	19	19	19	19	20	20	20	20	20	20	22	22	22	22	22	22	22	22	22	23	23	23
23	0.766957	NUM_TRUE_POSITIVES	1	3	8	9	11	11	11	11	11	14	14	15	16	16	16	16	16	16	16	16	19	19	19	19	19	20	20	20	20	20	20	20	20	20	20	20	20	20	20	20	20	21	21	21	21	21	21
23	0.778552	NUM_TRUE_POSITIVES	4	5	5	5	7	7	9	9	9	9	9	11	13	15	15	15	16	17	17	17	17	17	17	17	17	19	20	21	21	21	22	23	23	23	23	23	23	23	23	23	23	23	23	23	24	24	24
23	0.792935	NUM_TRUE_POSITIVES	1	3	9	9	10	13	13	13	14	14	15	16	16	20	20	20	20	21	21	22	23	23	25	25	26	26	27	27	28	28	28	28	28	28	28	28	28	28	28	28	28	28	28	28	29	29	29
23	0.789609	NUM_TRUE_POSITIVES	0	3	4	6	6	7	8	9	9	9	10	10	10	10	10	10	13	13	13	13	13	13	13	13	13	13	14	15	17	19	19	20	20	20	20	20	20	20	20	20	20	20	20	20	20	20	21
23	0.790591	NUM_TRUE_POSITIVES	0	0	7	10	10	11	11	11	11	12	12	13	14	16	17	17	17	18	18	18	18	18	18	18	18	19	20	20	20	20	20	20	20	20	20	20	21	21	21	22	22	22	22	22	22	22	22
23	0.774909	NUM_TRUE_POSITIVES	0	3	4	9	12	12	12	13	14	14	15	15	15	15	17	19	19	19	19	19	19	19	20	20	20	23	24	24	24	24	24	24	25	25	25	25	25	25	25	25	25	25	25	25	26	26	26
23	0.807762	NUM_TRUE_POSITIVES	2	7	9	10	11	11	12	12	13	14	14	15	18	18	18	18	18	18	19	21	21	21	21	22	22	22	22	22	23	23	23	24	24	24	24	24	24	24	24	24	26	26	26	26	26	27	27
23	0.722889	NUM_TRUE_POSITIVES	1	3	8	8	11	11	11	11	12	12	12	12	12	12	13	13	13	13	14	14	14	14	14	14	14	15	15	15	15	16	16	16	17	17	17	17	18	18	18	18	18	18	19	20	20	21	21
23	0.817013	NUM_TRUE_POSITIVES	2	3	6	10	10	12	15	15	16	17	18	18	19	20	20	21	22	22	22	22	22	22	22	22	22	22	24	24	26	26	26	26	27	28	28	28	28	28	28	28	28	28	28	28	28	28	29
23	0.771899	NUM_TRUE_POSITIVES	0	7	8	8	10	11	11	11	11	12	12	12	12	12	12	12	13	14	15	15	16	21	21	21	21	21	21	21	21	21	21	21	21	21	21	21	21	21	21	21	22	22	22	22	22	22	22
23	0.810169	NUM_TRUE_POSITIVES	9	9	9	10	10	12	12	14	15	16	18	18	18	18	19	19	19	20	20	20	20	21	21	24	24	25	25	25	25	25	25	25	25	25	25	25	25	27	27	27	27	27	27	27	27	28	28
23	0.805639	NUM_TRUE_POSITIVES	0	3	7	7	8	8	9	11	12	12	12	12	12	12	12	12	12	12	12	13	13	13	14	15	15	17	17	17	17	17	17	17	17	17	17	17	17	19	19	19	20	20	20	21	21	21	21
23	0.771646	NUM_TRUE_POSITIVES	2	2	3	3	4	4	9	9	9	9	9	11	11	11	11	13	13	16	18	18	18	19	19	21	21	21	21	21	21	21	21	21	21	21	21	21	23	23	23	23	23	23	23	23	23	23	24
23	0.800253	NUM_TRUE_POSITIVES	2	7	13	13	15	15	15	15	15	16	16	16	19	19	19	19	19	19	19	20	20	21	22	22	22	22	22	22	24	24	24	24	25	25	25	25	25	26	26	26	27	27	27	28	28	28	29
23	0.771868	NUM_TRUE_POSITIVES	3	5	5	6	8	8	9	10	10	10	11	11	11	12	12	13	13	13	14	16	17	18	18	18	19	20	20	20	20	21	21	22	22	23	24	24	24	25	25	25	25	25	25	26	26	26	26
23	0.778964	NUM_TRUE_POSITIVES	0	7	7	9	10	11	11	13	13	13	13	14	15	15	15	16	16	17	19	19	19	19	19	19	20	20	20	21	22	23	23	23	23	23	23	23	23	24	25	25	25	25	26	26	26	27	27
23	0.768858	NUM_TRUE_POSITIVES	4	4	5	5	5	10	10	10	13	13	13	14	14	15	15	15	15	15	15	15	15	16	16	16	17	18	18	22	22	22	22	22	23	23	24	24	24	24	24	24	25	25	25	25	25	25	26
23	0.793791	NUM_TRUE_POSITIVES	0	5	7	7	7	8	9	9	12	12	12	12	13	13	13	13	13	14	15	15	15	15	15	15	16	17	17	17	17	17	18	19	20	20	20	20	21	21	21	21	21	22	22	22	24	24	24
23	0.777475	NUM_TRUE_POSITIVES	1	4	12	12	12	13	15	15	16	17	19	19	19	19	19	19	19	19	20	20	20	21	21	21	21	21	21	22	22	23	23	23	24	27	28	28	28	28	28	28	28	28	28	28	28	28	28
23	0.792492	NUM_TRUE_POSITIVES	2	4	8	12	12	13	15	15	15	16	17	17	18	18	18	18	18	19	19	19	19	20	20	20	20	20	20	20	20	20	21	22	23	23	23	23	24	25	25	25	25	25	25	25	25	25	25
23	0.790623	NUM_TRUE_POSITIVES	4	4	9	9	10	11	12	12	12	16	17	17	17	18	19	19	19	19	19	20	20	20	20	20	20	20	20	20	22	22	22	23	23	23	23	23	23	25	25	25	25	25	25	25	25	25	25
23	0.763567	NUM_TRUE_POSITIVES	6	7	8	10	11	12	12	13	13	13	13	13	13	14	15	15	15	16	16	16	17	17	18	18	19	19	19	21	21	22	22	22	22	22	22	23	23	23	24	24	24	24	24	24	24	24	24
23	0.798163	NUM_TRUE_POSITIVES	1	5	6	7	8	8	8	9	9	9	11	14	14	15	16	17	18	18	18	18	18	19	19	19	19	19	22	22	22	23	24	24	24	24	24	24	24	24	24	25	25	25	25	25	25	25	25
23	0.789894	NUM_TRUE_POSITIVES	1	5	7	9	9	10	10	10	10	11	11	11	12	12	12	14	15	15	16	19	19	19	19	19	19	19	19	19	19	19	19	19	19	19	19	19	20	22	22	22	22	22	22	22	24	26	26
23	0.798638	NUM_TRUE_POSITIVES	1	5	5	5	6	6	6	6	6	6	7	7	7	7	9	12	13	14	15	15	18	18	19	19	19	19	19	20	20	20	20	20	21	21	22	22	22	22	22	22	23	23	23	23	23	23	23
23	0.792048	NUM_TRUE_POSITIVES	1	7	7	10	10	10	10	11	12	14	15	15	17	17	18	18	19	19	20	20	20	20	20	21	21	21	21	22	22	22	22	23	23	23	23	23	23	23	23	23	23	23	23	23	23	23	23
23	0.7917	NUM_TRUE_POSITIVES	0	1	7	11	11	11	12	12	12	13	13	13	13	13	13	13	13	13	13	15	15	16	16	16	16	17	19	20	20	20	20	20	20	20	20	22	22	22	22	22	23	24	24	24	24	25	26
23	0.798859	NUM_TRUE_POSITIVES	2	6	6	8	8	8	8	9	9	9	9	9	10	15	15	16	16	18	18	18	19	20	21	21	21	23	23	23	23	23	23	23	23	23	23	23	23	23	23	23	23	23	24	24	25	25	26
23	0.748424	NUM_TRUE_POSITIVES	0	5	9	11	12	12	14	14	14	16	16	16	16	17	18	18	18	18	18	18	19	20	20	22	22	22	22	22	22	23	23	23	23	23	23	23	23	23	23	23	24	24	24	24	24	24	24
23	0.805449	NUM_TRUE_POSITIVES	1	2	9	14	14	14	14	14	15	16	16	17	18	19	19	19	19	20	21	21	22	22	22	22	22	22	22	22	22	24	24	24	24	24	24	24	24	24	24	24	25	25	26	26	28	28	28
23	0.774877	NUM_TRUE_POSITIVES	0	1	8	9	9	10	12	12	12	14	14	15	17	17	18	19	19	19	19	19	19	19	19	20	20	20	20	20	21	21	22	22	22	22	22	23	23	23	23	23	23	23	23	23	23	23	23
23	0.782417	NUM_TRUE_POSITIVES	0	5	8	9	9	10	13	13	13	13	14	15	15	15	15	19	19	20	20	20	20	21	21	22	22	22	22	22	22	23	23	23	23	23	23	23	23	23	23	23	23	23	24	25	26	26	26
23	0.767844	NUM_TRUE_POSITIVES	1	7	12	12	13	14	15	15	16	17	18	18	19	19	19	19	19	19	19	20	20	21	21	21	21	22	22	23	23	23	24	25	25	25	25	26	26	27	27	27	27	27	27	27	27	27	27
23	0.702867	NUM_TRUE_POSITIVES	1	9	9	9	14	15	17	17	17	18	18	18	18	19	20	20	20	20	23	23	23	23	23	23	23	23	23	23	23	23	23	23	25	27	27	27	27	27	27	27	27	27	28	28	28	28	28
23	0.793315	NUM_TRUE_POSITIVES	5	7	7	7	7	7	7	8	10	11	13	15	15	15	16	17	18	18	18	18	18	18	19	20	21	21	21	21	21	21	21	23	23	23	23	23	23	23	23	25	25	26	26	26	26	26	26
23	0.809853	NUM_TRUE_POSITIVES	5	9	9	9	9	10	11	12	13	13	13	13	13	13	13	13	13	13	13	14	14	14	15	16	18	18	18	18	21	21	21	22	22	23	25	25	25	25	25	25	26	26	26	26	26	27	27
23	0.767686	NUM_TRUE_POSITIVES	3	7	7	7	7	8	9	9	10	10	10	10	10	11	13	13	13	13	13	13	13	14	14	15	16	16	16	16	16	16	17	18	18	18	18	18	18	18	18	18	19	22	22	22	22	22	22
23	0.805006	NUM_TRUE_POSITIVES	1	3	3	6	7	9	9	12	12	12	12	14	14	15	16	16	17	17	17	19	19	19	19	20	20	20	21	22	22	22	22	22	22	22	24	25	25	25	25	25	25	26	27	28	29	29	30
23	0.807477	NUM_TRUE_POSITIVES	0	2	11	12	12	14	14	14	14	14	14	15	17	19	19	19	19	21	21	21	21	21	21	21	22	22	22	22	23	23	23	24	24	25	25	25	25	25	25	25	25	25	25	25	25	28	28
[truncated: 488 more columns]
