# Supplementary material for: Genome-wide computational identification of functional RNA elements in Trypanosoma brucei
Source: BMC Genomics. 2009 Aug 4;10:355. doi: 10.1186/1471-2164-10-355 (PMC2907701; doi:10.1186/1471-2164-10-355)
Supplement: Additional file 6 — Function prediction using regulatory motifs. This ZIP compressed file should be unpacked before viewing its contents. The results for prediction of each pathway are presented in a separate folder, named after the accession number of that pathway in KEGG database. Each folder contains several files named "validation.N.out", each of which represents the results of a hundred times two-fold cross-validation for that pathway, using N predicted motifs. Each cross-validation is shown in one row; plotting each row against the number of false positives will result in the ROC curve associated with the corresponding cross-validation experiment. The trained network is stored in "total.out", in which motifs are ordered according to their prediction power. L(α|MOTIF): the likelihood of being in pathway α given that the indicated motif is present in the indicated location of an mRNA; L(α|MOTIF): the likelihood of being in pathway α given that the indicated motif is NOT present in the indicated location of an mRNA. [file 1471-2164-10-355-S6.zip › tbr_KEGG_predict/002.tbr00562/validation.024.out]

Current time: Tue Feb 03 11:57:17 2009
This cluster: tbr00562
A 2-fold validation was used.
************************ VALIDATION ***********************
NUM_CLASSIFIERS	AUC	NUM_FALSE_POSITIVES	1	2	3	4	5	6	7	8	9	10	11	12	13	14	15	16	17	18	19	20	21	22	23	24	25	26	27	28	29	30	31	32	33	34	35	36	37	38	39	40	41	42	43	44	45	46	47
24	0.753081	NUM_TRUE_POSITIVES	7	8	8	8	8	8	8	8	9	9	9	9	9	9	10	10	10	10	13	14	14	14	14	14	14	14	17	17	17	17	17	17	17	17	17	17	17	17	17	17	17	17	17	17	17	18	19
24	0.769396	NUM_TRUE_POSITIVES	3	7	9	10	11	11	11	12	12	15	16	17	18	18	18	18	18	18	18	19	19	19	20	20	20	20	20	20	21	21	21	21	21	21	22	22	22	22	22	22	22	22	24	24	25	25	26
24	0.789355	NUM_TRUE_POSITIVES	3	3	5	5	5	5	7	8	11	11	11	12	12	14	16	18	18	19	19	19	19	19	19	21	21	21	21	21	21	21	21	22	22	22	22	22	23	23	23	23	23	23	23	23	23	23	23
24	0.807635	NUM_TRUE_POSITIVES	4	7	8	8	8	11	11	12	13	14	18	18	19	21	21	21	21	21	21	21	21	21	22	22	22	22	22	23	23	23	23	23	23	24	24	24	25	25	25	25	25	25	26	27	28	28	28
24	0.797561	NUM_TRUE_POSITIVES	1	5	6	7	7	7	8	9	9	11	11	11	12	14	14	14	14	18	18	18	18	19	19	19	20	20	20	20	20	21	21	22	22	22	22	22	22	22	22	22	23	25	25	26	26	26	27
24	0.775986	NUM_TRUE_POSITIVES	0	1	8	11	12	14	15	16	16	16	16	16	17	17	17	18	18	18	18	18	19	19	19	20	21	21	22	22	22	22	22	22	22	22	22	22	22	22	22	23	23	24	25	25	25	25	26
24	0.764613	NUM_TRUE_POSITIVES	1	6	7	7	11	12	13	13	14	14	14	14	14	14	14	14	15	15	15	15	15	15	15	15	15	15	16	18	18	18	19	19	19	19	19	21	21	21	23	23	23	23	23	23	24	24	24
24	0.801077	NUM_TRUE_POSITIVES	0	8	9	10	13	13	13	14	14	14	14	15	15	16	16	18	18	20	21	21	21	21	21	21	21	21	21	21	21	21	21	22	22	23	23	23	23	23	23	25	25	25	26	27	27	27	27
24	0.788151	NUM_TRUE_POSITIVES	1	1	5	6	6	6	13	16	16	16	16	16	16	16	16	16	16	16	16	16	17	17	17	17	17	17	17	17	17	17	19	19	19	19	20	20	21	21	21	21	22	22	23	24	24	24	24
24	0.770284	NUM_TRUE_POSITIVES	10	10	10	12	12	12	13	14	14	14	14	14	14	14	14	14	16	16	16	16	16	17	17	17	17	17	17	17	17	17	17	19	19	19	19	19	19	19	19	19	19	19	19	19	19	19	19
24	0.806178	NUM_TRUE_POSITIVES	0	1	5	5	6	6	8	11	11	12	12	12	12	13	13	13	14	14	14	14	19	20	21	21	21	21	21	21	23	23	23	24	24	24	24	24	24	25	25	25	25	25	25	25	26	26	26
24	0.791636	NUM_TRUE_POSITIVES	2	11	11	11	15	15	15	15	15	15	16	16	17	18	20	20	20	20	20	21	21	21	21	21	21	21	21	22	22	22	24	24	24	25	25	25	25	25	25	26	26	26	27	27	27	27	27
24	0.794107	NUM_TRUE_POSITIVES	2	7	10	10	10	11	11	11	11	12	15	15	16	16	16	16	17	17	17	18	18	18	19	19	20	20	20	21	21	21	21	21	21	21	23	23	23	23	23	23	23	23	23	23	23	23	23
24	0.798638	NUM_TRUE_POSITIVES	1	5	5	5	5	6	6	6	6	7	8	8	8	8	8	11	11	11	11	11	11	12	18	19	19	19	19	19	20	22	22	22	22	22	22	23	23	23	23	23	23	23	23	23	23	24	24
24	0.80659	NUM_TRUE_POSITIVES	3	3	5	10	11	11	11	13	13	14	15	15	15	15	16	16	16	16	18	18	18	18	20	20	20	20	20	20	20	20	21	21	21	21	24	24	24	25	26	26	26	26	26	27	28	28	28
24	0.800032	NUM_TRUE_POSITIVES	8	8	8	10	10	11	11	11	11	11	12	12	12	12	12	12	12	14	16	18	18	20	20	20	20	21	21	21	21	21	22	22	22	22	22	22	23	23	25	25	26	26	26	26	26	26	26
24	0.801616	NUM_TRUE_POSITIVES	5	5	8	9	10	10	10	11	12	13	14	16	16	16	16	18	18	18	18	18	19	19	19	19	19	19	20	20	20	21	21	21	23	23	23	23	23	24	24	24	24	24	25	25	25	25	25
24	0.802059	NUM_TRUE_POSITIVES	4	6	6	7	8	8	8	8	9	9	11	11	11	11	11	11	14	14	14	14	17	17	17	19	19	19	20	21	22	23	23	23	23	23	23	24	25	25	26	26	26	27	27	27	27	27	27
24	0.805798	NUM_TRUE_POSITIVES	6	7	7	7	8	8	9	9	10	10	10	11	11	11	11	14	17	19	19	19	19	19	21	21	22	22	22	22	23	23	23	24	24	24	24	24	25	25	25	25	25	25	27	27	27	27	27
24	0.805132	NUM_TRUE_POSITIVES	1	5	5	9	10	11	11	11	11	12	12	13	15	15	15	15	15	16	16	17	17	18	18	18	19	20	20	20	22	23	23	23	25	25	25	25	27	27	27	27	27	27	28	28	28	28	28
24	0.785617	NUM_TRUE_POSITIVES	0	0	4	4	7	8	9	10	10	11	11	12	12	13	13	13	14	14	14	14	14	14	15	15	16	18	18	20	20	23	23	24	24	24	24	24	24	24	24	24	24	25	25	25	25	25	25
24	0.769618	NUM_TRUE_POSITIVES	1	5	12	13	13	13	13	13	13	13	14	15	15	15	16	16	16	16	16	18	20	20	20	20	20	20	20	20	20	21	21	22	23	25	25	25	25	25	25	25	25	25	25	25	25	25	25
24	0.776335	NUM_TRUE_POSITIVES	1	1	6	9	10	11	11	11	12	12	13	13	13	13	14	14	14	14	14	14	14	15	15	15	15	15	15	15	15	15	15	16	16	16	16	16	16	16	16	16	17	17	17	17	17	18	18
24	0.814161	NUM_TRUE_POSITIVES	1	5	9	9	9	9	9	10	10	10	11	13	15	16	17	19	20	20	20	20	20	21	22	22	22	22	22	22	22	22	22	22	23	23	23	23	23	23	26	26	26	26	27	27	30	30	30
24	0.758752	NUM_TRUE_POSITIVES	1	10	12	12	13	14	15	15	15	15	16	16	17	17	17	17	17	19	21	21	21	21	21	21	21	21	21	21	21	21	21	21	22	22	23	23	23	23	23	24	24	24	24	24	25	25	25
24	0.79189	NUM_TRUE_POSITIVES	0	6	8	8	8	9	10	13	13	14	14	14	14	14	14	16	16	16	16	16	18	18	18	18	18	18	18	19	19	19	19	19	19	20	20	20	21	21	21	22	24	24	24	24	25	25	26
24	0.796578	NUM_TRUE_POSITIVES	2	9	9	10	10	12	13	13	13	14	14	18	20	20	20	21	21	21	22	22	22	23	23	23	23	23	23	23	23	23	23	23	23	26	26	26	26	27	27	27	27	27	27	27	27	27	27
24	0.801267	NUM_TRUE_POSITIVES	5	6	7	8	8	8	9	9	9	10	10	10	10	16	16	16	16	17	21	21	21	21	21	21	21	21	23	23	23	23	23	25	25	26	26	27	27	27	27	27	27	27	27	27	27	27	28
24	0.779503	NUM_TRUE_POSITIVES	0	4	5	7	8	8	8	8	8	8	11	11	11	11	14	15	15	15	15	15	16	16	16	16	17	17	17	17	17	17	17	17	17	17	18	19	19	20	21	21	21	21	21	21	21	21	21
24	0.760969	NUM_TRUE_POSITIVES	0	7	9	10	12	12	12	12	12	14	14	14	15	16	17	17	17	17	18	18	19	19	19	19	19	20	20	21	21	21	22	22	22	22	22	22	22	22	23	24	24	24	24	24	24	24	24
24	0.76249	NUM_TRUE_POSITIVES	0	4	8	8	10	10	10	10	10	11	12	12	12	13	14	14	15	15	15	15	15	15	17	17	17	17	17	17	17	17	17	17	17	17	17	17	17	18	18	18	18	18	18	18	18	18	18
24	0.723935	NUM_TRUE_POSITIVES	1	5	8	10	10	11	11	11	11	11	13	14	15	17	17	18	18	18	18	18	18	18	18	20	20	20	20	21	21	21	23	25	25	25	25	25	25	25	25	25	25	25	25	25	25	26	26
24	0.802915	NUM_TRUE_POSITIVES	4	5	7	9	9	10	10	10	11	12	14	14	14	15	16	16	16	21	21	21	21	22	22	22	22	22	23	24	24	24	24	24	24	24	24	24	24	24	25	25	26	26	26	26	26	26	26
24	0.727546	NUM_TRUE_POSITIVES	2	6	9	9	10	10	10	10	11	12	12	12	12	12	12	12	12	12	12	12	12	12	12	12	14	14	14	14	15	15	15	15	15	17	18	18	18	18	18	19	19	20	20	20	20	20	21
24	0.786409	NUM_TRUE_POSITIVES	3	7	7	7	8	9	9	9	9	13	13	13	13	13	15	15	15	15	15	15	15	15	16	16	16	16	16	17	17	17	17	17	17	20	20	20	20	20	20	21	21	21	21	21	22	22	23
24	0.75156	NUM_TRUE_POSITIVES	0	2	4	5	7	7	10	12	12	12	12	13	13	14	15	15	15	15	16	16	17	18	18	18	19	19	19	19	19	19	19	19	19	19	19	19	19	19	19	20	20	21	21	21	22	22	22
24	0.817741	NUM_TRUE_POSITIVES	2	4	10	12	12	12	12	12	13	14	15	16	18	18	18	22	23	23	23	23	23	23	23	23	23	25	26	26	26	26	26	26	27	27	29	29	29	29	29	29	30	31	31	31	31	31	31
24	0.768319	NUM_TRUE_POSITIVES	0	2	7	7	8	10	10	12	12	12	12	13	13	13	13	13	15	17	18	18	18	19	19	19	19	19	20	20	20	20	20	20	20	21	21	21	21	21	22	22	22	22	22	22	22	22	22
24	0.797592	NUM_TRUE_POSITIVES	2	2	5	6	6	6	8	10	10	10	10	11	12	15	17	19	19	20	20	20	20	20	20	20	21	21	21	21	22	22	22	22	22	22	22	22	22	22	22	22	23	23	23	23	23	24	25
24	0.763662	NUM_TRUE_POSITIVES	1	4	9	9	9	9	9	9	10	12	12	12	12	13	14	14	14	14	14	16	16	16	16	16	16	16	16	17	17	19	19	19	19	20	20	20	20	20	20	20	22	22	22	22	25	25	25
24	0.787391	NUM_TRUE_POSITIVES	0	2	9	11	11	12	12	13	13	13	13	13	14	14	14	14	20	22	22	22	22	22	22	22	22	22	23	23	23	23	23	23	23	24	24	24	24	25	26	26	26	26	26	26	26	27	27
24	0.814668	NUM_TRUE_POSITIVES	1	5	6	10	10	10	12	12	12	12	14	14	14	16	16	17	19	19	19	19	19	21	22	22	22	22	22	22	22	23	23	23	23	23	23	23	23	23	26	26	26	26	26	27	27	27	27
24	0.77833	NUM_TRUE_POSITIVES	1	9	9	9	9	9	9	9	10	10	10	10	11	11	13	15	15	15	15	15	15	17	17	18	18	19	19	19	19	20	20	20	20	20	20	20	21	21	23	23	23	23	24	24	24	24	24
24	0.771994	NUM_TRUE_POSITIVES	1	1	7	8	8	11	11	12	12	12	12	12	14	15	15	15	15	15	15	16	17	17	17	19	19	19	20	20	21	21	21	21	21	21	21	22	22	22	27	27	27	27	27	27	27	27	27
24	0.816569	NUM_TRUE_POSITIVES	0	7	8	9	9	12	14	16	17	17	17	17	18	18	19	19	19	19	19	19	19	21	23	23	24	24	25	25	25	25	25	26	26	27	27	27	27	27	27	27	27	27	27	27	27	28	28
24	0.798796	NUM_TRUE_POSITIVES	2	6	7	7	8	8	10	10	10	11	12	16	16	16	16	16	17	17	17	17	17	18	18	18	18	18	18	18	18	18	18	18	19	19	22	22	22	22	22	22	22	22	22	22	22	22	22
24	0.771551	NUM_TRUE_POSITIVES	0	4	4	4	4	6	8	8	8	8	8	9	9	9	11	11	11	11	11	12	12	12	13	16	19	19	20	20	20	20	20	20	20	21	22	23	23	24	24	25	25	25	25	25	25	25	26
24	0.802186	NUM_TRUE_POSITIVES	2	5	6	6	6	8	9	9	10	12	12	12	13	13	13	13	14	14	15	15	15	17	18	18	18	18	19	19	19	20	21	21	21	22	22	22	23	24	24	24	24	24	24	24	24	25	25
24	0.765373	NUM_TRUE_POSITIVES	0	0	4	5	7	7	7	10	10	10	10	11	13	14	14	16	16	16	16	16	17	17	17	17	18	18	20	20	20	20	20	20	20	20	20	20	20	20	20	20	20	20	22	23	23	23	23
24	0.781942	NUM_TRUE_POSITIVES	6	9	9	9	12	12	15	15	15	17	18	19	20	20	20	21	24	25	25	25	25	25	25	25	25	25	25	25	27	27	27	27	27	27	28	28	28	28	28	28	28	28	28	28	28	28	28
24	0.790211	NUM_TRUE_POSITIVES	0	5	6	6	6	6	7	7	8	8	9	10	14	18	19	19	20	20	20	20	20	20	20	22	22	22	22	22	22	22	22	22	22	22	22	22	22	22	22	22	23	23	24	24	24	24	24
24	0.798384	NUM_TRUE_POSITIVES	0	5	6	8	9	10	10	10	11	12	12	12	12	14	14	15	15	16	17	18	18	18	18	18	18	18	19	19	20	20	20	20	20	20	20	21	21	22	22	22	22	23	24	24	24	24	24
24	0.769175	NUM_TRUE_POSITIVES	0	7	7	10	13	13	15	16	16	16	16	17	17	17	18	20	20	22	22	23	24	24	26	26	26	26	26	26	26	26	26	26	26	26	26	26	26	26	26	26	26	26	26	26	26	26	26
24	0.779059	NUM_TRUE_POSITIVES	2	5	6	6	8	8	8	12	12	12	13	13	14	14	14	14	14	14	15	15	17	17	17	17	17	17	17	17	17	17	17	18	18	19	19	19	19	19	19	19	19	19	19	19	19	20	20
24	0.770157	NUM_TRUE_POSITIVES	2	6	9	9	9	10	10	10	11	12	13	14	14	14	14	14	14	14	15	15	15	16	17	17	18	19	19	19	20	21	22	22	22	22	22	22	23	23	23	23	23	26	26	26	26	26	26
24	0.775574	NUM_TRUE_POSITIVES	1	2	8	8	10	12	15	16	17	18	18	19	19	19	19	19	19	19	19	19	19	19	19	19	20	20	20	21	21	22	22	23	23	23	23	24	24	24	24	24	24	24	24	24	24	24	24
24	0.768256	NUM_TRUE_POSITIVES	3	4	5	8	9	11	11	11	11	12	12	12	13	13	14	14	17	18	19	19	19	19	19	19	19	19	20	20	20	20	20	20	20	21	21	21	21	21	21	22	23	23	23	23	23	23	23
24	0.814478	NUM_TRUE_POSITIVES	2	2	6	9	12	12	13	13	14	14	14	17	17	18	18	18	18	18	18	18	19	20	20	20	20	20	21	21	21	21	21	21	21	23	24	24	24	24	24	25	27	27	27	27	28	28	29
24	0.78831	NUM_TRUE_POSITIVES	1	3	7	9	10	11	14	15	15	15	16	16	16	17	17	17	17	17	17	17	17	17	18	19	22	22	23	23	23	23	23	24	24	24	24	24	25	25	25	25	26	27	27	27	28	28	28
24	0.777158	NUM_TRUE_POSITIVES	0	6	6	6	6	9	9	10	10	11	11	12	12	12	12	14	14	14	17	17	17	17	17	17	17	19	19	19	19	20	20	20	20	20	20	21	21	21	21	21	21	21	23	23	23	23	23
24	0.780706	NUM_TRUE_POSITIVES	1	7	7	7	7	7	7	9	11	12	12	12	12	12	12	12	13	14	14	16	17	18	19	19	19	19	19	19	19	19	20	20	20	20	20	23	23	23	23	23	23	23	23	23	23	23	23
24	0.76664	NUM_TRUE_POSITIVES	1	3	3	8	11	11	11	11	11	14	14	15	16	16	16	16	16	16	16	16	19	19	19	19	19	20	20	20	20	20	20	20	20	20	20	20	20	20	20	20	20	20	21	21	21	21	21
24	0.776968	NUM_TRUE_POSITIVES	2	3	5	5	7	7	9	9	9	9	9	11	13	15	15	15	16	16	17	17	17	17	17	17	17	19	20	21	21	21	22	23	23	23	23	23	23	23	23	23	23	23	23	24	24	24	24
24	0.791668	NUM_TRUE_POSITIVES	1	3	9	9	9	10	13	13	13	14	15	16	16	20	20	20	20	21	21	22	23	23	25	25	25	26	26	27	27	28	28	28	28	28	28	28	28	28	28	28	28	28	28	28	28	29	29
24	0.785649	NUM_TRUE_POSITIVES	0	3	4	6	6	7	8	9	9	9	10	10	10	10	10	10	13	13	13	13	13	13	13	13	13	13	13	14	14	15	17	17	19	19	20	20	20	20	20	20	20	20	20	20	20	20	20
24	0.788278	NUM_TRUE_POSITIVES	0	0	7	10	11	11	11	11	11	11	12	13	15	16	17	18	18	18	18	18	18	18	18	18	18	19	20	20	20	20	20	20	20	20	20	20	21	21	21	21	22	22	22	22	22	22	22
24	0.769967	NUM_TRUE_POSITIVES	1	3	4	12	12	12	13	14	15	15	16	16	17	17	17	19	20	20	20	20	20	20	20	21	21	21	21	23	24	24	24	24	24	24	24	24	25	25	26	26	26	26	26	26	26	26	26
24	0.805798	NUM_TRUE_POSITIVES	2	7	9	10	11	11	12	12	12	13	14	14	15	18	18	18	18	18	18	19	20	21	21	21	22	22	22	23	23	23	23	23	23	24	24	24	24	24	24	24	24	24	26	26	26	26	27
24	0.722477	NUM_TRUE_POSITIVES	1	3	3	8	11	11	11	11	12	12	12	12	12	12	13	13	13	13	14	14	14	14	14	14	14	15	15	15	15	16	16	16	16	16	16	17	17	18	18	18	18	19	19	20	20	21	21
24	0.81508	NUM_TRUE_POSITIVES	2	4	6	10	10	12	15	15	16	17	17	18	18	19	19	20	20	21	22	22	22	22	22	22	22	22	22	22	22	22	24	24	26	26	26	27	28	28	28	28	28	28	28	28	28	28	28
24	0.758593	NUM_TRUE_POSITIVES	0	6	7	7	8	10	11	11	11	11	12	12	12	12	12	12	13	13	13	15	15	15	16	19	22	22	22	22	22	22	22	22	22	22	22	22	22	22	22	22	22	22	22	22	22	22	22
24	0.808934	NUM_TRUE_POSITIVES	9	10	10	10	10	12	12	14	15	15	16	18	18	18	19	19	19	19	20	20	20	20	21	24	24	25	25	25	25	25	25	25	25	25	25	25	25	27	27	27	27	27	27	27	28	28	28
24	0.805259	NUM_TRUE_POSITIVES	0	3	7	7	8	8	9	11	12	12	12	12	12	12	12	12	12	12	12	13	13	13	14	15	15	17	17	17	17	17	17	17	17	17	17	17	17	19	19	19	20	20	20	21	21	21	21
24	0.771234	NUM_TRUE_POSITIVES	2	2	3	3	3	4	4	9	9	9	9	9	11	11	11	13	13	16	18	18	18	19	19	21	21	21	21	21	21	21	21	21	21	21	21	21	21	23	23	23	23	23	23	23	23	23	24
24	0.797782	NUM_TRUE_POSITIVES	2	6	14	14	15	15	15	15	15	16	16	16	17	18	18	19	19	19	19	20	20	21	22	22	22	22	22	24	24	24	24	24	24	25	25	25	25	25	25	26	26	26	26	27	27	28	28
24	0.769777	NUM_TRUE_POSITIVES	2	5	5	6	6	8	9	10	10	11	11	11	11	12	13	13	13	14	14	15	16	17	18	18	18	19	20	20	20	20	21	22	22	24	24	24	24	24	24	25	25	25	25	26	26	26	26
24	0.778045	NUM_TRUE_POSITIVES	0	8	8	9	10	11	11	13	13	13	13	14	15	15	15	16	16	17	19	19	19	19	19	19	20	20	20	21	22	23	23	23	23	23	23	23	23	24	25	25	25	25	25	26	26	27	27
24	0.766894	NUM_TRUE_POSITIVES	4	4	5	5	5	10	10	10	13	13	13	14	14	15	15	15	15	15	15	15	15	15	16	16	16	17	18	18	20	22	22	22	22	22	23	23	23	24	24	24	25	25	25	25	25	25	25
24	0.792365	NUM_TRUE_POSITIVES	0	5	7	7	8	8	9	9	12	12	12	12	13	13	13	13	13	14	15	15	15	15	15	16	16	16	16	17	18	18	18	19	20	20	20	20	20	21	21	21	21	21	21	22	23	24	24
24	0.778647	NUM_TRUE_POSITIVES	1	5	13	13	13	14	15	15	16	17	18	19	20	20	20	20	20	20	20	20	20	21	21	21	21	21	22	22	22	22	22	23	23	23	24	27	28	28	28	28	28	28	28	28	28	28	28
24	0.790781	NUM_TRUE_POSITIVES	2	4	8	12	12	13	15	15	15	16	17	17	18	18	18	18	18	19	19	19	19	20	20	20	20	20	20	20	20	20	21	22	23	23	23	23	24	25	25	25	25	25	25	25	25	25	25
24	0.788912	NUM_TRUE_POSITIVES	4	4	9	9	10	11	12	12	12	12	16	17	17	17	18	19	19	19	19	20	20	20	20	20	20	20	20	20	22	22	22	22	23	23	23	23	23	25	25	25	25	25	25	25	25	25	25
24	0.762997	NUM_TRUE_POSITIVES	6	7	8	10	11	12	12	13	13	13	13	13	13	14	15	15	15	16	16	16	17	17	18	18	19	19	19	21	21	22	22	22	22	22	22	23	23	23	24	24	24	24	24	24	24	24	24
24	0.79623	NUM_TRUE_POSITIVES	1	5	6	7	8	8	8	9	9	9	11	13	14	15	15	16	17	18	18	18	18	18	18	19	19	19	19	19	22	22	22	23	23	24	24	24	24	24	24	24	24	25	25	25	25	25	25
24	0.787518	NUM_TRUE_POSITIVES	1	5	7	9	9	10	10	10	10	11	11	11	12	12	12	14	15	15	16	16	19	19	19	19	19	19	19	19	19	19	19	19	19	19	19	19	19	19	19	20	22	22	22	22	22	22	24
24	0.796452	NUM_TRUE_POSITIVES	1	5	5	5	6	6	6	6	6	6	7	7	7	7	7	7	9	9	12	13	14	15	15	17	18	18	19	19	19	19	19	20	20	20	21	21	22	22	22	22	22	23	23	23	23	23	23
24	0.791731	NUM_TRUE_POSITIVES	1	7	7	10	10	10	10	11	12	14	15	15	17	17	18	18	18	19	19	20	20	20	20	21	21	21	22	22	22	22	22	22	23	23	23	23	23	23	23	23	23	23	23	23	23	23	23
24	0.790971	NUM_TRUE_POSITIVES	0	1	7	11	11	11	12	12	12	13	13	13	13	13	13	13	13	13	13	15	15	16	16	16	16	17	19	20	20	20	20	20	20	20	20	20	22	22	22	22	23	24	24	24	24	25	26
24	0.79962	NUM_TRUE_POSITIVES	2	6	6	8	8	8	8	9	9	9	9	9	9	15	15	16	16	19	19	19	20	21	21	22	22	24	24	24	24	24	24	24	24	24	24	24	24	24	24	24	24	24	24	25	25	25	25
24	0.74703	NUM_TRUE_POSITIVES	0	5	9	12	13	13	14	14	14	16	16	16	17	17	18	18	18	18	18	18	19	20	20	22	22	22	22	22	22	23	23	23	23	23	23	23	23	23	23	23	24	24	24	24	24	24	24
24	0.803707	NUM_TRUE_POSITIVES	1	2	9	14	14	14	14	14	15	16	16	17	19	19	19	19	19	20	21	21	22	22	22	22	22	22	22	22	22	24	24	24	24	24	24	24	24	24	24	24	25	25	26	26	28	28	28
24	0.774212	NUM_TRUE_POSITIVES	0	1	8	9	9	10	12	12	12	14	14	15	17	17	18	19	19	19	19	19	19	19	19	20	20	20	20	20	21	21	22	22	22	22	22	23	23	23	23	23	23	23	23	23	23	23	23
24	0.780833	NUM_TRUE_POSITIVES	0	5	8	9	9	10	13	13	13	13	14	15	15	15	15	19	19	20	20	20	20	21	21	22	22	22	22	22	22	23	23	23	23	23	23	23	23	23	23	23	23	23	24	25	26	26	26
24	0.766862	NUM_TRUE_POSITIVES	1	8	13	13	13	13	14	15	15	17	18	18	19	19	19	19	19	19	19	19	19	19	20	21	21	22	22	22	22	22	22	22	24	24	24	25	25	25	26	27	27	27	28	28	28	28	28
24	0.70217	NUM_TRUE_POSITIVES	1	9	9	10	14	15	17	17	17	18	18	18	18	19	20	20	20	20	23	23	23	23	23	23	23	23	23	23	23	23	23	23	25	27	27	27	27	27	27	27	27	27	27	28	28	28	28
24	0.789989	NUM_TRUE_POSITIVES	5	7	7	7	7	7	7	8	10	11	13	15	15	15	15	18	18	18	18	18	19	19	19	20	21	21	21	21	21	21	21	21	22	22	23	23	23	23	23	23	23	24	25	26	26	26	26
24	0.809061	NUM_TRUE_POSITIVES	5	9	9	9	9	10	11	12	13	13	13	13	13	13	13	13	13	13	13	13	14	14	14	15	16	18	18	18	18	21	21	21	22	23	25	25	25	25	25	25	26	26	26	26	26	27	27
24	0.76702	NUM_TRUE_POSITIVES	3	7	7	7	7	8	9	9	10	10	10	10	10	11	13	13	13	13	13	13	13	14	14	15	16	16	16	16	16	16	17	18	18	18	18	18	18	18	18	18	19	22	22	22	22	22	22
24	0.803707	NUM_TRUE_POSITIVES	1	3	3	6	7	9	9	9	12	12	12	12	14	14	15	16	17	17	17	19	19	19	20	20	20	20	21	22	22	22	22	22	22	22	24	25	25	25	25	25	25	26	27	28	29	29	30
24	0.806875	NUM_TRUE_POSITIVES	0	2	11	12	12	14	14	15	15	16	16	16	17	17	19	19	19	19	21	21	21	21	21	21	21	22	22	22	22	23	23	24	24	25	25	25	25	25	25	25	25	25	25	25	25	25	28
[truncated: 488 more columns]
