# Supplementary material for: Genome-wide computational identification of functional RNA elements in Trypanosoma brucei
Source: BMC Genomics. 2009 Aug 4;10:355. doi: 10.1186/1471-2164-10-355 (PMC2907701; doi:10.1186/1471-2164-10-355)
Supplement: Additional file 6 — Function prediction using regulatory motifs. This ZIP compressed file should be unpacked before viewing its contents. The results for prediction of each pathway are presented in a separate folder, named after the accession number of that pathway in KEGG database. Each folder contains several files named "validation.N.out", each of which represents the results of a hundred times two-fold cross-validation for that pathway, using N predicted motifs. Each cross-validation is shown in one row; plotting each row against the number of false positives will result in the ROC curve associated with the corresponding cross-validation experiment. The trained network is stored in "total.out", in which motifs are ordered according to their prediction power. L(α|MOTIF): the likelihood of being in pathway α given that the indicated motif is present in the indicated location of an mRNA; L(α|MOTIF): the likelihood of being in pathway α given that the indicated motif is NOT present in the indicated location of an mRNA. [file 1471-2164-10-355-S6.zip › tbr_KEGG_predict/002.tbr00562/validation.025.out]

Current time: Tue Feb 03 11:57:17 2009
This cluster: tbr00562
A 2-fold validation was used.
************************ VALIDATION ***********************
NUM_CLASSIFIERS	AUC	NUM_FALSE_POSITIVES	1	2	3	4	5	6	7	8	9	10	11	12	13	14	15	16	17	18	19	20	21	22	23	24	25	26	27	28	29	30	31	32	33	34	35	36	37	38	39	40	41	42	43	44	45	46	47
25	0.750578	NUM_TRUE_POSITIVES	2	8	8	8	8	8	8	8	9	9	9	9	9	9	10	10	10	10	13	14	14	14	14	14	14	14	17	17	17	17	17	17	17	17	17	17	17	17	17	17	17	17	17	17	17	18	19
25	0.766925	NUM_TRUE_POSITIVES	4	7	9	10	11	11	11	12	12	15	15	16	17	18	18	18	18	18	18	18	19	19	19	20	20	20	20	20	21	21	21	21	21	21	21	22	22	22	22	22	22	22	22	24	24	25	25
25	0.78812	NUM_TRUE_POSITIVES	3	3	5	5	5	5	5	7	8	11	11	11	12	12	15	18	18	19	19	19	19	19	19	19	21	21	21	21	21	21	21	21	22	22	22	22	22	23	23	23	23	23	23	23	23	23	23
25	0.806304	NUM_TRUE_POSITIVES	3	7	8	8	8	11	11	12	13	14	18	18	19	21	21	21	21	21	21	21	21	21	22	22	22	22	22	23	23	23	23	23	23	24	24	24	25	25	25	25	26	26	26	27	27	28	28
25	0.797117	NUM_TRUE_POSITIVES	1	5	6	7	7	7	9	9	10	12	12	12	12	14	14	15	15	18	18	18	19	19	19	19	20	20	20	20	20	21	21	22	22	22	22	22	22	22	23	23	24	25	25	26	26	26	27
25	0.774339	NUM_TRUE_POSITIVES	0	1	8	11	12	12	14	15	16	16	16	16	16	17	17	17	18	18	18	18	18	19	19	19	20	21	21	22	22	22	22	22	22	22	22	22	22	22	22	23	23	24	25	25	25	25	26
25	0.763377	NUM_TRUE_POSITIVES	1	6	7	7	11	12	13	13	14	14	14	14	14	14	14	14	15	15	15	15	15	15	15	15	15	15	16	18	18	18	19	19	19	19	19	21	21	21	23	23	23	23	23	23	24	24	24
25	0.79943	NUM_TRUE_POSITIVES	0	8	9	10	13	13	13	13	14	14	14	15	15	16	16	18	18	20	21	21	21	21	21	21	21	21	21	21	21	21	21	22	22	23	23	23	23	23	23	25	25	25	25	26	27	27	27
25	0.78115	NUM_TRUE_POSITIVES	1	1	5	6	6	6	13	16	16	16	16	16	16	16	16	16	16	16	16	16	16	16	16	17	17	17	17	17	17	17	17	19	19	19	19	19	19	19	20	20	21	21	21	21	22	23	23
25	0.768795	NUM_TRUE_POSITIVES	10	10	10	12	12	12	12	12	14	14	14	14	14	14	14	14	16	16	16	16	16	17	17	17	17	17	17	17	17	17	17	17	19	19	19	19	19	19	19	19	19	19	19	19	19	19	19
25	0.805259	NUM_TRUE_POSITIVES	0	1	5	5	6	6	8	11	11	12	12	12	12	13	13	13	14	14	14	14	19	20	21	21	21	21	21	21	23	23	23	24	24	24	24	24	24	25	25	25	25	25	25	25	26	26	26
25	0.787581	NUM_TRUE_POSITIVES	0	12	12	12	13	15	15	17	17	17	17	17	18	18	19	19	20	20	21	22	22	22	22	22	22	22	22	22	22	23	23	25	25	25	25	25	25	25	25	25	25	25	25	26	26	26	27
25	0.792808	NUM_TRUE_POSITIVES	2	7	10	10	10	11	11	11	11	12	15	15	16	16	16	16	17	17	17	18	18	18	19	19	20	20	21	21	21	21	21	21	21	22	23	23	23	23	23	23	23	23	23	23	23	23	23
25	0.797561	NUM_TRUE_POSITIVES	1	5	5	5	5	6	6	6	7	7	8	8	8	8	8	10	11	11	11	11	11	12	18	19	19	19	19	19	20	21	22	22	22	22	22	22	23	23	23	23	23	23	23	23	23	24	24
25	0.806241	NUM_TRUE_POSITIVES	3	3	5	10	11	11	11	12	13	14	15	15	15	15	15	16	16	16	19	19	19	19	19	20	20	20	20	20	20	20	21	21	21	21	24	24	24	25	26	26	26	26	26	27	28	28	28
25	0.792587	NUM_TRUE_POSITIVES	5	8	8	9	10	10	10	11	11	11	11	11	11	12	12	12	12	12	12	12	16	16	18	18	18	18	20	21	21	21	21	21	22	22	22	22	22	22	22	23	23	25	25	25	25	25	26
25	0.798004	NUM_TRUE_POSITIVES	5	5	8	9	10	10	10	12	12	13	14	16	16	16	16	16	18	18	18	18	18	18	19	19	19	19	19	19	19	19	19	20	21	21	21	21	23	23	23	24	24	24	24	25	25	25	25
25	0.800317	NUM_TRUE_POSITIVES	4	6	6	7	7	8	8	8	9	10	11	11	11	11	11	12	14	14	14	14	14	17	18	20	20	20	20	21	21	22	23	23	23	23	23	24	25	25	26	26	26	27	27	27	27	27	27
25	0.802154	NUM_TRUE_POSITIVES	6	7	8	8	8	8	8	9	9	10	10	10	11	11	11	11	14	18	18	18	19	19	19	20	22	22	22	22	22	22	22	23	23	24	24	24	25	25	25	25	25	25	25	27	27	27	27
25	0.804847	NUM_TRUE_POSITIVES	1	5	5	9	10	11	11	11	11	11	12	12	15	15	15	15	15	15	16	16	17	17	18	18	19	20	20	20	22	23	23	23	24	25	25	25	25	27	27	27	27	27	27	28	28	28	28
25	0.78473	NUM_TRUE_POSITIVES	0	0	4	4	7	8	9	10	10	11	11	12	12	13	13	13	14	14	14	14	14	14	14	15	15	17	18	18	20	20	23	23	24	24	24	24	24	24	24	24	24	25	25	25	25	25	25
25	0.767686	NUM_TRUE_POSITIVES	1	4	12	13	13	13	13	13	13	13	14	15	15	15	15	16	16	16	16	18	20	20	20	21	21	21	21	21	21	21	22	22	22	22	22	22	22	22	23	25	25	25	25	25	25	25	25
25	0.785205	NUM_TRUE_POSITIVES	1	3	6	9	11	13	13	13	13	14	15	15	16	16	16	16	17	17	17	17	17	17	17	17	17	17	17	17	17	17	17	17	17	17	17	17	18	18	18	18	18	18	18	18	18	18	18
25	0.812989	NUM_TRUE_POSITIVES	1	5	9	9	9	9	9	10	10	10	11	13	15	16	17	19	19	20	20	20	20	20	21	22	22	22	22	22	22	22	22	22	22	23	23	23	23	23	23	23	26	26	26	26	27	30	30
25	0.75815	NUM_TRUE_POSITIVES	1	10	12	12	13	13	14	15	15	15	16	16	17	17	17	17	17	19	21	21	21	21	21	21	21	21	21	21	21	21	22	22	22	23	23	23	23	23	23	24	24	24	24	24	24	25	25
25	0.790876	NUM_TRUE_POSITIVES	0	6	8	8	8	9	10	13	13	14	14	14	14	14	14	16	16	16	16	16	16	18	18	18	18	18	18	19	19	19	19	19	19	19	20	20	21	21	21	22	24	24	24	24	25	25	26
25	0.794804	NUM_TRUE_POSITIVES	2	9	9	11	11	13	14	14	14	14	14	14	18	20	20	20	21	22	22	22	22	22	22	22	23	23	23	23	23	23	23	23	23	23	23	26	26	26	26	26	27	27	27	27	27	27	27
25	0.800444	NUM_TRUE_POSITIVES	5	6	7	8	8	8	9	9	9	10	10	10	10	14	16	16	16	17	21	21	21	21	21	21	21	21	21	23	23	23	23	24	25	26	26	27	27	27	27	27	27	27	27	27	27	27	28
25	0.780802	NUM_TRUE_POSITIVES	0	4	4	7	7	8	8	8	8	8	11	11	11	11	14	15	15	15	15	15	16	16	16	16	16	17	17	17	17	17	17	17	17	17	17	18	19	20	20	21	21	21	21	21	21	21	21
25	0.754823	NUM_TRUE_POSITIVES	0	3	7	10	12	12	12	12	12	14	14	14	15	16	17	17	17	17	18	18	19	19	19	19	19	20	20	20	21	21	22	22	22	22	22	22	22	22	23	24	24	24	24	24	24	24	24
25	0.761191	NUM_TRUE_POSITIVES	0	4	8	8	10	10	10	10	10	11	12	12	12	13	14	14	15	15	15	15	15	15	17	17	17	17	17	17	17	17	17	17	17	17	17	17	17	18	18	18	18	18	18	18	18	18	18
25	0.724061	NUM_TRUE_POSITIVES	1	5	8	10	10	11	11	11	12	12	13	14	15	16	17	17	18	18	18	18	18	18	18	20	20	20	20	21	21	21	23	23	25	25	25	25	25	25	25	25	25	25	25	25	25	25	26
25	0.802091	NUM_TRUE_POSITIVES	3	5	8	9	9	10	10	10	11	12	14	14	14	15	15	16	16	21	21	21	22	22	22	22	22	22	22	23	24	24	24	24	24	24	24	24	24	24	25	25	26	26	26	26	26	26	26
25	0.725424	NUM_TRUE_POSITIVES	2	6	9	9	10	10	10	10	11	12	12	12	12	12	12	12	12	12	12	12	12	12	12	12	13	14	14	14	14	15	15	15	15	16	18	18	18	18	18	18	18	18	19	19	20	20	20
25	0.786187	NUM_TRUE_POSITIVES	1	7	7	7	8	8	9	9	9	13	13	13	13	13	15	15	15	15	15	15	15	15	15	16	16	16	16	17	17	17	17	17	17	17	20	20	20	20	20	20	21	21	21	21	21	22	22
25	0.750863	NUM_TRUE_POSITIVES	0	2	4	5	7	7	9	12	12	12	12	13	13	14	15	15	15	15	16	16	18	18	18	18	19	19	19	19	19	19	19	19	19	19	19	19	19	19	20	20	20	21	21	22	22	22	22
25	0.815492	NUM_TRUE_POSITIVES	2	4	9	12	12	12	12	12	13	14	15	16	18	18	18	22	23	23	23	23	23	23	23	23	23	26	26	26	26	26	26	26	26	27	28	29	29	29	29	30	30	30	31	31	31	31	31
25	0.773832	NUM_TRUE_POSITIVES	0	2	7	7	8	10	10	12	12	12	12	13	13	13	13	15	16	16	17	18	19	19	19	19	19	20	20	20	20	20	20	20	20	20	20	20	21	21	21	21	22	22	22	22	22	22	22
25	0.795913	NUM_TRUE_POSITIVES	2	2	5	6	6	6	8	9	10	10	10	10	11	12	15	17	19	19	20	20	20	20	20	20	21	21	21	21	22	22	22	22	22	22	22	22	22	22	22	22	22	23	23	23	23	23	24
25	0.762173	NUM_TRUE_POSITIVES	1	3	8	9	9	9	9	9	10	12	12	12	12	12	14	14	14	14	14	14	16	16	16	16	16	16	16	17	17	19	19	20	20	21	21	21	21	21	21	21	22	22	22	22	25	25	25
25	0.787138	NUM_TRUE_POSITIVES	0	2	9	10	11	11	12	12	13	13	13	13	13	14	14	15	15	21	22	22	22	22	22	22	22	23	24	24	24	24	24	24	25	25	25	25	25	25	25	25	26	26	26	26	26	26	26
25	0.807984	NUM_TRUE_POSITIVES	1	5	5	11	11	12	12	12	13	13	13	14	14	14	14	16	16	16	19	19	19	19	19	22	23	23	23	23	23	23	23	23	23	23	23	23	24	24	24	24	24	24	24	26	26	26	26
25	0.784635	NUM_TRUE_POSITIVES	1	9	9	9	9	9	9	9	9	10	10	10	10	12	13	13	14	15	15	15	15	15	15	15	17	17	18	18	18	19	19	19	19	19	19	20	20	20	20	20	20	20	21	21	21	21	21
25	0.77041	NUM_TRUE_POSITIVES	1	1	7	8	8	11	11	12	12	12	12	12	14	15	15	15	15	15	15	16	17	17	17	17	18	19	19	20	21	21	21	21	21	21	21	21	21	23	23	27	27	27	27	27	27	27	27
25	0.815619	NUM_TRUE_POSITIVES	0	7	8	9	9	12	14	16	17	17	17	17	18	18	19	19	19	19	19	19	19	21	23	23	24	24	25	25	25	25	25	26	26	27	27	27	27	27	27	27	27	27	27	27	27	28	28
25	0.802598	NUM_TRUE_POSITIVES	2	6	7	7	7	8	8	11	11	12	12	14	16	16	16	16	17	17	17	17	17	17	17	18	18	18	18	18	18	18	18	19	19	19	19	21	21	21	21	22	22	22	22	22	22	22	22
25	0.784286	NUM_TRUE_POSITIVES	0	5	5	5	5	7	9	10	10	10	10	11	11	11	13	13	13	13	13	14	14	14	16	18	20	20	20	20	20	20	20	20	20	21	22	23	23	24	25	25	25	25	25	25	25	25	26
25	0.801933	NUM_TRUE_POSITIVES	2	5	6	6	6	8	9	9	10	12	12	12	13	13	13	14	14	14	15	15	15	17	18	18	18	18	19	19	19	20	21	21	21	21	21	22	23	24	24	24	24	24	24	24	24	25	25
25	0.764137	NUM_TRUE_POSITIVES	0	0	4	4	5	7	7	10	10	10	10	10	11	13	14	14	16	16	16	16	16	17	17	17	17	18	20	20	20	20	20	20	20	20	20	20	20	20	20	20	20	20	20	22	23	23	23
25	0.78812	NUM_TRUE_POSITIVES	1	5	11	11	12	12	14	14	14	15	15	17	17	19	19	19	20	22	23	23	23	23	25	25	25	26	26	26	26	26	27	27	27	27	27	28	28	28	28	28	28	29	29	29	29	29	29
25	0.791636	NUM_TRUE_POSITIVES	0	5	6	6	6	6	7	7	8	8	9	10	14	18	19	19	20	20	20	20	20	20	20	22	22	22	22	22	22	22	22	22	22	22	22	22	22	22	22	22	22	23	23	23	23	23	24
25	0.79718	NUM_TRUE_POSITIVES	0	5	6	8	8	10	10	10	11	11	12	12	12	12	14	14	15	15	16	17	18	18	18	18	18	18	19	19	20	20	20	20	20	20	20	21	21	22	22	22	22	23	24	24	24	24	24
25	0.776556	NUM_TRUE_POSITIVES	1	9	9	10	11	13	15	15	15	15	15	16	17	18	18	18	20	21	21	22	24	24	24	26	26	26	26	26	26	26	26	26	26	26	26	26	26	26	26	26	26	26	26	26	26	26	26
25	0.778235	NUM_TRUE_POSITIVES	2	5	6	6	8	8	8	12	13	13	13	13	14	14	14	14	14	14	15	15	15	17	17	17	17	17	17	17	17	17	17	18	18	18	18	19	19	19	19	19	20	20	20	20	20	21	21
25	0.768541	NUM_TRUE_POSITIVES	2	6	9	9	9	10	10	10	11	11	12	13	14	14	14	14	14	14	14	15	15	16	17	17	18	19	19	19	20	21	21	21	21	22	22	22	23	23	23	23	23	23	23	23	23	23	23
25	0.77361	NUM_TRUE_POSITIVES	1	2	8	9	10	13	13	14	18	18	19	19	19	19	19	19	19	19	19	19	19	19	19	19	20	20	20	20	21	22	22	23	23	23	23	24	24	24	24	24	24	24	24	24	24	24	24
25	0.765817	NUM_TRUE_POSITIVES	3	4	5	8	9	11	11	11	11	11	12	12	13	13	14	14	16	17	19	19	19	19	19	19	19	20	20	20	20	20	20	20	20	21	21	21	21	21	21	21	22	23	23	23	23	23	23
25	0.813084	NUM_TRUE_POSITIVES	2	2	7	9	12	12	13	13	14	14	14	14	17	17	18	18	18	18	18	18	19	20	20	20	20	20	21	21	21	21	21	21	21	23	23	24	24	24	24	24	25	27	27	27	27	28	28
25	0.788025	NUM_TRUE_POSITIVES	1	3	7	9	10	11	14	15	15	15	16	16	16	17	17	17	17	17	17	17	17	17	18	19	22	22	23	23	23	23	23	24	24	24	24	24	25	25	25	26	26	26	27	27	28	28	28
25	0.776271	NUM_TRUE_POSITIVES	0	6	6	6	6	9	10	10	10	11	11	12	12	12	12	14	14	14	15	17	17	17	17	17	17	17	19	19	19	19	19	20	20	20	20	20	20	20	21	21	21	21	21	21	23	23	23
25	0.779059	NUM_TRUE_POSITIVES	1	7	7	7	7	7	7	9	11	12	12	12	12	12	12	12	12	13	14	14	16	17	18	19	19	19	19	19	19	19	20	20	20	20	20	20	23	23	23	23	23	23	23	23	23	23	23
25	0.764866	NUM_TRUE_POSITIVES	1	3	3	8	10	11	11	11	12	14	15	15	16	16	16	16	16	16	16	16	19	19	19	19	19	19	20	20	20	20	20	20	20	20	20	20	20	20	20	20	20	20	21	21	21	21	21
25	0.776905	NUM_TRUE_POSITIVES	2	3	5	5	7	7	9	9	9	9	9	11	13	15	15	15	16	16	17	17	17	17	17	17	17	19	19	20	21	21	22	22	23	23	23	23	23	23	23	23	23	23	23	24	24	24	24
25	0.790242	NUM_TRUE_POSITIVES	1	4	9	9	9	10	13	13	13	14	15	16	16	16	20	20	20	20	21	21	22	23	23	25	25	25	26	26	27	27	28	28	28	28	28	28	28	28	28	28	28	28	28	28	28	29	29
25	0.791478	NUM_TRUE_POSITIVES	0	2	5	9	9	10	11	12	12	13	13	13	13	13	13	13	15	15	15	15	15	15	15	15	15	15	16	16	16	17	19	19	19	20	21	21	21	21	21	21	21	21	21	21	21	21	21
25	0.788658	NUM_TRUE_POSITIVES	0	0	7	10	11	11	11	11	11	11	12	14	16	16	17	18	18	18	18	18	18	18	18	18	19	19	19	19	19	20	20	20	20	20	20	20	20	21	21	21	21	22	22	22	22	22	22
25	0.769682	NUM_TRUE_POSITIVES	1	3	4	12	12	12	14	14	15	15	16	16	17	17	17	19	20	20	20	20	20	20	20	21	21	21	21	23	24	24	24	24	24	24	24	24	25	25	26	26	26	26	26	26	26	26	26
25	0.804625	NUM_TRUE_POSITIVES	1	7	9	10	11	11	12	12	12	13	14	14	15	15	18	18	18	18	18	18	19	20	21	22	22	22	23	23	23	24	24	24	24	24	24	25	25	25	25	25	25	25	25	25	25	27	27
25	0.722097	NUM_TRUE_POSITIVES	1	3	3	8	11	11	11	11	12	12	12	12	12	12	13	13	13	13	14	14	14	14	14	14	14	15	15	15	15	16	16	16	16	17	17	17	18	18	18	18	18	18	18	20	20	21	21
25	0.814066	NUM_TRUE_POSITIVES	2	4	6	10	10	12	15	15	16	17	17	18	18	19	19	20	20	21	22	22	22	22	22	22	22	22	22	22	22	22	24	24	26	26	26	27	28	28	28	28	28	28	28	28	28	28	28
25	0.763979	NUM_TRUE_POSITIVES	0	8	8	8	11	12	12	12	13	13	15	15	15	15	16	16	16	17	17	18	18	19	20	21	22	22	22	25	25	25	25	25	25	25	25	25	25	25	25	25	25	25	25	25	25	25	25
25	0.804245	NUM_TRUE_POSITIVES	9	10	10	10	10	12	12	13	14	16	16	16	17	18	18	18	18	19	19	19	20	20	21	21	23	23	24	25	25	25	25	25	25	25	25	25	25	25	25	25	27	27	27	27	27	27	28
25	0.802629	NUM_TRUE_POSITIVES	0	3	7	7	7	8	8	9	11	12	12	12	12	12	12	12	12	12	12	12	13	13	13	14	15	17	17	17	17	17	17	17	17	17	17	17	17	17	19	19	19	20	20	20	21	21	21
25	0.771107	NUM_TRUE_POSITIVES	2	2	3	3	3	4	4	9	9	9	9	9	10	11	11	12	13	16	18	18	18	19	19	19	19	21	21	21	21	21	21	21	21	21	21	21	21	21	21	23	23	23	23	23	23	23	23
25	0.795882	NUM_TRUE_POSITIVES	2	6	14	14	15	15	15	15	15	15	16	16	17	17	18	19	19	19	19	20	20	21	22	22	22	22	22	24	24	24	24	24	24	25	25	25	25	25	25	25	26	26	26	26	27	28	28
25	0.769396	NUM_TRUE_POSITIVES	2	5	5	6	6	8	9	10	10	11	11	11	11	12	13	13	13	14	14	15	16	17	17	18	18	18	19	20	20	20	21	22	22	23	24	24	24	24	24	25	25	25	25	26	26	26	26
25	0.780833	NUM_TRUE_POSITIVES	0	8	8	9	10	11	11	11	11	13	13	13	14	14	15	15	16	16	17	19	19	19	19	19	19	20	21	22	22	23	23	23	23	23	23	23	23	23	24	25	25	25	25	26	26	26	27
25	0.766165	NUM_TRUE_POSITIVES	4	4	5	5	5	10	10	10	13	13	13	14	14	15	15	15	15	15	15	15	15	15	15	15	16	17	18	18	19	20	22	22	22	22	22	23	23	23	24	24	25	25	25	25	25	25	25
25	0.79547	NUM_TRUE_POSITIVES	0	6	7	7	8	8	9	9	12	12	12	12	12	13	14	14	14	14	14	15	15	15	15	15	17	17	18	18	18	20	20	20	20	21	21	22	22	22	22	22	22	22	23	23	23	23	24
25	0.777253	NUM_TRUE_POSITIVES	1	5	12	13	13	14	14	15	16	17	18	19	19	20	20	20	20	20	20	20	20	21	21	21	21	21	21	21	22	22	22	22	23	23	23	28	28	28	28	29	29	29	29	29	29	29	29
25	0.790369	NUM_TRUE_POSITIVES	2	4	8	12	12	13	15	15	15	15	16	17	17	18	18	18	18	18	19	19	19	19	20	20	20	20	20	20	20	20	21	22	23	23	23	23	24	25	25	25	25	25	25	25	25	25	25
25	0.797846	NUM_TRUE_POSITIVES	5	5	9	9	10	11	12	12	12	13	17	18	18	18	19	19	20	21	22	22	22	22	22	22	22	22	22	22	22	22	24	25	25	25	25	25	26	26	27	27	27	27	27	27	27	27	27
25	0.760906	NUM_TRUE_POSITIVES	6	8	8	10	11	11	12	12	13	13	13	13	13	13	16	16	16	17	17	17	17	18	18	18	18	18	18	18	21	22	22	22	22	22	22	22	23	23	23	23	24	24	24	24	24	24	24
25	0.805101	NUM_TRUE_POSITIVES	1	5	6	7	11	11	11	12	12	12	16	16	17	17	17	17	19	22	22	22	22	22	23	23	23	24	24	24	25	25	25	28	28	28	28	29	29	29	29	29	29	29	29	29	29	29	29
25	0.786377	NUM_TRUE_POSITIVES	1	6	7	7	9	9	10	10	10	11	11	11	12	12	12	12	14	15	15	16	16	19	19	19	19	19	19	19	19	19	19	19	19	19	19	19	19	19	19	21	22	22	22	22	22	22	22
25	0.795945	NUM_TRUE_POSITIVES	1	5	5	5	6	6	6	6	6	6	7	7	7	7	7	7	9	9	10	12	13	14	14	15	15	17	18	18	19	19	19	20	20	20	21	21	22	23	23	23	23	24	24	24	24	24	24
25	0.789957	NUM_TRUE_POSITIVES	1	7	7	10	10	10	10	11	12	13	14	15	15	17	17	18	18	18	19	19	20	20	20	21	21	22	22	22	22	22	22	22	23	23	23	23	23	23	23	23	23	23	23	23	23	23	23
25	0.791446	NUM_TRUE_POSITIVES	0	1	7	11	11	11	12	12	12	13	13	13	13	13	13	13	13	13	13	15	15	16	16	16	16	17	19	20	20	20	20	20	20	20	20	20	20	22	22	22	23	24	24	24	24	25	26
25	0.799335	NUM_TRUE_POSITIVES	2	6	6	8	8	8	8	9	9	9	9	9	9	15	15	16	16	19	19	19	21	21	21	22	22	24	24	24	24	24	24	24	24	24	24	24	24	24	24	24	24	24	24	24	25	25	25
25	0.746206	NUM_TRUE_POSITIVES	0	5	9	9	12	13	13	14	14	14	16	16	16	17	17	18	18	18	18	18	18	19	20	20	22	22	22	22	22	22	23	23	23	23	23	23	23	23	23	23	23	23	24	24	24	24	24
25	0.804214	NUM_TRUE_POSITIVES	1	2	9	10	14	14	14	14	14	15	16	16	17	18	19	19	19	19	20	21	22	22	22	22	22	22	22	22	22	24	24	24	24	24	24	24	24	24	24	24	25	25	26	26	28	28	28
25	0.771994	NUM_TRUE_POSITIVES	0	1	8	9	9	10	12	12	12	14	14	15	17	17	18	19	19	19	19	19	19	19	19	19	20	20	20	20	20	21	21	22	22	22	22	22	23	23	23	23	23	23	23	23	23	23	23
25	0.780485	NUM_TRUE_POSITIVES	0	5	8	9	9	10	13	13	13	13	14	15	15	15	15	19	19	20	20	20	20	21	21	22	22	22	22	22	22	23	23	23	23	23	23	23	23	23	23	23	23	23	24	25	26	26	26
25	0.763219	NUM_TRUE_POSITIVES	2	7	13	13	13	13	14	16	16	17	17	17	17	19	19	19	19	19	19	19	19	19	20	20	20	22	22	22	22	22	22	24	24	24	25	26	26	26	27	27	27	27	28	28	28	28	28
25	0.699129	NUM_TRUE_POSITIVES	1	9	9	10	14	15	17	17	17	18	18	18	18	19	20	20	20	20	23	23	23	23	23	23	23	23	23	23	23	23	23	23	24	27	27	27	27	27	27	27	27	27	27	28	28	28	28
25	0.788722	NUM_TRUE_POSITIVES	5	6	7	7	7	7	7	7	7	8	10	13	15	15	15	15	18	18	18	18	18	18	19	19	20	21	21	21	21	21	21	21	22	22	22	23	23	23	23	23	23	23	24	25	26	26	26
25	0.808807	NUM_TRUE_POSITIVES	5	9	9	9	9	9	10	10	12	12	13	13	13	13	13	13	13	13	13	13	14	14	14	14	15	18	18	18	18	21	21	21	22	23	25	25	25	25	25	25	26	26	26	26	26	27	27
25	0.765246	NUM_TRUE_POSITIVES	3	7	7	7	7	8	9	9	10	10	10	10	10	11	13	13	13	13	13	13	13	13	14	15	16	16	16	16	16	16	17	17	18	18	18	18	18	18	18	18	18	19	21	22	22	22	22
25	0.801616	NUM_TRUE_POSITIVES	1	3	3	6	7	9	9	9	9	11	12	12	12	12	14	16	17	17	17	18	19	19	19	20	20	20	20	22	22	22	22	22	22	22	22	24	24	25	25	25	25	25	25	26	26	26	27
25	0.804087	NUM_TRUE_POSITIVES	0	2	11	12	12	14	14	15	15	16	16	16	17	17	19	19	19	19	21	21	21	21	21	21	21	22	22	22	22	23	23	23	24	24	25	25	25	25	25	25	25	25	25	25	25	25	25
[truncated: 488 more columns]
