# Supplementary material for: Genome-wide computational identification of functional RNA elements in Trypanosoma brucei
Source: BMC Genomics. 2009 Aug 4;10:355. doi: 10.1186/1471-2164-10-355 (PMC2907701; doi:10.1186/1471-2164-10-355)
Supplement: Additional file 6 — Function prediction using regulatory motifs. This ZIP compressed file should be unpacked before viewing its contents. The results for prediction of each pathway are presented in a separate folder, named after the accession number of that pathway in KEGG database. Each folder contains several files named "validation.N.out", each of which represents the results of a hundred times two-fold cross-validation for that pathway, using N predicted motifs. Each cross-validation is shown in one row; plotting each row against the number of false positives will result in the ROC curve associated with the corresponding cross-validation experiment. The trained network is stored in "total.out", in which motifs are ordered according to their prediction power. L(α|MOTIF): the likelihood of being in pathway α given that the indicated motif is present in the indicated location of an mRNA; L(α|MOTIF): the likelihood of being in pathway α given that the indicated motif is NOT present in the indicated location of an mRNA. [file 1471-2164-10-355-S6.zip › tbr_KEGG_predict/002.tbr00562/validation.026.out]

Current time: Tue Feb 03 11:57:17 2009
This cluster: tbr00562
A 2-fold validation was used.
************************ VALIDATION ***********************
NUM_CLASSIFIERS	AUC	NUM_FALSE_POSITIVES	1	2	3	4	5	6	7	8	9	10	11	12	13	14	15	16	17	18	19	20	21	22	23	24	25	26	27	28	29	30	31	32	33	34	35	36	37	38	39	40	41	42	43	44	45	46	47
26	0.748582	NUM_TRUE_POSITIVES	2	8	8	8	8	8	8	8	9	9	9	9	9	9	10	10	10	10	13	14	14	14	14	14	14	14	17	17	17	17	17	17	17	17	17	17	17	17	17	17	17	17	17	17	17	18	19
26	0.764137	NUM_TRUE_POSITIVES	4	7	9	10	11	11	12	12	12	12	14	14	15	16	17	18	18	18	18	18	18	18	19	19	19	20	20	20	20	20	21	21	21	21	22	22	22	22	22	22	22	22	22	22	24	25	25
26	0.786377	NUM_TRUE_POSITIVES	3	3	5	5	5	5	5	7	7	11	11	11	12	12	15	18	18	19	19	19	19	19	19	19	19	21	21	21	21	21	21	21	21	22	22	22	22	22	23	23	23	23	23	23	23	23	23
26	0.805607	NUM_TRUE_POSITIVES	3	7	8	8	8	11	11	12	13	14	18	18	19	21	21	21	21	21	21	21	21	21	21	22	22	22	22	22	23	23	23	23	23	23	24	24	24	25	25	25	25	26	26	26	27	28	28
26	0.796072	NUM_TRUE_POSITIVES	1	5	6	7	7	7	9	9	10	12	12	12	12	14	14	16	16	18	18	18	19	19	19	19	20	20	20	20	20	21	21	22	22	22	22	22	22	23	23	23	24	24	25	26	26	26	27
26	0.776683	NUM_TRUE_POSITIVES	0	1	8	10	11	12	12	14	15	15	16	16	16	16	18	18	18	18	19	19	19	19	19	19	19	19	19	19	20	21	22	22	22	22	22	22	22	22	22	22	22	22	22	23	24	24	26
26	0.767052	NUM_TRUE_POSITIVES	1	6	6	8	8	11	12	13	13	14	14	14	14	14	14	14	14	14	15	15	15	15	15	15	15	15	15	15	16	16	18	19	20	20	21	23	23	24	25	25	25	25	25	25	25	25	25
26	0.798258	NUM_TRUE_POSITIVES	0	8	8	9	10	13	13	13	13	14	14	14	15	15	16	16	18	18	20	21	21	21	21	21	21	21	21	21	21	21	21	22	22	23	23	23	23	23	23	23	25	25	25	25	26	27	27
26	0.779122	NUM_TRUE_POSITIVES	1	1	5	6	6	6	13	13	16	16	16	16	16	16	16	16	16	16	16	16	16	16	16	16	17	17	17	17	17	17	17	17	17	19	19	19	19	19	19	19	19	19	21	21	21	22	23
26	0.76683	NUM_TRUE_POSITIVES	10	10	10	12	12	12	12	13	14	14	14	14	14	14	14	16	16	16	16	16	16	17	17	17	17	17	17	17	17	17	17	19	19	19	19	19	19	19	19	19	19	19	19	19	19	19	19
26	0.801521	NUM_TRUE_POSITIVES	0	1	5	5	6	6	7	8	8	11	11	12	12	12	12	13	13	13	13	14	14	14	14	15	19	20	20	21	21	21	21	21	22	23	23	24	24	24	24	25	25	25	25	25	25	25	25
26	0.783304	NUM_TRUE_POSITIVES	0	9	9	12	12	14	15	15	16	17	17	17	17	17	18	18	19	19	20	21	22	22	22	22	22	22	22	22	22	22	23	23	23	23	23	25	25	25	25	25	25	25	25	25	25	26	26
26	0.791193	NUM_TRUE_POSITIVES	2	7	10	10	10	11	11	11	11	12	15	15	15	16	16	16	17	17	17	18	18	18	19	19	20	20	21	21	21	21	21	21	21	22	23	23	23	23	23	23	23	23	23	23	23	23	23
26	0.804055	NUM_TRUE_POSITIVES	2	5	6	6	6	10	10	10	10	10	12	12	13	13	13	13	13	15	15	16	17	18	19	23	24	24	24	24	24	24	24	24	24	26	26	26	26	26	26	26	26	26	26	26	26	26	26
26	0.806083	NUM_TRUE_POSITIVES	3	3	5	10	11	12	12	12	13	14	15	15	15	15	15	16	16	17	19	19	19	19	20	20	20	21	21	21	21	21	21	22	22	22	24	25	25	25	25	26	26	26	26	26	27	27	27
26	0.79528	NUM_TRUE_POSITIVES	5	8	8	8	9	10	10	11	11	11	11	11	11	12	12	12	12	14	14	14	14	18	18	18	18	18	20	21	21	21	21	21	22	22	22	22	22	22	22	22	23	23	25	25	25	25	25
26	0.797402	NUM_TRUE_POSITIVES	5	5	8	9	10	10	10	11	12	13	14	16	16	16	16	16	18	18	18	18	18	19	19	19	19	19	19	19	19	19	20	20	21	21	21	21	23	23	23	23	23	24	24	24	24	25	25
26	0.797244	NUM_TRUE_POSITIVES	4	6	6	7	7	8	8	8	9	10	11	11	11	11	11	11	13	14	14	14	14	14	17	18	20	20	20	20	21	21	22	23	23	23	23	24	25	25	26	26	26	26	27	27	27	27	27
26	0.801331	NUM_TRUE_POSITIVES	6	7	8	8	8	8	8	9	10	11	11	11	11	11	11	11	14	17	18	18	19	19	19	19	20	22	22	22	22	22	22	23	24	24	24	24	25	25	25	25	25	25	25	27	27	27	27
26	0.802598	NUM_TRUE_POSITIVES	1	5	5	9	10	11	11	11	11	11	12	13	15	15	15	15	15	15	15	16	16	17	18	18	19	20	20	21	22	22	23	24	24	25	25	25	25	26	26	26	27	27	27	27	28	28	28
26	0.783336	NUM_TRUE_POSITIVES	0	0	4	4	7	8	9	10	10	11	11	12	12	13	13	13	14	14	14	14	14	14	14	15	15	15	18	18	20	20	23	23	24	24	24	24	24	24	24	24	24	25	25	25	25	25	25
26	0.767464	NUM_TRUE_POSITIVES	1	4	10	12	13	13	13	13	13	13	14	15	15	15	15	16	16	16	16	18	20	20	20	20	20	21	21	21	21	21	21	22	22	22	22	22	22	22	23	24	25	25	25	25	25	25	25
26	0.78416	NUM_TRUE_POSITIVES	1	3	6	9	11	13	13	13	13	14	16	16	17	17	17	17	17	17	17	17	17	17	17	17	17	17	17	17	17	17	17	17	17	17	17	17	18	18	18	18	18	18	18	18	18	18	18
26	0.811373	NUM_TRUE_POSITIVES	1	5	9	9	9	9	9	10	10	10	11	12	13	15	15	16	17	19	19	20	20	20	20	20	21	22	22	22	22	22	22	22	22	22	22	23	23	23	23	23	23	26	26	26	26	30	30
26	0.767844	NUM_TRUE_POSITIVES	2	10	10	12	12	12	15	16	17	18	18	18	19	20	20	20	20	21	21	22	22	22	22	24	24	24	24	24	24	25	27	27	27	27	27	27	27	27	27	27	27	27	27	27	27	27	27
26	0.79528	NUM_TRUE_POSITIVES	0	6	8	8	8	9	10	13	14	14	14	14	14	14	14	14	14	14	14	16	16	16	16	18	18	18	18	18	19	19	19	19	19	19	19	19	19	19	19	21	21	21	22	22	22	22	24
26	0.791605	NUM_TRUE_POSITIVES	2	5	9	9	9	11	13	14	14	14	14	14	14	14	18	20	20	20	21	21	22	22	22	22	22	23	23	23	23	23	23	23	23	23	23	23	23	26	26	26	26	26	27	27	27	27	27
26	0.795565	NUM_TRUE_POSITIVES	4	5	8	8	8	8	9	9	9	9	12	12	14	18	18	18	18	18	18	19	19	20	20	21	21	21	21	21	21	21	23	23	23	23	26	26	26	27	27	27	27	27	27	27	27	27	27
26	0.779946	NUM_TRUE_POSITIVES	0	4	4	5	7	7	8	8	8	8	8	11	11	11	14	15	15	15	15	15	16	16	16	16	16	17	17	17	17	17	17	17	17	17	17	18	19	19	20	20	21	21	21	21	21	21	21
26	0.752827	NUM_TRUE_POSITIVES	0	3	7	10	12	12	12	12	12	14	14	14	15	16	17	17	17	17	18	18	19	19	19	19	19	19	20	20	20	21	21	22	22	22	22	22	22	22	22	23	24	24	24	24	24	24	24
26	0.759766	NUM_TRUE_POSITIVES	0	4	8	8	10	10	10	10	10	10	11	12	12	12	13	14	14	15	15	15	15	15	15	15	17	17	17	17	17	17	17	17	17	17	17	17	17	17	18	18	18	18	18	18	18	18	18
26	0.723048	NUM_TRUE_POSITIVES	1	5	8	8	10	10	11	11	11	11	12	14	15	16	17	17	18	18	18	18	18	18	18	20	20	20	20	21	21	21	23	23	25	25	25	25	25	25	25	25	25	25	25	25	25	25	25
26	0.801267	NUM_TRUE_POSITIVES	4	6	8	9	9	10	10	10	11	12	14	14	14	15	15	16	16	17	21	21	21	21	22	22	22	22	22	22	22	23	24	24	24	24	24	24	24	24	24	25	25	26	26	26	26	26	26
26	0.723396	NUM_TRUE_POSITIVES	2	6	9	9	10	10	10	10	11	11	12	12	12	12	12	12	12	12	12	12	12	12	12	12	12	12	14	14	14	14	15	15	15	15	15	16	18	18	18	18	18	18	18	19	20	20	20
26	0.785395	NUM_TRUE_POSITIVES	1	7	7	7	8	8	9	9	9	13	13	13	13	13	15	15	15	15	15	15	15	15	15	16	16	16	16	16	17	17	17	17	17	17	17	20	20	20	20	20	20	20	21	21	21	21	22
26	0.749628	NUM_TRUE_POSITIVES	0	2	4	5	7	7	10	12	12	12	12	13	13	14	15	15	15	15	16	16	18	18	18	18	19	19	19	19	19	19	19	19	19	19	19	19	19	19	19	19	19	20	20	21	21	22	22
26	0.813496	NUM_TRUE_POSITIVES	2	4	9	12	12	12	12	12	12	13	14	15	16	18	18	18	19	22	23	23	23	23	23	23	23	23	26	26	26	26	26	26	26	26	26	27	28	29	29	29	30	30	30	30	31	31	31
26	0.782195	NUM_TRUE_POSITIVES	0	2	7	7	8	8	8	10	10	12	12	13	13	13	13	16	16	16	16	17	19	19	19	20	20	20	21	21	21	21	21	21	21	21	21	21	21	21	21	21	22	22	22	22	22	22	22
26	0.803612	NUM_TRUE_POSITIVES	0	3	9	10	11	11	11	13	13	14	14	14	14	15	16	19	19	20	22	22	23	23	23	23	24	24	25	25	25	26	26	26	26	26	26	26	26	26	26	26	26	26	26	26	26	26	26
26	0.767654	NUM_TRUE_POSITIVES	2	3	8	8	9	9	9	9	9	9	10	10	11	12	12	14	14	14	16	16	16	16	16	16	16	16	17	17	17	17	18	19	20	21	21	21	21	22	22	22	22	22	22	22	24	24	24
26	0.785078	NUM_TRUE_POSITIVES	0	2	9	10	11	11	11	12	12	13	13	13	13	13	13	14	15	15	15	21	22	22	22	22	22	22	23	24	24	24	24	24	25	25	25	25	25	25	25	25	26	26	26	26	26	26	26
26	0.804815	NUM_TRUE_POSITIVES	1	3	5	12	12	12	13	13	14	14	14	15	15	15	15	17	17	17	18	19	19	19	19	22	22	22	23	23	23	23	23	23	23	23	23	23	23	23	23	23	24	24	24	24	24	25	26
26	0.78869	NUM_TRUE_POSITIVES	2	10	10	10	10	10	10	10	10	12	12	13	13	13	16	16	16	17	17	18	19	19	19	19	19	19	19	21	21	21	21	21	21	21	21	21	21	22	22	22	22	22	23	23	23	23	23
26	0.771646	NUM_TRUE_POSITIVES	1	1	8	10	10	11	11	13	13	14	14	14	15	15	15	15	16	16	16	17	18	18	18	18	18	19	19	20	21	21	21	21	21	21	21	21	21	23	23	27	27	27	27	27	27	27	27
26	0.813338	NUM_TRUE_POSITIVES	0	7	8	9	9	9	12	12	16	17	17	17	17	17	18	19	19	19	19	19	19	21	23	24	24	24	25	25	25	25	26	26	26	27	27	27	27	27	27	27	27	27	27	27	27	27	28
26	0.801774	NUM_TRUE_POSITIVES	2	6	7	7	7	8	8	11	11	12	12	12	14	16	16	16	16	17	17	17	17	17	17	17	18	18	18	18	18	18	18	19	19	19	19	21	22	22	22	22	22	22	22	22	22	22	22
26	0.783431	NUM_TRUE_POSITIVES	0	5	5	5	5	7	9	10	10	10	10	11	11	11	13	13	13	13	13	14	14	15	17	18	19	20	20	20	20	20	20	20	20	20	21	23	23	25	25	25	25	25	25	25	25	25	25
26	0.798384	NUM_TRUE_POSITIVES	3	5	6	7	7	8	9	9	10	10	12	12	12	12	13	13	13	15	15	15	15	15	15	16	17	18	18	19	19	19	20	20	20	21	21	23	23	23	24	24	24	24	24	24	24	24	25
26	0.76192	NUM_TRUE_POSITIVES	0	0	4	4	5	6	7	10	10	10	10	10	10	11	12	13	14	14	14	16	16	17	17	17	17	18	20	20	20	20	20	20	20	20	20	20	20	20	20	20	20	20	20	20	20	20	22
26	0.787074	NUM_TRUE_POSITIVES	1	5	11	11	12	12	14	14	14	15	15	17	18	19	19	19	19	21	23	23	23	23	25	25	25	26	26	26	26	26	27	27	27	27	27	27	28	28	28	28	28	29	29	29	29	29	29
26	0.788785	NUM_TRUE_POSITIVES	0	5	6	6	6	6	7	7	8	8	9	10	13	17	19	19	20	20	20	20	20	20	20	22	22	22	22	22	22	22	22	22	22	22	22	22	22	22	22	22	22	22	22	23	23	23	23
26	0.796547	NUM_TRUE_POSITIVES	0	5	8	8	8	8	10	10	11	11	12	12	12	12	14	14	15	15	16	16	17	18	18	18	18	18	18	18	19	20	20	20	20	20	20	20	20	21	21	21	22	22	22	23	24	24	24
26	0.776335	NUM_TRUE_POSITIVES	1	9	9	10	11	14	15	15	15	15	15	16	17	18	18	18	20	21	21	21	23	24	24	24	24	26	26	26	26	26	26	26	26	26	26	26	26	26	26	26	26	26	26	26	26	26	26
26	0.777633	NUM_TRUE_POSITIVES	2	5	6	6	8	8	8	12	13	13	13	13	14	14	14	14	14	14	15	15	15	17	17	17	17	17	17	17	17	17	17	18	18	18	18	19	19	19	19	19	20	20	20	20	20	21	21
26	0.767274	NUM_TRUE_POSITIVES	2	6	8	9	9	10	10	10	11	11	11	12	13	14	14	14	14	14	14	14	14	15	16	17	18	19	19	19	19	20	21	21	21	22	22	22	23	23	23	23	23	23	23	23	23	23	23
26	0.770442	NUM_TRUE_POSITIVES	1	2	8	9	10	10	13	14	18	18	19	19	19	19	19	19	19	19	19	19	19	19	19	19	20	20	20	20	20	21	21	22	22	22	23	23	23	23	23	23	23	24	24	24	24	24	24
26	0.764676	NUM_TRUE_POSITIVES	3	4	5	8	9	11	11	11	11	11	12	12	13	14	14	14	14	16	19	19	19	19	19	19	20	20	20	20	20	20	20	20	20	21	21	21	21	21	21	21	22	22	23	23	23	23	23
26	0.811278	NUM_TRUE_POSITIVES	2	2	7	9	12	12	13	14	14	14	14	14	17	17	18	18	18	18	18	18	19	20	20	20	20	20	20	21	21	21	21	21	21	23	23	24	24	25	25	25	25	26	28	28	28	28	28
26	0.786948	NUM_TRUE_POSITIVES	1	3	7	9	10	11	14	15	15	15	16	16	16	17	17	17	17	17	17	17	17	17	18	19	22	22	23	23	23	23	23	24	24	24	24	24	25	25	26	26	26	26	27	27	28	28	28
26	0.775384	NUM_TRUE_POSITIVES	0	2	3	7	7	7	9	10	10	11	11	12	12	12	12	14	14	14	14	15	17	17	17	17	17	17	17	19	19	19	19	20	20	20	20	20	20	20	21	21	21	21	21	21	23	23	23
26	0.777855	NUM_TRUE_POSITIVES	1	7	7	7	7	7	7	9	11	12	12	12	12	12	12	12	12	13	14	14	17	18	19	20	20	20	20	20	20	20	20	21	21	21	21	21	21	23	23	23	23	23	23	23	23	23	23
26	0.764169	NUM_TRUE_POSITIVES	1	3	3	8	10	11	11	11	12	14	15	15	16	16	16	16	16	16	16	16	16	19	19	19	19	19	20	20	20	20	20	20	20	20	20	20	20	20	20	20	20	20	21	21	21	21	21
26	0.761635	NUM_TRUE_POSITIVES	2	3	5	6	7	7	11	11	11	11	11	12	13	14	14	14	15	16	17	18	18	18	20	20	20	20	20	20	21	22	22	22	23	24	24	24	24	24	24	25	25	25	25	25	25	26	27
26	0.788532	NUM_TRUE_POSITIVES	1	4	9	9	9	10	10	13	13	14	15	16	16	16	19	20	20	20	21	21	22	22	23	25	25	25	26	26	27	28	28	28	28	28	28	28	28	28	28	28	28	28	28	28	28	28	29
26	0.789862	NUM_TRUE_POSITIVES	0	3	5	9	9	10	10	11	12	12	13	13	13	13	13	13	13	15	15	15	15	15	15	15	16	16	17	17	17	17	18	20	20	20	20	21	22	22	22	22	22	22	22	22	22	22	22
26	0.786124	NUM_TRUE_POSITIVES	0	0	8	11	12	12	12	12	12	12	13	14	16	16	17	18	18	18	18	18	18	18	18	18	19	19	19	19	19	20	20	20	20	20	20	20	20	21	21	21	21	22	22	22	22	22	22
26	0.7687	NUM_TRUE_POSITIVES	1	3	4	12	12	12	14	14	15	15	16	16	17	17	17	19	19	20	20	20	20	20	20	21	21	21	21	23	24	24	24	24	24	24	24	24	25	25	26	26	26	26	26	26	26	26	26
26	0.802915	NUM_TRUE_POSITIVES	1	4	7	9	10	11	11	12	12	12	13	14	14	15	15	18	18	18	18	18	18	19	20	21	22	22	22	23	23	23	24	24	24	24	24	24	25	25	25	25	25	25	25	25	25	27	27
26	0.72064	NUM_TRUE_POSITIVES	1	3	3	8	10	11	11	11	11	12	12	12	13	13	13	13	13	13	14	14	14	14	14	14	14	15	15	15	15	16	16	17	17	17	17	17	18	18	18	18	18	18	18	20	20	21	21
26	0.812482	NUM_TRUE_POSITIVES	2	4	6	10	10	12	15	15	16	17	17	18	18	19	19	20	21	21	22	22	22	22	22	22	22	22	22	22	22	22	24	24	26	26	26	27	28	28	28	28	28	28	28	28	28	28	28
26	0.767179	NUM_TRUE_POSITIVES	0	8	8	9	11	13	13	13	13	13	15	15	15	15	16	16	16	17	17	18	18	19	20	21	21	22	22	25	25	25	25	25	25	25	25	25	25	25	25	25	25	25	25	25	25	25	25
26	0.803643	NUM_TRUE_POSITIVES	9	10	10	10	10	13	13	14	14	16	16	16	17	17	18	18	18	18	18	19	19	20	20	21	23	23	24	24	25	25	25	25	25	25	25	25	25	25	25	25	27	27	27	27	27	27	28
26	0.801426	NUM_TRUE_POSITIVES	0	3	5	7	7	8	8	9	11	12	12	12	12	12	12	12	12	12	12	12	12	13	13	13	14	15	17	17	17	17	17	17	17	17	17	17	17	17	17	19	19	19	20	20	20	21	21
26	0.77022	NUM_TRUE_POSITIVES	2	2	3	3	3	4	4	9	9	9	9	9	10	11	11	12	13	15	16	18	18	19	19	19	19	21	21	21	21	21	21	21	21	21	21	21	21	21	21	23	23	23	23	23	23	23	23
26	0.793854	NUM_TRUE_POSITIVES	1	2	14	14	15	15	15	15	15	15	16	16	17	17	18	19	19	19	19	20	20	21	22	22	22	22	22	22	24	24	24	24	24	24	25	25	25	25	25	25	25	25	25	26	26	27	27
26	0.768098	NUM_TRUE_POSITIVES	2	5	5	6	6	8	9	10	10	11	11	11	11	12	13	13	13	14	14	15	16	17	17	18	18	18	19	20	20	20	21	22	22	23	24	24	24	24	24	25	25	25	25	26	26	26	26
26	0.780833	NUM_TRUE_POSITIVES	0	8	8	9	10	11	11	11	11	13	15	15	15	15	15	15	16	16	17	19	19	19	19	19	19	20	21	22	22	23	23	23	23	23	23	23	24	24	25	26	26	26	26	27	27	27	27
26	0.765246	NUM_TRUE_POSITIVES	4	4	5	5	5	6	10	10	13	13	13	14	14	15	15	15	15	15	15	15	15	15	15	15	16	17	18	18	19	20	22	22	22	22	22	22	23	24	24	25	25	25	25	25	25	25	25
26	0.794361	NUM_TRUE_POSITIVES	0	6	7	7	8	8	9	9	12	12	12	12	12	13	14	14	14	14	15	15	15	15	15	15	16	17	17	18	19	19	20	20	20	20	21	22	22	22	22	22	22	22	22	22	23	23	23
26	0.775479	NUM_TRUE_POSITIVES	1	5	12	13	13	14	14	14	15	16	17	18	19	19	19	20	20	20	20	20	20	20	21	21	21	21	21	21	21	21	21	21	23	23	23	24	24	28	28	28	28	29	29	29	30	30	30
26	0.792143	NUM_TRUE_POSITIVES	2	4	8	12	12	13	15	15	15	15	16	16	17	17	18	18	18	19	20	20	20	20	20	20	21	21	21	21	21	22	22	22	22	22	22	22	23	23	23	23	24	25	25	25	25	25	25
26	0.794488	NUM_TRUE_POSITIVES	5	5	9	9	9	10	11	12	12	12	13	13	17	18	18	18	18	19	20	21	22	22	22	22	22	22	22	22	22	22	24	25	25	25	27	27	27	27	27	27	27	27	27	27	27	27	27
26	0.759797	NUM_TRUE_POSITIVES	6	8	8	10	11	11	12	12	13	13	13	13	13	13	13	16	16	16	17	17	17	18	18	18	18	18	18	18	21	21	21	22	22	22	22	22	22	23	23	23	23	23	24	24	24	24	24
26	0.804594	NUM_TRUE_POSITIVES	1	5	6	7	12	12	12	12	12	12	16	16	17	17	17	17	19	22	22	22	22	22	22	22	23	23	23	23	24	24	24	25	25	25	28	28	28	28	28	29	29	29	29	29	29	29	29
26	0.786156	NUM_TRUE_POSITIVES	1	6	7	7	9	9	10	10	10	11	11	11	12	12	12	12	14	15	15	16	16	19	19	19	19	19	19	19	19	19	19	19	19	19	19	19	19	19	19	21	21	21	21	22	22	22	22
26	0.795818	NUM_TRUE_POSITIVES	2	5	6	6	7	8	8	8	8	8	8	9	9	10	11	11	11	12	14	14	16	16	17	19	19	20	20	20	20	20	21	21	21	21	22	23	23	23	23	24	24	24	24	25	25	25	25
26	0.802566	NUM_TRUE_POSITIVES	1	8	9	9	12	12	12	12	13	13	14	15	15	17	17	18	18	18	19	19	20	20	20	20	21	21	21	21	22	22	22	22	23	23	23	23	23	23	24	24	24	24	24	24	24	25	25
26	0.790432	NUM_TRUE_POSITIVES	0	1	7	11	11	11	11	12	12	12	12	13	13	13	13	13	13	13	13	13	13	13	16	16	16	16	19	20	20	20	20	20	20	20	20	20	20	22	22	22	23	24	24	24	24	25	26
26	0.799081	NUM_TRUE_POSITIVES	2	6	6	8	8	8	8	9	11	11	11	11	11	16	16	16	16	18	19	19	19	21	21	22	22	24	24	24	24	24	24	24	24	24	24	24	24	24	24	24	24	24	24	24	24	24	25
26	0.743482	NUM_TRUE_POSITIVES	0	5	9	10	12	12	14	14	14	14	16	16	16	17	17	18	18	18	18	18	18	19	20	20	22	22	22	22	22	22	22	22	23	23	23	23	23	23	23	23	23	23	23	24	24	24	24
26	0.800095	NUM_TRUE_POSITIVES	1	2	8	11	11	15	15	15	15	15	16	16	17	19	19	19	19	19	20	20	21	22	22	22	22	22	22	22	22	22	23	23	23	24	24	24	24	25	25	25	25	25	26	26	27	27	27
26	0.76664	NUM_TRUE_POSITIVES	0	1	8	9	9	10	11	14	14	14	14	14	15	17	17	18	19	19	19	19	19	19	19	19	19	19	19	19	19	20	21	21	22	22	22	22	22	22	22	22	22	22	23	23	23	23	23
26	0.783399	NUM_TRUE_POSITIVES	0	7	12	12	12	12	15	16	16	16	16	17	18	18	18	20	20	20	21	21	23	23	23	23	23	23	23	23	23	23	23	24	24	24	24	24	24	24	24	24	24	24	24	24	24	24	25
26	0.762617	NUM_TRUE_POSITIVES	2	8	13	13	13	13	14	16	16	17	17	17	17	19	19	19	19	19	19	19	19	19	20	20	20	22	22	22	22	22	22	24	24	24	25	26	26	26	27	27	27	27	27	28	28	28	28
26	0.715951	NUM_TRUE_POSITIVES	2	8	11	11	12	12	16	16	18	18	18	19	19	19	19	19	20	20	20	20	20	23	23	23	23	23	23	23	23	23	23	23	23	23	23	23	25	27	27	27	27	27	27	27	27	27	27
26	0.787138	NUM_TRUE_POSITIVES	5	6	7	7	7	7	7	7	7	8	8	10	14	15	15	16	16	17	18	18	18	18	18	18	18	19	20	20	21	21	21	21	21	21	23	23	23	23	23	23	23	23	23	25	25	26	26
26	0.801204	NUM_TRUE_POSITIVES	5	9	11	11	11	11	11	11	12	12	12	13	13	13	13	13	13	13	13	13	13	13	14	15	16	16	17	18	19	20	20	21	24	26	26	26	26	26	26	26	27	27	27	27	27	27	28
26	0.763662	NUM_TRUE_POSITIVES	1	7	7	7	7	8	9	9	10	10	10	10	10	11	11	13	13	13	13	13	13	13	13	14	15	15	15	16	16	17	18	18	18	18	18	18	18	18	18	18	18	19	22	22	22	22	22
26	0.799366	NUM_TRUE_POSITIVES	1	3	3	6	7	9	9	9	9	11	12	12	12	12	14	16	17	17	17	18	19	19	19	20	20	20	20	22	22	22	22	22	22	22	22	24	24	25	25	25	25	25	25	25	26	26	26
26	0.806273	NUM_TRUE_POSITIVES	0	2	11	12	12	14	14	14	15	15	15	16	16	17	19	19	19	19	21	21	21	21	21	21	21	21	21	21	22	22	23	23	23	23	23	24	24	24	24	25	25	25	25	26	26	26	26
[truncated: 488 more columns]
