# Supplementary material for: Genome-wide computational identification of functional RNA elements in Trypanosoma brucei
Source: BMC Genomics. 2009 Aug 4;10:355. doi: 10.1186/1471-2164-10-355 (PMC2907701; doi:10.1186/1471-2164-10-355)
Supplement: Additional file 6 — Function prediction using regulatory motifs. This ZIP compressed file should be unpacked before viewing its contents. The results for prediction of each pathway are presented in a separate folder, named after the accession number of that pathway in KEGG database. Each folder contains several files named "validation.N.out", each of which represents the results of a hundred times two-fold cross-validation for that pathway, using N predicted motifs. Each cross-validation is shown in one row; plotting each row against the number of false positives will result in the ROC curve associated with the corresponding cross-validation experiment. The trained network is stored in "total.out", in which motifs are ordered according to their prediction power. L(α|MOTIF): the likelihood of being in pathway α given that the indicated motif is present in the indicated location of an mRNA; L(α|MOTIF): the likelihood of being in pathway α given that the indicated motif is NOT present in the indicated location of an mRNA. [file 1471-2164-10-355-S6.zip › tbr_KEGG_predict/002.tbr00562/validation.027.out]

Current time: Tue Feb 03 11:57:17 2009
This cluster: tbr00562
A 2-fold validation was used.
************************ VALIDATION ***********************
NUM_CLASSIFIERS	AUC	NUM_FALSE_POSITIVES	1	2	3	4	5	6	7	8	9	10	11	12	13	14	15	16	17	18	19	20	21	22	23	24	25	26	27	28	29	30	31	32	33	34	35	36	37	38	39	40	41	42	43	44	45	46	47
27	0.747949	NUM_TRUE_POSITIVES	2	8	8	8	8	8	8	8	9	9	9	9	9	9	10	10	10	10	10	13	14	14	14	15	15	15	15	18	18	18	18	18	18	18	18	18	18	18	18	18	18	18	18	18	18	19	19
27	0.772881	NUM_TRUE_POSITIVES	1	8	10	11	14	14	14	15	15	15	16	18	18	18	19	20	20	20	20	20	20	20	21	21	21	22	22	22	22	22	22	23	23	23	23	23	24	24	24	24	24	24	24	24	26	27	27
27	0.787011	NUM_TRUE_POSITIVES	3	3	5	5	5	5	5	7	8	11	11	11	12	12	15	18	18	18	19	19	19	19	19	19	19	21	21	21	21	21	21	21	21	21	22	22	22	22	22	22	22	22	23	23	23	23	23
27	0.805417	NUM_TRUE_POSITIVES	3	7	8	8	8	11	11	13	14	14	18	18	19	19	21	21	21	21	21	21	21	21	21	22	22	22	22	22	23	23	23	23	23	23	24	24	24	25	25	25	25	26	27	27	27	27	28
27	0.803422	NUM_TRUE_POSITIVES	1	4	6	8	8	8	8	10	10	12	14	14	14	14	18	18	18	18	18	18	20	20	21	21	21	21	21	21	21	21	22	23	24	24	25	25	25	25	25	25	25	25	25	26	27	27	28
27	0.775764	NUM_TRUE_POSITIVES	0	1	8	10	11	12	12	12	14	15	15	16	16	16	16	16	18	18	18	19	19	19	19	19	19	19	19	19	20	21	22	22	22	22	22	22	22	22	22	22	22	22	22	23	24	24	26
27	0.763947	NUM_TRUE_POSITIVES	1	7	7	8	8	13	13	16	16	17	17	17	17	17	17	17	17	17	17	17	17	17	17	18	18	18	18	18	18	19	19	19	19	19	19	19	19	23	24	24	25	26	26	26	26	26	26
27	0.793569	NUM_TRUE_POSITIVES	0	8	8	10	10	11	11	13	13	14	14	14	15	16	16	16	16	16	18	18	19	20	21	21	21	21	21	21	21	21	21	21	21	21	22	23	23	23	23	23	24	24	26	26	26	26	27
27	0.776746	NUM_TRUE_POSITIVES	1	1	5	5	6	6	14	14	14	14	14	16	16	16	16	16	16	16	16	16	16	16	16	16	16	17	17	17	17	17	17	17	17	17	19	19	19	19	19	19	19	19	19	19	20	22	22
27	0.771931	NUM_TRUE_POSITIVES	8	10	10	10	12	12	12	12	14	14	14	14	14	14	14	16	16	16	16	16	16	17	17	17	17	17	17	17	17	17	17	17	17	19	19	19	19	19	19	19	20	20	20	20	20	20	20
27	0.800222	NUM_TRUE_POSITIVES	0	1	5	5	5	6	7	8	8	11	11	12	12	12	12	13	13	13	13	14	14	14	14	15	16	20	20	21	21	21	21	21	21	21	22	23	23	24	25	25	25	25	25	25	25	25	25
27	0.784286	NUM_TRUE_POSITIVES	0	8	11	12	13	13	13	14	15	15	16	18	18	18	19	19	19	19	19	20	21	22	22	22	23	23	23	23	23	23	23	23	23	23	23	24	24	24	24	27	27	27	27	27	27	27	27
27	0.789735	NUM_TRUE_POSITIVES	0	7	10	10	10	11	11	11	11	11	12	15	15	16	16	16	17	17	17	18	18	18	19	19	20	20	20	20	21	21	21	21	21	21	21	22	23	23	23	23	23	23	23	23	23	23	23
27	0.802883	NUM_TRUE_POSITIVES	2	5	6	6	6	10	10	10	10	10	12	12	13	13	13	13	13	15	15	16	17	18	19	22	23	24	24	24	24	24	24	24	24	26	26	26	26	26	26	26	26	26	26	26	26	26	26
27	0.80434	NUM_TRUE_POSITIVES	3	3	5	10	11	12	12	12	13	14	15	15	15	15	15	16	16	16	19	19	19	19	20	20	20	20	20	21	21	21	21	21	21	22	22	22	24	24	25	25	25	26	26	26	26	27	27
27	0.793537	NUM_TRUE_POSITIVES	5	8	8	8	9	10	10	11	11	11	11	11	11	12	12	12	12	14	14	14	14	18	18	18	18	18	18	21	21	21	21	21	21	22	22	22	22	22	22	22	23	23	25	25	25	25	25
27	0.797085	NUM_TRUE_POSITIVES	5	5	8	9	10	10	10	11	12	13	14	16	16	16	16	16	18	18	18	18	18	19	19	19	19	19	19	19	19	19	20	20	21	21	21	21	23	23	23	23	23	24	24	24	24	25	25
27	0.796864	NUM_TRUE_POSITIVES	4	6	6	7	7	8	8	8	9	10	11	11	11	11	11	11	13	15	15	15	15	15	15	18	19	21	21	21	21	21	21	22	23	23	23	23	25	25	26	26	26	26	27	27	27	27	27
27	0.80019	NUM_TRUE_POSITIVES	6	7	8	8	8	8	8	9	10	11	11	11	11	11	11	11	14	18	18	18	18	19	19	19	20	22	22	22	22	22	22	23	23	23	24	24	25	25	25	25	25	25	25	27	27	27	27
27	0.801521	NUM_TRUE_POSITIVES	1	5	5	9	10	11	11	11	11	11	11	12	13	15	15	15	15	15	15	15	16	16	17	18	18	20	20	21	22	22	23	24	24	25	25	25	25	26	26	26	27	27	27	27	28	28	28
27	0.786029	NUM_TRUE_POSITIVES	0	0	5	6	6	8	9	9	11	11	11	12	12	12	13	14	14	14	14	14	14	14	14	16	16	16	18	19	20	21	24	24	25	25	25	25	26	26	26	26	26	26	26	26	26	26	26
27	0.764993	NUM_TRUE_POSITIVES	1	4	10	12	13	13	13	13	13	13	13	14	15	15	15	15	16	17	17	17	17	18	20	20	20	21	21	21	21	21	21	21	22	22	22	22	22	23	24	25	25	25	25	25	25	25	25
27	0.799461	NUM_TRUE_POSITIVES	0	3	6	9	11	13	13	13	13	14	16	16	16	16	17	17	17	17	17	17	17	17	17	17	17	17	17	17	17	17	17	17	18	18	18	18	18	18	18	18	18	19	19	19	19	20	20
27	0.810613	NUM_TRUE_POSITIVES	1	6	9	9	9	9	9	10	10	10	11	13	14	15	16	16	17	18	20	20	21	21	21	21	21	22	23	23	23	23	23	23	23	23	23	23	24	24	24	24	24	24	26	26	26	30	30
27	0.76588	NUM_TRUE_POSITIVES	2	9	10	10	12	12	15	16	17	17	18	18	18	19	20	20	20	20	20	21	22	23	23	23	24	24	24	24	24	24	24	24	27	27	27	27	27	27	27	27	27	27	27	27	27	27	27
27	0.79341	NUM_TRUE_POSITIVES	0	2	8	8	9	9	10	13	14	14	14	14	14	14	14	14	14	14	14	16	16	16	16	18	18	18	18	18	19	19	19	19	19	19	19	19	19	19	20	21	21	21	21	22	22	22	22
27	0.791034	NUM_TRUE_POSITIVES	2	5	8	9	9	11	13	14	15	15	15	15	15	15	15	18	20	20	20	21	22	23	23	23	23	23	23	23	23	23	23	23	23	23	23	23	23	26	26	26	26	26	26	27	27	27	27
27	0.793094	NUM_TRUE_POSITIVES	2	5	8	8	8	8	8	9	9	9	11	12	14	18	18	18	18	18	18	19	19	20	20	20	21	21	21	21	21	21	21	23	23	23	23	23	25	26	26	26	27	27	27	27	27	27	27
27	0.779661	NUM_TRUE_POSITIVES	0	4	4	5	7	7	8	8	8	8	8	8	11	11	14	15	15	15	15	15	16	16	16	16	16	17	17	17	17	17	17	17	17	17	17	18	19	19	20	20	21	21	21	21	21	21	21
27	0.748329	NUM_TRUE_POSITIVES	0	1	7	7	10	12	12	12	12	14	14	14	14	14	14	15	17	17	17	18	18	18	19	19	19	19	19	19	20	20	20	21	22	22	22	22	22	22	22	23	23	24	24	24	24	24	24
27	0.760684	NUM_TRUE_POSITIVES	0	4	8	9	10	10	10	10	10	10	11	12	12	12	12	13	14	14	14	14	14	15	15	15	15	17	17	17	17	17	17	17	17	17	17	17	17	18	18	18	18	18	18	18	18	18	18
27	0.720735	NUM_TRUE_POSITIVES	1	5	8	8	10	10	11	11	11	11	12	14	15	16	17	17	18	18	18	18	18	18	18	19	20	20	20	20	20	21	21	23	25	25	25	25	25	25	25	25	25	25	25	25	25	25	25
27	0.799588	NUM_TRUE_POSITIVES	4	6	7	8	9	9	10	10	11	12	14	14	14	15	15	16	16	17	21	21	21	21	21	22	22	22	22	22	22	22	23	23	24	24	24	24	24	24	24	24	24	25	25	26	26	26	26
27	0.723301	NUM_TRUE_POSITIVES	3	6	9	10	10	10	10	10	10	10	11	12	12	12	12	12	12	12	12	12	12	12	12	12	12	13	14	14	14	14	14	15	15	15	16	16	16	17	18	18	18	18	18	19	20	20	20
27	0.783875	NUM_TRUE_POSITIVES	1	7	7	7	8	8	9	9	9	13	13	13	13	13	15	15	15	15	15	15	15	15	15	16	16	16	16	16	16	17	17	17	17	17	17	17	20	20	20	20	20	20	21	21	21	21	21
27	0.748265	NUM_TRUE_POSITIVES	0	2	4	4	7	7	10	12	12	12	12	12	12	13	13	14	15	15	15	16	16	16	17	18	18	18	19	19	19	19	19	19	19	19	19	19	19	19	19	19	19	19	20	21	21	21	21
27	0.811658	NUM_TRUE_POSITIVES	2	4	9	12	12	12	12	12	12	12	13	14	15	16	18	18	19	22	22	23	23	23	23	23	23	23	26	26	26	26	26	26	26	26	26	26	27	29	29	29	30	30	31	31	31	31	31
27	0.779313	NUM_TRUE_POSITIVES	0	2	7	7	8	8	8	10	10	10	12	13	13	13	14	14	16	16	16	16	16	17	19	19	20	20	20	21	21	21	21	21	21	21	21	21	21	21	21	21	22	22	22	22	22	22	22
27	0.801552	NUM_TRUE_POSITIVES	0	4	7	10	10	10	10	10	14	15	15	16	17	17	17	18	18	20	22	22	22	22	23	24	25	25	25	25	25	25	26	26	26	26	26	27	27	27	27	27	27	27	27	27	27	27	27
27	0.767401	NUM_TRUE_POSITIVES	2	3	8	8	9	9	9	9	9	9	10	11	12	12	12	14	14	14	16	16	16	16	16	16	16	16	17	17	17	17	19	19	20	21	21	21	21	21	22	22	22	22	22	22	22	22	22
27	0.791129	NUM_TRUE_POSITIVES	0	2	11	11	13	13	13	14	14	14	15	15	15	15	15	15	18	18	18	22	23	23	24	24	24	24	24	25	25	25	25	25	25	25	26	26	26	26	26	26	27	27	27	27	27	27	27
27	0.803041	NUM_TRUE_POSITIVES	1	3	5	12	12	12	13	13	14	14	14	15	15	15	15	17	17	17	18	19	19	19	19	22	22	22	23	23	23	23	23	23	23	23	23	23	23	23	23	23	23	24	24	24	24	24	25
27	0.789229	NUM_TRUE_POSITIVES	2	7	12	12	12	12	13	13	13	13	15	15	15	15	17	19	19	19	20	20	20	20	21	22	22	22	22	22	22	22	22	22	23	23	23	23	23	23	23	23	23	23	23	23	23	24	24
27	0.769935	NUM_TRUE_POSITIVES	1	1	8	10	10	11	11	13	13	14	14	14	15	15	15	15	16	16	16	17	18	18	18	18	18	19	19	20	21	21	21	21	21	21	21	21	21	21	23	23	27	27	27	27	27	27	27
27	0.812007	NUM_TRUE_POSITIVES	0	7	8	9	9	9	13	13	13	16	16	17	17	17	17	17	19	19	19	19	19	20	21	21	23	24	24	24	24	25	25	26	27	27	27	27	27	27	27	27	27	27	27	27	27	27	27
27	0.800602	NUM_TRUE_POSITIVES	2	6	7	7	7	7	8	11	11	11	12	12	14	16	16	16	16	17	17	17	17	17	17	17	18	18	18	18	18	18	18	19	19	19	19	19	21	21	21	21	22	22	22	22	22	22	22
27	0.782195	NUM_TRUE_POSITIVES	0	5	5	5	5	7	9	10	10	10	10	11	11	11	13	13	13	13	13	14	14	15	17	18	19	20	20	20	20	20	20	20	20	20	21	23	23	25	25	25	25	25	25	25	25	25	25
27	0.801045	NUM_TRUE_POSITIVES	4	5	7	8	9	10	11	11	11	13	14	15	15	15	15	15	16	16	16	18	18	18	18	18	18	18	20	21	21	22	22	22	22	22	23	24	24	24	24	24	25	25	25	25	25	25	25
27	0.761286	NUM_TRUE_POSITIVES	0	0	0	4	5	6	7	10	10	10	10	10	10	12	12	14	14	14	14	16	16	17	17	17	17	18	20	20	20	21	21	21	21	21	21	21	21	21	21	21	21	21	21	21	21	21	21
27	0.785522	NUM_TRUE_POSITIVES	1	4	11	11	12	12	12	14	14	14	15	15	15	18	19	19	19	20	21	23	23	23	24	24	24	26	26	26	26	26	26	26	26	27	27	27	27	27	27	28	28	28	28	29	29	29	29
27	0.78812	NUM_TRUE_POSITIVES	0	4	5	6	6	6	7	7	8	8	8	9	10	13	17	19	19	20	20	20	20	20	20	20	22	22	22	22	22	22	22	22	22	22	22	22	22	22	22	22	22	22	22	23	23	23	23
27	0.798448	NUM_TRUE_POSITIVES	0	5	8	8	8	8	9	10	10	11	12	12	12	12	14	14	15	15	16	16	16	17	18	18	18	18	18	18	19	19	19	19	20	20	20	20	20	20	20	21	21	21	21	22	22	22	22
27	0.775226	NUM_TRUE_POSITIVES	1	9	9	10	10	11	15	15	15	15	15	15	16	17	18	18	18	20	21	21	21	23	24	24	24	26	26	26	26	26	26	26	26	26	26	26	26	26	26	26	26	26	26	26	26	26	26
27	0.777602	NUM_TRUE_POSITIVES	1	5	6	6	8	8	8	12	13	13	13	13	14	14	14	14	14	14	15	15	15	17	17	17	17	17	17	17	17	17	17	18	18	18	18	19	19	19	19	19	20	20	20	20	20	21	21
27	0.76588	NUM_TRUE_POSITIVES	2	6	8	9	9	10	10	11	12	12	12	13	14	15	15	15	15	15	15	15	15	15	16	17	17	18	19	19	19	19	20	21	21	21	22	22	22	23	23	23	23	23	23	23	23	23	23
27	0.769587	NUM_TRUE_POSITIVES	1	2	8	9	10	10	13	14	18	18	19	19	19	19	19	19	19	19	19	19	19	19	19	19	19	20	20	20	20	21	21	22	22	22	23	23	23	23	23	23	24	24	24	24	24	24	24
27	0.76173	NUM_TRUE_POSITIVES	3	4	5	8	9	9	10	10	10	11	11	12	12	14	14	14	14	14	16	19	19	19	19	19	19	20	20	20	20	20	20	20	20	20	21	21	21	21	21	21	21	21	21	21	22	23	23
27	0.805956	NUM_TRUE_POSITIVES	2	2	7	9	9	12	12	13	14	14	14	14	14	16	17	18	18	18	18	18	18	19	20	20	20	20	20	20	21	21	21	21	21	21	21	21	22	22	23	23	23	24	27	27	27	27	27
27	0.785364	NUM_TRUE_POSITIVES	1	3	7	9	10	11	14	15	15	15	16	16	16	17	17	17	17	17	17	17	17	17	18	18	19	22	22	24	24	24	24	24	25	25	25	25	25	26	27	27	27	27	27	27	28	28	28
27	0.773737	NUM_TRUE_POSITIVES	0	2	3	7	7	7	9	10	10	11	11	11	12	12	12	14	14	14	14	15	17	17	17	17	17	17	17	19	19	19	19	19	19	20	20	20	20	20	21	21	21	21	21	21	23	23	23
27	0.77662	NUM_TRUE_POSITIVES	1	7	7	7	7	7	7	7	11	12	12	12	12	12	12	12	12	12	13	14	18	19	19	20	20	20	20	20	20	20	20	20	20	20	21	21	21	23	23	23	23	23	23	23	23	23	23
27	0.761571	NUM_TRUE_POSITIVES	1	3	3	4	8	10	11	11	11	12	14	14	14	15	15	16	16	16	16	16	16	16	16	16	19	19	19	19	20	20	20	20	20	20	20	20	20	20	20	20	20	20	20	21	21	21	21
27	0.760653	NUM_TRUE_POSITIVES	2	3	5	6	7	7	11	11	11	11	11	12	13	13	14	14	14	14	15	16	17	18	18	18	20	20	20	20	20	20	21	22	22	22	22	24	24	24	24	24	24	24	25	25	25	25	26
27	0.794234	NUM_TRUE_POSITIVES	1	5	12	12	12	12	13	15	15	15	16	16	16	16	16	18	19	19	19	20	21	22	22	22	24	24	24	25	26	28	28	28	28	28	28	28	28	28	28	28	28	28	28	28	28	28	29
27	0.790306	NUM_TRUE_POSITIVES	0	3	4	9	10	10	11	11	11	11	12	12	13	13	13	15	15	15	16	16	16	16	17	17	17	17	17	17	17	17	18	20	20	20	20	20	21	22	22	22	22	22	22	22	22	22	22
27	0.784033	NUM_TRUE_POSITIVES	0	0	6	11	12	12	12	12	12	12	12	13	13	16	16	17	18	18	18	18	18	18	18	18	18	18	18	19	19	19	19	20	20	20	20	20	20	20	20	20	21	21	21	21	21	22	22
27	0.767179	NUM_TRUE_POSITIVES	0	3	4	11	12	12	14	14	15	15	16	16	16	17	17	19	19	20	20	20	20	20	20	21	21	21	21	22	23	24	24	24	24	24	24	24	25	25	26	26	26	26	26	26	26	26	26
27	0.801141	NUM_TRUE_POSITIVES	1	4	7	9	10	11	11	12	12	12	13	14	14	15	16	18	18	18	18	18	19	19	19	20	21	22	22	22	23	23	23	23	24	24	24	24	24	24	25	25	25	25	25	25	25	25	27
27	0.726279	NUM_TRUE_POSITIVES	2	4	4	8	8	12	14	14	14	14	14	14	14	15	15	15	15	15	15	16	16	17	17	17	17	17	17	17	18	18	18	18	18	19	19	19	19	19	19	19	19	19	19	19	19	22	22
27	0.811754	NUM_TRUE_POSITIVES	2	4	6	10	10	12	15	15	16	17	17	18	18	19	19	20	20	21	21	22	22	22	22	22	22	22	22	22	22	22	22	24	24	26	26	26	27	28	28	28	28	28	28	28	28	28	28
27	0.772723	NUM_TRUE_POSITIVES	1	6	7	9	9	14	14	15	15	15	15	16	16	16	16	16	16	16	17	17	18	18	20	20	21	21	23	25	25	25	25	25	25	25	25	25	25	25	25	25	25	25	25	25	25	25	25
27	0.801616	NUM_TRUE_POSITIVES	9	10	10	10	10	10	14	14	14	15	15	15	16	17	17	17	18	18	18	18	19	19	20	21	22	22	23	25	25	25	25	25	25	25	25	25	25	25	25	25	27	27	27	27	27	27	27
27	0.800475	NUM_TRUE_POSITIVES	0	3	5	7	7	8	8	9	11	12	12	12	12	12	12	12	12	12	12	12	12	13	13	13	14	15	17	17	17	17	17	17	17	17	17	17	17	17	17	19	19	19	20	20	20	21	21
27	0.768193	NUM_TRUE_POSITIVES	2	2	4	4	4	4	4	9	9	9	9	9	10	10	11	11	12	13	15	16	18	18	19	19	19	19	21	21	21	21	21	21	21	21	21	21	21	21	21	21	21	23	23	23	23	23	23
27	0.79623	NUM_TRUE_POSITIVES	1	2	15	15	15	15	15	15	15	15	16	17	17	18	18	19	19	19	19	20	20	21	21	22	22	22	22	24	24	24	24	24	24	24	25	26	26	27	27	28	28	28	28	28	28	28	28
27	0.767527	NUM_TRUE_POSITIVES	2	5	5	6	6	8	9	10	10	10	11	11	11	11	12	13	14	14	15	16	17	17	17	18	18	18	19	19	20	20	20	21	22	22	24	24	24	24	24	24	25	25	25	25	26	26	26
27	0.780326	NUM_TRUE_POSITIVES	0	8	8	9	10	11	11	11	11	13	15	15	15	15	15	15	16	16	19	19	19	19	19	19	19	20	21	22	22	23	23	23	23	23	23	23	23	24	25	26	26	26	26	27	27	27	27
27	0.76645	NUM_TRUE_POSITIVES	4	4	5	5	5	5	6	10	10	13	13	14	14	15	15	15	15	15	15	15	15	15	15	16	16	16	17	18	18	18	22	22	22	22	22	22	22	23	23	25	25	25	25	25	25	25	25
27	0.791826	NUM_TRUE_POSITIVES	0	6	7	7	8	8	9	9	12	12	12	12	12	12	12	13	14	14	14	14	15	15	15	15	15	16	17	17	19	19	20	20	20	20	21	22	22	22	22	22	22	22	22	22	22	23	23
27	0.774054	NUM_TRUE_POSITIVES	1	6	12	13	13	14	14	14	15	16	17	18	19	19	19	20	20	20	20	20	20	20	21	21	21	21	21	21	21	21	21	21	23	23	23	23	24	27	28	28	28	29	29	29	29	30	30
27	0.790211	NUM_TRUE_POSITIVES	1	3	8	12	12	13	15	15	15	15	16	16	17	17	18	18	18	18	18	19	20	20	20	20	20	21	21	21	21	22	22	22	22	22	23	23	23	23	23	23	23	24	24	25	25	25	25
27	0.794709	NUM_TRUE_POSITIVES	5	5	9	9	9	10	11	13	13	13	13	13	17	18	18	18	18	18	18	18	19	21	22	22	23	23	23	23	23	23	23	23	23	25	25	25	25	25	25	25	25	25	25	25	27	27	27
27	0.761001	NUM_TRUE_POSITIVES	6	8	8	10	10	11	12	12	13	13	13	13	13	13	13	16	16	16	17	17	17	18	18	18	18	18	18	18	18	21	21	21	22	22	22	22	22	22	22	23	23	23	23	24	24	24	24
27	0.805544	NUM_TRUE_POSITIVES	1	5	7	8	12	12	12	12	12	12	16	16	17	17	17	17	19	22	22	22	22	22	22	22	23	23	23	23	24	24	24	25	25	25	28	28	28	28	28	29	29	29	29	29	29	29	29
27	0.776144	NUM_TRUE_POSITIVES	1	5	6	6	8	9	10	10	10	10	11	11	11	12	13	13	14	14	14	14	14	16	16	16	18	18	18	18	20	20	20	20	21	21	21	21	22	22	22	22	22	22	22	22	22	22	22
27	0.794804	NUM_TRUE_POSITIVES	2	2	5	6	6	7	8	8	8	8	8	8	9	9	9	11	11	11	12	14	16	16	17	19	19	19	20	20	20	20	21	21	21	21	22	23	23	23	23	24	24	24	24	25	25	25	25
27	0.801172	NUM_TRUE_POSITIVES	1	8	9	9	12	12	12	12	13	13	14	15	15	17	17	18	18	18	19	19	19	20	20	20	21	21	21	22	22	22	22	22	22	23	23	23	23	23	24	24	24	24	24	24	24	25	25
27	0.789926	NUM_TRUE_POSITIVES	0	1	7	9	11	11	11	12	12	12	12	13	13	13	13	13	13	13	13	13	13	13	16	16	16	16	19	20	20	20	20	20	20	20	20	20	20	22	22	22	23	24	24	24	24	25	26
27	0.797307	NUM_TRUE_POSITIVES	2	6	6	8	8	8	8	9	11	11	11	11	11	11	16	16	16	16	18	19	19	19	21	22	22	24	24	24	24	24	24	24	24	24	24	24	24	24	24	24	24	24	24	24	24	24	25
27	0.742785	NUM_TRUE_POSITIVES	0	5	9	10	12	12	14	14	14	14	16	16	16	17	17	17	17	18	18	18	18	19	20	20	22	22	22	22	22	22	22	22	23	23	23	23	23	23	23	23	23	23	23	23	24	24	24
27	0.799652	NUM_TRUE_POSITIVES	1	2	8	11	11	13	15	15	15	15	15	15	18	19	19	19	19	20	21	21	21	22	22	22	22	22	22	22	22	22	22	23	23	24	24	24	24	24	25	26	26	26	27	27	27	27	27
27	0.76531	NUM_TRUE_POSITIVES	0	1	2	9	9	10	11	14	14	14	14	14	15	17	17	18	19	19	19	19	19	19	19	19	19	19	19	19	19	20	21	21	22	22	22	22	22	22	22	22	22	22	22	22	23	23	23
27	0.782386	NUM_TRUE_POSITIVES	0	7	12	12	12	12	15	16	16	16	16	17	18	18	20	20	20	20	20	21	21	23	23	23	23	23	23	23	23	23	23	24	24	24	24	24	24	24	24	24	24	24	24	24	24	24	25
27	0.757833	NUM_TRUE_POSITIVES	2	3	13	13	13	13	14	16	16	17	17	17	17	19	19	19	19	19	19	19	19	19	20	20	20	21	22	22	22	22	22	24	24	25	25	26	26	26	27	27	27	27	27	28	28	28	28
27	0.715698	NUM_TRUE_POSITIVES	2	6	11	11	11	12	16	16	18	18	18	19	19	19	19	19	19	19	20	20	20	20	20	20	23	23	23	23	23	23	24	24	24	24	24	24	24	24	25	27	27	27	27	27	27	27	27
27	0.783463	NUM_TRUE_POSITIVES	3	6	7	7	7	7	7	7	7	8	8	10	13	13	15	15	15	16	17	18	18	18	18	18	18	18	19	19	20	21	21	21	21	21	21	21	21	22	23	23	23	23	23	23	23	23	25
27	0.798923	NUM_TRUE_POSITIVES	5	9	11	11	11	11	11	11	12	12	12	13	13	13	13	13	13	13	13	13	13	13	14	15	15	16	16	17	18	19	20	20	21	24	24	26	26	26	26	26	26	26	27	27	27	27	27
27	0.761413	NUM_TRUE_POSITIVES	1	7	7	7	7	7	8	9	9	10	10	10	10	10	10	11	11	13	13	13	13	13	13	13	14	15	16	16	16	16	16	17	18	18	18	18	18	18	18	18	18	18	18	19	21	22	22
27	0.798321	NUM_TRUE_POSITIVES	1	3	3	6	7	9	9	9	9	11	12	12	12	12	14	16	17	17	17	18	19	19	19	19	20	20	20	20	22	22	22	22	22	22	22	22	24	24	25	25	25	25	25	25	25	26	26
27	0.805988	NUM_TRUE_POSITIVES	0	2	12	12	12	14	14	14	15	15	15	16	16	17	19	19	19	19	21	21	21	21	21	21	21	21	21	21	22	22	23	23	23	23	23	24	24	24	24	25	25	25	25	26	26	26	26
[truncated: 488 more columns]
