# Supplementary material for: Genome-wide computational identification of functional RNA elements in Trypanosoma brucei
Source: BMC Genomics. 2009 Aug 4;10:355. doi: 10.1186/1471-2164-10-355 (PMC2907701; doi:10.1186/1471-2164-10-355)
Supplement: Additional file 6 — Function prediction using regulatory motifs. This ZIP compressed file should be unpacked before viewing its contents. The results for prediction of each pathway are presented in a separate folder, named after the accession number of that pathway in KEGG database. Each folder contains several files named "validation.N.out", each of which represents the results of a hundred times two-fold cross-validation for that pathway, using N predicted motifs. Each cross-validation is shown in one row; plotting each row against the number of false positives will result in the ROC curve associated with the corresponding cross-validation experiment. The trained network is stored in "total.out", in which motifs are ordered according to their prediction power. L(α|MOTIF): the likelihood of being in pathway α given that the indicated motif is present in the indicated location of an mRNA; L(α|MOTIF): the likelihood of being in pathway α given that the indicated motif is NOT present in the indicated location of an mRNA. [file 1471-2164-10-355-S6.zip › tbr_KEGG_predict/002.tbr00562/validation.028.out]

Current time: Tue Feb 03 11:57:17 2009
This cluster: tbr00562
A 2-fold validation was used.
************************ VALIDATION ***********************
NUM_CLASSIFIERS	AUC	NUM_FALSE_POSITIVES	1	2	3	4	5	6	7	8	9	10	11	12	13	14	15	16	17	18	19	20	21	22	23	24	25	26	27	28	29	30	31	32	33	34	35	36	37	38	39	40	41	42	43	44	45	46	47
28	0.759766	NUM_TRUE_POSITIVES	2	8	8	8	8	9	9	9	10	11	11	11	11	11	11	11	11	13	13	13	14	14	14	14	14	14	15	15	16	16	18	18	18	18	18	18	19	19	19	19	19	19	19	19	20	20	20
28	0.772248	NUM_TRUE_POSITIVES	1	8	10	11	14	14	14	15	15	15	16	17	18	18	19	20	20	20	20	20	20	20	21	21	21	22	22	22	22	22	22	23	23	23	23	23	24	24	24	24	24	24	25	25	26	27	27
28	0.789482	NUM_TRUE_POSITIVES	3	3	5	5	5	5	5	7	8	12	12	12	12	13	15	18	18	18	18	19	19	19	19	19	19	19	21	21	22	22	22	22	22	22	22	22	22	22	22	22	22	22	22	22	23	23	23
28	0.804404	NUM_TRUE_POSITIVES	3	7	8	8	8	11	11	13	14	14	14	18	18	19	19	19	21	21	21	21	21	21	21	21	21	21	22	22	22	23	23	23	23	23	23	24	24	24	25	25	25	25	26	27	27	27	27
28	0.8032	NUM_TRUE_POSITIVES	1	4	6	8	8	8	8	10	11	12	13	14	14	14	18	18	18	18	18	18	20	20	21	21	21	21	21	21	21	21	22	23	24	24	25	25	25	25	25	25	25	25	25	25	26	27	27
28	0.781815	NUM_TRUE_POSITIVES	0	1	9	13	14	15	15	15	16	16	16	16	17	17	17	18	18	19	19	20	20	20	20	20	20	20	20	20	20	21	22	22	23	23	23	23	23	23	23	24	24	24	24	24	25	26	26
28	0.763409	NUM_TRUE_POSITIVES	0	7	7	8	8	14	14	16	16	16	16	17	17	17	17	17	17	17	17	17	17	17	17	17	17	18	19	19	19	19	20	20	20	20	20	20	20	20	23	23	23	24	24	26	26	26	26
28	0.792872	NUM_TRUE_POSITIVES	0	7	8	10	11	12	12	13	14	14	14	14	15	16	16	16	16	16	16	18	19	20	21	21	21	21	21	21	21	21	21	21	21	21	22	23	23	23	23	23	24	24	26	26	26	26	27
28	0.77814	NUM_TRUE_POSITIVES	1	1	5	6	6	6	14	16	16	16	16	16	16	16	16	16	16	16	16	16	16	16	16	16	17	17	17	17	17	17	17	18	18	18	18	18	18	18	19	19	19	19	19	19	19	21	22
28	0.778204	NUM_TRUE_POSITIVES	9	10	11	11	13	13	13	13	13	14	15	15	15	15	15	15	17	17	17	17	17	17	20	20	20	20	21	21	21	21	21	21	21	21	21	21	21	21	21	21	21	23	23	23	23	23	23
28	0.810106	NUM_TRUE_POSITIVES	0	1	6	7	7	8	9	10	11	13	13	13	13	14	14	15	15	16	16	16	17	17	17	18	18	21	21	21	21	22	23	23	23	24	24	24	24	25	25	25	26	26	26	26	26	26	26
28	0.782544	NUM_TRUE_POSITIVES	0	9	11	12	13	13	13	13	15	15	15	16	18	18	19	19	19	19	19	19	20	21	22	22	22	23	23	23	23	23	23	23	23	23	23	24	24	24	24	24	24	24	25	27	27	27	27
28	0.788722	NUM_TRUE_POSITIVES	0	7	10	10	10	10	11	11	11	11	12	15	15	16	16	16	16	17	17	17	18	18	18	18	19	20	20	20	20	21	21	21	21	21	21	21	22	23	23	23	23	23	23	23	23	23	23
28	0.802028	NUM_TRUE_POSITIVES	2	5	6	6	6	6	10	10	10	10	10	12	12	13	13	13	13	13	15	16	17	19	19	22	23	24	24	24	24	24	24	24	24	24	26	26	26	26	26	26	26	26	26	26	26	26	26
28	0.803453	NUM_TRUE_POSITIVES	3	3	5	10	11	12	12	12	13	14	15	15	15	15	15	16	16	16	19	19	19	19	19	20	20	20	20	20	21	21	21	21	21	22	22	22	24	24	25	25	25	26	26	26	27	27	27
28	0.79265	NUM_TRUE_POSITIVES	5	8	8	8	9	10	10	11	11	11	11	11	11	12	12	12	12	14	14	14	14	18	18	18	18	18	18	21	21	21	21	21	21	22	22	22	22	22	22	22	23	23	25	25	25	25	25
28	0.794709	NUM_TRUE_POSITIVES	5	5	8	9	10	10	10	11	12	12	13	14	15	17	17	17	17	18	18	18	18	18	18	19	19	19	19	19	19	20	20	20	21	21	21	21	21	21	23	23	23	23	23	24	24	24	24
28	0.807001	NUM_TRUE_POSITIVES	5	6	6	9	9	12	12	12	13	14	14	14	14	14	14	16	16	16	16	16	17	17	17	17	17	22	22	22	23	23	23	23	24	25	26	26	26	29	29	29	29	29	29	29	29	29	29
28	0.798891	NUM_TRUE_POSITIVES	6	7	8	8	8	8	8	9	10	11	11	11	11	11	11	11	14	18	18	18	18	19	19	19	20	22	22	22	22	22	22	23	23	23	24	24	25	25	25	25	25	25	25	27	27	27	27
28	0.800507	NUM_TRUE_POSITIVES	1	5	5	8	9	10	11	11	11	11	11	12	13	15	15	15	15	15	15	15	15	16	16	17	18	18	20	20	20	22	22	23	23	24	25	25	25	25	26	26	27	27	27	27	27	28	28
28	0.786377	NUM_TRUE_POSITIVES	0	0	5	7	7	8	9	9	11	11	11	12	12	12	13	14	14	14	14	14	14	14	14	16	16	16	18	19	19	21	24	24	25	25	25	25	25	26	26	26	26	26	26	26	26	26	26
28	0.771709	NUM_TRUE_POSITIVES	1	5	12	14	14	14	14	14	14	15	15	15	16	16	16	16	16	16	18	18	19	19	19	19	20	21	21	21	21	21	21	21	21	21	21	22	22	22	23	24	25	25	25	25	25	25	25
28	0.798194	NUM_TRUE_POSITIVES	0	3	6	9	10	11	13	13	13	14	16	16	16	16	17	17	17	17	17	17	17	17	17	17	17	17	17	17	17	17	17	17	17	18	18	18	18	18	18	18	18	18	19	19	19	19	20
28	0.810233	NUM_TRUE_POSITIVES	1	6	9	9	9	9	9	9	10	10	10	11	12	14	15	16	17	19	20	20	22	22	22	22	22	22	23	23	23	23	23	23	23	23	23	23	24	24	24	24	24	24	26	26	26	30	30
28	0.766102	NUM_TRUE_POSITIVES	2	8	9	10	12	12	12	15	17	17	18	18	18	19	20	20	20	20	20	21	21	22	22	22	22	23	24	24	24	24	24	24	24	24	24	25	25	25	27	27	27	27	27	27	27	27	27
28	0.793601	NUM_TRUE_POSITIVES	0	2	8	8	9	9	10	12	14	14	14	14	14	14	14	15	15	15	15	16	16	18	18	18	18	18	18	18	19	19	19	19	19	19	19	19	19	19	19	19	20	21	21	22	22	23	23
28	0.789482	NUM_TRUE_POSITIVES	2	5	7	9	9	9	13	15	15	15	15	15	15	15	15	15	16	20	20	20	21	23	23	23	23	23	23	23	23	23	23	23	23	23	23	23	23	24	26	26	26	26	26	27	27	27	27
28	0.791446	NUM_TRUE_POSITIVES	2	3	5	8	8	8	8	8	9	9	9	11	12	14	18	18	18	18	18	18	19	19	20	20	21	21	21	21	21	21	21	23	23	23	23	23	25	26	26	26	27	27	27	27	27	27	27
28	0.77814	NUM_TRUE_POSITIVES	0	4	4	5	7	7	8	8	8	8	8	8	8	12	12	15	15	15	15	15	16	16	16	16	16	17	17	17	17	17	17	17	17	17	17	17	18	18	19	19	20	21	21	21	21	21	21
28	0.745097	NUM_TRUE_POSITIVES	0	1	5	7	7	10	12	12	12	12	14	14	14	14	14	15	16	17	17	17	18	18	18	18	19	19	19	19	19	19	19	20	20	20	21	21	21	22	22	22	22	22	23	24	24	24	24
28	0.755805	NUM_TRUE_POSITIVES	0	5	10	10	10	10	10	11	11	11	11	11	11	12	12	12	13	14	14	15	15	16	16	16	17	18	18	18	18	18	18	18	18	18	18	18	18	18	18	18	18	18	18	19	19	19	19
28	0.718137	NUM_TRUE_POSITIVES	1	2	9	9	11	11	13	13	13	13	13	13	15	16	18	18	19	20	20	20	20	20	20	22	22	22	22	22	22	22	22	22	24	24	24	26	26	26	26	26	26	26	26	26	26	26	26
28	0.798574	NUM_TRUE_POSITIVES	4	5	8	8	9	9	10	10	11	12	14	14	14	15	15	16	16	18	21	21	21	21	21	22	22	22	22	22	22	22	22	22	24	24	24	24	24	24	24	24	25	25	25	27	27	27	27
28	0.723428	NUM_TRUE_POSITIVES	3	5	9	10	10	10	10	10	10	10	11	12	12	12	12	12	12	12	12	12	12	12	12	12	12	12	12	12	14	14	14	14	15	15	15	16	16	16	16	17	18	18	18	18	19	20	20
28	0.782291	NUM_TRUE_POSITIVES	2	7	7	7	7	7	9	9	9	13	13	13	13	13	15	15	15	15	15	15	15	15	16	16	16	16	16	16	16	16	17	17	17	17	17	17	17	20	20	20	20	20	20	20	20	21	21
28	0.746681	NUM_TRUE_POSITIVES	0	2	4	4	5	7	7	10	12	12	12	12	12	12	13	14	15	15	15	15	16	16	16	17	18	18	18	19	19	19	19	19	19	19	19	19	19	19	19	19	19	19	19	19	21	21	21
28	0.814953	NUM_TRUE_POSITIVES	2	4	12	13	13	14	14	14	14	15	15	16	17	18	19	19	19	21	22	22	22	23	23	23	23	23	24	25	25	25	25	26	26	27	27	27	27	27	27	27	27	27	27	29	29	29	29
28	0.775796	NUM_TRUE_POSITIVES	0	2	7	7	8	8	8	10	11	11	12	12	13	13	14	14	14	15	16	16	16	16	16	16	17	19	19	19	19	20	21	21	21	21	21	21	21	21	21	21	21	21	21	21	22	22	22
28	0.798923	NUM_TRUE_POSITIVES	0	4	7	10	10	10	10	10	14	14	15	15	16	17	17	17	18	18	20	22	22	22	23	24	25	25	25	25	25	25	25	26	26	26	26	26	27	27	27	27	27	27	27	27	27	27	27
28	0.766799	NUM_TRUE_POSITIVES	2	2	8	8	9	9	9	9	9	9	10	10	10	12	12	12	14	14	16	16	16	16	16	17	17	17	17	17	17	17	20	20	20	20	20	22	22	22	22	22	22	24	24	24	24	24	24
28	0.791034	NUM_TRUE_POSITIVES	0	2	11	11	13	13	13	14	14	14	15	15	15	15	15	15	18	18	18	22	23	23	24	24	24	24	24	25	25	25	25	25	25	25	25	26	26	26	26	26	27	27	27	27	27	27	27
28	0.802725	NUM_TRUE_POSITIVES	1	3	5	12	12	12	13	13	13	14	14	15	15	15	15	17	17	17	18	19	19	19	20	20	22	22	22	23	23	23	23	23	23	23	23	23	23	23	23	23	23	24	24	24	24	24	24
28	0.78831	NUM_TRUE_POSITIVES	2	7	12	12	12	12	13	13	13	13	14	15	15	15	15	17	19	19	19	20	20	20	21	21	22	22	22	22	22	22	22	22	22	23	23	23	23	23	23	23	23	23	23	23	23	24	24
28	0.769333	NUM_TRUE_POSITIVES	1	1	8	10	10	11	11	13	13	14	14	14	15	15	15	15	16	16	16	17	18	18	18	18	18	18	19	19	19	20	21	21	21	21	21	21	21	21	21	21	23	23	27	27	27	27	27
28	0.812894	NUM_TRUE_POSITIVES	0	7	8	9	9	9	11	14	14	14	16	17	17	17	17	17	19	19	19	19	19	19	21	21	23	24	24	24	24	24	25	25	25	26	27	27	27	27	27	27	27	27	27	27	27	27	27
28	0.799366	NUM_TRUE_POSITIVES	2	6	8	8	8	8	8	11	11	11	12	12	14	16	16	16	16	17	17	17	17	17	17	17	17	18	18	18	18	18	18	18	19	19	19	19	21	21	21	22	22	22	22	22	22	22	22
28	0.782956	NUM_TRUE_POSITIVES	0	5	5	5	5	7	9	9	10	10	10	11	11	11	13	13	13	14	14	15	15	17	18	18	19	20	20	20	20	20	20	20	21	21	21	22	24	24	25	25	25	25	25	25	25	25	25
28	0.800285	NUM_TRUE_POSITIVES	4	5	7	8	9	10	10	11	11	11	13	14	15	15	15	15	16	16	16	18	18	18	18	18	18	18	20	21	21	22	22	22	22	22	23	24	24	24	24	24	24	25	25	25	25	25	25
28	0.76702	NUM_TRUE_POSITIVES	0	1	1	4	5	8	9	12	12	12	12	13	13	15	17	18	18	18	19	19	21	21	21	21	21	21	21	21	21	21	22	22	22	23	23	23	23	23	23	23	23	25	25	25	25	25	25
28	0.784983	NUM_TRUE_POSITIVES	1	4	11	11	11	12	12	12	12	14	14	14	15	15	15	15	18	19	19	21	23	23	24	24	24	26	26	26	26	26	26	26	26	26	26	27	27	27	27	27	28	28	28	28	29	29	29
28	0.787138	NUM_TRUE_POSITIVES	0	5	5	6	6	7	7	7	9	9	9	10	13	14	18	19	19	19	20	20	20	20	20	20	20	22	22	22	22	22	22	22	22	22	22	22	22	22	22	22	22	22	22	22	22	23	23
28	0.794044	NUM_TRUE_POSITIVES	0	5	6	8	8	8	8	8	9	10	10	11	12	12	12	12	14	16	16	16	16	17	18	18	18	18	18	18	18	18	19	19	19	19	19	19	20	20	20	20	20	21	21	21	21	21	22
28	0.774465	NUM_TRUE_POSITIVES	1	9	9	10	10	11	15	15	15	15	15	15	16	17	18	18	18	20	21	21	21	23	24	24	24	26	26	26	26	26	26	26	26	26	26	26	26	26	26	26	26	26	26	26	26	26	26
28	0.776335	NUM_TRUE_POSITIVES	1	5	7	7	8	8	8	12	13	13	13	13	14	14	14	14	14	14	15	15	15	17	17	17	17	17	17	17	17	17	17	18	18	18	19	19	19	19	19	19	20	20	20	20	20	21	21
28	0.764454	NUM_TRUE_POSITIVES	0	7	7	7	9	10	10	10	10	10	10	11	13	15	15	15	15	15	15	16	16	16	16	16	16	16	16	17	17	18	18	18	18	18	18	19	19	19	20	21	22	22	22	22	23	23	23
28	0.77003	NUM_TRUE_POSITIVES	1	2	8	9	12	12	13	14	14	14	16	19	19	19	19	19	19	19	19	19	19	20	20	20	20	20	20	20	20	20	21	21	21	21	22	22	23	23	23	23	23	23	24	24	24	24	24
28	0.761793	NUM_TRUE_POSITIVES	3	4	4	8	10	10	11	11	11	11	12	13	15	15	15	15	15	15	16	18	19	19	19	19	19	19	20	20	20	20	20	20	20	20	21	21	21	21	21	21	21	21	21	21	21	21	23
28	0.802534	NUM_TRUE_POSITIVES	2	2	7	9	9	11	12	12	13	14	14	14	14	17	17	18	18	18	18	18	18	19	20	20	20	20	20	20	21	21	21	21	21	21	21	21	21	22	22	23	23	23	24	27	27	27	27
28	0.784318	NUM_TRUE_POSITIVES	1	3	7	9	10	11	14	15	15	15	15	16	16	17	17	17	17	17	17	17	17	17	18	18	19	22	22	24	24	24	24	24	25	25	25	25	25	26	26	26	27	27	27	27	27	28	28
28	0.771234	NUM_TRUE_POSITIVES	0	2	3	7	7	7	9	10	10	10	11	11	12	12	12	14	14	14	14	15	17	17	17	17	17	17	17	19	19	19	19	20	20	20	20	20	20	20	21	21	21	21	21	21	21	23	23
28	0.776525	NUM_TRUE_POSITIVES	1	7	7	7	7	7	7	8	11	12	12	12	12	12	12	12	12	12	12	13	14	18	19	19	20	20	20	20	20	20	20	20	20	20	20	20	21	21	21	23	23	23	23	23	23	23	23
28	0.761476	NUM_TRUE_POSITIVES	1	3	3	3	8	10	11	11	11	11	11	14	14	15	15	16	16	16	16	16	16	17	17	17	17	17	17	20	20	20	20	20	20	20	20	20	20	20	20	21	21	21	21	21	21	21	21
28	0.759164	NUM_TRUE_POSITIVES	2	3	5	6	7	7	11	11	11	11	11	12	13	13	14	14	14	14	14	15	15	16	18	18	18	20	20	20	20	20	20	21	22	22	22	22	22	24	24	24	24	24	24	24	25	25	25
28	0.7917	NUM_TRUE_POSITIVES	1	5	12	12	12	12	13	15	15	15	16	16	16	16	16	16	18	19	19	19	20	21	22	22	22	24	24	24	25	26	28	28	28	28	28	28	28	28	28	28	28	28	28	28	28	28	29
28	0.782734	NUM_TRUE_POSITIVES	0	3	4	9	10	10	11	11	11	11	12	12	13	13	13	13	13	14	15	15	15	15	15	17	17	17	17	17	17	18	19	19	19	19	19	21	21	21	21	21	21	21	21	22	22	22	22
28	0.783114	NUM_TRUE_POSITIVES	0	0	6	11	12	12	12	12	12	12	12	12	13	13	16	16	17	17	18	18	18	18	18	18	18	18	18	19	19	19	19	19	20	20	20	20	20	20	20	20	20	21	21	21	21	22	22
28	0.763536	NUM_TRUE_POSITIVES	0	3	4	11	13	13	14	15	15	15	15	15	15	16	16	17	20	20	20	20	20	20	20	21	21	21	21	21	21	21	21	21	23	23	24	24	24	24	24	24	27	27	27	27	27	27	27
28	0.819959	NUM_TRUE_POSITIVES	1	4	6	6	9	9	13	13	14	14	14	14	15	16	17	19	20	20	20	20	21	21	21	21	21	22	23	23	23	23	23	24	25	25	25	25	25	25	25	25	25	25	25	26	27	27	28
28	0.726026	NUM_TRUE_POSITIVES	1	3	4	5	8	12	14	14	14	14	14	14	14	14	15	15	15	15	15	15	16	16	17	17	17	17	17	17	17	18	18	18	18	19	19	19	19	19	19	19	19	19	19	19	19	22	22
28	0.810866	NUM_TRUE_POSITIVES	2	4	5	11	11	12	12	15	15	16	17	17	18	18	19	20	20	20	20	22	22	22	22	22	22	22	22	22	22	22	22	22	22	24	27	27	27	27	28	28	28	29	29	29	29	29	29
28	0.783875	NUM_TRUE_POSITIVES	1	5	7	9	9	13	15	15	15	15	16	17	17	17	18	18	18	18	19	19	19	19	19	19	20	20	20	20	20	20	20	20	21	21	22	23	23	24	24	24	24	24	24	25	25	25	25
28	0.800792	NUM_TRUE_POSITIVES	4	9	10	10	10	11	14	14	14	14	15	15	15	16	17	17	17	18	18	18	18	19	19	20	21	22	22	23	25	25	25	25	25	25	25	25	25	25	25	25	25	27	27	27	27	27	27
28	0.798448	NUM_TRUE_POSITIVES	0	3	5	7	7	8	9	9	11	12	12	12	12	12	12	12	12	12	12	12	12	12	13	13	13	14	15	17	17	17	17	17	17	17	17	17	17	17	17	17	18	19	20	20	20	20	20
28	0.766704	NUM_TRUE_POSITIVES	2	2	4	4	4	4	4	9	9	9	9	9	10	10	11	11	12	13	15	16	18	18	19	19	19	19	21	21	21	21	21	21	21	21	21	21	21	21	21	21	21	23	23	23	23	23	23
28	0.795786	NUM_TRUE_POSITIVES	1	2	15	15	15	15	15	15	15	15	15	16	17	17	18	18	18	20	20	21	21	22	22	22	22	22	23	25	25	25	25	25	25	25	26	26	27	27	27	27	28	28	28	28	28	28	28
28	0.76626	NUM_TRUE_POSITIVES	2	5	5	5	6	6	8	9	10	10	10	11	11	11	12	13	14	14	14	17	17	17	17	18	18	18	19	19	20	20	20	21	22	22	24	24	24	24	24	25	25	25	25	25	25	26	26
28	0.776144	NUM_TRUE_POSITIVES	0	8	8	9	9	10	11	11	11	11	13	15	15	15	15	15	15	16	16	16	17	19	19	19	19	19	19	20	21	22	22	23	23	23	23	23	23	23	24	24	25	26	26	26	26	27	27
28	0.766545	NUM_TRUE_POSITIVES	4	4	5	5	5	5	6	10	10	10	13	13	14	14	15	15	15	15	15	15	15	15	15	16	16	16	17	18	18	18	22	22	22	22	22	22	23	24	24	25	26	26	26	26	26	26	26
28	0.792112	NUM_TRUE_POSITIVES	0	6	7	7	8	8	9	9	12	12	12	12	12	12	12	13	14	14	14	14	15	15	15	15	15	17	17	18	19	19	20	20	20	20	21	21	22	22	22	22	22	22	22	22	23	23	23
28	0.772311	NUM_TRUE_POSITIVES	1	6	11	12	13	14	14	14	14	14	14	17	17	18	19	19	19	20	20	20	20	20	20	21	21	21	21	21	21	21	21	21	22	23	23	23	24	25	28	28	28	29	29	29	29	30	30
28	0.787866	NUM_TRUE_POSITIVES	1	3	8	11	12	12	15	15	15	15	17	17	17	17	17	17	18	18	18	18	18	19	20	20	20	20	21	21	21	21	22	22	22	22	22	22	22	22	23	23	23	23	23	24	25	25	25
28	0.790084	NUM_TRUE_POSITIVES	5	5	9	9	10	11	11	13	13	13	13	13	15	15	18	18	18	18	18	18	18	18	20	21	22	22	22	23	23	23	23	23	23	25	25	25	25	25	25	25	25	25	25	25	25	25	25
28	0.75834	NUM_TRUE_POSITIVES	6	8	8	10	10	11	12	12	12	13	13	13	13	13	13	13	16	16	16	17	17	18	18	18	18	18	18	18	18	21	21	21	22	22	22	22	22	22	23	23	23	23	23	24	24	24	24
28	0.804277	NUM_TRUE_POSITIVES	1	5	7	8	10	12	12	12	12	12	12	12	16	16	17	17	17	17	20	22	22	22	22	22	22	23	23	23	23	24	24	25	25	25	25	28	28	28	28	28	29	29	29	29	29	29	29
28	0.774497	NUM_TRUE_POSITIVES	1	5	6	6	6	8	10	10	10	10	11	11	11	11	12	13	13	14	14	14	14	14	16	16	16	17	18	18	20	20	20	20	20	21	21	21	22	22	22	22	22	22	22	22	22	22	22
28	0.79322	NUM_TRUE_POSITIVES	2	3	5	6	6	7	8	8	8	8	8	8	8	9	9	11	11	11	12	14	16	16	17	19	19	19	19	20	20	20	21	21	21	21	22	23	23	23	23	24	24	24	24	25	25	25	25
28	0.799335	NUM_TRUE_POSITIVES	1	8	9	9	12	12	12	12	13	13	14	14	15	15	17	17	18	18	18	19	19	19	19	20	20	21	21	22	22	22	22	22	22	22	23	23	23	23	23	23	24	24	24	24	24	24	24
28	0.789165	NUM_TRUE_POSITIVES	0	1	7	9	11	11	11	11	11	11	11	12	12	12	13	13	13	13	13	13	13	13	16	16	16	16	19	20	20	21	21	21	21	21	21	21	21	23	23	23	23	24	25	25	25	25	26
28	0.795691	NUM_TRUE_POSITIVES	2	6	6	6	8	8	8	8	8	9	11	11	11	11	11	16	16	16	16	18	19	19	21	22	22	24	24	24	24	24	24	24	24	24	24	24	24	24	24	24	24	24	24	24	24	24	24
28	0.736068	NUM_TRUE_POSITIVES	0	5	5	9	12	13	13	13	14	14	14	16	16	17	17	17	17	18	18	18	18	18	18	18	18	18	19	20	20	22	22	22	22	22	22	22	22	22	23	24	24	24	24	24	24	24	24
28	0.798955	NUM_TRUE_POSITIVES	1	2	7	8	11	13	15	15	15	15	15	15	18	19	19	19	19	19	20	21	21	21	22	22	22	22	22	22	22	22	22	22	23	23	24	24	24	24	24	25	26	26	26	27	27	27	27
28	0.764296	NUM_TRUE_POSITIVES	0	1	2	8	9	10	11	14	14	14	14	14	15	17	17	18	19	19	19	19	19	19	20	20	20	20	21	21	21	22	23	23	23	23	23	23	23	23	23	23	23	23	23	23	23	23	23
28	0.780992	NUM_TRUE_POSITIVES	0	7	12	12	12	12	15	16	16	16	16	17	18	18	20	20	20	20	20	20	21	21	23	23	23	23	23	23	23	23	23	23	24	24	24	24	24	24	24	24	24	24	24	24	24	24	25
28	0.756819	NUM_TRUE_POSITIVES	2	3	13	13	13	13	14	16	16	18	18	18	18	19	19	19	19	19	19	19	19	19	19	20	20	20	21	22	22	22	22	22	24	24	25	25	25	26	26	26	27	27	27	27	27	28	28
28	0.715128	NUM_TRUE_POSITIVES	2	5	11	11	11	12	16	16	18	18	18	19	19	19	19	19	19	19	20	20	20	20	20	20	23	23	23	23	24	24	24	24	24	24	24	24	24	24	25	27	27	27	27	27	27	27	27
28	0.781689	NUM_TRUE_POSITIVES	3	6	7	7	7	7	7	7	7	8	8	10	13	13	15	15	15	16	17	18	18	18	18	18	18	18	19	19	20	21	21	21	21	21	21	21	21	22	23	23	23	23	23	23	23	23	25
28	0.801045	NUM_TRUE_POSITIVES	5	5	9	11	11	11	11	11	12	12	12	13	13	13	13	13	14	14	14	14	14	14	14	15	15	16	16	17	18	19	20	21	21	21	24	24	26	26	26	26	26	26	26	27	27	27	27
28	0.760367	NUM_TRUE_POSITIVES	1	6	7	7	7	7	8	9	9	10	10	10	10	10	10	11	11	11	13	13	13	13	13	13	13	14	15	16	16	16	16	16	17	18	18	18	18	18	18	18	18	18	18	18	19	22	22
28	0.798099	NUM_TRUE_POSITIVES	1	3	3	6	6	7	9	9	9	11	12	12	12	12	14	16	17	17	17	18	19	19	19	19	20	20	20	20	22	22	22	22	22	22	22	22	24	24	25	25	25	25	25	25	25	26	26
28	0.803612	NUM_TRUE_POSITIVES	0	2	8	9	12	12	15	15	16	16	16	16	16	17	19	19	19	19	19	21	21	21	21	21	21	21	21	21	21	21	22	22	23	23	23	23	24	24	24	24	25	25	25	25	26	26	26
[truncated: 488 more columns]
