# Supplementary material for: Genome-wide computational identification of functional RNA elements in Trypanosoma brucei
Source: BMC Genomics. 2009 Aug 4;10:355. doi: 10.1186/1471-2164-10-355 (PMC2907701; doi:10.1186/1471-2164-10-355)
Supplement: Additional file 6 — Function prediction using regulatory motifs. This ZIP compressed file should be unpacked before viewing its contents. The results for prediction of each pathway are presented in a separate folder, named after the accession number of that pathway in KEGG database. Each folder contains several files named "validation.N.out", each of which represents the results of a hundred times two-fold cross-validation for that pathway, using N predicted motifs. Each cross-validation is shown in one row; plotting each row against the number of false positives will result in the ROC curve associated with the corresponding cross-validation experiment. The trained network is stored in "total.out", in which motifs are ordered according to their prediction power. L(α|MOTIF): the likelihood of being in pathway α given that the indicated motif is present in the indicated location of an mRNA; L(α|MOTIF): the likelihood of being in pathway α given that the indicated motif is NOT present in the indicated location of an mRNA. [file 1471-2164-10-355-S6.zip › tbr_KEGG_predict/002.tbr00562/validation.029.out]

Current time: Tue Feb 03 11:57:17 2009
This cluster: tbr00562
A 2-fold validation was used.
************************ VALIDATION ***********************
NUM_CLASSIFIERS	AUC	NUM_FALSE_POSITIVES	1	2	3	4	5	6	7	8	9	10	11	12	13	14	15	16	17	18	19	20	21	22	23	24	25	26	27	28	29	30	31	32	33	34	35	36	37	38	39	40	41	42	43	44	45	46	47
29	0.758942	NUM_TRUE_POSITIVES	2	8	8	8	8	8	9	9	10	10	11	11	11	11	11	11	12	13	13	13	14	14	14	14	14	14	14	15	15	16	16	18	18	18	18	18	18	19	19	19	19	19	19	19	19	20	20
29	0.770315	NUM_TRUE_POSITIVES	1	5	10	10	11	14	14	14	14	15	16	17	17	18	19	19	19	20	20	20	20	20	20	20	21	22	22	22	22	22	22	22	23	23	23	23	23	23	23	23	24	24	24	26	26	26	27
29	0.800444	NUM_TRUE_POSITIVES	3	4	5	6	6	6	6	7	8	11	13	13	13	14	14	14	15	17	18	18	18	19	19	19	20	20	20	20	20	21	21	21	21	23	23	23	23	23	23	23	23	23	23	23	23	23	24
29	0.804023	NUM_TRUE_POSITIVES	3	7	8	8	8	8	11	11	11	14	14	18	18	19	20	20	21	21	21	21	21	21	21	21	21	21	22	22	22	23	23	23	23	23	23	23	25	25	25	26	26	26	26	27	28	28	28
29	0.801426	NUM_TRUE_POSITIVES	1	4	6	8	8	8	9	11	11	13	14	14	14	14	15	18	18	18	18	18	20	21	21	21	21	21	21	21	21	21	22	23	24	25	25	25	25	25	25	25	25	25	25	25	25	27	27
29	0.781213	NUM_TRUE_POSITIVES	0	1	8	9	14	15	15	15	15	16	16	16	17	17	17	18	19	19	19	20	20	20	20	20	20	20	20	20	20	21	22	22	23	23	23	23	23	23	23	24	24	24	24	24	25	26	26
29	0.761508	NUM_TRUE_POSITIVES	1	7	7	8	8	14	14	16	16	16	16	16	16	17	17	17	17	17	17	17	17	17	17	17	17	18	19	19	19	19	20	20	20	20	20	20	20	20	20	23	23	24	24	25	25	26	26
29	0.791383	NUM_TRUE_POSITIVES	0	7	8	10	11	12	12	13	14	14	14	14	14	15	16	16	16	16	16	16	19	19	19	20	21	21	21	21	21	21	21	21	21	21	21	21	21	23	23	23	23	23	23	26	26	26	28
29	0.775859	NUM_TRUE_POSITIVES	1	1	5	6	6	7	11	14	16	16	16	16	16	16	16	16	16	16	16	16	16	16	16	16	16	17	17	17	17	17	17	18	18	18	18	18	18	18	18	19	19	19	19	19	19	19	21
29	0.773103	NUM_TRUE_POSITIVES	6	7	10	10	12	12	13	13	13	13	15	17	17	17	17	18	18	18	18	19	19	19	19	19	19	19	19	19	19	19	20	20	20	20	20	20	20	20	20	22	23	23	23	23	23	23	23
29	0.809663	NUM_TRUE_POSITIVES	0	1	6	7	7	8	9	10	11	13	13	13	13	14	14	14	15	15	15	16	16	17	17	17	18	18	21	21	21	21	22	23	23	23	24	24	24	24	25	25	25	25	26	26	26	26	26
29	0.770157	NUM_TRUE_POSITIVES	0	7	10	10	10	10	13	14	14	14	15	15	18	18	18	18	18	19	19	19	19	19	19	19	19	20	21	23	23	23	23	23	23	23	23	23	23	23	23	23	24	24	24	24	24	24	24
29	0.788595	NUM_TRUE_POSITIVES	0	6	8	9	9	10	11	11	11	11	12	12	13	15	15	15	15	16	17	17	17	18	18	18	19	20	20	20	20	21	21	21	21	21	21	22	22	23	23	23	23	23	23	23	23	23	23
29	0.796959	NUM_TRUE_POSITIVES	1	5	5	6	6	6	10	10	10	10	10	12	12	12	13	13	13	13	14	14	16	18	19	19	19	22	23	23	24	24	24	24	24	24	24	25	26	26	26	26	26	26	26	26	26	26	26
29	0.80659	NUM_TRUE_POSITIVES	3	3	4	10	10	11	11	12	13	14	14	14	16	16	16	16	16	16	16	16	17	18	18	18	19	21	21	21	21	22	22	22	22	22	23	23	23	25	25	25	26	27	28	28	28	29	29
29	0.791541	NUM_TRUE_POSITIVES	5	8	8	8	9	9	10	10	11	11	11	11	11	12	12	12	12	12	14	14	14	14	18	18	18	18	18	21	21	21	21	21	21	21	22	22	22	22	22	22	22	23	23	25	25	25	25
29	0.792872	NUM_TRUE_POSITIVES	5	5	7	9	10	11	11	12	13	14	15	15	16	17	17	17	17	17	17	18	18	18	18	19	19	19	19	19	19	20	20	21	21	21	21	21	21	21	22	23	23	24	24	24	24	24	24
29	0.807857	NUM_TRUE_POSITIVES	5	6	6	9	9	12	12	12	13	14	14	14	14	14	14	16	16	16	16	16	17	17	17	17	17	22	22	23	23	23	24	25	25	25	25	25	26	29	29	29	29	29	29	29	29	29	29
29	0.797624	NUM_TRUE_POSITIVES	6	7	8	8	8	8	8	9	10	11	11	11	11	11	11	11	12	14	18	18	18	19	19	19	19	20	22	22	22	22	22	23	23	23	24	24	25	25	25	25	25	25	25	25	27	27	27
29	0.798891	NUM_TRUE_POSITIVES	1	5	5	7	8	10	11	11	11	11	11	12	13	15	15	15	15	15	15	15	15	16	16	17	18	18	20	20	21	22	22	23	24	24	25	25	25	25	26	26	26	27	27	27	27	28	28
29	0.785934	NUM_TRUE_POSITIVES	0	0	5	7	7	8	8	9	10	10	10	11	11	12	12	13	13	13	13	13	15	16	16	16	17	17	17	18	19	19	21	21	21	23	24	24	24	25	25	25	25	25	25	25	26	26	26
29	0.771076	NUM_TRUE_POSITIVES	1	5	12	14	14	14	14	14	14	14	15	15	15	16	16	16	16	16	16	18	18	19	19	19	19	20	21	21	21	21	21	21	21	21	21	22	22	22	23	24	25	25	25	25	25	25	25
29	0.797814	NUM_TRUE_POSITIVES	0	3	6	9	10	11	13	13	13	14	16	16	16	16	17	17	17	17	17	17	17	17	17	17	17	17	17	17	17	17	17	17	17	17	18	18	18	18	18	18	18	18	18	19	19	19	19
29	0.808902	NUM_TRUE_POSITIVES	2	7	13	13	13	13	13	13	13	13	13	13	15	15	15	18	19	19	20	21	21	23	23	23	23	23	23	23	24	24	24	24	24	24	24	24	24	25	25	25	25	26	26	26	26	27	27
29	0.7655	NUM_TRUE_POSITIVES	2	9	9	10	10	12	12	12	12	17	17	17	18	18	18	19	19	20	21	21	21	21	21	21	22	24	24	24	24	25	25	25	25	25	25	25	25	27	27	27	27	27	27	27	27	27	27
29	0.793347	NUM_TRUE_POSITIVES	0	3	8	9	10	10	11	12	13	14	15	15	16	17	17	17	17	17	17	17	17	17	17	17	17	17	18	18	18	18	18	18	19	19	19	19	19	19	20	20	21	21	23	23	23	23	25
29	0.78774	NUM_TRUE_POSITIVES	2	6	7	9	9	9	13	14	15	15	15	15	15	16	16	16	17	18	20	20	21	21	23	23	23	23	23	23	23	23	23	23	23	23	23	23	23	23	24	26	26	26	26	26	27	27	27
29	0.791478	NUM_TRUE_POSITIVES	2	3	5	8	8	8	8	8	9	9	9	11	12	14	14	18	18	18	19	19	19	19	19	20	20	21	21	21	21	21	21	23	23	23	23	23	25	25	26	26	26	26	27	27	27	27	27
29	0.775954	NUM_TRUE_POSITIVES	0	4	4	5	7	7	8	8	8	8	8	8	8	12	12	15	15	15	15	16	16	16	16	16	16	17	17	17	17	17	17	17	17	17	17	17	18	18	19	19	20	21	21	21	21	21	21
29	0.744084	NUM_TRUE_POSITIVES	0	1	2	6	7	10	11	12	13	13	14	14	14	14	14	14	15	16	17	17	17	18	18	18	18	19	19	19	19	19	19	19	20	20	20	21	21	21	21	21	22	22	22	22	23	23	24
29	0.758055	NUM_TRUE_POSITIVES	0	5	10	10	10	10	10	11	11	11	11	11	11	11	12	12	12	12	12	13	14	15	15	16	16	16	18	18	18	18	18	18	18	18	18	18	18	18	18	18	18	18	18	18	18	18	18
29	0.71725	NUM_TRUE_POSITIVES	1	2	9	9	11	11	13	13	13	13	13	13	15	16	18	18	18	20	20	20	20	20	20	22	22	22	22	22	22	22	22	22	24	24	26	26	26	26	26	26	26	26	26	26	26	26	26
29	0.795216	NUM_TRUE_POSITIVES	1	5	7	8	8	8	10	10	11	13	14	14	14	14	14	15	16	16	17	22	22	22	22	22	23	23	23	23	23	23	23	23	23	23	24	24	24	24	24	24	24	24	26	26	27	27	27
29	0.722224	NUM_TRUE_POSITIVES	3	5	7	9	10	10	10	10	10	10	11	12	12	12	12	12	12	12	12	12	12	12	12	12	12	12	12	13	14	14	14	14	15	15	15	15	16	16	16	16	17	17	18	18	18	19	20
29	0.779788	NUM_TRUE_POSITIVES	3	7	7	7	8	8	10	10	10	13	13	13	13	13	15	15	15	15	15	15	15	15	15	16	16	16	16	16	16	16	16	17	17	17	17	17	17	18	20	20	20	20	20	20	20	21	21
29	0.751402	NUM_TRUE_POSITIVES	0	2	4	4	5	7	7	9	10	10	12	12	12	12	13	14	14	15	15	15	15	15	16	16	16	17	18	18	18	18	19	19	19	19	19	19	19	19	19	19	19	19	19	20	21	21	21
29	0.812957	NUM_TRUE_POSITIVES	2	4	11	13	13	13	13	14	14	15	15	16	16	17	19	19	19	22	22	23	23	23	23	23	23	23	25	25	25	25	25	25	26	26	27	27	28	28	28	28	28	28	28	28	28	28	28
29	0.775004	NUM_TRUE_POSITIVES	0	2	7	7	8	8	8	10	10	10	12	13	13	13	13	14	14	14	15	16	16	17	17	17	18	18	19	19	19	19	19	21	21	21	21	21	21	21	21	21	21	21	21	21	22	22	22
29	0.796864	NUM_TRUE_POSITIVES	0	4	7	10	10	10	10	10	14	15	15	15	16	16	16	17	17	18	18	20	22	22	22	22	22	23	25	25	25	25	25	25	25	26	26	26	27	27	27	27	27	27	27	27	27	27	27
29	0.766545	NUM_TRUE_POSITIVES	1	2	8	8	9	9	9	9	9	9	9	9	9	10	10	12	12	12	14	16	16	16	16	16	17	17	18	18	18	20	21	21	21	21	21	21	22	22	22	22	22	22	22	22	24	24	24
29	0.793252	NUM_TRUE_POSITIVES	0	2	11	12	13	13	13	14	14	14	15	15	15	15	15	15	17	17	18	22	23	23	23	24	24	24	24	24	25	25	25	25	25	25	25	26	26	26	26	26	27	27	27	27	27	27	27
29	0.799208	NUM_TRUE_POSITIVES	1	3	3	10	12	12	13	14	15	15	15	15	16	16	16	16	18	18	18	19	19	19	19	20	21	22	22	22	23	23	23	23	23	23	23	23	23	23	23	23	24	24	24	24	24	24	24
29	0.787233	NUM_TRUE_POSITIVES	2	7	7	12	12	12	13	13	13	13	14	15	15	15	15	17	19	19	19	19	20	20	20	21	22	22	22	22	22	22	22	22	22	22	23	23	23	23	23	23	23	23	23	23	23	23	23
29	0.768731	NUM_TRUE_POSITIVES	1	1	7	10	10	11	11	11	12	12	14	14	14	14	15	15	16	16	16	16	16	18	18	18	18	18	18	19	19	21	21	21	21	21	21	21	21	21	21	21	21	23	23	27	27	27	27
29	0.812577	NUM_TRUE_POSITIVES	0	7	8	9	9	9	11	14	14	14	16	17	17	17	17	17	19	19	19	19	19	19	21	21	21	24	24	24	24	24	24	24	25	25	27	27	27	27	27	27	27	27	27	27	27	27	27
29	0.800348	NUM_TRUE_POSITIVES	2	6	9	9	9	9	9	11	11	11	12	12	14	16	16	16	16	17	17	17	17	17	17	17	17	18	18	18	18	18	18	18	19	19	19	19	21	21	21	21	22	22	22	22	22	22	22
29	0.784667	NUM_TRUE_POSITIVES	0	5	5	5	5	7	9	9	10	10	10	11	11	11	13	13	13	14	14	15	15	16	18	18	19	20	20	20	20	20	20	20	20	20	21	21	21	22	24	24	25	25	25	25	25	25	25
29	0.798764	NUM_TRUE_POSITIVES	4	5	7	8	8	9	10	11	11	11	13	14	15	15	15	15	15	16	16	16	18	18	18	18	18	18	18	20	21	21	22	22	22	22	22	23	24	24	24	24	24	24	25	25	25	25	25
29	0.77399	NUM_TRUE_POSITIVES	0	1	2	6	7	10	10	12	12	13	13	14	14	14	14	17	17	17	19	19	19	20	20	21	21	21	21	21	22	22	22	22	22	22	23	24	24	24	24	24	24	24	24	26	26	26	26
29	0.782639	NUM_TRUE_POSITIVES	1	4	8	11	11	11	12	12	12	14	14	14	15	15	15	15	15	18	19	19	21	21	22	23	23	24	24	24	26	26	26	26	26	26	26	26	26	26	27	27	27	27	28	28	28	28	29
29	0.785807	NUM_TRUE_POSITIVES	0	3	5	6	6	7	7	7	9	9	9	10	12	13	13	17	19	19	19	20	20	20	20	20	20	20	22	22	22	22	22	22	22	22	22	22	22	22	22	22	22	22	22	22	22	22	22
29	0.797212	NUM_TRUE_POSITIVES	0	5	7	8	8	8	8	8	8	8	9	9	9	13	13	13	14	15	16	16	16	16	16	16	17	17	17	18	19	19	19	19	20	20	20	20	20	20	21	21	22	22	22	22	22	23	23
29	0.77399	NUM_TRUE_POSITIVES	1	9	9	10	10	11	14	15	15	15	15	15	16	17	18	18	18	20	21	21	21	23	24	24	24	26	26	26	26	26	26	26	26	26	26	26	26	26	26	26	26	26	26	26	26	26	26
29	0.773547	NUM_TRUE_POSITIVES	1	5	7	7	7	8	8	8	12	13	13	13	13	14	14	14	14	14	15	15	15	17	17	17	17	17	17	17	17	17	17	18	18	18	19	19	19	19	19	19	20	20	20	20	20	20	21
29	0.762078	NUM_TRUE_POSITIVES	0	6	7	7	9	10	10	10	10	10	10	10	11	15	15	15	15	15	15	15	15	16	16	16	17	17	17	17	17	17	18	18	18	18	18	19	19	19	19	20	21	21	22	22	22	22	24
29	0.769396	NUM_TRUE_POSITIVES	1	1	7	8	10	11	12	13	14	15	18	18	19	19	19	19	19	19	19	19	19	19	19	19	20	20	20	20	21	21	21	21	21	21	21	21	22	23	23	24	24	24	24	24	24	24	24
29	0.751402	NUM_TRUE_POSITIVES	2	4	5	5	6	8	10	11	11	11	12	12	12	15	15	15	15	16	16	16	17	17	17	17	17	17	17	20	20	20	20	20	20	20	20	21	21	21	21	21	21	21	21	21	21	21	21
29	0.800824	NUM_TRUE_POSITIVES	2	2	7	9	9	11	12	12	14	14	14	14	14	14	16	17	18	18	18	18	18	18	18	18	18	19	20	20	20	21	21	21	21	21	21	21	21	22	22	22	23	23	23	27	27	27	27
29	0.774212	NUM_TRUE_POSITIVES	1	4	7	9	10	11	13	15	17	17	17	17	17	18	18	18	18	18	18	18	18	18	18	18	18	19	20	20	22	23	23	24	24	25	25	25	25	25	25	25	25	26	26	26	26	26	26
29	0.770125	NUM_TRUE_POSITIVES	0	2	3	7	7	7	9	10	10	10	11	11	12	12	14	14	14	14	14	15	16	17	17	17	17	17	17	17	19	19	19	20	20	20	20	20	20	20	20	20	21	21	21	21	21	21	23
29	0.771582	NUM_TRUE_POSITIVES	1	5	7	7	7	7	7	7	7	7	12	12	12	12	12	12	12	12	12	12	12	12	14	17	18	19	19	20	20	20	20	20	20	20	20	20	20	20	20	21	21	23	23	23	23	23	23
29	0.760241	NUM_TRUE_POSITIVES	1	3	3	3	8	10	11	11	11	11	11	11	14	14	15	15	16	16	16	16	16	17	17	17	17	17	17	20	20	20	20	20	20	20	20	20	20	20	20	20	21	21	21	21	21	21	21
29	0.760811	NUM_TRUE_POSITIVES	2	3	5	7	7	8	11	11	11	11	11	11	12	12	12	12	13	13	15	15	15	15	16	16	16	18	18	21	22	22	22	22	22	22	23	24	24	24	24	25	25	25	25	25	25	25	25
29	0.782322	NUM_TRUE_POSITIVES	1	5	12	12	12	13	13	16	16	16	16	16	16	16	16	16	19	19	19	20	20	20	20	21	21	24	24	24	24	24	25	25	26	26	26	26	26	28	28	28	28	28	28	29	29	29	29
29	0.782069	NUM_TRUE_POSITIVES	0	3	4	9	10	10	11	11	11	11	12	12	13	13	13	13	13	15	15	15	15	15	15	17	17	17	17	17	17	18	19	19	19	19	19	21	21	21	21	21	21	21	21	21	22	22	22
29	0.78191	NUM_TRUE_POSITIVES	0	0	6	9	12	12	12	12	12	12	12	12	13	14	16	16	16	17	18	18	18	18	18	18	18	18	19	19	19	19	19	19	19	20	20	20	20	20	20	20	20	21	21	21	21	21	22
29	0.758245	NUM_TRUE_POSITIVES	0	3	4	11	13	13	14	15	15	15	15	15	15	15	16	16	16	19	19	20	20	20	20	20	20	20	21	21	21	21	21	21	21	22	22	23	24	24	24	24	24	24	24	24	27	27	27
29	0.815967	NUM_TRUE_POSITIVES	1	7	9	10	11	11	12	12	14	14	14	14	14	14	16	16	19	20	21	21	22	22	22	22	23	23	23	23	23	23	23	24	24	24	25	25	25	25	26	26	26	26	26	26	26	26	27
29	0.724061	NUM_TRUE_POSITIVES	1	3	4	4	8	12	14	14	14	14	14	14	14	14	15	15	15	15	15	15	16	16	17	17	17	17	17	17	17	18	18	18	18	19	19	19	19	19	19	19	19	19	19	19	19	19	22
29	0.807128	NUM_TRUE_POSITIVES	1	1	5	11	11	12	12	12	15	15	16	16	17	17	18	18	19	20	20	20	20	21	22	22	22	22	22	22	22	22	22	22	22	22	22	22	22	24	27	27	27	28	28	28	28	28	29
29	0.778109	NUM_TRUE_POSITIVES	1	6	8	8	9	11	14	15	15	15	15	16	17	17	17	18	18	18	18	18	18	19	19	19	19	19	20	20	20	20	20	20	21	21	21	22	23	23	24	24	24	24	24	24	24	24	25
29	0.799303	NUM_TRUE_POSITIVES	4	9	10	10	10	10	14	14	14	15	16	16	16	16	17	17	17	18	18	18	18	19	19	20	21	22	22	25	25	25	25	25	25	25	25	25	25	25	25	25	25	27	27	27	27	27	27
29	0.794202	NUM_TRUE_POSITIVES	0	3	5	7	7	9	9	9	11	12	12	12	12	12	12	12	12	12	12	12	12	12	12	12	13	13	14	14	15	17	17	17	17	17	17	17	17	17	17	17	17	18	18	19	19	20	20
29	0.766228	NUM_TRUE_POSITIVES	2	2	4	4	4	4	4	9	9	9	10	10	11	11	11	11	12	13	15	16	18	18	19	19	19	19	21	21	21	21	21	21	21	21	21	21	21	21	21	21	21	21	23	23	23	23	23
29	0.793284	NUM_TRUE_POSITIVES	1	2	15	15	15	15	15	15	15	16	16	16	17	17	17	17	18	18	18	20	20	20	21	21	22	22	22	22	25	25	25	25	25	25	25	27	27	27	27	27	27	28	28	28	28	28	28
29	0.769016	NUM_TRUE_POSITIVES	2	5	5	5	6	6	8	9	10	10	10	11	11	11	12	12	14	14	14	17	17	17	17	18	18	18	19	19	20	20	20	20	20	22	22	22	23	23	24	24	24	24	25	25	25	25	26
29	0.774022	NUM_TRUE_POSITIVES	0	8	8	9	9	10	11	11	11	11	13	15	15	15	15	15	15	15	16	16	17	19	19	19	19	19	19	20	21	22	22	23	23	23	23	23	23	23	24	24	24	25	26	26	26	26	26
29	0.76249	NUM_TRUE_POSITIVES	3	4	4	5	5	5	6	7	10	10	13	13	13	13	14	14	15	15	15	15	15	15	15	15	15	15	15	15	15	15	15	16	16	16	17	19	20	20	20	22	22	23	24	25	27	27	27
29	0.789229	NUM_TRUE_POSITIVES	0	6	7	7	8	8	9	9	12	12	12	12	12	12	12	13	14	14	14	14	15	15	15	15	15	16	17	17	19	19	20	20	20	20	21	22	22	22	22	22	22	22	22	22	22	23	23
29	0.769935	NUM_TRUE_POSITIVES	1	5	11	13	13	13	14	14	14	14	15	15	15	15	16	17	17	19	19	19	19	20	20	20	20	20	21	21	21	21	21	21	21	21	23	24	24	24	25	26	27	27	27	28	29	29	29
29	0.785459	NUM_TRUE_POSITIVES	1	3	8	11	12	12	15	15	15	15	17	17	17	17	17	17	17	18	18	18	18	18	18	19	20	20	21	21	21	21	21	22	22	22	22	22	23	23	23	23	23	23	23	23	24	24	24
29	0.784762	NUM_TRUE_POSITIVES	5	5	10	11	11	11	11	12	13	13	13	13	15	15	18	18	18	18	18	18	18	18	18	18	20	20	22	22	22	23	23	23	23	23	23	23	25	25	25	25	25	25	25	25	25	25	25
29	0.757991	NUM_TRUE_POSITIVES	6	8	8	10	10	11	12	12	12	13	13	13	13	13	13	13	13	16	16	16	17	17	18	18	18	18	18	18	18	18	18	21	21	21	22	22	22	22	22	22	22	22	23	23	23	24	24
29	0.813369	NUM_TRUE_POSITIVES	1	3	8	9	10	14	14	14	14	14	14	14	14	18	19	19	19	19	19	20	20	22	22	24	24	25	25	25	25	25	25	25	26	27	27	27	27	27	28	28	28	28	28	28	29	29	29
29	0.775923	NUM_TRUE_POSITIVES	1	5	6	6	6	8	10	10	10	10	11	11	11	11	12	13	13	14	14	14	14	14	16	16	16	17	18	18	20	20	20	20	20	21	21	21	22	22	22	22	22	22	22	22	22	22	22
29	0.791351	NUM_TRUE_POSITIVES	1	3	5	6	6	8	8	8	8	8	8	8	9	9	9	9	12	12	12	13	14	15	16	17	19	19	20	20	20	20	21	21	21	21	22	22	23	23	23	23	23	24	24	24	25	25	25
29	0.797941	NUM_TRUE_POSITIVES	1	8	9	9	12	12	12	12	13	13	14	14	15	16	18	18	18	18	18	19	19	19	19	20	20	20	22	22	22	22	22	22	22	22	22	23	23	23	23	23	24	24	24	24	24	24	24
29	0.790116	NUM_TRUE_POSITIVES	0	1	7	10	11	11	11	11	11	11	11	12	12	12	13	13	13	13	13	13	13	13	17	17	17	17	17	20	20	21	21	21	21	21	21	21	21	21	22	24	24	24	24	24	25	26	26
29	0.795185	NUM_TRUE_POSITIVES	2	6	6	6	8	8	8	8	8	9	10	11	11	11	11	16	16	16	16	18	19	19	21	22	22	24	24	24	24	24	24	24	24	24	24	24	24	24	24	24	24	24	24	24	24	24	24
29	0.730493	NUM_TRUE_POSITIVES	0	5	5	9	9	11	12	13	13	13	14	14	15	16	16	17	17	17	17	17	18	18	18	18	18	18	18	18	19	20	22	22	22	22	22	22	22	22	22	23	23	23	23	23	23	23	24
29	0.796832	NUM_TRUE_POSITIVES	1	2	7	8	11	13	15	15	15	15	15	15	18	19	19	19	19	19	19	19	20	21	21	21	22	22	22	22	22	22	22	22	22	22	23	23	24	24	24	24	26	26	26	26	27	27	27
29	0.760938	NUM_TRUE_POSITIVES	0	1	3	8	9	10	10	11	12	12	14	14	14	14	14	15	17	18	18	19	20	20	20	20	20	21	21	21	21	21	21	23	23	23	23	23	23	23	23	23	23	23	23	23	23	23	23
29	0.780738	NUM_TRUE_POSITIVES	0	7	12	12	12	12	15	15	16	16	16	16	17	18	18	20	20	20	20	20	20	21	21	23	23	23	23	23	23	23	23	23	24	24	24	24	24	24	24	24	24	24	24	24	24	24	25
29	0.755362	NUM_TRUE_POSITIVES	2	3	13	13	13	13	14	16	16	18	18	18	18	19	19	19	19	19	19	19	19	19	19	20	20	21	21	22	22	22	22	22	22	22	23	24	24	25	25	25	26	27	27	27	27	28	28
29	0.713005	NUM_TRUE_POSITIVES	2	5	9	11	11	11	12	17	17	18	18	18	19	19	19	19	19	19	19	20	20	20	20	20	23	23	23	23	23	23	24	24	24	24	24	24	24	24	24	24	25	25	27	27	27	27	27
29	0.781277	NUM_TRUE_POSITIVES	3	6	7	7	7	7	7	7	7	8	8	10	13	14	15	15	15	15	16	17	18	18	18	18	18	18	18	19	19	20	20	21	21	21	21	21	21	22	23	23	23	23	23	23	23	23	25
29	0.79962	NUM_TRUE_POSITIVES	5	5	9	11	11	11	11	11	12	12	12	13	13	13	13	14	14	14	14	14	14	14	14	15	15	16	16	17	18	19	20	21	21	21	24	24	24	26	26	26	26	26	26	26	27	27	27
29	0.759671	NUM_TRUE_POSITIVES	1	6	7	7	7	7	8	9	9	10	10	10	10	10	10	11	11	11	13	13	13	13	13	13	13	14	15	16	16	16	16	16	17	18	18	18	18	18	18	18	18	18	18	18	19	22	22
29	0.794488	NUM_TRUE_POSITIVES	1	3	3	6	7	7	8	10	10	10	10	10	10	13	14	16	16	17	17	17	18	19	19	19	19	19	20	20	20	22	22	22	22	22	22	22	23	24	24	24	24	25	25	25	25	25	25
29	0.801172	NUM_TRUE_POSITIVES	0	2	8	9	12	12	12	15	15	16	16	16	16	16	16	17	19	19	19	19	20	21	21	21	21	21	21	21	21	21	21	21	22	22	22	23	23	23	24	24	24	24	25	25	25	25	26
[truncated: 488 more columns]
