# Supplementary material for: Genome-wide computational identification of functional RNA elements in Trypanosoma brucei
Source: BMC Genomics. 2009 Aug 4;10:355. doi: 10.1186/1471-2164-10-355 (PMC2907701; doi:10.1186/1471-2164-10-355)
Supplement: Additional file 6 — Function prediction using regulatory motifs. This ZIP compressed file should be unpacked before viewing its contents. The results for prediction of each pathway are presented in a separate folder, named after the accession number of that pathway in KEGG database. Each folder contains several files named "validation.N.out", each of which represents the results of a hundred times two-fold cross-validation for that pathway, using N predicted motifs. Each cross-validation is shown in one row; plotting each row against the number of false positives will result in the ROC curve associated with the corresponding cross-validation experiment. The trained network is stored in "total.out", in which motifs are ordered according to their prediction power. L(α|MOTIF): the likelihood of being in pathway α given that the indicated motif is present in the indicated location of an mRNA; L(α|MOTIF): the likelihood of being in pathway α given that the indicated motif is NOT present in the indicated location of an mRNA. [file 1471-2164-10-355-S6.zip › tbr_KEGG_predict/002.tbr00562/validation.030.out]

Current time: Tue Feb 03 11:57:17 2009
This cluster: tbr00562
A 2-fold validation was used.
************************ VALIDATION ***********************
NUM_CLASSIFIERS	AUC	NUM_FALSE_POSITIVES	1	2	3	4	5	6	7	8	9	10	11	12	13	14	15	16	17	18	19	20	21	22	23	24	25	26	27	28	29	30	31	32	33	34	35	36	37	38	39	40	41	42	43	44	45	46	47
30	0.752669	NUM_TRUE_POSITIVES	1	8	8	8	8	8	9	9	9	11	11	11	11	11	12	12	12	13	13	13	14	14	15	15	15	15	15	15	15	16	16	16	16	17	18	18	18	19	19	19	19	19	19	19	19	19	19
30	0.768098	NUM_TRUE_POSITIVES	0	5	10	10	11	11	11	14	14	14	14	15	17	17	18	19	19	20	20	20	20	20	20	20	20	21	22	22	22	22	22	22	22	23	23	23	23	23	23	23	23	23	24	24	25	26	26
30	0.8032	NUM_TRUE_POSITIVES	3	5	6	7	7	7	7	10	11	12	14	14	15	15	15	16	17	17	17	18	18	19	19	22	23	24	24	24	24	24	24	24	24	24	24	25	25	25	25	25	25	25	27	27	27	27	28
30	0.806304	NUM_TRUE_POSITIVES	4	7	8	8	8	8	11	11	11	14	14	18	18	19	20	20	21	21	21	21	21	21	21	21	21	21	22	22	22	23	23	23	23	23	23	23	25	25	26	26	26	26	26	26	27	27	28
30	0.798891	NUM_TRUE_POSITIVES	1	3	6	6	8	9	9	9	10	12	12	14	14	15	15	15	15	15	18	18	18	19	19	21	21	21	21	21	21	21	21	21	21	21	21	22	22	23	23	24	24	25	25	26	26	27	27
30	0.779724	NUM_TRUE_POSITIVES	0	1	8	9	14	15	15	15	15	16	16	16	17	17	17	19	19	19	19	20	20	20	20	20	20	20	20	20	20	20	20	20	20	21	21	22	22	23	23	23	23	23	23	23	24	24	24
30	0.769175	NUM_TRUE_POSITIVES	1	7	7	8	8	15	16	18	18	18	18	18	18	19	19	19	19	19	19	19	19	20	20	20	20	20	20	20	20	20	20	20	20	20	21	21	23	23	23	24	24	25	26	26	27	27	27
30	0.793759	NUM_TRUE_POSITIVES	0	7	8	9	11	12	12	13	13	14	15	15	15	15	16	17	17	17	17	17	18	18	19	19	20	21	21	21	21	21	21	21	21	21	21	22	22	22	22	23	24	24	24	24	24	24	26
30	0.774687	NUM_TRUE_POSITIVES	1	1	5	6	6	7	11	12	14	16	16	16	16	16	16	16	16	16	16	16	16	16	16	16	16	16	16	17	17	17	17	18	18	18	18	18	18	18	19	19	19	19	19	19	19	19	21
30	0.771171	NUM_TRUE_POSITIVES	6	7	10	10	12	12	13	13	13	13	15	17	17	17	17	17	18	18	18	18	19	19	19	19	19	19	19	19	19	19	20	20	20	20	20	20	20	20	20	20	22	22	23	23	23	23	23
30	0.807952	NUM_TRUE_POSITIVES	0	1	6	7	7	8	9	10	11	13	13	13	13	14	14	14	15	15	15	15	16	17	17	17	17	17	18	21	21	21	21	22	23	23	23	24	24	24	24	25	25	25	26	26	26	26	26
30	0.77003	NUM_TRUE_POSITIVES	0	7	10	10	10	10	13	14	14	14	14	15	15	18	18	18	18	18	19	19	19	19	19	19	19	20	21	23	23	23	23	23	23	23	23	23	23	23	23	23	23	24	24	24	24	24	24
30	0.787613	NUM_TRUE_POSITIVES	0	6	6	8	9	9	10	11	11	11	11	12	13	13	15	15	15	16	17	17	17	18	18	18	19	20	20	20	20	21	21	21	21	21	21	22	23	23	23	23	23	23	23	23	23	23	23
30	0.797371	NUM_TRUE_POSITIVES	1	5	5	6	6	7	7	10	10	10	10	10	12	12	13	13	13	13	14	14	16	19	19	19	19	22	23	23	24	24	24	24	24	24	24	24	25	26	26	26	26	26	26	26	26	26	26
30	0.80415	NUM_TRUE_POSITIVES	3	3	4	10	11	11	12	12	13	13	14	14	14	14	17	17	17	17	17	17	17	17	18	18	19	19	19	21	21	21	21	22	23	23	24	24	24	24	25	25	25	26	27	27	28	29	29
30	0.790781	NUM_TRUE_POSITIVES	5	8	8	8	9	9	10	10	11	11	11	11	11	12	12	12	12	12	14	14	14	14	18	18	18	18	18	21	21	21	21	21	21	21	22	22	22	22	22	22	22	23	23	25	25	25	25
30	0.799937	NUM_TRUE_POSITIVES	5	5	8	10	10	12	12	12	13	14	14	14	15	16	17	18	19	20	20	20	20	20	20	20	20	21	21	21	21	21	21	21	21	22	22	24	25	26	26	26	26	27	27	27	28	28	29
30	0.807001	NUM_TRUE_POSITIVES	5	6	6	7	9	11	12	12	12	12	12	12	13	14	14	14	14	16	16	16	17	17	17	17	17	18	22	23	23	23	23	24	25	25	25	25	26	27	27	27	28	29	30	30	30	30	30
30	0.797434	NUM_TRUE_POSITIVES	6	7	8	8	8	8	8	9	10	11	11	11	11	11	11	11	12	14	17	18	18	19	19	19	19	20	22	22	22	22	22	23	23	24	24	24	25	25	25	25	25	25	25	25	27	27	27
30	0.799652	NUM_TRUE_POSITIVES	1	5	5	7	8	10	11	11	11	11	11	12	13	15	15	15	15	15	15	15	15	16	16	17	18	18	18	20	21	22	22	23	24	24	25	25	25	25	26	26	26	27	27	27	27	28	28
30	0.789165	NUM_TRUE_POSITIVES	0	0	5	7	7	9	9	9	10	10	10	11	11	12	12	13	14	14	14	14	16	16	16	16	16	17	17	17	17	19	19	19	21	23	23	24	24	24	25	25	25	25	25	25	25	25	25
30	0.769903	NUM_TRUE_POSITIVES	1	5	12	14	14	14	14	14	14	14	15	15	15	16	16	16	16	16	17	19	19	19	19	19	19	19	20	21	21	21	21	21	21	21	21	21	21	22	23	24	25	25	25	25	25	25	25
30	0.790908	NUM_TRUE_POSITIVES	1	5	7	9	11	14	14	15	15	15	15	15	15	15	15	15	16	17	17	17	18	18	19	20	20	20	20	20	20	20	20	20	20	20	20	20	20	20	20	20	20	20	20	21	21	21	21
30	0.806273	NUM_TRUE_POSITIVES	2	7	13	13	13	13	13	13	13	13	13	13	13	14	15	15	15	18	18	19	21	21	21	23	23	23	23	23	23	23	23	24	24	24	24	25	25	25	25	25	25	25	25	25	26	26	27
30	0.763884	NUM_TRUE_POSITIVES	2	9	9	10	10	11	12	12	12	12	17	17	17	18	18	18	19	20	21	21	21	21	22	22	22	24	24	24	24	25	25	25	25	25	25	25	25	27	27	27	27	27	27	27	27	27	27
30	0.792904	NUM_TRUE_POSITIVES	0	3	8	10	10	10	11	12	13	14	14	14	15	16	17	17	17	17	17	17	17	17	17	17	17	17	18	18	18	18	18	19	19	19	19	19	19	19	19	20	20	20	22	23	23	24	24
30	0.783526	NUM_TRUE_POSITIVES	1	6	7	8	9	9	10	13	14	15	15	15	15	15	16	16	16	18	20	20	21	21	23	23	23	23	23	23	23	23	23	23	23	23	23	23	23	23	23	23	24	26	26	26	26	26	27
30	0.792207	NUM_TRUE_POSITIVES	2	3	5	8	8	8	8	8	9	9	9	11	12	16	16	18	18	18	19	19	19	19	19	20	20	21	21	21	21	21	21	23	23	23	23	23	23	25	26	26	26	26	26	27	27	27	27
30	0.779503	NUM_TRUE_POSITIVES	0	4	6	8	9	9	11	11	11	11	11	11	12	12	14	14	14	14	16	16	16	17	17	17	17	17	17	17	20	20	20	20	20	20	20	20	20	20	21	21	21	21	22	23	23	23	23
30	0.752162	NUM_TRUE_POSITIVES	0	2	3	8	8	11	12	13	14	14	15	15	15	15	15	15	15	16	18	19	19	19	19	20	20	20	20	20	20	20	20	20	20	21	21	21	21	22	22	22	22	22	24	24	25	26	26
30	0.754697	NUM_TRUE_POSITIVES	0	5	10	10	10	10	10	10	10	10	10	11	11	11	11	11	11	12	12	13	14	14	14	15	15	16	16	16	18	18	18	18	18	18	18	18	18	18	18	18	18	18	18	18	18	18	18
30	0.740409	NUM_TRUE_POSITIVES	1	1	9	9	12	12	13	13	14	14	14	14	16	17	19	19	20	20	20	20	20	20	20	20	20	22	22	22	22	22	22	22	22	23	24	24	24	24	24	24	24	24	24	24	26	26	26
30	0.793632	NUM_TRUE_POSITIVES	1	5	7	7	8	8	8	10	11	13	14	14	14	14	14	15	15	16	17	17	22	22	22	23	23	23	23	23	23	23	23	23	23	23	23	24	24	24	24	24	24	25	26	26	27	27	27
30	0.731348	NUM_TRUE_POSITIVES	3	5	7	10	11	11	11	11	11	11	12	13	14	14	14	14	14	14	14	14	14	16	16	16	16	16	16	16	17	17	17	17	18	18	18	20	20	21	21	21	21	21	21	22	22	22	22
30	0.775764	NUM_TRUE_POSITIVES	2	7	7	7	7	8	8	11	11	11	12	13	13	13	13	15	15	16	16	16	16	16	16	16	16	16	16	16	16	16	16	16	16	17	17	17	17	17	17	17	17	20	20	20	20	20	20
30	0.749659	NUM_TRUE_POSITIVES	0	2	4	4	5	7	7	9	10	10	12	12	12	12	13	14	14	15	15	15	15	15	16	16	16	17	18	18	18	18	19	19	19	19	19	19	19	19	19	19	19	19	19	20	21	21	21
30	0.811468	NUM_TRUE_POSITIVES	2	4	11	13	13	13	13	14	14	15	15	16	16	17	19	19	20	22	22	23	23	23	23	23	23	23	25	25	25	25	25	25	26	26	26	27	28	28	28	28	28	28	28	28	28	28	28
30	0.774434	NUM_TRUE_POSITIVES	0	2	7	7	8	8	8	10	10	10	12	13	13	13	14	14	14	14	16	16	16	16	16	17	17	18	19	19	19	19	20	20	21	21	21	21	21	21	21	21	21	21	21	21	21	22	22
30	0.800095	NUM_TRUE_POSITIVES	1	4	9	13	13	13	13	13	17	17	17	17	17	17	17	17	17	17	18	18	19	20	22	23	24	24	24	25	25	25	25	26	27	28	28	28	28	28	28	28	28	29	29	29	29	29	29
30	0.774307	NUM_TRUE_POSITIVES	1	2	9	9	11	11	11	11	11	11	11	11	11	12	12	12	14	14	14	14	14	16	17	17	17	17	17	18	18	18	19	19	21	22	22	22	22	22	22	22	22	23	23	23	23	23	23
30	0.790527	NUM_TRUE_POSITIVES	0	2	11	12	13	13	13	14	14	15	15	15	15	15	15	15	15	17	17	18	22	23	23	23	23	23	24	24	24	25	25	25	25	25	26	26	26	26	26	26	27	27	27	27	27	27	27
30	0.798321	NUM_TRUE_POSITIVES	1	3	3	10	12	12	13	14	14	15	15	15	15	15	16	16	16	16	18	18	18	19	19	19	20	21	22	22	23	23	23	23	23	23	23	23	23	23	23	23	24	24	24	24	24	24	24
30	0.785965	NUM_TRUE_POSITIVES	2	7	7	12	12	12	13	13	13	13	14	15	15	15	15	17	19	19	19	19	20	20	21	21	22	22	22	22	22	22	22	22	22	22	22	23	23	23	23	23	23	23	23	23	23	23	23
30	0.770157	NUM_TRUE_POSITIVES	1	1	7	10	10	11	11	11	12	12	14	14	14	14	14	15	15	16	16	16	16	16	16	18	18	18	18	18	19	19	21	21	21	21	21	21	21	21	21	21	21	23	23	27	27	27	27
30	0.810265	NUM_TRUE_POSITIVES	0	7	8	9	9	9	11	14	14	14	16	17	17	17	17	17	19	19	19	19	19	19	22	22	22	22	22	24	24	24	24	24	25	25	25	25	27	27	27	27	27	27	27	27	27	27	27
30	0.798258	NUM_TRUE_POSITIVES	1	6	9	9	9	9	9	9	9	12	12	12	13	14	16	16	16	16	16	16	18	18	18	18	18	18	18	18	18	18	18	18	18	18	18	18	18	18	19	19	19	22	22	22	22	22	22
30	0.783463	NUM_TRUE_POSITIVES	0	5	5	5	5	7	9	9	10	10	10	11	11	11	11	13	13	14	14	15	15	17	18	18	18	19	20	20	20	20	20	20	20	20	21	21	21	22	24	24	25	25	25	25	25	25	25
30	0.797149	NUM_TRUE_POSITIVES	4	5	7	8	8	9	10	11	11	11	12	14	15	15	15	15	15	16	16	16	18	18	18	18	18	18	18	20	21	21	21	21	21	22	22	22	23	24	24	24	24	24	25	25	25	25	25
30	0.775352	NUM_TRUE_POSITIVES	0	1	2	6	7	10	10	12	12	13	14	14	14	14	14	17	17	17	19	19	19	20	20	21	21	21	21	21	21	22	22	22	22	22	22	23	23	24	24	24	24	24	24	26	26	26	26
30	0.779914	NUM_TRUE_POSITIVES	1	5	8	10	11	11	12	12	12	14	14	14	15	15	15	15	15	18	19	19	19	21	21	22	23	23	23	23	23	24	24	24	24	26	26	26	26	26	26	26	28	28	28	29	29	29	29
30	0.785744	NUM_TRUE_POSITIVES	0	3	5	6	6	7	7	7	9	9	9	10	12	13	13	17	19	19	19	20	20	20	20	20	20	20	22	22	22	22	22	22	22	22	22	22	22	22	22	22	22	22	22	22	22	22	22
30	0.797624	NUM_TRUE_POSITIVES	1	7	9	10	10	10	10	11	11	12	12	12	12	14	14	14	15	16	18	18	18	18	18	18	18	18	19	19	20	21	21	21	21	21	21	23	23	23	23	23	23	23	23	23	24	24	24
30	0.771519	NUM_TRUE_POSITIVES	1	9	9	10	10	11	11	12	15	15	15	15	15	15	17	18	18	20	21	21	21	23	24	24	24	26	26	26	26	26	26	26	26	26	26	26	26	26	26	26	26	26	26	26	26	26	26
30	0.770442	NUM_TRUE_POSITIVES	1	5	6	6	7	8	8	8	13	13	13	13	13	13	14	14	14	14	15	15	15	15	15	15	17	17	17	17	17	17	17	17	17	17	18	18	18	18	19	19	20	20	20	20	20	20	20
30	0.760938	NUM_TRUE_POSITIVES	0	6	7	7	7	9	10	10	10	10	10	10	10	11	11	15	15	15	15	15	15	16	16	16	17	17	17	17	17	17	18	18	18	18	18	19	19	19	19	20	21	21	22	22	22	22	24
30	0.764993	NUM_TRUE_POSITIVES	1	2	7	8	14	14	14	15	15	15	15	15	16	17	18	18	19	20	20	20	20	20	20	20	20	20	20	20	20	20	21	22	22	22	22	22	22	23	23	24	24	25	25	25	25	25	25
30	0.761983	NUM_TRUE_POSITIVES	2	5	7	7	8	10	11	12	12	12	13	13	13	15	17	17	17	17	17	17	17	17	17	17	17	17	17	20	20	20	20	20	20	20	20	21	21	22	22	22	22	22	22	22	22	22	22
30	0.798986	NUM_TRUE_POSITIVES	2	2	6	9	11	11	11	12	14	14	14	14	14	14	15	17	18	18	18	18	18	18	18	18	18	18	18	18	20	21	21	21	21	21	21	21	21	21	22	23	23	23	23	23	23	24	24
30	0.779503	NUM_TRUE_POSITIVES	1	4	8	10	11	11	11	14	15	17	17	17	17	17	17	17	17	17	18	18	18	18	18	18	18	18	19	20	20	20	21	21	21	21	21	22	23	26	26	26	26	26	26	26	26	27	27
30	0.766355	NUM_TRUE_POSITIVES	0	2	3	4	7	7	7	10	10	10	11	11	12	12	14	14	14	14	14	15	16	17	17	17	17	17	17	17	17	19	19	20	20	20	20	20	20	20	20	20	21	21	21	21	21	21	22
30	0.764961	NUM_TRUE_POSITIVES	1	5	7	7	7	7	7	7	7	7	8	9	13	13	13	13	13	13	13	13	13	13	15	17	19	19	19	20	20	20	20	20	20	20	20	20	20	20	20	20	20	20	20	23	23	23	23
30	0.757643	NUM_TRUE_POSITIVES	1	3	3	3	6	8	11	11	11	11	11	11	11	14	14	15	16	16	16	16	17	17	17	17	17	17	17	20	20	20	20	20	20	20	20	20	20	20	20	21	21	21	21	21	21	21	21
30	0.761825	NUM_TRUE_POSITIVES	3	4	6	8	9	9	10	14	14	14	14	14	14	14	15	15	16	16	17	17	17	18	18	18	18	19	20	21	21	22	22	24	24	24	25	25	25	25	25	25	25	25	25	25	25	25	25
30	0.781689	NUM_TRUE_POSITIVES	0	5	13	13	13	14	14	16	16	16	16	16	16	16	16	16	18	19	19	19	20	20	21	22	22	24	24	24	24	24	26	26	26	26	26	26	27	27	27	27	28	28	28	28	28	28	28
30	0.784223	NUM_TRUE_POSITIVES	0	3	4	9	10	10	11	12	12	12	12	12	13	13	13	13	13	14	15	15	15	15	15	15	18	18	18	18	18	18	19	19	19	20	20	20	21	21	21	21	21	21	21	21	22	22	22
30	0.77643	NUM_TRUE_POSITIVES	0	0	8	11	11	12	12	12	12	12	12	13	13	14	14	14	14	14	16	17	17	17	18	18	18	18	18	18	18	19	19	19	19	19	19	19	20	20	20	21	21	21	21	21	21	21	22
30	0.755204	NUM_TRUE_POSITIVES	0	1	4	9	13	13	15	15	15	15	15	15	15	15	16	16	16	19	19	19	20	20	20	20	20	20	20	21	21	21	21	21	21	21	21	22	23	23	24	24	24	24	24	24	25	26	27
30	0.814098	NUM_TRUE_POSITIVES	1	7	9	10	11	11	12	12	14	14	14	14	14	14	16	17	19	20	21	21	22	22	22	23	23	23	23	23	23	23	23	24	24	24	24	25	25	25	25	26	26	26	26	26	26	26	26
30	0.7214	NUM_TRUE_POSITIVES	1	3	4	6	8	12	13	14	14	14	14	14	14	14	14	15	15	15	15	15	15	16	16	17	17	17	17	17	17	17	17	18	18	18	18	19	19	19	19	19	19	19	19	19	19	19	22
30	0.805196	NUM_TRUE_POSITIVES	1	1	5	11	11	12	12	12	15	15	16	16	17	17	18	18	19	20	20	20	20	20	22	22	22	22	22	22	22	22	22	22	22	22	22	22	22	24	27	27	27	28	28	28	28	28	29
30	0.777443	NUM_TRUE_POSITIVES	1	6	8	8	9	9	11	14	14	15	15	15	16	17	17	18	18	18	18	18	18	19	19	19	19	20	20	20	20	20	20	20	20	21	21	21	22	23	23	24	24	24	24	24	24	24	24
30	0.797687	NUM_TRUE_POSITIVES	4	9	10	10	10	10	14	14	14	15	16	16	16	16	17	17	17	18	18	18	18	19	19	20	21	22	22	22	23	25	25	25	25	25	25	25	25	25	25	25	25	25	27	27	27	27	27
30	0.792808	NUM_TRUE_POSITIVES	0	3	5	7	7	7	9	9	9	11	11	12	12	12	12	12	12	12	12	12	12	12	12	12	13	14	14	14	16	16	17	17	17	17	17	17	17	17	17	17	19	19	19	20	20	21	21
30	0.761286	NUM_TRUE_POSITIVES	2	2	4	4	4	4	4	4	9	9	10	10	11	11	11	11	13	13	15	15	16	18	18	19	19	19	19	21	21	21	21	21	21	21	21	21	21	21	21	21	21	21	21	21	23	23	23
30	0.792745	NUM_TRUE_POSITIVES	1	2	12	13	13	15	15	15	16	16	16	16	16	17	17	17	18	18	18	19	19	19	20	20	21	22	22	22	22	22	25	25	25	25	25	25	25	26	27	27	27	27	27	28	28	28	28
30	0.768193	NUM_TRUE_POSITIVES	2	5	5	5	6	6	8	9	10	10	10	11	11	11	12	12	14	14	14	17	17	17	17	18	18	18	19	19	20	20	20	20	20	22	22	22	23	24	24	24	24	24	25	25	25	25	25
30	0.770632	NUM_TRUE_POSITIVES	0	8	8	9	9	11	11	11	11	11	11	15	15	15	15	15	15	15	16	19	19	19	19	19	19	19	19	20	21	23	23	23	23	23	23	23	24	24	24	24	25	25	25	25	25	26	27
30	0.763694	NUM_TRUE_POSITIVES	3	3	4	5	5	5	6	8	10	10	13	13	13	13	14	14	15	15	15	15	15	15	15	15	15	15	15	15	15	16	16	16	16	16	17	18	18	21	21	21	23	23	24	25	26	27	27
30	0.788722	NUM_TRUE_POSITIVES	0	6	7	7	8	8	9	9	10	12	12	12	12	12	12	12	13	13	14	14	15	15	16	16	16	18	18	18	18	19	20	20	20	20	21	21	21	22	22	22	22	22	22	23	23	23	23
30	0.768541	NUM_TRUE_POSITIVES	1	5	11	13	13	13	14	14	14	14	15	15	15	15	16	17	17	19	19	19	19	20	20	20	20	20	21	21	21	21	21	21	21	21	21	22	24	24	24	25	26	27	27	27	28	29	29
30	0.781657	NUM_TRUE_POSITIVES	1	3	9	9	12	12	15	15	15	15	15	15	17	17	17	17	17	17	18	18	18	18	19	19	20	20	21	21	21	21	21	21	21	21	21	22	22	22	22	22	23	23	23	23	23	25	25
30	0.783526	NUM_TRUE_POSITIVES	5	5	10	11	11	11	11	12	13	13	13	13	14	15	15	18	18	18	18	18	18	18	18	18	20	20	20	21	22	22	23	23	23	23	23	23	25	25	25	25	25	25	25	25	25	25	25
30	0.757643	NUM_TRUE_POSITIVES	6	6	7	8	10	11	12	12	12	13	13	13	13	13	13	13	13	16	16	16	16	17	17	18	18	18	18	18	18	18	18	18	18	21	21	22	22	22	22	22	22	22	22	23	23	23	24
30	0.814446	NUM_TRUE_POSITIVES	0	3	7	8	9	10	14	14	14	14	14	14	14	14	14	14	14	18	18	18	19	19	20	25	25	25	25	25	25	26	26	26	26	27	27	28	28	28	28	28	28	28	28	28	28	28	29
30	0.789007	NUM_TRUE_POSITIVES	2	2	5	6	6	8	8	12	12	12	12	13	16	16	16	17	19	19	19	19	19	19	19	19	22	22	22	23	24	24	24	24	24	24	26	26	26	26	26	26	26	26	27	27	27	27	27
30	0.792238	NUM_TRUE_POSITIVES	1	3	3	6	8	8	8	8	8	8	8	8	8	9	9	9	11	12	12	12	14	16	16	18	19	19	19	20	20	20	20	20	21	21	22	23	23	23	23	23	23	24	24	24	24	25	25
30	0.796293	NUM_TRUE_POSITIVES	1	8	9	9	12	12	12	12	13	14	15	15	15	15	18	18	18	19	19	20	20	20	20	20	20	20	20	22	22	22	22	22	22	22	22	22	22	22	23	23	23	24	24	24	24	24	24
30	0.78831	NUM_TRUE_POSITIVES	0	1	7	10	11	11	11	11	11	11	11	11	11	11	12	12	13	13	13	13	13	13	17	17	17	17	18	20	20	20	20	20	21	21	21	21	21	21	21	23	24	24	24	24	24	25	25
30	0.794234	NUM_TRUE_POSITIVES	2	6	6	6	8	8	8	8	8	9	11	11	11	11	11	13	16	16	16	16	18	19	19	21	22	24	24	24	24	24	24	24	24	24	24	24	24	24	24	24	24	24	24	24	24	24	24
30	0.724315	NUM_TRUE_POSITIVES	0	5	5	6	7	9	9	9	14	14	14	14	16	16	16	16	17	17	17	17	17	18	18	18	18	18	18	19	19	19	19	20	21	21	21	21	21	22	22	22	22	22	22	23	23	23	23
30	0.792302	NUM_TRUE_POSITIVES	0	2	7	8	11	11	13	13	14	15	16	16	16	16	18	19	19	19	19	19	20	20	21	21	21	21	22	22	22	22	22	22	22	22	22	22	23	23	24	24	25	26	26	26	26	27	27
30	0.758435	NUM_TRUE_POSITIVES	0	2	4	10	11	12	12	13	14	14	14	16	16	17	17	17	17	17	17	18	21	22	22	22	23	24	24	24	24	24	24	24	24	25	25	25	25	25	25	25	25	25	25	25	25	25	25
30	0.781023	NUM_TRUE_POSITIVES	0	7	12	12	12	12	15	16	16	16	16	16	17	18	18	19	21	21	21	21	21	21	21	21	21	23	23	23	23	23	23	23	23	24	24	24	24	24	24	24	24	24	24	24	24	24	24
30	0.754443	NUM_TRUE_POSITIVES	2	3	13	13	13	13	14	16	16	17	18	18	18	18	19	19	19	19	19	19	19	19	19	19	20	20	21	21	21	22	22	22	22	22	22	22	24	24	24	25	25	25	27	27	27	27	28
30	0.71215	NUM_TRUE_POSITIVES	2	5	9	11	11	11	12	17	17	18	18	18	19	19	19	19	19	19	19	20	20	20	20	20	23	23	23	23	23	23	24	24	24	24	24	24	24	24	24	24	25	25	27	27	27	27	27
30	0.780136	NUM_TRUE_POSITIVES	3	6	7	7	7	7	7	7	7	8	8	10	13	14	15	15	15	15	16	17	18	18	18	18	18	18	18	19	19	19	20	20	21	21	21	21	21	21	22	23	23	23	23	23	23	23	23
30	0.799018	NUM_TRUE_POSITIVES	5	5	9	11	11	11	11	11	12	12	12	13	13	13	13	14	14	14	14	14	14	14	14	15	15	16	16	17	18	19	20	21	21	21	24	24	24	26	26	26	26	26	26	26	27	27	27
30	0.755837	NUM_TRUE_POSITIVES	0	6	7	7	7	7	7	7	9	10	10	10	10	10	10	11	11	11	11	13	13	13	13	13	13	13	14	15	15	15	16	17	18	18	18	18	18	18	18	18	18	18	18	18	19	19	22
30	0.79227	NUM_TRUE_POSITIVES	1	3	3	6	7	8	8	10	10	10	10	10	10	13	13	15	17	17	17	17	17	18	19	19	19	19	20	20	20	21	22	22	22	22	22	22	24	24	24	24	24	25	25	25	25	25	25
30	0.798099	NUM_TRUE_POSITIVES	0	2	8	9	12	12	12	12	14	16	17	17	17	17	17	17	18	19	19	19	21	21	21	21	21	21	21	21	21	21	21	21	21	21	22	22	22	23	23	24	24	24	24	24	26	26	26
[truncated: 488 more columns]
