# Supplementary material for: Genome-wide computational identification of functional RNA elements in Trypanosoma brucei
Source: BMC Genomics. 2009 Aug 4;10:355. doi: 10.1186/1471-2164-10-355 (PMC2907701; doi:10.1186/1471-2164-10-355)
Supplement: Additional file 6 — Function prediction using regulatory motifs. This ZIP compressed file should be unpacked before viewing its contents. The results for prediction of each pathway are presented in a separate folder, named after the accession number of that pathway in KEGG database. Each folder contains several files named "validation.N.out", each of which represents the results of a hundred times two-fold cross-validation for that pathway, using N predicted motifs. Each cross-validation is shown in one row; plotting each row against the number of false positives will result in the ROC curve associated with the corresponding cross-validation experiment. The trained network is stored in "total.out", in which motifs are ordered according to their prediction power. L(α|MOTIF): the likelihood of being in pathway α given that the indicated motif is present in the indicated location of an mRNA; L(α|MOTIF): the likelihood of being in pathway α given that the indicated motif is NOT present in the indicated location of an mRNA. [file 1471-2164-10-355-S6.zip › tbr_KEGG_predict/002.tbr00562/validation.031.out]

Current time: Tue Feb 03 11:57:17 2009
This cluster: tbr00562
A 2-fold validation was used.
************************ VALIDATION ***********************
NUM_CLASSIFIERS	AUC	NUM_FALSE_POSITIVES	1	2	3	4	5	6	7	8	9	10	11	12	13	14	15	16	17	18	19	20	21	22	23	24	25	26	27	28	29	30	31	32	33	34	35	36	37	38	39	40	41	42	43	44	45	46	47
31	0.749976	NUM_TRUE_POSITIVES	0	9	9	9	9	9	9	9	9	10	10	10	11	11	11	11	11	12	13	13	13	14	14	14	14	14	14	14	15	15	15	15	15	16	16	16	16	16	16	18	18	18	18	19	20	20	20
31	0.788563	NUM_TRUE_POSITIVES	1	7	10	12	12	13	13	13	13	14	14	14	15	17	18	18	18	19	19	20	20	20	20	20	20	20	20	20	21	23	23	24	25	25	25	25	25	25	25	26	26	26	26	26	26	27	27
31	0.796483	NUM_TRUE_POSITIVES	3	7	7	7	7	8	8	8	10	11	11	13	16	16	17	18	18	19	21	21	21	21	21	21	22	22	22	22	22	22	23	23	23	23	24	24	24	24	24	24	24	25	25	25	25	25	25
31	0.805322	NUM_TRUE_POSITIVES	4	7	8	8	10	10	11	12	13	14	14	18	18	18	18	20	21	21	21	21	21	22	22	22	22	22	22	22	22	23	23	23	23	23	24	24	24	24	25	25	25	25	25	26	26	26	27
31	0.799556	NUM_TRUE_POSITIVES	1	3	6	6	8	9	9	9	10	12	12	14	14	14	15	15	15	15	15	18	18	19	19	21	21	21	21	21	21	21	21	21	21	21	21	22	22	23	23	24	24	25	25	26	26	27	27
31	0.77814	NUM_TRUE_POSITIVES	0	1	8	9	13	15	15	15	15	15	16	16	16	17	17	17	19	19	19	19	20	20	20	20	20	20	20	20	20	20	20	20	20	20	20	21	22	22	23	23	24	24	24	24	24	24	25
31	0.762712	NUM_TRUE_POSITIVES	1	7	7	8	8	15	17	18	18	18	18	19	19	19	19	19	19	19	19	19	19	19	20	20	20	20	20	20	20	20	20	20	20	20	20	20	20	21	21	21	21	24	24	25	25	26	26
31	0.792618	NUM_TRUE_POSITIVES	0	7	8	9	11	12	12	12	13	14	14	15	16	16	16	16	17	17	17	17	19	19	20	20	20	21	21	21	21	21	21	21	21	21	22	22	23	23	23	24	24	24	24	24	25	25	25
31	0.768604	NUM_TRUE_POSITIVES	1	1	5	5	6	6	9	9	12	12	12	13	14	14	14	14	14	14	16	16	16	16	16	16	16	16	16	16	17	18	18	18	18	18	18	18	18	18	19	19	19	19	19	19	19	20	20
31	0.770854	NUM_TRUE_POSITIVES	6	7	8	11	12	12	13	13	13	13	15	17	17	17	17	17	17	18	18	18	19	19	19	19	19	19	19	19	19	19	19	19	20	20	20	20	20	20	20	20	22	22	23	23	23	23	23
31	0.807508	NUM_TRUE_POSITIVES	0	0	6	7	7	8	9	10	10	12	14	14	14	14	14	14	14	15	15	15	15	16	17	17	17	17	17	20	21	21	21	22	22	23	23	23	24	24	24	25	25	25	25	26	26	26	26
31	0.772976	NUM_TRUE_POSITIVES	0	7	10	10	10	10	10	13	14	14	14	15	15	18	18	18	18	18	19	19	19	19	19	19	19	20	21	23	23	23	23	23	23	23	23	23	23	23	23	23	23	23	24	24	24	24	24
31	0.786346	NUM_TRUE_POSITIVES	0	6	6	8	9	9	10	11	11	11	11	12	12	13	15	15	15	16	17	17	17	18	18	18	19	20	20	20	20	21	21	21	21	21	21	22	22	23	23	23	23	23	23	23	23	23	23
31	0.795945	NUM_TRUE_POSITIVES	1	5	5	5	6	7	7	10	10	10	10	10	12	12	12	13	13	14	14	14	14	16	16	19	19	19	19	22	22	23	24	24	24	24	24	24	24	24	24	25	25	26	26	26	26	26	26
31	0.804942	NUM_TRUE_POSITIVES	2	4	5	10	11	11	12	12	12	13	13	13	14	14	14	14	14	17	17	17	17	17	17	17	18	18	19	19	21	21	21	21	21	22	22	22	22	22	23	23	24	24	24	24	24	25	25
31	0.79528	NUM_TRUE_POSITIVES	2	2	9	11	11	12	12	12	12	13	14	14	14	14	14	14	14	14	14	16	16	16	16	17	17	18	20	20	20	20	20	22	22	22	22	22	22	23	23	23	23	23	24	24	24	24	26
31	0.799271	NUM_TRUE_POSITIVES	5	5	8	10	11	12	12	12	13	14	14	14	14	15	18	19	19	19	20	20	20	20	20	20	20	21	21	21	21	21	22	22	22	22	22	25	26	26	26	26	26	27	27	27	27	27	27
31	0.808015	NUM_TRUE_POSITIVES	1	7	10	12	13	14	14	14	14	14	14	14	14	15	16	16	17	17	18	18	18	18	18	18	18	18	18	18	20	20	22	23	23	23	26	26	27	27	27	27	27	28	28	28	31	31	31
31	0.795533	NUM_TRUE_POSITIVES	6	7	7	8	8	8	8	9	10	11	11	11	11	11	11	11	12	14	18	18	18	19	19	19	19	20	20	22	22	22	22	22	23	23	23	23	24	24	25	25	25	25	25	25	25	27	27
31	0.801172	NUM_TRUE_POSITIVES	1	2	8	11	11	15	15	15	15	15	15	15	16	17	17	17	17	17	17	17	18	19	19	19	20	21	21	22	22	23	24	24	24	24	25	25	25	26	26	26	26	26	27	27	27	28	28
31	0.787106	NUM_TRUE_POSITIVES	0	0	5	7	7	9	9	9	9	10	10	10	11	11	12	12	13	14	14	14	16	16	16	16	16	17	17	17	17	18	19	19	19	21	21	23	23	24	24	25	25	25	25	25	25	25	26
31	0.768129	NUM_TRUE_POSITIVES	1	5	12	14	14	14	14	14	14	14	14	14	15	15	15	16	16	16	16	17	19	19	19	19	19	19	20	21	21	21	21	21	21	21	21	21	21	22	23	24	25	25	25	25	25	25	25
31	0.784983	NUM_TRUE_POSITIVES	0	2	5	9	11	14	14	14	15	15	15	15	15	15	15	15	15	15	16	17	17	17	18	18	19	19	20	20	20	20	20	20	20	20	20	20	20	20	20	20	20	20	20	20	21	21	21
31	0.808807	NUM_TRUE_POSITIVES	2	7	12	13	13	13	13	13	13	13	13	13	14	15	16	16	16	18	18	19	20	21	21	21	22	23	23	23	23	23	23	23	23	23	24	24	24	25	25	25	25	25	25	25	26	26	26
31	0.776778	NUM_TRUE_POSITIVES	1	3	10	11	11	11	11	11	13	13	14	15	18	18	19	19	19	19	19	20	20	21	21	21	21	23	23	23	24	24	25	25	25	26	26	26	26	26	27	27	28	28	28	28	28	28	28
31	0.790749	NUM_TRUE_POSITIVES	0	3	5	8	10	10	11	11	12	13	13	14	14	14	14	16	17	17	17	17	17	17	17	17	17	17	17	17	18	18	18	18	18	19	19	19	19	19	19	19	19	19	19	20	22	22	22
31	0.778425	NUM_TRUE_POSITIVES	1	6	7	7	8	8	10	13	13	14	14	15	15	15	15	15	15	18	19	19	20	20	21	21	21	22	22	22	23	23	23	23	23	23	23	23	23	23	23	23	24	25	25	25	25	25	25
31	0.798479	NUM_TRUE_POSITIVES	2	3	6	10	10	11	11	11	12	12	12	14	14	17	17	19	19	19	19	20	20	20	20	20	21	21	22	22	22	22	22	22	24	24	24	24	24	24	26	26	26	26	26	26	26	27	27
31	0.786092	NUM_TRUE_POSITIVES	0	5	7	10	10	10	11	11	11	11	11	11	12	12	14	15	16	18	18	18	19	19	20	20	20	20	20	20	20	22	22	22	22	22	22	22	22	23	23	23	23	23	23	24	25	25	25
31	0.752099	NUM_TRUE_POSITIVES	0	0	4	6	9	11	11	12	12	13	14	14	15	16	16	16	16	17	17	20	20	20	21	21	21	21	21	21	21	21	21	21	21	21	21	21	21	21	22	22	22	22	22	22	26	26	26
31	0.753461	NUM_TRUE_POSITIVES	0	4	10	10	10	10	10	10	10	10	11	11	11	11	11	11	11	12	12	12	12	14	15	15	15	15	15	15	15	16	16	16	18	18	18	18	18	18	18	18	18	18	18	19	19	19	19
31	0.738159	NUM_TRUE_POSITIVES	1	1	10	10	12	12	13	13	13	14	14	14	14	16	17	19	20	20	20	20	20	20	20	20	20	22	22	22	22	22	22	22	24	24	24	24	24	24	24	24	24	24	24	24	24	26	26
31	0.790559	NUM_TRUE_POSITIVES	1	4	8	8	8	8	8	10	12	13	13	14	14	14	14	15	15	15	16	16	17	18	19	22	22	22	22	22	23	23	23	23	23	23	23	23	23	24	24	24	24	25	25	25	26	26	28
31	0.733122	NUM_TRUE_POSITIVES	2	5	8	10	10	11	11	11	11	11	11	11	12	13	14	14	14	14	14	14	14	14	16	16	16	16	16	16	16	16	17	17	17	18	18	18	21	21	22	22	23	23	23	23	23	23	23
31	0.786948	NUM_TRUE_POSITIVES	2	7	7	7	9	9	10	12	12	12	12	13	14	14	14	14	16	16	17	17	17	17	17	18	19	19	19	19	19	19	19	19	19	19	19	19	19	20	20	20	20	21	22	24	24	24	25
31	0.746967	NUM_TRUE_POSITIVES	0	2	4	4	5	6	7	7	9	9	9	10	13	13	13	13	14	14	15	15	15	15	16	16	17	18	18	18	18	18	19	19	19	19	19	19	19	19	19	19	19	19	19	20	21	21	22
31	0.813908	NUM_TRUE_POSITIVES	1	4	11	12	13	13	13	13	14	14	15	15	15	16	16	16	17	17	19	19	19	19	22	22	23	23	24	24	24	24	25	27	27	27	27	27	27	28	28	28	28	29	29	29	29	29	29
31	0.771614	NUM_TRUE_POSITIVES	0	3	7	7	7	8	8	9	10	10	12	12	12	13	13	13	13	13	13	14	14	16	16	16	16	17	18	19	19	19	19	19	20	20	20	21	21	21	21	21	21	21	21	21	21	21	21
31	0.79699	NUM_TRUE_POSITIVES	1	4	11	13	13	13	13	13	15	16	16	17	17	17	17	17	17	18	18	18	18	19	19	20	21	23	23	23	24	24	24	24	24	25	26	26	26	26	27	27	27	28	28	28	28	28	29
31	0.787201	NUM_TRUE_POSITIVES	1	3	10	10	10	12	12	12	12	12	12	12	12	12	14	14	15	15	15	15	15	15	15	17	17	17	17	18	18	18	18	18	18	21	21	22	22	23	23	23	23	23	23	23	23	23	23
31	0.791256	NUM_TRUE_POSITIVES	0	2	11	12	13	13	13	14	14	15	15	15	15	15	15	15	15	15	18	18	19	22	23	23	23	23	24	24	24	25	25	25	25	25	25	26	26	26	26	26	27	27	27	27	27	27	27
31	0.7968	NUM_TRUE_POSITIVES	1	3	3	7	10	12	12	13	14	15	15	15	15	15	16	16	16	16	18	18	18	18	19	19	20	20	22	22	23	23	23	23	23	23	23	23	23	23	23	23	23	23	24	24	24	24	24
31	0.785268	NUM_TRUE_POSITIVES	1	7	7	12	12	12	13	13	13	13	14	15	15	15	15	17	19	19	19	19	20	20	20	21	22	22	22	22	22	22	22	22	22	22	22	23	23	23	23	23	23	23	23	23	23	23	23
31	0.768921	NUM_TRUE_POSITIVES	1	1	7	10	10	10	11	11	12	12	14	14	14	14	14	15	15	16	16	16	16	16	17	18	18	18	18	18	19	19	19	21	21	21	21	21	21	21	22	22	23	24	24	24	27	27	27
31	0.808617	NUM_TRUE_POSITIVES	0	7	8	9	9	9	11	14	14	14	16	17	17	17	17	17	19	19	19	19	19	19	22	22	22	22	22	24	24	24	24	24	25	25	25	26	27	27	27	27	27	27	27	27	27	27	27
31	0.799842	NUM_TRUE_POSITIVES	2	6	8	9	9	9	9	9	9	9	11	12	13	14	16	16	16	16	16	17	18	18	18	18	18	18	18	18	18	18	18	18	18	18	19	19	19	19	19	20	20	20	20	20	20	22	22
31	0.780136	NUM_TRUE_POSITIVES	0	5	5	5	6	7	7	9	10	10	10	12	12	12	12	12	13	13	13	14	14	15	15	18	18	18	19	20	20	20	20	20	21	21	21	21	21	22	22	24	24	25	25	25	25	25	25
31	0.795311	NUM_TRUE_POSITIVES	3	5	7	8	8	9	10	11	11	12	12	13	15	15	15	15	15	16	16	16	18	18	18	18	18	18	18	19	20	22	22	22	22	22	22	22	22	22	23	24	24	24	25	25	25	25	25
31	0.772691	NUM_TRUE_POSITIVES	0	1	2	6	7	10	10	12	12	12	14	14	14	14	16	16	16	17	17	19	19	19	20	20	20	21	21	21	21	21	22	22	22	22	22	22	23	23	23	23	24	24	24	26	26	26	26
31	0.776651	NUM_TRUE_POSITIVES	1	4	8	11	13	14	14	14	14	14	16	16	16	16	16	17	17	17	17	17	18	19	19	19	20	20	22	22	22	23	24	24	24	24	24	26	26	26	26	26	26	27	27	27	27	27	28
31	0.783494	NUM_TRUE_POSITIVES	0	3	5	6	6	6	7	7	7	9	9	9	10	12	13	14	16	19	19	19	19	20	20	20	20	20	20	20	22	22	22	22	22	22	22	22	22	22	22	22	22	22	22	22	22	22	22
31	0.801647	NUM_TRUE_POSITIVES	1	7	9	10	10	10	10	11	11	12	12	12	12	14	14	14	15	15	16	18	18	18	18	18	18	18	18	19	19	19	20	21	21	21	21	22	22	22	23	23	23	23	23	23	23	23	24
31	0.76984	NUM_TRUE_POSITIVES	1	4	11	11	12	12	13	13	15	15	16	17	17	17	18	19	19	20	22	22	22	22	22	23	24	25	25	26	27	27	27	27	27	27	27	27	27	27	27	27	27	27	27	27	27	27	27
31	0.771266	NUM_TRUE_POSITIVES	1	5	5	7	7	8	9	9	12	13	13	13	13	13	13	13	14	14	15	15	15	15	15	15	16	17	17	17	17	17	17	17	18	18	18	18	18	18	19	19	19	20	20	20	20	20	20
31	0.759766	NUM_TRUE_POSITIVES	0	6	7	7	7	9	10	10	11	11	11	11	11	11	12	12	16	16	16	16	16	16	17	17	17	17	17	17	17	17	18	18	18	18	18	19	19	19	19	20	21	21	22	22	22	22	23
31	0.770474	NUM_TRUE_POSITIVES	1	5	11	12	12	13	15	15	17	17	17	18	18	18	18	18	19	19	20	20	21	21	21	21	21	21	21	21	21	21	21	21	21	22	22	22	23	23	23	23	23	23	23	24	24	24	25
31	0.775859	NUM_TRUE_POSITIVES	1	6	8	8	8	8	8	10	11	13	13	13	13	14	14	14	16	16	16	17	17	17	17	17	17	17	17	17	17	17	20	20	20	21	21	21	21	21	22	22	22	22	22	22	22	22	22
31	0.801394	NUM_TRUE_POSITIVES	1	2	7	9	9	9	12	14	14	14	14	14	14	14	15	15	15	17	18	18	18	18	18	18	18	18	18	18	18	18	20	20	21	21	21	21	21	21	21	22	22	23	23	24	24	24	24
31	0.769048	NUM_TRUE_POSITIVES	1	4	9	10	13	14	14	14	15	15	16	16	17	17	17	17	17	17	18	18	18	19	19	19	19	19	20	20	21	21	21	21	21	21	21	22	22	22	22	25	25	25	25	25	26	26	26
31	0.761064	NUM_TRUE_POSITIVES	0	1	3	5	7	8	9	10	10	10	10	11	11	13	13	15	15	15	16	16	16	16	16	16	16	16	17	18	18	18	18	18	18	18	18	19	20	20	20	20	21	21	21	21	21	22	22
31	0.766894	NUM_TRUE_POSITIVES	1	5	7	7	7	7	7	7	7	7	7	9	13	13	13	13	13	14	14	14	14	15	16	18	19	19	19	20	20	20	20	20	20	20	20	20	20	20	20	20	20	20	20	20	22	23	23
31	0.75362	NUM_TRUE_POSITIVES	1	1	3	3	6	6	8	11	11	11	11	11	11	14	14	14	14	15	16	16	16	16	17	17	17	17	17	17	17	20	20	20	20	20	20	20	20	20	20	20	21	21	21	21	21	21	21
31	0.761318	NUM_TRUE_POSITIVES	3	4	6	9	10	10	11	12	14	14	14	14	14	14	15	16	17	17	18	18	18	19	19	19	19	21	22	22	22	22	22	22	22	24	24	24	25	25	25	25	25	25	25	25	25	25	25
31	0.781277	NUM_TRUE_POSITIVES	0	5	13	13	13	14	14	16	16	16	16	16	16	16	16	16	16	18	19	19	19	20	21	22	22	24	24	24	24	24	26	26	26	26	26	26	27	27	27	27	28	28	28	28	28	28	28
31	0.78397	NUM_TRUE_POSITIVES	0	3	4	10	10	10	11	12	12	12	12	12	12	12	13	13	13	13	13	13	13	14	15	15	15	16	16	18	18	18	18	19	19	19	20	20	20	20	21	21	21	21	21	21	21	22	22
31	0.794044	NUM_TRUE_POSITIVES	0	1	9	11	11	12	13	13	13	13	14	14	14	16	16	16	16	17	19	19	19	20	20	20	21	21	21	21	21	22	22	23	23	23	24	24	24	24	24	24	24	26	26	27	27	27	27
31	0.752669	NUM_TRUE_POSITIVES	0	1	6	9	13	13	13	15	15	15	15	15	15	15	16	17	17	17	20	20	20	20	20	20	20	20	20	20	20	21	21	21	21	21	22	23	23	24	24	24	24	24	24	24	25	25	26
31	0.812641	NUM_TRUE_POSITIVES	1	7	9	10	11	11	12	12	14	14	14	14	14	14	16	17	19	20	20	21	22	22	22	22	23	23	23	23	23	23	23	23	24	24	24	24	24	25	25	25	25	26	26	26	26	26	26
31	0.723428	NUM_TRUE_POSITIVES	1	3	4	6	8	12	13	14	14	14	14	14	14	14	14	14	15	15	15	15	15	15	16	16	17	17	17	17	17	17	17	17	17	18	18	18	18	19	19	19	19	19	19	19	19	19	19
31	0.805132	NUM_TRUE_POSITIVES	1	1	5	8	8	10	11	12	13	13	13	14	15	16	16	16	17	18	18	18	19	19	20	21	22	23	23	24	24	24	24	24	24	24	24	24	24	25	25	26	26	26	26	28	28	28	28
31	0.775384	NUM_TRUE_POSITIVES	1	8	8	8	9	9	10	14	14	15	15	15	15	15	17	17	17	17	18	18	18	20	20	20	20	20	20	20	20	20	20	20	20	21	22	22	23	23	23	23	23	24	24	24	24	24	24
31	0.78378	NUM_TRUE_POSITIVES	4	8	8	10	11	11	11	12	13	13	14	14	14	15	15	16	16	16	16	16	16	16	17	18	18	18	19	20	20	22	22	24	24	24	25	25	25	25	25	25	25	25	25	25	25	25	26
31	0.792587	NUM_TRUE_POSITIVES	0	3	5	7	8	8	8	9	9	11	11	12	12	12	12	12	12	12	12	12	12	12	12	12	12	12	14	17	17	17	17	17	17	17	17	17	17	17	17	17	17	17	17	20	20	20	21
31	0.759797	NUM_TRUE_POSITIVES	1	2	4	4	4	4	4	5	9	9	9	11	11	11	11	11	13	13	14	15	16	16	19	19	19	19	20	20	20	21	21	21	21	21	21	21	21	21	21	21	21	21	21	21	21	23	23
31	0.791636	NUM_TRUE_POSITIVES	1	2	9	12	13	13	15	15	15	16	16	16	16	16	17	17	18	18	18	19	19	19	19	20	20	21	22	22	22	22	25	25	25	25	25	25	25	26	27	27	27	27	27	27	28	28	28
31	0.769143	NUM_TRUE_POSITIVES	1	3	7	9	9	9	11	12	13	13	13	13	13	13	14	14	15	15	16	16	16	17	18	18	19	19	19	19	20	21	21	21	21	22	22	22	24	24	24	24	24	24	24	24	24	25	25
31	0.769396	NUM_TRUE_POSITIVES	0	8	8	8	9	9	11	11	11	11	11	15	15	15	15	15	15	15	16	19	19	19	19	19	19	19	19	19	20	21	21	23	23	23	23	23	23	23	24	24	25	25	25	25	25	25	25
31	0.757896	NUM_TRUE_POSITIVES	2	3	3	5	5	5	7	8	10	10	10	10	13	13	13	13	14	14	15	15	15	15	15	15	15	15	15	15	15	15	15	15	15	15	15	17	17	17	18	19	19	21	21	21	21	21	23
31	0.784508	NUM_TRUE_POSITIVES	0	7	7	7	7	8	8	9	9	9	12	12	12	12	12	12	12	13	14	14	15	16	17	17	17	17	17	18	18	19	19	20	20	20	20	21	21	22	22	22	22	22	22	22	22	23	23
31	0.767876	NUM_TRUE_POSITIVES	1	5	10	12	13	13	14	14	14	14	15	15	16	16	16	18	18	18	19	19	19	19	20	21	21	21	21	21	21	21	21	21	21	21	21	21	25	25	25	26	26	26	26	26	28	28	28
31	0.78077	NUM_TRUE_POSITIVES	1	3	9	9	11	12	12	15	15	15	15	15	17	17	17	17	17	17	18	18	18	18	19	19	20	20	21	21	21	21	21	21	21	21	21	22	22	22	22	22	23	23	23	23	23	25	25
31	0.782671	NUM_TRUE_POSITIVES	5	5	5	10	11	11	11	12	13	13	13	13	14	15	15	18	18	18	18	18	18	18	18	18	20	20	20	21	22	22	22	23	23	23	23	23	25	25	25	25	25	25	25	25	25	25	25
31	0.756312	NUM_TRUE_POSITIVES	3	6	7	8	8	10	11	12	12	12	12	13	13	13	13	13	13	13	13	16	16	16	17	17	18	18	18	18	18	18	18	18	18	21	21	22	22	22	22	22	22	22	22	23	23	23	24
31	0.811342	NUM_TRUE_POSITIVES	0	3	7	8	9	10	12	14	14	14	14	14	14	14	14	14	14	14	14	17	18	18	19	19	20	25	25	25	25	25	25	26	26	26	27	27	27	28	28	28	28	28	28	28	28	29	29
31	0.786409	NUM_TRUE_POSITIVES	1	2	5	6	6	9	9	12	12	12	12	12	13	13	16	16	19	19	19	19	19	19	19	19	22	22	22	23	24	24	24	24	24	24	24	24	26	26	26	26	26	26	26	26	26	27	27
31	0.789545	NUM_TRUE_POSITIVES	1	3	3	6	8	8	8	8	8	8	8	8	8	9	9	9	9	12	12	12	14	15	16	17	19	19	19	19	19	20	20	20	21	21	22	22	22	23	23	23	23	24	24	24	24	25	25
31	0.807065	NUM_TRUE_POSITIVES	1	3	10	10	10	13	13	13	13	14	14	15	15	16	16	16	17	17	19	19	19	20	20	22	22	22	22	22	22	22	22	24	24	24	24	24	24	24	24	24	24	24	24	24	24	24	24
31	0.784413	NUM_TRUE_POSITIVES	0	1	7	10	10	12	12	12	12	12	12	12	13	13	14	14	15	15	16	16	16	16	18	18	18	18	18	18	18	20	21	21	21	21	21	21	21	21	21	21	22	22	22	25	25	25	25
31	0.791034	NUM_TRUE_POSITIVES	2	6	6	6	8	8	8	8	8	8	9	11	11	11	11	13	16	16	17	17	17	18	19	19	19	21	22	22	24	24	24	24	24	24	24	24	24	24	24	24	24	24	24	24	24	24	25
31	0.715634	NUM_TRUE_POSITIVES	0	5	5	5	7	7	7	12	13	13	13	14	15	15	15	15	15	17	17	17	18	18	18	18	18	19	19	19	19	19	19	19	20	20	20	20	20	20	20	20	20	21	21	21	21	21	21
31	0.790211	NUM_TRUE_POSITIVES	0	2	7	8	8	11	11	13	14	15	15	16	16	16	18	19	19	19	19	19	19	19	20	20	21	21	21	21	22	22	22	22	22	22	22	22	22	22	22	23	24	24	24	26	26	26	26
31	0.781403	NUM_TRUE_POSITIVES	0	2	5	10	11	11	12	12	12	12	12	13	16	17	19	20	20	20	20	20	21	21	21	21	22	22	22	22	22	22	22	22	22	22	23	24	24	25	25	25	25	25	25	25	25	25	25
31	0.789989	NUM_TRUE_POSITIVES	0	8	11	15	15	15	15	16	16	17	17	17	17	17	18	18	19	19	21	21	21	21	21	21	21	21	21	21	21	21	21	22	24	24	24	24	24	24	24	24	24	24	24	25	25	26	26
31	0.752859	NUM_TRUE_POSITIVES	2	3	13	13	13	13	13	14	15	16	18	18	18	18	18	19	19	19	19	19	19	19	19	19	19	19	20	21	21	21	22	22	23	23	23	23	23	23	25	25	25	26	27	27	27	27	28
31	0.709615	NUM_TRUE_POSITIVES	2	5	9	9	11	11	11	12	17	17	18	18	18	18	19	19	19	19	19	20	20	20	20	20	23	23	23	23	23	24	24	24	24	24	24	24	24	24	24	24	24	24	25	27	27	27	27
31	0.779978	NUM_TRUE_POSITIVES	3	6	6	7	7	8	8	8	8	9	9	10	10	12	13	13	16	17	17	17	18	19	19	19	19	19	19	19	19	20	20	20	20	21	21	21	21	21	21	23	23	23	23	23	23	23	23
31	0.799747	NUM_TRUE_POSITIVES	5	5	9	11	11	11	11	11	12	12	12	13	13	13	14	14	14	14	14	14	14	14	14	15	15	16	17	17	19	19	20	20	21	21	21	21	24	24	24	26	26	26	26	26	26	26	26
31	0.765753	NUM_TRUE_POSITIVES	2	4	6	7	7	7	7	7	9	10	10	10	10	11	12	13	13	13	13	14	15	15	15	15	15	15	15	16	18	18	18	18	22	22	22	22	22	22	22	22	22	22	22	22	23	23	23
31	0.784793	NUM_TRUE_POSITIVES	1	3	3	4	5	6	10	11	11	12	12	13	13	13	13	13	14	14	15	15	15	17	18	19	19	19	19	19	20	20	21	23	23	23	23	23	23	23	23	25	25	25	25	25	25	25	25
31	0.797434	NUM_TRUE_POSITIVES	0	2	8	9	12	12	12	12	12	14	14	16	16	17	17	17	18	18	19	19	19	19	21	21	21	21	21	21	21	21	21	21	22	22	22	22	23	23	23	23	23	23	23	23	24	24	26
[truncated: 488 more columns]
