# Supplementary material for: Genome-wide computational identification of functional RNA elements in Trypanosoma brucei
Source: BMC Genomics. 2009 Aug 4;10:355. doi: 10.1186/1471-2164-10-355 (PMC2907701; doi:10.1186/1471-2164-10-355)
Supplement: Additional file 6 — Function prediction using regulatory motifs. This ZIP compressed file should be unpacked before viewing its contents. The results for prediction of each pathway are presented in a separate folder, named after the accession number of that pathway in KEGG database. Each folder contains several files named "validation.N.out", each of which represents the results of a hundred times two-fold cross-validation for that pathway, using N predicted motifs. Each cross-validation is shown in one row; plotting each row against the number of false positives will result in the ROC curve associated with the corresponding cross-validation experiment. The trained network is stored in "total.out", in which motifs are ordered according to their prediction power. L(α|MOTIF): the likelihood of being in pathway α given that the indicated motif is present in the indicated location of an mRNA; L(α|MOTIF): the likelihood of being in pathway α given that the indicated motif is NOT present in the indicated location of an mRNA. [file 1471-2164-10-355-S6.zip › tbr_KEGG_predict/002.tbr00562/validation.032.out]

Current time: Tue Feb 03 11:57:17 2009
This cluster: tbr00562
A 2-fold validation was used.
************************ VALIDATION ***********************
NUM_CLASSIFIERS	AUC	NUM_FALSE_POSITIVES	1	2	3	4	5	6	7	8	9	10	11	12	13	14	15	16	17	18	19	20	21	22	23	24	25	26	27	28	29	30	31	32	33	34	35	36	37	38	39	40	41	42	43	44	45	46	47
32	0.747727	NUM_TRUE_POSITIVES	0	9	9	9	9	9	9	9	9	10	10	10	10	11	11	11	11	11	12	13	13	13	14	14	14	14	14	14	15	15	15	15	15	16	16	16	16	16	16	16	18	18	18	18	18	19	20
32	0.785839	NUM_TRUE_POSITIVES	1	7	9	12	12	12	13	13	13	14	14	15	17	17	18	18	18	18	19	19	20	20	20	20	20	20	20	21	21	21	22	23	24	24	25	25	26	26	26	26	26	26	26	26	26	26	27
32	0.795438	NUM_TRUE_POSITIVES	3	6	7	7	7	8	8	8	10	11	11	13	16	17	17	18	18	19	21	21	21	21	21	21	22	22	22	22	22	23	23	23	23	23	24	24	24	24	24	24	24	25	25	25	25	25	25
32	0.802059	NUM_TRUE_POSITIVES	3	4	9	9	10	11	12	12	13	14	14	18	18	18	18	18	19	21	21	21	21	21	22	22	22	22	22	22	22	23	23	23	23	23	23	23	23	23	24	24	24	24	24	24	25	25	25
32	0.798194	NUM_TRUE_POSITIVES	1	3	6	6	8	9	9	9	10	12	12	14	14	14	15	15	15	15	15	18	18	19	19	21	21	21	21	21	21	21	21	21	21	21	21	21	21	22	22	23	23	24	24	25	25	26	26
32	0.772279	NUM_TRUE_POSITIVES	0	2	8	9	15	15	15	15	15	15	15	16	16	16	17	17	17	18	19	19	19	19	19	19	19	19	20	20	20	20	20	20	20	20	20	20	20	20	21	21	22	22	23	23	23	23	23
32	0.769492	NUM_TRUE_POSITIVES	1	7	7	8	8	17	17	18	18	18	18	19	19	19	19	20	20	20	20	20	20	20	20	20	20	20	20	20	20	20	20	20	20	20	20	20	20	21	21	21	21	24	24	25	25	26	26
32	0.793474	NUM_TRUE_POSITIVES	0	7	8	8	9	12	12	12	13	14	14	15	16	16	16	16	17	17	17	17	19	19	20	20	20	21	21	21	21	21	21	21	21	21	21	21	22	22	23	23	23	24	24	24	24	24	24
32	0.763916	NUM_TRUE_POSITIVES	1	1	6	6	6	6	6	11	11	11	12	12	14	14	14	14	14	14	14	14	16	16	16	16	16	16	16	16	16	16	16	18	18	18	18	18	18	18	18	18	18	18	18	18	19	19	19
32	0.766228	NUM_TRUE_POSITIVES	6	7	9	9	12	12	13	13	13	13	15	15	15	15	15	17	17	17	18	18	18	18	18	18	19	19	19	19	19	19	19	19	19	19	19	19	19	19	20	20	20	20	20	20	20	20	20
32	0.806716	NUM_TRUE_POSITIVES	0	0	6	7	7	8	9	9	10	10	12	14	14	14	14	14	14	15	15	15	15	16	17	17	17	17	17	20	21	21	21	22	22	23	23	23	24	24	24	25	25	25	25	25	26	26	26
32	0.787106	NUM_TRUE_POSITIVES	0	9	9	10	10	11	11	11	11	14	14	14	14	14	14	14	15	18	18	18	18	18	19	19	19	19	19	19	19	21	23	23	23	23	24	24	24	24	24	24	24	24	25	25	25	25	25
32	0.778901	NUM_TRUE_POSITIVES	1	6	6	6	6	7	8	11	11	12	12	14	17	17	17	17	18	18	18	18	20	20	20	20	20	20	20	20	20	20	20	20	20	21	21	21	21	21	22	22	23	24	24	24	24	24	24
32	0.794139	NUM_TRUE_POSITIVES	1	1	3	7	7	8	9	10	11	11	11	11	11	11	13	13	13	14	14	14	14	14	16	16	17	19	20	23	24	25	26	26	26	26	26	26	26	26	26	27	27	27	27	27	27	27	28
32	0.803263	NUM_TRUE_POSITIVES	2	4	5	9	10	11	12	12	12	12	13	13	13	14	14	14	15	15	15	17	17	17	17	17	18	18	19	20	21	21	21	21	22	22	22	22	22	22	22	24	24	24	24	24	24	24	25
32	0.794424	NUM_TRUE_POSITIVES	2	2	9	9	11	11	12	12	12	12	12	12	14	15	15	15	15	15	15	15	15	16	16	17	18	18	19	19	21	21	21	21	21	22	22	23	23	23	24	24	24	24	24	24	24	25	26
32	0.792523	NUM_TRUE_POSITIVES	6	6	8	8	10	11	11	12	12	12	12	14	15	15	15	15	16	18	18	19	19	20	20	20	20	20	20	20	20	20	20	21	21	21	21	21	21	22	22	22	25	26	26	26	27	27	27
32	0.808459	NUM_TRUE_POSITIVES	1	7	10	12	13	14	14	14	14	14	14	14	14	15	16	16	17	17	18	18	18	18	18	18	18	18	19	19	19	22	22	24	24	24	24	24	26	26	27	27	27	27	28	28	28	28	31
32	0.790021	NUM_TRUE_POSITIVES	7	7	7	7	8	8	9	9	10	10	11	11	12	12	13	13	13	13	16	16	16	21	21	21	21	21	21	21	21	21	21	21	21	21	21	21	22	22	22	23	23	23	23	25	25	25	25
32	0.799556	NUM_TRUE_POSITIVES	1	3	8	12	13	14	15	15	15	16	16	16	16	17	17	17	17	17	17	17	17	19	19	19	20	20	21	21	22	22	23	23	24	24	24	24	26	26	26	26	26	26	26	28	28	28	28
32	0.778172	NUM_TRUE_POSITIVES	0	0	5	7	7	9	9	9	9	10	10	11	11	11	11	11	12	12	13	13	14	14	15	16	16	16	16	16	16	17	17	17	18	18	19	19	21	21	21	21	21	24	24	24	24	24	26
32	0.765563	NUM_TRUE_POSITIVES	0	5	11	12	14	14	14	14	14	14	14	14	14	14	15	15	16	16	16	17	18	18	18	18	18	19	19	19	19	20	21	21	21	21	21	21	23	23	23	24	24	24	24	24	25	25	25
32	0.778964	NUM_TRUE_POSITIVES	0	2	5	8	8	10	10	11	11	15	15	15	15	15	15	15	15	15	15	16	17	17	17	18	19	20	20	20	21	21	21	21	21	21	21	21	21	21	21	21	21	21	21	21	21	21	22
32	0.807128	NUM_TRUE_POSITIVES	2	9	12	13	13	13	13	13	13	13	13	13	14	14	16	16	17	19	19	19	20	21	21	21	22	22	23	23	23	23	23	23	23	23	24	24	24	25	25	25	25	25	25	25	27	27	27
32	0.777158	NUM_TRUE_POSITIVES	1	3	10	11	11	11	12	12	12	15	15	15	15	15	16	18	18	19	19	19	19	20	20	21	21	21	22	23	23	23	24	24	25	25	25	26	26	26	26	26	26	27	27	28	28	28	28
32	0.785142	NUM_TRUE_POSITIVES	0	3	4	5	10	10	11	11	12	13	13	13	13	14	14	14	14	16	17	17	17	17	17	17	17	17	17	17	17	18	18	18	19	19	19	19	19	19	19	19	19	19	19	19	19	21	22
32	0.778679	NUM_TRUE_POSITIVES	1	8	9	11	11	12	12	14	14	15	17	18	18	18	18	18	19	20	20	21	22	22	22	22	22	22	22	22	24	24	24	24	24	24	24	24	24	24	24	24	24	24	24	25	25	26	26
32	0.794963	NUM_TRUE_POSITIVES	2	3	6	9	9	10	10	12	13	13	13	14	15	18	18	19	19	19	19	20	21	21	21	21	22	22	22	22	22	22	22	22	22	22	24	24	24	24	24	24	25	26	26	26	26	26	26
32	0.775733	NUM_TRUE_POSITIVES	0	6	8	10	10	10	12	12	12	12	12	12	12	12	14	15	15	16	16	16	16	18	18	19	19	19	20	20	20	20	20	20	20	22	22	22	22	22	22	23	23	23	23	23	23	23	23
32	0.751592	NUM_TRUE_POSITIVES	0	0	4	6	9	11	11	12	12	12	14	14	15	17	17	17	17	18	18	21	21	22	22	22	22	22	22	22	22	22	22	22	22	22	22	22	22	22	22	22	22	22	22	22	24	26	26
32	0.761888	NUM_TRUE_POSITIVES	0	6	9	11	11	11	11	11	11	12	12	12	13	13	13	13	13	14	15	15	17	17	17	17	17	17	17	19	19	19	19	19	19	19	19	20	20	20	20	20	20	20	20	20	21	21	21
32	0.727198	NUM_TRUE_POSITIVES	1	1	10	10	10	12	12	12	13	14	14	14	14	14	14	14	14	16	16	16	20	20	20	20	20	20	20	22	22	22	22	22	22	22	22	22	22	24	24	26	26	26	26	26	26	26	26
32	0.790623	NUM_TRUE_POSITIVES	1	5	8	8	8	8	8	10	12	13	13	14	14	14	14	15	15	15	16	16	17	17	19	22	22	22	22	22	23	23	23	23	23	23	23	23	23	23	24	24	25	25	25	25	26	26	27
32	0.737431	NUM_TRUE_POSITIVES	3	4	8	8	9	12	12	12	12	12	12	12	12	12	14	14	14	15	15	15	15	15	15	15	15	15	15	18	18	18	18	18	18	19	19	20	22	22	22	22	22	22	22	22	22	23	23
32	0.784413	NUM_TRUE_POSITIVES	1	2	9	9	10	11	12	12	12	12	12	14	14	15	15	15	15	17	17	17	17	17	17	17	17	17	18	18	20	20	21	21	22	22	22	23	23	23	23	23	24	24	24	25	26	27	27
32	0.747569	NUM_TRUE_POSITIVES	0	2	4	4	5	6	7	7	9	9	9	10	13	13	13	14	14	14	14	15	15	15	16	16	17	18	18	18	18	18	18	19	19	19	19	19	19	19	19	19	19	19	19	20	22	22	23
32	0.808047	NUM_TRUE_POSITIVES	2	6	12	13	13	14	14	15	15	15	15	15	15	15	17	17	17	17	18	18	20	21	22	22	23	23	24	25	25	25	25	26	26	26	27	27	27	27	27	27	28	29	29	29	29	29	30
32	0.773452	NUM_TRUE_POSITIVES	0	3	5	8	9	11	12	12	12	13	14	14	14	14	14	16	16	16	17	17	17	17	17	17	18	19	20	20	20	20	20	20	21	22	22	22	23	23	23	23	23	23	23	23	23	23	23
32	0.79322	NUM_TRUE_POSITIVES	1	4	11	13	13	13	13	13	14	14	15	16	16	17	17	17	17	17	17	18	18	18	18	19	19	21	21	23	23	24	24	24	24	25	26	26	26	26	26	26	27	27	28	28	28	28	29
32	0.785078	NUM_TRUE_POSITIVES	0	4	10	10	10	11	12	12	12	12	12	12	13	13	13	15	15	15	15	15	15	15	16	17	17	17	17	17	18	19	19	19	19	19	21	21	22	22	22	22	23	23	23	23	23	23	23
32	0.786156	NUM_TRUE_POSITIVES	0	3	11	11	13	13	13	13	14	14	14	14	15	15	15	15	15	15	15	15	18	18	18	19	22	22	23	23	23	23	23	24	25	25	25	25	25	25	25	25	26	27	27	27	27	27	27
32	0.80754	NUM_TRUE_POSITIVES	2	4	4	8	11	13	13	16	16	16	16	17	17	17	18	19	19	19	21	21	21	21	21	21	22	23	23	24	24	24	25	25	25	25	25	25	25	25	25	25	25	25	25	25	25	25	25
32	0.793569	NUM_TRUE_POSITIVES	3	8	8	12	12	12	13	13	13	13	13	13	14	15	15	16	17	19	20	21	22	22	22	23	24	24	24	24	24	24	24	24	24	24	24	24	24	25	25	25	25	25	25	26	26	26	26
32	0.767749	NUM_TRUE_POSITIVES	1	1	7	11	11	11	12	12	13	13	14	14	14	14	14	15	15	16	16	16	16	16	16	16	17	18	18	18	18	19	19	20	21	21	21	21	21	21	21	21	22	22	22	24	24	27	27
32	0.80358	NUM_TRUE_POSITIVES	0	8	9	10	11	12	12	14	14	14	16	17	17	17	17	17	17	17	21	21	22	22	22	22	22	22	22	22	22	23	23	23	23	24	24	24	24	24	24	25	25	25	25	28	28	28	29
32	0.806114	NUM_TRUE_POSITIVES	1	8	10	10	10	10	11	11	11	11	12	12	14	15	16	16	17	19	19	19	19	20	20	20	21	21	21	21	21	21	21	22	22	22	22	22	23	23	23	23	24	24	24	24	24	24	24
32	0.7706	NUM_TRUE_POSITIVES	0	5	6	6	6	8	8	8	8	9	11	12	12	14	14	14	14	14	14	14	15	15	15	17	17	18	18	19	19	20	22	22	22	22	22	22	22	22	22	22	22	23	23	23	23	23	23
32	0.793569	NUM_TRUE_POSITIVES	3	3	6	8	8	9	10	10	11	12	12	12	15	15	15	15	15	15	16	16	16	16	19	19	19	19	19	19	20	21	21	21	22	22	22	22	22	22	22	22	22	22	23	24	24	25	25
32	0.775479	NUM_TRUE_POSITIVES	0	1	2	10	11	12	13	13	13	14	14	15	15	15	16	17	17	19	20	20	20	21	21	22	22	23	23	23	23	23	23	23	23	23	23	23	23	23	23	24	24	24	24	24	24	24	27
32	0.773547	NUM_TRUE_POSITIVES	0	4	8	11	13	14	14	14	14	14	14	16	16	16	16	16	16	17	17	17	18	19	19	19	21	21	22	22	22	22	24	24	24	24	24	26	26	26	26	26	26	27	27	27	27	27	27
32	0.787613	NUM_TRUE_POSITIVES	0	4	6	6	6	7	9	9	10	11	12	12	13	15	15	16	16	17	22	22	22	22	23	23	23	23	23	23	23	23	24	24	24	24	24	24	24	24	24	24	24	24	24	24	24	24	24
32	0.800032	NUM_TRUE_POSITIVES	1	7	9	10	10	10	10	11	11	12	12	12	12	13	14	14	14	14	17	17	18	18	18	18	18	18	18	18	18	18	19	19	19	21	21	21	21	22	22	22	22	22	23	23	23	23	24
32	0.771899	NUM_TRUE_POSITIVES	1	4	8	11	11	13	14	14	14	16	16	16	18	18	18	18	18	19	19	19	19	22	22	22	22	22	23	25	25	25	25	26	26	27	27	27	27	27	27	27	27	27	27	27	27	27	27
32	0.771076	NUM_TRUE_POSITIVES	1	5	7	7	8	8	8	8	9	13	13	13	13	13	13	13	13	13	13	15	16	16	16	16	16	16	16	16	16	16	17	17	17	17	19	19	19	19	19	20	20	20	20	20	21	21	21
32	0.767464	NUM_TRUE_POSITIVES	1	7	8	9	9	11	11	11	12	13	15	15	15	15	15	15	15	17	18	18	18	18	18	18	18	18	18	18	18	18	18	18	18	18	18	18	20	20	20	20	21	21	21	22	22	22	23
32	0.766228	NUM_TRUE_POSITIVES	1	6	11	12	12	12	16	16	17	17	17	17	17	18	18	18	18	19	20	20	20	20	21	21	21	21	21	21	21	21	21	22	22	22	22	22	22	22	23	23	24	24	24	24	24	24	24
32	0.778457	NUM_TRUE_POSITIVES	1	10	11	11	11	11	12	13	14	15	15	15	15	15	15	15	16	18	18	18	18	18	19	19	19	19	19	19	19	19	19	19	20	21	21	21	21	21	22	22	22	22	22	22	22	22	22
32	0.798859	NUM_TRUE_POSITIVES	1	2	6	9	12	12	14	14	14	14	14	15	15	15	15	15	15	16	17	17	17	20	20	20	20	20	20	20	20	20	20	20	21	21	21	21	21	22	22	22	22	23	23	23	23	23	23
32	0.769682	NUM_TRUE_POSITIVES	1	3	7	10	13	13	14	14	15	15	15	16	17	17	17	17	17	17	18	18	18	19	19	19	19	19	19	19	19	20	21	21	21	21	22	22	22	23	23	23	25	25	25	25	26	26	26
32	0.770822	NUM_TRUE_POSITIVES	0	2	4	5	6	7	9	9	10	10	10	10	10	11	14	16	16	16	16	16	17	17	17	17	17	17	17	18	19	19	19	19	19	19	20	20	20	21	21	21	21	21	23	23	23	23	23
32	0.765753	NUM_TRUE_POSITIVES	1	5	7	7	7	7	7	8	8	8	8	10	11	14	14	14	14	15	15	15	15	16	17	17	18	18	18	19	19	19	19	19	20	21	21	21	21	21	21	21	21	21	21	21	21	21	21
32	0.765722	NUM_TRUE_POSITIVES	1	1	7	7	10	10	12	12	12	13	13	14	14	14	15	17	17	17	17	18	18	18	18	18	18	18	18	18	19	19	20	20	22	22	22	22	22	22	22	22	22	22	22	22	22	22	22
32	0.764074	NUM_TRUE_POSITIVES	0	8	9	12	12	12	14	14	15	15	15	15	16	16	17	17	17	17	18	18	18	19	19	19	19	19	19	19	19	22	24	24	24	24	24	24	24	24	24	24	24	24	24	25	25	25	25
32	0.779851	NUM_TRUE_POSITIVES	0	5	13	13	13	14	14	14	15	16	16	16	16	16	16	16	16	16	16	17	19	19	20	21	22	24	24	24	24	25	26	26	26	26	26	26	26	26	26	26	27	28	28	28	28	28	28
32	0.796642	NUM_TRUE_POSITIVES	0	3	7	11	12	12	13	13	14	15	15	16	16	17	17	18	18	18	18	18	19	19	20	20	20	20	20	20	20	21	24	24	24	24	24	24	24	25	25	25	25	25	26	26	26	26	26
32	0.790844	NUM_TRUE_POSITIVES	0	3	10	10	11	11	11	11	14	14	16	16	16	17	17	17	19	19	19	19	19	19	19	20	20	20	20	20	20	20	21	21	21	21	22	22	22	24	24	24	24	24	24	26	26	26	26
32	0.75004	NUM_TRUE_POSITIVES	0	1	6	9	11	13	13	15	15	15	15	15	15	15	16	16	16	16	17	20	20	20	21	21	21	21	21	21	21	21	21	21	21	21	21	22	23	23	24	24	24	24	24	24	25	25	26
32	0.807128	NUM_TRUE_POSITIVES	1	8	9	11	11	13	14	15	15	15	15	15	16	16	17	17	17	18	19	19	19	20	20	20	21	21	21	21	23	23	25	25	25	25	25	25	26	26	26	26	26	26	26	26	26	26	26
32	0.71988	NUM_TRUE_POSITIVES	0	3	4	6	6	9	11	12	12	13	13	14	14	14	15	15	15	15	15	15	15	15	15	15	16	16	16	16	16	17	17	17	17	17	17	17	17	17	17	18	18	18	18	20	20	20	20
32	0.796072	NUM_TRUE_POSITIVES	1	1	5	8	9	10	10	11	12	13	13	13	13	14	16	16	16	17	18	18	19	19	20	20	20	20	20	21	21	22	23	23	23	23	24	24	24	24	24	24	24	26	27	27	27	27	27
32	0.77437	NUM_TRUE_POSITIVES	1	6	8	9	9	9	10	14	14	15	15	15	15	15	17	17	17	18	18	18	18	18	19	20	20	20	20	20	20	20	20	20	20	20	20	20	22	23	23	23	23	24	24	24	24	24	24
32	0.782987	NUM_TRUE_POSITIVES	4	8	8	10	11	11	11	11	12	13	13	14	14	15	15	16	16	16	16	16	17	17	17	18	18	19	19	19	20	21	22	24	24	24	24	24	25	25	25	25	25	25	25	25	25	25	25
32	0.78888	NUM_TRUE_POSITIVES	0	4	5	7	7	7	7	10	10	11	11	11	12	12	12	12	12	12	12	12	12	12	13	13	13	14	15	15	16	17	17	17	17	17	17	17	17	17	17	17	17	19	19	19	21	21	21
32	0.756502	NUM_TRUE_POSITIVES	1	2	4	4	4	4	4	5	9	9	9	11	11	11	11	11	13	13	13	13	15	15	17	19	19	19	19	20	21	21	21	21	21	21	21	21	21	21	21	21	21	21	21	21	21	21	23
32	0.796357	NUM_TRUE_POSITIVES	1	2	9	13	13	14	14	14	15	15	16	16	16	16	17	17	18	19	19	19	19	19	19	19	19	20	21	21	21	21	22	22	22	24	24	25	25	25	25	25	26	26	26	26	27	27	27
32	0.774655	NUM_TRUE_POSITIVES	1	4	9	11	11	11	13	14	15	15	15	15	15	15	15	15	17	17	17	17	17	17	18	18	19	20	20	20	20	20	20	21	22	22	22	22	24	24	25	25	25	25	25	25	25	25	25
32	0.770125	NUM_TRUE_POSITIVES	0	8	8	8	9	9	11	11	11	11	11	15	15	15	15	15	15	15	16	19	19	19	19	19	19	19	19	19	19	19	20	20	21	21	22	23	23	23	24	25	25	26	26	26	26	26	26
32	0.75815	NUM_TRUE_POSITIVES	2	3	3	5	5	5	7	8	8	10	10	10	13	13	13	13	13	13	14	14	15	15	15	15	15	15	15	15	15	15	15	15	15	15	15	15	18	18	18	19	20	21	21	21	21	21	23
32	0.789324	NUM_TRUE_POSITIVES	0	3	4	7	7	7	8	9	9	10	13	13	14	15	15	15	15	15	15	16	16	17	18	18	19	19	19	21	23	23	23	23	23	24	24	24	24	25	25	25	25	25	25	25	26	28	28
32	0.766133	NUM_TRUE_POSITIVES	0	5	8	12	13	14	14	14	14	14	14	14	14	15	15	15	15	15	17	17	18	18	19	19	19	19	20	20	21	21	21	21	21	21	21	21	21	24	24	24	24	26	26	26	26	26	26
32	0.778204	NUM_TRUE_POSITIVES	1	3	9	9	10	10	12	12	12	15	15	15	15	17	17	17	17	17	17	17	18	18	18	19	19	19	20	21	21	21	21	21	21	21	21	21	21	21	21	22	23	23	23	23	23	23	24
32	0.780928	NUM_TRUE_POSITIVES	4	5	5	10	11	11	11	12	13	13	13	13	15	15	15	18	18	18	18	18	18	18	18	18	18	20	20	20	21	21	22	22	22	23	23	23	23	23	25	25	25	25	25	25	25	25	25
32	0.762585	NUM_TRUE_POSITIVES	3	6	8	8	11	11	13	14	14	14	14	14	14	14	15	16	16	16	16	17	17	18	18	18	18	18	19	19	19	19	19	19	19	20	20	20	22	22	22	23	23	23	23	23	23	23	24
32	0.806336	NUM_TRUE_POSITIVES	0	3	7	8	9	11	12	12	12	12	13	14	14	14	14	16	16	16	16	16	16	16	19	19	19	20	24	25	26	26	26	26	26	26	26	27	27	28	28	28	28	28	28	28	28	28	28
32	0.783241	NUM_TRUE_POSITIVES	0	1	6	7	8	8	9	12	12	12	12	12	13	13	13	13	15	17	17	17	19	19	20	20	20	20	20	20	22	22	24	24	24	24	24	24	24	24	24	26	26	26	26	26	26	27	27
32	0.786789	NUM_TRUE_POSITIVES	1	3	4	6	7	8	8	8	8	8	8	8	8	9	9	9	9	11	13	13	14	15	15	15	16	17	17	19	19	19	19	20	20	21	21	22	22	24	24	24	24	24	24	24	24	24	24
32	0.799398	NUM_TRUE_POSITIVES	1	2	10	10	10	10	14	14	14	14	14	14	14	14	15	15	17	17	18	20	20	20	20	20	21	21	21	22	23	23	23	23	23	23	23	23	24	24	24	24	24	24	24	24	24	25	25
32	0.782639	NUM_TRUE_POSITIVES	0	1	7	10	10	12	12	12	12	12	12	12	13	13	13	15	15	15	16	16	16	16	18	18	18	18	18	18	18	20	21	21	21	21	21	21	21	21	21	21	21	22	22	22	25	25	25
32	0.788627	NUM_TRUE_POSITIVES	2	6	6	6	7	8	8	8	8	8	9	11	11	11	11	11	15	15	16	18	18	19	19	20	20	21	21	22	22	22	22	22	22	23	24	24	24	24	24	24	24	24	24	24	24	24	26
32	0.706827	NUM_TRUE_POSITIVES	0	7	8	8	9	9	9	13	13	13	13	13	15	15	15	16	16	16	16	17	18	18	19	19	19	19	19	20	20	20	20	21	21	21	21	21	21	21	21	21	21	21	21	21	21	21	21
32	0.789197	NUM_TRUE_POSITIVES	0	3	7	8	8	11	11	11	12	12	16	16	16	16	18	18	18	19	20	20	20	20	20	20	20	20	20	21	21	22	22	22	22	22	22	22	22	22	22	24	24	24	24	24	24	24	26
32	0.782417	NUM_TRUE_POSITIVES	0	2	2	9	11	13	13	13	13	13	13	13	13	15	15	19	19	19	20	20	20	20	20	20	20	21	21	22	22	22	22	22	22	22	22	22	22	24	24	25	25	25	25	25	25	25	25
32	0.788912	NUM_TRUE_POSITIVES	0	7	11	14	15	15	16	16	16	17	17	17	17	17	17	18	18	19	19	21	21	21	21	21	21	21	21	21	21	21	22	22	22	23	24	24	24	24	24	24	24	24	24	24	24	25	26
32	0.754348	NUM_TRUE_POSITIVES	2	3	13	13	13	14	15	15	15	18	18	18	18	18	18	18	18	19	19	19	20	20	20	20	21	21	21	22	23	23	23	23	24	24	24	25	25	25	25	25	26	26	26	26	26	27	27
32	0.708601	NUM_TRUE_POSITIVES	2	4	9	9	11	11	11	12	17	17	18	18	18	18	18	19	19	19	19	20	20	20	20	20	23	23	23	23	23	23	23	24	24	24	24	24	24	24	24	24	24	24	24	27	27	27	27
32	0.777855	NUM_TRUE_POSITIVES	3	6	6	7	7	8	8	8	8	9	9	10	10	10	12	13	13	16	17	17	17	18	19	19	19	19	19	19	19	19	20	20	21	21	21	21	21	21	21	22	22	23	23	23	23	23	23
32	0.796135	NUM_TRUE_POSITIVES	2	3	6	7	7	12	12	12	12	12	13	13	13	14	14	14	14	14	14	14	14	14	16	16	16	19	19	19	19	19	20	21	21	21	22	23	23	23	23	23	23	24	26	26	26	26	26
32	0.759892	NUM_TRUE_POSITIVES	2	4	6	7	7	7	7	7	7	7	9	9	10	10	11	11	11	11	13	13	13	13	16	17	17	17	17	17	17	17	17	17	17	19	19	19	21	21	22	22	22	22	22	22	22	22	22
32	0.773135	NUM_TRUE_POSITIVES	1	3	3	6	7	7	8	11	11	11	11	11	12	12	12	13	13	13	14	15	15	15	15	15	16	17	18	18	18	18	20	20	20	20	21	21	22	22	22	22	23	23	23	23	25	25	25
32	0.794551	NUM_TRUE_POSITIVES	0	3	8	8	12	12	12	12	13	13	15	15	15	16	17	18	19	19	20	20	20	20	20	21	21	21	21	21	21	21	21	21	22	22	22	22	22	23	23	23	23	23	23	23	24	24	25
[truncated: 488 more columns]
