# Supplementary material for: Genome-wide computational identification of functional RNA elements in Trypanosoma brucei
Source: BMC Genomics. 2009 Aug 4;10:355. doi: 10.1186/1471-2164-10-355 (PMC2907701; doi:10.1186/1471-2164-10-355)
Supplement: Additional file 6 — Function prediction using regulatory motifs. This ZIP compressed file should be unpacked before viewing its contents. The results for prediction of each pathway are presented in a separate folder, named after the accession number of that pathway in KEGG database. Each folder contains several files named "validation.N.out", each of which represents the results of a hundred times two-fold cross-validation for that pathway, using N predicted motifs. Each cross-validation is shown in one row; plotting each row against the number of false positives will result in the ROC curve associated with the corresponding cross-validation experiment. The trained network is stored in "total.out", in which motifs are ordered according to their prediction power. L(α|MOTIF): the likelihood of being in pathway α given that the indicated motif is present in the indicated location of an mRNA; L(α|MOTIF): the likelihood of being in pathway α given that the indicated motif is NOT present in the indicated location of an mRNA. [file 1471-2164-10-355-S6.zip › tbr_KEGG_predict/002.tbr00562/validation.033.out]

Current time: Tue Feb 03 11:57:17 2009
This cluster: tbr00562
A 2-fold validation was used.
************************ VALIDATION ***********************
NUM_CLASSIFIERS	AUC	NUM_FALSE_POSITIVES	1	2	3	4	5	6	7	8	9	10	11	12	13	14	15	16	17	18	19	20	21	22	23	24	25	26	27	28	29	30	31	32	33	34	35	36	37	38	39	40	41	42	43	44	45	46	47
33	0.749723	NUM_TRUE_POSITIVES	1	10	10	10	10	10	10	10	11	12	12	12	12	13	13	13	13	14	14	14	15	15	16	16	16	16	16	16	16	17	18	18	18	18	18	18	18	18	18	18	18	18	18	18	20	20	20
33	0.785459	NUM_TRUE_POSITIVES	1	7	8	12	12	12	12	13	13	13	14	16	17	18	18	18	18	18	18	19	20	20	20	20	20	20	20	21	21	21	21	21	21	22	23	24	24	24	26	26	26	26	26	26	26	27	27
33	0.794266	NUM_TRUE_POSITIVES	3	4	8	9	11	12	12	13	14	14	14	16	17	17	18	18	20	20	20	22	22	23	23	23	23	23	23	23	23	23	23	23	23	23	23	23	24	24	24	24	24	24	24	24	25	26	26
33	0.798321	NUM_TRUE_POSITIVES	3	4	9	9	12	13	14	14	14	14	14	16	17	18	19	19	19	19	19	19	19	19	19	20	21	21	21	21	21	22	22	22	23	23	23	24	24	24	24	24	24	24	24	24	24	24	25
33	0.796895	NUM_TRUE_POSITIVES	1	3	6	6	8	9	9	9	11	12	12	14	14	14	15	15	15	15	15	15	18	18	19	19	21	21	21	21	21	21	21	21	21	21	21	21	21	21	22	23	23	23	24	25	26	26	26
33	0.785712	NUM_TRUE_POSITIVES	0	3	9	11	14	15	16	16	16	16	16	16	16	16	16	16	17	17	17	17	19	19	19	19	19	19	19	20	20	20	20	20	20	20	20	20	20	21	21	21	21	21	21	22	23	24	24
33	0.76645	NUM_TRUE_POSITIVES	1	7	7	9	9	11	14	18	18	18	18	18	18	19	19	19	19	19	20	20	20	20	20	20	20	20	20	20	20	20	20	20	20	20	20	20	20	21	21	21	21	21	21	22	22	22	22
33	0.782386	NUM_TRUE_POSITIVES	0	7	9	9	9	12	12	12	14	16	16	16	17	17	18	18	18	19	19	19	19	19	21	21	21	21	21	21	21	21	22	23	24	24	24	24	24	24	24	24	25	25	25	26	27	27	27
33	0.767654	NUM_TRUE_POSITIVES	1	1	6	6	6	7	9	11	11	11	11	11	12	12	12	13	14	15	15	15	15	15	15	15	16	17	17	18	18	18	18	18	18	18	18	18	18	18	18	18	19	19	19	19	19	19	19
33	0.758245	NUM_TRUE_POSITIVES	6	8	9	9	9	12	13	13	13	13	13	13	13	13	15	16	18	18	18	18	18	18	19	19	19	19	19	19	19	19	19	19	19	19	19	19	19	19	19	19	19	19	19	19	20	20	20
33	0.807952	NUM_TRUE_POSITIVES	0	1	8	8	11	11	11	11	13	15	17	17	18	18	18	18	18	18	18	20	20	20	20	21	21	21	21	21	21	22	23	24	24	25	25	25	25	25	26	26	26	26	28	28	28	28	28
33	0.782005	NUM_TRUE_POSITIVES	0	8	9	9	11	11	11	11	11	11	14	14	14	14	14	14	14	14	15	15	17	17	18	18	18	18	18	19	19	19	19	19	21	23	24	25	25	25	25	25	25	25	25	25	25	25	25
33	0.778901	NUM_TRUE_POSITIVES	0	5	6	6	6	7	8	12	12	13	13	14	15	15	15	17	17	17	17	18	18	19	20	20	20	20	20	20	20	20	20	20	20	21	21	21	21	21	21	21	21	22	22	23	23	24	24
33	0.788278	NUM_TRUE_POSITIVES	1	1	4	7	8	8	9	9	12	12	12	13	13	13	13	13	13	13	15	16	16	16	17	19	20	21	21	21	21	22	22	22	25	26	26	27	27	27	27	27	27	27	27	27	27	27	27
33	0.802123	NUM_TRUE_POSITIVES	3	5	6	12	13	13	14	14	15	15	15	16	16	16	17	17	17	17	17	17	18	18	18	18	18	18	19	19	20	21	22	23	23	23	23	23	23	24	24	24	24	25	25	25	25	26	26
33	0.79208	NUM_TRUE_POSITIVES	1	2	9	10	11	11	12	12	13	13	14	14	15	15	15	15	15	15	15	16	16	16	16	16	18	19	19	19	19	20	20	21	21	22	22	22	22	23	23	24	24	24	24	24	24	24	25
33	0.792397	NUM_TRUE_POSITIVES	2	7	10	11	13	14	14	15	15	15	15	15	15	16	16	16	16	17	19	19	19	19	19	19	20	21	21	21	21	21	22	22	23	23	23	23	23	23	23	23	23	23	23	24	24	25	26
33	0.807572	NUM_TRUE_POSITIVES	1	7	10	12	13	14	14	14	14	14	14	14	16	16	16	17	18	18	18	18	18	18	18	19	19	19	20	20	20	22	22	22	24	25	25	25	25	25	26	27	27	27	27	27	28	28	28
33	0.786187	NUM_TRUE_POSITIVES	5	7	7	7	8	8	9	9	10	10	10	10	11	12	12	12	13	13	13	13	18	19	19	21	21	21	21	21	21	21	21	21	21	21	21	21	22	22	22	22	23	23	23	23	23	23	24
33	0.800412	NUM_TRUE_POSITIVES	1	2	8	12	13	14	15	15	15	16	17	17	17	17	17	17	17	17	17	17	18	18	19	19	19	19	19	22	23	23	23	23	25	25	25	26	26	26	26	26	26	26	26	27	28	29	29
33	0.798828	NUM_TRUE_POSITIVES	0	0	6	8	8	8	9	10	10	11	11	11	12	12	12	12	13	13	13	14	14	15	16	16	17	17	18	18	18	18	18	18	19	19	19	20	21	21	22	22	23	24	24	24	26	27	27
33	0.761033	NUM_TRUE_POSITIVES	0	6	12	12	12	14	14	14	14	14	14	14	15	15	17	17	17	17	17	17	17	18	18	18	18	18	18	18	20	20	20	20	20	21	21	21	21	21	23	23	23	23	23	23	24	24	24
33	0.77681	NUM_TRUE_POSITIVES	0	3	3	4	8	10	10	10	11	15	15	16	16	16	17	17	17	17	17	17	17	18	18	18	18	19	19	19	19	20	20	21	21	21	21	21	21	21	21	21	21	21	21	21	21	21	22
33	0.806178	NUM_TRUE_POSITIVES	2	9	12	13	13	13	13	13	13	13	13	13	13	14	16	16	17	19	19	19	20	21	21	21	22	22	23	23	23	23	23	23	23	23	23	24	24	25	25	25	25	25	25	25	27	27	27
33	0.776398	NUM_TRUE_POSITIVES	1	3	10	11	11	11	12	12	14	15	15	15	15	15	15	15	18	18	19	19	19	19	20	20	21	21	21	22	22	22	25	25	25	25	26	26	26	26	26	26	26	26	26	26	28	28	29
33	0.792587	NUM_TRUE_POSITIVES	0	2	4	6	11	11	11	12	13	13	13	13	13	14	14	15	17	19	19	20	20	20	20	20	20	20	20	20	20	21	22	22	23	23	24	24	24	24	24	24	24	24	24	24	25	25	25
33	0.778045	NUM_TRUE_POSITIVES	1	6	11	11	11	12	14	14	14	15	17	18	18	18	18	18	18	19	21	22	22	23	23	23	23	23	23	23	23	23	23	23	23	24	24	24	24	24	24	24	24	24	24	24	24	24	24
33	0.791415	NUM_TRUE_POSITIVES	2	4	4	9	9	9	9	11	12	13	13	13	15	15	17	20	21	21	21	21	21	21	21	21	21	21	22	22	22	22	22	22	22	22	22	22	22	24	24	24	24	24	24	24	24	26	26
33	0.775511	NUM_TRUE_POSITIVES	0	6	7	10	10	10	12	12	12	12	12	12	12	12	14	15	16	16	16	16	16	18	18	19	19	19	20	20	20	20	20	20	20	20	20	22	22	22	22	22	22	22	22	23	23	23	23
33	0.748519	NUM_TRUE_POSITIVES	0	1	5	5	7	10	11	14	14	14	15	15	17	17	17	17	17	17	17	17	18	18	19	21	21	22	22	22	22	22	22	22	22	22	22	22	22	22	22	22	22	22	22	22	22	22	22
33	0.770062	NUM_TRUE_POSITIVES	0	1	9	11	12	12	12	12	12	12	12	12	12	13	13	13	13	13	13	15	15	15	16	16	16	18	18	18	19	19	19	20	20	20	20	20	20	20	20	20	20	20	20	20	20	20	20
33	0.721907	NUM_TRUE_POSITIVES	1	1	11	11	11	12	12	12	12	13	13	14	14	14	14	14	14	14	14	15	15	16	17	20	20	20	20	20	20	20	20	20	20	20	20	20	20	20	22	22	22	22	24	24	24	24	24
33	0.788246	NUM_TRUE_POSITIVES	4	6	8	9	9	9	10	11	12	12	14	14	15	15	15	16	16	16	16	18	19	20	20	20	22	22	22	23	23	23	24	24	24	24	24	24	24	24	24	24	24	24	24	24	25	25	25
33	0.743989	NUM_TRUE_POSITIVES	1	2	9	10	10	10	11	14	14	14	14	14	14	14	14	15	15	16	16	16	16	16	16	16	16	16	16	16	17	19	19	19	19	19	19	19	19	19	20	22	22	22	22	23	23	23	23
33	0.782481	NUM_TRUE_POSITIVES	1	2	9	9	10	11	12	12	12	12	12	12	14	15	15	15	15	15	15	15	16	17	17	17	17	17	17	18	18	18	19	20	21	21	21	22	22	22	23	23	23	25	25	25	25	26	27
33	0.753493	NUM_TRUE_POSITIVES	1	2	4	5	5	6	6	8	11	11	11	12	12	16	16	16	16	16	16	17	17	17	18	19	19	19	20	20	20	20	20	21	21	21	21	21	21	21	21	21	21	21	21	21	21	22	23
33	0.805988	NUM_TRUE_POSITIVES	3	6	12	12	13	13	14	14	14	15	16	16	16	16	16	17	17	18	18	20	20	21	21	22	22	22	22	22	22	23	24	24	25	25	25	25	25	25	25	27	27	28	29	29	29	29	29
33	0.781974	NUM_TRUE_POSITIVES	0	3	5	10	10	10	11	11	12	12	12	15	16	16	16	16	16	17	18	18	18	18	18	18	18	20	20	20	20	20	20	20	20	20	21	21	22	23	23	23	23	23	23	23	24	24	24
33	0.790813	NUM_TRUE_POSITIVES	0	4	11	13	13	13	13	13	13	14	14	16	17	17	17	17	17	17	17	17	17	18	18	18	19	19	19	21	21	21	23	23	24	24	24	25	25	25	26	26	26	26	26	27	28	28	28
33	0.787454	NUM_TRUE_POSITIVES	0	4	10	10	10	11	12	12	13	13	13	13	13	13	13	14	15	15	15	15	15	15	15	15	15	15	17	17	17	17	17	18	19	19	19	19	19	19	21	21	22	22	22	22	23	23	23
33	0.783621	NUM_TRUE_POSITIVES	0	3	7	12	12	12	12	12	12	14	14	16	16	16	16	16	16	16	16	16	16	16	17	19	21	21	21	22	22	24	24	24	24	25	25	25	25	25	25	26	26	26	26	26	26	26	26
33	0.80754	NUM_TRUE_POSITIVES	1	2	4	10	10	10	11	11	12	15	15	16	17	17	17	18	19	19	20	21	21	21	21	21	21	21	21	21	21	21	21	24	25	25	25	25	25	25	25	25	25	25	25	25	25	25	25
33	0.790939	NUM_TRUE_POSITIVES	3	8	8	12	12	12	12	13	13	13	13	14	14	15	16	16	16	18	19	20	20	21	22	22	23	23	24	24	24	24	24	24	24	24	24	24	24	24	24	24	24	25	25	25	25	25	26
33	0.765975	NUM_TRUE_POSITIVES	1	1	7	11	11	12	12	12	13	13	13	14	14	14	14	14	15	15	15	17	17	17	17	17	17	17	18	18	18	18	18	19	19	20	20	20	21	21	21	21	21	23	23	24	25	27	27
33	0.79566	NUM_TRUE_POSITIVES	0	9	9	9	11	13	14	14	15	16	16	16	16	16	17	17	18	18	18	18	18	18	18	18	18	19	19	19	19	19	19	21	22	22	22	22	23	23	23	23	23	23	23	24	24	24	24
33	0.801774	NUM_TRUE_POSITIVES	1	8	9	10	11	11	11	12	12	13	13	13	13	13	14	14	14	17	17	17	18	18	19	20	20	21	21	21	21	22	23	23	23	23	23	23	23	23	23	24	24	24	24	24	24	24	24
33	0.770885	NUM_TRUE_POSITIVES	0	5	6	6	6	7	8	8	8	8	9	14	14	14	14	14	14	14	14	15	15	16	16	17	17	17	18	18	19	19	20	20	21	22	22	22	22	22	23	23	23	23	23	23	23	23	23
33	0.787676	NUM_TRUE_POSITIVES	3	3	4	9	9	10	10	10	10	11	12	13	14	14	14	16	16	16	16	16	16	16	16	17	17	17	20	20	21	21	21	21	21	23	23	23	23	24	24	24	24	24	24	24	24	24	24
33	0.783051	NUM_TRUE_POSITIVES	0	1	2	10	11	12	12	13	13	14	14	14	14	16	17	17	17	18	18	18	18	20	21	21	21	21	21	22	22	22	22	23	23	23	23	23	23	24	24	24	24	24	24	26	26	26	26
33	0.769618	NUM_TRUE_POSITIVES	0	5	10	12	12	13	14	16	16	16	16	16	16	16	16	16	16	16	16	16	17	17	17	19	20	22	23	23	23	23	23	23	23	23	23	23	23	23	24	25	26	26	26	28	28	29	29
33	0.786187	NUM_TRUE_POSITIVES	0	5	6	6	7	9	10	10	11	11	12	14	14	15	18	18	19	19	20	20	20	20	20	21	21	21	23	23	23	23	23	23	23	23	23	24	24	24	24	24	24	24	24	24	24	24	24
33	0.803168	NUM_TRUE_POSITIVES	1	2	8	9	9	10	12	12	12	13	13	13	13	13	15	15	15	15	18	19	19	19	19	19	19	19	19	19	19	19	19	19	19	19	21	21	21	21	23	23	23	23	23	25	25	25	25
33	0.769618	NUM_TRUE_POSITIVES	0	1	8	10	11	12	12	13	15	15	16	16	16	18	18	18	18	18	18	19	19	19	19	19	22	22	22	22	22	22	25	25	25	25	25	25	25	25	25	25	26	26	27	27	27	27	27
33	0.776651	NUM_TRUE_POSITIVES	1	3	9	9	10	10	12	12	12	12	13	16	16	16	18	19	19	19	19	19	19	19	19	19	20	20	20	20	20	20	20	20	20	20	20	20	20	20	22	22	22	23	23	23	23	23	23
33	0.771868	NUM_TRUE_POSITIVES	1	9	9	9	9	12	12	12	14	14	15	15	15	15	15	15	15	16	16	17	18	18	18	18	18	18	18	18	18	18	18	18	18	18	18	18	18	21	22	22	22	22	22	22	22	22	22
33	0.762617	NUM_TRUE_POSITIVES	1	1	11	12	12	12	16	16	17	17	17	17	17	17	17	19	19	19	19	19	20	21	21	21	21	22	22	22	22	22	22	22	22	22	22	22	22	22	22	23	23	24	24	24	24	24	24
33	0.775574	NUM_TRUE_POSITIVES	1	9	11	11	11	12	12	13	13	13	13	13	16	16	17	17	17	17	17	18	18	19	19	19	19	19	19	19	19	20	20	20	20	20	21	21	21	21	21	21	21	21	21	22	22	22	22
33	0.794107	NUM_TRUE_POSITIVES	1	5	7	11	11	13	15	15	15	15	15	15	15	16	16	16	16	17	17	18	18	18	18	18	19	19	19	19	20	21	21	21	21	21	21	21	21	21	21	21	21	21	21	22	22	23	23
33	0.768161	NUM_TRUE_POSITIVES	1	3	8	8	13	13	14	14	14	16	16	16	16	16	17	17	17	17	17	17	17	18	19	19	19	19	19	19	19	20	20	20	21	21	21	21	22	22	22	22	23	23	25	25	25	25	25
33	0.773705	NUM_TRUE_POSITIVES	0	4	7	7	8	8	9	9	10	10	11	12	13	14	14	14	14	16	16	17	17	17	17	17	17	17	17	18	18	18	18	20	20	20	20	20	20	20	20	20	21	22	22	22	22	22	22
33	0.759766	NUM_TRUE_POSITIVES	2	5	7	7	7	7	7	7	8	8	8	10	10	12	12	15	15	15	15	15	16	16	16	16	16	16	16	17	17	18	18	18	19	19	19	19	20	21	21	21	21	21	21	21	21	21	21
33	0.764391	NUM_TRUE_POSITIVES	1	1	7	8	8	9	12	12	12	13	14	14	15	15	16	17	18	18	18	18	18	18	18	18	18	18	18	18	19	19	20	20	22	22	22	22	22	22	22	22	22	22	22	22	22	22	22
33	0.761318	NUM_TRUE_POSITIVES	0	6	9	14	14	14	14	14	14	15	16	16	16	16	16	16	17	18	18	18	18	19	19	19	19	19	19	19	19	19	19	20	22	22	22	23	24	24	24	24	24	24	24	24	24	25	25
33	0.781498	NUM_TRUE_POSITIVES	1	5	13	13	13	13	14	14	14	15	16	16	16	16	16	16	16	17	17	18	19	20	20	21	21	22	25	26	26	26	26	27	27	27	27	27	27	27	27	27	27	27	27	28	28	28	28
33	0.79661	NUM_TRUE_POSITIVES	0	4	7	12	12	12	12	14	14	14	14	15	15	15	16	16	16	16	16	17	17	17	17	17	17	18	18	19	19	20	20	20	20	21	24	24	24	24	24	24	24	25	25	25	25	25	26
33	0.789767	NUM_TRUE_POSITIVES	0	3	10	10	11	11	11	11	11	15	15	16	16	17	17	17	17	18	19	19	19	19	19	19	19	19	20	20	20	20	20	20	20	21	21	22	23	23	24	24	24	24	24	24	25	25	27
33	0.741391	NUM_TRUE_POSITIVES	0	1	6	7	8	11	12	12	12	13	14	15	15	15	15	16	16	16	16	16	18	19	19	19	19	19	19	19	20	21	21	21	21	21	21	21	21	21	21	22	23	24	24	24	24	24	25
33	0.806336	NUM_TRUE_POSITIVES	2	7	9	13	13	13	14	15	15	15	15	15	15	15	15	15	15	15	16	17	17	18	18	20	20	21	21	22	22	23	23	23	24	24	25	25	25	25	25	26	26	26	26	26	26	26	26
33	0.715793	NUM_TRUE_POSITIVES	0	3	3	3	6	6	9	11	13	14	15	15	15	15	15	15	15	15	15	15	15	15	15	15	15	16	16	17	17	18	18	18	19	19	19	19	19	19	19	19	19	19	19	19	19	19	19
33	0.797275	NUM_TRUE_POSITIVES	1	1	5	6	9	9	12	13	13	13	13	14	15	15	17	17	17	17	17	18	19	19	20	20	20	21	21	22	22	22	23	23	23	23	23	23	23	23	23	24	24	26	26	27	27	27	27
33	0.775099	NUM_TRUE_POSITIVES	0	6	8	8	9	9	10	14	14	14	15	15	15	15	17	17	17	18	18	18	18	18	18	19	19	20	20	20	20	20	20	20	20	20	20	20	20	22	22	23	23	24	24	24	24	25	25
33	0.785395	NUM_TRUE_POSITIVES	6	6	6	8	10	11	11	11	11	11	12	12	14	14	14	14	14	14	14	15	16	17	17	18	19	20	20	20	20	20	20	23	23	23	23	23	23	26	26	26	26	26	26	26	26	26	26
33	0.786979	NUM_TRUE_POSITIVES	0	4	6	8	8	8	8	8	9	10	10	11	11	11	11	12	12	12	12	13	13	13	13	13	13	13	13	15	15	15	15	16	16	17	17	17	18	19	19	19	19	19	19	21	22	22	22
33	0.772343	NUM_TRUE_POSITIVES	1	3	3	5	5	5	5	6	6	6	9	10	10	12	12	13	14	14	14	14	14	14	14	14	18	18	18	18	18	19	20	20	21	21	22	22	22	22	22	22	22	22	22	22	22	22	22
33	0.794931	NUM_TRUE_POSITIVES	1	2	9	11	12	13	13	13	14	14	14	15	15	16	17	17	17	17	17	18	19	19	19	19	19	19	19	19	20	21	21	21	22	22	25	25	25	26	26	26	27	27	27	27	27	27	27
33	0.768763	NUM_TRUE_POSITIVES	1	4	9	10	12	12	12	14	15	15	16	16	16	16	16	17	17	17	17	17	17	17	17	18	18	18	18	18	18	19	21	21	21	21	21	21	22	23	23	23	24	24	25	26	26	26	26
33	0.766545	NUM_TRUE_POSITIVES	0	8	8	8	8	8	11	11	11	13	13	13	14	16	16	16	16	16	17	17	17	17	19	19	19	20	20	20	20	20	20	20	20	22	22	22	22	22	22	23	23	23	23	23	24	24	24
33	0.758182	NUM_TRUE_POSITIVES	3	3	3	4	4	7	9	9	10	14	14	14	14	15	15	15	15	15	16	16	16	16	17	17	17	17	17	17	17	18	18	18	18	18	18	18	18	20	21	21	21	21	22	23	24	24	24
33	0.792016	NUM_TRUE_POSITIVES	1	5	7	9	9	10	10	12	12	12	14	16	16	16	18	18	18	19	19	19	19	20	21	21	21	22	23	23	23	23	23	24	24	24	24	24	24	25	25	25	25	25	25	25	26	26	26
33	0.765943	NUM_TRUE_POSITIVES	0	5	8	10	12	14	14	14	14	14	15	15	15	15	15	16	16	17	17	18	19	19	19	19	19	19	19	19	19	20	20	20	22	22	22	22	24	24	24	24	24	28	28	28	29	29	29
33	0.775701	NUM_TRUE_POSITIVES	1	1	10	10	10	10	10	13	13	13	13	15	15	15	15	16	17	17	17	17	17	17	18	18	19	19	19	19	19	20	21	21	21	21	21	21	21	21	21	21	22	22	22	23	23	23	23
33	0.781625	NUM_TRUE_POSITIVES	4	5	5	10	11	11	12	12	12	12	13	13	14	14	14	16	16	17	18	18	18	18	18	18	18	21	21	22	22	22	22	22	23	23	23	23	23	23	23	25	25	25	25	25	25	25	25
33	0.757643	NUM_TRUE_POSITIVES	3	7	7	12	12	12	13	13	13	16	16	16	16	16	16	16	16	16	17	17	17	17	17	17	17	18	18	19	19	19	19	19	19	19	19	19	19	19	19	19	20	23	23	23	24	25	25
33	0.801647	NUM_TRUE_POSITIVES	0	3	6	8	10	11	11	11	11	13	13	13	13	13	16	16	16	19	19	19	19	19	19	19	20	20	20	21	21	21	25	25	26	26	26	27	27	27	27	27	27	27	28	28	28	28	28
33	0.785617	NUM_TRUE_POSITIVES	0	2	8	8	9	10	12	12	12	16	16	16	16	16	16	16	17	17	18	18	18	20	20	21	21	21	21	21	21	22	22	22	23	24	24	24	24	24	24	24	24	24	24	24	26	26	26
33	0.783399	NUM_TRUE_POSITIVES	2	2	5	6	7	7	8	8	8	8	8	8	9	9	9	9	10	10	12	15	16	16	16	16	16	17	18	18	18	20	20	20	20	20	20	22	22	22	22	23	23	23	23	23	23	25	25
33	0.798131	NUM_TRUE_POSITIVES	1	2	10	10	10	11	11	13	15	15	16	16	16	17	17	18	18	18	19	19	20	20	20	20	20	21	21	21	21	22	24	24	24	24	24	24	24	24	24	24	24	24	24	24	24	24	25
33	0.787328	NUM_TRUE_POSITIVES	0	3	9	12	12	12	12	12	12	12	12	12	12	12	12	12	12	13	16	16	16	16	19	19	19	19	19	20	20	20	21	22	22	23	23	24	24	24	24	24	24	24	24	24	24	24	24
33	0.787328	NUM_TRUE_POSITIVES	2	5	6	7	7	8	8	8	8	8	8	9	11	11	11	11	12	15	15	16	17	18	18	19	20	20	20	20	21	21	22	22	22	22	22	22	24	24	24	25	25	25	25	25	25	25	25
33	0.708823	NUM_TRUE_POSITIVES	0	7	8	8	8	10	11	12	12	12	13	13	14	15	15	15	16	17	17	17	17	18	19	20	20	20	20	20	20	20	20	20	20	20	20	21	21	21	21	21	21	21	21	21	21	22	22
33	0.788785	NUM_TRUE_POSITIVES	0	3	7	8	8	9	11	11	13	13	14	17	19	19	19	19	19	19	19	19	21	21	21	21	21	21	21	21	21	21	21	21	22	22	22	22	23	23	23	23	23	23	24	24	25	25	26
33	0.779851	NUM_TRUE_POSITIVES	0	1	2	10	11	13	13	13	13	14	14	14	14	15	15	16	16	17	19	19	20	20	21	21	21	21	21	21	21	21	21	22	22	22	22	22	22	22	24	25	25	25	25	25	25	25	25
33	0.786124	NUM_TRUE_POSITIVES	0	7	11	14	15	15	16	16	16	16	17	17	17	17	18	18	19	21	21	21	21	21	21	21	21	21	21	21	21	21	21	21	22	23	23	23	23	24	24	24	24	24	24	24	24	24	24
33	0.754412	NUM_TRUE_POSITIVES	2	3	13	13	13	14	15	15	15	15	18	18	18	18	18	18	18	18	19	19	19	20	20	20	21	21	21	22	22	23	23	23	23	23	24	24	25	25	25	25	26	26	26	26	26	26	26
33	0.70876	NUM_TRUE_POSITIVES	1	5	9	10	11	11	11	12	12	17	17	17	18	18	18	18	18	18	19	19	19	20	20	20	20	23	23	23	23	23	23	24	24	24	24	24	24	24	24	24	24	24	25	25	25	27	27
33	0.772565	NUM_TRUE_POSITIVES	3	6	6	6	7	8	8	8	8	9	11	11	12	12	13	13	13	13	13	15	15	16	16	16	17	19	19	19	19	20	20	20	20	20	21	21	21	21	21	21	21	21	21	21	22	22	22
33	0.785902	NUM_TRUE_POSITIVES	3	4	5	6	7	9	12	12	12	12	13	13	13	13	13	13	13	14	14	14	14	14	14	14	15	15	16	16	16	19	19	19	20	20	21	21	21	21	22	23	24	24	24	24	24	24	24
33	0.756819	NUM_TRUE_POSITIVES	2	5	6	7	7	8	8	8	8	8	8	9	9	10	11	11	11	11	11	13	13	13	16	18	18	18	18	18	18	18	18	18	18	19	19	19	21	21	22	22	22	22	22	22	22	22	22
33	0.773357	NUM_TRUE_POSITIVES	1	3	3	6	7	7	8	11	11	11	11	11	12	12	12	13	13	13	14	15	15	15	15	15	16	17	18	18	18	19	20	20	20	20	20	21	22	22	22	22	23	23	23	23	25	25	25
33	0.792967	NUM_TRUE_POSITIVES	0	2	8	8	11	11	12	12	12	13	15	17	17	17	18	18	19	19	19	19	19	19	19	20	20	20	20	20	21	21	21	21	21	21	22	22	22	22	22	23	23	23	23	23	23	23	23
[truncated: 488 more columns]
