# Supplementary material for: Genome-wide computational identification of functional RNA elements in Trypanosoma brucei
Source: BMC Genomics. 2009 Aug 4;10:355. doi: 10.1186/1471-2164-10-355 (PMC2907701; doi:10.1186/1471-2164-10-355)
Supplement: Additional file 6 — Function prediction using regulatory motifs. This ZIP compressed file should be unpacked before viewing its contents. The results for prediction of each pathway are presented in a separate folder, named after the accession number of that pathway in KEGG database. Each folder contains several files named "validation.N.out", each of which represents the results of a hundred times two-fold cross-validation for that pathway, using N predicted motifs. Each cross-validation is shown in one row; plotting each row against the number of false positives will result in the ROC curve associated with the corresponding cross-validation experiment. The trained network is stored in "total.out", in which motifs are ordered according to their prediction power. L(α|MOTIF): the likelihood of being in pathway α given that the indicated motif is present in the indicated location of an mRNA; L(α|MOTIF): the likelihood of being in pathway α given that the indicated motif is NOT present in the indicated location of an mRNA. [file 1471-2164-10-355-S6.zip › tbr_KEGG_predict/002.tbr00562/validation.034.out]

Current time: Tue Feb 03 11:57:17 2009
This cluster: tbr00562
A 2-fold validation was used.
************************ VALIDATION ***********************
NUM_CLASSIFIERS	AUC	NUM_FALSE_POSITIVES	1	2	3	4	5	6	7	8	9	10	11	12	13	14	15	16	17	18	19	20	21	22	23	24	25	26	27	28	29	30	31	32	33	34	35	36	37	38	39	40	41	42	43	44	45	46	47
34	0.752321	NUM_TRUE_POSITIVES	1	10	10	10	10	10	10	10	11	11	12	12	13	14	14	15	15	15	15	15	16	16	16	16	16	16	16	16	16	16	17	18	18	20	20	20	20	20	20	21	21	21	21	21	21	21	21
34	0.778457	NUM_TRUE_POSITIVES	1	10	10	12	12	12	13	14	14	14	15	15	15	16	16	17	18	18	18	18	18	18	19	19	20	20	20	20	20	20	20	20	20	20	21	21	21	21	21	22	23	24	24	24	24	25	27
34	0.801711	NUM_TRUE_POSITIVES	3	4	8	8	9	12	12	13	14	14	14	16	17	17	18	18	20	20	20	20	22	22	23	23	23	23	23	23	23	23	23	23	23	23	23	23	23	23	24	24	24	24	24	24	24	24	24
34	0.800063	NUM_TRUE_POSITIVES	1	6	12	12	13	14	14	14	14	14	15	15	17	19	19	21	21	22	22	22	22	22	22	22	23	23	23	23	23	23	23	23	24	24	24	25	25	25	26	27	27	27	27	27	27	27	27
34	0.797117	NUM_TRUE_POSITIVES	1	3	11	12	12	12	12	12	13	14	14	14	15	15	15	15	15	17	17	17	18	18	19	19	19	19	20	21	21	21	21	22	22	22	22	22	22	22	22	22	23	24	24	24	25	25	26
34	0.781277	NUM_TRUE_POSITIVES	0	3	9	11	14	15	15	16	16	16	16	16	16	16	16	16	16	16	16	16	17	17	17	17	17	18	19	19	19	19	20	20	20	20	20	20	20	20	20	20	22	22	22	22	22	22	22
34	0.76192	NUM_TRUE_POSITIVES	1	7	7	7	7	9	10	10	15	16	18	18	18	18	19	19	19	19	20	20	20	20	20	20	20	20	20	20	20	20	20	20	20	20	20	20	20	20	20	20	20	21	21	21	21	21	21
34	0.791541	NUM_TRUE_POSITIVES	0	6	7	9	9	11	12	15	17	17	18	18	18	18	19	20	20	20	20	20	20	20	21	21	21	21	21	21	21	21	21	21	21	21	21	21	21	21	21	21	21	21	22	22	25	25	26
34	0.773895	NUM_TRUE_POSITIVES	1	1	6	7	7	9	10	12	12	12	12	12	14	14	14	14	15	16	16	16	16	16	16	16	17	18	18	20	20	20	20	20	20	20	20	20	20	21	21	21	21	21	21	21	21	21	21
34	0.756249	NUM_TRUE_POSITIVES	6	8	9	9	9	12	13	13	13	13	13	13	13	13	13	13	15	16	16	17	18	18	18	19	19	19	19	19	19	19	19	19	19	19	19	19	19	19	19	19	19	19	19	19	19	19	19
34	0.799461	NUM_TRUE_POSITIVES	0	3	9	9	9	9	11	12	12	12	12	14	14	14	18	18	18	18	19	19	19	19	19	19	20	20	21	22	22	22	22	23	23	23	23	25	25	25	26	26	26	26	27	27	27	27	27
34	0.7821	NUM_TRUE_POSITIVES	0	8	9	9	10	11	11	11	11	11	11	12	14	14	14	14	14	14	14	14	15	18	18	18	18	18	19	19	20	20	20	20	20	22	23	23	23	23	24	24	25	25	25	25	25	25	25
34	0.783336	NUM_TRUE_POSITIVES	0	2	8	8	8	9	10	11	13	14	14	14	14	14	15	15	16	16	17	17	17	17	18	18	19	20	20	20	20	20	20	20	20	20	20	20	20	20	21	21	21	21	22	22	22	22	22
34	0.786789	NUM_TRUE_POSITIVES	1	1	4	6	6	8	8	10	10	11	11	11	12	13	14	14	14	14	14	14	14	17	18	18	20	20	20	23	23	25	25	25	25	25	25	26	26	26	26	26	26	26	26	29	30	30	30
34	0.801141	NUM_TRUE_POSITIVES	3	5	6	12	13	13	13	13	14	15	15	15	15	15	16	16	16	16	17	17	18	19	19	21	21	21	22	22	22	22	22	23	23	23	23	23	23	25	25	25	25	25	26	26	26	26	26
34	0.797149	NUM_TRUE_POSITIVES	1	3	12	12	12	13	13	13	13	13	13	14	15	15	15	15	15	15	15	15	15	15	15	15	17	17	17	18	19	19	20	20	20	20	20	21	22	23	23	23	23	23	24	24	24	24	25
34	0.793062	NUM_TRUE_POSITIVES	2	9	9	10	12	13	14	15	16	16	16	16	16	16	16	16	16	16	17	18	19	19	19	20	20	20	20	20	21	21	22	22	22	22	22	23	23	24	25	25	25	25	25	25	25	25	25
34	0.805164	NUM_TRUE_POSITIVES	1	7	10	11	13	13	14	14	14	14	14	14	15	16	16	16	17	17	18	18	18	18	18	18	18	18	18	19	19	19	20	22	23	25	25	25	26	26	26	26	26	26	27	27	27	28	28
34	0.783051	NUM_TRUE_POSITIVES	6	7	7	7	7	8	8	11	11	11	12	12	12	12	12	16	16	16	16	17	18	19	19	20	20	20	20	20	21	21	21	22	22	22	22	22	22	22	23	24	24	24	24	24	24	25	25
34	0.797751	NUM_TRUE_POSITIVES	1	1	9	13	13	14	14	14	15	15	15	15	18	18	18	18	18	18	18	18	18	18	18	18	19	19	19	19	22	22	23	23	23	25	25	26	26	26	26	26	26	26	26	26	26	26	27
34	0.793917	NUM_TRUE_POSITIVES	0	0	7	8	8	8	9	9	9	11	12	12	12	13	13	13	13	13	13	15	15	15	15	16	16	16	17	17	19	19	19	19	20	20	21	21	21	21	21	22	22	23	23	23	23	23	23
34	0.762775	NUM_TRUE_POSITIVES	0	6	11	14	14	14	14	14	16	16	16	16	16	17	17	18	18	18	18	18	18	18	18	18	18	18	18	18	18	18	18	18	18	20	20	20	20	20	20	20	21	21	21	23	23	23	23
34	0.775574	NUM_TRUE_POSITIVES	0	3	3	6	8	10	10	10	10	13	16	16	16	16	16	16	16	16	17	17	17	17	18	19	19	19	19	19	19	19	19	20	21	21	21	21	21	21	21	21	21	21	21	21	21	22	22
34	0.800253	NUM_TRUE_POSITIVES	2	4	9	13	13	13	13	13	13	13	13	13	13	13	15	15	15	15	15	18	18	20	21	21	21	21	23	23	23	23	23	23	23	23	23	23	23	23	23	24	24	24	24	24	25	26	26
34	0.774592	NUM_TRUE_POSITIVES	1	3	11	11	11	11	11	12	15	15	15	15	15	15	16	16	16	16	19	19	20	20	21	21	21	21	21	21	21	21	25	25	25	25	25	26	26	26	26	26	26	26	26	26	26	26	28
34	0.790116	NUM_TRUE_POSITIVES	0	2	3	6	11	12	13	13	13	13	13	16	16	18	18	19	19	19	19	20	20	20	20	20	20	20	20	20	20	20	20	20	20	20	23	23	23	23	23	24	24	24	24	24	25	25	25
34	0.774972	NUM_TRUE_POSITIVES	1	4	11	11	12	13	13	14	14	14	14	14	14	16	19	19	20	20	20	20	20	23	23	23	23	23	24	24	24	24	24	24	24	24	24	24	24	25	25	25	25	25	25	25	25	25	25
34	0.78587	NUM_TRUE_POSITIVES	2	4	7	9	9	9	9	11	11	11	12	14	16	16	16	16	16	17	17	21	21	21	21	21	21	21	21	21	21	21	21	21	21	22	22	22	22	22	22	22	22	22	22	22	22	22	22
34	0.774339	NUM_TRUE_POSITIVES	0	6	9	11	11	11	11	11	12	12	12	12	13	14	14	15	16	17	17	17	17	17	17	19	19	20	20	20	21	21	21	21	21	21	21	21	22	22	22	23	23	23	23	23	23	23	23
34	0.757896	NUM_TRUE_POSITIVES	1	3	6	8	8	11	11	11	15	15	15	16	16	16	17	17	19	19	19	19	19	19	19	20	21	21	21	22	22	22	22	22	22	22	22	22	23	23	23	23	23	23	23	23	23	23	23
34	0.779091	NUM_TRUE_POSITIVES	0	2	11	12	13	13	13	13	13	13	13	13	13	13	13	13	13	13	13	13	13	15	15	15	15	15	16	16	16	17	19	19	20	20	20	21	21	21	21	21	21	21	21	21	21	21	21
34	0.725614	NUM_TRUE_POSITIVES	1	1	10	11	11	11	11	14	14	14	14	14	14	14	14	15	16	17	18	18	18	18	18	19	19	20	20	20	20	20	20	20	20	20	20	20	20	20	20	20	20	23	25	25	25	25	25
34	0.783748	NUM_TRUE_POSITIVES	4	6	7	8	8	9	9	9	15	15	15	15	15	15	16	16	16	16	16	17	17	17	18	19	20	20	20	22	22	22	22	22	23	23	24	24	24	24	24	24	24	24	24	24	24	25	26
34	0.763504	NUM_TRUE_POSITIVES	0	2	12	12	12	13	13	13	15	15	15	15	15	15	15	15	15	15	15	15	17	18	18	18	18	18	18	18	18	18	18	20	20	20	20	20	20	20	20	20	20	20	21	21	22	22	22
34	0.783653	NUM_TRUE_POSITIVES	1	2	10	10	11	11	11	12	12	12	12	13	13	13	13	14	15	15	15	15	15	16	16	16	16	17	17	17	17	17	17	19	19	19	21	21	22	23	23	23	24	24	24	24	24	24	24
34	0.764518	NUM_TRUE_POSITIVES	1	2	2	6	6	6	7	8	9	12	12	12	12	14	16	16	16	17	17	17	17	17	17	17	20	20	20	20	21	21	21	21	21	21	22	22	22	23	23	23	23	23	23	23	23	23	23
34	0.802629	NUM_TRUE_POSITIVES	1	6	12	13	13	13	14	14	14	14	15	16	16	16	16	16	17	17	17	17	18	19	19	20	20	20	20	22	22	22	22	22	22	22	22	22	22	22	24	24	24	24	25	25	25	25	26
34	0.775543	NUM_TRUE_POSITIVES	0	3	5	7	7	10	10	10	11	11	14	14	14	14	15	16	16	16	16	16	16	16	16	19	19	19	19	19	20	20	20	21	22	23	23	23	23	23	23	23	24	24	24	24	24	24	24
34	0.787613	NUM_TRUE_POSITIVES	0	3	12	13	13	13	13	13	13	13	14	14	17	17	17	17	17	17	17	18	18	18	19	19	19	19	19	19	21	23	23	25	25	25	25	25	25	25	25	25	26	26	26	26	26	27	27
34	0.791605	NUM_TRUE_POSITIVES	1	3	6	12	12	14	14	14	14	14	14	14	14	14	14	14	14	15	16	16	16	16	16	16	16	16	16	18	18	18	20	20	22	22	22	22	22	22	22	22	23	23	23	23	23	23	23
34	0.782797	NUM_TRUE_POSITIVES	0	3	8	12	12	13	13	13	13	15	15	16	16	16	16	16	16	16	16	16	16	17	17	18	19	19	21	21	22	24	24	24	24	24	24	24	24	25	25	25	25	26	26	26	26	26	26
34	0.797529	NUM_TRUE_POSITIVES	1	2	5	8	9	12	13	14	14	16	16	16	17	17	17	17	19	20	20	20	21	21	21	21	21	22	22	22	22	22	22	22	22	22	22	22	25	25	25	25	25	25	25	25	25	25	25
34	0.787233	NUM_TRUE_POSITIVES	4	8	8	12	12	12	12	12	12	14	14	14	15	15	15	17	17	18	18	20	20	20	20	22	22	23	24	24	24	24	24	24	24	24	24	24	24	24	24	24	24	24	24	24	24	24	24
34	0.758055	NUM_TRUE_POSITIVES	0	2	7	8	10	12	12	12	14	14	14	15	15	15	16	16	16	16	16	16	16	16	16	16	16	17	19	19	19	20	20	20	20	20	20	21	21	21	21	21	22	22	24	24	24	24	25
34	0.793252	NUM_TRUE_POSITIVES	0	8	9	9	12	12	13	15	15	15	16	16	16	16	16	18	18	18	18	18	18	18	18	19	19	19	21	21	21	21	21	21	21	21	22	22	22	22	22	22	23	23	23	23	23	24	25
34	0.805417	NUM_TRUE_POSITIVES	1	3	10	11	12	13	13	14	14	15	15	15	15	16	16	16	16	17	17	17	19	19	19	22	22	22	22	24	24	24	24	25	25	25	25	25	25	25	25	25	25	26	26	26	26	26	26
34	0.767179	NUM_TRUE_POSITIVES	0	4	6	6	6	6	6	7	8	8	9	14	14	14	14	14	14	14	14	14	14	14	14	14	14	15	15	15	15	15	17	17	18	18	19	19	19	21	22	22	22	22	23	25	25	25	25
34	0.786789	NUM_TRUE_POSITIVES	2	3	3	9	9	10	10	11	11	11	12	13	14	14	15	15	15	15	15	15	15	15	16	16	17	17	21	21	21	21	21	22	22	22	22	22	22	22	22	23	23	23	23	24	24	24	24
34	0.778806	NUM_TRUE_POSITIVES	0	1	2	9	12	13	13	13	13	13	14	14	14	14	16	17	17	17	18	18	18	18	20	20	21	21	21	21	21	21	22	22	22	22	23	23	23	23	23	24	24	24	24	24	24	24	24
34	0.778267	NUM_TRUE_POSITIVES	0	8	10	11	11	12	13	13	13	13	14	16	17	17	17	17	17	17	18	18	18	18	18	18	18	18	20	20	20	20	20	20	20	21	21	21	21	21	21	22	22	22	22	26	26	26	26
34	0.779313	NUM_TRUE_POSITIVES	0	4	7	7	7	9	9	10	10	10	12	13	13	15	15	15	15	18	18	18	19	19	19	19	20	20	20	20	20	20	22	22	23	23	23	23	23	23	23	23	23	23	23	24	24	24	25
34	0.800792	NUM_TRUE_POSITIVES	0	2	8	8	8	9	10	10	12	12	14	14	14	15	16	16	16	16	16	18	18	18	18	19	19	19	20	20	20	20	20	20	20	21	21	21	21	21	21	21	21	22	22	22	23	25	25
34	0.785237	NUM_TRUE_POSITIVES	1	1	8	10	10	11	12	14	14	15	16	16	17	17	18	18	18	18	18	18	18	18	19	20	20	20	21	21	21	23	23	23	23	23	25	26	26	26	26	26	26	26	26	26	26	26	26
34	0.766292	NUM_TRUE_POSITIVES	0	4	8	8	10	10	12	12	13	13	13	13	14	14	17	17	17	17	17	18	18	19	19	20	20	20	20	20	20	20	20	20	20	20	20	20	20	20	20	20	20	20	20	20	20	21	21
34	0.773135	NUM_TRUE_POSITIVES	1	9	9	9	9	9	13	13	14	14	14	15	15	15	15	15	15	15	16	16	16	17	17	18	18	18	18	18	18	18	18	18	18	18	18	18	18	19	20	20	20	22	22	22	22	22	22
34	0.761381	NUM_TRUE_POSITIVES	1	2	11	11	12	12	14	15	16	17	17	17	17	18	18	18	19	19	20	20	20	20	21	21	21	21	22	22	22	22	22	22	22	22	22	22	22	22	22	22	22	22	22	23	23	23	24
34	0.779249	NUM_TRUE_POSITIVES	1	10	11	11	11	12	12	13	13	13	13	13	13	15	16	16	17	17	17	17	17	17	18	18	19	19	19	19	19	20	20	20	20	20	20	21	21	21	21	21	21	21	21	21	21	22	23
34	0.787391	NUM_TRUE_POSITIVES	1	6	7	11	11	11	16	16	16	16	16	16	16	16	16	16	17	17	17	18	18	18	18	18	18	18	18	19	19	19	19	19	19	19	21	21	21	21	21	21	21	21	21	21	21	21	22
34	0.771297	NUM_TRUE_POSITIVES	1	6	11	11	14	16	16	16	16	17	17	17	17	17	17	18	18	18	18	18	18	19	20	20	20	20	20	21	21	21	21	21	21	21	22	22	22	22	22	22	22	25	25	25	25	25	25
34	0.763219	NUM_TRUE_POSITIVES	0	3	3	5	7	9	9	9	9	9	10	10	12	13	13	14	14	14	14	14	16	16	16	16	16	16	17	17	18	18	18	18	18	19	19	19	19	19	20	20	21	21	22	22	22	22	22
34	0.756597	NUM_TRUE_POSITIVES	0	5	7	7	7	7	7	7	8	8	8	8	9	11	14	14	14	14	14	14	15	15	15	16	16	16	16	16	16	16	16	17	17	19	20	20	20	21	21	21	21	21	21	21	21	21	21
34	0.769175	NUM_TRUE_POSITIVES	1	1	10	11	12	12	12	12	13	13	13	13	13	13	15	15	15	16	16	17	17	19	19	19	19	19	19	19	19	19	19	21	21	21	21	21	22	22	22	23	23	23	23	23	23	24	24
34	0.760241	NUM_TRUE_POSITIVES	0	6	9	11	12	14	14	14	14	14	14	16	16	16	16	16	16	18	18	18	18	18	18	19	20	20	20	20	20	20	20	20	20	20	23	23	23	23	24	24	24	24	24	24	24	24	25
34	0.780231	NUM_TRUE_POSITIVES	1	3	12	12	12	14	14	14	14	14	14	15	16	16	16	16	16	16	16	16	17	20	22	22	22	23	23	23	23	24	27	27	27	27	27	27	27	28	28	28	28	28	28	28	28	28	28
34	0.788215	NUM_TRUE_POSITIVES	0	4	7	11	11	12	12	13	13	13	13	15	16	16	16	16	16	17	18	18	18	18	18	18	18	18	18	19	20	20	20	22	22	22	22	22	22	22	22	22	22	23	25	25	25	26	26
34	0.801806	NUM_TRUE_POSITIVES	1	3	10	10	10	12	12	12	12	12	15	15	16	16	17	17	17	17	18	20	20	20	21	21	21	21	21	22	23	23	23	23	23	23	23	24	24	24	25	25	25	25	25	26	26	26	26
34	0.743767	NUM_TRUE_POSITIVES	0	1	6	7	8	12	12	12	12	13	13	15	15	16	16	16	16	16	16	16	16	17	17	17	19	19	19	19	19	19	21	21	22	22	23	23	23	23	23	23	23	23	24	24	24	24	24
34	0.807667	NUM_TRUE_POSITIVES	2	8	10	11	11	12	14	14	14	14	14	15	15	17	18	18	18	18	18	18	18	18	18	18	18	19	20	20	21	22	23	23	23	23	23	24	24	25	25	26	26	26	26	26	26	26	28
34	0.729701	NUM_TRUE_POSITIVES	1	4	5	5	7	8	9	10	13	14	15	15	15	15	15	15	15	15	15	15	15	15	15	15	15	15	16	16	17	17	19	19	19	19	19	19	19	20	20	20	20	20	20	20	20	20	20
34	0.794139	NUM_TRUE_POSITIVES	1	1	5	6	7	10	11	11	13	14	14	14	15	15	15	15	17	17	17	17	17	18	18	18	18	19	19	19	20	20	22	22	22	24	24	24	24	24	24	24	24	25	25	26	27	27	27
34	0.773768	NUM_TRUE_POSITIVES	0	7	8	8	8	9	12	14	14	14	14	14	15	15	15	17	17	18	18	18	18	18	18	18	18	19	19	20	20	20	20	20	20	20	20	20	20	20	22	22	23	23	23	24	24	24	24
34	0.797117	NUM_TRUE_POSITIVES	4	5	7	7	7	9	9	9	12	12	12	12	12	12	12	14	14	14	14	14	14	15	16	16	18	19	19	20	20	20	20	21	21	21	21	21	21	25	25	25	25	25	26	26	28	28	28
34	0.772881	NUM_TRUE_POSITIVES	0	5	6	7	7	7	9	9	10	10	11	11	11	12	12	12	12	12	12	12	12	12	12	12	12	13	13	13	13	13	13	16	16	16	16	16	16	18	19	19	19	19	20	20	20	20	20
34	0.76192	NUM_TRUE_POSITIVES	1	3	3	3	3	5	5	6	8	8	9	9	10	10	10	10	12	12	14	14	14	14	14	14	14	14	14	14	14	17	17	18	18	19	20	20	21	21	21	22	22	22	22	22	22	22	22
34	0.801014	NUM_TRUE_POSITIVES	1	3	11	12	13	13	13	14	14	15	16	16	17	17	17	17	18	18	18	19	19	19	19	19	20	21	21	22	22	23	23	23	23	23	23	26	26	26	26	26	27	27	27	27	27	27	28
34	0.76965	NUM_TRUE_POSITIVES	1	4	9	10	12	12	12	14	15	15	15	15	16	16	16	16	17	17	17	17	17	17	17	18	18	18	19	19	19	20	20	20	20	21	21	21	21	22	22	23	23	23	23	23	23	26	26
34	0.767337	NUM_TRUE_POSITIVES	0	8	8	8	8	8	11	11	11	14	14	14	14	14	15	16	17	17	18	18	18	18	18	18	18	18	20	21	21	21	21	21	21	22	22	22	22	22	22	22	22	22	22	23	23	23	23
34	0.764549	NUM_TRUE_POSITIVES	0	4	4	4	6	7	9	13	13	13	14	14	14	14	16	16	16	16	17	17	17	17	18	18	18	18	20	20	20	20	20	20	20	20	20	20	20	20	20	20	20	20	20	22	23	24	24
34	0.786504	NUM_TRUE_POSITIVES	0	4	6	8	8	9	12	13	14	14	14	14	16	16	16	16	17	18	18	18	18	18	19	19	20	21	21	21	21	21	21	23	23	23	24	24	24	24	25	25	25	25	25	25	26	26	26
34	0.763631	NUM_TRUE_POSITIVES	0	5	8	12	12	15	15	15	15	15	15	15	15	15	15	15	15	16	17	17	18	18	19	19	19	19	19	19	19	19	20	20	20	21	22	22	22	22	23	24	24	24	24	24	27	28	28
34	0.773388	NUM_TRUE_POSITIVES	1	1	7	10	11	11	11	14	14	14	14	14	14	14	14	15	15	15	15	15	17	17	17	17	18	19	19	20	20	20	20	21	21	22	22	23	23	23	23	23	23	23	23	23	23	23	24
34	0.779724	NUM_TRUE_POSITIVES	1	6	9	13	14	14	15	15	16	16	16	16	16	16	16	16	17	18	19	19	20	20	21	21	21	21	21	21	22	23	23	24	24	24	24	24	24	24	24	24	24	25	25	25	27	28	28
34	0.758879	NUM_TRUE_POSITIVES	3	8	8	9	11	12	13	15	15	15	16	16	16	16	16	16	16	16	16	16	16	17	17	17	17	17	17	17	18	19	19	19	19	19	19	19	19	19	19	19	19	19	19	19	20	23	23
34	0.802471	NUM_TRUE_POSITIVES	0	5	9	10	12	13	13	14	16	16	16	18	18	18	18	18	18	18	19	20	20	22	22	22	22	22	22	23	23	23	23	23	24	24	26	26	26	27	27	27	27	27	27	28	28	28	29
34	0.776651	NUM_TRUE_POSITIVES	0	2	7	8	9	14	14	16	16	16	17	17	18	18	18	18	18	18	18	19	19	19	19	20	21	21	21	21	21	21	21	22	23	23	23	23	23	23	23	23	23	23	23	23	23	24	24
34	0.785997	NUM_TRUE_POSITIVES	2	2	5	11	11	11	12	12	12	12	13	13	13	13	13	14	14	14	14	14	14	16	16	16	16	16	16	17	17	18	18	19	19	21	21	21	21	21	22	23	23	24	24	24	24	24	24
34	0.801711	NUM_TRUE_POSITIVES	1	2	11	12	12	13	13	15	15	15	15	15	16	17	17	18	19	19	19	19	20	20	20	21	21	21	21	22	22	22	23	23	24	24	25	25	25	25	25	25	25	25	25	25	25	25	25
34	0.782702	NUM_TRUE_POSITIVES	0	3	6	12	12	12	12	12	12	12	12	12	12	12	12	12	12	12	13	16	16	16	19	19	19	19	19	19	21	21	21	21	22	23	23	24	24	25	25	25	25	25	25	25	25	25	25
34	0.785078	NUM_TRUE_POSITIVES	2	5	7	7	7	8	8	8	8	8	8	9	10	11	11	11	12	15	15	15	17	18	18	19	19	20	20	20	20	20	21	22	22	22	22	22	24	24	24	24	24	24	25	25	25	25	25
34	0.704673	NUM_TRUE_POSITIVES	0	7	7	7	8	8	10	11	12	12	12	12	15	15	15	15	15	16	16	17	17	17	17	17	17	18	18	18	18	19	20	20	21	21	21	21	21	21	21	21	21	23	23	23	23	23	23
34	0.785839	NUM_TRUE_POSITIVES	0	2	7	8	8	10	10	11	11	11	13	14	16	17	19	19	19	19	19	19	19	19	19	19	20	21	21	21	21	21	21	21	21	21	21	21	22	22	23	23	23	23	23	23	23	25	25
34	0.772058	NUM_TRUE_POSITIVES	0	1	2	11	12	12	13	13	13	13	13	13	13	13	13	16	16	16	17	17	17	17	17	17	18	19	21	21	21	21	21	21	21	21	21	21	23	23	23	23	23	23	24	25	25	25	25
34	0.784508	NUM_TRUE_POSITIVES	0	8	10	14	15	15	16	16	16	16	17	17	17	17	18	18	19	21	21	21	21	21	21	21	21	21	21	21	21	21	21	21	22	23	23	23	23	24	24	24	24	24	24	24	24	24	24
34	0.756978	NUM_TRUE_POSITIVES	2	2	13	13	13	13	13	14	15	15	16	18	18	18	18	18	18	18	18	19	19	19	20	20	20	21	22	23	23	23	24	24	24	24	24	24	25	25	25	26	26	26	26	26	26	26	26
34	0.706415	NUM_TRUE_POSITIVES	0	5	11	11	11	12	12	12	12	15	17	17	17	17	18	18	18	18	18	19	19	19	20	20	20	20	20	23	23	24	24	24	24	25	25	25	25	25	25	25	25	25	25	26	26	26	26
34	0.776715	NUM_TRUE_POSITIVES	3	6	6	6	7	8	8	8	10	11	11	11	12	13	13	13	13	14	14	14	14	15	16	16	16	16	17	17	19	20	20	20	20	20	20	21	21	21	21	21	21	21	21	22	22	22	22
34	0.780136	NUM_TRUE_POSITIVES	4	5	5	5	5	6	6	9	9	9	12	12	12	12	13	13	13	13	14	14	14	14	14	15	15	15	16	16	16	17	17	18	19	19	19	19	20	20	20	20	20	20	21	21	21	21	22
34	0.755901	NUM_TRUE_POSITIVES	3	4	7	7	7	7	7	8	9	9	9	11	11	11	11	11	13	14	14	14	14	14	14	15	15	15	15	16	16	19	19	19	19	19	19	19	19	19	20	20	20	20	20	22	22	22	22
34	0.77079	NUM_TRUE_POSITIVES	1	1	5	7	9	10	10	10	12	12	13	13	13	13	13	13	13	13	14	14	15	15	16	16	16	16	16	16	16	18	18	18	18	19	19	20	20	21	21	21	22	22	22	22	22	22	24
34	0.795818	NUM_TRUE_POSITIVES	1	2	11	12	12	13	13	14	14	17	17	18	18	18	18	19	19	19	19	19	19	19	19	19	19	19	20	20	20	20	20	22	22	22	22	23	23	23	24	24	24	24	24	24	24	24	24
[truncated: 488 more columns]
