# Supplementary material for: Genome-wide computational identification of functional RNA elements in Trypanosoma brucei
Source: BMC Genomics. 2009 Aug 4;10:355. doi: 10.1186/1471-2164-10-355 (PMC2907701; doi:10.1186/1471-2164-10-355)
Supplement: Additional file 6 — Function prediction using regulatory motifs. This ZIP compressed file should be unpacked before viewing its contents. The results for prediction of each pathway are presented in a separate folder, named after the accession number of that pathway in KEGG database. Each folder contains several files named "validation.N.out", each of which represents the results of a hundred times two-fold cross-validation for that pathway, using N predicted motifs. Each cross-validation is shown in one row; plotting each row against the number of false positives will result in the ROC curve associated with the corresponding cross-validation experiment. The trained network is stored in "total.out", in which motifs are ordered according to their prediction power. L(α|MOTIF): the likelihood of being in pathway α given that the indicated motif is present in the indicated location of an mRNA; L(α|MOTIF): the likelihood of being in pathway α given that the indicated motif is NOT present in the indicated location of an mRNA. [file 1471-2164-10-355-S6.zip › tbr_KEGG_predict/002.tbr00562/validation.035.out]

Current time: Tue Feb 03 11:57:17 2009
This cluster: tbr00562
A 2-fold validation was used.
************************ VALIDATION ***********************
NUM_CLASSIFIERS	AUC	NUM_FALSE_POSITIVES	1	2	3	4	5	6	7	8	9	10	11	12	13	14	15	16	17	18	19	20	21	22	23	24	25	26	27	28	29	30	31	32	33	34	35	36	37	38	39	40	41	42	43	44	45	46	47
35	0.739458	NUM_TRUE_POSITIVES	1	8	8	9	10	11	11	11	11	11	12	12	13	13	13	14	15	15	15	15	15	15	15	15	15	15	16	16	16	16	16	16	16	16	17	17	18	18	18	18	18	18	19	20	20	20	20
35	0.779217	NUM_TRUE_POSITIVES	1	9	10	13	13	13	13	13	14	14	15	15	16	16	16	17	18	19	19	19	19	19	19	19	19	19	19	20	20	20	20	20	20	20	21	22	22	24	24	24	24	24	24	24	24	24	24
35	0.798416	NUM_TRUE_POSITIVES	3	3	8	10	11	11	12	13	13	16	16	16	17	17	18	19	19	19	20	20	20	20	20	20	20	21	21	22	22	22	23	24	24	24	24	25	25	25	25	25	25	25	25	25	25	25	25
35	0.790813	NUM_TRUE_POSITIVES	1	7	12	12	13	13	13	14	15	15	15	16	16	16	16	18	18	20	20	20	21	21	22	22	22	22	23	23	23	23	23	23	23	23	23	24	25	25	25	25	25	25	25	25	26	27	28
35	0.789387	NUM_TRUE_POSITIVES	1	3	11	12	12	12	12	12	12	14	14	16	16	16	16	16	16	16	16	16	18	18	19	19	19	19	19	19	19	20	20	21	21	21	21	21	21	22	22	22	22	22	22	22	23	23	23
35	0.780263	NUM_TRUE_POSITIVES	0	1	9	11	13	16	16	16	16	16	16	16	16	16	16	16	17	17	17	17	17	17	17	17	17	17	17	17	17	17	18	19	20	20	20	20	20	20	20	20	22	22	23	23	23	23	23
35	0.756534	NUM_TRUE_POSITIVES	1	6	6	7	8	9	12	12	13	13	13	13	13	16	16	16	18	18	18	18	18	18	20	20	20	20	20	20	20	20	20	20	20	20	20	20	20	20	20	20	20	20	20	20	20	20	21
35	0.786567	NUM_TRUE_POSITIVES	0	6	7	9	9	9	10	15	15	17	17	17	17	18	18	18	18	18	18	20	20	20	20	20	21	21	21	21	21	21	21	21	21	21	21	21	21	22	22	23	23	24	24	24	24	24	24
35	0.773325	NUM_TRUE_POSITIVES	1	1	9	10	10	11	11	11	11	12	12	13	13	13	14	14	15	17	19	19	19	19	19	19	19	19	19	19	19	20	20	20	20	20	20	20	20	20	20	20	20	20	22	22	22	22	22
35	0.770822	NUM_TRUE_POSITIVES	4	7	7	10	10	10	12	13	13	13	13	13	14	14	16	16	16	17	19	19	19	19	19	19	19	20	20	20	20	20	20	20	20	21	21	21	21	21	21	21	21	21	21	21	21	21	21
35	0.796642	NUM_TRUE_POSITIVES	0	3	9	9	9	9	11	13	14	14	15	15	16	16	17	17	19	19	19	19	19	20	20	20	20	20	20	20	20	20	20	20	21	22	23	23	24	24	26	27	27	27	28	28	28	28	28
35	0.784572	NUM_TRUE_POSITIVES	0	9	9	11	13	13	13	13	13	13	13	13	13	16	17	17	17	17	17	17	17	17	19	19	19	19	19	19	20	20	20	20	21	21	21	21	22	22	23	24	24	25	25	25	26	26	26
35	0.780326	NUM_TRUE_POSITIVES	0	3	8	8	9	10	10	11	13	14	16	16	16	16	16	16	16	16	17	17	17	17	17	18	18	18	18	18	19	20	21	21	21	21	21	22	22	22	22	24	24	24	24	24	24	24	24
35	0.778425	NUM_TRUE_POSITIVES	0	1	4	5	5	7	8	8	9	11	12	12	12	13	14	14	14	14	14	14	14	14	14	14	14	17	17	17	18	18	19	19	19	19	19	20	21	22	22	24	24	24	25	26	27	28	28
35	0.796705	NUM_TRUE_POSITIVES	3	6	7	13	13	13	13	13	13	14	14	14	15	15	17	18	18	19	19	19	19	19	19	19	19	19	19	19	21	21	21	21	22	22	22	22	22	23	23	23	23	23	23	23	23	23	23
35	0.792808	NUM_TRUE_POSITIVES	1	7	12	13	13	13	13	15	15	15	15	15	15	15	15	16	16	16	16	16	16	16	16	16	16	16	16	18	18	19	20	20	20	21	22	22	22	22	22	22	23	24	25	25	26	27	27
35	0.785617	NUM_TRUE_POSITIVES	1	9	10	11	12	14	15	15	16	16	16	16	16	16	16	16	16	16	16	16	16	16	16	17	18	18	18	18	19	20	20	20	20	21	21	21	22	22	22	22	23	23	23	23	24	24	25
35	0.801331	NUM_TRUE_POSITIVES	1	7	10	10	13	13	13	15	15	15	16	16	16	16	16	16	16	16	16	16	17	17	19	19	19	19	19	20	21	21	21	21	22	22	22	22	25	25	25	25	25	26	26	26	26	26	26
35	0.788563	NUM_TRUE_POSITIVES	2	6	7	9	10	12	12	13	14	14	14	14	14	14	15	15	15	16	17	17	19	19	20	20	20	20	20	20	20	21	21	22	22	22	22	22	22	22	22	22	23	24	24	24	24	24	24
35	0.793601	NUM_TRUE_POSITIVES	1	2	7	13	13	13	13	13	14	14	16	16	16	16	17	17	17	18	18	18	18	18	18	18	19	19	19	20	20	20	20	20	20	20	22	24	24	26	27	27	27	27	27	27	27	27	27
35	0.79585	NUM_TRUE_POSITIVES	0	2	8	11	12	12	13	13	13	13	14	15	15	15	16	16	16	16	16	16	16	16	16	17	17	17	19	19	19	19	20	22	22	22	23	23	23	23	23	23	23	23	23	24	24	24	24
35	0.763662	NUM_TRUE_POSITIVES	0	6	11	14	14	14	15	15	15	16	16	16	16	16	16	17	17	17	17	18	18	18	18	18	18	18	18	18	19	19	19	19	19	19	21	21	21	21	21	21	21	21	21	21	21	22	22
35	0.775543	NUM_TRUE_POSITIVES	0	2	2	5	8	9	11	11	11	14	14	16	16	16	16	16	17	17	17	17	17	17	17	17	18	18	19	19	19	19	19	19	19	19	19	19	20	21	21	21	21	21	21	21	22	22	22
35	0.793696	NUM_TRUE_POSITIVES	1	5	7	13	13	13	13	13	13	13	15	15	15	15	15	15	16	16	17	17	17	18	18	18	18	18	18	18	22	22	22	23	23	23	24	24	24	24	24	25	25	25	26	26	26	26	28
35	0.772279	NUM_TRUE_POSITIVES	1	3	11	11	11	12	12	13	14	14	14	17	17	17	17	17	18	18	18	18	18	19	19	20	21	22	22	22	22	22	22	22	22	24	24	25	26	26	27	27	27	27	27	27	27	27	27
35	0.783558	NUM_TRUE_POSITIVES	0	2	2	5	11	13	13	13	14	14	14	14	16	16	16	18	18	19	19	19	19	19	19	19	19	20	20	20	20	20	20	20	20	20	20	20	20	20	20	20	20	21	21	21	21	22	24
35	0.76927	NUM_TRUE_POSITIVES	1	4	11	11	11	11	13	13	15	17	17	17	17	17	17	17	17	18	18	20	21	22	22	22	22	23	23	24	24	24	24	24	24	24	24	24	24	24	24	24	24	24	24	24	25	25	25
35	0.781403	NUM_TRUE_POSITIVES	1	7	8	10	11	11	11	11	12	14	14	14	14	14	16	17	17	17	17	19	20	22	22	22	22	22	22	22	23	23	23	23	23	24	24	24	24	24	25	25	25	25	26	26	26	26	26
35	0.788437	NUM_TRUE_POSITIVES	0	1	8	13	13	13	13	13	13	13	13	13	13	13	13	13	15	16	16	16	17	17	17	17	18	20	20	20	20	20	20	20	20	21	21	21	22	23	23	23	23	23	23	23	23	23	23
35	0.764739	NUM_TRUE_POSITIVES	0	1	7	11	11	14	14	14	14	18	18	18	18	18	18	18	18	18	20	20	20	20	20	20	20	20	20	21	21	22	22	22	22	22	22	22	22	22	22	23	23	23	23	23	23	23	24
35	0.766545	NUM_TRUE_POSITIVES	0	1	12	12	12	12	13	13	13	13	13	14	14	14	14	14	14	15	16	17	17	17	17	17	17	17	17	18	18	18	18	18	19	19	19	19	20	20	20	20	20	20	20	21	22	23	23
35	0.737146	NUM_TRUE_POSITIVES	1	1	11	11	11	12	12	13	14	14	14	14	14	14	14	14	14	14	15	16	17	18	18	18	18	18	19	19	20	20	20	20	20	20	20	20	20	20	20	20	20	20	20	20	20	23	25
35	0.78473	NUM_TRUE_POSITIVES	2	5	6	9	9	9	11	12	16	16	17	17	17	17	17	17	17	17	17	17	17	17	18	18	21	21	21	21	21	21	21	21	22	22	24	24	24	25	26	26	26	26	26	26	26	26	26
35	0.761318	NUM_TRUE_POSITIVES	0	1	10	12	12	12	14	14	15	15	15	15	15	15	15	17	17	17	17	17	17	17	17	17	17	17	18	18	18	18	18	18	18	18	18	18	18	18	21	21	21	21	21	21	21	21	21
35	0.779534	NUM_TRUE_POSITIVES	1	2	11	11	11	11	11	11	11	12	12	13	14	14	14	14	15	17	18	18	18	18	18	18	18	18	18	19	19	20	20	20	20	20	20	20	20	20	20	21	21	21	21	22	22	22	22
35	0.757738	NUM_TRUE_POSITIVES	1	2	2	6	7	7	7	8	9	10	12	12	12	12	15	16	16	17	17	17	17	17	17	17	17	17	18	20	20	20	20	20	21	21	21	21	21	21	21	22	22	22	22	23	23	23	23
35	0.801679	NUM_TRUE_POSITIVES	1	7	10	13	13	13	14	14	15	15	15	15	16	17	17	17	17	18	18	18	18	19	19	19	20	20	20	22	22	22	22	23	23	23	23	23	23	23	23	23	23	23	24	26	26	26	26
35	0.771044	NUM_TRUE_POSITIVES	0	1	5	8	8	8	12	12	12	12	12	15	15	15	15	15	15	15	17	17	18	18	18	18	18	18	18	19	19	19	19	19	19	19	19	20	20	21	21	22	23	23	23	23	23	23	23
35	0.785554	NUM_TRUE_POSITIVES	0	4	13	13	13	13	13	13	13	14	14	14	14	14	14	17	17	17	17	17	19	19	20	22	22	22	22	22	22	22	22	22	22	22	24	25	25	25	25	25	25	25	25	25	25	25	25
35	0.789102	NUM_TRUE_POSITIVES	1	3	4	12	12	12	13	14	14	14	14	14	14	14	15	15	15	15	16	16	16	17	17	17	17	17	17	17	17	18	19	20	21	22	22	22	22	22	22	22	22	23	23	23	23	23	23
35	0.783304	NUM_TRUE_POSITIVES	0	6	8	12	12	13	13	13	13	14	15	15	15	16	16	16	16	16	16	16	16	16	16	16	16	16	19	21	21	21	22	22	22	23	24	24	24	24	24	26	26	26	26	26	26	26	26
35	0.8	NUM_TRUE_POSITIVES	1	4	6	14	14	14	15	16	17	17	18	18	19	19	19	19	19	19	19	20	20	20	20	22	22	23	23	23	23	23	23	23	23	23	23	23	23	23	23	26	26	26	26	26	26	26	26
35	0.780136	NUM_TRUE_POSITIVES	3	6	8	12	12	12	12	12	12	13	14	15	15	15	17	17	17	17	17	19	19	20	21	21	21	22	22	23	23	24	24	24	24	24	24	24	24	24	24	24	25	25	25	25	25	25	25
35	0.759797	NUM_TRUE_POSITIVES	0	2	7	8	11	11	13	13	14	15	15	16	16	16	16	16	16	16	16	16	16	16	16	19	19	19	19	19	19	19	20	20	20	20	20	20	20	22	22	22	22	22	22	22	23	23	25
35	0.796769	NUM_TRUE_POSITIVES	0	10	12	12	12	15	15	17	17	17	17	17	18	18	18	18	18	18	18	18	18	18	18	18	19	19	20	20	20	21	21	21	21	22	22	22	22	22	22	22	22	22	23	23	23	23	24
35	0.800063	NUM_TRUE_POSITIVES	1	4	10	14	15	16	16	16	16	16	16	16	16	16	16	16	17	17	17	18	19	19	19	20	21	22	22	22	24	24	24	24	24	24	25	25	25	25	25	25	25	25	25	25	25	25	25
35	0.763852	NUM_TRUE_POSITIVES	0	4	6	6	6	6	9	9	11	11	12	12	12	13	13	14	15	15	15	15	15	15	15	15	15	16	16	16	16	17	17	17	17	17	17	17	17	17	18	20	20	20	23	23	23	23	25
35	0.780706	NUM_TRUE_POSITIVES	2	2	4	9	9	10	10	12	12	12	12	12	12	12	12	13	13	14	14	15	15	15	15	15	16	18	18	18	19	19	19	19	19	19	20	20	20	20	20	21	21	22	22	22	22	22	22
35	0.769333	NUM_TRUE_POSITIVES	0	1	5	10	12	12	14	14	14	14	16	16	16	16	16	16	17	17	19	19	19	19	20	20	20	20	20	20	20	20	20	20	21	21	21	21	21	21	21	22	22	23	23	23	24	24	24
35	0.779471	NUM_TRUE_POSITIVES	0	10	11	11	12	12	13	14	14	14	14	16	17	17	17	17	17	17	17	18	18	18	18	18	18	19	19	19	19	19	21	21	21	21	21	21	21	21	21	21	21	21	21	22	22	22	22
35	0.78907	NUM_TRUE_POSITIVES	1	4	7	8	8	11	11	11	12	12	12	12	12	14	18	18	18	18	18	18	20	20	20	21	21	22	22	22	22	22	23	23	23	23	24	24	24	24	24	24	24	24	24	24	24	24	24
35	0.793727	NUM_TRUE_POSITIVES	0	2	8	9	9	9	9	9	10	14	16	16	16	16	16	16	16	16	16	16	16	16	16	16	19	19	19	19	19	21	21	21	21	21	21	21	21	22	22	22	22	23	23	23	23	23	23
35	0.781942	NUM_TRUE_POSITIVES	1	1	8	11	11	11	12	12	13	13	13	14	14	14	17	17	17	17	18	18	18	18	18	18	18	19	21	21	21	21	22	23	23	24	25	25	25	26	26	26	26	26	26	26	26	26	26
35	0.778204	NUM_TRUE_POSITIVES	0	4	5	10	12	13	13	15	15	15	15	16	16	16	16	17	17	17	17	17	17	17	18	19	20	20	20	20	20	20	20	20	20	20	20	20	20	20	20	20	21	21	21	22	22	22	22
35	0.767717	NUM_TRUE_POSITIVES	1	6	9	10	12	12	12	13	14	15	15	15	15	15	15	15	15	17	17	17	17	17	17	17	17	17	17	17	18	18	18	18	18	18	18	19	19	19	19	19	22	22	22	22	22	24	25
35	0.794741	NUM_TRUE_POSITIVES	1	1	11	12	14	14	14	15	17	17	17	17	17	19	19	19	19	19	19	19	19	19	20	21	21	21	21	21	23	23	23	23	23	24	24	24	24	24	24	24	24	24	24	24	24	24	24
35	0.772628	NUM_TRUE_POSITIVES	1	10	10	10	11	11	12	13	13	13	13	13	13	14	14	14	14	16	16	17	17	17	17	17	17	19	19	19	19	19	19	19	19	19	19	19	20	20	21	21	21	21	21	21	21	21	21
35	0.782797	NUM_TRUE_POSITIVES	0	7	7	9	11	13	14	14	14	14	14	16	16	16	16	16	16	16	16	17	17	17	17	18	18	20	20	20	20	20	20	20	20	20	20	20	20	20	22	23	23	23	23	23	23	24	24
35	0.767971	NUM_TRUE_POSITIVES	1	6	11	11	14	14	14	15	16	16	16	16	17	17	17	17	18	18	18	18	18	19	19	19	20	20	20	20	20	20	21	21	21	21	21	21	21	21	22	22	22	22	22	22	22	25	25
35	0.776968	NUM_TRUE_POSITIVES	0	2	3	6	11	11	11	11	11	12	12	12	12	12	12	14	14	16	16	16	16	16	16	16	16	16	17	17	18	18	18	18	18	19	19	19	19	19	19	19	19	19	19	20	21	21	21
35	0.767971	NUM_TRUE_POSITIVES	1	5	9	10	11	12	13	14	14	14	14	14	14	16	17	18	18	18	18	18	19	19	19	19	19	19	19	19	19	19	19	19	19	19	21	22	22	22	23	23	23	23	24	24	24	24	24
35	0.767369	NUM_TRUE_POSITIVES	1	1	9	11	11	11	12	12	12	12	13	13	13	13	13	15	15	16	17	18	18	18	20	20	20	20	20	20	20	20	20	20	20	20	20	20	21	21	21	21	22	23	23	23	23	23	23
35	0.760684	NUM_TRUE_POSITIVES	0	7	9	12	13	14	14	14	14	14	14	14	14	16	16	16	16	16	16	19	19	19	19	19	19	19	19	19	19	20	20	20	20	20	20	21	23	23	23	23	23	24	24	24	24	24	24
35	0.778774	NUM_TRUE_POSITIVES	0	3	12	12	12	12	12	14	14	14	14	16	16	16	16	16	16	16	16	16	16	16	16	17	19	21	21	23	23	23	23	23	23	23	24	24	25	25	27	27	27	27	27	27	28	28	28
35	0.776113	NUM_TRUE_POSITIVES	0	5	9	10	11	11	11	12	14	15	15	15	15	15	15	15	15	15	15	16	17	17	19	21	21	21	21	21	21	21	21	21	21	21	21	23	24	24	24	24	24	24	24	24	24	24	25
35	0.790939	NUM_TRUE_POSITIVES	1	1	10	10	10	10	11	13	13	13	13	13	13	15	15	16	16	16	16	18	19	21	21	23	24	24	24	24	24	24	24	25	25	25	25	25	25	25	25	25	25	25	25	25	25	25	25
35	0.7425	NUM_TRUE_POSITIVES	0	1	8	8	8	12	12	12	12	13	13	15	15	15	16	16	16	16	16	16	16	17	17	17	19	19	19	19	19	19	20	21	21	22	22	22	23	23	23	23	23	23	23	23	23	24	24
35	0.800063	NUM_TRUE_POSITIVES	1	8	8	12	12	13	14	14	16	16	16	16	16	16	16	16	17	18	18	18	18	18	18	18	18	18	18	18	18	19	19	19	20	23	23	24	24	24	24	24	24	24	24	25	25	25	25
35	0.73496	NUM_TRUE_POSITIVES	2	3	5	5	6	9	11	11	11	11	11	12	13	13	15	15	15	15	15	15	15	15	15	15	15	15	15	15	16	16	17	17	17	17	19	19	19	19	20	20	20	20	20	20	20	20	20
35	0.798986	NUM_TRUE_POSITIVES	0	1	5	9	10	14	14	15	16	17	17	18	18	18	18	18	18	18	18	19	19	19	19	19	19	20	20	20	21	22	22	22	24	24	24	25	25	25	25	25	25	25	25	27	27	28	28
35	0.771646	NUM_TRUE_POSITIVES	0	8	9	9	9	10	10	12	14	14	14	14	16	16	16	16	17	17	17	18	18	18	18	18	19	19	19	20	20	20	20	20	20	20	20	20	20	20	21	21	21	21	21	21	21	23	24
35	0.792904	NUM_TRUE_POSITIVES	4	8	8	11	11	12	12	12	13	13	13	13	13	13	13	14	15	16	18	18	18	18	18	18	18	18	19	19	20	20	21	22	22	22	22	22	25	25	25	25	25	25	25	25	26	27	27
35	0.786472	NUM_TRUE_POSITIVES	0	8	9	10	10	10	11	11	12	12	13	13	14	16	17	17	17	17	17	17	17	17	17	17	17	18	18	18	18	18	18	20	20	20	20	20	20	20	21	21	21	21	21	21	21	22	22
35	0.768795	NUM_TRUE_POSITIVES	2	3	3	3	4	4	8	8	9	13	13	14	14	15	15	15	15	15	16	16	16	17	17	17	17	17	17	17	17	18	18	18	18	19	21	21	21	21	22	22	23	23	23	23	23	24	24
35	0.802091	NUM_TRUE_POSITIVES	1	3	11	11	11	12	13	15	16	16	17	17	17	17	17	17	17	19	19	19	19	19	19	20	20	20	20	20	20	22	22	23	23	23	24	24	24	24	24	24	24	28	28	28	28	28	28
35	0.764834	NUM_TRUE_POSITIVES	1	4	10	10	12	13	13	15	15	15	15	15	15	15	15	15	16	16	16	16	17	17	17	17	17	18	18	18	19	19	19	20	20	20	22	22	22	22	22	23	23	23	24	24	24	24	24
35	0.763504	NUM_TRUE_POSITIVES	0	8	8	8	8	8	11	11	12	12	13	14	14	14	14	15	16	18	18	18	18	18	18	18	18	18	18	18	18	18	18	18	18	21	21	23	23	23	23	23	23	23	23	23	23	23	23
35	0.760494	NUM_TRUE_POSITIVES	0	4	4	4	6	6	10	13	13	13	14	14	14	14	14	16	16	16	16	18	18	18	18	18	19	19	20	20	20	20	20	20	20	20	20	20	20	21	21	21	21	21	21	21	21	24	24
35	0.783399	NUM_TRUE_POSITIVES	0	3	6	8	8	9	9	12	13	14	14	14	15	15	15	15	17	18	18	19	19	19	19	19	19	19	21	21	21	21	21	23	23	23	23	23	23	24	24	24	24	25	25	25	25	25	25
35	0.764454	NUM_TRUE_POSITIVES	0	6	8	12	12	13	13	14	14	15	15	15	15	15	15	15	15	16	17	17	18	18	18	19	20	20	20	20	20	20	20	20	20	20	20	21	21	22	22	22	24	24	24	24	24	24	24
35	0.773863	NUM_TRUE_POSITIVES	0	2	8	11	11	11	11	13	15	15	15	15	15	15	15	15	15	16	16	16	17	17	19	20	20	22	22	22	22	22	23	23	23	23	23	23	23	23	23	23	24	24	24	24	24	24	24
35	0.776683	NUM_TRUE_POSITIVES	1	5	11	12	12	12	16	16	17	18	18	18	18	18	18	18	18	18	18	18	18	18	18	21	21	21	21	22	22	23	23	23	23	23	23	23	23	25	25	25	25	25	25	26	26	26	26
35	0.755172	NUM_TRUE_POSITIVES	3	7	7	9	12	12	13	15	15	15	15	15	15	16	16	16	16	16	17	17	17	17	17	17	17	17	17	17	17	17	18	18	19	19	19	19	19	19	19	19	19	21	21	21	21	22	22
35	0.796135	NUM_TRUE_POSITIVES	0	2	9	10	12	13	13	14	14	17	17	17	17	18	18	18	18	18	18	18	18	19	20	20	21	22	22	22	22	22	22	22	22	23	23	23	23	23	24	24	24	27	28	28	28	28	28
35	0.773832	NUM_TRUE_POSITIVES	0	2	9	9	9	12	12	16	16	16	16	17	18	18	18	18	18	18	18	18	19	19	19	19	21	22	22	22	22	22	22	22	22	22	23	23	23	23	23	23	23	23	23	23	23	24	24
35	0.77776	NUM_TRUE_POSITIVES	1	2	4	9	12	12	12	12	12	12	12	12	13	13	13	13	13	15	15	15	15	15	15	16	16	16	17	19	19	19	19	19	19	19	19	19	19	20	20	20	21	21	22	22	22	22	23
35	0.798638	NUM_TRUE_POSITIVES	1	3	11	13	13	13	14	16	16	16	16	16	16	16	17	17	17	19	19	20	20	20	20	20	20	21	22	23	23	24	24	24	24	24	24	24	24	24	24	24	24	24	25	25	25	25	25
35	0.780992	NUM_TRUE_POSITIVES	0	2	5	11	11	12	12	12	12	12	12	12	12	12	12	13	13	13	13	13	14	16	19	19	19	19	19	19	19	19	21	21	21	23	23	23	24	24	24	24	24	24	26	26	26	26	26
35	0.783336	NUM_TRUE_POSITIVES	2	4	8	11	12	12	12	12	12	13	13	14	15	15	15	15	15	15	16	16	16	18	18	19	19	19	19	20	22	22	22	23	23	23	23	23	23	23	24	25	25	25	25	25	25	26	26
35	0.703342	NUM_TRUE_POSITIVES	0	7	8	8	8	8	9	11	12	12	13	14	14	14	15	16	16	16	16	17	17	17	17	18	18	18	18	18	18	18	18	19	19	20	20	20	20	20	20	20	21	22	22	22	22	22	22
35	0.793125	NUM_TRUE_POSITIVES	0	2	9	11	11	12	12	13	13	13	13	14	15	18	18	18	19	19	19	19	19	19	19	19	19	19	19	21	21	21	21	21	21	21	21	21	21	21	21	21	23	23	23	23	24	25	25
35	0.769587	NUM_TRUE_POSITIVES	0	1	3	10	11	11	12	13	13	15	15	15	15	15	15	17	17	17	19	19	20	20	20	20	20	20	21	21	21	21	22	22	22	22	23	23	23	23	23	23	23	23	23	23	23	23	24
35	0.782164	NUM_TRUE_POSITIVES	0	9	10	14	15	15	16	16	16	16	16	17	17	17	18	19	19	20	21	21	21	21	21	21	21	21	21	21	21	21	21	22	22	23	23	23	23	24	24	24	24	24	24	24	24	24	25
35	0.742848	NUM_TRUE_POSITIVES	1	2	13	13	14	14	14	14	15	16	16	16	16	16	17	17	18	18	18	18	18	18	18	19	19	20	20	20	20	20	21	21	23	23	23	24	24	25	25	25	25	25	25	25	25	25	25
35	0.703881	NUM_TRUE_POSITIVES	0	6	11	11	11	11	12	12	12	13	15	15	17	17	17	17	18	18	18	18	18	18	20	20	20	20	20	20	23	23	24	24	24	24	24	24	25	25	25	25	25	25	25	25	25	25	25
35	0.776049	NUM_TRUE_POSITIVES	3	3	9	10	11	12	13	13	13	13	13	13	13	13	13	13	13	14	15	15	15	15	15	16	16	16	17	19	19	19	20	21	21	22	22	22	23	24	24	24	24	24	24	24	25	25	25
35	0.781308	NUM_TRUE_POSITIVES	1	5	6	7	7	7	10	12	12	12	13	13	14	14	15	15	15	15	15	16	16	16	16	16	16	16	18	18	18	18	18	18	18	19	19	20	20	21	21	21	21	21	22	22	22	22	23
35	0.767084	NUM_TRUE_POSITIVES	3	4	9	9	9	9	9	9	9	11	12	12	12	12	12	13	13	13	13	13	13	13	14	14	14	14	15	15	16	16	16	17	17	17	17	17	17	20	20	21	21	21	21	21	21	21	21
35	0.772976	NUM_TRUE_POSITIVES	0	4	5	10	13	13	13	13	13	14	15	15	15	15	15	15	15	15	16	16	17	17	18	18	18	19	19	19	19	19	21	21	21	21	21	21	21	22	22	22	22	22	22	22	22	22	22
35	0.792523	NUM_TRUE_POSITIVES	1	2	11	11	12	12	13	15	15	15	18	18	19	19	19	19	19	19	19	19	19	19	19	19	19	19	19	19	19	20	20	20	20	20	20	20	22	23	23	23	23	23	23	24	26	26	26
[truncated: 488 more columns]
