# Supplementary material for: Genome-wide computational identification of functional RNA elements in Trypanosoma brucei
Source: BMC Genomics. 2009 Aug 4;10:355. doi: 10.1186/1471-2164-10-355 (PMC2907701; doi:10.1186/1471-2164-10-355)
Supplement: Additional file 6 — Function prediction using regulatory motifs. This ZIP compressed file should be unpacked before viewing its contents. The results for prediction of each pathway are presented in a separate folder, named after the accession number of that pathway in KEGG database. Each folder contains several files named "validation.N.out", each of which represents the results of a hundred times two-fold cross-validation for that pathway, using N predicted motifs. Each cross-validation is shown in one row; plotting each row against the number of false positives will result in the ROC curve associated with the corresponding cross-validation experiment. The trained network is stored in "total.out", in which motifs are ordered according to their prediction power. L(α|MOTIF): the likelihood of being in pathway α given that the indicated motif is present in the indicated location of an mRNA; L(α|MOTIF): the likelihood of being in pathway α given that the indicated motif is NOT present in the indicated location of an mRNA. [file 1471-2164-10-355-S6.zip › tbr_KEGG_predict/002.tbr00562/validation.036.out]

Current time: Tue Feb 03 11:57:17 2009
This cluster: tbr00562
A 2-fold validation was used.
************************ VALIDATION ***********************
NUM_CLASSIFIERS	AUC	NUM_FALSE_POSITIVES	1	2	3	4	5	6	7	8	9	10	11	12	13	14	15	16	17	18	19	20	21	22	23	24	25	26	27	28	29	30	31	32	33	34	35	36	37	38	39	40	41	42	43	44	45	46	47
36	0.734833	NUM_TRUE_POSITIVES	1	5	9	10	10	11	11	12	12	12	12	13	13	13	13	13	14	14	14	16	16	16	16	16	16	16	16	16	16	16	16	16	16	16	16	16	17	17	17	17	18	19	19	19	19	19	19
36	0.783178	NUM_TRUE_POSITIVES	1	9	10	12	13	13	13	13	13	14	14	14	14	16	16	17	17	17	18	18	19	19	19	19	19	20	20	20	20	20	20	20	20	20	21	21	21	21	21	21	21	23	26	26	27	27	27
36	0.796895	NUM_TRUE_POSITIVES	3	3	7	8	10	12	14	15	15	15	16	17	17	18	18	18	18	18	19	20	21	21	21	21	21	21	21	21	22	22	22	22	23	23	25	25	25	25	25	25	25	25	25	26	26	26	26
36	0.78077	NUM_TRUE_POSITIVES	1	4	10	12	12	13	13	13	14	14	14	15	15	17	17	17	18	18	18	19	19	19	19	20	20	20	20	21	22	22	22	23	23	24	24	24	24	24	24	24	24	24	24	24	25	25	25
36	0.790337	NUM_TRUE_POSITIVES	1	4	12	12	12	12	12	14	16	16	16	16	16	16	18	18	19	19	19	19	19	19	19	19	19	19	19	19	19	19	19	19	21	21	21	21	21	22	23	23	23	23	24	24	24	24	24
36	0.775733	NUM_TRUE_POSITIVES	0	1	10	10	11	11	13	15	16	16	16	16	16	16	16	16	16	16	16	16	16	16	16	17	17	17	18	18	18	18	19	19	19	19	19	19	19	19	19	21	21	21	21	21	23	23	23
36	0.770188	NUM_TRUE_POSITIVES	1	5	7	9	9	10	11	14	14	15	15	15	15	15	15	15	16	16	16	17	17	17	19	19	19	19	19	20	20	20	21	21	21	22	22	23	23	23	23	23	23	23	23	23	23	23	23
36	0.786662	NUM_TRUE_POSITIVES	0	7	7	8	11	11	13	13	14	14	14	17	17	18	18	19	19	19	19	19	19	19	19	19	19	20	20	20	20	20	20	20	21	22	23	23	23	24	24	24	24	25	25	25	25	25	25
36	0.785965	NUM_TRUE_POSITIVES	1	1	9	12	12	12	12	12	12	13	13	13	13	13	14	14	14	15	16	16	19	19	19	19	19	19	19	19	19	19	19	20	20	21	21	21	21	21	21	21	21	21	21	21	21	21	23
36	0.771297	NUM_TRUE_POSITIVES	5	7	7	8	9	12	13	13	13	13	14	14	14	14	14	15	15	18	20	20	20	20	20	20	20	20	20	20	20	20	20	20	20	20	21	21	21	21	21	21	21	21	21	21	21	21	21
36	0.787074	NUM_TRUE_POSITIVES	0	2	9	9	9	9	11	11	11	12	17	17	17	17	17	17	17	17	17	17	17	17	18	18	18	18	19	19	20	22	23	23	23	23	23	23	23	23	23	25	25	25	25	25	25	25	25
36	0.781213	NUM_TRUE_POSITIVES	0	9	10	10	10	12	14	14	16	16	16	16	16	16	16	17	17	17	18	18	18	18	18	18	18	18	18	20	20	20	20	20	20	20	20	20	23	23	23	24	24	24	24	24	24	24	24
36	0.771424	NUM_TRUE_POSITIVES	0	5	6	9	9	9	10	10	10	14	14	15	15	15	17	17	17	17	17	18	18	18	18	18	18	18	18	18	18	18	18	18	19	19	20	20	20	20	21	21	22	22	22	22	23	23	23
36	0.771202	NUM_TRUE_POSITIVES	0	1	3	4	4	6	9	11	11	12	13	13	13	13	14	14	14	16	16	16	16	16	16	17	18	18	18	18	20	20	21	21	21	22	23	23	23	24	24	25	25	25	25	25	25	25	25
36	0.792682	NUM_TRUE_POSITIVES	1	6	8	13	13	13	13	13	13	15	16	17	17	17	18	18	18	20	20	20	20	20	20	20	20	20	20	20	20	20	20	20	21	23	23	23	23	23	23	23	23	23	23	23	24	24	24
36	0.786599	NUM_TRUE_POSITIVES	1	8	11	12	13	13	13	13	13	15	15	15	15	15	15	15	15	15	16	17	17	18	18	18	18	18	18	19	19	19	19	19	19	20	20	21	21	21	23	23	23	23	23	23	23	23	25
36	0.787676	NUM_TRUE_POSITIVES	1	11	11	13	13	14	16	16	16	16	16	16	16	16	16	16	16	16	16	16	16	16	16	16	16	16	16	16	16	16	16	18	18	19	20	21	21	21	21	23	24	24	25	25	25	25	26
36	0.800158	NUM_TRUE_POSITIVES	1	8	10	11	14	14	14	14	15	15	15	15	16	16	16	16	16	16	16	16	16	16	16	16	16	16	18	18	22	22	22	24	24	24	24	24	24	24	25	25	25	26	26	26	26	26	26
36	0.784888	NUM_TRUE_POSITIVES	4	7	9	10	12	12	13	14	14	15	15	15	17	17	17	17	17	17	17	17	17	17	17	20	21	21	21	21	21	21	21	21	21	22	22	22	22	22	22	22	22	22	22	24	24	24	24
36	0.787581	NUM_TRUE_POSITIVES	1	2	9	10	10	10	14	15	15	15	15	16	16	16	16	16	16	16	16	16	16	16	18	18	18	18	21	21	21	21	21	21	21	22	22	22	22	23	24	24	25	25	27	27	27	27	28
36	0.787328	NUM_TRUE_POSITIVES	0	2	9	9	9	10	10	13	13	14	14	14	14	15	15	15	15	15	16	16	16	16	16	16	16	16	16	16	16	16	16	17	17	18	18	18	18	20	20	20	22	22	22	23	23	23	24
36	0.772248	NUM_TRUE_POSITIVES	2	2	11	11	11	14	14	14	14	15	15	15	16	16	16	16	17	17	17	18	18	18	18	18	18	18	18	18	18	18	19	19	19	19	19	20	20	20	22	22	22	22	22	22	22	22	23
36	0.774719	NUM_TRUE_POSITIVES	1	1	3	6	9	12	14	14	14	14	14	17	18	18	18	18	18	18	18	18	18	18	18	18	18	18	18	19	19	19	20	21	21	21	21	21	21	21	21	21	21	21	22	22	22	22	22
36	0.78812	NUM_TRUE_POSITIVES	1	4	5	11	13	13	13	14	15	15	15	16	16	16	17	17	17	17	17	18	18	18	18	18	18	18	18	18	18	19	19	19	19	19	20	23	23	23	23	23	24	24	25	25	25	25	26
36	0.766355	NUM_TRUE_POSITIVES	1	3	9	9	12	12	13	13	13	13	14	14	14	14	15	16	19	19	19	19	19	19	19	20	20	20	21	21	22	22	22	22	22	23	23	23	23	24	24	24	24	24	24	24	24	25	26
36	0.779629	NUM_TRUE_POSITIVES	0	1	2	6	11	13	13	13	13	13	14	14	14	14	16	16	16	16	16	18	18	18	18	19	19	19	19	19	19	19	19	21	21	21	21	21	21	21	22	22	22	22	22	22	23	23	23
36	0.766735	NUM_TRUE_POSITIVES	1	5	11	11	11	11	14	14	14	14	14	15	15	16	17	17	17	17	17	17	17	20	21	21	22	22	22	22	22	23	23	23	23	23	24	24	24	24	24	24	24	24	24	24	24	24	24
36	0.781213	NUM_TRUE_POSITIVES	1	8	9	10	11	11	12	13	13	13	14	14	14	16	16	17	18	18	18	18	19	19	20	20	21	21	23	23	24	24	24	24	24	24	24	24	24	25	25	25	26	26	26	26	26	26	26
36	0.786694	NUM_TRUE_POSITIVES	0	2	6	12	13	13	13	13	13	13	13	14	14	15	15	16	16	17	17	17	17	18	18	18	18	18	18	19	19	19	19	19	19	19	21	21	22	22	22	22	22	22	22	22	23	24	24
36	0.766577	NUM_TRUE_POSITIVES	0	1	8	8	12	15	15	15	15	15	16	17	18	18	18	18	18	19	19	19	19	19	19	19	19	19	19	19	20	20	20	20	21	21	21	22	22	22	22	22	22	22	22	23	23	23	24
36	0.766419	NUM_TRUE_POSITIVES	0	3	9	13	13	13	13	14	14	14	14	14	16	16	16	16	16	16	16	16	16	16	16	18	18	18	18	18	18	18	18	18	18	18	18	19	20	20	20	20	20	20	20	21	21	21	21
36	0.733946	NUM_TRUE_POSITIVES	1	1	11	12	12	12	12	12	13	13	14	14	14	14	14	14	14	14	14	14	14	15	16	16	16	17	17	17	17	18	18	18	18	18	20	21	21	22	22	22	22	22	22	23	24	24	24
36	0.777032	NUM_TRUE_POSITIVES	2	4	7	7	8	10	12	12	13	16	16	17	17	17	17	17	17	17	17	17	18	18	19	19	19	19	19	19	21	21	21	21	23	24	24	24	24	24	24	24	24	24	25	25	26	26	26
36	0.755615	NUM_TRUE_POSITIVES	0	2	10	10	11	12	12	14	14	15	16	17	17	17	17	17	17	17	17	18	19	19	19	19	19	19	19	19	20	20	20	20	20	20	20	20	20	20	20	20	21	21	21	21	21	22	22
36	0.774655	NUM_TRUE_POSITIVES	1	3	11	11	11	11	11	11	11	11	12	13	14	15	15	16	16	16	16	17	17	17	18	18	18	18	18	18	18	18	18	18	18	18	18	19	20	21	21	21	21	21	21	21	21	21	21
36	0.744876	NUM_TRUE_POSITIVES	1	2	2	5	5	6	6	8	8	8	10	11	12	13	13	13	13	13	13	16	16	18	18	18	18	20	20	20	20	20	20	20	20	20	20	20	20	20	20	20	20	22	22	22	22	23	23
36	0.788785	NUM_TRUE_POSITIVES	3	3	12	12	14	14	14	14	15	15	15	15	15	15	16	16	16	16	16	16	16	18	18	18	18	18	18	19	19	19	19	19	19	20	20	21	21	21	21	21	21	22	22	22	22	22	22
36	0.774244	NUM_TRUE_POSITIVES	0	2	9	11	11	12	12	12	14	14	14	14	18	18	18	18	18	18	18	18	18	18	18	19	19	20	20	20	20	21	21	21	21	21	21	21	21	21	22	22	23	23	23	23	24	24	24
36	0.783273	NUM_TRUE_POSITIVES	0	4	12	14	14	14	14	14	14	14	14	17	17	17	17	17	19	19	19	19	19	19	19	19	20	20	21	21	22	22	22	22	22	22	22	22	22	22	23	23	23	24	24	25	25	26	26
36	0.788753	NUM_TRUE_POSITIVES	1	4	4	12	13	13	13	13	15	15	15	15	15	15	15	15	15	15	15	15	15	15	15	16	17	17	17	17	18	18	18	19	19	20	20	20	20	22	22	22	23	23	23	23	23	23	24
36	0.784033	NUM_TRUE_POSITIVES	0	5	9	10	13	13	13	14	14	14	15	15	15	15	15	16	16	16	16	16	16	18	18	18	18	18	18	19	20	21	23	23	23	23	23	23	23	23	24	24	24	24	24	26	26	26	26
36	0.799081	NUM_TRUE_POSITIVES	1	2	7	15	15	15	15	15	15	16	17	17	17	18	19	19	19	19	19	19	20	20	20	20	21	22	23	23	23	23	23	23	23	24	24	24	24	24	24	24	24	24	25	25	27	27	27
36	0.774687	NUM_TRUE_POSITIVES	1	10	11	11	11	12	13	13	13	13	13	13	14	16	16	16	16	18	19	19	19	19	20	20	20	21	21	21	22	22	22	22	22	22	24	24	24	24	24	24	24	24	24	24	24	24	24
36	0.761033	NUM_TRUE_POSITIVES	0	2	7	10	10	12	13	14	14	14	15	15	16	16	16	16	16	16	17	17	17	17	17	19	20	20	20	20	20	20	20	20	20	20	20	20	20	20	20	20	20	20	22	22	22	22	23
36	0.787359	NUM_TRUE_POSITIVES	0	8	14	14	14	14	14	15	15	15	17	17	17	17	17	17	18	18	18	18	18	18	18	18	18	18	18	18	18	18	18	18	19	19	21	21	21	21	21	21	22	22	22	23	23	23	23
36	0.796927	NUM_TRUE_POSITIVES	1	2	10	10	11	13	13	14	15	16	16	16	16	16	16	17	17	17	17	17	17	20	20	21	21	21	21	21	21	21	21	23	23	24	25	25	25	25	25	25	25	27	27	27	27	27	27
36	0.767052	NUM_TRUE_POSITIVES	0	5	6	8	8	8	9	11	11	11	13	13	14	14	15	17	17	17	17	18	18	18	18	18	18	18	18	18	18	18	19	19	19	19	19	19	19	19	19	20	20	21	21	21	24	24	24
36	0.766894	NUM_TRUE_POSITIVES	1	3	3	9	9	9	9	10	10	10	10	11	12	13	13	13	13	13	13	13	14	14	14	15	16	16	19	20	20	20	20	22	22	22	23	23	23	23	23	23	23	23	23	23	23	24	24
36	0.761825	NUM_TRUE_POSITIVES	0	1	7	7	10	12	13	13	14	16	16	16	16	16	17	17	17	17	17	17	17	17	19	20	20	20	20	20	20	20	20	20	20	20	20	20	21	21	21	21	21	21	21	21	22	23	23
36	0.780358	NUM_TRUE_POSITIVES	0	11	11	11	11	12	12	15	15	15	15	15	17	18	18	18	18	18	19	19	19	19	19	19	19	19	19	19	19	20	20	20	20	20	22	22	22	22	22	22	22	22	22	22	22	23	23
36	0.782766	NUM_TRUE_POSITIVES	0	3	7	8	10	10	11	11	11	11	13	13	13	13	13	15	16	19	19	19	19	20	20	20	20	21	21	21	21	22	22	22	22	22	23	23	23	23	23	23	23	24	25	25	25	25	25
36	0.783558	NUM_TRUE_POSITIVES	1	4	8	8	9	9	9	9	9	10	16	16	16	16	16	16	17	17	17	17	17	17	17	17	17	18	18	19	19	20	20	20	20	21	21	21	21	21	21	22	22	22	23	23	23	23	23
36	0.775828	NUM_TRUE_POSITIVES	0	1	9	11	11	12	12	13	13	13	15	15	15	15	15	15	16	17	17	18	19	19	19	19	19	19	19	19	20	21	21	22	22	22	22	22	22	22	22	23	23	24	25	25	25	25	25
36	0.773166	NUM_TRUE_POSITIVES	0	6	8	10	11	11	13	14	14	15	15	15	15	16	16	16	16	16	17	17	17	17	17	17	17	17	18	18	19	19	21	22	22	22	22	22	22	22	22	23	23	23	23	23	23	23	23
36	0.760589	NUM_TRUE_POSITIVES	1	6	9	10	10	10	10	13	14	14	14	14	14	16	16	16	16	16	16	16	16	17	17	17	17	17	17	17	17	17	18	18	18	19	19	19	19	19	19	19	20	21	21	21	21	21	21
36	0.780105	NUM_TRUE_POSITIVES	1	1	11	15	17	17	17	17	18	18	18	18	18	19	19	19	19	19	19	20	20	20	20	20	20	21	21	22	22	22	22	22	22	22	22	22	22	22	22	22	22	22	23	23	23	23	23
36	0.768003	NUM_TRUE_POSITIVES	1	10	11	11	12	12	12	12	12	12	12	12	14	16	16	16	17	17	17	17	17	17	17	17	18	18	18	18	18	18	19	19	19	19	19	19	19	19	19	19	19	19	19	22	22	22	22
36	0.781942	NUM_TRUE_POSITIVES	0	8	9	10	11	13	13	13	13	14	14	14	14	15	16	17	17	17	17	17	17	17	18	18	18	18	18	18	18	18	18	18	18	19	20	20	20	20	20	21	22	22	22	22	25	25	25
36	0.763124	NUM_TRUE_POSITIVES	0	7	10	11	12	14	14	14	14	17	17	17	17	17	17	17	17	17	18	18	18	18	18	18	18	18	19	19	19	20	20	20	20	20	21	21	21	21	22	22	22	22	22	22	22	23	24
36	0.771836	NUM_TRUE_POSITIVES	0	2	3	9	11	11	11	11	11	12	12	12	12	12	13	14	15	15	16	16	17	17	18	18	18	18	18	18	18	18	19	19	19	20	20	20	20	20	20	20	20	20	20	20	20	20	20
36	0.765278	NUM_TRUE_POSITIVES	1	5	9	10	11	12	12	12	14	14	14	15	17	17	17	17	18	18	19	19	19	19	19	19	19	19	19	20	20	20	20	20	20	20	20	20	20	20	20	21	21	22	22	22	22	22	23
36	0.765531	NUM_TRUE_POSITIVES	1	1	8	11	11	11	11	11	11	12	12	13	13	13	13	13	13	15	16	17	17	18	18	18	20	20	20	20	20	20	20	20	20	20	20	21	22	22	22	22	23	24	24	24	24	24	24
36	0.755932	NUM_TRUE_POSITIVES	0	6	9	10	14	14	14	14	14	14	15	15	15	15	15	16	16	16	16	16	16	16	19	19	19	19	19	19	19	19	19	21	22	22	22	22	22	23	23	23	23	23	23	23	23	24	25
36	0.77323	NUM_TRUE_POSITIVES	0	5	10	14	15	15	15	15	15	15	15	16	17	17	17	17	18	18	18	18	18	18	18	19	19	20	20	20	20	20	21	21	21	21	21	21	24	24	26	26	26	26	26	26	26	26	27
36	0.772153	NUM_TRUE_POSITIVES	0	6	10	10	11	11	11	12	12	14	15	15	15	15	15	15	15	15	15	15	15	16	17	17	18	19	20	21	21	21	21	21	21	21	21	21	21	21	21	24	24	24	24	24	24	24	24
36	0.785522	NUM_TRUE_POSITIVES	1	3	10	10	10	10	11	12	12	12	12	16	16	16	16	17	18	18	18	19	19	19	19	19	20	21	21	23	23	24	24	24	24	24	24	24	25	26	26	27	27	27	27	27	27	27	27
36	0.753873	NUM_TRUE_POSITIVES	0	1	6	8	10	11	11	11	11	12	13	13	15	15	15	15	16	16	17	18	18	18	18	18	18	18	18	19	19	19	19	19	19	19	19	19	19	19	19	21	21	21	23	23	23	24	24
36	0.789229	NUM_TRUE_POSITIVES	1	4	8	10	12	12	12	12	14	15	15	16	16	16	16	16	16	16	16	16	16	17	17	18	18	18	18	19	19	19	20	20	20	20	20	20	20	20	20	20	21	22	24	26	26	26	26
36	0.737557	NUM_TRUE_POSITIVES	1	4	8	8	8	10	10	10	13	13	13	13	14	15	15	15	17	17	17	17	17	17	17	17	17	17	17	17	17	17	17	17	17	17	17	17	18	18	18	18	19	19	19	19	20	20	20
36	0.790623	NUM_TRUE_POSITIVES	0	1	5	11	12	12	13	13	13	15	17	17	18	18	18	18	18	18	19	19	20	20	21	21	21	21	21	21	21	21	21	21	21	21	23	23	23	23	23	25	25	25	25	26	26	26	26
36	0.77022	NUM_TRUE_POSITIVES	0	8	9	9	9	9	9	12	12	14	14	14	14	16	17	17	17	18	18	18	18	18	19	19	19	19	19	19	19	20	20	20	20	20	20	20	20	21	21	22	22	22	22	22	22	22	22
36	0.790623	NUM_TRUE_POSITIVES	2	7	9	9	11	13	13	13	13	13	14	14	15	16	16	16	16	18	18	19	19	20	20	21	21	21	21	21	21	21	21	21	21	23	23	23	24	24	24	24	24	24	25	25	25	25	25
36	0.785839	NUM_TRUE_POSITIVES	0	7	10	11	11	11	11	11	11	12	12	12	13	16	16	17	17	17	17	17	17	17	17	17	17	17	17	17	18	18	18	18	18	20	20	20	20	20	20	20	21	22	22	22	22	22	23
36	0.762458	NUM_TRUE_POSITIVES	2	2	2	3	3	5	6	9	9	14	14	14	14	14	14	14	14	15	15	15	15	15	15	15	15	15	17	17	19	19	19	19	19	20	20	20	21	21	21	21	21	23	23	23	23	23	23
36	0.783843	NUM_TRUE_POSITIVES	1	5	12	14	15	15	15	15	15	15	15	16	17	17	17	17	17	17	17	17	17	17	18	18	19	19	19	19	19	19	19	20	20	20	20	21	21	21	21	21	21	21	22	24	24	25	25
36	0.763567	NUM_TRUE_POSITIVES	1	5	10	11	11	13	13	14	15	15	16	16	16	16	16	16	16	16	16	17	17	17	17	17	18	18	18	18	18	19	19	19	20	20	20	20	22	23	23	23	23	23	23	24	24	24	25
36	0.765405	NUM_TRUE_POSITIVES	0	10	10	10	10	11	15	15	16	17	18	18	18	18	18	18	18	19	19	19	19	19	19	19	19	19	19	19	19	19	19	19	19	19	19	19	19	19	20	20	21	22	24	25	25	25	25
36	0.760114	NUM_TRUE_POSITIVES	0	4	4	6	6	8	8	10	12	14	14	14	15	15	15	15	16	16	16	16	16	17	18	18	18	18	19	19	20	20	20	20	20	20	20	20	20	20	20	20	20	21	21	21	21	21	21
36	0.78115	NUM_TRUE_POSITIVES	0	3	6	7	8	11	13	14	15	15	16	16	17	17	17	17	17	18	19	19	19	19	19	19	19	19	21	21	22	22	22	22	22	23	23	23	23	23	23	23	24	24	24	24	25	25	25
36	0.764011	NUM_TRUE_POSITIVES	0	6	10	10	12	13	14	15	15	15	15	15	16	16	16	16	16	16	16	16	16	16	16	17	17	17	18	18	18	19	20	20	21	22	22	22	22	22	22	22	22	22	23	24	24	24	24
36	0.783368	NUM_TRUE_POSITIVES	1	3	8	10	14	14	14	14	14	14	15	15	15	15	17	17	17	17	17	17	19	19	19	19	20	20	20	20	20	20	21	21	22	23	23	23	23	23	24	24	24	24	24	24	24	24	24
36	0.770885	NUM_TRUE_POSITIVES	1	7	12	12	13	13	14	15	16	16	16	16	17	17	18	18	18	18	18	18	18	18	18	18	18	18	18	21	21	21	21	22	23	23	23	23	23	23	23	23	23	23	25	25	25	25	25
36	0.751022	NUM_TRUE_POSITIVES	4	5	10	10	13	16	16	16	16	16	16	16	16	16	16	16	16	18	18	19	19	19	19	19	19	19	19	19	19	19	19	19	19	19	19	19	19	19	19	19	19	19	19	19	19	19	20
36	0.794171	NUM_TRUE_POSITIVES	0	2	10	11	13	15	15	15	15	17	18	18	18	18	18	19	19	19	19	19	19	19	19	19	19	19	19	21	22	23	23	23	23	24	25	25	25	25	25	25	25	26	26	26	26	26	26
36	0.764518	NUM_TRUE_POSITIVES	0	2	6	11	11	13	13	13	13	13	17	17	18	18	19	19	20	20	20	20	20	20	20	20	20	21	21	21	21	21	21	21	21	21	23	23	23	23	23	23	23	23	23	23	23	23	23
36	0.764423	NUM_TRUE_POSITIVES	2	3	5	8	9	10	11	12	12	13	13	13	14	14	14	14	14	14	14	16	16	17	17	17	17	17	17	17	17	17	18	18	20	21	21	21	21	22	22	22	22	22	22	22	22	22	22
36	0.795089	NUM_TRUE_POSITIVES	1	5	11	12	12	12	14	16	17	17	17	17	17	17	17	17	17	17	17	17	17	17	18	19	19	21	21	21	21	21	21	23	23	23	23	24	24	24	24	25	25	25	25	25	25	26	26
36	0.779534	NUM_TRUE_POSITIVES	0	2	5	9	10	12	12	12	12	12	12	12	14	14	14	14	14	15	16	16	16	16	16	16	16	20	20	20	21	21	21	21	21	21	21	21	21	24	24	24	24	24	24	24	24	24	24
36	0.781815	NUM_TRUE_POSITIVES	3	4	10	11	13	14	14	14	14	15	15	15	16	16	16	16	16	16	16	16	16	16	18	19	19	20	21	21	21	21	21	21	21	21	22	23	24	24	25	25	25	25	25	25	25	25	25
36	0.719721	NUM_TRUE_POSITIVES	0	7	7	7	8	8	9	10	12	12	12	16	16	16	16	16	16	16	16	16	17	17	17	17	17	17	18	18	18	18	18	18	18	20	20	21	21	21	21	21	21	21	21	21	21	21	21
36	0.790337	NUM_TRUE_POSITIVES	0	4	9	9	10	11	11	11	12	17	18	18	18	18	19	19	19	19	19	19	19	19	19	19	19	19	19	19	19	19	20	20	22	22	22	23	23	23	23	23	23	23	23	23	23	23	23
36	0.767464	NUM_TRUE_POSITIVES	0	1	4	10	11	11	13	13	13	13	13	16	18	18	18	18	18	18	18	18	19	19	19	19	19	20	20	20	21	22	22	22	22	22	23	23	23	23	23	23	23	23	23	23	23	23	23
36	0.775891	NUM_TRUE_POSITIVES	0	9	11	14	15	15	15	16	17	17	17	17	17	17	17	17	18	18	19	19	19	20	21	21	21	21	21	21	21	21	21	21	21	21	21	21	21	22	22	23	23	23	24	24	24	24	24
36	0.737462	NUM_TRUE_POSITIVES	1	2	9	11	11	14	14	15	15	15	17	17	17	17	17	17	17	18	18	19	19	19	19	19	19	19	19	19	19	19	20	20	21	21	21	21	21	21	22	22	23	23	23	24	24	24	24
36	0.700174	NUM_TRUE_POSITIVES	0	5	6	6	8	8	9	12	13	14	14	14	14	14	16	18	19	19	19	20	20	20	20	21	22	22	22	22	23	24	24	24	24	24	24	24	25	26	26	26	26	26	26	26	26	26	26
36	0.767432	NUM_TRUE_POSITIVES	2	5	10	11	11	11	12	12	12	12	13	13	13	13	13	13	14	14	14	14	14	15	15	17	17	17	18	18	18	20	20	20	20	21	22	22	22	23	23	23	23	23	23	23	23	23	23
36	0.776556	NUM_TRUE_POSITIVES	1	5	5	5	7	8	9	10	11	11	12	12	12	12	12	13	13	13	14	14	16	16	17	17	17	18	18	19	20	20	20	20	21	21	21	22	22	23	23	24	24	24	24	24	24	24	25
36	0.75853	NUM_TRUE_POSITIVES	1	3	7	9	9	11	11	11	11	11	11	11	11	11	11	11	11	13	13	14	14	14	14	14	14	15	15	15	15	15	15	15	15	16	16	16	16	16	16	16	16	16	16	16	16	18	18
36	0.759385	NUM_TRUE_POSITIVES	0	4	7	8	10	14	14	14	14	14	14	15	15	15	15	15	16	16	16	16	17	18	18	19	19	19	19	19	19	19	19	19	19	19	21	21	21	21	21	22	22	22	22	22	22	22	23
36	0.791161	NUM_TRUE_POSITIVES	1	4	13	13	15	15	15	15	16	16	18	18	18	18	18	18	19	19	19	19	19	19	19	19	19	19	19	20	20	20	20	20	20	20	20	20	20	20	21	21	21	21	21	22	22	22	23
[truncated: 488 more columns]
