# Supplementary material for: Genome-wide computational identification of functional RNA elements in Trypanosoma brucei
Source: BMC Genomics. 2009 Aug 4;10:355. doi: 10.1186/1471-2164-10-355 (PMC2907701; doi:10.1186/1471-2164-10-355)
Supplement: Additional file 6 — Function prediction using regulatory motifs. This ZIP compressed file should be unpacked before viewing its contents. The results for prediction of each pathway are presented in a separate folder, named after the accession number of that pathway in KEGG database. Each folder contains several files named "validation.N.out", each of which represents the results of a hundred times two-fold cross-validation for that pathway, using N predicted motifs. Each cross-validation is shown in one row; plotting each row against the number of false positives will result in the ROC curve associated with the corresponding cross-validation experiment. The trained network is stored in "total.out", in which motifs are ordered according to their prediction power. L(α|MOTIF): the likelihood of being in pathway α given that the indicated motif is present in the indicated location of an mRNA; L(α|MOTIF): the likelihood of being in pathway α given that the indicated motif is NOT present in the indicated location of an mRNA. [file 1471-2164-10-355-S6.zip › tbr_KEGG_predict/003.tbr00632/total.out]

Current time: Tue Feb 03 11:57:52 2009
This cluster: tbr00632
A 2-fold validation was used.
************************* RESULTS *************************
MOTIF	position	L(tbr00632|MOTIF)	L(tbr00632|MOTIF')
[TA]CTTTT[TG]C[TCGA]	3'UTR	2.40897	0.492487
[CGA]AAA[CG][CA][CGA]A[TCGA]	5'UTR	1.72414	0.758621
[TG]TA[TCA][TC][GA]TG[GA]	3'UTR	1.75862	0.848276
[TGA]CG[TG]TCCT[CG]	3'UTR	11.1724	0.808068
[TCA][TCG][TA]G[TG][CGA]GC[CGA]	5'UTR	3.99015	0.747819
[CGA]AGAA[CA]A[TA][TGA]	3'UTR	1.49425	0.788177
[TG]CC[CG][TA][CG]AA[CGA]	5'UTR	11.3793	0.824079
[TCA]G[CGA]TAAGC[CGA]	3'UTR	2.14854	0.941903
[CGA]GGGCC[GA]C[CGA]	3'UTR	0.44335	1.02252
[TG]CT[CA][CA]TA[TC][TCA]	3'UTR	0.917921	1.01243
[CA]TGG[CGA]ACA[TG]	3'UTR	0.490018	1.0186
[TCGA]ACAT[TG]AT[TGA]	3'UTR	1.10837	0.99086
[TC]ATCTG[TG]C[TCG]	3'UTR	2.32759	0.969828
[TGA]ATCA[TG][TG]A[TCA]	5'UTR	0.846395	1.00319
[TCGA][CA]TA[CGA]CC[TCA][TCGA]	5'UTR	1.0684	0.991289
[TG]C[TG]G[TC]GAC[TCA]	5'UTR	6.98276	0.955353
G[CA][CA]T[CGA]GCT[TA]	3'UTR	0.775862	1.01043
[CGA]AC[TC]A[TG]AC[TGA]	3'UTR	4.26724	0.848035
[CA][CA]TGC[CGA]CC[CG]	5'UTR	0.931034	1.0013
[TCGA]AT[GA]ATCG[TCGA]	5'UTR	1.86207	0.991943
[TC]T[GA]CCGG[GA][TCGA]	5'UTR	1.86207	0.991943
[TG]GAAC[CG]GC[TCGA]	5'UTR	1.86207	0.991943
[TCGA]AT[TG]GGAG[GA]	5'UTR	1.55172	0.993801
[TCA]CCGTCTA[TC]	3'UTR	15.5172	0.918898
[CG][CA]TCTAAG[TCGA]	5'UTR	2.32759	0.990093
CACGTCAG[TC]	3'UTR	1.86207	0.991943
[GA]C[TGA]T[CA][GA]AA[TCGA]	5'UTR	1.25815	0.98101
[TGA]TA[TG]T[CG]CA[CG]	5'UTR	2.32759	0.980036
[TCA]TACGTTC[TCGA]	3'UTR	1.74569	0.977231
[GA]TTC[TG]GTC[CG]	3'UTR	2.7931	0.966168
[TCGA][TGA][CA]TGCC[GA][TG]	3'UTR	1.10462	0.970747
[TGA][CGA][GA][TG]AATC[TC]	3'UTR	1.60022	0.919299
[TCGA]T[CG]CT[TC]TA[TGA]	3'UTR	1.19836	0.954363
[TCGA]C[CG]CACG[CGA][TCA]	3'UTR	1.47005	0.944528
[TCGA]T[TCA]T[TGA]TC[TCGA][TCA]	5'UTR	1.30848	0.839242
[TCA]TAA[TG][GA][TG][TC][CA]	3'UTR	1.22967	0.943906
