# Supplementary material for: Genome-wide computational identification of functional RNA elements in Trypanosoma brucei
Source: BMC Genomics. 2009 Aug 4;10:355. doi: 10.1186/1471-2164-10-355 (PMC2907701; doi:10.1186/1471-2164-10-355)
Supplement: Additional file 6 — Function prediction using regulatory motifs. This ZIP compressed file should be unpacked before viewing its contents. The results for prediction of each pathway are presented in a separate folder, named after the accession number of that pathway in KEGG database. Each folder contains several files named "validation.N.out", each of which represents the results of a hundred times two-fold cross-validation for that pathway, using N predicted motifs. Each cross-validation is shown in one row; plotting each row against the number of false positives will result in the ROC curve associated with the corresponding cross-validation experiment. The trained network is stored in "total.out", in which motifs are ordered according to their prediction power. L(α|MOTIF): the likelihood of being in pathway α given that the indicated motif is present in the indicated location of an mRNA; L(α|MOTIF): the likelihood of being in pathway α given that the indicated motif is NOT present in the indicated location of an mRNA. [file 1471-2164-10-355-S6.zip › tbr_KEGG_predict/003.tbr00632/validation.003.out]

Current time: Tue Feb 03 11:57:52 2009
This cluster: tbr00632
A 2-fold validation was used.
************************ VALIDATION ***********************
NUM_CLASSIFIERS	AUC	NUM_FALSE_POSITIVES	1	2	3	4	5	6	7	8	9	10	11	12	13	14	15	16	17	18	19	20	21	22	23	24	25	26	27	28	29	30	31	32	33	34	35	36	37	38	39	40	41	42	43	44	45	46	47
3	0.664996	NUM_TRUE_POSITIVES	1	2	3	5	7	7	7	7	7	7	7	7	8	8	8	8	9	9	9	9	10	10	10	10	10	11	11	11	11	12	12	12	12	13	13	13	13	13	14	14	14	14	15	15	15	15	16
3	0.683716	NUM_TRUE_POSITIVES	1	2	3	4	4	4	5	5	5	6	6	7	7	7	7	7	7	7	7	7	7	7	8	8	8	8	8	8	8	8	8	8	8	9	9	9	9	9	9	9	9	9	9	9	10	10	10
3	0.683484	NUM_TRUE_POSITIVES	0	1	2	2	3	4	4	5	6	6	7	8	9	9	9	9	9	9	9	9	10	10	10	10	10	10	10	11	11	11	11	11	11	11	12	12	12	12	12	12	12	13	13	13	13	13	13
3	0.683683	NUM_TRUE_POSITIVES	0	0	1	1	2	2	2	3	3	4	4	4	4	4	4	4	4	4	4	4	5	5	5	5	5	5	5	5	5	5	6	6	6	6	6	6	6	6	6	6	7	7	7	7	7	7	7
3	0.678306	NUM_TRUE_POSITIVES	0	1	1	2	2	3	4	4	4	4	4	4	4	4	4	4	4	4	4	4	5	5	5	5	5	5	5	5	5	5	6	6	6	6	6	6	6	6	6	6	7	7	7	7	7	7	7
3	0.668548	NUM_TRUE_POSITIVES	0	0	0	1	1	1	2	2	2	3	3	3	3	3	4	4	4	4	4	5	5	5	5	6	6	6	6	6	7	7	7	7	8	8	8	8	8	9	9	9	9	9	10	10	10	10	11
3	0.682023	NUM_TRUE_POSITIVES	1	2	3	4	5	6	6	6	6	6	6	6	6	6	6	6	7	7	7	7	7	7	7	7	7	7	7	8	8	8	8	8	8	8	8	8	8	9	9	9	9	9	9	9	9	9	9
3	0.66712	NUM_TRUE_POSITIVES	0	1	1	2	3	3	4	5	5	6	7	7	8	9	9	10	11	11	11	11	11	11	11	11	11	11	11	11	11	11	11	11	11	11	11	11	11	11	11	11	11	11	11	11	11	11	12
3	0.651188	NUM_TRUE_POSITIVES	0	0	0	1	1	1	2	2	2	3	3	3	3	4	4	4	5	5	5	6	6	6	7	7	7	7	8	8	8	9	9	9	10	10	10	10	11	11	11	12	12	12	13	13	13	14	14
3	0.691682	NUM_TRUE_POSITIVES	1	2	3	4	5	6	7	8	9	9	9	9	9	9	9	9	9	9	9	9	10	10	10	10	10	10	10	10	10	10	10	11	11	11	11	11	11	11	11	11	11	11	12	12	12	12	12
3	0.682754	NUM_TRUE_POSITIVES	0	1	2	3	3	3	3	3	3	3	3	3	3	3	3	3	3	4	4	4	4	4	4	4	4	4	4	5	5	5	5	5	5	5	5	5	5	6	6	6	6	6	6	6	6	6	6
3	0.684944	NUM_TRUE_POSITIVES	0	0	1	1	1	2	2	2	3	3	3	4	4	4	5	5	5	6	6	6	7	7	7	8	8	8	9	9	9	10	10	10	11	11	12	12	12	13	13	13	14	14	14	15	15	15	16
3	0.701772	NUM_TRUE_POSITIVES	0	0	0	0	0	1	1	1	1	1	2	2	2	2	2	3	3	3	3	3	4	4	4	4	4	5	5	5	5	5	6	6	6	6	6	7	7	7	7	7	8	8	8	8	8	9	9
3	0.674257	NUM_TRUE_POSITIVES	0	1	2	3	3	4	5	6	6	6	6	7	7	7	8	8	8	9	9	9	10	10	10	10	11	11	11	12	12	12	13	13	13	14	14	14	14	15	15	15	16	16	16	17	17	17	18
3	0.661079	NUM_TRUE_POSITIVES	0	0	1	1	1	2	2	3	3	3	4	4	5	5	5	6	6	7	7	7	8	8	9	9	9	10	10	11	11	11	12	12	13	13	13	14	14	15	15	16	16	17	17	18	18	19	19
3	0.669079	NUM_TRUE_POSITIVES	0	1	2	3	4	5	6	6	6	6	7	7	7	7	8	8	8	9	9	9	9	10	10	10	11	11	11	11	12	12	12	13	13	13	13	14	14	14	14	15	15	15	16	16	16	16	17
3	0.665593	NUM_TRUE_POSITIVES	0	0	0	0	1	1	1	1	2	2	2	2	3	3	3	3	4	4	4	4	4	5	5	5	5	6	6	6	6	7	7	7	7	8	8	8	8	9	9	9	9	9	10	10	10	10	11
3	0.676115	NUM_TRUE_POSITIVES	1	3	3	3	3	3	3	4	4	4	4	4	5	5	5	5	5	5	5	5	5	5	5	6	6	6	6	6	6	6	6	6	6	7	7	7	7	7	7	7	7	7	7	8	8	8	8
3	0.690653	NUM_TRUE_POSITIVES	1	2	3	5	6	7	9	9	9	9	9	9	9	9	9	9	9	9	10	10	10	10	10	10	10	10	10	10	10	11	11	11	11	11	11	11	11	11	11	11	12	12	12	12	12	12	12
3	0.697092	NUM_TRUE_POSITIVES	0	0	1	1	1	2	2	2	3	3	3	3	4	4	4	4	5	5	5	5	6	6	6	6	7	7	7	7	8	8	8	8	9	9	9	9	10	10	10	10	11	11	11	11	12	12	12
3	0.675219	NUM_TRUE_POSITIVES	1	3	3	3	4	4	4	5	5	5	6	6	6	7	7	8	8	8	9	9	9	10	10	10	11	11	12	12	12	12	12	12	12	12	12	12	12	12	13	13	13	13	13	13	13	13	13
3	0.690487	NUM_TRUE_POSITIVES	0	0	1	1	2	2	3	3	4	4	4	4	4	4	4	4	4	4	4	5	5	5	5	5	5	5	5	5	5	6	6	6	6	6	6	6	6	6	6	7	7	7	7	7	7	7	7
3	0.649728	NUM_TRUE_POSITIVES	0	0	0	1	2	3	4	5	6	7	8	8	8	8	8	9	9	9	9	10	10	10	10	11	11	11	11	12	12	12	12	13	13	13	13	14	14	14	14	15	15	15	15	16	16	16	16
3	0.695068	NUM_TRUE_POSITIVES	1	2	3	3	3	3	3	3	3	3	3	3	3	3	3	3	3	3	4	4	4	4	4	4	4	4	4	4	5	5	5	5	5	5	5	5	5	5	6	6	6	6	6	6	6	6	6
3	0.66025	NUM_TRUE_POSITIVES	0	1	2	3	4	4	5	6	7	8	8	9	10	11	12	12	12	12	12	12	12	12	12	12	12	12	13	13	13	13	13	13	13	13	13	13	13	13	14	14	14	14	14	14	14	14	14
3	0.672066	NUM_TRUE_POSITIVES	0	0	0	1	1	1	2	2	2	3	3	3	3	4	4	4	5	5	5	6	6	6	7	7	7	7	8	8	8	9	9	9	10	10	10	11	11	11	11	12	12	12	13	13	13	14	14
3	0.620486	NUM_TRUE_POSITIVES	0	0	0	0	1	1	1	1	2	2	2	2	3	3	3	3	4	4	4	4	4	5	5	5	5	6	6	6	6	7	7	7	7	8	8	8	8	9	9	9	9	9	10	10	10	10	11
3	0.677642	NUM_TRUE_POSITIVES	0	0	0	0	0	0	0	0	0	0	0	0	1	1	1	1	1	1	1	1	1	1	2	2	2	2	2	2	2	2	2	3	3	3	3	3	3	3	3	3	3	4	4	4	4	4	4
3	0.666656	NUM_TRUE_POSITIVES	0	0	1	1	2	2	2	3	3	4	4	4	5	5	5	6	6	6	7	7	7	8	8	8	8	8	8	9	9	9	9	9	10	10	10	10	10	11	11	11	11	11	11	12	12	12	12
3	0.647504	NUM_TRUE_POSITIVES	0	1	1	2	3	3	4	4	5	6	6	7	7	8	9	9	10	10	11	12	12	12	12	12	13	13	13	13	14	14	14	14	14	15	15	15	15	16	16	16	16	16	17	17	17	17	18
3	0.66868	NUM_TRUE_POSITIVES	0	1	2	3	4	5	5	5	5	5	5	6	6	6	6	6	6	7	7	7	7	7	8	8	8	8	9	9	9	10	10	10	11	11	11	12	12	12	12	13	13	13	14	14	14	15	15
3	0.681691	NUM_TRUE_POSITIVES	0	1	2	3	3	4	5	6	6	6	7	7	7	8	8	8	9	9	9	10	10	10	11	11	11	12	12	12	13	13	13	14	14	14	15	15	15	16	16	16	17	17	17	18	18	18	19
3	0.69769	NUM_TRUE_POSITIVES	0	1	1	2	3	3	4	4	5	6	6	7	7	8	8	9	9	10	10	11	11	12	12	13	13	14	14	15	15	16	16	17	17	18	18	19	19	20	20	21	21	22	23	23	23	23	23
3	0.629448	NUM_TRUE_POSITIVES	0	0	0	0	0	1	1	1	1	1	1	2	2	2	2	2	2	3	3	3	3	3	4	4	4	4	4	4	5	5	5	5	5	5	6	6	6	6	6	6	7	7	7	7	7	8	8
3	0.681824	NUM_TRUE_POSITIVES	2	5	5	5	5	5	5	5	5	5	5	5	6	6	6	6	6	6	6	6	6	6	6	7	7	7	7	7	7	7	7	7	7	8	8	8	8	8	8	8	8	8	8	8	9	9	9
3	0.67492	NUM_TRUE_POSITIVES	1	2	3	5	5	5	5	5	5	5	5	5	5	5	5	5	5	5	6	6	6	6	6	6	6	7	7	7	7	7	7	7	8	8	8	8	8	8	8	9	9	9	9	9	9	9	10
3	0.663303	NUM_TRUE_POSITIVES	1	2	3	5	6	7	9	9	9	9	9	9	9	9	10	10	10	10	10	10	10	10	11	11	11	11	11	11	11	12	12	12	12	12	12	12	12	13	13	13	13	13	13	13	14	14	14
3	0.662374	NUM_TRUE_POSITIVES	0	1	2	3	4	5	5	5	6	6	7	7	7	8	8	9	9	9	10	10	11	11	12	12	12	13	13	14	14	14	15	15	16	16	17	17	17	18	18	19	19	19	20	20	21	21	22
3	0.645712	NUM_TRUE_POSITIVES	0	0	0	0	1	1	1	1	2	2	2	2	3	3	3	4	4	4	4	5	5	5	5	6	6	6	7	7	7	7	8	8	8	8	9	9	9	10	10	10	10	11	11	11	11	12	12
3	0.607608	NUM_TRUE_POSITIVES	0	1	2	3	4	5	6	6	6	6	6	7	7	7	7	8	8	8	8	9	9	9	9	9	10	10	10	10	11	11	11	11	12	12	12	12	12	13	13	13	13	14	14	14	14	15	15
3	0.650325	NUM_TRUE_POSITIVES	0	1	2	3	3	3	3	3	3	4	4	4	4	4	4	5	5	5	5	5	6	6	6	6	6	6	7	7	7	7	7	8	8	8	8	8	8	9	9	9	9	9	9	10	10	10	10
3	0.685177	NUM_TRUE_POSITIVES	0	0	0	1	1	1	2	2	2	3	3	3	3	4	4	4	5	5	5	6	6	6	6	7	7	7	8	8	8	9	9	9	9	10	10	10	11	11	11	12	12	12	12	13	13	13	14
3	0.613217	NUM_TRUE_POSITIVES	0	0	1	1	2	2	2	3	3	4	4	4	5	5	6	6	6	7	7	8	8	8	8	8	8	8	8	8	8	8	9	9	9	9	9	9	9	9	9	9	9	10	10	10	10	10	10
3	0.638542	NUM_TRUE_POSITIVES	0	0	1	2	2	3	4	4	5	6	6	6	6	6	6	6	6	6	6	6	7	7	7	7	7	7	7	7	7	7	7	8	8	8	8	8	8	8	8	8	8	9	9	9	9	9	9
3	0.677277	NUM_TRUE_POSITIVES	0	0	0	0	0	1	1	2	2	3	3	4	5	5	5	5	5	5	5	5	5	5	5	6	6	6	6	7	7	7	7	7	8	8	8	8	9	9	9	9	9	10	10	10	10	11	11
3	0.652217	NUM_TRUE_POSITIVES	1	2	2	2	2	2	2	2	2	2	2	2	2	2	2	2	2	3	3	3	4	4	4	5	5	5	5	6	6	6	7	7	7	8	8	8	9	9	9	9	10	10	10	11	11	11	12
3	0.611989	NUM_TRUE_POSITIVES	0	0	0	0	0	0	1	1	1	1	1	1	2	2	2	2	2	3	3	3	3	3	3	4	4	4	4	4	4	5	5	5	5	5	6	6	6	6	6	6	7	7	7	7	7	7	8
3	0.655769	NUM_TRUE_POSITIVES	0	0	0	0	0	1	2	3	4	5	5	5	5	6	6	6	7	7	7	7	8	8	8	9	9	9	10	10	10	10	10	11	11	11	11	11	12	12	12	12	13	13	13	13	13	14	14
3	0.678937	NUM_TRUE_POSITIVES	1	2	2	2	2	2	3	3	3	3	3	3	3	3	3	3	3	4	4	4	4	4	4	4	4	4	4	5	5	5	5	5	5	5	5	5	5	6	6	6	6	6	6	6	6	6	6
3	0.638808	NUM_TRUE_POSITIVES	0	0	1	1	2	2	3	3	4	4	5	5	5	6	6	6	7	7	7	8	8	8	9	9	9	10	10	10	11	11	11	12	12	12	13	13	14	14	14	14	14	14	14	14	14	14	14
3	0.68126	NUM_TRUE_POSITIVES	0	0	1	1	1	2	2	2	3	3	3	4	4	5	5	5	5	6	6	6	7	7	7	8	8	8	9	9	9	10	10	10	11	11	11	12	12	12	13	13	14	14	14	15	15	15	16
3	0.693342	NUM_TRUE_POSITIVES	0	0	0	0	0	0	0	0	0	1	1	1	1	1	1	1	1	1	1	2	2	2	2	2	2	2	2	2	3	3	3	3	3	3	3	3	3	3	4	4	4	4	4	4	4	4	4
3	0.66473	NUM_TRUE_POSITIVES	1	1	1	1	1	2	2	2	2	2	2	2	2	2	2	3	3	3	3	3	3	3	3	3	3	4	4	4	4	4	4	4	4	4	4	5	5	5	5	5	5	5	5	5	5	6	6
3	0.693076	NUM_TRUE_POSITIVES	1	3	4	5	6	7	8	9	10	11	11	11	11	11	11	11	11	11	11	11	11	11	11	12	12	12	12	12	12	12	12	12	12	12	12	13	13	13	13	13	13	13	13	13	13	13	13
3	0.705523	NUM_TRUE_POSITIVES	0	1	2	2	3	4	4	4	4	4	4	4	4	4	4	4	5	5	5	5	5	5	5	5	5	5	6	6	6	6	6	6	6	6	6	6	7	7	7	7	7	7	7	7	7	7	8
3	0.665328	NUM_TRUE_POSITIVES	0	1	1	2	3	3	4	5	5	6	7	7	7	7	7	8	8	8	8	9	9	9	9	10	10	10	10	11	11	11	11	12	12	12	12	13	13	13	13	14	14	14	14	15	15	15	15
3	0.710336	NUM_TRUE_POSITIVES	0	0	0	0	0	0	1	1	2	2	2	3	3	4	4	5	5	5	6	6	7	7	8	8	8	9	9	10	10	10	11	11	12	12	13	13	13	14	14	15	15	16	16	16	17	17	18
3	0.630078	NUM_TRUE_POSITIVES	0	1	2	3	4	5	6	8	8	8	8	8	9	9	9	9	9	10	10	10	10	10	11	11	11	11	11	12	12	12	12	13	13	13	13	13	14	14	14	14	14	15	15	15	15	15	16
3	0.642791	NUM_TRUE_POSITIVES	1	2	3	4	5	6	7	8	8	8	8	8	8	8	8	8	9	9	9	9	10	10	10	10	11	11	11	11	12	12	12	12	12	13	13	13	13	14	14	14	14	15	15	15	15	16	16
3	0.675982	NUM_TRUE_POSITIVES	3	7	7	7	7	8	8	8	8	8	8	8	8	8	8	8	8	8	8	8	9	9	9	9	9	9	9	9	9	9	9	10	10	10	10	10	10	10	10	10	10	10	11	11	11	11	11
3	0.650757	NUM_TRUE_POSITIVES	0	1	1	2	2	3	3	4	5	5	6	6	7	7	8	9	9	9	9	10	10	10	11	11	11	12	12	12	13	13	13	14	14	14	15	15	15	16	16	16	17	17	17	18	18	18	19
3	0.667784	NUM_TRUE_POSITIVES	0	1	1	2	2	3	3	4	4	5	5	5	5	5	5	5	5	5	6	6	6	6	6	6	6	6	7	7	7	7	7	7	7	7	7	7	7	8	8	8	8	8	8	8	8	8	8
3	0.648002	NUM_TRUE_POSITIVES	0	0	1	1	2	3	4	4	5	6	7	7	7	7	8	8	8	8	9	9	9	9	10	10	10	10	11	11	11	11	12	12	12	12	13	13	13	13	14	14	14	14	15	15	15	15	16
3	0.673692	NUM_TRUE_POSITIVES	1	2	4	5	7	7	7	7	7	7	7	8	8	8	8	8	8	8	9	9	9	9	9	9	9	10	10	10	10	10	10	10	10	10	10	10	10	11	11	11	11	11	11	11	11	11	11
3	0.675285	NUM_TRUE_POSITIVES	0	1	2	3	3	4	5	6	7	7	7	7	7	7	7	7	7	8	8	8	8	8	9	9	9	9	9	10	10	10	10	10	10	11	11	11	11	11	12	12	12	12	12	13	13	13	13
3	0.682455	NUM_TRUE_POSITIVES	2	5	5	5	6	6	7	7	7	8	8	9	9	9	10	10	11	11	11	12	12	13	13	13	14	14	15	15	15	15	15	15	15	15	16	16	16	16	16	16	16	17	17	17	17	17	17
3	0.672431	NUM_TRUE_POSITIVES	0	1	3	5	5	5	5	5	5	5	5	5	5	5	5	5	6	6	6	6	6	6	6	6	6	6	7	7	7	7	7	7	7	7	7	7	7	8	8	8	8	8	8	8	8	8	8
3	0.691251	NUM_TRUE_POSITIVES	0	0	0	0	0	0	0	0	0	1	1	1	1	1	1	1	1	1	1	2	2	2	2	2	2	2	2	2	3	3	3	3	3	3	3	3	3	3	4	4	4	4	4	4	4	4	4
3	0.657362	NUM_TRUE_POSITIVES	0	0	0	1	1	2	2	3	3	4	4	5	5	5	6	6	7	7	8	8	9	9	10	10	10	11	11	12	12	13	13	14	14	15	15	16	16	16	16	16	16	16	16	17	17	17	17
3	0.698387	NUM_TRUE_POSITIVES	1	1	1	1	1	1	1	2	2	2	2	2	2	2	2	2	2	3	3	3	3	3	3	3	3	3	3	4	4	4	4	4	4	4	4	4	4	5	5	5	5	5	5	5	5	5	5
3	0.693906	NUM_TRUE_POSITIVES	0	1	1	2	3	3	4	5	5	5	5	5	6	6	6	6	7	7	7	7	8	8	8	8	9	9	9	9	9	10	10	10	10	11	11	11	11	12	12	12	12	13	13	13	13	13	14
3	0.67336	NUM_TRUE_POSITIVES	0	1	2	2	3	4	5	5	6	7	8	8	8	8	8	8	8	9	9	9	10	10	10	10	11	11	11	12	12	12	13	13	13	13	14	14	14	15	15	15	15	16	16	16	17	17	17
3	0.695632	NUM_TRUE_POSITIVES	0	1	1	2	2	3	3	4	4	5	5	5	6	6	7	7	7	8	8	9	9	9	10	10	11	11	11	12	12	13	13	14	14	14	15	15	16	16	16	17	17	18	18	18	19	19	20
3	0.673725	NUM_TRUE_POSITIVES	0	0	0	0	0	0	0	0	0	0	0	0	1	1	1	1	1	1	1	1	1	1	2	2	2	2	2	2	2	2	2	3	3	3	3	3	3	3	3	3	3	4	4	4	4	4	4
3	0.690089	NUM_TRUE_POSITIVES	1	2	3	4	5	6	7	8	9	10	12	12	12	12	12	12	12	12	12	12	12	12	12	12	12	12	13	13	13	13	13	13	13	13	13	13	13	13	14	14	14	14	14	14	14	14	14
3	0.681691	NUM_TRUE_POSITIVES	0	1	2	2	3	4	4	5	6	6	7	8	9	9	10	10	11	11	12	12	13	14	14	14	14	14	14	14	14	14	14	14	14	14	15	15	15	15	15	15	15	15	15	15	15	15	16
3	0.664266	NUM_TRUE_POSITIVES	0	0	0	0	0	0	1	1	1	2	2	2	3	3	3	4	4	5	5	5	6	6	6	7	7	7	8	8	8	9	9	10	10	10	11	11	11	12	12	12	13	13	14	14	14	15	15
3	0.654275	NUM_TRUE_POSITIVES	0	0	1	1	1	2	2	2	2	2	2	2	2	2	2	3	3	3	3	3	3	3	3	3	3	4	4	4	4	4	4	4	4	4	4	5	5	5	5	5	5	5	5	5	5	6	6
3	0.698453	NUM_TRUE_POSITIVES	0	1	1	2	2	3	3	4	4	5	5	5	6	6	6	7	7	8	8	8	9	9	9	10	10	11	11	11	12	12	12	13	13	14	14	14	15	15	15	16	16	17	17	17	18	18	18
3	0.629614	NUM_TRUE_POSITIVES	0	0	0	0	0	0	0	0	0	0	0	0	0	0	0	1	1	1	1	1	2	2	2	2	2	3	3	3	3	3	4	4	4	4	4	5	5	5	5	5	6	6	6	6	6	7	7
3	0.651089	NUM_TRUE_POSITIVES	1	2	3	4	5	6	7	8	9	10	11	11	11	11	11	12	12	12	12	13	13	13	13	13	14	14	14	14	15	15	15	15	15	16	16	16	16	17	17	17	17	18	18	18	18	18	19
3	0.688761	NUM_TRUE_POSITIVES	2	4	4	4	4	4	4	4	4	4	4	4	5	5	5	5	5	5	5	5	5	5	6	6	6	6	6	6	6	6	6	6	7	7	7	7	7	7	7	7	7	7	7	8	8	8	8
3	0.684911	NUM_TRUE_POSITIVES	1	3	3	3	3	3	4	4	4	4	4	4	4	5	5	5	5	6	6	6	6	7	7	7	7	7	8	8	8	8	9	9	9	9	10	10	10	10	10	11	11	11	11	12	12	12	12
3	0.711298	NUM_TRUE_POSITIVES	0	0	0	0	0	0	0	0	0	1	1	1	1	1	1	1	1	1	1	2	2	2	2	2	2	2	2	2	3	3	3	3	3	3	3	3	3	3	4	4	4	4	4	4	4	4	4
3	0.685475	NUM_TRUE_POSITIVES	0	1	1	2	2	3	3	4	4	5	6	6	7	7	8	8	9	9	10	10	11	12	12	13	13	14	14	15	15	16	16	17	18	18	18	18	18	18	18	18	18	18	18	18	18	18	18
3	0.666058	NUM_TRUE_POSITIVES	0	0	0	0	0	0	0	0	0	1	1	1	1	1	1	1	1	1	1	2	2	2	2	2	2	2	2	2	3	3	3	3	3	3	3	3	3	3	4	4	4	4	4	4	4	4	4
3	0.673194	NUM_TRUE_POSITIVES	0	0	0	0	0	1	1	1	2	2	2	3	3	4	4	4	5	5	5	6	6	6	7	7	8	8	8	9	9	9	10	10	11	11	11	12	12	12	13	13	13	14	14	15	15	15	16
3	0.662473	NUM_TRUE_POSITIVES	0	0	0	1	1	1	1	2	2	2	2	3	3	3	3	4	4	4	5	5	5	5	5	5	5	5	5	5	5	6	6	6	6	6	6	6	6	6	6	7	7	7	7	7	7	7	7
3	0.674124	NUM_TRUE_POSITIVES	0	0	0	0	0	1	1	1	2	2	2	3	3	3	3	3	3	3	3	3	3	4	4	4	4	4	4	4	4	4	4	5	5	5	5	5	5	5	5	5	5	6	6	6	6	6	6
3	0.627456	NUM_TRUE_POSITIVES	0	1	2	3	4	5	6	6	6	6	6	7	7	7	7	8	8	8	8	8	9	9	9	9	10	10	10	10	11	11	11	11	11	12	12	12	12	13	13	13	13	14	14	14	14	14	15
3	0.680397	NUM_TRUE_POSITIVES	0	1	1	2	2	2	2	2	2	2	2	2	2	3	3	3	3	3	3	3	3	3	3	4	4	4	4	4	4	4	4	4	4	5	5	5	5	5	5	5	5	5	5	6	6	6	6
3	0.676978	NUM_TRUE_POSITIVES	2	4	6	8	8	9	9	10	10	10	10	10	10	10	10	10	10	10	10	11	11	11	11	11	11	11	11	11	11	11	11	12	12	12	12	12	12	12	12	12	12	12	13	13	13	13	13
3	0.699582	NUM_TRUE_POSITIVES	1	2	3	3	3	3	3	3	3	4	4	4	4	4	4	4	5	5	5	5	5	5	5	5	5	5	5	6	6	6	6	6	6	6	6	6	6	7	7	7	7	7	7	7	7	7	7
3	0.669245	NUM_TRUE_POSITIVES	2	2	2	2	2	2	2	2	2	2	2	2	2	2	2	2	2	2	2	3	3	3	3	3	3	3	3	3	3	4	4	4	4	4	4	4	4	4	4	5	5	5	5	5	5	5	5
3	0.656964	NUM_TRUE_POSITIVES	0	0	1	1	1	2	2	2	3	3	3	4	4	4	5	5	5	6	6	6	7	7	7	8	8	8	8	8	8	8	8	8	8	8	8	8	8	8	8	8	9	9	9	9	9	9	9
3	0.696097	NUM_TRUE_POSITIVES	0	0	0	0	0	0	0	0	1	1	1	2	2	3	3	4	4	4	4	4	4	4	4	4	4	4	5	5	5	5	5	5	5	5	5	5	6	6	6	6	6	6	6	6	6	6	7
3	0.680098	NUM_TRUE_POSITIVES	1	3	5	5	5	5	5	5	5	5	5	5	5	5	5	5	5	5	5	5	5	5	5	5	5	5	6	6	6	6	6	6	6	6	6	6	7	7	7	7	7	7	7	7	7	7	8
3	0.669278	NUM_TRUE_POSITIVES	0	1	2	3	4	5	6	7	8	9	10	11	11	11	11	11	11	11	12	12	12	12	12	12	13	13	13	13	13	13	13	13	13	13	13	13	14	14	14	14	14	14	14	14	14	14	14
3	0.668182	NUM_TRUE_POSITIVES	0	0	0	0	0	0	0	0	0	0	0	1	1	1	2	2	2	3	3	3	4	4	4	5	5	5	6	6	6	7	7	7	8	8	9	9	9	10	10	10	11	11	11	12	12	12	13
3	0.628319	NUM_TRUE_POSITIVES	0	0	0	0	1	1	2	2	3	3	4	4	4	4	5	5	5	5	6	6	6	6	7	7	7	7	8	8	8	8	9	9	9	9	10	10	10	10	11	11	11	11	12	12	12	12	13
[truncated: 491 more columns]
