# Supplementary material for: Genome-wide computational identification of functional RNA elements in Trypanosoma brucei
Source: BMC Genomics. 2009 Aug 4;10:355. doi: 10.1186/1471-2164-10-355 (PMC2907701; doi:10.1186/1471-2164-10-355)
Supplement: Additional file 6 — Function prediction using regulatory motifs. This ZIP compressed file should be unpacked before viewing its contents. The results for prediction of each pathway are presented in a separate folder, named after the accession number of that pathway in KEGG database. Each folder contains several files named "validation.N.out", each of which represents the results of a hundred times two-fold cross-validation for that pathway, using N predicted motifs. Each cross-validation is shown in one row; plotting each row against the number of false positives will result in the ROC curve associated with the corresponding cross-validation experiment. The trained network is stored in "total.out", in which motifs are ordered according to their prediction power. L(α|MOTIF): the likelihood of being in pathway α given that the indicated motif is present in the indicated location of an mRNA; L(α|MOTIF): the likelihood of being in pathway α given that the indicated motif is NOT present in the indicated location of an mRNA. [file 1471-2164-10-355-S6.zip › tbr_KEGG_predict/003.tbr00632/validation.004.out]

Current time: Tue Feb 03 11:57:52 2009
This cluster: tbr00632
A 2-fold validation was used.
************************ VALIDATION ***********************
NUM_CLASSIFIERS	AUC	NUM_FALSE_POSITIVES	1	2	3	4	5	6	7	8	9	10	11	12	13	14	15	16	17	18	19	20	21	22	23	24	25	26	27	28	29	30	31	32	33	34	35	36	37	38	39	40	41	42	43	44	45	46	47
4	0.705523	NUM_TRUE_POSITIVES	1	2	3	5	7	7	7	7	7	7	7	7	7	7	7	7	7	7	7	7	7	7	7	7	7	8	8	8	8	8	8	9	9	9	10	10	10	11	11	11	12	12	12	13	13	13	14
4	0.700378	NUM_TRUE_POSITIVES	1	2	2	2	3	4	5	5	5	6	6	7	7	7	7	7	7	7	7	7	7	7	7	8	8	8	9	9	10	10	10	11	11	12	12	13	13	13	14	14	15	15	16	16	16	17	17
4	0.697092	NUM_TRUE_POSITIVES	1	2	3	3	4	5	6	7	8	9	9	9	9	9	9	9	9	9	9	9	9	9	9	10	10	10	11	11	11	11	12	12	12	13	13	13	14	14	14	14	15	15	15	16	16	16	17
4	0.729122	NUM_TRUE_POSITIVES	0	0	1	1	3	5	7	7	7	7	8	8	8	9	9	9	9	10	10	10	10	11	11	11	11	12	12	12	13	13	13	14	14	14	15	15	15	16	16	16	17	17	17	18	18	18	19
4	0.726533	NUM_TRUE_POSITIVES	0	0	4	4	4	5	5	5	6	6	7	8	8	8	8	8	8	8	8	8	8	9	9	9	9	10	10	10	10	11	11	11	11	12	12	12	12	12	13	13	13	13	14	14	14	14	15
4	0.683185	NUM_TRUE_POSITIVES	1	2	3	4	5	6	8	8	8	8	8	9	9	9	9	9	10	10	11	11	12	13	13	13	13	13	13	13	14	14	14	14	15	15	15	16	16	16	16	17	17	17	18	18	18	18	19
4	0.722716	NUM_TRUE_POSITIVES	1	2	3	4	4	4	5	5	6	7	7	7	8	8	8	8	8	9	9	9	9	10	10	10	10	10	11	11	11	11	12	12	12	12	12	13	13	13	13	14	14	14	14	15	15	15	16
4	0.674688	NUM_TRUE_POSITIVES	0	1	1	1	2	3	4	5	6	7	8	10	10	10	10	10	10	10	10	10	10	11	11	11	12	12	12	13	13	14	14	14	15	15	16	16	16	16	16	16	16	16	16	17	17	17	17
4	0.68584	NUM_TRUE_POSITIVES	4	4	4	4	5	5	5	6	6	6	7	7	7	8	8	8	9	9	10	10	10	10	10	11	11	11	11	12	12	12	12	13	13	13	13	14	14	14	14	15	15	15	15	16	16	16	16
4	0.719563	NUM_TRUE_POSITIVES	1	2	3	4	5	7	7	7	8	8	8	9	9	9	10	10	10	11	11	11	11	11	11	11	11	12	12	12	13	13	13	13	14	14	14	15	15	15	15	16	16	16	17	17	17	18	18
4	0.684181	NUM_TRUE_POSITIVES	1	3	5	7	7	7	7	8	8	8	9	9	9	9	9	9	9	9	9	9	9	9	9	9	10	10	10	11	11	11	12	12	12	13	13	13	14	14	14	15	15	16	16	16	17	17	17
4	0.729454	NUM_TRUE_POSITIVES	1	2	3	4	5	7	7	7	7	7	7	7	7	7	7	8	8	8	9	9	10	10	10	11	11	12	12	12	13	13	14	14	14	15	15	16	16	16	17	17	18	18	18	19	19	20	20
4	0.717472	NUM_TRUE_POSITIVES	2	4	6	6	7	8	10	10	10	10	10	10	10	10	10	10	10	10	11	11	11	11	12	12	12	12	13	13	13	13	14	14	14	15	15	15	15	16	16	16	16	17	17	17	18	18	18
4	0.687467	NUM_TRUE_POSITIVES	0	1	2	3	4	5	7	7	7	7	7	7	7	7	8	8	9	10	10	10	10	10	10	10	11	11	11	11	12	12	12	13	13	13	14	14	14	15	15	15	15	16	16	16	17	17	17
4	0.663071	NUM_TRUE_POSITIVES	2	4	6	6	6	6	6	6	7	7	7	8	8	8	8	9	9	9	10	10	10	10	10	10	10	11	11	11	12	12	12	13	13	13	14	14	14	15	15	15	16	16	16	17	17	17	18
4	0.718933	NUM_TRUE_POSITIVES	1	3	3	4	4	5	6	7	8	10	10	10	11	11	11	12	12	13	13	13	14	14	15	15	15	16	16	16	17	17	18	18	18	19	19	20	20	20	20	20	21	21	21	21	21	22	22
4	0.691881	NUM_TRUE_POSITIVES	0	1	2	2	2	3	3	4	4	5	5	6	6	7	7	8	8	9	9	10	10	11	11	12	12	13	13	14	14	15	15	16	17	17	17	17	17	17	18	18	18	18	18	18	19	19	19
4	0.702735	NUM_TRUE_POSITIVES	1	3	4	5	6	7	8	8	8	8	8	8	9	9	9	10	10	11	11	12	12	13	13	13	13	14	14	14	15	15	15	16	16	16	17	17	17	18	18	18	19	19	19	20	20	20	21
4	0.710236	NUM_TRUE_POSITIVES	1	2	2	3	3	4	5	5	6	6	7	8	8	9	9	10	11	11	11	11	11	11	11	11	11	11	11	11	11	11	12	13	13	14	15	15	15	16	16	16	17	17	17	18	18	18	19
4	0.722086	NUM_TRUE_POSITIVES	0	1	2	2	3	4	5	5	5	5	5	5	5	6	6	7	7	7	8	8	9	9	9	10	10	11	11	12	12	12	13	13	14	14	14	15	15	16	16	16	17	17	18	18	19	19	19
4	0.682223	NUM_TRUE_POSITIVES	3	4	4	5	5	6	6	7	8	8	8	8	8	8	8	9	9	9	9	10	10	10	10	10	11	11	11	11	12	12	12	12	12	13	13	13	13	14	14	14	14	15	15	15	15	15	15
4	0.719729	NUM_TRUE_POSITIVES	2	2	2	3	3	4	4	5	6	7	7	8	9	10	11	11	11	11	11	11	11	11	11	11	12	12	12	12	12	12	12	13	13	13	13	13	13	13	14	14	14	14	14	14	14	15	15
4	0.690852	NUM_TRUE_POSITIVES	0	0	0	1	1	1	2	2	3	3	5	8	8	8	9	9	9	10	10	10	11	11	11	12	12	13	14	14	14	14	14	14	15	15	15	15	15	16	16	16	16	16	17	17	17	17	17
4	0.721986	NUM_TRUE_POSITIVES	1	3	5	7	7	7	7	7	7	7	7	7	7	7	7	7	7	7	8	8	8	8	8	9	9	9	9	9	10	10	10	10	10	11	11	11	11	11	12	12	12	12	12	13	13	13	13
4	0.703399	NUM_TRUE_POSITIVES	0	1	3	5	6	8	10	10	10	10	10	10	11	11	11	11	12	12	12	12	12	12	12	12	12	12	13	13	13	13	13	13	13	14	14	14	14	14	14	15	15	15	15	15	15	16	16
4	0.708444	NUM_TRUE_POSITIVES	3	6	6	7	7	8	8	9	9	10	10	11	11	12	12	13	13	14	14	15	15	16	16	16	16	16	16	17	17	17	17	17	18	18	18	18	18	18	19	19	19	19	19	20	20	20	20
4	0.668382	NUM_TRUE_POSITIVES	4	4	4	5	6	6	6	7	7	8	8	8	9	9	10	10	10	11	11	12	12	12	12	12	12	12	12	12	12	12	13	13	13	13	14	14	14	15	15	15	16	16	16	16	17	17	17
4	0.723911	NUM_TRUE_POSITIVES	0	1	1	2	2	3	4	5	6	7	8	9	10	11	12	12	12	12	13	13	13	14	14	14	14	14	15	15	15	15	15	16	16	16	16	16	17	17	17	17	17	18	18	18	18	18	19
4	0.708178	NUM_TRUE_POSITIVES	1	2	2	3	3	4	5	5	6	7	7	8	9	9	9	10	10	11	11	12	12	13	13	13	14	14	15	15	16	16	17	17	18	18	18	18	18	18	19	19	19	19	20	20	20	20	21
4	0.689126	NUM_TRUE_POSITIVES	0	1	1	2	3	6	6	7	7	8	8	9	9	10	10	11	11	12	12	13	13	14	15	15	15	15	15	15	15	16	16	16	16	17	17	17	18	18	18	18	19	19	19	19	20	20	20
4	0.689923	NUM_TRUE_POSITIVES	1	2	3	5	6	7	9	9	9	9	9	9	9	10	10	10	10	10	10	10	10	10	10	10	10	11	11	11	11	11	11	12	12	12	12	13	13	13	13	14	14	14	14	15	15	15	16
4	0.709772	NUM_TRUE_POSITIVES	2	5	7	10	10	10	10	10	10	10	10	10	10	10	10	10	10	10	11	11	11	12	12	12	13	13	13	14	14	14	15	15	15	15	16	16	16	17	17	17	18	18	18	19	19	19	20
4	0.725106	NUM_TRUE_POSITIVES	2	5	8	9	11	11	11	11	11	11	11	11	11	11	12	13	13	13	13	14	14	14	15	15	15	16	16	16	16	17	17	17	18	18	18	19	19	19	20	20	20	20	20	20	21	21	21
4	0.65069	NUM_TRUE_POSITIVES	4	8	8	8	8	8	9	9	9	9	10	10	10	10	11	11	11	11	12	12	12	12	12	12	13	13	13	13	13	13	14	14	14	14	14	14	15	15	15	15	15	16	16	16	16	16	17
4	0.702768	NUM_TRUE_POSITIVES	3	6	6	6	7	8	9	10	10	10	10	10	10	11	11	11	11	11	12	12	12	12	12	13	13	13	13	14	14	14	15	15	15	16	16	16	16	17	17	17	18	18	18	19	19	19	19
4	0.67117	NUM_TRUE_POSITIVES	3	6	6	7	8	9	9	9	9	9	9	9	9	9	9	9	9	9	9	9	9	9	10	10	11	11	12	12	13	13	14	14	15	15	15	15	15	15	15	16	16	16	16	16	16	16	17
4	0.717638	NUM_TRUE_POSITIVES	0	1	3	5	6	7	8	8	8	9	9	9	10	10	10	11	11	11	11	11	11	11	12	12	12	12	12	12	13	13	13	13	13	13	14	14	14	14	14	14	15	15	15	15	15	16	16
4	0.710701	NUM_TRUE_POSITIVES	2	2	3	3	4	4	5	5	5	5	6	6	6	6	7	7	7	7	8	8	8	8	8	8	8	8	9	9	9	10	10	11	11	11	12	12	13	13	13	14	14	15	15	15	16	16	16
4	0.661113	NUM_TRUE_POSITIVES	2	3	4	4	4	4	5	5	6	6	7	7	8	8	9	9	10	11	11	11	11	11	11	11	11	12	12	12	12	12	13	13	13	13	13	14	14	14	14	14	14	14	14	14	14	14	14
4	0.63831	NUM_TRUE_POSITIVES	1	2	3	4	5	6	7	7	7	7	8	8	8	8	9	9	9	9	10	10	10	10	11	11	11	11	12	12	12	13	13	13	13	13	13	13	14	14	14	14	14	14	15	15	15	15	15
4	0.665029	NUM_TRUE_POSITIVES	0	1	2	3	3	4	5	6	7	7	7	7	7	7	7	7	8	8	8	8	9	9	9	9	9	10	10	10	10	11	11	11	11	11	12	12	12	12	13	13	13	13	13	14	14	14	14
4	0.722318	NUM_TRUE_POSITIVES	0	0	1	2	3	3	3	3	4	4	4	5	5	5	6	6	6	7	7	7	7	8	8	8	9	9	9	10	10	10	11	11	11	11	12	12	12	13	13	13	14	14	14	15	15	15	15
4	0.643056	NUM_TRUE_POSITIVES	2	3	4	5	6	7	8	9	10	10	10	10	10	10	10	10	10	10	10	10	10	10	10	10	10	10	10	11	11	11	11	11	12	12	12	12	13	13	13	13	14	14	14	14	15	15	15
4	0.66639	NUM_TRUE_POSITIVES	0	0	1	2	3	4	5	6	6	6	7	7	8	8	8	8	8	8	9	9	9	9	9	9	10	10	10	10	10	10	11	11	11	11	11	11	11	11	11	11	11	12	12	12	12	13	13
4	0.701706	NUM_TRUE_POSITIVES	0	0	0	0	0	1	2	3	3	3	4	4	5	5	6	6	7	7	8	8	9	9	10	10	10	10	10	10	10	10	10	10	10	10	11	11	11	12	12	12	13	13	13	14	14	14	15
4	0.696794	NUM_TRUE_POSITIVES	2	2	2	2	2	3	3	4	4	5	5	6	6	6	6	6	7	8	8	8	9	9	9	10	10	10	11	11	11	12	12	12	12	12	13	13	13	13	14	14	14	14	14	15	15	15	15
4	0.635057	NUM_TRUE_POSITIVES	2	4	4	4	4	4	5	5	6	6	7	7	7	8	8	9	9	10	10	10	11	11	12	12	13	13	13	14	14	15	15	16	16	17	17	17	17	17	18	18	18	18	18	19	19	19	19
4	0.701872	NUM_TRUE_POSITIVES	0	2	3	5	5	5	6	6	7	7	8	9	10	11	12	14	14	14	15	15	15	16	16	16	16	16	16	17	17	17	17	17	17	18	18	18	18	18	19	19	19	19	19	19	19	19	20
4	0.727762	NUM_TRUE_POSITIVES	1	2	2	3	4	4	5	6	7	8	8	8	8	8	8	8	8	8	8	8	8	8	9	9	10	10	11	11	11	12	12	13	13	14	14	15	15	15	16	16	17	17	18	18	19	19	19
4	0.667784	NUM_TRUE_POSITIVES	2	2	2	3	3	4	5	5	5	5	5	5	5	5	5	5	6	6	6	6	6	6	6	6	7	7	7	7	7	7	7	8	8	8	8	9	9	9	9	10	10	10	11	11	11	11	12
4	0.72182	NUM_TRUE_POSITIVES	2	2	3	4	5	6	7	8	9	9	9	9	10	10	10	10	11	11	11	11	12	13	14	14	14	15	15	15	16	16	16	17	17	17	18	18	19	19	19	19	20	20	20	20	21	21	21
4	0.733636	NUM_TRUE_POSITIVES	0	1	1	2	3	4	5	7	8	9	11	11	11	11	11	12	12	12	12	13	13	13	13	14	14	14	14	15	15	15	15	16	16	16	16	16	16	17	17	17	17	17	17	18	18	18	18
4	0.708577	NUM_TRUE_POSITIVES	1	2	3	3	4	5	6	7	8	10	10	10	10	10	11	11	11	11	12	12	12	12	12	13	13	13	13	14	14	14	14	14	15	15	15	15	16	16	16	16	16	17	17	17	17	18	18
4	0.72504	NUM_TRUE_POSITIVES	1	2	4	5	7	7	7	7	7	8	8	8	9	9	9	10	10	11	11	11	11	11	11	11	11	11	11	11	11	12	12	12	13	13	13	14	14	14	15	15	16	16	16	17	17	17	18
4	0.748374	NUM_TRUE_POSITIVES	0	1	2	3	5	5	6	6	7	7	7	7	7	7	8	9	9	10	11	12	12	12	12	12	13	13	13	13	14	14	14	14	14	15	15	15	15	15	16	16	16	16	17	17	17	17	17
4	0.701042	NUM_TRUE_POSITIVES	1	2	2	3	4	4	4	4	4	4	4	5	5	6	6	7	7	8	8	9	9	10	10	11	11	12	12	13	13	14	15	15	15	15	15	16	16	16	16	16	17	17	17	17	17	18	18
4	0.724376	NUM_TRUE_POSITIVES	3	3	3	4	6	8	8	8	8	8	8	8	8	9	9	10	10	11	11	11	11	11	12	12	12	13	13	13	14	14	14	15	15	15	16	16	16	17	17	17	17	18	18	18	19	19	19
4	0.668116	NUM_TRUE_POSITIVES	1	3	5	8	8	9	9	10	10	11	11	12	12	13	13	14	14	15	16	16	16	16	16	16	16	16	16	16	17	17	17	17	17	17	18	18	18	18	18	18	19	19	19	19	19	19	20
4	0.691549	NUM_TRUE_POSITIVES	2	3	5	7	9	9	9	10	10	11	11	11	11	11	11	11	11	11	11	12	12	12	12	12	13	13	13	13	13	14	14	14	14	14	15	15	15	15	15	16	16	16	16	16	17	17	17
4	0.699117	NUM_TRUE_POSITIVES	4	8	8	8	8	8	8	8	8	8	8	8	8	8	8	9	9	9	10	10	10	11	11	11	12	12	12	12	13	13	13	13	14	14	14	14	15	15	15	15	16	16	16	16	17	17	17
4	0.682621	NUM_TRUE_POSITIVES	0	0	0	1	2	3	4	4	5	6	7	8	9	9	9	9	9	9	9	9	9	9	9	9	9	10	10	10	11	11	11	12	12	12	13	13	13	14	14	14	15	15	16	16	16	17	17
4	0.709141	NUM_TRUE_POSITIVES	1	2	4	4	4	5	5	6	6	7	7	8	8	8	8	9	9	9	10	10	10	10	11	11	11	12	12	12	13	13	13	13	13	13	13	13	13	14	14	14	14	15	15	15	15	16	16
4	0.693806	NUM_TRUE_POSITIVES	1	1	1	2	3	4	5	6	8	8	9	9	9	9	9	10	10	10	10	10	11	11	11	11	12	12	12	12	12	12	12	12	12	12	13	13	13	14	14	14	15	15	15	16	16	16	16
4	0.669245	NUM_TRUE_POSITIVES	0	0	3	7	7	7	7	7	7	7	7	7	7	7	7	7	7	7	7	7	7	8	8	8	8	9	9	9	10	10	10	10	11	11	11	12	12	12	13	13	13	13	13	13	13	13	14
4	0.709606	NUM_TRUE_POSITIVES	2	4	6	9	9	9	9	9	9	9	9	9	9	9	9	9	9	10	10	11	11	12	12	13	13	14	14	15	15	16	16	17	17	18	18	19	19	20	20	21	22	22	22	22	22	22	22
4	0.707017	NUM_TRUE_POSITIVES	2	5	8	11	11	11	11	11	11	11	12	12	12	12	12	13	13	13	13	14	14	14	15	15	15	15	16	16	16	17	17	17	18	18	18	18	19	19	19	20	20	20	21	21	21	22	22
4	0.734732	NUM_TRUE_POSITIVES	0	1	2	3	4	6	6	7	7	8	8	9	9	9	9	10	10	10	11	11	11	11	11	12	12	12	13	13	13	14	14	14	15	15	15	16	16	16	17	17	18	18	18	19	19	19	20
4	0.697458	NUM_TRUE_POSITIVES	3	3	3	3	4	5	6	6	7	9	11	11	11	11	11	11	11	12	12	12	12	13	13	13	13	14	14	14	15	15	15	15	16	16	16	17	17	17	17	18	18	18	19	19	19	19	19
4	0.666722	NUM_TRUE_POSITIVES	0	3	3	4	4	5	5	5	6	6	7	7	8	9	9	10	10	11	11	12	13	13	13	13	13	13	13	13	13	13	14	14	14	14	14	14	14	15	15	15	15	15	15	16	16	16	16
4	0.732309	NUM_TRUE_POSITIVES	1	4	4	5	5	6	6	7	7	8	8	9	9	10	10	10	10	10	10	11	11	11	11	11	12	12	12	12	12	13	13	13	13	13	14	14	14	14	15	15	15	15	15	16	16	16	16
4	0.735761	NUM_TRUE_POSITIVES	0	1	3	5	6	6	6	6	6	7	7	7	7	8	8	8	8	8	8	8	9	9	9	10	10	10	11	11	11	12	12	12	13	13	13	14	14	14	15	15	16	16	17	17	17	18	18
4	0.681293	NUM_TRUE_POSITIVES	1	1	1	2	2	3	4	5	5	6	7	8	8	9	10	11	12	12	12	12	13	13	13	13	14	14	14	15	15	15	15	15	15	15	15	15	15	15	15	15	15	15	15	16	16	16	16
4	0.751693	NUM_TRUE_POSITIVES	1	2	3	4	5	9	9	9	9	9	9	9	9	9	9	9	10	10	11	11	11	11	11	11	12	12	12	12	13	13	13	14	14	14	15	15	16	16	16	17	17	17	18	18	19	19	19
4	0.689226	NUM_TRUE_POSITIVES	1	2	3	3	3	3	4	4	4	4	4	4	4	4	4	4	4	4	4	4	5	5	5	5	6	6	6	6	7	7	7	7	8	8	8	8	9	9	9	9	9	10	10	10	10	11	11
4	0.71568	NUM_TRUE_POSITIVES	1	2	4	5	7	7	8	8	9	9	10	10	10	10	10	10	10	10	10	10	10	10	10	11	11	11	11	12	12	12	12	13	13	13	13	14	14	14	15	15	16	16	17	17	18	18	18
4	0.726567	NUM_TRUE_POSITIVES	2	2	2	2	5	9	9	9	10	10	10	11	11	11	12	12	13	14	14	15	16	16	16	16	16	17	17	17	17	17	18	18	18	18	18	19	19	19	19	19	20	20	20	20	20	21	21
4	0.694039	NUM_TRUE_POSITIVES	0	0	2	5	5	6	8	10	10	10	10	10	10	10	10	10	10	10	10	11	11	11	11	12	12	12	12	12	12	13	13	13	13	14	14	14	14	15	15	15	15	16	16	16	16	17	17
4	0.685077	NUM_TRUE_POSITIVES	2	2	2	2	3	3	3	3	4	5	5	6	7	7	7	7	8	8	8	8	9	9	9	9	10	10	10	10	10	10	10	11	11	11	11	11	12	12	12	12	12	13	13	13	13	13	14
4	0.698453	NUM_TRUE_POSITIVES	1	1	2	3	3	4	5	5	6	7	7	7	7	8	9	9	10	11	12	12	12	12	13	13	13	14	14	14	15	15	15	16	16	16	16	17	17	17	18	18	18	19	19	19	20	20	20
4	0.664233	NUM_TRUE_POSITIVES	0	0	0	1	1	1	3	4	6	7	7	7	7	7	7	7	7	7	7	8	8	9	10	10	10	10	10	10	10	11	11	11	11	11	11	11	12	12	12	12	12	12	13	13	13	13	13
4	0.683948	NUM_TRUE_POSITIVES	0	0	1	2	2	3	4	4	5	6	6	7	8	8	9	10	10	11	12	12	13	14	14	14	14	14	14	14	14	14	14	14	14	14	14	15	15	15	16	16	16	16	17	17	17	18	18
4	0.726965	NUM_TRUE_POSITIVES	2	4	4	5	6	7	8	9	10	10	10	10	10	11	11	11	11	11	12	12	12	12	13	13	13	13	13	14	14	14	14	15	15	15	15	15	16	16	16	16	17	17	17	17	17	18	18
4	0.732906	NUM_TRUE_POSITIVES	3	4	4	4	5	5	6	6	7	7	8	8	9	9	9	9	9	9	9	9	9	9	10	10	10	11	11	11	12	12	12	13	13	13	14	14	14	15	15	15	16	16	16	16	16	17	17
4	0.744988	NUM_TRUE_POSITIVES	1	2	2	2	2	3	3	4	4	5	5	6	7	7	8	8	9	9	10	11	11	11	12	12	12	12	13	13	13	13	14	14	14	14	15	15	15	15	16	16	16	16	17	17	17	17	18
4	0.73357	NUM_TRUE_POSITIVES	0	1	1	2	3	6	10	10	10	10	10	10	11	11	12	12	13	13	14	14	15	15	16	16	17	17	17	17	17	17	18	18	18	18	19	19	19	19	20	20	20	21	21	21	21	22	22
4	0.681592	NUM_TRUE_POSITIVES	1	2	3	4	5	6	6	6	6	6	6	6	6	6	6	7	7	7	7	7	7	7	7	8	8	8	8	8	9	9	9	9	9	10	10	10	10	10	11	11	11	11	12	12	12	12	12
4	0.70851	NUM_TRUE_POSITIVES	1	3	4	5	6	6	6	7	7	8	8	8	8	9	9	9	9	10	10	10	10	11	11	11	11	12	12	12	12	13	13	13	14	14	14	14	15	15	15	15	16	16	16	16	17	17	17
4	0.701241	NUM_TRUE_POSITIVES	0	1	2	4	4	4	4	4	4	4	4	5	5	5	5	5	5	6	6	6	6	7	7	7	7	7	8	8	8	8	9	9	9	9	10	10	10	10	10	11	11	11	11	12	12	12	12
4	0.728558	NUM_TRUE_POSITIVES	0	0	0	0	1	1	2	3	4	5	6	7	8	9	9	9	9	9	9	9	9	9	9	9	9	10	10	10	10	10	11	11	11	11	11	12	12	12	12	12	12	13	13	13	13	13	14
4	0.680497	NUM_TRUE_POSITIVES	0	0	3	6	6	6	6	7	7	7	7	7	7	7	7	8	8	8	9	9	9	10	10	10	10	10	10	10	11	11	11	11	11	12	12	12	12	12	13	13	13	13	13	14	14	14	14
4	0.722916	NUM_TRUE_POSITIVES	2	2	2	3	4	5	5	6	6	7	7	8	8	9	10	10	10	10	10	10	11	11	11	12	12	12	13	13	13	14	14	14	15	15	15	16	16	16	17	17	17	18	18	18	19	19	19
4	0.714153	NUM_TRUE_POSITIVES	0	1	1	2	2	3	3	4	4	5	5	6	7	7	8	8	9	9	10	10	11	12	13	13	13	13	14	14	14	15	15	15	16	16	16	17	17	17	18	18	18	19	19	19	20	20	20
4	0.737354	NUM_TRUE_POSITIVES	2	4	4	4	4	4	4	5	5	6	6	6	7	7	8	8	9	9	9	10	10	11	11	12	12	12	12	12	12	12	13	13	14	14	14	15	15	16	16	16	17	17	18	18	19	19	19
4	0.695599	NUM_TRUE_POSITIVES	1	2	4	4	4	4	4	4	4	4	5	5	5	5	5	5	5	5	5	6	6	6	7	7	7	8	8	9	9	9	10	10	10	11	11	11	12	12	12	13	13	13	14	14	14	15	15
4	0.689989	NUM_TRUE_POSITIVES	0	0	0	1	1	1	2	2	3	4	5	6	7	7	7	8	8	9	9	10	10	11	11	12	12	13	13	14	14	15	15	16	16	16	16	16	16	16	16	16	16	16	16	16	16	17	17
4	0.737752	NUM_TRUE_POSITIVES	1	2	2	3	4	6	6	7	7	8	8	9	9	10	11	11	12	13	13	14	15	15	15	16	16	17	17	17	18	18	19	19	19	20	20	21	21	21	22	22	23	23	24	24	24	24	24
4	0.702669	NUM_TRUE_POSITIVES	5	5	5	5	5	5	5	5	5	5	5	5	6	6	7	7	8	8	8	9	9	9	10	10	10	11	11	11	12	12	12	13	13	13	14	14	14	15	15	15	16	16	16	17	17	17	18
4	0.703764	NUM_TRUE_POSITIVES	0	1	2	2	2	3	4	5	6	7	7	7	8	8	8	9	9	9	10	10	10	11	11	11	12	12	12	13	13	13	13	13	14	14	14	14	14	15	15	16	16	17	18	18	18	18	19
4	0.692114	NUM_TRUE_POSITIVES	1	2	2	2	2	2	2	2	2	2	2	2	2	3	3	3	4	4	4	5	5	5	6	6	6	7	7	7	8	8	8	9	9	9	10	10	10	11	11	12	12	12	13	13	13	14	14
4	0.681028	NUM_TRUE_POSITIVES	1	2	3	5	7	7	7	7	8	8	8	8	9	9	9	10	10	10	10	10	10	11	11	11	11	12	12	12	12	13	13	13	13	14	14	14	14	15	15	15	15	16	16	16	16	17	17
[truncated: 491 more columns]
