# Supplementary material for: Genome-wide computational identification of functional RNA elements in Trypanosoma brucei
Source: BMC Genomics. 2009 Aug 4;10:355. doi: 10.1186/1471-2164-10-355 (PMC2907701; doi:10.1186/1471-2164-10-355)
Supplement: Additional file 6 — Function prediction using regulatory motifs. This ZIP compressed file should be unpacked before viewing its contents. The results for prediction of each pathway are presented in a separate folder, named after the accession number of that pathway in KEGG database. Each folder contains several files named "validation.N.out", each of which represents the results of a hundred times two-fold cross-validation for that pathway, using N predicted motifs. Each cross-validation is shown in one row; plotting each row against the number of false positives will result in the ROC curve associated with the corresponding cross-validation experiment. The trained network is stored in "total.out", in which motifs are ordered according to their prediction power. L(α|MOTIF): the likelihood of being in pathway α given that the indicated motif is present in the indicated location of an mRNA; L(α|MOTIF): the likelihood of being in pathway α given that the indicated motif is NOT present in the indicated location of an mRNA. [file 1471-2164-10-355-S6.zip › tbr_KEGG_predict/003.tbr00632/validation.005.out]

Current time: Tue Feb 03 11:57:52 2009
This cluster: tbr00632
A 2-fold validation was used.
************************ VALIDATION ***********************
NUM_CLASSIFIERS	AUC	NUM_FALSE_POSITIVES	1	2	3	4	5	6	7	8	9	10	11	12	13	14	15	16	17	18	19	20	21	22	23	24	25	26	27	28	29	30	31	32	33	34	35	36	37	38	39	40	41	42	43	44	45	46	47
5	0.707913	NUM_TRUE_POSITIVES	2	5	5	6	7	7	8	8	8	8	9	9	9	9	9	9	9	9	9	9	9	9	9	9	9	9	9	9	9	9	9	9	9	9	10	10	10	10	10	10	10	11	11	11	11	11	12
5	0.720127	NUM_TRUE_POSITIVES	3	7	7	7	8	8	9	10	11	12	13	14	15	15	15	15	15	15	15	15	15	15	16	16	16	16	16	17	17	17	17	17	17	17	17	18	18	18	18	19	19	19	20	20	20	20	21
5	0.736325	NUM_TRUE_POSITIVES	2	4	6	6	6	7	9	11	13	13	13	13	13	13	13	13	13	13	13	13	14	14	14	14	14	15	15	15	15	16	16	16	16	16	17	17	17	17	18	18	18	18	19	19	19	19	19
5	0.767691	NUM_TRUE_POSITIVES	2	4	6	6	7	7	10	10	11	12	13	14	14	14	14	14	14	14	14	15	15	15	15	15	15	16	16	16	16	16	16	17	17	17	17	18	18	18	19	19	19	20	20	20	21	21	21
5	0.687234	NUM_TRUE_POSITIVES	0	0	1	1	2	2	3	4	4	5	5	6	6	7	8	8	8	9	9	9	9	9	9	10	10	10	10	10	10	11	11	11	12	12	13	13	13	14	14	15	15	15	16	16	17	17	17
5	0.698752	NUM_TRUE_POSITIVES	2	4	4	4	5	6	7	8	8	9	10	11	12	12	13	14	15	16	17	17	17	17	17	17	17	17	17	17	17	17	17	17	17	17	17	17	17	17	17	17	17	17	18	18	18	18	18
5	0.745818	NUM_TRUE_POSITIVES	2	6	9	12	12	12	12	12	13	13	14	14	15	15	15	15	15	15	16	16	16	16	16	16	16	16	16	16	16	16	16	16	16	16	16	16	16	16	16	16	16	16	16	16	16	17	17
5	0.720493	NUM_TRUE_POSITIVES	1	3	3	3	3	4	4	4	5	6	7	8	9	10	11	12	14	16	16	16	16	16	16	16	16	16	17	18	18	18	19	19	20	20	21	21	22	22	22	22	22	22	22	22	22	22	22
5	0.715978	NUM_TRUE_POSITIVES	2	5	7	7	7	7	7	8	8	9	10	11	12	13	13	13	13	13	13	13	13	13	13	13	13	13	13	13	14	14	14	14	15	15	15	15	15	16	16	16	16	17	17	17	17	18	18
5	0.731545	NUM_TRUE_POSITIVES	5	6	7	9	10	10	10	11	12	12	12	12	13	13	13	13	13	13	13	13	13	13	14	14	14	14	14	14	14	14	14	15	15	15	15	15	16	16	16	16	16	17	17	17	17	17	18
5	0.718866	NUM_TRUE_POSITIVES	2	5	7	10	10	10	10	10	10	10	11	11	11	11	11	11	11	11	11	11	11	11	11	11	11	11	12	12	12	13	13	13	14	14	14	15	15	15	16	16	16	17	17	17	18	18	18
5	0.76404	NUM_TRUE_POSITIVES	2	5	5	5	6	8	8	9	11	12	14	14	14	15	15	16	16	16	16	16	16	16	16	16	16	17	17	17	18	18	19	19	19	20	20	20	21	21	22	22	22	22	22	23	23	23	23
5	0.724708	NUM_TRUE_POSITIVES	5	5	7	7	7	8	10	10	10	10	10	10	10	10	10	10	10	10	10	11	11	11	12	12	12	12	12	13	13	13	14	14	14	15	15	15	15	15	15	16	16	16	16	16	17	17	17
5	0.685343	NUM_TRUE_POSITIVES	0	1	2	4	4	7	7	7	7	7	7	7	7	7	7	7	7	8	8	9	9	9	10	10	10	10	10	11	11	11	11	11	11	11	12	12	12	12	13	13	13	14	14	14	14	15	15
5	0.647902	NUM_TRUE_POSITIVES	0	1	2	3	3	4	5	6	7	7	7	7	7	7	8	8	8	9	9	10	10	10	11	11	12	12	12	12	12	13	13	14	14	15	15	15	15	15	15	15	15	16	16	17	17	18	18
5	0.754448	NUM_TRUE_POSITIVES	1	2	6	7	8	8	8	8	8	8	8	9	9	10	10	10	10	10	10	11	11	12	12	13	13	14	14	14	15	15	15	16	16	17	17	17	18	18	19	19	19	20	20	21	21	21	22
5	0.704527	NUM_TRUE_POSITIVES	2	2	2	3	3	3	3	4	4	4	4	5	5	6	7	8	8	9	10	11	12	13	14	14	14	14	14	14	15	15	15	15	16	16	16	17	17	17	18	18	18	18	18	18	18	18	18
5	0.711763	NUM_TRUE_POSITIVES	1	3	3	3	4	4	5	5	6	6	7	8	10	11	11	11	11	11	11	11	11	11	11	11	11	12	12	13	13	13	13	13	13	13	13	13	13	13	13	14	14	14	15	15	15	16	16
5	0.747643	NUM_TRUE_POSITIVES	1	2	3	3	4	5	6	7	8	9	10	10	10	11	11	12	12	13	13	14	14	15	15	15	15	15	15	15	15	15	15	15	15	15	16	16	16	16	17	17	17	17	18	18	18	19	19
5	0.743295	NUM_TRUE_POSITIVES	1	2	4	4	4	4	5	7	7	8	9	9	10	11	12	13	13	13	13	14	14	14	15	15	15	16	16	16	16	17	17	17	18	18	18	19	19	19	19	20	20	20	21	21	21	22	22
5	0.676314	NUM_TRUE_POSITIVES	3	3	3	3	4	5	6	8	8	8	8	8	8	8	9	9	9	9	9	10	10	10	10	10	10	11	11	11	11	11	12	12	12	12	12	13	13	13	13	13	14	14	14	14	15	15	15
5	0.754348	NUM_TRUE_POSITIVES	4	4	5	7	7	8	9	11	11	11	11	11	12	12	12	13	13	13	14	14	14	14	14	14	14	14	14	14	14	14	14	14	14	15	15	15	16	16	16	16	17	17	17	18	18	18	18
5	0.711431	NUM_TRUE_POSITIVES	0	3	4	5	6	6	6	7	7	7	7	8	8	9	10	10	10	10	10	10	10	11	11	12	12	13	13	14	14	15	16	16	16	16	16	16	16	16	16	17	17	17	17	17	18	18	18
5	0.756572	NUM_TRUE_POSITIVES	4	8	8	8	9	9	9	10	12	14	14	14	14	14	14	14	14	14	14	14	14	14	14	15	15	16	16	16	16	16	16	17	17	17	17	17	17	18	18	18	18	18	18	19	19	19	19
5	0.709274	NUM_TRUE_POSITIVES	0	1	2	4	7	8	9	10	10	10	11	11	12	12	12	12	12	12	13	13	13	13	13	13	13	13	13	13	13	13	13	13	13	13	13	14	14	14	14	14	14	14	14	14	15	15	15
5	0.726367	NUM_TRUE_POSITIVES	0	7	7	7	7	7	7	8	10	12	14	14	14	14	14	15	15	15	15	15	16	16	17	17	18	19	19	19	19	19	20	20	20	20	21	21	21	21	22	22	22	22	23	23	23	23	24
5	0.67263	NUM_TRUE_POSITIVES	4	4	4	4	4	4	5	6	6	7	7	7	8	8	9	10	10	10	10	11	11	11	11	11	11	11	11	12	12	12	12	12	12	12	12	12	12	12	12	12	12	12	13	13	14	14	15
5	0.710933	NUM_TRUE_POSITIVES	0	1	1	1	1	2	2	2	3	4	5	6	7	8	9	10	11	12	14	14	14	14	14	14	14	14	15	15	15	15	15	15	15	15	15	15	15	15	16	16	16	17	17	17	17	18	18
5	0.719065	NUM_TRUE_POSITIVES	3	6	7	8	8	9	9	9	10	10	10	11	11	12	12	13	14	14	14	15	15	16	16	16	16	16	17	17	17	17	17	18	18	18	18	19	19	19	19	19	19	20	20	20	20	20	21
5	0.691417	NUM_TRUE_POSITIVES	1	2	2	2	3	4	5	6	7	8	9	10	11	12	13	14	14	14	14	14	14	14	14	14	14	14	14	14	15	15	15	15	15	15	15	16	16	16	16	16	16	16	16	17	17	18	18
5	0.695499	NUM_TRUE_POSITIVES	3	5	7	7	7	7	7	7	8	8	9	10	10	10	10	10	10	10	10	10	10	10	10	10	10	10	11	11	12	13	13	14	15	16	16	16	16	16	17	17	17	17	17	17	17	18	18
5	0.733603	NUM_TRUE_POSITIVES	4	4	4	4	5	6	8	10	10	10	10	10	10	10	10	10	10	10	11	11	11	12	12	12	13	13	13	14	14	14	14	14	14	14	14	15	15	15	15	15	15	16	16	16	17	17	17
5	0.770081	NUM_TRUE_POSITIVES	4	8	8	8	8	12	13	13	13	13	13	13	13	13	14	14	14	14	14	15	15	16	16	16	16	17	17	17	18	18	18	18	19	19	19	20	20	20	21	21	21	21	22	22	22	23	23
5	0.674854	NUM_TRUE_POSITIVES	5	5	6	7	7	7	9	9	9	9	9	9	9	9	10	10	10	10	10	11	11	11	11	12	12	12	12	12	13	13	13	13	13	14	14	14	14	15	15	15	15	16	16	16	16	17	17
5	0.73128	NUM_TRUE_POSITIVES	2	4	5	6	7	8	9	9	9	9	9	10	11	12	12	13	14	15	15	15	15	16	16	16	16	16	16	16	16	16	16	16	16	16	16	16	16	16	16	16	16	17	17	17	18	18	18
5	0.693607	NUM_TRUE_POSITIVES	4	8	8	9	9	10	10	11	11	12	12	12	12	12	12	12	12	12	12	12	12	12	12	13	13	14	14	15	15	16	16	17	17	18	19	19	19	19	20	20	20	21	21	21	21	22	22
5	0.734533	NUM_TRUE_POSITIVES	2	2	3	5	7	9	9	9	9	9	10	10	10	11	11	12	12	12	12	13	13	13	13	13	13	14	14	14	14	14	15	15	15	15	16	16	16	17	17	17	17	18	18	18	19	19	19
5	0.712128	NUM_TRUE_POSITIVES	2	2	2	2	2	3	4	5	5	6	7	7	7	7	7	7	7	7	7	7	7	7	7	7	7	7	7	7	7	8	8	8	8	8	8	8	9	10	11	12	13	14	15	16	17	18	18
5	0.691151	NUM_TRUE_POSITIVES	2	3	3	4	5	5	6	6	7	8	9	10	11	12	12	12	12	12	12	12	12	12	13	13	13	13	13	13	14	14	14	14	14	14	15	15	15	15	15	15	16	16	16	16	17	17	17
5	0.658723	NUM_TRUE_POSITIVES	6	6	6	6	6	6	6	6	7	7	7	7	7	7	8	8	8	9	9	9	9	10	10	10	11	11	11	11	12	12	12	13	13	13	13	13	14	14	14	14	14	14	14	14	14	14	14
5	0.678173	NUM_TRUE_POSITIVES	4	4	5	5	6	6	7	7	8	9	9	9	9	9	9	9	10	10	10	11	11	11	11	11	12	12	12	12	13	13	13	13	13	14	14	14	14	15	15	15	15	15	16	16	16	16	17
5	0.773101	NUM_TRUE_POSITIVES	0	5	5	5	6	6	6	10	10	10	11	12	12	13	14	14	15	16	16	16	16	17	17	17	17	18	18	18	18	19	19	19	19	20	20	20	20	21	21	21	21	22	22	22	22	23	23
5	0.671302	NUM_TRUE_POSITIVES	1	2	3	3	4	5	6	7	7	8	10	10	10	10	10	11	11	11	11	11	11	11	11	11	11	11	11	11	11	11	11	12	12	12	12	12	12	12	12	13	13	13	13	13	13	13	13
5	0.683285	NUM_TRUE_POSITIVES	0	1	2	3	4	5	6	7	8	8	8	8	8	8	9	9	9	9	10	10	10	11	11	11	11	11	11	11	11	11	11	11	12	12	12	12	12	12	13	13	13	14	14	14	15	15	15
5	0.739312	NUM_TRUE_POSITIVES	1	2	3	4	4	4	4	5	7	9	9	10	10	11	11	11	12	12	12	13	13	13	13	14	14	14	14	15	15	15	15	16	16	16	17	17	17	17	17	17	18	18	18	19	19	19	20
5	0.690886	NUM_TRUE_POSITIVES	2	2	2	2	2	2	2	2	2	2	2	2	2	2	2	3	4	6	6	6	7	7	8	8	8	8	8	8	8	8	8	8	8	8	9	9	10	10	11	12	12	12	12	12	13	13	13
5	0.629215	NUM_TRUE_POSITIVES	2	4	4	4	4	4	5	6	7	8	8	8	8	8	8	8	8	8	9	9	10	10	11	11	12	12	13	13	14	14	15	15	16	16	17	17	17	17	17	17	17	17	18	18	18	18	19
5	0.711664	NUM_TRUE_POSITIVES	1	2	4	4	5	6	6	6	7	8	8	8	9	9	10	10	11	11	11	11	12	12	13	13	13	14	14	15	15	15	16	16	17	17	18	18	18	19	19	19	20	20	20	20	20	20	21
5	0.747677	NUM_TRUE_POSITIVES	1	3	3	4	4	4	5	5	6	6	7	8	9	10	10	10	10	11	11	11	12	12	12	12	13	13	13	14	14	14	15	15	15	16	16	16	17	17	17	18	18	18	19	19	19	20	20
5	0.652649	NUM_TRUE_POSITIVES	2	2	2	2	2	2	3	5	5	5	5	5	5	5	5	5	5	5	6	6	6	7	7	7	8	8	9	9	10	10	11	11	11	11	11	11	11	11	11	11	11	11	11	11	11	11	11
5	0.729786	NUM_TRUE_POSITIVES	2	3	3	4	4	4	5	5	5	5	5	5	5	6	7	9	9	9	9	10	10	11	11	12	12	12	13	13	13	14	14	15	15	15	16	16	17	17	17	17	17	18	18	19	19	20	20
5	0.723978	NUM_TRUE_POSITIVES	0	1	1	3	4	5	6	8	8	8	8	8	8	8	8	8	8	9	9	9	9	9	10	10	10	10	11	11	11	11	12	12	12	12	13	13	13	13	14	14	14	14	15	15	15	15	16
5	0.72587	NUM_TRUE_POSITIVES	1	1	4	4	5	5	5	6	7	7	8	9	9	10	11	11	11	11	11	11	12	12	13	13	14	14	15	15	16	16	16	17	17	17	18	18	18	19	19	20	20	20	20	20	21	21	21
5	0.744723	NUM_TRUE_POSITIVES	3	6	9	9	10	10	11	13	13	13	13	13	14	14	14	14	15	15	15	15	15	15	15	16	16	17	17	17	17	17	17	17	17	17	17	17	17	18	18	18	18	19	19	19	20	20	20
5	0.785017	NUM_TRUE_POSITIVES	3	4	7	7	8	9	10	11	11	13	13	13	13	13	13	13	13	13	14	14	15	15	16	17	17	17	17	18	18	18	18	19	19	19	19	20	20	20	20	21	21	21	21	22	22	22	22
5	0.724276	NUM_TRUE_POSITIVES	1	3	3	4	4	4	5	5	6	6	6	7	7	7	8	8	8	9	9	9	10	10	10	10	10	10	11	11	12	12	13	13	14	15	15	15	15	16	16	16	17	17	17	18	18	18	19
5	0.758497	NUM_TRUE_POSITIVES	2	2	3	5	6	8	8	9	11	11	12	13	13	13	13	13	13	13	13	14	14	14	15	15	15	16	16	16	16	17	17	17	18	18	18	19	19	19	19	20	20	20	21	21	21	22	22
5	0.714153	NUM_TRUE_POSITIVES	2	4	6	8	10	11	11	11	11	11	11	12	12	12	13	13	13	13	14	14	14	15	15	16	16	17	18	18	18	19	19	19	19	19	19	19	19	19	19	19	19	20	20	20	20	20	21
5	0.71724	NUM_TRUE_POSITIVES	4	9	9	10	10	10	11	12	12	12	12	12	12	12	12	12	13	13	13	13	13	13	13	14	14	14	14	15	15	15	15	15	16	16	16	16	17	17	17	17	17	18	18	18	18	19	19
5	0.722584	NUM_TRUE_POSITIVES	7	7	8	9	9	9	9	9	9	9	9	9	9	9	10	10	11	11	12	12	13	13	13	14	14	15	15	15	16	16	17	17	17	17	17	17	17	17	17	17	17	17	17	17	18	18	18
5	0.7032	NUM_TRUE_POSITIVES	0	0	0	1	3	4	6	6	7	8	9	10	10	10	10	10	10	10	10	10	10	10	10	10	10	10	11	11	11	12	12	12	13	13	14	14	14	15	15	15	16	16	16	17	17	17	18
5	0.722252	NUM_TRUE_POSITIVES	3	3	3	5	5	6	7	8	8	9	9	10	10	11	12	13	14	14	14	14	14	14	14	15	15	15	15	15	15	16	16	16	16	16	17	17	17	17	17	17	17	17	17	17	17	17	17
5	0.720327	NUM_TRUE_POSITIVES	1	1	2	3	4	5	6	8	8	8	8	9	9	10	10	10	10	11	11	11	11	12	12	12	13	13	13	13	13	13	13	13	13	13	13	13	13	13	14	14	14	14	15	15	15	16	16
5	0.714253	NUM_TRUE_POSITIVES	3	3	4	5	5	6	6	7	7	7	7	7	7	7	7	7	7	7	7	8	10	12	12	12	13	13	13	14	14	14	15	15	16	16	16	17	17	17	18	18	18	19	19	20	20	20	21
5	0.714584	NUM_TRUE_POSITIVES	2	4	6	9	9	9	9	9	9	9	9	9	9	9	9	9	9	10	11	12	13	14	15	16	18	18	18	18	18	18	18	18	18	18	19	19	19	19	20	20	20	20	21	21	21	21	22
5	0.711332	NUM_TRUE_POSITIVES	4	6	8	11	11	11	11	11	11	12	12	12	12	12	12	13	13	13	13	13	14	14	14	14	14	14	15	15	15	16	16	16	17	17	18	18	18	19	19	19	20	20	21	21	21	22	22
5	0.725438	NUM_TRUE_POSITIVES	0	1	5	5	5	5	6	6	6	7	7	7	8	8	9	9	10	11	11	11	11	11	11	11	11	11	11	11	11	11	12	12	12	12	12	12	13	13	13	13	13	13	14	14	14	14	14
5	0.736358	NUM_TRUE_POSITIVES	2	2	3	5	5	5	6	6	10	10	10	10	10	10	10	11	11	11	11	11	11	11	11	12	12	12	13	13	13	13	13	13	14	14	14	14	14	15	15	15	16	16	16	17	17	17	18
5	0.728392	NUM_TRUE_POSITIVES	0	0	1	3	5	6	8	8	8	8	8	8	9	9	10	10	11	12	12	13	13	14	15	15	15	15	15	15	16	16	16	16	16	16	16	17	17	17	17	17	17	17	18	18	18	18	18
5	0.741005	NUM_TRUE_POSITIVES	2	4	8	8	9	9	10	11	11	12	13	14	14	14	14	14	14	14	14	14	14	14	14	14	14	14	14	14	14	14	14	15	15	16	16	17	17	18	18	19	20	20	21	21	22	22	23
5	0.75478	NUM_TRUE_POSITIVES	1	3	5	8	9	10	10	10	10	10	10	11	11	11	11	12	12	12	12	12	12	12	12	12	12	13	13	13	13	13	13	14	14	14	14	14	14	15	15	15	15	16	16	16	16	17	17
5	0.711863	NUM_TRUE_POSITIVES	3	3	4	6	8	8	8	8	8	8	8	9	9	10	11	12	13	13	14	15	16	17	18	18	18	18	18	19	19	19	19	20	20	20	20	21	21	21	21	21	21	21	21	21	21	21	21
5	0.787075	NUM_TRUE_POSITIVES	0	3	6	7	8	10	10	11	11	13	13	13	13	14	14	14	15	15	15	16	16	16	16	16	16	17	17	17	17	17	18	18	18	18	18	18	18	18	18	18	18	18	19	19	20	20	21
5	0.686006	NUM_TRUE_POSITIVES	1	2	3	4	4	4	4	4	4	4	4	4	5	5	5	5	5	5	5	5	5	5	5	5	5	6	6	6	7	7	7	8	8	8	9	9	9	10	10	11	11	11	12	12	12	13	13
5	0.732773	NUM_TRUE_POSITIVES	4	4	4	5	7	9	9	9	9	10	10	10	11	12	12	12	12	12	12	12	12	12	12	12	12	12	12	13	13	14	14	15	15	16	16	16	16	16	16	17	17	17	17	17	17	18	18
5	0.735993	NUM_TRUE_POSITIVES	2	2	2	2	2	3	4	5	6	6	7	10	10	11	11	12	12	13	14	14	15	15	16	16	17	18	18	18	18	18	18	19	19	19	19	19	19	20	20	20	20	20	20	21	21	21	21
5	0.729023	NUM_TRUE_POSITIVES	2	4	5	6	7	8	9	10	10	10	11	12	14	16	16	16	16	16	16	16	16	16	16	16	16	16	16	16	16	16	16	17	17	18	18	18	18	19	19	19	19	20	20	20	20	21	21
5	0.698984	NUM_TRUE_POSITIVES	1	3	4	4	4	4	4	6	6	6	6	6	6	6	7	7	7	8	8	8	9	9	9	10	10	10	11	11	11	11	11	12	12	12	12	12	13	13	13	13	13	14	14	14	14	14	15
5	0.718468	NUM_TRUE_POSITIVES	4	4	4	5	7	7	7	8	9	10	10	10	10	11	11	11	11	12	12	12	13	13	14	14	15	16	16	16	16	17	17	17	17	18	18	18	19	19	19	19	20	20	20	21	21	21	21
5	0.687533	NUM_TRUE_POSITIVES	1	2	4	4	4	4	4	5	7	7	7	7	7	7	7	7	7	7	7	8	9	9	9	9	9	9	10	10	10	10	11	11	11	11	11	11	11	12	12	12	12	13	13	13	13	13	14
5	0.676049	NUM_TRUE_POSITIVES	0	3	3	4	5	6	7	8	9	10	11	12	12	12	12	12	12	12	12	12	12	13	13	13	13	14	14	14	15	15	15	15	15	15	15	15	15	15	15	15	15	15	15	15	15	16	16
5	0.724044	NUM_TRUE_POSITIVES	2	4	5	6	7	7	8	9	10	10	10	10	10	10	10	11	11	11	12	12	12	13	13	13	13	13	14	14	14	14	14	15	15	15	15	16	16	16	16	16	17	17	17	17	18	18	18
5	0.745652	NUM_TRUE_POSITIVES	4	4	4	4	4	7	7	7	8	9	10	10	11	12	12	12	12	13	13	14	14	14	14	14	14	14	15	15	15	15	15	15	15	16	16	16	16	17	17	17	17	18	18	18	18	19	19
5	0.767592	NUM_TRUE_POSITIVES	2	4	4	7	7	7	10	11	12	14	15	17	17	17	17	17	17	17	17	17	18	18	18	18	18	18	18	18	18	18	19	19	19	19	19	20	20	20	20	21	21	21	21	22	22	22	22
5	0.748307	NUM_TRUE_POSITIVES	1	3	3	4	4	5	5	7	9	12	12	12	12	12	12	12	13	13	13	13	14	14	14	14	15	15	15	15	16	16	16	17	17	17	17	17	17	17	18	18	18	18	19	19	19	19	20
5	0.700909	NUM_TRUE_POSITIVES	2	4	6	8	10	10	10	10	10	10	10	10	10	10	10	10	10	10	10	10	11	11	11	11	11	11	11	12	12	13	13	14	14	14	14	15	15	16	17	17	17	17	18	18	18	18	19
5	0.749469	NUM_TRUE_POSITIVES	2	4	7	7	8	9	10	10	10	11	12	13	14	14	14	14	14	14	14	14	14	14	14	14	14	14	14	14	14	15	15	16	16	16	17	17	18	18	18	18	18	18	18	18	19	19	19
5	0.709871	NUM_TRUE_POSITIVES	0	2	5	5	6	7	7	8	9	10	10	10	11	11	12	12	12	12	12	12	12	12	12	12	13	13	13	13	13	14	14	14	14	15	15	15	15	16	16	16	16	17	17	17	17	17	17
5	0.7421	NUM_TRUE_POSITIVES	2	3	4	5	6	8	8	9	10	11	12	12	12	12	12	12	12	12	13	14	15	16	16	16	16	16	16	16	16	16	16	16	16	16	17	17	17	17	17	17	18	18	18	18	18	18	19
5	0.683982	NUM_TRUE_POSITIVES	0	0	1	3	6	6	6	6	6	6	6	7	7	7	7	7	7	8	8	9	9	10	10	10	10	10	10	10	10	11	11	11	11	11	11	11	11	11	11	11	11	11	11	11	12	12	12
5	0.737122	NUM_TRUE_POSITIVES	6	6	6	7	7	7	7	8	9	9	9	9	10	10	10	11	11	11	12	12	12	12	12	12	12	12	12	13	13	13	13	13	13	13	13	14	14	14	14	14	15	15	16	16	17	17	18
5	0.751792	NUM_TRUE_POSITIVES	0	0	0	1	1	2	3	3	4	5	6	7	9	10	11	12	13	15	15	15	15	15	15	15	16	16	16	16	16	16	17	17	17	17	17	18	18	18	19	19	19	20	20	20	20	21	21
5	0.782428	NUM_TRUE_POSITIVES	3	6	6	6	6	6	9	9	9	9	9	10	10	10	11	11	11	12	12	12	13	13	13	14	14	14	14	14	15	15	16	16	17	18	18	19	20	20	20	20	21	21	21	22	22	22	23
5	0.727928	NUM_TRUE_POSITIVES	2	5	8	8	9	9	10	10	11	11	12	12	13	13	14	14	14	14	14	14	14	14	14	14	14	15	15	15	15	16	16	16	16	17	17	17	17	18	18	18	18	19	19	19	19	20	20
5	0.7031	NUM_TRUE_POSITIVES	2	2	2	2	3	3	4	4	5	6	7	8	9	10	11	11	11	12	12	12	13	13	13	13	13	13	13	13	13	13	13	14	14	14	14	15	15	15	15	16	16	16	16	17	17	17	17
5	0.751992	NUM_TRUE_POSITIVES	3	3	3	3	3	6	9	9	9	9	10	10	10	11	11	12	12	13	13	14	14	15	15	16	16	17	17	18	18	19	19	19	19	19	19	19	20	20	20	21	21	21	22	22	22	23	23
5	0.723579	NUM_TRUE_POSITIVES	5	6	6	6	6	6	6	8	8	8	8	8	10	10	10	10	10	10	10	10	10	10	11	11	12	12	12	13	13	14	14	14	14	15	15	15	16	16	16	17	17	17	18	18	18	19	19
5	0.729587	NUM_TRUE_POSITIVES	3	3	4	5	5	8	8	8	9	9	9	10	10	10	11	11	11	12	12	13	13	13	13	13	13	13	13	13	14	14	14	15	15	15	15	15	15	15	16	16	16	17	17	17	18	18	18
5	0.741735	NUM_TRUE_POSITIVES	0	1	1	2	7	9	9	10	10	10	10	10	10	10	10	10	10	10	10	10	10	10	10	11	11	12	13	14	15	16	16	16	16	17	17	17	17	18	18	18	19	19	19	19	20	20	20
5	0.685973	NUM_TRUE_POSITIVES	2	3	4	6	7	8	8	8	8	9	9	9	10	10	10	11	11	11	11	11	11	11	11	11	12	12	12	12	12	12	12	13	13	13	13	13	13	13	14	14	14	14	14	14	14	15	15
[truncated: 491 more columns]
