# Supplementary material for: Genome-wide computational identification of functional RNA elements in Trypanosoma brucei
Source: BMC Genomics. 2009 Aug 4;10:355. doi: 10.1186/1471-2164-10-355 (PMC2907701; doi:10.1186/1471-2164-10-355)
Supplement: Additional file 6 — Function prediction using regulatory motifs. This ZIP compressed file should be unpacked before viewing its contents. The results for prediction of each pathway are presented in a separate folder, named after the accession number of that pathway in KEGG database. Each folder contains several files named "validation.N.out", each of which represents the results of a hundred times two-fold cross-validation for that pathway, using N predicted motifs. Each cross-validation is shown in one row; plotting each row against the number of false positives will result in the ROC curve associated with the corresponding cross-validation experiment. The trained network is stored in "total.out", in which motifs are ordered according to their prediction power. L(α|MOTIF): the likelihood of being in pathway α given that the indicated motif is present in the indicated location of an mRNA; L(α|MOTIF): the likelihood of being in pathway α given that the indicated motif is NOT present in the indicated location of an mRNA. [file 1471-2164-10-355-S6.zip › tbr_KEGG_predict/003.tbr00632/validation.006.out]

Current time: Tue Feb 03 11:57:52 2009
This cluster: tbr00632
A 2-fold validation was used.
************************ VALIDATION ***********************
NUM_CLASSIFIERS	AUC	NUM_FALSE_POSITIVES	1	2	3	4	5	6	7	8	9	10	11	12	13	14	15	16	17	18	19	20	21	22	23	24	25	26	27	28	29	30	31	32	33	34	35	36	37	38	39	40	41	42	43	44	45	46	47
6	0.68906	NUM_TRUE_POSITIVES	2	4	6	6	8	8	8	8	8	8	9	9	9	9	9	9	9	9	9	9	9	9	9	9	9	9	9	9	9	9	9	10	10	11	11	12	12	13	14	14	14	14	14	14	14	15	15
6	0.741934	NUM_TRUE_POSITIVES	5	6	7	8	8	8	11	11	12	12	12	13	13	14	14	15	15	15	15	16	16	16	16	16	16	16	16	16	16	16	16	16	16	17	17	17	17	17	17	17	17	18	18	18	18	18	18
6	0.738582	NUM_TRUE_POSITIVES	2	5	6	6	6	6	6	7	7	8	8	9	9	10	11	13	13	13	13	13	13	13	13	13	13	13	13	13	14	14	14	14	14	14	14	14	14	14	14	14	14	15	15	15	15	15	16
6	0.765766	NUM_TRUE_POSITIVES	2	5	6	6	6	7	8	10	10	10	10	10	10	10	11	12	12	12	13	14	15	16	16	16	16	16	16	16	16	16	17	17	18	19	19	19	19	19	19	19	19	19	19	19	20	20	20
6	0.705556	NUM_TRUE_POSITIVES	5	5	5	5	6	6	7	8	8	8	9	10	10	10	10	10	10	11	11	11	12	12	12	13	13	14	14	14	14	14	14	14	15	15	15	15	15	15	15	15	15	15	16	16	16	17	17
6	0.703233	NUM_TRUE_POSITIVES	4	4	4	4	5	5	6	6	7	8	8	9	9	10	10	11	12	12	12	12	12	12	12	13	13	14	15	16	16	17	17	17	17	17	17	17	18	18	18	18	18	18	18	19	19	19	19
6	0.749834	NUM_TRUE_POSITIVES	0	7	9	12	12	12	12	12	12	13	13	14	15	15	15	15	15	15	16	16	16	16	16	16	16	16	16	16	16	16	16	16	16	16	16	16	16	16	16	16	17	17	17	18	18	18	19
6	0.710004	NUM_TRUE_POSITIVES	1	3	4	4	4	4	4	5	5	5	6	6	7	8	9	10	11	12	13	14	16	16	16	16	16	16	16	16	16	16	16	17	18	18	19	20	20	20	20	20	20	20	20	20	20	20	21
6	0.740109	NUM_TRUE_POSITIVES	2	4	6	7	7	7	7	7	7	7	8	9	10	11	12	13	14	15	15	15	15	16	16	16	16	16	16	16	16	17	17	18	19	19	19	19	20	20	20	20	20	20	20	20	20	20	21
6	0.727396	NUM_TRUE_POSITIVES	6	7	9	9	9	9	9	9	10	11	12	12	12	12	13	14	14	14	14	14	14	14	15	15	15	15	15	16	16	16	16	16	16	16	16	16	16	16	16	16	16	17	17	17	17	17	18
6	0.711298	NUM_TRUE_POSITIVES	2	4	6	9	10	10	10	10	10	10	11	11	11	11	12	12	12	12	12	12	12	12	12	12	12	12	12	12	12	13	13	14	14	15	15	15	15	15	15	15	15	15	15	15	15	16	16
6	0.76643	NUM_TRUE_POSITIVES	5	5	6	6	6	7	9	9	9	9	10	12	13	15	15	15	16	17	17	17	17	17	17	17	17	17	17	18	18	18	18	19	19	20	20	21	21	22	22	22	22	23	23	23	24	24	24
6	0.768089	NUM_TRUE_POSITIVES	4	5	6	6	7	7	7	8	10	12	14	14	14	14	14	14	15	15	15	16	16	17	17	17	17	17	18	19	19	20	21	21	21	22	22	22	23	23	23	24	24	24	24	24	24	24	24
6	0.709373	NUM_TRUE_POSITIVES	0	1	2	4	4	4	4	4	5	7	7	7	7	7	7	7	7	7	8	8	8	8	9	9	9	9	9	10	10	10	10	10	11	11	11	11	11	11	11	11	11	11	11	11	11	12	12
6	0.669709	NUM_TRUE_POSITIVES	1	2	3	5	5	6	6	7	7	7	7	7	7	7	7	7	7	7	7	8	8	9	10	10	10	11	11	12	12	13	13	13	13	13	13	14	14	15	15	16	16	16	16	16	16	16	16
6	0.777649	NUM_TRUE_POSITIVES	1	3	7	8	8	8	8	11	11	11	11	11	11	11	11	12	12	13	13	14	15	16	16	16	16	16	16	17	17	17	17	18	18	18	18	18	18	19	19	19	20	20	20	21	21	21	21
6	0.711763	NUM_TRUE_POSITIVES	2	2	2	2	3	4	5	5	5	5	5	5	5	6	8	10	12	12	12	13	13	15	15	15	15	15	15	16	16	16	16	17	17	18	18	19	19	20	20	20	20	20	20	21	21	21	21
6	0.737553	NUM_TRUE_POSITIVES	1	1	5	5	5	6	7	7	7	8	8	8	8	8	9	10	10	11	12	12	13	14	14	15	16	16	16	16	16	16	16	16	17	17	17	17	17	17	17	17	17	17	18	18	18	18	19
6	0.745586	NUM_TRUE_POSITIVES	0	1	3	3	3	8	8	8	9	9	9	9	9	9	9	9	9	9	9	10	10	11	11	12	13	13	13	13	13	13	14	14	15	16	17	18	18	18	18	18	19	19	20	20	21	21	21
6	0.769815	NUM_TRUE_POSITIVES	2	5	5	6	6	8	8	8	8	8	9	9	10	10	11	11	12	13	14	15	17	17	17	17	17	17	17	18	18	18	18	19	19	19	19	20	20	20	21	21	22	22	23	23	23	23	24
6	0.690487	NUM_TRUE_POSITIVES	1	3	6	6	6	6	6	8	8	8	8	8	9	10	10	10	11	11	11	12	12	12	15	15	15	15	15	15	15	15	15	15	15	15	15	15	16	16	16	16	17	17	17	17	17	17	18
6	0.762812	NUM_TRUE_POSITIVES	4	5	6	7	8	9	10	11	11	12	12	12	12	13	13	13	13	14	14	14	14	14	14	14	14	14	14	14	14	14	14	14	14	14	14	14	14	14	14	14	15	15	16	16	17	17	18
6	0.707282	NUM_TRUE_POSITIVES	1	4	4	5	6	6	6	7	7	7	7	7	8	9	10	10	10	10	10	10	10	10	11	12	12	13	14	14	14	14	14	15	15	16	16	16	16	16	16	16	16	16	17	17	17	18	18
6	0.743328	NUM_TRUE_POSITIVES	2	5	8	8	9	9	9	9	10	11	13	13	13	13	13	13	13	13	13	13	14	14	14	15	15	16	16	16	17	17	18	18	19	19	20	20	21	21	22	22	23	23	24	24	25	25	25
6	0.729355	NUM_TRUE_POSITIVES	2	3	5	6	8	8	8	9	10	10	10	10	10	11	13	13	13	13	14	15	17	17	17	17	17	17	17	18	18	18	18	18	18	18	18	18	18	18	18	18	18	19	19	19	19	19	19
6	0.73357	NUM_TRUE_POSITIVES	0	7	7	7	7	7	8	8	8	9	11	11	11	12	14	14	14	14	14	15	15	15	15	15	16	16	16	16	17	18	19	19	19	19	19	20	20	20	21	21	21	21	22	22	22	23	23
6	0.696362	NUM_TRUE_POSITIVES	3	4	4	4	4	4	5	6	7	9	9	9	10	10	10	10	10	10	10	10	10	10	10	10	10	10	10	10	10	10	11	11	11	11	11	11	12	12	12	12	12	12	12	12	12	12	12
6	0.712493	NUM_TRUE_POSITIVES	0	1	1	1	1	1	1	2	2	2	2	3	6	7	9	9	9	9	9	10	11	11	12	13	14	14	14	14	14	15	15	15	15	15	15	15	15	15	15	15	15	15	15	15	16	16	16
6	0.745619	NUM_TRUE_POSITIVES	3	6	7	7	8	10	10	11	12	12	12	12	12	12	12	12	13	14	14	14	15	15	15	16	16	16	16	16	17	17	17	17	18	18	18	19	19	19	19	19	20	20	20	20	20	20	20
6	0.713721	NUM_TRUE_POSITIVES	2	2	2	2	3	5	8	9	9	9	9	10	11	11	11	12	12	12	13	13	13	13	13	13	13	14	14	14	14	14	14	14	15	15	15	15	16	16	16	16	17	17	17	17	18	18	18
6	0.725106	NUM_TRUE_POSITIVES	5	5	5	5	7	7	7	8	11	11	11	11	12	12	12	12	12	12	12	12	12	12	13	13	13	13	13	14	14	14	15	15	15	15	15	16	16	17	18	18	18	18	19	19	20	20	21
6	0.783789	NUM_TRUE_POSITIVES	3	5	5	5	6	6	7	9	9	10	11	13	14	16	16	16	16	16	17	17	17	17	17	17	18	18	18	19	19	19	19	19	19	19	19	19	19	19	20	20	20	20	20	21	21	21	21
6	0.757103	NUM_TRUE_POSITIVES	2	5	8	8	9	14	14	14	14	14	14	14	14	14	14	14	14	14	14	14	14	14	15	15	15	15	16	16	16	16	17	17	17	17	17	18	18	18	19	19	19	20	20	20	21	21	21
6	0.701407	NUM_TRUE_POSITIVES	4	7	7	7	7	7	7	9	9	9	9	9	9	10	10	10	11	13	13	13	13	13	14	14	15	15	16	16	16	16	16	16	16	16	16	16	17	17	17	17	17	18	18	18	18	18	18
6	0.766198	NUM_TRUE_POSITIVES	0	4	6	7	7	8	9	9	9	9	9	10	10	10	10	10	11	12	13	14	15	16	16	16	16	16	16	16	17	17	17	17	18	18	18	18	19	19	19	19	20	20	20	20	20	20	20
6	0.700644	NUM_TRUE_POSITIVES	4	8	8	9	9	10	10	11	12	12	12	12	12	12	12	12	12	12	12	12	12	12	12	13	13	14	14	15	15	16	16	17	17	18	19	19	20	20	21	21	22	22	23	23	23	23	23
6	0.752954	NUM_TRUE_POSITIVES	2	4	4	4	5	7	9	9	10	11	12	13	14	14	14	14	14	14	14	15	15	15	15	15	15	16	16	16	16	16	16	16	17	17	17	17	17	17	18	18	18	19	19	20	20	21	21
6	0.708012	NUM_TRUE_POSITIVES	2	2	2	2	2	2	2	3	4	4	4	4	4	5	7	7	7	8	8	8	8	8	8	8	8	8	8	8	8	8	9	9	9	10	10	10	11	11	11	12	12	13	13	13	13	13	14
6	0.690985	NUM_TRUE_POSITIVES	2	2	3	4	5	5	5	5	5	6	6	7	8	9	10	12	12	12	12	12	12	12	13	13	13	13	13	13	13	13	13	13	13	13	13	13	14	14	14	14	15	15	15	15	16	16	16
6	0.692545	NUM_TRUE_POSITIVES	3	6	6	6	6	6	6	7	7	7	7	7	7	8	8	9	9	9	9	9	9	10	10	10	10	11	11	11	11	11	11	11	11	11	12	12	12	13	13	13	14	14	14	15	15	15	16
6	0.693508	NUM_TRUE_POSITIVES	3	3	3	6	6	7	7	7	8	8	9	9	9	9	9	9	10	10	10	10	10	10	10	10	11	11	11	11	11	12	12	13	13	14	14	15	15	15	15	15	16	16	16	16	16	16	17
6	0.773533	NUM_TRUE_POSITIVES	2	4	6	9	9	9	10	10	11	12	14	14	14	14	14	15	16	16	17	18	18	18	18	18	18	18	18	18	18	18	18	18	19	19	19	20	20	20	21	21	22	22	22	22	22	22	22
6	0.706851	NUM_TRUE_POSITIVES	3	4	6	8	8	8	8	9	9	9	9	9	9	9	9	9	10	10	10	10	10	10	10	11	11	11	12	12	12	13	13	13	14	14	14	15	15	15	15	15	15	15	16	16	16	16	16
6	0.684015	NUM_TRUE_POSITIVES	1	1	2	2	3	7	7	7	9	9	10	11	11	11	11	12	12	12	13	13	13	14	14	14	14	14	14	14	14	14	14	14	14	14	14	15	15	15	15	15	15	16	16	16	17	17	17
6	0.756904	NUM_TRUE_POSITIVES	2	3	3	4	4	4	7	8	8	9	9	11	11	11	11	11	11	11	11	12	12	13	13	13	13	13	14	15	16	17	17	17	17	17	17	17	17	17	17	17	17	17	18	18	18	18	19
6	0.678273	NUM_TRUE_POSITIVES	2	2	2	2	2	2	2	2	2	2	2	2	2	2	2	2	3	4	5	6	8	8	8	8	8	8	8	8	8	8	8	8	8	9	9	9	10	10	11	12	12	12	12	12	12	12	13
6	0.666125	NUM_TRUE_POSITIVES	2	4	4	5	6	7	8	9	9	9	10	12	12	12	12	12	12	12	12	12	12	13	13	13	14	14	14	15	15	15	15	15	16	16	17	17	18	18	18	19	19	20	20	21	21	21	21
6	0.701374	NUM_TRUE_POSITIVES	1	5	5	5	6	6	7	7	7	8	9	9	9	9	11	11	11	11	11	11	11	11	11	11	11	11	11	11	12	12	13	13	13	14	14	15	15	15	16	16	17	17	18	18	19	19	20
6	0.745021	NUM_TRUE_POSITIVES	1	2	3	4	4	4	5	5	6	6	7	9	11	11	11	11	11	11	11	11	12	12	12	12	13	13	13	14	14	14	14	14	15	15	15	16	16	16	17	17	18	18	18	19	19	19	20
6	0.658889	NUM_TRUE_POSITIVES	2	2	2	2	2	3	4	4	4	5	5	5	5	5	5	5	5	5	5	5	7	7	7	7	8	8	9	9	10	10	10	11	11	11	11	11	11	11	11	11	11	11	11	11	11	11	11
6	0.733736	NUM_TRUE_POSITIVES	2	3	3	3	4	4	4	4	5	5	5	5	5	5	5	6	7	8	9	9	9	10	10	11	11	12	12	12	13	13	14	14	15	15	16	16	17	17	18	18	18	18	19	19	20	20	21
6	0.736557	NUM_TRUE_POSITIVES	2	4	4	4	7	7	9	9	9	9	9	10	11	11	11	11	11	12	13	13	13	13	13	13	14	14	14	15	16	16	16	16	16	17	17	17	17	18	18	18	18	19	19	19	19	20	20
6	0.740507	NUM_TRUE_POSITIVES	2	3	6	6	6	6	6	6	7	7	7	8	9	10	10	10	10	11	13	15	15	15	16	16	17	17	18	18	18	19	19	19	20	20	20	20	20	20	20	21	21	21	21	22	22	22	22
6	0.74074	NUM_TRUE_POSITIVES	0	4	8	8	9	10	10	10	10	12	12	12	12	12	12	12	12	13	13	14	15	15	15	16	17	17	17	17	17	17	17	17	17	17	17	17	17	17	17	17	17	18	18	18	19	19	19
6	0.77184	NUM_TRUE_POSITIVES	0	4	4	6	6	7	8	8	9	10	10	10	10	11	11	12	12	12	12	12	12	14	14	14	14	14	14	14	14	14	14	14	14	14	14	14	15	16	18	18	18	18	18	18	19	20	20
6	0.719198	NUM_TRUE_POSITIVES	1	3	4	4	5	5	5	5	5	5	5	5	5	5	5	6	6	7	7	7	7	8	8	8	9	9	9	9	9	10	10	11	12	12	13	14	14	15	16	16	17	18	19	19	19	19	19
6	0.77579	NUM_TRUE_POSITIVES	1	2	7	7	8	8	8	9	11	13	14	15	15	15	17	17	17	17	17	17	17	17	17	17	17	18	18	19	19	20	20	21	21	22	22	23	23	24	24	24	25	25	25	26	26	26	27
6	0.705822	NUM_TRUE_POSITIVES	4	4	4	7	10	10	10	10	10	11	11	11	11	11	11	11	11	12	13	13	13	13	13	14	14	14	14	14	15	15	15	16	17	19	19	19	19	19	20	20	20	20	20	20	20	20	20
6	0.717074	NUM_TRUE_POSITIVES	5	5	6	6	10	10	10	10	11	12	12	12	12	12	12	12	12	12	12	12	12	12	12	12	13	14	14	14	15	15	16	16	17	18	18	18	18	18	18	18	18	18	18	19	19	19	19
6	0.72816	NUM_TRUE_POSITIVES	5	6	6	8	10	10	10	10	10	11	11	12	13	14	15	15	15	15	15	15	15	15	15	15	15	15	15	15	15	15	15	15	15	15	16	16	16	17	17	17	18	18	18	18	18	18	18
6	0.704361	NUM_TRUE_POSITIVES	0	0	0	1	3	4	6	6	7	7	8	9	9	10	10	10	10	10	10	10	10	10	10	10	10	10	10	10	10	10	11	11	12	12	13	13	14	15	15	15	15	15	16	16	16	17	17
6	0.723015	NUM_TRUE_POSITIVES	0	3	3	4	4	4	5	6	6	7	8	9	9	10	11	12	12	12	12	12	12	13	14	14	14	14	15	15	15	16	16	17	17	17	17	17	17	17	17	17	17	18	18	18	18	18	18
6	0.730682	NUM_TRUE_POSITIVES	2	2	2	6	6	8	11	12	12	12	12	12	12	12	12	12	13	13	14	14	14	14	14	15	15	15	15	15	15	15	15	15	15	15	15	15	15	15	15	15	15	15	15	15	15	16	16
6	0.724741	NUM_TRUE_POSITIVES	2	3	4	5	7	7	7	7	7	7	7	7	7	7	7	8	9	10	10	10	10	10	10	10	10	10	10	11	11	12	12	13	14	15	16	17	17	17	18	18	19	19	20	20	20	21	21
6	0.741204	NUM_TRUE_POSITIVES	2	5	6	8	11	12	12	12	12	12	12	12	12	12	12	13	13	14	14	14	14	14	15	16	18	19	21	21	22	22	22	22	22	22	22	22	22	23	23	23	24	24	24	25	25	25	26
6	0.747876	NUM_TRUE_POSITIVES	8	9	11	11	11	11	12	12	13	13	13	13	14	14	14	14	14	14	14	15	15	15	15	15	15	15	15	15	15	16	16	16	16	16	17	17	17	17	17	18	18	18	18	19	19	19	19
6	0.737288	NUM_TRUE_POSITIVES	0	2	5	5	5	5	5	6	7	8	9	9	9	9	11	11	11	11	11	11	11	11	12	12	13	13	14	15	15	15	15	15	15	15	15	15	15	15	15	16	16	16	16	16	16	16	16
6	0.760588	NUM_TRUE_POSITIVES	1	6	7	7	9	9	9	10	10	10	13	13	13	13	13	13	13	14	14	14	14	14	14	14	14	15	15	15	16	16	16	16	16	16	17	17	17	17	17	17	18	18	18	19	19	20	20
6	0.729156	NUM_TRUE_POSITIVES	0	0	1	2	4	5	6	8	8	8	8	8	8	8	8	8	8	8	8	9	9	10	10	11	12	12	13	14	14	15	16	16	16	16	16	16	16	16	16	16	16	17	17	17	17	18	18
6	0.74615	NUM_TRUE_POSITIVES	3	5	8	9	9	9	9	10	10	11	11	12	12	13	13	13	14	14	14	14	14	14	14	14	14	14	14	14	14	14	14	15	15	16	16	17	17	18	18	19	19	20	20	21	21	21	21
6	0.751892	NUM_TRUE_POSITIVES	1	3	5	5	6	8	8	8	8	8	8	8	9	9	9	10	10	10	11	12	12	12	12	12	12	12	12	12	12	12	12	12	13	13	13	14	14	15	15	15	15	16	16	16	17	17	17
6	0.709938	NUM_TRUE_POSITIVES	3	3	3	3	3	4	6	7	8	8	8	9	9	9	9	9	9	9	10	10	11	12	12	12	12	13	14	15	15	16	16	17	17	18	18	19	19	20	20	21	21	21	21	21	21	21	22
6	0.782694	NUM_TRUE_POSITIVES	0	3	6	7	7	7	7	8	10	10	11	12	13	14	14	14	15	16	16	16	16	16	16	16	16	17	17	17	17	17	17	17	18	18	18	18	18	19	19	19	19	19	19	19	20	20	20
6	0.699084	NUM_TRUE_POSITIVES	0	1	2	6	6	6	6	6	6	6	6	7	7	8	9	9	9	9	9	9	9	9	9	9	9	9	9	10	11	12	13	13	13	13	14	14	14	14	15	15	15	16	16	16	16	17	17
6	0.722683	NUM_TRUE_POSITIVES	3	5	5	8	8	8	9	9	9	10	10	10	11	11	11	11	11	12	12	12	12	12	13	13	13	13	14	14	14	14	15	15	15	15	15	15	15	15	15	15	15	15	15	15	16	16	16
6	0.737653	NUM_TRUE_POSITIVES	2	3	3	3	3	3	3	4	5	6	7	8	8	8	10	12	12	13	13	14	15	15	16	17	17	18	19	20	20	20	20	20	20	20	20	20	20	20	20	20	20	20	20	20	20	21	21
6	0.751759	NUM_TRUE_POSITIVES	2	4	8	8	8	9	10	11	12	12	12	12	12	12	12	13	13	14	14	16	16	16	16	16	16	16	16	16	16	17	17	18	18	19	19	20	20	20	20	20	20	20	20	21	21	21	21
6	0.695035	NUM_TRUE_POSITIVES	2	3	5	5	6	7	7	7	7	9	9	9	9	10	10	10	10	10	10	11	11	11	11	11	12	12	12	12	12	13	13	13	13	13	13	14	14	15	15	16	16	16	16	16	16	17	17
6	0.742764	NUM_TRUE_POSITIVES	4	4	4	5	6	7	8	8	8	9	10	11	12	12	12	12	12	12	12	12	12	12	12	13	13	13	13	14	14	14	14	15	15	15	16	16	16	16	17	17	17	17	18	18	18	19	19
6	0.725969	NUM_TRUE_POSITIVES	1	4	4	4	4	4	5	7	9	11	11	11	11	11	11	11	11	11	11	11	12	13	13	14	15	15	15	15	15	15	15	16	16	16	17	17	17	17	17	17	17	18	18	18	18	19	19
6	0.685409	NUM_TRUE_POSITIVES	0	0	1	3	5	7	9	9	9	9	9	9	9	10	12	12	12	12	12	12	12	12	12	12	13	13	14	14	15	15	15	15	16	16	16	16	16	16	16	17	17	17	17	18	18	18	18
6	0.765368	NUM_TRUE_POSITIVES	1	3	4	6	6	7	8	9	10	11	13	13	14	14	14	15	15	15	16	16	16	17	17	17	18	18	19	19	19	19	19	19	19	19	19	19	19	20	20	20	20	20	20	21	21	21	21
6	0.754713	NUM_TRUE_POSITIVES	7	7	7	8	8	8	9	9	9	10	12	12	12	12	12	12	13	14	14	14	14	14	14	15	15	16	17	17	17	17	17	18	18	18	18	19	19	19	19	20	20	20	20	20	20	20	21
6	0.764306	NUM_TRUE_POSITIVES	2	4	4	6	7	7	10	11	11	12	13	14	14	15	16	17	17	17	18	18	18	18	18	18	18	18	18	18	18	18	18	18	18	18	18	18	18	19	19	19	19	19	19	19	20	20	20
6	0.748174	NUM_TRUE_POSITIVES	1	3	3	4	4	5	5	6	6	7	9	11	13	13	13	13	13	13	13	13	14	14	14	15	16	16	16	16	16	16	16	16	16	16	16	16	17	17	17	18	18	18	19	19	19	19	19
6	0.701341	NUM_TRUE_POSITIVES	2	5	7	9	9	10	10	10	10	10	10	10	10	10	11	11	11	11	11	12	13	14	14	14	14	14	14	14	14	14	14	14	14	14	14	14	14	15	15	15	16	16	16	17	17	18	18
6	0.756174	NUM_TRUE_POSITIVES	2	5	6	7	7	7	9	9	9	10	11	12	13	14	14	14	14	14	14	14	14	14	14	14	14	14	14	14	15	15	15	15	15	15	15	15	15	15	16	17	17	18	19	19	19	19	19
6	0.723679	NUM_TRUE_POSITIVES	0	3	6	8	8	8	8	8	9	9	10	10	11	11	11	11	11	11	11	12	12	12	13	13	13	13	13	13	13	13	14	14	14	15	15	15	15	16	16	16	16	17	17	17	17	17	17
6	0.738914	NUM_TRUE_POSITIVES	1	2	3	4	5	8	9	9	9	9	10	11	12	12	12	12	12	12	12	13	13	14	14	14	15	15	15	16	16	16	16	16	16	16	17	17	17	17	17	17	17	17	17	17	17	18	18
6	0.72026	NUM_TRUE_POSITIVES	1	1	1	2	3	3	3	7	7	7	8	8	8	9	9	9	9	9	9	9	9	9	9	9	10	11	13	13	14	14	14	14	15	16	16	16	16	16	16	16	16	16	16	17	17	17	18
6	0.759227	NUM_TRUE_POSITIVES	5	7	7	7	7	7	8	10	11	11	11	11	11	11	11	11	11	12	12	12	12	13	13	13	14	14	14	15	15	15	16	16	16	17	17	18	18	18	19	19	19	19	19	20	21	22	23
6	0.753087	NUM_TRUE_POSITIVES	1	1	1	3	3	3	4	4	4	10	10	10	10	11	12	12	12	12	12	13	14	15	15	15	16	16	17	17	17	17	17	17	18	18	18	18	18	18	19	19	19	19	20	20	20	20	21
6	0.774097	NUM_TRUE_POSITIVES	2	4	6	6	6	6	6	7	7	8	8	8	8	8	9	10	10	10	10	10	10	10	11	12	12	13	14	15	15	15	15	16	16	16	16	17	17	18	19	20	20	20	21	21	21	22	22
6	0.71475	NUM_TRUE_POSITIVES	0	4	7	7	8	8	9	10	10	11	11	12	13	13	13	13	13	14	14	14	14	14	14	14	14	15	15	15	15	15	16	16	16	16	16	17	17	17	17	17	17	18	18	18	19	19	19
6	0.710568	NUM_TRUE_POSITIVES	3	3	4	4	4	4	4	4	5	6	7	7	8	9	9	9	10	10	11	11	11	12	12	13	13	13	13	13	13	13	13	13	13	13	13	13	13	13	13	13	13	13	13	13	14	14	15
6	0.770081	NUM_TRUE_POSITIVES	2	5	5	5	5	5	5	5	10	10	10	10	10	10	10	10	10	10	11	11	12	13	13	14	15	15	16	17	18	18	19	20	20	21	22	23	23	23	23	23	23	23	23	23	24	24	24
6	0.7188	NUM_TRUE_POSITIVES	0	6	6	7	7	7	7	8	8	9	10	10	10	11	11	11	11	11	11	11	11	11	12	13	13	13	13	13	13	13	13	13	13	14	14	14	15	15	15	16	16	16	17	17	18	18	18
6	0.72733	NUM_TRUE_POSITIVES	4	4	4	4	5	6	6	6	7	7	7	7	10	10	10	10	10	10	10	10	10	10	11	11	12	12	12	13	13	14	14	14	14	14	15	15	15	15	16	16	16	16	16	17	17	17	17
6	0.763044	NUM_TRUE_POSITIVES	2	2	3	4	5	8	12	13	14	14	14	15	15	16	17	17	17	17	17	17	17	17	17	17	17	17	17	18	18	18	19	19	19	20	20	20	21	21	21	22	22	22	22	22	23	23	23
6	0.720426	NUM_TRUE_POSITIVES	1	3	5	6	8	11	11	11	11	12	13	13	13	13	13	13	13	13	13	13	13	13	13	13	13	13	13	13	13	14	14	14	14	14	14	14	14	14	14	14	14	15	15	15	16	16	16
[truncated: 491 more columns]
