# Supplementary material for: Genome-wide computational identification of functional RNA elements in Trypanosoma brucei
Source: BMC Genomics. 2009 Aug 4;10:355. doi: 10.1186/1471-2164-10-355 (PMC2907701; doi:10.1186/1471-2164-10-355)
Supplement: Additional file 6 — Function prediction using regulatory motifs. This ZIP compressed file should be unpacked before viewing its contents. The results for prediction of each pathway are presented in a separate folder, named after the accession number of that pathway in KEGG database. Each folder contains several files named "validation.N.out", each of which represents the results of a hundred times two-fold cross-validation for that pathway, using N predicted motifs. Each cross-validation is shown in one row; plotting each row against the number of false positives will result in the ROC curve associated with the corresponding cross-validation experiment. The trained network is stored in "total.out", in which motifs are ordered according to their prediction power. L(α|MOTIF): the likelihood of being in pathway α given that the indicated motif is present in the indicated location of an mRNA; L(α|MOTIF): the likelihood of being in pathway α given that the indicated motif is NOT present in the indicated location of an mRNA. [file 1471-2164-10-355-S6.zip › tbr_KEGG_predict/003.tbr00632/validation.007.out]

Current time: Tue Feb 03 11:57:52 2009
This cluster: tbr00632
A 2-fold validation was used.
************************ VALIDATION ***********************
NUM_CLASSIFIERS	AUC	NUM_FALSE_POSITIVES	1	2	3	4	5	6	7	8	9	10	11	12	13	14	15	16	17	18	19	20	21	22	23	24	25	26	27	28	29	30	31	32	33	34	35	36	37	38	39	40	41	42	43	44	45	46	47
7	0.690753	NUM_TRUE_POSITIVES	2	5	5	6	8	8	8	8	8	8	9	9	9	9	9	9	9	9	9	9	9	9	9	9	9	9	9	9	9	10	11	12	13	13	13	13	13	13	14	14	14	14	14	14	14	15	15
7	0.738449	NUM_TRUE_POSITIVES	4	5	6	8	8	8	8	8	8	8	11	11	12	12	12	12	12	12	12	13	14	14	14	14	15	15	15	15	15	16	16	16	16	17	17	18	18	18	18	18	18	18	18	18	19	19	19
7	0.741071	NUM_TRUE_POSITIVES	2	5	6	6	6	6	6	6	8	10	10	12	12	12	12	12	12	12	13	13	13	13	13	13	13	13	13	13	13	13	13	14	14	14	14	14	14	14	14	14	14	14	14	14	14	14	14
7	0.760256	NUM_TRUE_POSITIVES	3	5	6	6	6	7	8	9	9	10	10	10	10	10	10	11	13	13	14	14	15	16	16	16	16	16	16	16	16	16	16	17	17	18	19	20	21	21	21	21	21	21	21	21	21	21	22
7	0.70861	NUM_TRUE_POSITIVES	5	5	5	6	7	8	8	8	8	9	9	9	10	10	11	11	11	11	11	11	11	11	12	12	12	12	13	13	13	14	14	15	15	15	15	15	15	15	15	15	15	15	15	15	15	16	16
7	0.710767	NUM_TRUE_POSITIVES	5	7	7	7	7	7	7	7	8	8	9	10	10	11	12	14	14	14	14	15	15	15	15	15	15	15	15	16	17	18	18	18	18	18	18	18	19	19	19	19	19	19	19	20	20	20	20
7	0.736192	NUM_TRUE_POSITIVES	0	11	11	11	12	12	12	12	12	13	14	14	14	14	14	14	15	15	15	15	15	15	15	15	15	16	16	16	17	17	17	17	17	17	17	17	17	17	17	17	17	17	17	17	17	17	17
7	0.73118	NUM_TRUE_POSITIVES	2	4	4	4	4	4	4	4	4	4	4	4	5	6	6	6	7	8	9	10	12	14	16	16	16	16	17	17	17	17	17	17	17	17	17	17	17	17	17	17	18	18	18	18	19	20	21
7	0.747345	NUM_TRUE_POSITIVES	3	3	5	6	7	7	7	7	7	7	7	7	7	7	8	10	10	10	10	11	13	15	15	15	15	16	16	16	16	16	16	16	16	16	16	16	17	18	19	19	19	19	20	20	20	20	20
7	0.736922	NUM_TRUE_POSITIVES	6	7	9	9	9	9	9	9	10	11	11	11	13	13	13	13	13	13	13	14	14	14	14	14	14	15	15	15	16	16	16	16	16	16	16	16	17	17	17	18	18	18	18	18	18	18	18
7	0.714418	NUM_TRUE_POSITIVES	2	4	6	9	10	10	10	10	11	11	11	11	11	11	12	12	12	12	12	12	12	12	13	13	13	13	13	13	13	13	13	14	14	14	15	15	15	16	16	17	17	17	17	17	17	17	17
7	0.766364	NUM_TRUE_POSITIVES	5	5	6	6	6	9	9	9	9	10	12	14	14	14	15	16	16	16	16	16	16	17	17	17	17	17	18	18	18	18	19	19	19	19	19	20	21	22	22	22	22	22	23	23	23	23	24
7	0.772703	NUM_TRUE_POSITIVES	4	6	6	6	6	7	7	10	11	11	12	12	13	13	14	14	15	15	15	15	15	15	15	15	16	17	17	18	18	18	18	19	19	19	21	21	21	21	21	21	21	22	22	22	23	24	24
7	0.732873	NUM_TRUE_POSITIVES	0	2	3	4	4	4	8	8	8	8	8	8	8	8	8	8	8	8	8	8	8	9	10	11	11	11	12	12	12	13	13	13	13	13	13	13	13	13	14	14	15	15	15	15	15	15	16
7	0.659254	NUM_TRUE_POSITIVES	1	2	3	4	5	6	6	7	7	8	8	8	8	8	8	8	8	8	8	8	8	8	9	9	10	11	11	11	12	12	13	13	14	14	14	14	15	16	17	17	17	17	17	17	17	17	17
7	0.776487	NUM_TRUE_POSITIVES	2	5	8	9	10	10	10	10	14	14	15	15	15	15	15	15	15	15	15	15	16	17	18	18	18	18	18	18	18	18	18	18	18	19	19	19	19	19	19	20	20	20	20	20	20	21	21
7	0.737918	NUM_TRUE_POSITIVES	1	2	2	5	5	5	6	6	6	6	6	7	8	8	8	10	12	14	16	18	18	18	18	19	19	20	20	20	20	20	20	21	21	21	21	22	22	22	22	22	23	23	23	23	23	23	23
7	0.750597	NUM_TRUE_POSITIVES	1	1	3	3	4	5	6	6	6	8	8	8	8	8	8	9	10	10	10	11	11	12	12	13	13	13	14	15	16	16	16	16	16	16	16	17	18	18	18	18	18	18	18	18	18	18	19
7	0.771541	NUM_TRUE_POSITIVES	3	4	7	7	7	7	7	8	12	13	13	13	13	13	13	13	13	13	13	13	13	13	13	14	14	15	15	15	15	16	16	17	18	18	19	20	20	20	20	20	20	20	21	21	22	22	23
7	0.761584	NUM_TRUE_POSITIVES	4	7	7	7	7	7	7	8	8	9	9	10	11	11	12	13	14	15	15	15	15	15	15	17	17	17	17	17	18	18	18	19	19	19	19	20	20	20	21	21	21	22	22	22	22	22	23
7	0.721621	NUM_TRUE_POSITIVES	2	5	9	9	9	9	9	9	11	11	12	12	13	13	13	13	13	13	14	14	15	16	16	16	16	16	16	17	17	17	17	17	17	17	17	17	17	18	18	18	18	18	18	18	18	18	18
7	0.758198	NUM_TRUE_POSITIVES	4	4	5	7	8	9	10	11	12	12	13	14	14	14	14	14	14	14	14	14	14	14	14	14	14	14	15	15	15	15	15	15	15	15	15	15	15	15	15	15	15	15	15	15	16	17	17
7	0.719729	NUM_TRUE_POSITIVES	1	1	4	5	6	7	8	9	9	9	9	10	11	11	11	12	13	13	13	13	13	13	13	13	13	13	13	13	13	14	14	14	14	15	15	16	17	17	17	17	17	17	17	17	18	18	18
7	0.766994	NUM_TRUE_POSITIVES	3	6	6	7	9	11	11	13	13	13	13	14	14	15	15	15	15	15	16	16	17	17	18	18	19	19	19	19	19	20	20	20	21	21	21	21	22	22	22	23	23	23	23	23	23	24	24
7	0.726235	NUM_TRUE_POSITIVES	5	6	7	8	9	9	9	10	11	11	11	11	11	12	12	13	14	15	16	17	17	17	17	17	17	17	17	18	18	18	18	18	18	18	18	18	18	18	18	18	18	18	19	19	19	19	19
7	0.742266	NUM_TRUE_POSITIVES	0	7	7	7	7	7	8	8	8	8	9	11	11	11	12	14	14	14	14	15	16	16	16	16	17	17	17	17	17	18	19	20	20	20	21	22	22	22	22	22	23	23	23	23	23	23	24
7	0.695898	NUM_TRUE_POSITIVES	7	8	8	8	8	8	8	8	9	10	10	10	10	11	11	11	11	11	12	12	12	12	12	12	12	12	12	12	12	12	12	13	13	13	13	13	13	13	13	13	13	14	14	14	14	14	14
7	0.748938	NUM_TRUE_POSITIVES	0	2	4	4	5	6	6	6	6	6	6	9	9	9	10	12	14	14	15	15	15	15	15	15	15	15	16	16	16	16	16	16	16	16	16	16	16	16	16	17	17	18	18	18	18	18	18
7	0.771309	NUM_TRUE_POSITIVES	5	7	7	7	9	9	10	11	12	13	14	14	14	14	14	14	14	14	15	16	16	17	18	18	18	18	18	18	18	18	18	18	19	19	19	19	20	20	20	20	21	21	21	22	22	22	22
7	0.73284	NUM_TRUE_POSITIVES	2	2	2	2	3	4	5	7	10	10	10	10	11	12	12	12	12	12	12	12	12	12	12	12	13	13	13	14	14	15	15	15	15	15	15	15	15	15	15	16	16	16	17	17	17	18	18
7	0.721853	NUM_TRUE_POSITIVES	5	5	6	6	6	7	8	9	11	11	11	12	12	12	12	12	12	12	12	12	12	12	12	12	12	12	12	13	13	14	14	14	14	15	15	15	15	15	16	17	18	18	19	19	19	19	20
7	0.794709	NUM_TRUE_POSITIVES	4	6	8	8	8	10	11	11	14	14	14	15	16	17	18	19	19	19	19	19	20	20	20	20	20	20	21	21	21	21	21	21	21	21	21	21	21	22	22	22	23	23	23	23	23	23	23
7	0.757535	NUM_TRUE_POSITIVES	4	5	8	8	10	14	14	14	14	14	14	14	14	14	14	14	14	14	15	15	15	15	16	16	16	16	16	16	16	16	16	16	16	16	16	17	17	17	18	18	19	19	19	20	20	20	21
7	0.696429	NUM_TRUE_POSITIVES	4	4	6	6	6	7	7	7	7	7	7	7	8	8	10	13	13	13	13	13	13	13	13	14	15	15	16	17	17	17	17	17	17	17	17	18	18	18	18	19	19	19	19	19	19	19	19
7	0.762281	NUM_TRUE_POSITIVES	1	4	4	6	7	7	8	9	9	9	9	9	9	9	9	9	10	10	10	10	10	10	10	12	12	12	13	14	15	16	16	17	17	17	17	17	17	17	18	19	20	20	20	21	21	21	22
7	0.723745	NUM_TRUE_POSITIVES	4	9	10	10	11	12	12	13	14	15	16	17	18	18	18	18	18	18	18	18	18	18	18	18	19	19	19	19	19	19	19	19	19	19	20	20	20	21	21	21	22	22	22	22	22	22	22
7	0.748473	NUM_TRUE_POSITIVES	2	4	4	5	6	8	10	10	10	11	12	13	14	14	15	15	15	15	15	15	15	16	16	16	16	16	16	17	17	17	17	17	17	17	18	18	18	18	18	19	19	19	19	19	20	20	21
7	0.71558	NUM_TRUE_POSITIVES	4	4	5	5	5	6	6	7	7	8	8	9	9	9	9	9	10	11	11	11	11	11	11	11	11	11	11	11	11	11	11	11	11	12	12	12	13	13	14	14	15	15	15	15	15	15	15
7	0.686338	NUM_TRUE_POSITIVES	2	2	3	4	4	4	4	4	4	5	5	6	7	8	9	11	11	12	12	12	12	12	12	12	12	12	12	12	12	12	12	13	13	13	13	13	13	13	14	14	14	14	15	15	15	16	16
7	0.692512	NUM_TRUE_POSITIVES	6	6	6	6	6	6	6	7	7	7	7	7	7	7	8	10	10	11	11	11	11	11	11	11	11	11	11	11	11	11	12	12	12	13	13	14	14	15	15	15	15	15	16	16	16	16	17
7	0.694603	NUM_TRUE_POSITIVES	4	4	4	4	4	8	8	9	9	9	10	10	11	11	11	11	11	11	12	12	12	12	13	13	13	13	13	13	13	13	13	13	13	14	14	14	15	15	15	16	16	16	16	16	17	17	17
7	0.776918	NUM_TRUE_POSITIVES	4	6	8	11	12	12	12	12	12	13	14	16	16	16	16	17	17	17	18	19	20	21	21	21	21	21	21	21	21	21	21	21	21	21	21	21	21	21	22	22	22	23	23	24	24	24	25
7	0.697258	NUM_TRUE_POSITIVES	4	5	6	6	6	7	8	8	8	9	9	9	9	9	9	10	10	10	10	10	10	10	10	10	10	10	11	12	12	12	13	13	13	13	13	13	13	13	13	13	13	13	13	13	14	14	15
7	0.683484	NUM_TRUE_POSITIVES	0	1	6	6	6	6	8	9	9	9	9	9	9	9	10	11	11	13	13	13	13	14	14	14	14	14	15	15	15	15	15	15	15	16	16	16	16	16	17	17	17	17	17	18	18	19	19
7	0.786478	NUM_TRUE_POSITIVES	4	4	4	4	4	4	7	8	8	8	10	10	11	11	11	11	11	11	13	13	13	13	13	13	14	14	15	15	15	15	15	15	15	16	17	18	19	19	19	19	19	19	19	19	19	19	19
7	0.682953	NUM_TRUE_POSITIVES	2	2	2	2	2	2	2	2	2	2	2	2	2	2	4	6	8	8	8	8	8	8	8	8	8	8	8	8	8	8	8	8	9	9	9	9	10	11	11	11	11	12	12	12	12	12	13
7	0.664996	NUM_TRUE_POSITIVES	1	7	7	7	7	8	9	10	10	10	13	13	13	13	13	13	13	14	14	15	15	15	15	15	16	16	16	16	16	16	16	16	16	16	17	17	17	17	17	17	17	17	18	18	18	19	19
7	0.73274	NUM_TRUE_POSITIVES	1	3	5	5	5	6	6	6	6	7	8	8	9	9	9	9	9	9	9	9	9	10	10	10	11	11	11	11	11	11	11	11	11	11	11	11	11	11	11	11	12	13	13	14	15	16	16
7	0.739511	NUM_TRUE_POSITIVES	1	2	3	4	5	6	6	6	7	7	7	7	7	8	10	10	11	11	11	11	12	12	13	13	14	14	15	15	15	15	15	15	15	15	15	15	16	16	16	16	16	17	17	17	18	18	18
7	0.675352	NUM_TRUE_POSITIVES	2	2	2	2	2	2	2	3	4	4	4	5	5	5	5	5	5	5	5	5	7	8	8	8	9	9	10	10	11	11	11	12	12	12	12	12	12	12	12	12	12	12	12	12	12	12	12
7	0.736159	NUM_TRUE_POSITIVES	2	3	3	4	4	4	4	5	5	5	5	5	5	6	7	7	8	8	8	8	8	9	10	11	12	12	12	12	12	12	12	12	13	14	14	15	15	15	16	17	17	18	19	19	19	19	19
7	0.732475	NUM_TRUE_POSITIVES	3	3	4	4	4	4	4	5	6	6	7	9	9	9	10	11	11	11	12	12	12	12	12	12	12	12	13	14	15	15	16	16	16	16	16	17	17	18	18	18	18	18	18	19	19	19	19
7	0.741669	NUM_TRUE_POSITIVES	1	3	6	6	6	6	7	7	7	7	9	9	9	9	9	10	11	11	12	13	13	14	15	15	16	16	17	17	18	19	19	19	19	19	20	20	20	21	21	21	21	21	21	21	21	21	21
7	0.748905	NUM_TRUE_POSITIVES	0	5	5	5	9	9	10	10	10	10	10	10	12	12	12	12	13	13	13	13	13	13	13	15	15	16	16	16	17	18	18	18	19	19	20	20	20	20	20	20	20	20	20	21	21	21	21
7	0.772471	NUM_TRUE_POSITIVES	0	3	4	5	8	8	8	8	9	9	9	9	9	10	10	10	10	10	10	10	12	13	14	14	14	14	14	14	14	14	14	14	14	14	15	16	17	17	17	17	17	17	17	17	17	18	19
7	0.738615	NUM_TRUE_POSITIVES	1	3	6	7	9	9	9	9	9	9	10	10	11	11	11	11	12	12	12	12	12	12	12	12	12	12	12	12	13	13	13	13	13	14	15	15	15	16	17	18	18	18	19	19	19	20	20
7	0.786113	NUM_TRUE_POSITIVES	1	4	7	7	8	8	8	8	10	12	12	13	14	15	15	15	15	15	15	17	17	18	18	19	19	19	19	19	19	19	19	19	19	19	20	20	21	21	21	21	21	22	22	22	22	23	23
7	0.719464	NUM_TRUE_POSITIVES	4	4	5	5	5	10	10	10	10	10	10	11	11	11	11	11	11	11	11	12	12	13	13	13	14	14	14	14	15	15	15	16	16	17	19	19	19	19	20	20	20	20	21	21	21	22	22
7	0.757402	NUM_TRUE_POSITIVES	3	6	6	8	9	9	12	12	13	14	14	14	14	14	14	14	14	14	14	14	14	14	14	14	14	14	14	14	15	16	17	18	19	20	20	20	20	20	20	20	20	20	20	20	20	20	21
7	0.753153	NUM_TRUE_POSITIVES	4	6	7	7	7	7	9	9	10	10	11	11	12	13	13	13	13	13	13	13	13	13	13	13	13	13	13	14	15	15	16	17	17	17	17	17	17	17	17	17	17	17	18	18	18	18	19
7	0.708842	NUM_TRUE_POSITIVES	2	2	2	3	4	5	6	7	7	8	9	10	11	11	11	11	12	12	12	12	12	12	12	12	12	12	12	12	12	12	12	12	13	13	14	15	15	16	17	17	17	17	17	17	17	17	18
7	0.728226	NUM_TRUE_POSITIVES	0	3	3	4	4	5	6	6	7	8	8	8	9	9	9	9	10	10	10	10	10	11	12	12	13	14	15	15	15	15	15	15	15	16	16	16	17	17	18	19	19	19	20	20	21	21	21
7	0.721322	NUM_TRUE_POSITIVES	2	2	2	3	3	4	4	4	4	5	6	6	6	6	6	6	6	8	11	11	11	12	12	12	12	12	12	13	13	13	13	13	13	14	14	14	15	15	15	15	15	15	15	15	15	15	15
7	0.745021	NUM_TRUE_POSITIVES	2	3	3	4	4	5	6	6	7	8	9	9	9	10	11	12	12	12	12	12	13	13	13	13	13	13	13	13	13	13	13	14	14	14	15	15	16	16	17	17	17	17	17	18	19	19	20
7	0.745088	NUM_TRUE_POSITIVES	3	7	8	9	11	13	14	14	14	14	14	14	14	14	14	14	14	15	15	15	15	16	17	17	17	18	19	20	20	20	20	20	20	20	20	20	21	21	21	22	22	22	23	23	23	24	24
7	0.739146	NUM_TRUE_POSITIVES	6	8	9	9	11	11	11	11	12	13	13	13	13	13	13	13	13	13	13	13	14	14	14	14	14	14	16	16	16	16	16	16	16	16	16	16	16	16	16	17	17	17	17	17	18	18	18
7	0.727928	NUM_TRUE_POSITIVES	0	5	5	5	5	5	5	6	7	8	9	9	9	9	11	11	12	12	12	13	13	13	13	13	14	14	14	14	14	14	14	14	14	14	14	14	14	14	14	14	14	14	14	14	15	15	15
7	0.780769	NUM_TRUE_POSITIVES	0	8	8	9	9	12	12	12	12	12	15	15	15	15	16	17	17	17	17	17	17	17	17	17	17	18	18	18	18	19	19	19	19	19	19	19	19	19	20	20	21	21	22	22	22	22	22
7	0.738914	NUM_TRUE_POSITIVES	0	0	1	2	3	5	5	6	7	9	9	9	9	9	9	9	9	9	10	10	11	11	11	12	12	13	13	14	14	15	15	15	15	16	17	17	17	17	17	17	17	17	17	18	18	18	18
7	0.742764	NUM_TRUE_POSITIVES	2	6	10	10	10	10	10	10	11	11	11	12	12	12	13	14	14	14	14	14	14	14	14	15	15	15	15	15	15	15	15	15	15	16	16	16	16	17	18	18	19	20	20	20	20	20	20
7	0.743793	NUM_TRUE_POSITIVES	1	2	2	3	3	5	6	7	8	8	8	8	8	8	9	9	9	10	10	10	10	11	12	14	14	14	14	14	14	14	14	14	15	15	15	15	15	16	16	16	16	17	17	17	17	18	18
7	0.720692	NUM_TRUE_POSITIVES	2	2	3	3	3	3	3	4	6	7	9	9	9	9	9	9	10	11	12	12	12	12	12	13	13	13	13	13	13	14	14	15	15	16	16	17	17	18	18	19	20	20	20	20	20	20	20
7	0.79139	NUM_TRUE_POSITIVES	2	7	7	7	8	8	8	8	8	9	10	12	14	14	14	15	15	16	16	16	16	16	17	17	18	18	19	19	19	19	19	19	19	19	19	19	19	19	19	19	19	19	19	20	20	20	20
7	0.69759	NUM_TRUE_POSITIVES	0	0	1	3	3	6	6	6	6	6	7	8	8	8	8	8	8	9	9	9	9	9	9	10	10	10	10	10	10	10	10	10	10	10	10	11	11	11	12	12	12	12	12	12	13	13	14
7	0.7421	NUM_TRUE_POSITIVES	3	6	7	10	10	11	11	11	11	11	11	12	12	12	13	13	13	14	14	14	14	14	14	14	14	15	16	16	17	18	19	19	19	19	19	19	19	19	19	19	19	19	19	19	19	19	19
7	0.761086	NUM_TRUE_POSITIVES	2	3	3	3	3	3	3	4	6	8	8	10	10	10	11	12	14	14	14	14	15	16	17	19	19	19	19	19	20	20	20	20	20	20	20	20	20	20	20	20	20	20	21	21	21	21	21
7	0.741304	NUM_TRUE_POSITIVES	2	4	5	7	7	7	9	9	10	12	12	12	12	12	12	12	12	12	12	13	14	14	14	15	15	15	16	16	16	16	16	16	16	16	16	16	17	17	17	18	18	18	18	19	19	20	20
7	0.737885	NUM_TRUE_POSITIVES	2	4	5	5	6	7	9	9	9	10	12	12	12	13	13	13	13	13	14	14	14	14	15	16	16	16	16	16	16	16	16	16	16	17	17	17	17	17	17	17	17	18	18	18	18	18	18
7	0.750232	NUM_TRUE_POSITIVES	5	5	5	6	6	9	9	10	11	11	11	11	11	12	12	12	12	12	12	12	12	12	12	12	12	12	12	12	12	12	12	13	13	13	13	13	13	14	14	14	14	14	14	15	15	16	18
7	0.737951	NUM_TRUE_POSITIVES	4	7	7	7	7	7	7	8	8	9	10	12	12	12	13	14	14	14	14	14	14	14	14	14	14	15	16	17	17	17	17	17	17	18	18	18	18	18	18	18	18	19	19	19	19	19	19
7	0.683251	NUM_TRUE_POSITIVES	1	2	2	5	5	7	9	9	9	9	9	9	10	10	11	11	12	12	12	13	14	14	14	14	14	14	14	14	15	15	16	16	17	17	17	17	17	18	18	19	19	19	19	19	19	19	19
7	0.759128	NUM_TRUE_POSITIVES	0	5	6	7	8	8	8	8	9	11	11	11	11	11	11	11	12	13	14	15	15	16	16	17	17	18	18	18	18	18	18	18	18	18	18	18	19	19	19	19	19	19	20	20	20	20	20
7	0.746515	NUM_TRUE_POSITIVES	7	8	9	9	9	9	9	9	9	9	9	9	9	10	11	13	13	13	13	14	14	14	14	14	14	14	15	15	16	16	16	16	17	18	18	18	18	18	18	18	18	19	19	19	19	19	19
7	0.790793	NUM_TRUE_POSITIVES	2	6	6	6	7	7	7	8	9	10	11	13	14	16	18	18	18	18	18	18	18	18	18	18	18	18	19	19	19	20	20	20	20	20	20	20	20	20	21	21	21	21	21	22	22	22	22
7	0.750664	NUM_TRUE_POSITIVES	1	3	3	4	4	5	5	6	6	7	9	11	13	13	13	13	13	13	13	13	14	14	14	14	14	14	14	14	15	16	16	16	16	16	16	16	16	17	17	17	18	18	18	19	19	19	19
7	0.708245	NUM_TRUE_POSITIVES	2	6	8	9	9	10	10	10	10	10	10	10	10	10	11	12	12	12	12	12	12	12	12	12	12	12	12	12	13	14	15	15	15	15	15	15	15	15	15	16	16	16	17	17	17	18	18
7	0.760887	NUM_TRUE_POSITIVES	1	5	5	5	6	8	9	9	9	10	10	10	11	12	13	13	13	13	13	13	13	13	14	14	14	14	14	14	14	14	14	14	14	14	14	14	14	14	14	14	14	14	14	14	15	16	17
7	0.734831	NUM_TRUE_POSITIVES	0	2	4	7	7	8	8	8	9	9	9	10	11	11	11	12	12	12	12	12	13	13	13	13	13	14	14	15	15	15	15	15	15	16	16	16	17	17	17	17	17	18	18	18	19	19	20
7	0.74303	NUM_TRUE_POSITIVES	2	3	4	5	6	8	8	9	9	9	9	9	10	11	12	12	12	12	12	12	12	13	13	14	14	14	15	16	16	16	16	16	16	16	16	16	16	17	17	17	17	17	17	17	17	17	17
7	0.729786	NUM_TRUE_POSITIVES	6	6	7	7	7	7	11	11	11	12	12	12	13	13	13	13	14	14	14	14	15	15	15	15	15	15	15	15	15	16	18	18	18	18	18	18	18	19	19	19	19	19	19	19	19	19	19
7	0.769284	NUM_TRUE_POSITIVES	5	7	7	7	7	7	7	7	7	9	9	11	11	11	11	11	12	12	12	13	13	14	15	17	17	17	17	17	17	17	17	17	17	17	17	17	17	17	18	18	18	18	18	19	19	19	19
7	0.747511	NUM_TRUE_POSITIVES	1	1	1	1	2	2	3	8	8	9	9	9	10	11	11	11	12	12	12	13	13	14	14	14	15	15	15	16	16	16	16	17	17	17	18	18	18	19	19	19	19	20	20	20	20	21	21
7	0.778512	NUM_TRUE_POSITIVES	1	3	6	6	6	6	6	6	6	7	7	7	8	8	9	9	9	9	9	9	9	9	9	10	10	11	11	11	11	11	12	13	14	15	15	15	16	17	18	20	20	20	21	21	21	22	22
7	0.716012	NUM_TRUE_POSITIVES	1	4	8	8	9	9	9	9	10	10	11	11	12	12	13	16	16	16	16	16	16	16	16	16	16	16	16	16	16	16	16	16	16	16	17	17	17	18	18	18	18	18	18	18	18	18	18
7	0.712427	NUM_TRUE_POSITIVES	3	3	3	4	4	4	4	5	5	6	7	7	8	9	9	10	10	10	10	11	11	11	12	12	12	13	13	13	13	13	13	13	13	15	15	15	15	15	15	15	15	15	15	15	15	16	16
7	0.764339	NUM_TRUE_POSITIVES	2	5	5	5	5	5	5	5	5	5	7	9	9	10	10	10	10	10	11	13	13	13	13	13	14	15	16	17	18	19	19	20	21	21	21	21	21	22	23	23	24	25	25	25	25	26	26
7	0.722484	NUM_TRUE_POSITIVES	0	7	7	7	7	7	7	8	8	10	10	10	10	11	11	11	11	11	12	13	13	13	13	13	14	14	15	15	16	16	16	16	16	17	17	17	18	18	18	18	18	18	18	18	18	18	18
7	0.728359	NUM_TRUE_POSITIVES	2	2	3	5	5	5	6	6	6	6	6	7	7	7	7	7	7	7	8	10	10	10	10	10	10	10	11	11	12	12	13	13	14	14	14	14	14	15	15	15	15	15	15	16	16	16	16
7	0.741569	NUM_TRUE_POSITIVES	1	2	3	5	5	9	12	13	14	14	14	15	16	17	17	17	17	17	17	17	17	17	17	17	17	17	17	18	18	18	18	19	19	19	19	20	20	20	20	20	20	20	20	20	20	20	20
7	0.719895	NUM_TRUE_POSITIVES	1	5	5	5	6	8	8	9	10	10	11	11	11	12	12	12	12	12	13	13	13	14	14	14	14	14	14	14	14	14	14	14	14	14	14	14	14	14	14	14	14	14	15	17	18	18	18
[truncated: 491 more columns]
