# Supplementary material for: Genome-wide computational identification of functional RNA elements in Trypanosoma brucei
Source: BMC Genomics. 2009 Aug 4;10:355. doi: 10.1186/1471-2164-10-355 (PMC2907701; doi:10.1186/1471-2164-10-355)
Supplement: Additional file 6 — Function prediction using regulatory motifs. This ZIP compressed file should be unpacked before viewing its contents. The results for prediction of each pathway are presented in a separate folder, named after the accession number of that pathway in KEGG database. Each folder contains several files named "validation.N.out", each of which represents the results of a hundred times two-fold cross-validation for that pathway, using N predicted motifs. Each cross-validation is shown in one row; plotting each row against the number of false positives will result in the ROC curve associated with the corresponding cross-validation experiment. The trained network is stored in "total.out", in which motifs are ordered according to their prediction power. L(α|MOTIF): the likelihood of being in pathway α given that the indicated motif is present in the indicated location of an mRNA; L(α|MOTIF): the likelihood of being in pathway α given that the indicated motif is NOT present in the indicated location of an mRNA. [file 1471-2164-10-355-S6.zip › tbr_KEGG_predict/003.tbr00632/validation.008.out]

Current time: Tue Feb 03 11:57:52 2009
This cluster: tbr00632
A 2-fold validation was used.
************************ VALIDATION ***********************
NUM_CLASSIFIERS	AUC	NUM_FALSE_POSITIVES	1	2	3	4	5	6	7	8	9	10	11	12	13	14	15	16	17	18	19	20	21	22	23	24	25	26	27	28	29	30	31	32	33	34	35	36	37	38	39	40	41	42	43	44	45	46	47
8	0.706419	NUM_TRUE_POSITIVES	1	5	5	6	8	9	9	9	10	10	10	10	10	10	10	10	10	10	10	10	10	10	10	10	10	10	10	11	11	11	11	11	11	11	11	11	11	11	11	11	12	12	13	13	14	14	15
8	0.744324	NUM_TRUE_POSITIVES	5	8	8	9	10	10	10	10	10	10	10	11	11	11	11	11	11	13	13	14	14	14	15	15	16	17	17	17	17	17	17	17	17	18	18	18	19	19	19	19	19	19	19	19	19	20	20
8	0.741071	NUM_TRUE_POSITIVES	2	5	6	6	6	6	6	6	8	10	10	10	11	12	12	12	12	12	12	12	12	12	12	12	12	12	12	12	13	13	13	14	14	14	14	14	14	14	14	14	14	14	14	14	14	14	14
8	0.758929	NUM_TRUE_POSITIVES	3	5	6	6	6	7	9	9	9	9	10	10	10	10	10	11	13	15	15	15	15	15	16	16	16	16	16	16	16	16	16	16	17	17	17	17	17	18	18	18	19	19	19	20	20	21	21
8	0.706486	NUM_TRUE_POSITIVES	5	5	5	5	6	7	8	8	8	8	8	9	9	9	10	10	11	11	11	11	11	11	11	12	12	12	12	13	13	14	15	15	15	15	15	15	15	15	15	15	15	15	15	15	15	15	15
8	0.713655	NUM_TRUE_POSITIVES	6	6	6	6	7	7	8	8	8	8	9	9	11	12	13	14	15	15	15	15	15	15	15	15	15	16	16	16	17	18	19	19	19	19	19	19	19	19	19	19	19	19	19	19	19	19	19
8	0.757667	NUM_TRUE_POSITIVES	2	11	11	12	12	13	13	13	13	13	13	13	13	14	14	14	14	14	15	15	15	16	17	18	18	18	18	18	19	21	21	21	21	21	21	21	21	21	21	21	21	21	21	21	21	21	21
8	0.727031	NUM_TRUE_POSITIVES	2	4	4	4	4	4	4	4	5	5	5	5	8	9	10	10	11	11	11	11	11	12	12	12	13	14	15	15	18	18	18	18	18	18	18	18	19	19	19	19	19	19	19	19	19	19	19
8	0.743328	NUM_TRUE_POSITIVES	2	3	5	7	7	7	7	7	7	7	7	7	7	7	8	9	11	11	11	12	13	14	14	14	14	14	14	14	14	14	14	15	15	15	15	15	16	16	17	19	19	19	19	19	19	20	20
8	0.757236	NUM_TRUE_POSITIVES	7	7	9	10	10	10	10	10	10	10	10	11	11	11	11	11	11	13	16	16	16	17	17	18	18	18	18	18	18	18	18	18	18	18	19	19	20	20	20	20	20	21	21	21	22	22	22
8	0.712759	NUM_TRUE_POSITIVES	0	4	7	10	11	12	12	12	12	13	13	13	13	14	14	14	14	14	14	14	14	14	15	15	15	15	15	15	15	15	15	15	15	15	15	15	15	15	16	16	17	17	18	18	18	18	18
8	0.778478	NUM_TRUE_POSITIVES	6	9	9	9	9	10	13	13	13	13	14	15	16	18	18	18	18	18	20	20	20	20	20	20	20	20	20	20	20	20	20	20	20	20	20	20	20	20	21	21	22	22	22	23	23	23	24
8	0.7734	NUM_TRUE_POSITIVES	4	6	6	6	6	7	7	10	10	11	12	12	12	13	13	13	14	14	14	14	14	14	14	14	16	17	18	18	18	19	20	20	20	21	21	21	21	21	22	22	22	23	23	24	24	24	24
8	0.734267	NUM_TRUE_POSITIVES	0	2	3	3	4	4	8	8	8	8	8	8	8	8	8	8	8	8	8	8	8	8	8	9	9	10	11	11	11	12	12	12	12	13	13	13	13	13	13	13	13	13	13	13	14	14	14
8	0.687732	NUM_TRUE_POSITIVES	1	3	3	4	5	6	7	8	8	8	8	8	8	8	8	8	8	8	8	8	8	8	9	11	11	12	12	13	14	14	14	14	14	14	15	15	15	15	15	15	15	15	15	15	15	15	15
8	0.775956	NUM_TRUE_POSITIVES	3	6	8	10	10	10	10	10	14	14	15	15	15	15	15	15	15	15	15	15	16	17	18	18	18	18	18	18	18	18	18	18	18	18	18	18	19	19	19	20	20	21	21	21	21	21	21
8	0.7265	NUM_TRUE_POSITIVES	1	4	5	7	9	9	9	10	10	10	10	11	11	11	11	14	16	18	20	20	20	20	20	20	20	21	21	21	21	21	21	21	22	22	22	22	23	23	23	23	24	24	24	24	24	24	24
8	0.780437	NUM_TRUE_POSITIVES	1	1	7	7	8	9	10	10	10	11	12	12	12	12	12	12	13	14	14	14	14	14	15	16	16	16	16	16	16	16	16	16	17	17	17	17	17	18	18	19	19	19	19	19	19	19	19
8	0.767791	NUM_TRUE_POSITIVES	3	4	7	7	7	7	9	12	13	13	13	13	13	13	13	13	13	13	13	13	14	14	15	15	16	16	16	16	16	17	17	18	18	19	19	20	20	20	20	20	21	21	22	22	23	24	25
8	0.765832	NUM_TRUE_POSITIVES	2	8	8	9	9	9	9	9	10	11	11	12	12	13	13	14	15	16	16	16	16	16	17	17	17	18	18	18	18	18	18	18	18	19	19	19	19	19	20	20	20	20	21	21	21	22	22
8	0.721455	NUM_TRUE_POSITIVES	2	9	9	9	9	9	9	9	9	9	9	9	10	11	13	13	13	13	13	13	14	14	14	14	15	15	16	16	16	16	16	16	16	16	16	16	17	17	17	17	17	17	17	17	17	17	17
8	0.756937	NUM_TRUE_POSITIVES	3	4	5	5	7	9	10	11	12	12	13	13	14	14	14	14	14	14	14	14	14	14	14	14	14	15	15	15	15	15	15	15	15	15	15	15	15	15	15	15	15	15	16	16	16	16	16
8	0.723546	NUM_TRUE_POSITIVES	1	4	4	5	6	6	6	7	9	9	9	10	11	11	11	12	13	13	13	13	13	13	13	13	13	13	13	13	13	13	13	14	14	14	14	15	17	17	17	17	17	18	19	19	19	19	19
8	0.759825	NUM_TRUE_POSITIVES	2	5	5	7	10	10	10	10	11	12	13	14	15	17	17	17	17	17	17	17	17	17	17	17	18	18	18	18	18	18	18	18	18	19	19	19	20	21	23	23	23	23	23	23	24	24	24
8	0.736723	NUM_TRUE_POSITIVES	6	7	8	9	10	12	13	13	13	13	13	13	13	14	15	15	17	17	18	19	19	19	19	19	20	21	21	21	21	22	22	22	22	22	22	22	22	22	22	22	22	22	22	22	22	22	22
8	0.745884	NUM_TRUE_POSITIVES	3	5	7	8	8	8	8	8	9	10	10	10	10	10	13	16	16	16	16	16	16	16	16	16	16	16	16	16	17	17	18	19	19	19	19	19	19	20	20	21	22	23	23	23	23	23	23
8	0.700511	NUM_TRUE_POSITIVES	7	8	8	8	8	8	8	8	8	9	10	10	11	11	11	11	11	11	11	11	11	11	11	11	11	12	12	12	12	13	13	13	13	13	13	13	13	13	13	13	13	14	14	14	14	14	15
8	0.746083	NUM_TRUE_POSITIVES	0	3	4	4	4	6	6	6	6	6	6	7	9	10	10	12	15	15	15	15	15	15	15	15	15	16	16	16	16	16	16	16	16	16	16	16	16	17	17	18	18	18	18	18	18	18	18
8	0.769981	NUM_TRUE_POSITIVES	5	10	10	10	10	11	13	13	13	13	13	13	13	13	14	15	15	15	15	16	16	17	17	18	18	19	19	19	20	21	22	22	23	23	23	23	23	23	24	24	24	24	24	24	25	25	25
8	0.730251	NUM_TRUE_POSITIVES	2	2	2	3	4	5	5	5	6	8	8	9	9	9	9	10	11	12	12	12	12	12	12	12	12	12	13	14	14	14	14	14	15	15	15	15	15	15	15	16	16	17	18	19	19	19	19
8	0.723314	NUM_TRUE_POSITIVES	5	5	5	6	6	7	8	9	11	11	11	12	12	12	12	12	12	12	12	12	12	12	12	12	12	12	13	13	13	14	14	14	14	15	15	15	15	16	17	18	18	18	19	19	19	19	20
8	0.794045	NUM_TRUE_POSITIVES	4	7	7	7	7	10	11	11	14	14	14	15	16	17	18	19	19	19	19	19	20	20	20	20	20	21	21	21	21	21	21	21	21	21	21	21	22	22	23	23	23	23	23	23	23	23	23
8	0.782163	NUM_TRUE_POSITIVES	2	7	8	9	11	11	11	11	11	11	12	12	16	16	17	17	17	17	17	17	18	19	20	20	20	20	20	20	20	20	20	20	21	21	21	21	21	21	21	21	21	22	22	23	23	24	24
8	0.712659	NUM_TRUE_POSITIVES	6	6	7	7	7	8	8	8	8	8	9	10	11	11	13	16	16	16	16	16	16	16	16	17	17	18	19	19	20	20	20	20	20	20	20	20	21	21	22	22	22	22	22	23	23	23	23
8	0.774628	NUM_TRUE_POSITIVES	2	5	5	6	6	7	7	8	9	9	9	9	9	9	10	10	10	10	10	10	10	10	10	10	11	13	14	16	16	16	16	16	16	16	17	17	18	19	19	19	19	20	20	20	21	21	22
8	0.749535	NUM_TRUE_POSITIVES	10	10	11	11	12	12	14	14	14	14	15	15	15	15	15	15	15	15	16	17	18	19	20	20	20	20	20	20	20	20	20	20	20	20	20	20	20	20	20	20	20	20	20	20	20	20	21
8	0.763476	NUM_TRUE_POSITIVES	4	8	8	8	9	11	11	12	13	13	13	13	13	14	16	16	16	17	17	17	17	17	17	17	17	18	18	19	19	19	19	19	19	19	19	20	21	21	21	21	22	22	22	22	22	22	22
8	0.72119	NUM_TRUE_POSITIVES	4	4	6	6	6	7	8	8	8	8	8	8	9	9	9	9	9	10	10	10	11	12	12	12	12	12	12	12	12	12	12	12	13	13	13	13	14	15	16	16	16	16	16	16	16	16	16
8	0.684878	NUM_TRUE_POSITIVES	2	2	3	4	4	4	4	4	4	5	6	7	8	9	10	11	12	12	12	12	12	12	12	12	12	12	12	12	12	12	12	13	13	13	13	13	14	14	14	14	15	15	15	15	16	16	16
8	0.689326	NUM_TRUE_POSITIVES	6	6	6	6	6	6	6	6	7	7	7	7	9	9	10	10	10	11	11	11	11	11	11	11	11	11	12	12	12	12	12	12	12	12	13	13	14	14	15	15	16	16	17	17	17	17	17
8	0.716742	NUM_TRUE_POSITIVES	3	3	4	4	4	7	7	8	10	10	11	11	11	11	11	11	11	11	11	11	11	11	11	12	12	12	13	13	13	14	14	14	14	14	14	14	14	14	15	15	15	15	16	16	16	17	17
8	0.769218	NUM_TRUE_POSITIVES	4	6	9	9	10	11	12	13	14	14	15	15	15	16	17	17	17	17	18	18	18	19	19	20	20	20	20	21	21	22	22	23	23	23	23	23	23	23	23	23	23	23	23	23	23	23	23
8	0.695333	NUM_TRUE_POSITIVES	4	5	7	7	8	8	8	8	9	9	9	12	13	13	13	13	13	13	13	13	13	13	13	15	15	15	15	15	15	15	15	15	15	15	15	15	15	15	15	15	16	16	16	16	16	16	16
8	0.679169	NUM_TRUE_POSITIVES	0	1	6	6	6	6	8	8	9	9	9	9	9	10	10	10	10	11	11	11	12	13	14	15	15	15	15	15	15	15	15	15	15	16	16	16	16	16	16	16	17	17	17	17	17	18	18
8	0.778578	NUM_TRUE_POSITIVES	4	4	4	4	4	4	6	7	8	8	9	9	9	10	11	11	11	11	11	12	13	13	13	13	13	13	14	14	15	15	15	15	15	15	15	15	15	15	15	16	17	18	19	19	19	19	19
8	0.688396	NUM_TRUE_POSITIVES	2	2	2	2	2	2	2	2	2	2	2	2	2	2	5	8	8	8	8	8	8	8	8	8	8	8	8	8	8	8	8	8	9	9	9	10	11	11	11	11	11	11	11	11	11	11	11
8	0.663303	NUM_TRUE_POSITIVES	1	7	7	7	7	8	8	9	10	13	13	13	13	13	13	13	13	14	14	15	15	15	16	16	16	16	16	16	16	16	16	16	16	16	16	17	17	17	17	17	18	18	18	19	19	19	19
8	0.725372	NUM_TRUE_POSITIVES	1	3	5	5	5	5	6	7	7	7	8	8	9	9	9	9	9	9	10	11	11	11	11	11	11	11	11	11	11	11	11	11	11	11	11	11	11	11	11	11	11	12	12	12	12	12	12
8	0.73825	NUM_TRUE_POSITIVES	1	2	3	3	4	5	6	6	7	7	7	7	7	9	11	11	11	11	11	12	12	13	13	14	14	15	15	15	15	15	15	15	15	15	16	16	16	16	17	17	17	17	18	18	18	18	19
8	0.679202	NUM_TRUE_POSITIVES	2	3	5	5	5	5	6	6	7	7	7	8	9	9	9	9	10	10	10	10	11	11	12	12	12	12	12	12	12	12	12	13	13	13	14	14	14	15	15	15	15	15	15	15	15	15	15
8	0.735196	NUM_TRUE_POSITIVES	1	3	3	3	4	6	6	6	6	6	7	7	7	7	8	9	9	9	9	10	10	10	11	12	13	13	13	13	13	13	13	14	14	14	15	15	16	16	17	17	18	18	19	20	21	21	21
8	0.726069	NUM_TRUE_POSITIVES	3	4	4	5	5	5	5	6	6	6	7	8	8	8	9	10	10	10	10	10	11	11	12	12	12	12	12	12	12	12	12	12	12	12	12	13	14	14	15	16	16	16	16	16	16	16	16
8	0.740009	NUM_TRUE_POSITIVES	1	3	6	6	6	6	6	6	7	7	9	9	9	9	9	11	11	13	13	13	13	13	13	13	14	15	16	16	17	18	18	19	20	21	21	21	21	21	21	21	21	21	21	21	22	22	22
8	0.739213	NUM_TRUE_POSITIVES	0	5	7	7	7	9	9	9	9	10	11	11	11	11	11	11	11	11	11	11	12	14	15	15	16	16	16	16	16	16	16	16	16	16	17	17	17	17	17	17	17	18	19	19	20	20	21
8	0.78442	NUM_TRUE_POSITIVES	1	3	4	4	7	7	8	8	8	9	9	9	9	10	10	10	10	10	10	11	12	12	12	13	14	14	14	14	14	14	16	16	16	16	16	16	16	16	16	16	16	16	16	17	18	19	20
8	0.729421	NUM_TRUE_POSITIVES	2	5	7	9	9	9	9	9	9	9	11	11	11	11	11	12	12	13	13	13	13	13	14	14	14	14	14	14	14	14	14	14	14	15	15	15	15	15	16	17	18	18	18	18	18	18	18
8	0.782793	NUM_TRUE_POSITIVES	2	2	4	5	7	8	8	8	8	10	12	12	13	14	15	15	15	15	15	15	17	17	17	18	18	19	19	19	19	19	19	19	19	19	19	19	20	20	21	21	21	21	21	21	21	22	22
8	0.719231	NUM_TRUE_POSITIVES	4	5	7	7	7	8	10	10	10	10	10	10	10	10	10	10	10	10	10	10	11	11	12	12	12	12	12	12	13	13	13	13	13	13	13	13	13	14	16	16	17	18	19	20	20	20	20
8	0.759858	NUM_TRUE_POSITIVES	3	6	6	9	10	10	12	13	13	14	14	14	14	14	14	14	14	14	14	14	14	15	15	15	15	15	15	15	15	15	16	17	18	19	21	21	21	21	21	21	21	21	21	21	21	21	21
8	0.758032	NUM_TRUE_POSITIVES	4	8	8	8	8	8	8	8	10	11	11	12	13	13	13	14	14	14	14	14	14	14	14	14	14	14	15	16	17	17	17	17	17	17	17	18	18	18	18	18	18	18	18	18	18	18	19
8	0.714551	NUM_TRUE_POSITIVES	3	3	3	4	4	5	6	7	7	8	10	11	12	12	12	12	13	14	14	14	14	14	14	14	14	14	14	14	14	14	14	14	15	15	15	16	16	17	18	18	18	18	18	19	19	19	19
8	0.724144	NUM_TRUE_POSITIVES	0	5	5	6	6	7	9	9	9	10	11	11	11	11	11	11	11	12	13	14	15	15	15	15	15	15	15	16	16	16	16	16	16	16	16	16	16	17	17	18	18	19	20	21	21	21	21
8	0.718601	NUM_TRUE_POSITIVES	2	2	2	3	3	3	3	4	4	6	6	6	6	6	6	6	6	8	11	12	12	12	12	12	12	12	12	13	13	14	14	15	15	15	15	15	16	16	16	16	16	16	16	16	16	16	16
8	0.736059	NUM_TRUE_POSITIVES	2	2	4	4	5	5	6	6	7	7	8	8	8	8	8	8	8	8	9	9	10	11	12	12	12	12	13	13	13	13	13	13	13	13	14	14	14	15	15	16	16	17	17	17	17	17	18
8	0.735894	NUM_TRUE_POSITIVES	3	7	8	10	13	13	14	14	14	14	14	14	14	14	14	15	15	16	17	17	17	17	18	18	19	19	19	19	19	19	19	19	19	19	19	19	20	20	20	20	20	21	21	21	21	21	21
8	0.73898	NUM_TRUE_POSITIVES	6	9	9	10	12	12	12	12	13	13	13	13	13	13	13	13	13	13	13	13	14	14	14	14	14	14	16	16	16	16	16	16	16	16	16	16	16	16	16	17	17	17	18	18	18	18	18
8	0.729521	NUM_TRUE_POSITIVES	0	5	5	5	5	5	5	5	6	6	6	7	8	9	9	11	11	12	12	12	12	13	13	13	13	13	14	14	14	14	14	14	14	14	14	14	14	14	14	14	14	14	14	14	15	15	16
8	0.780536	NUM_TRUE_POSITIVES	0	8	8	9	9	12	12	12	13	15	15	15	15	16	16	16	16	16	16	16	16	16	16	17	18	18	18	18	19	19	19	19	19	19	19	20	20	20	20	21	21	22	22	22	22	22	22
8	0.739644	NUM_TRUE_POSITIVES	0	1	2	4	4	5	6	6	7	9	9	9	9	9	9	9	9	10	11	12	12	12	13	14	14	14	14	14	14	14	14	15	15	15	15	16	16	17	17	17	17	17	17	17	17	17	17
8	0.737653	NUM_TRUE_POSITIVES	2	6	10	10	10	10	10	10	11	12	12	12	12	13	13	14	14	14	14	14	14	14	14	14	14	14	14	14	15	15	15	15	15	15	17	18	19	19	19	19	20	20	21	21	22	22	22
8	0.765501	NUM_TRUE_POSITIVES	0	3	3	5	7	7	7	8	8	8	8	8	8	8	8	8	8	9	9	9	9	10	11	13	15	17	17	17	17	17	18	18	19	19	19	19	19	19	20	20	20	21	21	21	21	21	22
8	0.745021	NUM_TRUE_POSITIVES	3	4	6	6	7	7	7	7	8	9	9	10	11	11	11	11	11	11	12	13	14	14	14	14	14	14	14	14	15	15	15	16	17	17	18	19	19	19	19	19	20	20	20	20	21	21	21
8	0.792054	NUM_TRUE_POSITIVES	0	7	7	7	8	8	8	8	8	9	9	10	11	12	13	14	14	15	15	15	16	16	16	17	17	17	18	19	19	19	19	19	19	19	19	19	19	19	19	19	19	19	19	19	19	20	20
8	0.690819	NUM_TRUE_POSITIVES	0	0	1	3	3	5	5	5	5	8	8	8	8	8	8	8	8	9	9	9	9	9	9	9	9	9	9	9	10	10	10	10	10	10	10	10	10	10	11	11	11	12	12	12	13	13	13
8	0.734002	NUM_TRUE_POSITIVES	3	5	9	10	10	10	10	11	11	11	12	12	12	12	12	13	13	13	13	14	14	14	15	15	15	15	15	15	15	15	15	15	16	16	16	17	17	18	18	18	18	18	18	19	19	19	20
8	0.757236	NUM_TRUE_POSITIVES	2	3	3	3	4	4	4	9	9	9	9	10	10	10	11	12	13	13	13	13	14	14	15	17	17	17	18	18	18	19	19	19	19	19	19	19	19	19	19	20	20	21	21	22	22	22	22
8	0.754813	NUM_TRUE_POSITIVES	6	6	6	7	8	9	9	9	9	13	13	13	13	13	13	13	13	13	13	13	13	14	15	16	16	16	16	16	16	16	16	16	16	16	16	16	17	17	18	18	18	19	19	19	19	19	19
8	0.738383	NUM_TRUE_POSITIVES	2	4	5	5	6	7	9	10	10	10	10	12	12	12	12	12	13	13	14	14	14	14	15	15	15	16	16	16	16	16	16	16	16	17	17	17	17	17	17	17	17	17	18	18	18	18	18
8	0.765633	NUM_TRUE_POSITIVES	4	6	7	7	7	7	7	10	11	11	12	13	13	13	13	14	14	14	15	15	15	15	15	15	15	15	15	15	15	15	15	15	15	15	15	15	15	16	16	16	16	16	17	17	17	17	17
8	0.742963	NUM_TRUE_POSITIVES	5	6	8	8	8	9	9	9	9	10	10	11	12	12	12	13	13	14	14	14	14	14	14	15	15	15	15	16	18	19	19	19	19	19	19	20	20	21	21	21	21	21	21	21	21	21	21
8	0.683417	NUM_TRUE_POSITIVES	2	3	3	6	6	7	8	8	8	8	8	8	9	9	9	10	10	11	13	13	13	13	14	14	14	14	14	14	14	15	15	16	16	17	17	17	17	17	18	18	18	18	18	18	18	19	19
8	0.753651	NUM_TRUE_POSITIVES	0	5	6	7	7	8	8	9	9	9	10	11	11	11	11	11	11	11	12	13	14	14	14	14	15	16	16	16	17	17	17	17	17	17	17	17	17	18	18	18	18	18	18	18	18	19	19
8	0.738814	NUM_TRUE_POSITIVES	7	7	7	7	7	7	7	9	9	9	9	9	9	9	10	11	13	13	14	15	15	15	15	15	15	16	16	16	16	16	17	17	17	17	17	17	17	18	18	18	18	19	19	19	19	19	20
8	0.788137	NUM_TRUE_POSITIVES	0	7	7	7	7	7	7	7	8	9	10	11	13	14	16	18	18	18	18	18	18	18	18	18	18	18	18	18	19	19	19	19	19	19	20	20	20	20	20	20	20	20	21	21	21	21	21
8	0.750465	NUM_TRUE_POSITIVES	1	3	3	3	4	4	5	6	7	9	10	12	12	12	12	12	12	13	14	14	14	14	14	14	14	15	16	16	16	16	16	16	16	17	17	17	17	17	18	18	18	18	19	19	19	19	19
8	0.712228	NUM_TRUE_POSITIVES	2	8	9	10	12	12	12	12	12	12	12	12	12	12	12	12	12	12	12	12	12	12	13	13	13	13	13	13	13	13	14	15	15	15	15	15	15	16	16	17	18	18	18	18	19	20	21
8	0.754448	NUM_TRUE_POSITIVES	1	4	5	5	7	8	9	9	10	10	10	10	10	11	11	11	11	12	12	12	12	12	12	12	12	12	13	13	13	13	13	14	14	14	14	14	14	15	15	16	17	17	17	17	17	17	17
8	0.754514	NUM_TRUE_POSITIVES	0	7	7	7	8	8	8	8	9	9	9	10	10	10	11	12	13	13	14	14	14	14	14	15	15	15	15	15	15	16	17	18	18	18	18	18	18	18	18	19	19	19	19	20	20	21	21
8	0.737155	NUM_TRUE_POSITIVES	0	4	4	4	5	9	10	11	11	11	11	11	11	11	11	12	12	13	14	15	16	17	17	17	17	17	17	17	17	17	17	17	17	17	17	17	17	18	18	18	18	18	18	19	20	20	20
8	0.73055	NUM_TRUE_POSITIVES	5	6	7	7	7	7	11	11	11	11	13	13	13	13	13	13	14	14	14	14	14	14	14	14	14	14	15	16	17	18	18	18	18	18	18	18	18	18	19	19	19	19	19	19	19	19	19
8	0.764837	NUM_TRUE_POSITIVES	5	7	7	7	7	7	7	7	7	9	11	12	12	12	12	12	13	13	13	14	14	14	15	16	16	17	17	17	17	17	17	17	17	17	17	17	17	17	17	18	18	18	18	18	18	18	19
8	0.738615	NUM_TRUE_POSITIVES	1	1	1	1	2	2	3	6	7	7	7	8	9	11	12	12	12	13	13	13	13	13	13	13	13	13	14	14	14	15	15	16	16	17	17	18	18	18	18	18	19	19	19	19	20	20	20
8	0.776852	NUM_TRUE_POSITIVES	0	3	6	6	6	6	6	6	6	7	7	7	7	7	8	8	9	9	9	9	9	9	9	10	10	11	11	12	13	13	13	14	15	15	15	15	15	16	18	18	19	19	20	20	20	20	20
8	0.730948	NUM_TRUE_POSITIVES	1	4	5	6	7	9	9	9	9	9	10	10	10	10	10	10	11	11	11	13	15	15	16	16	16	16	16	16	16	16	16	16	16	16	16	16	17	17	17	18	18	18	19	19	19	19	19
8	0.715481	NUM_TRUE_POSITIVES	2	3	4	4	4	4	4	5	5	7	7	8	9	9	9	10	11	11	12	13	13	13	13	13	13	13	13	13	13	13	13	14	14	14	14	14	14	14	14	14	15	15	15	15	15	16	16
8	0.765633	NUM_TRUE_POSITIVES	2	5	5	5	5	5	5	5	5	5	6	8	8	9	9	9	9	9	10	12	12	12	12	12	13	15	17	17	19	21	21	21	21	21	22	22	23	23	23	23	23	23	24	24	24	24	24
8	0.741271	NUM_TRUE_POSITIVES	3	4	8	8	8	8	8	8	8	9	9	9	11	12	14	14	14	14	14	14	14	14	14	14	14	14	15	15	15	15	15	15	15	15	15	15	16	16	17	18	18	19	21	21	21	21	21
8	0.720824	NUM_TRUE_POSITIVES	2	2	2	3	3	6	7	7	7	7	7	7	7	8	8	8	8	8	8	8	8	11	11	11	11	11	11	11	11	11	11	12	12	13	13	14	15	15	15	15	15	16	16	16	16	16	16
8	0.758364	NUM_TRUE_POSITIVES	1	3	5	5	5	5	5	12	12	13	13	13	13	13	13	13	13	14	15	17	17	17	17	17	17	17	17	18	18	18	18	18	19	19	19	20	20	20	21	21	22	22	22	23	23	24	24
8	0.713788	NUM_TRUE_POSITIVES	1	1	5	5	5	5	6	6	7	8	10	10	11	11	11	11	11	11	11	11	12	12	13	13	13	14	14	14	14	14	14	14	14	14	14	14	14	15	17	17	17	17	17	19	19	19	20
[truncated: 491 more columns]
