# Supplementary material for: Genome-wide computational identification of functional RNA elements in Trypanosoma brucei
Source: BMC Genomics. 2009 Aug 4;10:355. doi: 10.1186/1471-2164-10-355 (PMC2907701; doi:10.1186/1471-2164-10-355)
Supplement: Additional file 6 — Function prediction using regulatory motifs. This ZIP compressed file should be unpacked before viewing its contents. The results for prediction of each pathway are presented in a separate folder, named after the accession number of that pathway in KEGG database. Each folder contains several files named "validation.N.out", each of which represents the results of a hundred times two-fold cross-validation for that pathway, using N predicted motifs. Each cross-validation is shown in one row; plotting each row against the number of false positives will result in the ROC curve associated with the corresponding cross-validation experiment. The trained network is stored in "total.out", in which motifs are ordered according to their prediction power. L(α|MOTIF): the likelihood of being in pathway α given that the indicated motif is present in the indicated location of an mRNA; L(α|MOTIF): the likelihood of being in pathway α given that the indicated motif is NOT present in the indicated location of an mRNA. [file 1471-2164-10-355-S6.zip › tbr_KEGG_predict/003.tbr00632/validation.009.out]

Current time: Tue Feb 03 11:57:52 2009
This cluster: tbr00632
A 2-fold validation was used.
************************ VALIDATION ***********************
NUM_CLASSIFIERS	AUC	NUM_FALSE_POSITIVES	1	2	3	4	5	6	7	8	9	10	11	12	13	14	15	16	17	18	19	20	21	22	23	24	25	26	27	28	29	30	31	32	33	34	35	36	37	38	39	40	41	42	43	44	45	46	47
9	0.713589	NUM_TRUE_POSITIVES	1	5	5	5	6	6	6	7	9	10	10	10	10	10	11	11	11	11	11	11	11	11	11	11	11	11	11	11	11	11	11	11	11	11	11	11	11	11	11	11	11	11	11	12	12	13	13
9	0.749336	NUM_TRUE_POSITIVES	5	8	8	9	10	10	10	10	10	10	10	11	11	11	11	11	13	13	14	14	14	14	15	15	16	17	17	17	17	17	17	17	18	18	18	19	19	19	19	19	19	19	19	19	20	20	20
9	0.741536	NUM_TRUE_POSITIVES	2	5	5	6	6	6	6	6	6	7	7	7	8	10	11	12	12	14	14	14	14	14	14	14	14	14	14	14	14	14	14	14	14	14	14	14	14	16	16	16	16	16	16	16	16	16	16
9	0.758929	NUM_TRUE_POSITIVES	3	5	6	6	6	7	9	9	9	9	10	10	10	11	11	13	14	15	16	16	16	16	16	16	16	16	16	16	16	16	16	16	17	17	17	17	18	18	18	19	19	19	20	20	21	21	21
9	0.692877	NUM_TRUE_POSITIVES	1	5	5	5	5	8	8	8	8	8	8	8	8	9	10	10	10	10	10	10	10	11	11	11	11	11	12	12	13	13	14	14	14	14	14	14	14	14	15	15	15	15	15	15	15	15	15
9	0.732276	NUM_TRUE_POSITIVES	3	12	12	12	12	12	12	12	12	13	13	13	13	13	13	13	13	13	13	14	16	16	16	17	17	17	17	17	17	17	17	17	18	19	19	20	21	21	21	21	21	21	21	21	21	21	21
9	0.753585	NUM_TRUE_POSITIVES	2	11	11	11	12	12	13	13	13	13	14	14	14	14	15	15	15	15	15	16	16	16	16	16	18	18	18	18	18	18	18	18	18	18	19	21	22	23	23	23	23	23	23	23	23	23	23
9	0.733769	NUM_TRUE_POSITIVES	2	5	5	5	5	5	6	6	6	6	6	6	8	8	9	9	12	14	16	16	16	16	16	17	17	17	17	17	17	18	19	19	19	19	19	20	20	20	20	20	20	21	21	21	21	21	21
9	0.737985	NUM_TRUE_POSITIVES	1	3	7	7	7	8	8	8	9	9	9	9	9	9	9	9	9	11	14	15	15	15	15	15	16	17	17	17	17	17	17	17	18	18	18	18	18	18	18	18	19	19	19	19	19	20	21
9	0.753419	NUM_TRUE_POSITIVES	7	7	9	9	9	9	10	10	10	10	10	10	10	11	11	11	12	14	16	17	17	17	18	18	18	19	19	19	19	19	19	19	19	19	19	20	20	20	20	20	20	20	21	21	21	21	21
9	0.711962	NUM_TRUE_POSITIVES	0	4	7	10	12	12	12	12	12	13	13	13	13	14	14	14	14	14	14	14	14	15	15	15	15	15	15	15	15	15	15	15	15	15	15	15	15	15	16	17	17	17	17	17	18	18	18
9	0.781864	NUM_TRUE_POSITIVES	6	9	9	9	9	12	13	13	13	14	14	16	18	18	18	18	18	20	20	20	20	20	20	20	20	20	20	20	20	20	20	20	20	20	20	20	20	21	21	22	24	24	24	24	24	24	24
9	0.775292	NUM_TRUE_POSITIVES	4	6	6	6	6	7	7	10	10	11	12	12	13	13	13	14	14	14	14	14	14	14	14	14	16	17	18	18	19	20	20	20	20	21	21	21	21	21	21	21	22	23	23	24	24	24	24
9	0.73835	NUM_TRUE_POSITIVES	0	3	4	5	5	6	9	9	9	9	9	10	10	10	10	10	10	10	10	10	10	10	10	10	10	11	12	12	12	12	12	12	12	12	12	13	13	14	14	14	14	14	14	15	15	16	16
9	0.692379	NUM_TRUE_POSITIVES	3	3	3	4	5	6	7	7	7	8	8	8	8	8	8	8	8	8	8	8	9	10	11	11	11	12	12	13	14	14	14	14	14	15	15	15	15	15	15	15	15	15	15	15	15	15	15
9	0.774827	NUM_TRUE_POSITIVES	3	6	8	10	10	11	11	11	11	12	12	12	13	15	15	15	15	15	15	15	15	15	15	15	15	16	17	18	18	18	19	19	19	20	20	20	20	20	20	20	20	20	20	20	20	21	21
9	0.721953	NUM_TRUE_POSITIVES	1	4	7	8	9	9	10	10	10	10	10	11	11	11	11	13	15	17	19	19	20	20	20	20	20	21	21	21	21	21	21	21	21	21	22	22	22	23	23	23	23	24	24	24	24	24	24
9	0.769284	NUM_TRUE_POSITIVES	2	2	7	8	9	10	10	10	10	10	11	13	13	13	13	13	13	14	14	14	14	14	14	14	14	15	15	15	15	17	17	17	17	17	17	17	17	17	17	19	19	19	19	19	19	19	19
9	0.763277	NUM_TRUE_POSITIVES	3	4	7	7	7	7	7	7	7	7	9	12	12	12	12	13	13	13	13	13	13	13	13	14	15	15	15	16	16	17	17	18	18	18	19	20	20	20	20	20	20	20	21	22	22	23	24
9	0.75926	NUM_TRUE_POSITIVES	2	8	8	9	9	9	9	9	10	11	11	12	12	13	13	13	13	13	13	14	15	15	16	17	17	17	18	18	18	18	18	18	18	19	19	19	19	19	19	19	19	19	20	20	20	20	20
9	0.73284	NUM_TRUE_POSITIVES	3	8	9	10	10	10	10	10	10	10	10	11	11	11	12	12	13	14	14	14	14	14	14	15	15	15	15	15	15	15	15	15	15	15	16	16	16	16	16	16	16	17	18	18	18	18	18
9	0.755809	NUM_TRUE_POSITIVES	3	4	5	5	7	9	9	10	12	12	12	13	14	14	14	14	14	14	14	14	14	14	14	15	15	15	15	15	15	15	15	15	15	15	15	15	15	15	15	15	15	15	15	16	16	16	17
9	0.723015	NUM_TRUE_POSITIVES	1	4	4	5	7	7	7	7	7	8	9	10	11	11	12	12	12	12	12	12	12	12	13	13	13	13	13	13	13	13	13	13	15	15	16	16	17	17	17	17	17	17	18	19	19	19	19
9	0.755908	NUM_TRUE_POSITIVES	2	5	6	7	10	10	10	10	10	11	12	14	15	17	17	17	17	17	17	17	17	17	17	17	18	18	18	18	18	18	18	19	19	19	19	19	19	20	20	20	21	22	23	24	24	24	24
9	0.743262	NUM_TRUE_POSITIVES	6	9	9	9	9	9	10	12	12	12	13	13	14	15	16	16	17	17	17	18	18	18	18	19	19	20	21	21	21	21	21	21	21	21	21	22	22	22	22	23	23	23	23	23	23	23	23
9	0.740706	NUM_TRUE_POSITIVES	3	5	6	7	7	7	7	7	8	10	10	10	10	10	13	16	16	16	16	16	16	16	16	16	16	16	16	17	17	18	19	19	19	19	19	19	19	19	20	21	22	23	23	23	23	23	23
9	0.702469	NUM_TRUE_POSITIVES	7	9	9	9	9	9	9	9	9	9	10	11	12	12	12	12	12	12	12	12	12	12	12	12	12	12	12	13	14	14	14	14	14	14	14	14	14	14	14	14	14	15	15	15	15	15	15
9	0.749004	NUM_TRUE_POSITIVES	0	2	4	4	4	6	6	6	6	6	6	7	9	9	10	11	12	13	15	15	15	15	15	15	15	16	16	16	16	16	16	16	16	16	16	16	17	17	17	17	17	17	18	18	18	18	18
9	0.770579	NUM_TRUE_POSITIVES	5	10	10	10	10	11	13	13	13	13	13	13	13	13	14	15	15	15	15	16	16	17	17	18	18	19	19	19	20	21	22	22	23	23	23	23	23	23	24	24	24	24	24	24	25	25	25
9	0.732076	NUM_TRUE_POSITIVES	2	2	3	4	6	7	8	8	8	8	9	9	10	12	12	13	15	15	15	15	16	16	16	16	16	16	16	16	17	17	17	17	17	17	18	18	18	18	18	18	18	18	18	18	19	19	20
9	0.753817	NUM_TRUE_POSITIVES	4	4	6	6	7	7	7	7	8	9	10	11	13	13	13	14	15	15	15	15	15	15	15	15	15	15	15	15	15	15	16	16	16	17	17	17	17	17	17	17	18	18	18	18	18	18	19
9	0.788702	NUM_TRUE_POSITIVES	4	5	7	7	7	10	11	14	14	14	14	14	15	16	17	18	19	19	19	19	19	19	19	19	19	20	20	20	21	21	21	21	21	21	21	21	21	21	21	22	22	23	24	24	24	24	24
9	0.7735	NUM_TRUE_POSITIVES	2	5	8	11	11	11	11	11	11	11	11	11	11	13	13	14	15	17	17	17	17	17	18	19	19	19	20	20	20	20	20	20	21	21	21	21	21	21	21	21	21	22	22	22	23	23	24
9	0.703565	NUM_TRUE_POSITIVES	7	7	7	7	7	7	7	9	9	9	10	11	12	12	13	15	17	17	17	17	17	17	17	17	17	17	18	18	19	20	20	21	21	21	21	21	21	21	21	22	22	22	22	22	22	22	23
9	0.770546	NUM_TRUE_POSITIVES	2	5	5	6	6	7	7	8	9	9	9	9	9	10	11	11	11	11	11	11	11	11	11	11	12	14	15	17	17	17	17	18	18	18	18	18	18	19	19	19	19	19	19	20	20	20	20
9	0.747809	NUM_TRUE_POSITIVES	10	10	11	11	12	12	14	14	14	15	15	15	15	15	15	16	16	17	18	18	18	18	18	18	18	18	18	18	18	18	18	18	18	18	18	18	18	18	18	18	18	18	18	22	22	22	22
9	0.761418	NUM_TRUE_POSITIVES	4	8	8	8	9	11	11	11	11	12	13	13	13	13	13	13	14	16	16	17	17	17	17	17	17	17	17	17	17	17	17	18	18	19	19	19	19	19	19	20	20	20	21	21	21	22	22
9	0.722949	NUM_TRUE_POSITIVES	4	6	6	6	6	6	7	7	8	8	8	8	9	9	9	10	10	10	10	10	11	12	12	12	12	12	12	12	12	12	12	12	13	13	13	13	14	15	16	16	16	16	16	16	16	16	17
9	0.73045	NUM_TRUE_POSITIVES	2	4	6	6	6	7	7	10	10	10	10	10	10	11	12	13	14	15	16	16	17	17	17	17	17	17	17	17	17	17	17	17	17	17	17	17	18	18	18	18	18	19	19	19	20	20	20
9	0.71246	NUM_TRUE_POSITIVES	4	7	7	7	7	7	7	7	8	8	8	8	8	8	8	8	8	8	9	11	12	12	12	12	13	14	14	14	14	14	14	14	15	15	16	16	17	17	18	18	19	19	19	19	19	19	20
9	0.704361	NUM_TRUE_POSITIVES	3	3	4	5	5	8	9	10	10	10	10	10	10	11	11	11	11	11	11	11	11	11	12	12	12	12	12	12	13	13	13	14	15	15	16	17	17	17	17	17	17	17	17	18	18	18	19
9	0.765268	NUM_TRUE_POSITIVES	0	5	11	11	12	13	16	16	17	17	18	18	18	18	18	18	19	19	19	20	21	22	22	22	22	22	22	23	23	23	23	23	23	23	23	23	23	23	23	23	23	23	23	23	24	24	24
9	0.696063	NUM_TRUE_POSITIVES	3	5	7	7	8	8	8	8	9	9	9	12	13	13	13	13	13	13	13	13	13	13	13	15	15	15	15	15	15	15	15	15	15	15	15	15	15	15	16	16	16	16	16	16	16	16	16
9	0.676912	NUM_TRUE_POSITIVES	0	2	6	6	6	6	6	6	8	8	8	9	10	10	11	11	11	11	11	11	11	11	11	11	11	12	12	13	14	15	15	15	15	15	15	15	16	16	16	16	16	16	16	16	16	17	17
9	0.770347	NUM_TRUE_POSITIVES	5	5	6	7	7	8	8	8	8	9	12	13	13	13	13	13	14	14	14	14	14	14	14	14	14	15	15	16	17	17	17	17	17	17	17	17	18	18	18	18	18	18	19	20	20	20	20
9	0.691815	NUM_TRUE_POSITIVES	5	5	6	6	6	6	6	7	7	7	7	7	7	8	9	9	10	10	10	10	10	10	10	10	10	10	10	11	11	11	11	11	11	11	11	11	11	11	11	12	13	13	13	13	13	13	13
9	0.663204	NUM_TRUE_POSITIVES	1	6	8	8	8	9	9	10	11	12	12	12	12	12	12	12	12	12	13	14	14	15	16	16	16	16	16	16	16	16	16	16	16	16	16	17	18	18	18	18	18	18	18	18	19	20	20
9	0.722816	NUM_TRUE_POSITIVES	1	3	5	5	5	5	6	7	7	7	7	8	9	9	9	9	9	9	10	11	11	11	11	11	11	11	11	11	11	11	11	11	11	11	11	11	11	12	12	12	12	12	13	13	14	14	15
9	0.741038	NUM_TRUE_POSITIVES	2	2	2	3	4	5	7	7	8	8	8	8	10	12	12	12	13	13	13	14	15	16	16	16	17	17	17	17	17	17	18	18	19	19	20	20	20	20	20	20	20	21	21	21	21	21	22
9	0.688297	NUM_TRUE_POSITIVES	2	4	4	6	7	7	7	7	8	8	9	10	11	11	12	12	12	12	12	12	13	13	14	14	14	14	14	14	14	15	15	15	16	16	16	16	16	16	16	16	17	17	17	17	17	17	17
9	0.737951	NUM_TRUE_POSITIVES	1	4	6	8	10	11	11	11	11	12	12	12	12	12	12	12	12	12	13	14	14	14	14	15	16	16	17	17	17	17	18	18	18	18	18	19	19	19	19	19	20	21	21	21	21	22	22
9	0.726799	NUM_TRUE_POSITIVES	3	3	4	5	5	5	5	6	6	6	6	8	8	8	8	9	10	10	10	11	11	12	12	12	12	12	12	12	12	12	12	12	14	15	16	16	16	16	16	16	16	16	17	17	17	17	17
9	0.743229	NUM_TRUE_POSITIVES	1	5	8	8	8	8	8	9	9	9	9	11	11	11	11	11	12	12	12	12	14	14	14	14	14	14	14	15	16	17	17	17	18	18	19	20	21	21	21	21	21	21	21	21	22	22	22
9	0.745088	NUM_TRUE_POSITIVES	0	5	7	7	7	9	9	9	9	9	12	12	12	12	12	12	12	12	12	13	13	16	16	16	17	17	17	17	17	17	17	17	17	17	17	17	17	17	17	17	18	18	18	18	18	18	18
9	0.78057	NUM_TRUE_POSITIVES	1	3	4	4	7	7	8	8	8	9	9	9	9	10	10	10	10	10	10	12	12	12	12	12	13	15	15	15	15	16	16	16	16	16	16	16	16	16	16	16	16	16	16	16	16	17	17
9	0.73357	NUM_TRUE_POSITIVES	2	5	8	9	9	9	9	9	9	9	11	11	11	11	11	12	12	13	13	14	14	14	14	14	14	14	14	14	14	14	14	14	14	15	16	17	17	17	17	17	18	18	18	18	18	18	18
9	0.777416	NUM_TRUE_POSITIVES	2	2	4	7	7	8	8	8	10	12	13	13	13	14	14	14	14	14	15	17	17	17	17	17	18	18	18	18	19	19	19	19	20	20	20	20	20	20	20	20	21	22	22	22	22	22	22
9	0.750465	NUM_TRUE_POSITIVES	5	7	7	7	8	8	8	9	9	11	11	11	11	11	11	11	11	11	11	11	11	11	12	12	12	12	12	13	14	15	15	16	16	16	16	16	16	16	16	16	17	17	18	19	20	21	22
9	0.752257	NUM_TRUE_POSITIVES	4	6	6	7	9	9	10	10	12	12	12	13	13	14	14	14	14	14	14	14	14	15	15	15	15	15	15	15	15	15	15	16	16	17	18	19	20	21	21	21	21	21	21	21	21	21	21
9	0.753883	NUM_TRUE_POSITIVES	5	8	8	8	8	8	8	9	9	11	11	12	13	14	14	14	14	14	14	14	14	14	14	14	14	14	14	14	15	16	17	17	18	18	18	18	18	18	18	18	18	18	18	18	18	19	19
9	0.71797	NUM_TRUE_POSITIVES	5	5	5	6	7	8	9	9	10	10	11	12	12	12	12	13	14	14	14	14	15	16	16	16	16	16	16	16	16	17	17	17	17	17	17	17	17	17	17	17	18	18	19	19	20	20	21
9	0.719829	NUM_TRUE_POSITIVES	0	3	4	4	5	5	5	6	7	9	10	11	12	12	12	12	12	14	14	15	16	16	16	16	16	16	16	16	17	17	17	17	17	17	17	17	17	17	18	18	19	19	19	19	20	21	22
9	0.720791	NUM_TRUE_POSITIVES	2	2	3	3	3	3	3	4	6	6	6	6	6	6	6	6	6	8	10	12	12	12	12	12	12	12	12	13	13	14	15	15	15	15	15	16	16	16	16	16	16	16	16	16	16	16	16
9	0.736624	NUM_TRUE_POSITIVES	1	3	3	4	5	5	6	6	6	7	7	8	8	8	8	8	8	8	9	9	9	10	12	12	12	12	12	12	13	13	13	13	13	13	13	14	14	14	14	14	14	15	16	18	18	18	18
9	0.741868	NUM_TRUE_POSITIVES	3	7	8	13	13	14	14	14	14	14	14	14	14	14	14	15	15	15	16	17	18	18	18	19	19	19	19	19	19	19	19	19	19	19	19	19	19	19	20	20	20	20	20	20	20	20	21
9	0.763974	NUM_TRUE_POSITIVES	4	5	7	7	9	11	11	12	13	13	13	14	14	16	16	16	16	16	16	16	16	16	16	16	16	17	17	17	17	17	17	17	17	18	21	21	21	21	21	21	21	21	21	21	21	22	22
9	0.727928	NUM_TRUE_POSITIVES	0	2	5	5	5	5	5	5	5	5	6	7	8	9	9	11	11	12	12	13	13	13	13	13	13	13	14	14	14	14	14	14	14	14	14	14	14	14	14	14	14	14	14	15	15	15	15
9	0.773234	NUM_TRUE_POSITIVES	0	8	8	9	9	11	12	14	14	15	15	15	15	16	16	16	16	16	16	16	16	16	16	17	17	17	18	18	18	18	19	19	19	19	19	19	20	20	20	20	20	20	20	20	21	21	22
9	0.738615	NUM_TRUE_POSITIVES	0	1	3	5	5	5	5	5	6	6	7	7	7	9	9	9	9	9	9	9	10	11	12	12	13	13	13	13	14	14	14	15	16	16	16	16	16	16	16	17	17	17	18	18	18	18	19
9	0.760256	NUM_TRUE_POSITIVES	1	6	7	8	10	10	10	10	10	10	10	10	10	11	12	12	13	13	14	14	14	14	14	14	14	14	14	14	14	14	14	14	14	14	14	14	14	14	14	15	15	16	16	17	18	19	19
9	0.768886	NUM_TRUE_POSITIVES	1	5	5	7	7	8	8	8	10	10	10	10	10	10	10	10	10	10	10	10	10	11	11	12	14	15	15	16	16	18	18	18	18	19	19	20	20	20	20	20	20	21	21	22	22	22	23
9	0.742465	NUM_TRUE_POSITIVES	2	3	4	6	6	7	8	8	8	9	9	9	10	11	11	11	11	11	11	11	12	13	14	14	14	14	14	14	14	14	14	14	15	16	18	18	18	18	18	18	18	19	19	19	20	20	21
9	0.785515	NUM_TRUE_POSITIVES	1	5	6	7	8	8	8	8	12	12	12	12	12	12	12	12	12	12	13	13	15	15	15	15	16	17	18	18	18	18	18	18	19	20	20	20	20	20	20	20	20	20	20	20	20	20	20
9	0.696163	NUM_TRUE_POSITIVES	0	0	1	3	3	5	6	6	6	9	10	11	11	11	11	11	11	11	13	13	13	13	13	13	13	13	13	13	13	13	13	13	13	13	13	13	13	14	14	14	14	14	14	14	15	15	15
9	0.733039	NUM_TRUE_POSITIVES	3	5	9	9	9	9	9	10	10	11	11	11	11	11	11	12	12	12	12	14	14	14	15	15	15	15	15	15	15	15	15	15	15	16	17	17	17	17	18	18	18	18	18	18	18	19	20
9	0.754912	NUM_TRUE_POSITIVES	3	4	4	4	5	5	5	7	8	10	10	10	10	10	10	10	12	12	13	13	13	13	14	14	15	15	17	17	17	17	18	19	19	19	19	19	20	20	20	20	20	20	20	20	20	21	21
9	0.754381	NUM_TRUE_POSITIVES	5	6	7	7	7	9	9	9	13	13	13	13	13	13	13	13	13	13	13	13	13	14	15	15	16	16	16	16	16	16	16	16	16	16	17	17	17	17	18	18	18	18	18	18	18	18	18
9	0.735196	NUM_TRUE_POSITIVES	2	4	4	5	6	8	10	10	10	12	12	12	12	12	12	13	14	14	14	14	15	15	15	15	15	15	15	15	15	16	16	16	16	17	17	17	17	17	17	17	17	17	18	18	18	18	18
9	0.774031	NUM_TRUE_POSITIVES	4	7	7	7	7	7	7	8	9	9	11	11	11	11	11	11	13	13	13	13	13	14	14	14	14	14	14	14	14	15	15	15	15	15	15	15	15	15	15	15	15	15	16	16	17	17	17
9	0.737719	NUM_TRUE_POSITIVES	4	6	8	8	8	8	8	8	9	9	10	11	12	12	12	12	12	13	13	15	15	15	15	15	15	15	15	16	16	17	19	19	19	19	19	20	20	20	20	20	20	20	20	20	21	21	22
9	0.676879	NUM_TRUE_POSITIVES	2	3	3	7	7	7	9	9	9	9	9	9	9	9	10	10	10	11	11	11	11	11	12	13	13	13	13	13	14	14	14	14	14	14	14	14	15	15	16	16	17	17	17	17	17	19	19
9	0.752689	NUM_TRUE_POSITIVES	0	6	6	6	7	7	8	8	9	9	10	11	11	11	11	11	11	11	12	13	14	14	14	14	14	15	15	16	17	17	17	17	17	17	17	17	18	18	18	18	18	18	18	18	18	19	19
9	0.739777	NUM_TRUE_POSITIVES	6	6	6	6	7	7	7	8	8	9	9	10	10	11	13	15	15	15	15	15	15	16	16	16	16	16	16	16	16	16	16	17	17	17	17	17	17	17	18	18	19	19	20	20	20	20	20
9	0.778445	NUM_TRUE_POSITIVES	0	4	4	7	7	7	7	7	8	9	11	13	15	16	16	16	17	18	18	18	18	18	18	18	18	18	18	18	18	18	18	18	19	19	19	19	19	20	20	20	20	20	20	20	21	21	21
9	0.756638	NUM_TRUE_POSITIVES	3	7	7	8	9	9	9	9	10	10	10	10	11	12	16	16	16	16	16	16	16	16	17	17	17	17	17	17	18	18	18	18	18	18	18	18	18	18	18	19	19	20	20	20	20	20	21
9	0.732608	NUM_TRUE_POSITIVES	1	7	8	10	12	12	12	12	12	12	12	12	12	12	12	12	12	12	12	12	12	12	12	12	13	13	13	13	13	13	13	13	14	14	15	16	16	17	18	19	19	19	19	19	19	19	20
9	0.762513	NUM_TRUE_POSITIVES	1	4	5	5	7	7	8	8	8	9	10	10	10	10	10	10	10	11	11	11	11	12	12	12	12	12	12	12	13	13	13	14	15	15	15	15	15	15	15	15	16	16	16	16	16	16	16
9	0.768056	NUM_TRUE_POSITIVES	0	3	7	7	8	8	8	8	9	10	10	10	10	10	10	10	13	14	14	14	14	14	14	15	15	15	15	15	16	17	18	18	18	18	18	18	18	19	19	20	20	20	20	20	20	21	21
9	0.739445	NUM_TRUE_POSITIVES	0	3	4	5	7	10	10	11	11	11	11	11	11	12	12	12	12	13	13	14	15	16	16	17	17	17	17	17	17	17	17	17	17	17	17	17	18	18	18	18	18	19	19	19	19	19	19
9	0.729587	NUM_TRUE_POSITIVES	6	7	7	8	8	8	11	11	11	11	13	13	13	13	13	13	13	13	13	14	14	14	14	15	16	17	17	17	17	17	17	17	17	17	17	17	17	17	17	17	17	17	17	17	17	17	18
9	0.763808	NUM_TRUE_POSITIVES	5	6	7	7	7	7	7	7	7	9	12	12	12	12	12	12	12	12	13	14	14	14	15	16	16	17	17	17	17	17	17	17	17	17	17	17	17	18	18	18	18	18	18	18	19	19	19
9	0.737553	NUM_TRUE_POSITIVES	1	1	1	2	2	2	2	3	3	6	6	7	8	8	9	10	10	10	12	12	12	12	13	13	13	13	13	13	14	14	14	14	15	16	16	16	16	17	17	17	18	18	18	18	19	19	19
9	0.78598	NUM_TRUE_POSITIVES	2	5	7	9	9	10	10	10	10	10	11	11	11	11	11	11	11	12	12	12	12	12	13	14	14	14	15	15	15	15	15	16	17	17	17	18	18	19	19	19	19	19	19	20	21	22	23
9	0.757302	NUM_TRUE_POSITIVES	3	6	7	7	10	10	10	10	10	10	10	10	10	10	10	10	10	11	11	11	11	12	12	12	12	12	14	16	17	17	17	17	17	17	17	17	17	17	17	17	17	18	18	18	19	19	20
9	0.712626	NUM_TRUE_POSITIVES	2	3	4	4	4	4	5	7	7	8	9	9	9	10	10	11	12	13	13	13	13	13	13	13	13	13	13	13	14	14	14	14	14	14	14	14	14	14	14	14	14	14	14	15	15	16	17
9	0.768222	NUM_TRUE_POSITIVES	2	5	5	5	5	5	5	5	5	5	6	6	9	9	9	9	9	9	10	11	11	12	13	15	15	16	17	17	18	20	21	22	23	23	23	23	23	23	23	23	23	23	23	24	24	24	24
9	0.741802	NUM_TRUE_POSITIVES	3	4	8	8	8	8	8	8	9	9	9	9	11	12	13	13	13	13	14	14	14	14	14	14	14	14	15	15	15	15	15	15	15	15	15	16	16	17	18	19	20	20	21	21	21	21	21
9	0.715514	NUM_TRUE_POSITIVES	2	2	5	5	5	6	7	7	7	7	7	7	7	7	8	8	8	8	8	8	10	10	10	10	10	10	10	10	10	10	10	10	11	11	11	12	13	13	14	15	15	15	15	16	16	16	16
9	0.759028	NUM_TRUE_POSITIVES	1	3	6	6	6	6	6	6	9	9	14	14	14	14	14	14	14	16	16	16	16	16	17	17	19	19	19	19	19	19	20	20	21	21	21	22	22	23	23	24	24	24	24	24	24	24	24
9	0.701208	NUM_TRUE_POSITIVES	0	1	6	7	7	7	7	7	7	8	8	11	11	11	11	11	11	11	11	12	12	12	12	12	13	13	14	15	15	15	15	15	15	15	15	15	15	15	15	15	16	18	18	18	18	18	19
[truncated: 491 more columns]
