# Supplementary material for: Genome-wide computational identification of functional RNA elements in Trypanosoma brucei
Source: BMC Genomics. 2009 Aug 4;10:355. doi: 10.1186/1471-2164-10-355 (PMC2907701; doi:10.1186/1471-2164-10-355)
Supplement: Additional file 6 — Function prediction using regulatory motifs. This ZIP compressed file should be unpacked before viewing its contents. The results for prediction of each pathway are presented in a separate folder, named after the accession number of that pathway in KEGG database. Each folder contains several files named "validation.N.out", each of which represents the results of a hundred times two-fold cross-validation for that pathway, using N predicted motifs. Each cross-validation is shown in one row; plotting each row against the number of false positives will result in the ROC curve associated with the corresponding cross-validation experiment. The trained network is stored in "total.out", in which motifs are ordered according to their prediction power. L(α|MOTIF): the likelihood of being in pathway α given that the indicated motif is present in the indicated location of an mRNA; L(α|MOTIF): the likelihood of being in pathway α given that the indicated motif is NOT present in the indicated location of an mRNA. [file 1471-2164-10-355-S6.zip › tbr_KEGG_predict/003.tbr00632/validation.010.out]

Current time: Tue Feb 03 11:57:52 2009
This cluster: tbr00632
A 2-fold validation was used.
************************ VALIDATION ***********************
NUM_CLASSIFIERS	AUC	NUM_FALSE_POSITIVES	1	2	3	4	5	6	7	8	9	10	11	12	13	14	15	16	17	18	19	20	21	22	23	24	25	26	27	28	29	30	31	32	33	34	35	36	37	38	39	40	41	42	43	44	45	46	47
10	0.709738	NUM_TRUE_POSITIVES	2	5	5	6	6	7	8	10	10	11	11	11	11	11	11	12	12	12	12	12	12	12	12	12	12	12	12	12	12	12	12	12	12	12	12	12	12	12	12	12	12	12	12	13	13	13	13
10	0.753452	NUM_TRUE_POSITIVES	5	8	8	8	8	9	10	10	10	10	10	10	10	10	11	11	12	13	13	14	14	14	15	16	16	17	17	17	17	17	17	18	18	18	18	19	19	19	19	19	19	19	19	19	19	20	20
10	0.741569	NUM_TRUE_POSITIVES	2	5	5	6	6	6	6	6	6	7	7	7	8	10	12	14	14	14	14	14	14	14	14	14	14	14	14	14	14	14	15	15	15	15	15	15	15	16	16	16	16	16	16	16	16	16	16
10	0.760754	NUM_TRUE_POSITIVES	3	5	6	6	7	7	9	9	9	9	9	10	10	11	11	13	14	15	16	16	16	16	16	16	16	16	16	16	16	16	16	17	17	17	17	18	18	18	19	19	19	20	20	21	21	21	21
10	0.694703	NUM_TRUE_POSITIVES	2	6	6	6	6	7	7	9	9	9	9	9	9	9	9	9	10	11	12	12	12	12	13	13	14	14	15	15	15	15	15	15	15	15	15	15	15	15	15	15	15	15	15	15	16	16	16
10	0.746216	NUM_TRUE_POSITIVES	3	11	12	12	12	12	12	12	12	12	12	12	13	13	13	13	13	13	13	13	13	13	14	15	15	16	17	17	17	17	17	17	17	17	17	18	19	19	19	20	21	21	21	21	22	22	22
10	0.769948	NUM_TRUE_POSITIVES	3	10	11	13	13	13	13	13	13	14	14	14	14	15	16	16	16	16	16	16	16	17	18	18	18	18	19	20	21	21	21	21	21	21	21	21	22	23	24	25	25	25	25	25	25	25	25
10	0.742432	NUM_TRUE_POSITIVES	2	6	6	6	6	6	6	6	6	6	6	7	7	9	9	11	12	12	12	12	12	13	14	14	15	15	16	17	17	20	20	20	20	20	20	20	20	20	20	20	20	20	20	20	20	20	20
10	0.74917	NUM_TRUE_POSITIVES	1	3	9	9	10	10	10	10	11	11	11	11	11	11	11	11	12	12	12	16	16	16	16	16	16	17	17	17	17	17	18	18	18	18	18	20	20	20	20	20	20	20	20	20	20	21	22
10	0.742963	NUM_TRUE_POSITIVES	8	8	9	9	10	10	11	11	11	11	11	12	12	12	12	12	12	12	13	15	17	17	18	19	19	19	19	19	19	19	19	19	19	19	19	19	19	19	19	19	19	20	20	20	20	21	21
10	0.713788	NUM_TRUE_POSITIVES	0	4	7	10	12	12	12	12	12	13	13	14	14	14	14	14	14	14	14	14	14	15	15	15	15	15	15	15	15	15	15	15	15	15	15	15	15	16	17	17	17	17	18	18	18	18	18
10	0.777217	NUM_TRUE_POSITIVES	4	7	10	10	10	11	14	14	14	14	14	16	18	19	20	20	20	20	21	21	21	21	21	21	21	21	21	21	21	21	21	21	21	21	21	21	21	21	21	21	21	21	22	22	23	24	25
10	0.768753	NUM_TRUE_POSITIVES	5	7	7	8	8	9	10	13	13	13	14	14	14	15	15	15	16	16	16	16	16	16	16	16	16	16	16	17	18	18	18	19	20	21	21	22	22	22	22	22	22	22	22	22	23	23	23
10	0.741735	NUM_TRUE_POSITIVES	0	3	4	5	5	5	8	8	9	9	9	10	10	10	10	10	10	10	10	10	10	10	10	10	10	11	12	12	12	12	12	12	12	12	12	12	13	13	14	14	14	14	14	15	15	16	16
10	0.682355	NUM_TRUE_POSITIVES	3	4	4	4	7	7	7	7	8	8	8	8	8	8	8	8	8	8	8	9	10	11	11	11	11	11	12	13	14	14	14	14	14	15	15	15	15	15	15	15	15	15	15	15	15	15	15
10	0.774661	NUM_TRUE_POSITIVES	3	6	6	10	11	11	11	11	11	11	12	12	13	15	15	15	15	15	15	15	15	15	15	15	15	16	17	18	18	18	19	19	19	19	20	20	20	20	20	20	20	20	20	20	20	21	21
10	0.707681	NUM_TRUE_POSITIVES	1	5	9	9	9	9	9	9	9	9	9	9	10	10	12	12	14	15	17	18	20	20	20	20	20	20	21	21	21	21	22	22	22	22	22	22	22	22	22	23	23	23	23	23	23	24	24
10	0.771907	NUM_TRUE_POSITIVES	2	2	8	9	9	10	10	10	11	11	11	13	13	13	13	13	13	14	14	14	14	14	14	14	14	15	15	15	15	17	17	17	17	17	17	17	17	17	17	18	19	19	19	19	19	19	19
10	0.773467	NUM_TRUE_POSITIVES	4	4	7	8	9	9	9	10	10	10	10	11	12	12	12	12	12	13	13	14	14	14	15	15	15	15	15	16	16	17	18	19	19	19	19	19	19	19	20	22	22	23	23	23	24	24	24
10	0.759991	NUM_TRUE_POSITIVES	2	8	8	9	10	10	10	10	10	12	12	12	12	13	13	14	14	14	14	14	14	15	15	16	17	17	17	18	18	18	18	18	18	18	19	19	19	19	19	19	19	19	20	20	20	20	20
10	0.733039	NUM_TRUE_POSITIVES	3	8	10	10	10	10	10	10	10	10	11	11	11	12	12	12	13	14	14	14	14	14	15	15	15	15	15	15	15	15	15	15	15	15	16	16	16	16	16	16	16	17	18	18	18	18	18
10	0.757136	NUM_TRUE_POSITIVES	3	4	5	5	6	8	8	8	12	12	13	14	14	14	14	14	14	14	14	14	14	15	15	15	15	15	15	15	15	15	15	15	15	15	15	15	15	15	15	15	15	15	15	15	16	16	17
10	0.730218	NUM_TRUE_POSITIVES	1	4	4	5	6	6	7	7	7	7	8	9	10	11	12	12	13	13	13	13	13	14	14	14	14	14	14	14	14	14	14	14	14	14	16	16	16	16	17	18	19	20	20	20	20	20	20
10	0.761252	NUM_TRUE_POSITIVES	2	5	7	9	9	9	9	9	10	11	13	15	17	17	17	17	17	17	17	17	17	17	18	18	18	18	18	19	19	19	19	20	20	20	20	20	21	22	22	22	22	22	22	22	22	22	22
10	0.733935	NUM_TRUE_POSITIVES	9	9	11	12	12	12	12	13	13	15	15	15	15	16	16	16	16	16	16	17	18	18	18	19	20	20	21	22	22	22	22	22	22	22	22	22	22	22	23	23	23	24	24	24	24	24	24
10	0.774263	NUM_TRUE_POSITIVES	3	5	6	8	8	8	8	8	10	10	10	10	10	10	10	10	13	16	16	16	16	16	16	16	16	16	17	17	17	17	17	18	19	19	19	20	20	20	20	21	22	23	23	23	23	23	23
10	0.702304	NUM_TRUE_POSITIVES	8	9	10	10	10	10	10	10	10	10	11	12	12	13	13	13	13	13	13	13	13	13	13	13	13	13	13	13	14	14	14	15	15	15	15	15	15	15	15	15	15	15	15	16	16	16	16
10	0.749801	NUM_TRUE_POSITIVES	0	5	6	6	6	7	7	7	7	7	7	8	9	9	9	11	12	13	14	15	15	15	15	15	15	15	16	16	16	16	16	16	16	16	16	16	16	16	17	17	17	17	17	18	18	18	18
10	0.763874	NUM_TRUE_POSITIVES	5	7	8	10	10	11	11	13	13	13	14	14	14	14	14	14	14	15	16	17	17	17	17	18	18	18	19	19	19	20	20	20	21	21	22	22	22	22	22	23	23	23	23	23	24	24	24
10	0.732973	NUM_TRUE_POSITIVES	2	2	3	4	6	8	8	8	8	9	10	12	13	14	14	15	15	15	15	15	16	16	16	16	16	16	16	17	17	17	18	18	18	18	18	18	18	18	18	18	18	18	18	18	19	19	20
10	0.755112	NUM_TRUE_POSITIVES	4	4	7	7	8	8	8	9	10	10	14	14	14	15	16	17	18	18	18	18	18	18	18	18	18	18	18	18	18	18	18	18	18	19	19	19	19	19	19	19	19	19	19	19	19	20	20
10	0.787706	NUM_TRUE_POSITIVES	4	5	8	8	8	10	12	12	12	14	14	14	14	14	15	16	17	18	18	19	19	19	19	19	19	19	20	20	21	21	21	21	21	21	21	21	21	21	21	21	21	21	21	22	22	23	24
10	0.770081	NUM_TRUE_POSITIVES	2	5	7	11	11	11	11	11	11	11	11	11	11	11	11	11	11	12	14	15	15	15	15	16	16	16	17	18	18	19	20	20	20	20	20	20	21	21	21	21	21	21	21	21	21	21	21
10	0.707183	NUM_TRUE_POSITIVES	7	7	7	7	8	10	10	12	12	13	13	13	13	13	13	15	17	17	17	17	17	17	17	17	17	17	18	19	20	21	21	21	22	22	22	23	23	23	23	23	23	23	23	23	23	23	23
10	0.773234	NUM_TRUE_POSITIVES	2	5	5	6	6	7	7	8	9	9	9	9	9	10	11	11	11	11	11	11	11	11	11	11	12	13	14	16	16	16	18	18	18	18	18	19	19	19	19	19	19	19	20	20	20	20	21
10	0.749037	NUM_TRUE_POSITIVES	8	11	12	12	13	13	13	13	16	16	16	16	16	16	16	16	16	16	16	17	17	18	18	18	18	18	18	18	18	18	18	18	19	20	20	20	20	20	20	20	20	20	20	20	22	22	22
10	0.769052	NUM_TRUE_POSITIVES	4	8	8	8	9	10	10	12	13	13	13	13	13	13	13	13	14	16	16	16	16	17	18	18	18	18	18	18	18	18	18	19	19	19	19	20	20	20	20	20	21	21	21	21	21	21	21
10	0.724874	NUM_TRUE_POSITIVES	4	5	6	6	6	6	7	7	8	8	8	9	10	10	10	10	10	10	10	11	11	11	12	12	12	12	12	12	12	12	12	13	13	13	13	13	14	15	16	17	17	17	17	17	17	17	17
10	0.731413	NUM_TRUE_POSITIVES	3	6	8	8	8	9	9	9	10	10	10	10	12	12	12	12	13	14	14	14	16	18	18	18	18	18	18	18	18	18	18	18	18	18	18	18	19	19	19	19	19	19	19	19	20	20	20
10	0.708212	NUM_TRUE_POSITIVES	4	7	7	7	7	7	7	7	7	8	8	8	8	8	8	8	9	10	11	11	11	12	13	13	13	13	13	13	13	14	14	14	14	15	16	17	17	17	18	18	19	19	19	20	20	20	21
10	0.706652	NUM_TRUE_POSITIVES	3	3	4	5	5	8	9	10	10	10	10	10	10	11	11	11	11	11	11	11	12	12	12	12	12	12	12	12	13	13	13	13	14	15	16	17	17	17	17	17	17	17	17	18	18	18	19
10	0.764472	NUM_TRUE_POSITIVES	0	6	12	12	13	14	14	14	16	16	17	17	17	18	18	18	18	18	18	19	19	19	19	20	22	22	22	22	22	22	23	23	23	23	23	23	23	23	23	23	23	23	23	23	23	24	24
10	0.701009	NUM_TRUE_POSITIVES	3	4	6	7	8	8	8	8	8	9	9	12	13	13	13	13	13	13	13	13	13	13	13	13	15	15	15	15	15	15	15	15	15	15	15	15	15	15	15	15	16	16	16	16	16	16	16
10	0.681227	NUM_TRUE_POSITIVES	3	4	6	7	7	7	7	9	9	9	9	9	10	11	12	12	12	12	12	13	13	14	14	14	14	14	14	14	14	14	15	16	16	16	17	17	17	18	18	18	18	18	18	18	18	18	18
10	0.770579	NUM_TRUE_POSITIVES	4	5	5	7	7	8	8	8	9	11	11	13	13	13	13	13	13	14	14	14	14	14	14	14	16	16	16	16	16	16	16	16	16	16	16	17	17	18	18	18	19	19	19	19	19	19	19
10	0.692777	NUM_TRUE_POSITIVES	5	5	6	6	6	6	6	7	7	7	7	7	7	8	9	9	9	9	9	9	9	10	10	10	10	10	10	10	11	11	11	11	11	11	11	11	11	11	11	13	13	13	13	13	13	13	13
10	0.664133	NUM_TRUE_POSITIVES	1	6	8	8	8	9	9	10	11	12	12	12	12	12	12	12	12	13	14	14	14	14	16	16	16	16	16	16	16	16	16	16	16	16	16	16	17	17	18	18	18	18	18	19	20	20	20
10	0.742797	NUM_TRUE_POSITIVES	1	5	6	6	6	6	8	8	10	10	10	10	11	11	12	12	12	12	12	13	14	14	14	14	14	14	14	14	14	14	14	14	15	15	15	16	16	17	17	18	19	19	19	19	19	19	20
10	0.736922	NUM_TRUE_POSITIVES	2	2	2	3	4	5	6	7	7	8	8	8	10	12	12	12	13	13	14	15	16	16	16	16	16	16	17	17	17	18	18	18	19	20	20	20	20	20	20	20	21	21	21	21	22	22	22
10	0.698652	NUM_TRUE_POSITIVES	3	3	3	8	8	8	8	8	8	8	9	11	12	13	13	13	13	13	13	13	13	14	14	15	16	16	16	17	17	17	17	17	17	18	18	18	18	18	18	18	18	18	18	18	18	18	18
10	0.73908	NUM_TRUE_POSITIVES	1	5	6	8	10	11	11	11	11	12	12	12	12	12	12	12	12	12	13	14	14	15	15	15	16	16	17	17	17	18	18	18	18	19	19	19	19	19	19	20	20	21	21	21	21	22	22
10	0.724542	NUM_TRUE_POSITIVES	3	4	4	5	5	5	5	6	6	6	6	8	8	9	10	10	10	10	10	11	11	11	12	12	12	12	12	12	13	14	14	14	15	15	15	15	15	16	16	16	17	17	17	17	17	17	17
10	0.739578	NUM_TRUE_POSITIVES	1	5	8	8	8	8	8	9	9	9	9	11	11	11	11	11	11	11	12	12	12	14	14	14	14	14	14	14	14	14	15	16	17	17	17	17	18	19	20	20	20	21	21	21	21	21	21
10	0.738814	NUM_TRUE_POSITIVES	0	5	7	7	7	9	9	9	9	10	12	12	12	12	12	12	12	12	12	13	13	16	16	17	17	17	17	17	17	17	17	17	17	17	17	17	17	17	17	17	17	18	18	18	18	18	18
10	0.776454	NUM_TRUE_POSITIVES	1	3	3	4	7	8	8	9	9	9	9	9	9	9	9	10	10	11	12	12	12	12	12	13	13	14	16	16	16	16	16	16	16	16	16	16	16	16	16	16	16	16	17	18	19	19	19
10	0.732076	NUM_TRUE_POSITIVES	2	5	8	9	9	9	9	9	9	9	11	11	11	11	11	12	12	13	13	14	14	14	14	14	14	14	14	14	14	14	14	14	14	15	16	17	17	17	17	17	18	18	18	18	18	18	18
10	0.777018	NUM_TRUE_POSITIVES	2	2	5	7	7	8	8	8	9	11	11	13	13	13	14	14	14	14	15	16	17	17	18	18	18	18	18	19	19	20	20	20	21	21	21	21	21	21	21	21	22	22	22	23	23	23	23
10	0.751859	NUM_TRUE_POSITIVES	6	7	7	8	8	8	9	9	10	10	11	11	11	11	11	11	11	11	11	11	11	11	11	11	12	12	12	13	14	15	15	16	16	16	16	16	16	16	17	17	17	17	18	19	20	21	22
10	0.753917	NUM_TRUE_POSITIVES	2	7	7	7	7	8	11	11	11	11	11	15	15	15	15	15	15	15	15	15	15	15	15	15	16	16	16	16	16	16	16	16	17	18	19	19	19	19	20	20	20	21	21	21	21	21	21
10	0.754813	NUM_TRUE_POSITIVES	5	8	8	8	8	8	8	9	9	11	11	12	13	14	14	14	14	14	14	14	14	14	14	14	14	14	14	14	15	16	17	17	17	17	17	17	17	17	17	17	17	17	17	18	18	18	18
10	0.720194	NUM_TRUE_POSITIVES	4	5	5	6	7	8	10	11	12	12	12	12	12	12	12	13	14	14	14	14	14	15	16	16	16	16	16	16	16	16	16	16	17	17	17	17	17	17	17	17	18	18	18	18	18	18	19
10	0.725305	NUM_TRUE_POSITIVES	0	6	9	10	10	10	10	10	11	12	12	13	14	14	14	14	14	14	14	14	14	14	14	15	15	15	16	17	18	18	18	18	18	18	18	18	18	19	19	19	19	19	19	20	20	21	21
10	0.723115	NUM_TRUE_POSITIVES	2	2	2	3	3	3	3	4	6	6	6	6	6	6	6	6	6	8	10	11	12	12	12	12	12	12	12	13	14	15	15	15	15	15	15	15	16	16	16	16	16	16	16	16	16	16	16
10	0.738648	NUM_TRUE_POSITIVES	1	3	3	4	5	5	6	6	6	7	8	8	8	8	8	8	8	9	9	9	10	11	11	11	11	11	12	13	13	13	13	13	13	13	14	14	14	14	15	16	18	18	18	18	18	19	19
10	0.740939	NUM_TRUE_POSITIVES	3	6	8	13	14	14	14	14	14	14	14	14	14	14	14	14	15	15	15	15	15	15	16	17	17	17	18	19	20	20	20	20	20	20	20	20	20	20	20	20	20	20	20	20	20	21	21
10	0.7734	NUM_TRUE_POSITIVES	4	5	7	8	8	10	12	14	14	15	15	15	15	15	16	16	17	17	17	17	17	17	17	17	17	17	17	17	18	18	19	19	19	20	20	20	21	21	21	21	21	21	21	21	21	21	22
10	0.716144	NUM_TRUE_POSITIVES	0	4	7	7	7	7	7	7	8	8	9	9	10	10	10	10	10	11	12	13	14	14	14	14	14	14	14	14	14	14	14	14	15	15	15	15	15	15	15	15	15	15	16	16	16	17	17
10	0.780968	NUM_TRUE_POSITIVES	0	8	8	8	9	9	14	14	14	14	14	15	15	15	15	15	16	16	17	18	18	18	18	18	18	18	18	19	19	19	19	19	19	19	19	19	20	20	20	20	20	20	21	21	21	22	22
10	0.735097	NUM_TRUE_POSITIVES	0	1	2	3	4	5	5	5	5	6	7	7	7	7	7	9	9	9	9	10	11	11	11	11	12	12	12	12	13	13	13	14	14	14	14	14	14	15	16	16	16	16	16	17	17	17	17
10	0.761683	NUM_TRUE_POSITIVES	1	6	7	9	10	11	12	12	12	12	12	13	13	13	13	13	13	13	14	14	15	15	15	15	15	15	15	15	15	15	15	17	17	17	17	17	17	17	17	17	17	18	20	20	20	20	21
10	0.761949	NUM_TRUE_POSITIVES	1	5	6	6	7	7	7	8	8	10	10	10	10	10	10	10	10	10	10	10	10	11	12	13	14	14	14	14	15	16	16	16	17	18	19	20	20	20	20	20	20	20	21	22	22	22	23
10	0.737785	NUM_TRUE_POSITIVES	2	2	4	6	6	6	7	9	9	9	9	10	10	10	11	11	11	11	11	11	11	11	13	13	14	14	14	14	14	14	14	14	14	14	14	14	15	16	16	17	17	18	18	18	18	19	19
10	0.784719	NUM_TRUE_POSITIVES	1	5	5	7	8	8	8	8	12	12	12	12	12	12	12	12	12	12	13	13	15	15	15	16	17	17	18	18	18	18	18	18	19	20	20	20	20	20	20	20	20	20	20	20	20	21	21
10	0.691914	NUM_TRUE_POSITIVES	0	0	1	3	3	5	6	6	6	6	10	11	11	11	11	11	11	11	11	11	13	13	13	13	13	13	13	13	13	13	13	13	14	14	14	14	14	14	14	14	14	14	14	14	15	15	15
10	0.731579	NUM_TRUE_POSITIVES	3	5	9	9	10	10	10	10	10	11	11	11	11	11	11	12	12	12	13	14	14	14	15	15	15	15	15	15	15	15	15	15	15	15	16	17	18	18	18	18	18	18	18	19	19	19	19
10	0.783457	NUM_TRUE_POSITIVES	4	5	5	5	5	5	6	7	7	8	8	8	9	11	12	12	12	12	12	12	12	13	13	14	15	15	15	15	15	15	15	15	15	15	15	15	15	16	16	16	17	19	21	21	21	22	22
10	0.752755	NUM_TRUE_POSITIVES	5	6	7	7	7	9	9	9	13	13	13	13	13	13	13	13	13	13	13	14	15	15	15	15	15	16	16	16	16	16	16	16	16	16	16	16	17	17	18	18	18	18	18	18	18	18	18
10	0.737088	NUM_TRUE_POSITIVES	2	4	5	5	7	9	11	11	11	13	13	13	13	13	14	15	15	15	15	15	15	15	15	16	16	16	16	16	16	16	16	16	16	16	17	18	18	18	18	18	18	19	19	19	19	19	19
10	0.768753	NUM_TRUE_POSITIVES	4	6	7	7	7	7	7	8	8	10	11	11	11	11	11	11	13	13	13	13	13	13	13	13	13	13	14	14	14	15	15	15	15	15	15	15	15	15	15	15	15	15	15	16	16	17	17
10	0.735661	NUM_TRUE_POSITIVES	3	6	8	8	8	8	8	8	9	9	11	11	11	12	12	13	14	14	15	15	15	15	15	15	15	15	15	15	16	17	18	18	19	19	19	19	19	20	20	20	21	21	21	21	21	21	21
10	0.70695	NUM_TRUE_POSITIVES	1	3	5	7	7	7	7	10	10	10	11	12	13	13	13	13	13	13	14	14	14	14	14	14	14	15	15	15	15	15	17	19	19	19	19	19	19	19	19	19	19	19	20	21	22	23	23
10	0.755211	NUM_TRUE_POSITIVES	0	6	6	7	7	8	8	8	8	9	11	11	11	11	11	11	11	12	12	13	14	14	14	14	14	15	16	16	17	17	17	17	17	17	17	17	17	17	17	17	18	18	18	18	18	19	19
10	0.741802	NUM_TRUE_POSITIVES	6	6	7	7	7	8	8	9	9	9	10	10	10	11	13	13	13	14	14	16	16	16	16	16	16	16	16	16	16	16	17	17	17	17	17	17	17	18	18	19	19	20	20	20	20	20	20
10	0.783092	NUM_TRUE_POSITIVES	0	4	4	7	7	7	7	7	7	9	9	12	15	15	15	16	16	17	18	18	18	18	18	18	18	18	18	18	18	18	18	18	18	18	18	19	19	20	20	20	20	20	20	20	20	20	20
10	0.759758	NUM_TRUE_POSITIVES	3	7	7	9	9	9	9	9	10	11	11	11	13	16	16	16	16	16	16	16	16	17	17	17	17	17	17	18	18	18	18	18	18	18	18	18	19	19	19	19	19	19	19	19	20	21	21
10	0.727894	NUM_TRUE_POSITIVES	1	7	8	12	12	12	12	12	12	12	12	12	12	12	12	12	12	12	12	12	12	13	13	13	13	13	13	13	13	13	13	13	14	14	15	16	17	18	19	19	19	19	19	19	19	20	21
10	0.775856	NUM_TRUE_POSITIVES	3	4	4	7	7	7	9	9	9	11	11	11	12	12	13	13	13	13	13	13	13	13	13	13	14	15	15	15	16	16	17	17	18	18	18	18	18	18	18	19	20	21	21	21	21	21	21
10	0.764239	NUM_TRUE_POSITIVES	1	4	7	7	7	8	8	8	9	9	10	10	10	10	10	11	12	14	14	14	14	14	14	15	16	16	16	16	16	17	18	18	18	18	18	18	20	20	20	20	20	20	20	20	20	20	20
10	0.73679	NUM_TRUE_POSITIVES	0	3	5	5	6	10	10	11	11	11	11	12	12	12	12	12	13	13	13	14	15	15	16	16	16	17	17	17	17	17	17	17	17	17	17	17	17	17	17	18	18	18	18	18	19	20	20
10	0.718999	NUM_TRUE_POSITIVES	6	6	6	6	6	7	8	11	11	13	13	13	13	13	13	13	13	13	13	13	13	13	14	15	16	16	16	16	16	16	16	16	16	16	16	16	16	16	16	16	16	16	16	16	17	17	17
10	0.767326	NUM_TRUE_POSITIVES	5	7	7	8	8	8	8	8	8	8	9	11	11	13	13	13	13	13	13	13	14	14	14	16	18	18	18	18	19	19	19	19	19	19	19	19	19	19	19	19	19	19	19	19	20	20	20
10	0.739644	NUM_TRUE_POSITIVES	1	1	1	2	2	2	2	3	3	6	6	8	8	8	9	10	10	11	12	12	12	12	13	13	13	13	13	13	14	14	14	15	15	16	16	16	16	16	16	16	17	17	18	19	19	19	19
10	0.786146	NUM_TRUE_POSITIVES	2	5	7	9	9	10	10	10	10	10	11	11	11	11	11	11	11	12	12	14	14	14	14	14	14	14	16	16	16	16	16	16	16	17	18	18	18	19	20	20	20	20	20	21	23	23	23
10	0.756406	NUM_TRUE_POSITIVES	3	5	7	7	7	10	10	10	10	10	10	10	10	10	10	10	10	11	11	12	12	12	12	12	12	12	12	13	14	16	16	16	17	17	17	17	17	17	17	17	17	18	18	19	19	20	20
10	0.696993	NUM_TRUE_POSITIVES	2	3	3	4	4	5	5	6	7	7	9	9	9	10	10	10	10	10	11	12	13	13	13	13	13	13	13	13	13	13	13	13	14	14	14	14	14	14	14	14	14	14	14	14	14	14	15
10	0.771044	NUM_TRUE_POSITIVES	5	5	5	5	5	5	5	5	5	5	5	6	8	8	8	9	9	11	11	13	13	13	14	14	15	17	17	17	18	19	19	20	21	21	22	23	23	23	23	23	23	23	23	23	23	23	23
10	0.738051	NUM_TRUE_POSITIVES	3	5	8	8	8	8	8	9	9	9	9	9	11	11	12	13	13	13	13	14	14	14	14	14	14	14	14	15	15	15	15	15	15	15	15	15	15	15	16	16	17	17	18	19	20	20	21
10	0.747245	NUM_TRUE_POSITIVES	3	4	5	5	5	5	5	6	7	7	7	10	10	10	10	10	14	14	14	14	14	14	14	14	15	15	15	15	15	15	15	15	15	15	15	15	16	16	17	18	18	19	20	20	20	20	20
10	0.756871	NUM_TRUE_POSITIVES	1	4	6	6	6	6	6	7	7	7	13	14	14	14	14	14	15	16	16	16	16	17	17	17	19	19	19	19	19	20	21	21	22	22	23	23	24	24	24	24	24	24	24	24	24	24	24
10	0.712128	NUM_TRUE_POSITIVES	0	5	8	9	9	9	9	9	9	10	10	10	12	12	12	13	13	13	13	13	13	14	14	14	14	14	14	14	14	14	14	15	16	16	16	16	16	17	17	17	17	17	17	17	17	17	18
[truncated: 491 more columns]
