# Supplementary material for: Genome-wide computational identification of functional RNA elements in Trypanosoma brucei
Source: BMC Genomics. 2009 Aug 4;10:355. doi: 10.1186/1471-2164-10-355 (PMC2907701; doi:10.1186/1471-2164-10-355)
Supplement: Additional file 6 — Function prediction using regulatory motifs. This ZIP compressed file should be unpacked before viewing its contents. The results for prediction of each pathway are presented in a separate folder, named after the accession number of that pathway in KEGG database. Each folder contains several files named "validation.N.out", each of which represents the results of a hundred times two-fold cross-validation for that pathway, using N predicted motifs. Each cross-validation is shown in one row; plotting each row against the number of false positives will result in the ROC curve associated with the corresponding cross-validation experiment. The trained network is stored in "total.out", in which motifs are ordered according to their prediction power. L(α|MOTIF): the likelihood of being in pathway α given that the indicated motif is present in the indicated location of an mRNA; L(α|MOTIF): the likelihood of being in pathway α given that the indicated motif is NOT present in the indicated location of an mRNA. [file 1471-2164-10-355-S6.zip › tbr_KEGG_predict/003.tbr00632/validation.011.out]

Current time: Tue Feb 03 11:57:52 2009
This cluster: tbr00632
A 2-fold validation was used.
************************ VALIDATION ***********************
NUM_CLASSIFIERS	AUC	NUM_FALSE_POSITIVES	1	2	3	4	5	6	7	8	9	10	11	12	13	14	15	16	17	18	19	20	21	22	23	24	25	26	27	28	29	30	31	32	33	34	35	36	37	38	39	40	41	42	43	44	45	46	47
11	0.711697	NUM_TRUE_POSITIVES	2	5	5	7	7	7	7	8	10	11	11	11	11	11	11	12	12	12	12	12	12	12	12	12	12	12	12	12	12	12	12	12	12	12	12	12	12	12	12	12	12	12	12	12	12	12	13
11	0.752091	NUM_TRUE_POSITIVES	5	8	8	8	8	9	10	10	10	10	10	10	10	10	11	11	11	11	13	14	14	14	15	17	17	17	17	17	17	17	17	18	18	18	18	18	18	18	19	19	19	19	19	19	19	20	20
11	0.757269	NUM_TRUE_POSITIVES	3	6	6	6	6	6	6	6	6	7	7	8	8	8	10	13	14	16	16	17	17	17	17	17	17	17	18	18	18	18	18	18	18	18	18	18	18	18	18	18	18	19	19	19	19	19	19
11	0.76082	NUM_TRUE_POSITIVES	3	5	6	6	6	7	8	9	9	9	9	10	10	11	11	13	14	15	16	16	16	16	16	16	16	16	16	17	17	17	17	17	17	17	17	17	18	18	19	19	19	19	19	21	21	21	21
11	0.703399	NUM_TRUE_POSITIVES	2	6	6	6	6	6	7	8	8	9	9	9	10	10	11	12	12	12	12	12	12	12	12	12	12	12	12	12	12	13	13	14	14	14	14	14	14	15	15	15	15	15	15	15	15	15	15
11	0.747013	NUM_TRUE_POSITIVES	3	11	12	12	12	12	12	12	12	12	12	12	13	13	13	13	13	13	13	13	13	13	14	15	15	16	17	17	17	17	18	18	18	18	18	19	20	21	21	21	22	22	22	22	22	22	22
11	0.759891	NUM_TRUE_POSITIVES	4	10	10	10	11	12	13	13	13	14	14	15	15	15	15	15	16	16	16	16	16	16	16	17	17	17	17	17	17	17	18	20	20	20	21	22	22	22	24	24	24	24	25	25	25	25	25
11	0.749602	NUM_TRUE_POSITIVES	3	6	6	6	6	6	6	6	6	6	6	8	8	10	11	11	11	11	11	11	12	12	13	13	13	15	16	16	17	19	19	19	19	19	19	19	19	19	19	20	20	21	21	21	21	21	21
11	0.742499	NUM_TRUE_POSITIVES	1	3	7	9	9	10	10	10	10	10	10	10	11	11	11	11	11	12	12	12	16	16	16	16	16	16	16	16	16	17	17	18	18	18	20	20	20	21	21	21	21	21	21	21	21	22	23
11	0.744158	NUM_TRUE_POSITIVES	8	8	9	9	10	10	11	11	11	11	11	12	12	12	12	12	12	12	13	15	17	17	18	19	19	19	19	19	19	19	19	19	19	19	19	19	19	19	19	19	20	20	20	20	20	21	21
11	0.714219	NUM_TRUE_POSITIVES	0	4	7	10	12	12	12	12	12	13	13	14	14	14	14	14	14	14	14	14	14	15	15	15	15	15	15	15	15	15	15	15	15	15	15	16	17	17	17	17	17	17	17	17	17	18	18
11	0.773301	NUM_TRUE_POSITIVES	4	9	9	10	10	11	12	14	15	15	15	16	18	18	20	20	20	20	20	21	21	21	21	21	21	21	21	21	21	21	21	21	21	21	21	21	21	21	21	22	22	22	22	22	22	23	24
11	0.768554	NUM_TRUE_POSITIVES	5	7	7	8	8	8	9	13	13	14	14	14	14	15	15	16	16	16	16	16	16	16	16	17	17	17	18	19	19	20	21	21	21	21	21	22	22	22	22	23	23	23	23	23	23	23	23
11	0.738715	NUM_TRUE_POSITIVES	1	3	4	4	5	5	8	8	9	9	9	10	10	10	10	10	10	10	10	10	10	10	10	10	10	10	11	12	12	12	12	12	12	12	12	12	13	13	13	13	13	13	13	14	15	16	16
11	0.676281	NUM_TRUE_POSITIVES	3	4	4	4	7	7	7	7	7	8	8	8	8	8	8	8	8	8	9	11	11	11	11	11	11	11	12	13	14	14	14	14	14	15	15	15	15	15	15	15	15	15	15	15	15	15	15
11	0.775856	NUM_TRUE_POSITIVES	3	6	6	10	11	11	11	11	11	12	12	13	14	15	15	15	15	15	15	15	15	15	15	15	16	17	18	18	18	18	19	19	19	19	20	20	20	20	20	20	20	20	20	20	20	21	21
11	0.725339	NUM_TRUE_POSITIVES	1	4	8	9	9	9	9	9	9	9	9	9	10	10	10	11	13	14	16	18	20	20	20	20	20	20	21	21	21	21	21	21	22	22	22	22	22	22	23	23	23	23	23	24	24	24	24
11	0.769085	NUM_TRUE_POSITIVES	2	2	8	9	9	10	10	10	10	11	12	13	13	13	13	13	13	13	13	13	13	14	14	14	14	14	14	15	15	17	17	17	17	17	17	17	17	17	17	18	18	18	18	18	19	19	20
11	0.780503	NUM_TRUE_POSITIVES	1	6	12	13	13	13	14	15	15	15	15	15	15	15	16	17	17	17	17	18	19	19	19	19	19	19	20	20	20	20	20	20	21	21	22	22	23	24	24	24	25	25	25	25	25	25	25
11	0.762015	NUM_TRUE_POSITIVES	2	4	9	11	11	12	12	12	12	14	14	14	14	15	16	17	17	17	17	17	17	18	18	18	19	19	20	20	21	21	21	21	22	22	22	22	22	22	22	22	22	22	22	22	22	22	23
11	0.734964	NUM_TRUE_POSITIVES	3	8	10	10	10	10	10	10	10	10	11	11	12	12	12	13	14	14	14	14	14	15	15	15	15	15	15	15	15	15	15	15	15	15	16	16	16	16	16	16	16	17	17	17	17	17	18
11	0.749469	NUM_TRUE_POSITIVES	3	4	4	5	5	5	6	9	9	12	12	12	12	12	13	14	14	14	14	14	14	14	14	14	14	14	14	14	14	14	14	15	15	15	16	16	16	16	16	16	16	16	16	16	16	16	16
11	0.727396	NUM_TRUE_POSITIVES	1	4	4	5	6	6	7	7	7	7	8	9	10	11	12	12	13	13	13	13	14	14	14	14	14	14	14	14	14	14	14	14	14	16	16	16	16	17	17	18	19	20	20	20	20	20	20
11	0.755775	NUM_TRUE_POSITIVES	2	5	7	8	8	9	9	9	9	11	15	15	16	17	17	17	17	17	17	17	17	18	18	18	19	19	20	20	20	20	20	20	20	21	21	21	21	21	21	21	21	22	23	23	23	23	23
11	0.736159	NUM_TRUE_POSITIVES	9	9	11	12	12	12	12	13	13	14	15	15	15	16	16	16	16	16	17	17	17	18	18	19	20	20	21	22	22	22	22	22	22	22	22	22	22	22	23	23	23	23	23	23	24	24	24
11	0.777217	NUM_TRUE_POSITIVES	3	5	6	8	8	8	8	8	10	10	10	10	10	10	10	10	13	16	16	16	16	16	16	16	16	16	17	17	17	17	17	18	19	19	20	20	20	20	20	21	22	23	23	23	23	23	23
11	0.731944	NUM_TRUE_POSITIVES	2	9	10	10	10	11	12	12	12	12	13	13	13	13	14	15	16	16	16	16	16	16	16	16	16	16	16	16	16	16	16	16	16	16	17	17	17	18	18	18	18	18	18	19	19	19	19
11	0.753518	NUM_TRUE_POSITIVES	0	4	6	6	7	7	7	7	7	7	7	7	8	10	10	11	11	12	13	14	15	15	15	15	15	15	15	15	15	15	15	16	16	16	16	16	16	16	16	17	18	19	19	19	20	20	20
11	0.766131	NUM_TRUE_POSITIVES	5	8	9	11	11	11	11	12	13	13	13	13	14	14	14	14	14	14	15	15	15	16	17	17	18	19	20	20	20	20	21	21	21	22	22	23	23	23	23	23	24	24	24	24	24	24	24
11	0.733371	NUM_TRUE_POSITIVES	2	3	3	4	6	8	8	8	8	9	10	12	12	13	13	14	14	14	14	15	16	16	16	16	16	16	17	17	18	18	18	18	18	18	18	18	18	18	18	18	18	18	18	18	18	18	18
11	0.755775	NUM_TRUE_POSITIVES	4	4	7	7	7	7	7	9	9	9	14	15	15	15	16	16	17	18	18	18	18	18	18	18	18	18	18	18	18	18	18	18	18	18	19	19	19	19	19	19	19	19	19	20	20	21	21
11	0.790494	NUM_TRUE_POSITIVES	4	5	5	9	9	10	10	10	11	14	14	14	14	15	15	15	16	16	16	16	16	16	17	17	18	18	18	18	19	19	20	21	21	21	21	21	21	21	21	21	21	21	21	21	21	22	22
11	0.772006	NUM_TRUE_POSITIVES	2	4	8	8	8	9	9	11	11	11	11	11	11	11	11	11	11	13	13	13	13	14	15	18	18	18	18	19	19	19	19	20	20	20	20	20	20	20	21	22	22	22	22	22	22	22	22
11	0.722418	NUM_TRUE_POSITIVES	7	7	7	8	10	10	10	10	12	12	12	13	13	14	14	14	15	16	16	16	16	16	16	16	16	17	17	18	19	20	20	20	20	20	21	21	22	22	22	22	24	24	24	24	24	24	24
11	0.7656	NUM_TRUE_POSITIVES	3	4	4	5	5	8	8	9	10	10	11	11	12	12	13	13	13	14	15	15	15	15	15	15	15	16	17	18	18	18	20	20	20	20	20	21	21	21	21	21	21	21	21	21	21	21	21
11	0.74917	NUM_TRUE_POSITIVES	8	11	12	12	13	13	13	13	16	16	16	16	16	16	16	16	16	16	16	17	17	18	18	18	18	18	18	18	18	18	18	18	19	20	20	20	20	20	20	20	20	20	20	20	22	22	22
11	0.766198	NUM_TRUE_POSITIVES	4	8	8	9	9	10	10	12	13	13	13	13	13	13	13	14	15	16	16	16	16	16	16	17	18	18	18	18	18	18	19	19	19	19	19	20	20	20	20	20	20	21	21	21	21	21	21
11	0.722152	NUM_TRUE_POSITIVES	4	5	5	5	6	6	7	7	8	8	8	9	9	9	10	10	10	10	10	11	11	11	11	12	12	12	12	12	12	12	12	13	13	13	13	13	13	13	13	14	16	16	16	16	16	17	17
11	0.733537	NUM_TRUE_POSITIVES	3	6	8	8	8	9	9	9	10	10	10	12	12	12	12	12	13	14	14	14	18	18	18	18	18	18	18	18	18	18	18	18	18	18	18	18	19	19	19	19	19	19	19	19	20	20	20
11	0.709141	NUM_TRUE_POSITIVES	4	7	7	7	7	7	7	7	7	8	8	8	8	8	8	8	8	9	10	11	11	12	13	13	13	13	13	13	15	15	15	15	15	15	16	17	17	18	18	19	19	19	20	20	21	21	22
11	0.706984	NUM_TRUE_POSITIVES	2	4	5	5	5	8	8	9	10	10	10	10	10	11	11	11	11	11	11	11	11	11	12	12	12	12	12	12	12	13	14	14	14	14	14	14	14	14	14	15	16	18	18	18	18	18	18
11	0.764538	NUM_TRUE_POSITIVES	0	10	12	12	13	14	14	14	14	17	17	17	17	18	18	18	18	18	18	18	19	19	19	20	22	22	22	22	22	22	23	23	23	23	23	23	23	23	23	23	23	23	23	23	23	24	24
11	0.705988	NUM_TRUE_POSITIVES	1	5	9	11	12	12	12	13	13	13	13	15	15	16	16	16	17	17	17	17	17	17	17	17	17	17	17	17	17	17	17	17	17	17	17	17	17	17	17	17	17	17	17	17	17	17	17
11	0.683251	NUM_TRUE_POSITIVES	3	4	6	7	7	7	7	9	9	9	9	9	10	11	12	12	12	12	12	13	13	14	14	14	14	14	14	14	14	15	15	17	17	17	17	17	17	18	18	18	18	18	18	18	18	18	18
11	0.771176	NUM_TRUE_POSITIVES	4	5	7	7	8	8	8	8	11	11	12	13	13	13	13	13	14	14	14	14	14	14	16	16	16	16	16	16	16	16	16	16	16	16	17	17	17	17	18	19	19	19	19	19	19	19	19
11	0.693375	NUM_TRUE_POSITIVES	5	5	6	6	6	6	6	6	7	7	7	8	9	9	9	9	9	9	9	9	9	9	10	11	11	11	11	11	11	11	11	11	11	11	11	11	11	11	11	11	13	13	13	13	13	13	13
11	0.692446	NUM_TRUE_POSITIVES	1	4	8	10	10	10	10	11	13	13	13	14	14	14	14	14	14	15	16	17	17	17	17	17	17	17	17	17	17	17	17	17	17	17	18	18	19	19	20	20	20	20	20	20	20	20	20
11	0.743328	NUM_TRUE_POSITIVES	1	5	6	6	6	7	8	8	10	10	10	10	11	11	11	12	12	12	12	14	14	14	14	14	14	14	14	14	14	15	15	15	15	16	16	17	18	18	18	18	18	18	18	19	20	20	20
11	0.739777	NUM_TRUE_POSITIVES	2	2	2	3	4	5	6	7	7	8	8	8	10	12	12	12	13	13	14	15	16	16	16	16	16	16	17	17	17	18	18	18	19	20	20	20	20	20	20	20	21	21	21	21	22	22	22
11	0.700876	NUM_TRUE_POSITIVES	3	3	3	8	8	8	8	8	8	9	9	11	12	13	13	13	13	13	13	13	13	14	14	15	16	16	16	17	17	17	17	17	17	18	18	18	18	18	18	18	18	18	18	18	18	18	18
11	0.740607	NUM_TRUE_POSITIVES	1	5	7	10	10	11	11	12	12	12	12	12	12	12	12	12	12	12	13	14	14	15	15	15	16	16	17	17	17	18	18	18	18	19	19	19	19	19	19	19	20	21	21	21	21	22	23
11	0.725803	NUM_TRUE_POSITIVES	3	4	4	5	5	5	5	6	6	6	7	8	9	10	10	10	10	10	10	10	10	11	12	12	12	12	12	12	13	14	14	14	14	14	14	14	15	15	16	16	17	17	17	17	17	17	17
11	0.74074	NUM_TRUE_POSITIVES	1	5	8	8	8	9	9	9	9	9	9	9	10	11	11	11	11	11	11	12	12	13	14	14	14	14	15	15	15	16	16	17	18	18	18	18	18	19	20	20	20	20	21	21	21	21	21
11	0.747809	NUM_TRUE_POSITIVES	3	7	8	8	8	10	11	11	11	11	12	13	13	13	14	14	14	15	15	15	15	16	16	19	19	20	20	20	20	20	20	20	20	20	20	20	20	20	20	20	20	20	20	21	21	21	21
11	0.776852	NUM_TRUE_POSITIVES	1	3	3	4	7	8	8	9	9	9	9	9	9	9	9	10	10	11	11	11	11	12	12	14	14	15	16	16	16	16	16	16	16	16	16	16	16	16	16	19	19	19	19	19	19	20	20
11	0.731512	NUM_TRUE_POSITIVES	2	5	6	9	9	9	9	9	9	9	11	11	11	11	11	11	11	11	12	12	13	14	15	15	15	15	15	15	15	15	15	15	15	16	17	17	17	17	17	17	17	17	17	17	17	17	17
11	0.776055	NUM_TRUE_POSITIVES	1	2	6	7	7	7	7	8	9	11	11	12	12	12	13	13	14	14	15	16	18	18	18	19	19	19	19	20	20	20	21	21	21	21	21	21	21	21	21	21	21	21	22	22	23	23	24
11	0.750597	NUM_TRUE_POSITIVES	6	7	7	7	8	8	9	9	10	11	11	11	11	11	11	11	11	11	11	11	11	11	12	12	12	13	14	15	15	15	16	16	16	16	16	16	16	17	17	17	17	17	17	18	19	19	20
11	0.754713	NUM_TRUE_POSITIVES	2	7	7	8	8	11	11	11	11	11	14	14	14	15	15	15	15	15	15	15	15	15	15	15	15	16	16	16	16	16	16	17	18	19	19	20	20	20	21	21	21	21	21	21	21	21	21
11	0.765467	NUM_TRUE_POSITIVES	6	8	8	9	10	10	10	11	11	11	13	13	13	14	15	16	16	16	16	16	16	16	16	16	16	16	16	16	16	16	16	16	17	17	17	17	18	19	20	20	20	21	21	21	21	21	22
11	0.723214	NUM_TRUE_POSITIVES	4	5	5	5	6	8	10	12	12	12	12	12	12	12	12	13	14	14	14	14	15	16	16	16	16	16	16	16	16	16	17	17	17	17	17	17	17	18	18	18	19	19	19	19	20	20	21
11	0.721953	NUM_TRUE_POSITIVES	0	7	9	10	10	10	10	10	11	11	12	12	12	13	14	14	14	14	14	14	14	14	14	15	15	16	16	16	17	18	18	18	18	18	18	18	18	18	18	18	19	19	19	20	20	20	20
11	0.723015	NUM_TRUE_POSITIVES	2	2	3	3	3	3	4	4	5	6	6	6	6	7	7	7	7	8	10	11	12	12	12	12	12	12	12	13	14	14	15	15	15	15	15	16	16	16	16	16	16	16	16	16	16	16	16
11	0.740706	NUM_TRUE_POSITIVES	1	3	3	4	4	6	6	6	7	7	7	7	8	8	8	8	8	8	8	8	9	9	10	11	11	12	12	12	12	13	13	13	13	13	13	13	13	14	14	15	15	17	19	19	19	19	19
11	0.743096	NUM_TRUE_POSITIVES	2	5	8	12	14	14	14	14	14	14	14	14	14	14	14	14	14	14	14	14	14	14	14	15	15	15	16	18	20	20	20	20	20	20	20	20	20	20	20	20	20	20	21	21	21	21	21
11	0.773732	NUM_TRUE_POSITIVES	4	5	7	8	8	10	12	14	14	15	15	15	15	16	17	17	17	17	17	17	17	17	17	17	17	17	17	17	18	19	19	19	20	20	20	21	21	21	21	21	21	21	21	21	21	21	22
11	0.71485	NUM_TRUE_POSITIVES	0	4	7	7	7	7	7	7	7	8	8	8	9	10	10	10	10	10	11	11	12	13	13	14	14	14	14	14	14	14	14	14	15	15	15	15	15	15	15	15	15	15	15	15	15	15	15
11	0.781001	NUM_TRUE_POSITIVES	0	8	8	9	9	13	13	14	14	14	14	15	15	15	16	16	16	16	16	17	17	17	18	18	18	19	19	19	19	19	19	19	19	19	19	19	19	19	20	20	20	20	20	20	20	21	21
11	0.737221	NUM_TRUE_POSITIVES	0	1	1	4	4	4	5	5	5	6	7	7	7	7	9	9	9	9	9	10	11	11	11	11	12	12	12	12	13	13	13	13	14	14	14	15	16	16	16	16	16	16	16	17	17	17	17
11	0.764472	NUM_TRUE_POSITIVES	1	6	7	9	10	11	12	12	12	12	12	13	13	13	13	13	13	14	14	15	15	15	15	15	15	15	15	15	15	15	15	17	17	17	17	17	17	17	17	17	17	18	19	20	20	21	21
11	0.744557	NUM_TRUE_POSITIVES	0	7	7	7	7	8	9	9	10	10	11	11	11	11	11	11	11	11	11	11	11	12	14	14	14	14	14	14	14	14	15	15	16	17	18	18	18	18	18	18	18	19	20	22	22	22	23
11	0.742731	NUM_TRUE_POSITIVES	2	2	4	6	6	6	6	9	9	9	10	10	10	10	11	11	12	12	12	12	12	13	13	13	13	13	13	14	14	14	14	14	14	14	14	14	14	15	15	15	15	16	17	18	18	18	19
11	0.782993	NUM_TRUE_POSITIVES	1	3	5	7	7	8	8	8	12	12	12	12	12	12	12	12	12	12	12	13	13	16	16	16	17	17	18	18	18	19	19	19	19	20	20	20	20	20	20	20	20	20	20	20	20	21	21
11	0.694304	NUM_TRUE_POSITIVES	1	1	2	4	4	6	6	6	6	6	11	11	11	11	11	11	11	13	13	13	13	13	13	13	13	13	13	13	13	13	13	14	14	14	14	14	14	14	14	14	14	14	14	14	15	15	15
11	0.736458	NUM_TRUE_POSITIVES	4	7	7	12	13	13	13	13	14	14	14	14	14	14	14	15	15	15	15	15	16	16	16	16	17	17	17	18	18	18	18	18	18	19	20	20	20	20	20	20	20	20	20	20	20	21	21
11	0.78276	NUM_TRUE_POSITIVES	4	5	5	5	5	5	6	6	7	7	8	8	9	11	12	12	12	12	12	12	12	12	12	13	15	15	15	15	15	15	15	15	15	15	15	15	15	15	15	15	16	16	17	18	19	20	21
11	0.774628	NUM_TRUE_POSITIVES	4	5	5	8	8	9	9	9	12	13	14	14	14	14	14	14	14	14	15	16	17	17	17	18	18	18	18	18	18	18	18	18	18	18	18	18	18	18	18	19	19	19	19	19	19	19	19
11	0.734931	NUM_TRUE_POSITIVES	2	4	5	5	6	7	12	12	12	12	13	13	14	14	14	15	15	15	15	15	15	15	15	16	16	16	16	16	16	16	16	16	16	16	17	17	17	17	18	18	18	18	18	18	19	19	19
11	0.766729	NUM_TRUE_POSITIVES	5	8	8	8	8	8	8	9	9	9	11	11	11	12	12	12	12	14	14	14	14	14	14	14	14	14	14	14	14	14	14	14	14	15	15	15	15	16	16	16	16	17	17	17	17	17	17
11	0.733371	NUM_TRUE_POSITIVES	3	6	8	8	8	8	8	8	9	10	11	11	11	12	12	13	14	14	15	15	15	15	15	15	15	15	16	17	18	19	19	19	19	19	19	19	19	19	20	20	20	20	20	20	20	21	21
11	0.716576	NUM_TRUE_POSITIVES	1	5	9	10	10	10	11	12	12	14	14	14	14	14	14	14	14	14	14	14	14	14	14	14	14	14	14	14	14	16	18	18	19	19	19	19	19	19	20	21	21	21	21	21	21	21	21
11	0.756572	NUM_TRUE_POSITIVES	0	6	6	6	6	8	9	10	10	10	10	11	13	13	13	13	14	14	14	14	14	14	14	14	14	14	14	14	14	15	16	18	18	18	18	18	19	19	20	20	20	20	20	20	20	20	20
11	0.770147	NUM_TRUE_POSITIVES	5	7	8	8	8	9	9	9	9	11	11	11	12	14	14	16	16	16	16	16	16	16	17	17	17	17	17	17	17	17	17	17	17	17	17	18	18	19	19	20	20	20	20	21	21	22	23
11	0.775558	NUM_TRUE_POSITIVES	1	3	4	7	7	7	7	7	8	8	13	13	14	14	14	15	15	15	16	17	17	17	17	17	17	18	18	19	19	19	19	19	19	19	19	19	19	19	19	19	19	19	19	19	19	20	21
11	0.760024	NUM_TRUE_POSITIVES	3	7	7	9	9	9	9	9	10	11	11	11	13	16	16	16	16	16	16	16	16	17	17	17	17	17	17	18	18	18	18	18	18	18	18	19	19	19	19	19	19	19	19	19	20	20	20
11	0.747378	NUM_TRUE_POSITIVES	0	8	9	9	12	12	12	12	12	12	12	12	12	12	12	14	14	14	14	14	15	15	15	15	15	17	17	17	17	17	17	17	17	17	17	17	19	21	21	21	21	21	21	21	21	22	23
11	0.783922	NUM_TRUE_POSITIVES	3	5	6	10	10	11	12	13	13	13	15	15	15	15	16	16	16	16	16	16	16	16	16	16	16	16	16	16	16	16	16	17	18	18	18	18	18	19	19	19	19	20	21	21	22	22	23
11	0.762712	NUM_TRUE_POSITIVES	2	4	7	7	8	8	8	8	9	10	10	10	10	10	10	10	10	13	14	14	14	14	14	14	14	15	15	15	15	15	16	17	18	18	18	18	18	18	18	18	19	19	20	21	21	21	22
11	0.73898	NUM_TRUE_POSITIVES	0	3	5	5	6	10	10	11	11	11	11	12	12	12	12	12	13	13	14	15	15	15	15	16	16	17	17	17	17	17	17	17	17	17	17	17	17	17	17	18	18	18	18	18	19	19	19
11	0.720957	NUM_TRUE_POSITIVES	6	6	6	6	6	7	8	11	11	13	13	13	13	13	13	13	13	13	13	13	13	13	14	16	16	16	16	16	16	16	16	16	16	16	16	16	16	16	16	16	16	16	16	16	17	17	17
11	0.769118	NUM_TRUE_POSITIVES	5	7	7	8	8	8	8	8	8	8	9	11	12	12	13	13	14	14	14	14	14	14	14	16	18	18	18	18	19	19	19	19	19	19	19	19	19	19	19	19	19	19	19	19	20	20	20
11	0.740607	NUM_TRUE_POSITIVES	1	1	1	2	2	2	2	3	3	6	6	8	8	8	9	10	10	11	12	12	12	13	13	13	13	13	13	13	14	14	15	15	16	16	16	16	16	16	16	17	17	17	18	19	19	19	19
11	0.783092	NUM_TRUE_POSITIVES	4	4	6	7	10	11	11	11	11	11	11	11	12	13	14	14	14	14	17	17	17	17	17	17	17	17	17	17	19	19	20	20	20	20	20	22	22	22	22	22	22	22	22	23	24	24	24
11	0.759659	NUM_TRUE_POSITIVES	3	5	7	7	7	10	10	10	10	10	10	10	10	10	10	10	10	11	12	12	12	12	12	12	12	12	13	14	15	16	16	16	17	17	17	17	17	17	17	18	19	19	19	20	20	20	21
11	0.694105	NUM_TRUE_POSITIVES	2	3	3	4	4	5	5	5	6	6	8	9	9	10	10	10	11	13	13	13	13	13	13	13	13	13	13	13	13	13	13	14	14	15	15	15	15	15	15	15	15	15	15	15	15	16	16
11	0.772902	NUM_TRUE_POSITIVES	5	5	5	5	5	5	5	5	5	5	5	6	8	8	9	9	9	11	11	13	13	13	14	14	15	17	17	17	19	19	19	20	21	21	22	23	23	23	23	23	23	23	23	23	23	23	23
11	0.753684	NUM_TRUE_POSITIVES	3	7	9	9	9	9	9	9	10	11	11	11	11	13	14	14	15	15	15	15	15	15	15	16	16	16	16	16	16	17	17	17	17	17	17	17	17	18	18	18	18	18	18	18	18	18	19
11	0.747677	NUM_TRUE_POSITIVES	3	4	5	5	5	5	5	6	7	7	7	10	10	10	10	12	14	14	14	14	14	14	14	15	15	15	15	15	15	15	15	15	15	15	15	15	16	16	17	18	18	19	20	20	20	20	20
11	0.749535	NUM_TRUE_POSITIVES	1	4	6	6	7	7	7	8	8	8	13	13	14	14	14	14	14	16	16	16	16	16	17	17	19	19	19	19	20	20	20	20	20	21	22	22	22	23	23	24	24	25	25	25	25	25	25
11	0.726899	NUM_TRUE_POSITIVES	0	5	8	8	8	8	9	9	9	10	10	10	10	11	12	13	13	13	13	13	13	14	15	15	15	15	15	15	15	15	15	15	15	16	16	16	16	17	17	17	17	17	17	18	19	20	20
[truncated: 491 more columns]
