# Supplementary material for: Genome-wide computational identification of functional RNA elements in Trypanosoma brucei
Source: BMC Genomics. 2009 Aug 4;10:355. doi: 10.1186/1471-2164-10-355 (PMC2907701; doi:10.1186/1471-2164-10-355)
Supplement: Additional file 6 — Function prediction using regulatory motifs. This ZIP compressed file should be unpacked before viewing its contents. The results for prediction of each pathway are presented in a separate folder, named after the accession number of that pathway in KEGG database. Each folder contains several files named "validation.N.out", each of which represents the results of a hundred times two-fold cross-validation for that pathway, using N predicted motifs. Each cross-validation is shown in one row; plotting each row against the number of false positives will result in the ROC curve associated with the corresponding cross-validation experiment. The trained network is stored in "total.out", in which motifs are ordered according to their prediction power. L(α|MOTIF): the likelihood of being in pathway α given that the indicated motif is present in the indicated location of an mRNA; L(α|MOTIF): the likelihood of being in pathway α given that the indicated motif is NOT present in the indicated location of an mRNA. [file 1471-2164-10-355-S6.zip › tbr_KEGG_predict/003.tbr00632/validation.012.out]

Current time: Tue Feb 03 11:57:52 2009
This cluster: tbr00632
A 2-fold validation was used.
************************ VALIDATION ***********************
NUM_CLASSIFIERS	AUC	NUM_FALSE_POSITIVES	1	2	3	4	5	6	7	8	9	10	11	12	13	14	15	16	17	18	19	20	21	22	23	24	25	26	27	28	29	30	31	32	33	34	35	36	37	38	39	40	41	42	43	44	45	46	47
12	0.714319	NUM_TRUE_POSITIVES	2	7	7	9	9	9	9	10	10	10	13	13	13	13	13	14	14	14	14	14	14	14	14	14	14	14	14	14	14	14	14	14	14	14	14	14	14	14	14	14	14	14	14	14	14	14	14
12	0.751593	NUM_TRUE_POSITIVES	5	8	8	8	9	9	10	10	10	10	10	10	10	11	11	11	11	11	13	15	15	15	16	16	16	17	17	17	18	18	18	18	18	18	18	18	18	18	18	18	19	19	19	19	19	19	19
12	0.759692	NUM_TRUE_POSITIVES	3	6	6	6	6	6	6	6	6	7	7	8	8	8	11	12	14	16	16	17	17	17	17	17	17	18	18	18	18	18	18	18	18	18	18	18	18	18	18	18	18	18	19	19	19	19	19
12	0.766131	NUM_TRUE_POSITIVES	4	5	6	6	6	7	9	9	9	9	9	10	10	11	11	13	14	15	15	15	16	16	16	16	16	16	16	16	17	17	17	17	17	17	17	17	17	17	17	18	18	18	19	19	21	21	21
12	0.699383	NUM_TRUE_POSITIVES	2	6	6	6	6	6	7	9	9	9	9	9	10	11	11	12	12	12	12	12	12	12	12	12	12	12	12	12	13	13	14	14	14	14	14	14	14	15	15	15	15	15	15	15	15	15	15
12	0.747013	NUM_TRUE_POSITIVES	3	11	11	12	12	12	12	12	12	12	12	12	13	13	13	13	13	13	13	13	13	15	15	15	16	17	17	17	17	18	18	18	18	18	19	20	20	21	22	22	22	22	22	22	22	22	22
12	0.759991	NUM_TRUE_POSITIVES	4	10	10	11	11	11	13	14	14	14	14	14	16	16	16	16	16	16	16	16	16	16	17	17	17	17	17	17	18	18	18	19	20	20	20	20	20	21	22	23	23	23	23	24	25	25	25
12	0.748639	NUM_TRUE_POSITIVES	3	6	6	6	6	6	6	6	6	6	6	8	8	10	11	11	11	11	11	11	11	12	12	14	15	15	15	16	17	17	19	19	19	19	19	19	19	19	19	20	21	21	21	21	21	21	21
12	0.740972	NUM_TRUE_POSITIVES	1	3	7	9	10	10	10	10	10	10	10	11	11	11	11	12	12	12	12	12	14	16	16	16	16	16	16	16	16	17	18	18	18	18	20	20	20	20	20	20	20	20	20	21	22	22	22
12	0.752191	NUM_TRUE_POSITIVES	8	8	9	9	9	11	11	11	11	11	11	12	12	12	12	12	12	12	14	16	16	17	18	19	19	19	19	19	19	19	19	19	19	19	19	19	19	19	19	19	19	19	19	19	19	20	20
12	0.710668	NUM_TRUE_POSITIVES	0	7	10	13	13	13	13	13	13	14	14	14	14	15	15	15	15	15	15	15	15	15	15	15	15	15	15	15	16	17	17	17	17	17	17	17	17	17	17	17	17	17	17	18	19	19	19
12	0.772172	NUM_TRUE_POSITIVES	4	8	8	12	14	14	14	14	15	16	17	17	18	20	20	20	20	20	20	20	20	20	21	21	21	21	21	21	21	21	21	21	21	21	21	21	21	21	21	21	21	21	21	21	21	21	22
12	0.767094	NUM_TRUE_POSITIVES	5	7	7	7	7	8	9	13	13	14	14	14	15	15	15	15	15	15	15	16	16	16	17	17	17	17	17	17	18	19	21	21	21	21	21	22	22	22	22	22	23	23	23	23	23	23	23
12	0.752091	NUM_TRUE_POSITIVES	2	4	4	4	4	5	9	9	9	11	11	11	11	11	11	11	11	11	11	11	11	11	11	11	11	11	11	11	11	11	12	12	13	14	14	14	14	15	16	16	16	16	16	16	16	16	16
12	0.719663	NUM_TRUE_POSITIVES	5	5	5	5	7	7	8	8	9	9	9	9	9	9	9	9	9	9	9	9	10	12	12	12	13	13	13	13	13	13	14	14	15	15	16	17	17	17	17	17	17	17	17	17	17	17	17
12	0.77496	NUM_TRUE_POSITIVES	5	6	6	10	11	11	11	11	11	11	13	13	14	15	15	15	15	15	15	15	15	15	15	15	16	17	18	18	18	18	18	18	18	19	19	19	20	21	21	21	21	21	21	21	21	21	21
12	0.726268	NUM_TRUE_POSITIVES	1	4	8	9	9	9	9	9	9	9	9	9	10	10	10	12	13	14	16	18	20	20	20	20	20	20	21	21	21	21	21	22	22	22	22	22	22	23	23	23	23	23	24	24	24	24	24
12	0.764472	NUM_TRUE_POSITIVES	3	3	6	9	9	10	10	10	10	10	12	13	13	13	13	13	13	14	14	14	14	14	14	14	15	15	15	15	15	15	15	15	17	17	17	17	17	17	17	17	17	17	18	19	19	19	19
12	0.780702	NUM_TRUE_POSITIVES	1	6	12	13	13	13	15	15	15	15	15	15	15	15	16	17	17	17	17	18	19	19	19	19	19	19	20	20	20	20	20	20	21	21	22	22	23	24	24	24	25	25	25	25	25	25	25
12	0.763509	NUM_TRUE_POSITIVES	2	4	9	11	11	12	12	12	12	14	14	14	14	15	16	17	17	17	17	17	18	18	18	19	19	20	20	21	21	21	21	22	22	22	22	22	22	22	22	22	22	22	22	22	22	23	23
12	0.732209	NUM_TRUE_POSITIVES	3	8	10	10	10	10	10	10	10	10	11	11	12	12	12	13	14	14	14	14	14	14	15	15	15	15	15	15	15	15	15	15	15	15	15	15	16	17	17	17	17	17	17	17	18	18	18
12	0.73908	NUM_TRUE_POSITIVES	3	5	5	5	5	5	6	7	9	9	12	12	12	12	12	12	13	14	14	14	14	14	14	14	14	14	14	14	14	14	15	15	15	15	15	15	15	16	16	16	17	17	17	17	17	17	17
12	0.729089	NUM_TRUE_POSITIVES	3	4	4	6	8	8	8	8	9	9	10	12	13	14	14	14	14	14	14	14	14	14	14	14	14	14	15	15	15	15	15	15	15	15	15	15	15	15	15	15	16	17	18	19	19	19	20
12	0.752091	NUM_TRUE_POSITIVES	2	5	7	8	8	9	9	9	9	11	14	15	16	17	17	17	17	17	17	18	18	18	18	18	18	18	18	18	19	19	20	20	20	20	20	20	21	21	21	21	21	21	21	21	21	21	22
12	0.737055	NUM_TRUE_POSITIVES	9	9	11	12	12	12	12	13	13	14	15	15	15	16	16	16	16	16	17	17	17	18	18	19	20	20	21	22	22	22	22	22	22	22	22	22	22	22	23	23	23	23	23	23	24	24	24
12	0.777649	NUM_TRUE_POSITIVES	3	5	6	8	8	8	8	8	10	12	12	12	12	12	12	13	14	16	16	17	17	17	17	18	18	18	18	19	19	19	19	19	20	21	21	21	21	21	22	22	22	23	24	24	24	24	24
12	0.730848	NUM_TRUE_POSITIVES	3	9	10	11	11	11	11	11	11	11	13	13	13	13	14	15	15	16	16	17	17	17	17	17	17	17	17	17	17	17	17	17	17	17	17	17	17	17	18	18	18	18	18	18	19	19	19
12	0.752987	NUM_TRUE_POSITIVES	0	5	6	6	7	7	7	7	7	7	7	8	8	10	10	11	11	12	13	15	15	15	15	15	15	15	15	15	15	16	16	16	16	16	16	16	16	16	17	18	18	18	18	19	20	20	20
12	0.770512	NUM_TRUE_POSITIVES	6	9	11	12	13	15	15	15	15	15	15	16	16	16	16	16	17	17	17	18	18	18	18	19	19	20	20	20	20	21	21	21	21	22	22	23	24	24	24	24	24	24	24	24	24	24	24
12	0.732541	NUM_TRUE_POSITIVES	2	3	3	4	6	8	8	8	8	9	10	12	12	13	14	14	14	14	14	15	16	16	16	16	17	18	18	18	18	18	18	18	18	18	18	18	18	18	18	18	18	18	18	18	18	18	19
12	0.750299	NUM_TRUE_POSITIVES	6	6	8	8	9	9	9	9	10	10	15	15	16	17	18	18	18	18	18	18	18	18	18	18	18	18	18	18	18	18	18	18	18	18	19	19	19	19	19	19	19	19	19	19	19	20	20
12	0.793382	NUM_TRUE_POSITIVES	4	5	7	9	9	10	12	12	12	15	15	15	15	15	16	16	17	17	17	17	18	18	18	18	18	19	19	19	19	19	20	21	21	21	21	22	22	22	22	22	22	22	22	22	22	22	22
12	0.772072	NUM_TRUE_POSITIVES	2	4	8	8	8	9	9	11	11	11	11	12	12	12	12	12	12	13	13	13	13	14	15	18	18	18	18	19	19	19	19	19	20	20	20	20	20	21	21	22	22	22	22	22	22	22	22
12	0.742432	NUM_TRUE_POSITIVES	7	9	9	9	10	10	12	12	12	15	16	16	17	17	17	17	17	17	17	17	17	18	19	20	20	20	20	20	20	21	21	21	21	21	22	22	22	22	22	23	24	24	24	24	24	24	25
12	0.76799	NUM_TRUE_POSITIVES	3	4	4	5	5	8	8	10	10	10	11	12	12	13	13	13	13	14	15	15	15	15	15	15	15	16	17	18	18	18	20	20	20	20	20	21	21	21	21	21	21	21	21	21	21	21	21
12	0.741735	NUM_TRUE_POSITIVES	4	10	11	11	13	13	13	13	13	13	13	13	14	14	14	14	15	16	16	16	17	17	17	17	17	18	19	19	19	19	19	19	19	19	19	19	19	19	19	19	19	19	19	19	19	19	19
12	0.768156	NUM_TRUE_POSITIVES	4	10	10	11	11	11	11	13	13	14	14	14	14	14	14	15	15	16	16	16	16	16	16	16	17	18	19	19	19	19	19	19	19	19	19	19	19	20	20	20	20	20	20	20	20	20	20
12	0.721555	NUM_TRUE_POSITIVES	4	5	5	5	6	6	7	7	8	8	8	9	9	9	10	10	10	10	10	11	11	11	11	11	11	12	12	12	12	12	13	13	13	13	13	13	13	13	13	13	14	16	16	16	16	16	17
12	0.735694	NUM_TRUE_POSITIVES	3	6	7	8	8	9	9	9	9	10	10	10	10	10	12	12	13	14	14	16	16	18	18	18	18	18	18	18	18	18	18	18	18	18	18	18	18	19	20	20	20	20	20	20	21	21	21
12	0.709506	NUM_TRUE_POSITIVES	4	7	7	7	7	7	7	7	7	8	10	10	10	12	12	12	12	12	13	14	14	15	15	16	16	16	16	17	17	17	17	17	17	17	17	17	18	18	18	18	18	19	20	20	20	20	21
12	0.709141	NUM_TRUE_POSITIVES	2	5	5	5	6	9	9	10	11	11	11	11	12	12	12	12	12	12	12	12	12	12	12	13	13	14	14	14	14	14	14	15	15	15	15	15	15	16	16	16	18	18	18	18	18	18	18
12	0.763277	NUM_TRUE_POSITIVES	0	10	10	12	13	13	14	14	14	14	17	17	17	17	18	18	18	18	18	18	18	19	19	19	19	22	22	22	22	22	22	23	23	23	23	23	23	23	23	23	23	23	23	23	23	23	24
12	0.705025	NUM_TRUE_POSITIVES	1	5	9	11	12	12	12	13	13	13	13	15	15	15	16	16	16	17	17	17	17	17	17	17	17	17	17	17	17	17	17	17	17	17	17	17	17	17	17	17	17	17	17	17	17	17	17
12	0.691284	NUM_TRUE_POSITIVES	3	5	5	7	7	8	8	8	8	8	8	8	11	12	12	12	12	12	12	13	13	13	14	14	14	14	14	14	14	14	14	14	14	15	16	16	17	17	18	18	19	19	19	19	19	19	19
12	0.774628	NUM_TRUE_POSITIVES	4	4	7	7	8	8	8	8	10	11	13	13	13	13	13	14	14	14	14	14	14	14	14	14	16	16	16	16	16	16	16	16	16	17	18	18	18	18	18	18	18	18	18	18	18	18	19
12	0.692147	NUM_TRUE_POSITIVES	4	5	6	6	6	6	6	7	7	7	7	7	7	7	7	8	9	9	9	9	9	9	9	10	10	10	10	10	10	10	11	11	11	11	11	11	11	11	11	11	11	11	11	11	11	11	11
12	0.692877	NUM_TRUE_POSITIVES	1	4	7	10	10	10	11	13	13	13	13	14	14	14	14	14	14	15	16	17	17	17	17	17	17	17	17	17	17	17	17	17	17	17	18	18	19	19	20	20	20	20	20	20	20	20	20
12	0.743295	NUM_TRUE_POSITIVES	1	5	6	6	6	7	8	8	10	10	10	10	10	11	11	12	12	12	12	14	14	14	14	14	14	14	14	14	14	15	15	15	15	16	16	16	17	17	18	18	18	18	18	20	20	20	20
12	0.737752	NUM_TRUE_POSITIVES	2	2	3	4	4	5	5	10	10	10	11	11	11	11	11	12	13	13	13	13	14	14	15	16	17	18	18	18	19	19	19	19	19	20	20	20	20	20	21	21	21	21	21	21	22	22	22
12	0.715281	NUM_TRUE_POSITIVES	3	3	3	8	8	8	8	8	8	8	10	11	12	13	13	13	13	13	13	13	13	13	13	15	16	16	16	16	16	17	17	17	17	17	18	18	18	18	18	18	18	18	18	18	18	18	18
12	0.738615	NUM_TRUE_POSITIVES	1	5	10	10	10	11	12	12	12	12	12	12	12	12	12	12	12	13	13	14	14	15	16	17	17	17	17	17	17	17	18	18	19	19	19	19	19	19	19	20	20	20	20	20	21	21	21
12	0.723247	NUM_TRUE_POSITIVES	3	4	4	5	5	5	5	6	6	6	6	6	6	6	6	6	6	6	7	8	10	10	10	11	11	11	11	11	11	11	11	12	13	13	13	13	13	13	13	13	13	15	15	15	15	15	15
12	0.739777	NUM_TRUE_POSITIVES	1	5	8	8	9	9	9	9	9	9	9	10	10	11	11	11	11	11	11	11	13	13	14	14	14	14	14	15	15	16	16	16	16	17	18	19	20	20	20	20	20	20	21	21	21	21	21
12	0.750299	NUM_TRUE_POSITIVES	3	7	8	8	10	10	11	11	11	11	12	13	13	14	14	14	15	15	15	15	15	16	16	19	19	20	20	20	20	20	20	20	20	20	20	20	20	20	20	20	20	20	21	21	21	21	21
12	0.768554	NUM_TRUE_POSITIVES	1	3	4	4	8	8	9	9	9	9	9	9	9	9	9	10	11	11	12	12	12	12	12	14	15	17	17	17	17	17	17	17	17	17	17	17	17	17	17	20	20	20	20	20	20	20	20
12	0.730384	NUM_TRUE_POSITIVES	3	6	7	9	9	9	9	9	9	9	9	11	11	11	11	11	11	11	11	12	13	13	14	14	15	15	15	15	15	15	15	15	15	15	15	16	17	17	17	17	17	17	17	17	17	17	18
12	0.769683	NUM_TRUE_POSITIVES	2	3	6	8	8	8	8	8	9	9	10	12	12	12	13	13	13	13	15	15	17	17	18	19	19	20	20	20	20	20	20	20	20	21	21	21	21	21	21	21	21	21	21	21	21	21	21
12	0.746946	NUM_TRUE_POSITIVES	6	7	7	7	7	8	9	9	9	10	11	11	11	11	11	11	12	13	13	13	13	13	13	13	14	14	15	15	15	15	15	15	16	16	16	16	16	17	17	17	17	17	17	17	18	19	20
12	0.756074	NUM_TRUE_POSITIVES	2	9	9	9	13	13	13	13	14	14	15	16	16	16	16	16	16	16	16	16	16	16	16	16	16	17	17	17	17	17	17	17	17	18	18	19	20	21	21	21	21	21	21	21	21	21	21
12	0.758929	NUM_TRUE_POSITIVES	6	8	8	9	10	10	10	11	11	11	13	13	14	14	14	15	16	16	16	16	16	16	16	16	16	16	16	16	16	16	16	16	16	18	18	18	18	18	18	18	18	18	19	19	20	20	21
12	0.724907	NUM_TRUE_POSITIVES	4	5	5	5	6	7	9	12	12	12	12	12	12	12	12	13	14	14	14	14	15	16	16	16	16	16	16	16	16	16	16	16	16	16	16	16	16	17	17	17	19	19	19	19	20	20	21
12	0.751925	NUM_TRUE_POSITIVES	2	7	8	8	9	10	10	10	10	10	11	12	13	14	14	15	15	15	15	15	15	15	15	15	15	16	16	16	16	17	17	17	18	18	19	19	20	20	20	20	20	20	20	20	20	20	21
12	0.726301	NUM_TRUE_POSITIVES	2	2	2	3	3	3	3	3	4	6	6	6	6	7	7	7	7	9	12	12	12	12	13	13	13	13	13	13	14	15	16	16	16	16	16	16	16	16	17	17	17	17	17	17	17	17	17
12	0.740574	NUM_TRUE_POSITIVES	1	3	3	4	4	6	6	7	7	7	7	8	8	8	8	8	8	8	8	8	9	9	10	11	11	12	12	12	12	13	13	13	13	13	13	13	13	14	14	14	15	17	19	19	19	19	19
12	0.747013	NUM_TRUE_POSITIVES	3	6	10	13	13	14	14	14	14	14	14	14	14	14	15	15	15	16	16	16	16	16	16	16	17	17	17	17	18	19	19	20	20	20	20	20	20	20	20	20	20	20	21	21	21	22	22
12	0.773898	NUM_TRUE_POSITIVES	4	5	7	8	8	10	12	14	14	15	15	15	15	16	17	17	17	17	17	17	17	17	17	17	17	17	17	18	18	18	18	19	19	19	19	21	21	21	21	21	21	21	22	22	22	22	22
12	0.721522	NUM_TRUE_POSITIVES	0	5	7	7	7	7	7	7	7	7	7	7	8	9	9	9	10	10	11	11	12	13	14	14	14	14	14	14	14	14	14	14	14	15	15	15	15	15	15	15	15	15	16	16	16	16	17
12	0.780304	NUM_TRUE_POSITIVES	0	8	8	9	9	12	13	14	14	14	14	15	15	16	16	16	16	16	16	17	17	17	18	18	18	18	18	19	19	19	19	19	19	19	19	19	19	19	20	20	20	20	20	20	21	22	23
12	0.740142	NUM_TRUE_POSITIVES	2	2	2	4	4	5	5	5	5	5	7	7	8	8	9	11	12	12	12	12	12	12	12	12	13	14	15	15	16	16	16	17	17	18	19	19	19	19	19	19	19	19	19	19	19	19	20
12	0.762878	NUM_TRUE_POSITIVES	2	6	7	9	10	11	12	12	12	12	12	12	12	12	12	12	13	14	14	15	15	15	15	15	15	15	15	15	15	15	15	17	17	17	17	17	17	17	17	18	20	20	20	20	20	20	20
12	0.745287	NUM_TRUE_POSITIVES	0	7	7	7	7	8	9	9	10	10	11	11	11	11	11	11	11	11	11	11	11	12	14	14	14	14	14	14	14	14	15	15	16	17	17	18	18	18	18	18	19	20	22	22	22	22	23
12	0.738482	NUM_TRUE_POSITIVES	2	2	4	5	6	6	8	9	9	9	10	10	10	10	10	10	10	10	10	12	13	13	14	14	14	14	14	14	14	14	14	14	14	14	14	14	14	14	14	15	15	15	16	16	16	17	19
12	0.786478	NUM_TRUE_POSITIVES	1	4	6	7	7	9	9	9	12	12	12	12	12	12	12	12	12	12	12	12	13	13	17	17	17	18	18	18	18	18	18	19	19	19	20	20	20	20	20	20	20	20	20	21	21	21	21
12	0.691516	NUM_TRUE_POSITIVES	1	1	2	4	4	5	6	6	6	7	9	9	9	9	10	13	13	13	13	13	13	13	13	13	13	13	13	13	13	14	14	14	14	14	14	14	14	14	14	14	14	15	15	15	15	15	15
12	0.732508	NUM_TRUE_POSITIVES	1	8	8	13	14	14	14	14	14	14	14	14	14	15	15	15	15	16	16	16	16	17	19	19	19	19	19	20	20	20	20	20	20	20	20	20	20	20	20	20	21	22	22	22	22	22	22
12	0.783092	NUM_TRUE_POSITIVES	4	5	5	5	5	5	6	6	7	7	8	8	11	12	12	12	12	12	12	12	12	12	12	13	14	14	15	15	15	15	15	15	15	15	15	15	15	15	15	16	16	18	18	19	20	20	21
12	0.771707	NUM_TRUE_POSITIVES	4	5	5	8	8	9	9	9	12	12	14	14	14	14	14	14	14	15	16	16	17	17	17	17	17	17	18	18	18	18	18	18	18	18	18	18	18	19	19	19	19	19	19	19	19	19	19
12	0.736159	NUM_TRUE_POSITIVES	2	4	5	5	6	7	12	12	12	12	13	13	14	14	14	14	15	15	15	15	15	15	15	16	16	16	16	16	16	16	16	16	16	16	17	17	17	18	18	18	18	18	18	18	19	19	19
12	0.766695	NUM_TRUE_POSITIVES	6	8	8	8	8	8	8	9	10	10	11	11	11	11	11	11	11	11	12	14	14	14	14	14	14	14	14	14	14	14	14	14	14	14	14	14	14	15	15	15	15	15	15	15	15	16	18
12	0.726733	NUM_TRUE_POSITIVES	3	6	8	8	8	8	8	8	9	10	11	11	12	12	12	13	14	14	14	15	15	15	15	15	15	15	15	16	17	18	19	19	19	19	19	19	19	19	19	19	19	19	20	20	20	21	21
12	0.73513	NUM_TRUE_POSITIVES	2	6	7	9	12	12	12	12	12	12	12	12	12	12	12	12	14	14	14	14	14	14	14	14	14	14	14	15	16	16	16	17	17	19	19	19	19	19	19	19	19	19	20	21	21	21	21
12	0.757203	NUM_TRUE_POSITIVES	0	6	6	6	6	8	9	10	10	10	10	11	13	13	13	13	14	14	14	14	14	14	14	14	14	14	14	14	14	15	16	18	18	18	18	18	19	19	20	20	20	20	20	20	20	20	20
12	0.772139	NUM_TRUE_POSITIVES	5	7	7	8	8	9	9	9	9	11	11	11	12	14	14	14	16	16	16	16	16	17	17	17	17	17	17	17	17	18	18	18	18	18	18	18	18	18	19	19	19	20	20	20	20	20	20
12	0.775558	NUM_TRUE_POSITIVES	1	3	4	7	7	7	7	7	8	8	13	13	14	14	14	15	15	16	17	17	17	17	17	17	17	18	19	19	19	19	19	19	19	19	19	19	19	19	19	19	19	19	19	19	20	20	20
12	0.760289	NUM_TRUE_POSITIVES	3	7	7	9	9	9	9	9	11	11	11	13	16	16	16	16	16	16	16	16	16	17	17	17	17	17	17	18	18	18	18	18	18	18	18	19	19	19	19	19	19	19	19	19	20	20	20
12	0.750332	NUM_TRUE_POSITIVES	2	5	8	9	9	9	12	12	12	12	13	13	13	13	13	13	13	14	14	14	14	14	14	14	14	15	15	15	16	17	17	17	18	18	18	18	18	19	20	20	20	20	21	22	22	22	22
12	0.78369	NUM_TRUE_POSITIVES	3	5	6	10	10	10	11	13	13	13	14	15	15	15	16	16	16	16	16	16	16	16	16	16	16	16	16	16	16	16	16	17	18	18	18	19	19	20	20	20	20	20	21	22	22	22	22
12	0.758829	NUM_TRUE_POSITIVES	2	7	7	7	8	8	8	9	9	9	9	9	10	10	10	10	10	10	14	14	14	15	15	15	15	15	16	16	16	16	16	16	16	17	18	18	18	18	18	18	18	18	18	18	18	19	21
12	0.739777	NUM_TRUE_POSITIVES	0	3	5	5	6	9	10	11	11	11	11	12	12	12	12	12	13	13	14	15	15	15	15	16	16	17	17	17	17	17	17	17	17	17	17	17	17	17	17	18	18	18	18	18	19	19	19
12	0.716178	NUM_TRUE_POSITIVES	6	6	6	6	6	6	8	8	11	13	13	13	13	13	13	13	13	13	13	13	13	13	14	14	14	14	16	16	16	16	16	16	16	16	16	16	16	16	16	16	16	16	16	16	16	16	16
12	0.767558	NUM_TRUE_POSITIVES	5	7	7	8	8	8	8	8	8	8	8	8	9	10	10	11	11	13	14	14	14	14	14	14	16	18	19	19	19	19	19	19	19	20	20	20	20	20	20	20	20	20	20	20	20	20	21
12	0.734433	NUM_TRUE_POSITIVES	1	1	1	1	2	2	2	3	3	3	3	3	6	6	8	8	9	10	11	11	12	12	12	13	13	13	13	13	13	13	14	15	15	15	15	15	15	15	16	17	17	17	17	17	18	18	19
12	0.782528	NUM_TRUE_POSITIVES	4	4	6	7	10	11	11	11	11	11	11	11	11	13	13	13	14	14	15	17	17	17	17	17	18	18	18	18	18	19	19	20	20	20	20	20	20	22	22	22	22	22	22	22	22	23	24
12	0.76009	NUM_TRUE_POSITIVES	3	5	7	7	7	10	10	10	10	10	10	10	10	10	10	11	11	11	11	11	11	12	12	12	12	12	12	13	14	16	16	17	17	17	17	17	17	17	17	17	17	18	18	19	19	20	21
12	0.694437	NUM_TRUE_POSITIVES	2	3	3	4	4	5	5	5	6	8	9	9	9	10	10	10	11	12	12	12	13	13	13	13	13	13	13	13	13	13	13	14	14	15	15	15	15	15	15	15	15	15	15	15	16	16	16
12	0.77267	NUM_TRUE_POSITIVES	5	5	5	5	5	5	5	5	5	5	5	5	6	9	9	9	9	11	11	11	12	14	14	14	15	17	17	17	19	19	19	19	20	21	21	22	23	23	23	23	23	23	23	23	23	23	23
12	0.754713	NUM_TRUE_POSITIVES	3	7	9	9	9	9	9	9	10	10	11	11	11	13	14	14	15	15	15	15	15	15	15	16	16	16	16	16	16	17	17	17	17	17	17	17	18	18	18	18	18	18	18	18	18	18	19
12	0.748374	NUM_TRUE_POSITIVES	3	4	5	5	5	5	5	6	6	6	6	9	9	9	12	13	13	13	13	13	13	15	15	15	15	15	15	15	15	15	15	15	15	15	16	16	17	18	19	20	20	20	20	20	21	21	21
12	0.749004	NUM_TRUE_POSITIVES	1	4	6	6	7	7	7	8	8	8	13	13	14	14	14	14	14	15	16	16	17	17	17	17	19	19	19	19	20	20	20	20	21	21	21	22	22	22	23	23	24	24	25	25	25	25	25
12	0.72577	NUM_TRUE_POSITIVES	0	6	8	8	8	8	9	9	9	10	10	10	10	11	12	13	13	13	13	13	13	13	15	15	15	15	15	15	15	15	15	15	16	17	17	17	17	17	17	17	17	17	17	18	20	20	20
[truncated: 491 more columns]
