# Supplementary material for: Genome-wide computational identification of functional RNA elements in Trypanosoma brucei
Source: BMC Genomics. 2009 Aug 4;10:355. doi: 10.1186/1471-2164-10-355 (PMC2907701; doi:10.1186/1471-2164-10-355)
Supplement: Additional file 6 — Function prediction using regulatory motifs. This ZIP compressed file should be unpacked before viewing its contents. The results for prediction of each pathway are presented in a separate folder, named after the accession number of that pathway in KEGG database. Each folder contains several files named "validation.N.out", each of which represents the results of a hundred times two-fold cross-validation for that pathway, using N predicted motifs. Each cross-validation is shown in one row; plotting each row against the number of false positives will result in the ROC curve associated with the corresponding cross-validation experiment. The trained network is stored in "total.out", in which motifs are ordered according to their prediction power. L(α|MOTIF): the likelihood of being in pathway α given that the indicated motif is present in the indicated location of an mRNA; L(α|MOTIF): the likelihood of being in pathway α given that the indicated motif is NOT present in the indicated location of an mRNA. [file 1471-2164-10-355-S6.zip › tbr_KEGG_predict/003.tbr00632/validation.013.out]

Current time: Tue Feb 03 11:57:52 2009
This cluster: tbr00632
A 2-fold validation was used.
************************ VALIDATION ***********************
NUM_CLASSIFIERS	AUC	NUM_FALSE_POSITIVES	1	2	3	4	5	6	7	8	9	10	11	12	13	14	15	16	17	18	19	20	21	22	23	24	25	26	27	28	29	30	31	32	33	34	35	36	37	38	39	40	41	42	43	44	45	46	47
13	0.714518	NUM_TRUE_POSITIVES	2	7	7	7	9	9	9	10	10	11	13	13	13	13	13	14	14	14	14	14	14	14	14	14	14	14	14	14	14	14	14	14	14	14	14	14	14	14	14	14	14	14	14	14	14	14	14
13	0.755742	NUM_TRUE_POSITIVES	6	9	9	9	10	10	10	10	11	11	11	11	11	11	11	12	12	12	12	12	14	15	15	15	16	16	16	16	16	16	17	18	18	18	19	19	19	19	19	19	19	19	19	19	19	19	19
13	0.761551	NUM_TRUE_POSITIVES	3	6	6	6	6	6	6	6	7	7	8	8	9	11	12	13	13	16	16	17	17	17	17	17	17	17	18	18	18	18	18	18	18	18	18	18	18	18	18	18	18	19	19	19	19	19	19
13	0.766629	NUM_TRUE_POSITIVES	4	5	6	6	6	7	9	9	9	9	9	10	10	11	11	13	14	15	15	16	16	16	16	16	16	16	16	16	16	17	17	17	17	17	17	17	17	17	18	19	19	19	19	19	19	19	21
13	0.699681	NUM_TRUE_POSITIVES	2	6	6	6	6	6	7	10	10	11	11	11	11	12	13	13	14	14	14	14	14	14	14	14	14	14	14	15	15	16	16	16	16	16	16	16	16	16	16	16	17	17	17	17	17	17	17
13	0.747179	NUM_TRUE_POSITIVES	3	11	12	12	12	12	12	12	12	12	12	12	13	13	13	13	13	13	13	13	13	15	15	15	16	17	17	17	17	18	18	18	18	18	19	20	20	21	22	22	22	22	22	22	22	22	22
13	0.761285	NUM_TRUE_POSITIVES	4	10	11	11	11	13	13	14	14	14	14	14	16	16	16	16	16	16	16	16	16	16	17	17	17	17	17	17	18	18	18	19	19	20	20	20	20	21	22	23	23	23	23	25	25	25	25
13	0.748805	NUM_TRUE_POSITIVES	3	5	5	6	6	6	6	6	6	6	6	8	8	10	11	11	11	11	11	11	11	12	13	13	13	13	13	15	16	16	17	19	19	19	19	19	19	19	19	19	19	20	20	21	21	21	21
13	0.7423	NUM_TRUE_POSITIVES	1	3	7	9	10	10	10	10	10	10	10	11	11	11	11	12	12	12	12	12	14	16	16	16	16	16	16	16	16	17	18	18	18	18	20	20	20	20	20	20	20	20	20	21	22	22	22
13	0.755543	NUM_TRUE_POSITIVES	8	8	9	9	9	11	11	11	11	11	11	11	12	12	12	12	12	12	12	12	12	14	16	16	16	17	18	19	19	19	19	19	19	19	19	19	19	19	19	19	19	19	19	19	19	20	21
13	0.707747	NUM_TRUE_POSITIVES	0	7	10	14	14	14	14	14	15	16	16	16	16	16	17	17	17	17	17	17	17	17	17	17	17	17	17	17	18	18	19	19	19	19	20	20	20	20	20	20	20	20	20	20	20	20	20
13	0.773998	NUM_TRUE_POSITIVES	4	8	8	12	13	14	14	15	16	16	17	17	18	20	20	20	20	20	20	20	20	20	21	21	21	21	21	21	21	21	21	21	21	21	21	21	21	21	21	21	21	21	21	21	21	23	23
13	0.761551	NUM_TRUE_POSITIVES	5	7	7	7	7	8	8	10	11	13	13	14	14	14	14	15	15	15	15	15	16	16	16	17	17	17	17	17	17	18	18	18	19	20	20	20	20	21	22	22	22	22	23	23	23	23	23
13	0.742565	NUM_TRUE_POSITIVES	2	3	4	5	5	6	10	10	11	11	11	11	11	11	11	11	11	11	11	11	11	11	11	11	11	11	11	11	11	11	11	11	11	11	11	13	13	13	14	15	15	15	15	15	16	16	17
13	0.717207	NUM_TRUE_POSITIVES	5	5	5	5	7	7	8	8	8	9	9	9	9	9	9	9	9	9	9	10	12	12	12	12	12	12	13	13	13	13	13	13	13	14	14	15	16	17	18	18	18	18	18	18	18	18	18
13	0.780636	NUM_TRUE_POSITIVES	1	7	8	12	12	12	13	13	13	13	15	15	16	17	17	17	17	17	17	17	17	17	17	17	17	17	17	17	18	19	20	21	21	21	22	22	22	23	23	23	23	23	23	23	23	24	24
13	0.726069	NUM_TRUE_POSITIVES	1	5	7	9	9	9	9	9	9	9	9	9	10	10	10	11	13	14	17	20	20	20	20	20	20	20	21	21	21	21	21	22	22	22	22	22	22	23	23	23	24	24	24	24	24	24	24
13	0.772039	NUM_TRUE_POSITIVES	3	4	5	7	9	12	12	12	12	12	12	13	13	13	13	13	13	13	13	13	13	13	14	15	15	15	16	16	16	16	16	16	16	16	16	16	16	17	17	17	17	17	17	17	17	17	17
13	0.782229	NUM_TRUE_POSITIVES	1	6	12	13	13	14	15	15	15	15	15	15	15	15	16	17	18	18	18	18	19	19	19	19	19	19	19	19	20	20	20	20	20	21	21	22	23	24	24	25	25	25	25	25	25	25	25
13	0.763675	NUM_TRUE_POSITIVES	2	4	10	12	12	12	12	12	12	13	14	14	15	16	17	17	17	17	17	17	18	18	18	18	18	19	20	21	21	21	22	22	22	22	22	22	22	22	22	22	22	22	22	22	22	23	23
13	0.732906	NUM_TRUE_POSITIVES	3	10	10	10	10	10	10	10	10	10	11	12	12	12	12	13	14	14	14	14	14	14	15	15	15	15	15	15	15	15	15	15	15	15	15	15	16	16	17	17	17	17	17	17	18	18	18
13	0.740042	NUM_TRUE_POSITIVES	4	5	5	5	5	5	6	7	10	10	12	12	12	12	12	13	13	14	14	14	14	14	14	14	14	14	14	14	14	15	15	15	15	15	16	16	16	16	16	16	16	16	16	17	17	17	17
13	0.728193	NUM_TRUE_POSITIVES	3	4	4	6	8	8	8	9	9	10	11	12	13	14	14	14	14	14	14	14	14	14	14	14	14	14	14	14	14	15	15	15	15	15	15	15	15	15	15	15	15	15	16	16	17	19	19
13	0.75	NUM_TRUE_POSITIVES	2	5	7	8	8	9	9	9	9	11	12	15	15	15	16	17	17	17	17	17	17	17	17	17	18	18	18	18	18	19	19	20	20	20	20	20	20	20	21	21	21	21	21	21	21	21	21
13	0.741669	NUM_TRUE_POSITIVES	9	9	11	12	12	12	12	13	13	14	15	15	16	16	16	16	16	16	17	17	18	20	20	20	20	20	20	21	22	22	22	22	22	22	22	22	22	22	22	22	22	23	23	24	24	24	24
13	0.778777	NUM_TRUE_POSITIVES	3	5	6	7	7	7	7	8	10	12	12	12	12	12	12	13	14	15	15	16	17	17	17	18	18	18	18	19	19	19	19	19	20	21	21	21	21	21	21	22	23	23	24	24	24	24	24
13	0.730284	NUM_TRUE_POSITIVES	4	9	10	11	11	11	11	11	11	11	12	12	13	13	14	15	15	16	16	16	17	17	17	17	17	17	17	17	17	17	17	17	17	17	17	17	17	17	17	17	18	18	18	18	18	18	19
13	0.755477	NUM_TRUE_POSITIVES	0	5	6	6	6	6	6	7	8	8	8	8	8	11	12	12	12	12	12	12	12	12	13	13	14	15	15	15	15	15	15	15	15	15	16	16	16	16	17	17	19	19	20	20	20	20	20
13	0.771044	NUM_TRUE_POSITIVES	6	9	11	12	13	15	15	15	15	15	15	16	16	16	16	16	16	16	17	18	18	18	19	19	20	20	20	20	21	21	21	21	22	22	23	24	24	24	24	24	24	24	24	24	24	24	24
13	0.725272	NUM_TRUE_POSITIVES	2	3	3	4	4	6	8	8	8	9	10	11	12	12	13	14	14	14	15	15	15	15	15	16	16	16	16	17	17	17	17	18	18	18	18	18	18	18	18	18	18	18	18	18	18	18	19
13	0.750664	NUM_TRUE_POSITIVES	6	6	8	8	9	9	9	9	10	10	15	15	16	17	18	18	18	18	18	18	18	18	18	18	18	18	18	18	18	18	18	18	18	18	19	19	19	19	19	19	19	19	19	19	20	20	20
13	0.7968	NUM_TRUE_POSITIVES	4	4	7	9	9	13	13	13	13	15	15	15	15	15	15	15	16	17	17	17	17	17	18	18	19	19	19	19	19	20	20	20	20	21	21	21	21	22	22	22	22	22	22	22	22	22	22
13	0.766529	NUM_TRUE_POSITIVES	2	4	8	9	9	9	9	11	11	11	11	12	12	12	12	12	12	13	13	13	13	14	15	16	18	18	18	19	19	19	20	20	20	20	20	20	20	20	21	21	21	22	22	22	22	22	22
13	0.744125	NUM_TRUE_POSITIVES	7	7	9	9	10	12	12	12	12	15	16	16	16	17	17	17	17	17	17	17	18	19	20	20	20	21	21	21	21	21	22	22	22	22	22	22	22	23	23	23	24	24	24	24	24	24	24
13	0.768023	NUM_TRUE_POSITIVES	3	4	4	5	5	8	8	8	10	10	10	10	12	13	13	13	13	13	13	14	14	15	15	15	15	15	15	15	16	18	18	21	21	21	21	21	21	21	21	21	21	21	21	21	21	21	21
13	0.741138	NUM_TRUE_POSITIVES	4	10	11	11	13	13	13	13	13	13	14	14	14	15	16	16	16	17	17	17	17	17	17	18	19	19	19	19	19	19	19	19	19	19	19	19	19	19	19	19	19	19	19	19	19	19	19
13	0.766662	NUM_TRUE_POSITIVES	4	10	10	11	11	11	11	11	12	13	13	13	14	14	14	15	15	16	16	16	16	16	16	16	16	17	18	19	20	20	20	20	20	20	20	20	20	20	20	20	20	20	20	20	20	20	21
13	0.718866	NUM_TRUE_POSITIVES	4	4	5	5	6	6	6	7	7	7	7	8	9	9	9	10	10	10	10	11	11	11	11	11	11	11	11	11	12	12	12	12	12	12	13	13	13	13	13	13	13	13	14	16	16	16	16
13	0.73742	NUM_TRUE_POSITIVES	3	6	7	8	9	9	9	9	10	10	10	10	10	12	12	12	13	14	14	16	18	18	18	18	18	18	18	18	18	18	18	18	18	18	18	18	19	20	20	20	20	20	20	21	21	21	21
13	0.710933	NUM_TRUE_POSITIVES	4	7	7	7	7	7	7	7	8	10	10	10	12	12	12	12	12	13	14	14	14	15	15	16	16	16	17	17	17	17	17	17	17	17	17	18	18	18	18	18	19	20	20	20	20	21	21
13	0.707415	NUM_TRUE_POSITIVES	2	5	5	5	6	9	9	10	11	11	11	11	11	11	11	12	12	12	12	12	12	12	12	13	13	13	14	14	14	14	14	15	15	15	15	16	17	17	18	18	18	18	18	18	18	18	18
13	0.762248	NUM_TRUE_POSITIVES	0	4	7	10	10	12	13	14	14	14	14	16	17	17	17	18	18	18	18	18	18	18	19	19	19	22	22	22	22	22	22	22	23	23	23	23	23	23	23	23	23	23	24	24	24	24	24
13	0.711332	NUM_TRUE_POSITIVES	1	10	10	10	11	12	13	13	13	13	14	16	16	16	16	17	17	17	17	17	17	17	17	17	17	17	17	17	17	17	17	17	17	17	17	17	17	17	17	17	17	17	17	17	17	17	17
13	0.690487	NUM_TRUE_POSITIVES	3	5	5	7	7	8	8	8	8	8	8	8	10	11	12	12	12	12	13	13	14	14	14	15	15	15	15	15	15	15	15	15	15	15	15	16	16	17	17	17	17	17	17	17	18	18	19
13	0.773633	NUM_TRUE_POSITIVES	3	4	7	7	8	8	8	9	12	12	14	14	14	14	14	15	16	17	17	17	17	17	17	19	19	19	19	19	19	19	19	19	20	20	20	20	20	20	20	20	20	20	20	20	20	21	21
13	0.698852	NUM_TRUE_POSITIVES	5	6	6	6	6	6	6	6	6	6	7	7	7	8	8	8	8	8	8	9	10	10	10	10	10	10	11	11	11	11	12	12	12	12	12	12	12	12	12	12	12	12	12	12	12	12	12
13	0.691981	NUM_TRUE_POSITIVES	1	4	6	7	10	10	10	10	11	13	13	13	13	14	14	14	14	14	14	17	17	17	17	17	17	17	17	17	17	17	17	17	17	17	18	18	18	18	19	20	20	20	20	20	20	20	20
13	0.729454	NUM_TRUE_POSITIVES	1	6	7	7	7	9	9	9	11	12	12	12	12	12	12	12	12	12	12	12	12	14	14	14	14	14	14	14	14	14	14	14	14	15	15	15	16	16	17	17	17	17	18	19	20	21	21
13	0.741237	NUM_TRUE_POSITIVES	2	2	3	4	4	5	5	10	10	10	11	11	11	11	11	11	12	13	13	13	13	14	14	15	15	16	17	18	18	18	19	19	19	19	19	20	20	20	20	20	21	21	21	21	21	21	21
13	0.714352	NUM_TRUE_POSITIVES	3	3	3	8	8	8	8	8	8	8	10	11	12	13	13	13	13	13	13	13	13	13	13	13	15	16	16	16	16	16	17	17	17	18	18	18	18	18	18	18	18	18	18	18	18	18	18
13	0.735495	NUM_TRUE_POSITIVES	1	5	10	10	10	11	11	12	12	12	12	12	12	12	12	12	12	12	13	14	14	14	15	17	17	17	17	17	17	17	18	18	18	19	19	19	19	19	19	19	20	20	21	21	21	21	21
13	0.755145	NUM_TRUE_POSITIVES	4	4	4	4	4	4	4	5	5	6	7	7	7	7	7	7	7	7	7	7	7	10	11	12	12	13	13	13	13	13	13	13	14	15	15	15	15	15	15	15	15	15	15	15	15	16	18
13	0.741237	NUM_TRUE_POSITIVES	1	5	8	8	9	9	9	9	9	9	9	10	10	11	11	11	11	11	13	13	13	14	14	14	14	14	14	15	15	15	15	16	16	17	18	19	20	20	20	20	20	20	21	21	21	21	21
13	0.754116	NUM_TRUE_POSITIVES	3	6	7	8	8	10	11	11	11	11	11	13	14	15	15	16	16	16	16	16	17	17	17	19	20	20	20	20	20	20	20	20	20	20	20	20	20	20	20	20	20	20	20	20	20	21	21
13	0.768587	NUM_TRUE_POSITIVES	1	3	4	4	4	8	8	8	8	9	9	9	9	10	11	11	12	12	12	12	12	12	12	15	16	17	17	17	17	17	17	17	17	17	17	17	17	17	17	17	20	20	20	20	20	20	20
13	0.731877	NUM_TRUE_POSITIVES	3	6	7	8	9	9	9	9	9	9	10	11	11	11	11	11	11	11	11	11	11	11	11	11	12	13	14	14	15	15	15	15	15	15	15	15	15	15	15	15	16	16	17	17	17	17	17
13	0.764306	NUM_TRUE_POSITIVES	2	4	6	8	8	8	8	9	10	10	11	11	12	12	14	14	14	14	15	17	17	18	18	19	20	21	22	22	22	22	22	22	22	22	22	22	22	22	22	22	22	22	22	22	22	22	22
13	0.743727	NUM_TRUE_POSITIVES	5	7	7	7	7	8	8	9	10	11	11	12	14	14	16	16	16	16	16	18	18	18	18	18	18	18	18	18	18	18	19	19	19	19	19	19	19	20	20	20	20	20	20	20	20	20	20
13	0.753717	NUM_TRUE_POSITIVES	2	9	9	9	13	13	13	13	14	14	14	16	16	16	16	16	16	16	16	16	16	16	16	16	16	17	17	17	17	17	18	18	18	19	19	20	20	21	21	21	21	21	21	21	21	21	21
13	0.761949	NUM_TRUE_POSITIVES	6	8	8	10	10	10	10	11	11	11	13	13	14	14	14	15	16	16	16	16	16	16	16	16	16	16	16	16	16	16	16	16	16	18	18	18	18	19	19	19	19	19	20	20	21	21	21
13	0.722019	NUM_TRUE_POSITIVES	3	5	5	5	6	8	10	12	12	12	12	12	12	12	13	14	14	14	14	14	15	16	16	16	16	16	16	16	17	17	17	17	17	17	17	17	17	17	18	18	18	19	19	19	20	20	21
13	0.752157	NUM_TRUE_POSITIVES	2	7	8	8	9	10	10	10	10	10	11	12	13	14	14	15	15	15	15	15	15	15	15	15	16	16	16	16	16	17	17	17	18	18	19	19	20	20	20	20	20	20	20	20	20	20	21
13	0.728857	NUM_TRUE_POSITIVES	2	2	2	3	3	3	3	3	4	6	6	6	6	7	7	7	7	9	11	12	12	13	13	13	13	13	13	13	13	14	15	16	16	16	16	16	16	16	17	17	17	17	17	17	17	17	17
13	0.73669	NUM_TRUE_POSITIVES	1	3	4	4	4	6	6	7	7	7	7	8	8	8	8	8	8	8	8	8	8	9	9	10	11	11	11	12	12	12	12	12	13	13	13	13	13	13	14	14	14	14	14	15	17	19	19
13	0.75166	NUM_TRUE_POSITIVES	3	6	11	13	14	14	14	14	14	14	14	14	14	14	15	15	16	16	16	16	16	16	16	16	16	16	16	17	17	18	19	20	20	20	20	20	20	20	20	20	20	20	20	21	21	22	22
13	0.773964	NUM_TRUE_POSITIVES	1	6	9	10	11	13	14	15	15	16	16	16	16	16	17	18	18	18	18	18	18	18	18	18	18	19	19	20	20	20	20	20	20	21	22	22	23	23	23	23	23	23	23	23	23	23	23
13	0.718966	NUM_TRUE_POSITIVES	0	5	7	7	7	7	7	7	7	7	7	7	8	9	9	9	10	10	11	11	12	13	14	14	14	14	14	14	14	14	14	14	14	15	15	15	15	15	15	15	15	15	15	15	15	16	16
13	0.784055	NUM_TRUE_POSITIVES	1	8	8	8	10	10	12	13	13	13	14	14	15	15	16	16	16	16	16	16	16	17	17	17	17	18	18	18	18	19	19	19	19	19	19	19	19	19	20	20	20	20	20	20	20	21	21
13	0.742997	NUM_TRUE_POSITIVES	2	2	2	3	4	5	5	5	5	5	6	7	7	7	8	12	12	12	12	12	12	12	12	12	13	14	15	15	16	16	16	17	17	18	19	19	19	19	19	19	19	19	19	19	19	19	19
13	0.764106	NUM_TRUE_POSITIVES	3	6	6	7	9	10	11	11	12	12	12	12	12	12	12	12	12	12	15	15	15	15	15	15	15	15	15	15	15	15	15	15	15	15	15	15	17	17	17	17	17	18	19	20	20	20	20
13	0.748772	NUM_TRUE_POSITIVES	0	7	7	7	7	8	9	9	10	10	11	11	11	11	11	11	11	11	11	11	11	12	14	14	14	14	14	14	14	14	15	15	16	17	17	18	18	18	18	19	19	20	22	22	22	23	23
13	0.735329	NUM_TRUE_POSITIVES	2	2	4	4	5	5	5	6	6	9	10	10	10	10	10	10	10	10	11	11	12	12	14	14	14	14	14	14	14	14	14	14	14	14	14	14	14	15	15	15	15	15	15	15	15	16	17
13	0.789498	NUM_TRUE_POSITIVES	0	6	7	8	8	11	11	11	12	13	14	14	14	14	14	14	14	14	14	14	16	16	16	18	18	18	18	18	18	18	18	18	18	19	20	20	20	20	20	20	20	20	20	20	20	21	21
13	0.717704	NUM_TRUE_POSITIVES	2	2	5	8	8	9	9	9	9	9	10	10	11	12	13	13	15	15	15	15	16	16	16	16	16	16	16	16	16	16	16	16	16	16	16	16	16	16	16	16	16	16	16	16	16	16	16
13	0.733836	NUM_TRUE_POSITIVES	1	8	8	13	14	14	14	14	14	14	14	14	14	14	14	14	16	16	17	17	17	17	17	18	19	19	19	20	20	20	20	20	20	20	20	20	20	20	20	20	20	20	22	22	22	23	23
13	0.782959	NUM_TRUE_POSITIVES	3	5	5	5	5	5	6	6	7	8	8	8	10	11	11	11	11	11	11	11	12	12	12	13	13	14	15	15	15	15	15	15	15	15	15	15	16	16	16	16	16	18	20	20	20	21	21
13	0.766828	NUM_TRUE_POSITIVES	4	5	5	5	8	8	9	9	9	13	13	13	13	13	14	14	14	14	14	14	15	16	16	17	17	17	17	17	17	17	18	18	18	18	18	18	18	18	18	18	18	19	19	19	19	19	19
13	0.73357	NUM_TRUE_POSITIVES	2	4	5	5	6	7	11	12	12	12	13	13	13	13	14	15	15	15	15	15	15	15	15	16	16	16	16	16	16	16	16	16	16	16	17	17	17	18	18	18	18	18	18	18	18	19	19
13	0.765832	NUM_TRUE_POSITIVES	6	8	8	8	8	8	9	9	10	10	11	11	11	11	11	11	12	12	12	14	14	14	14	14	14	14	14	14	14	14	14	14	14	14	14	14	14	15	15	15	15	15	15	15	15	18	18
13	0.721853	NUM_TRUE_POSITIVES	1	7	9	9	9	9	10	11	12	12	13	14	15	15	15	15	15	16	17	17	17	17	17	17	17	17	17	17	18	18	18	18	18	19	19	19	19	19	20	20	20	20	20	20	20	20	21
13	0.736591	NUM_TRUE_POSITIVES	2	6	7	8	12	12	12	12	12	12	12	12	12	12	12	14	14	14	14	14	14	14	14	14	14	14	15	16	16	16	17	17	19	19	19	19	19	19	19	19	19	19	20	21	21	21	21
13	0.751527	NUM_TRUE_POSITIVES	1	5	6	6	6	7	8	10	10	10	10	11	13	13	13	13	14	14	14	14	14	14	14	14	14	14	14	14	14	15	15	16	16	17	18	18	18	18	18	18	18	19	19	20	20	20	20
13	0.772869	NUM_TRUE_POSITIVES	5	7	7	8	8	9	9	9	9	11	11	11	12	14	14	14	16	16	16	16	16	16	17	17	17	17	17	17	18	18	18	18	18	18	18	18	18	19	19	19	19	20	20	20	20	20	21
13	0.771873	NUM_TRUE_POSITIVES	1	4	6	8	8	8	8	8	8	9	9	11	13	15	15	15	16	16	16	17	18	18	18	19	19	19	19	19	19	19	19	19	19	19	19	19	19	19	19	19	19	19	19	19	19	19	19
13	0.773865	NUM_TRUE_POSITIVES	3	9	10	11	13	14	14	14	14	15	16	16	16	16	16	16	16	18	19	19	19	19	20	20	20	20	20	20	20	20	21	21	21	21	21	22	22	22	22	22	22	22	22	22	22	23	23
13	0.747444	NUM_TRUE_POSITIVES	2	5	8	9	9	9	9	12	12	12	12	13	13	13	13	13	13	13	14	14	14	14	14	14	14	14	15	15	16	16	16	17	17	18	18	18	18	18	19	20	20	20	20	21	22	22	22
13	0.783192	NUM_TRUE_POSITIVES	3	5	6	10	10	10	11	13	15	15	15	15	15	16	16	16	16	16	16	16	16	16	16	16	16	16	16	16	16	17	18	18	19	19	19	19	19	19	19	20	21	21	21	21	21	21	21
13	0.759592	NUM_TRUE_POSITIVES	2	7	7	7	8	8	9	9	9	9	9	9	10	10	10	10	10	10	14	14	14	15	15	15	15	15	16	16	16	16	16	16	16	17	18	18	18	18	18	18	18	18	18	18	18	19	21
13	0.747179	NUM_TRUE_POSITIVES	0	4	7	8	9	9	11	12	13	14	14	14	14	15	15	15	15	15	16	16	16	16	17	17	18	18	19	19	19	19	19	19	19	19	19	19	19	19	19	19	19	20	20	20	20	21	21
13	0.713157	NUM_TRUE_POSITIVES	6	6	6	6	6	6	8	8	11	13	13	13	13	13	13	13	13	13	13	13	13	13	14	14	14	14	15	16	16	16	16	16	16	16	16	16	16	16	16	16	16	16	16	16	16	16	16
13	0.759792	NUM_TRUE_POSITIVES	5	7	7	8	8	8	8	10	10	10	11	11	11	11	13	13	13	13	13	14	14	15	16	16	17	17	17	18	18	18	18	18	18	18	19	19	19	20	20	20	20	20	20	20	20	20	20
13	0.73201	NUM_TRUE_POSITIVES	1	1	1	1	1	2	2	3	3	3	3	3	3	7	8	8	9	10	11	12	12	12	12	12	13	14	14	14	14	14	14	14	14	15	16	16	16	16	16	17	17	17	18	18	18	18	18
13	0.779076	NUM_TRUE_POSITIVES	4	4	7	7	10	11	11	11	11	11	11	11	11	13	13	13	14	14	14	17	17	17	17	17	17	17	18	18	18	19	19	20	20	20	20	20	20	21	22	22	22	22	22	22	22	23	24
13	0.761186	NUM_TRUE_POSITIVES	3	5	7	7	7	10	10	10	10	10	10	10	10	10	11	11	11	11	11	12	12	12	12	12	12	12	12	13	14	16	16	17	17	17	17	17	17	17	17	17	17	18	18	19	19	20	21
13	0.699482	NUM_TRUE_POSITIVES	8	8	10	10	11	12	12	12	12	13	13	14	15	15	15	15	16	16	16	16	16	16	16	16	16	16	16	16	17	17	17	17	17	17	17	17	17	17	17	17	17	17	18	18	18	18	18
13	0.775159	NUM_TRUE_POSITIVES	5	5	5	5	5	5	5	5	5	5	5	5	6	9	9	9	9	11	11	11	12	14	14	14	15	16	19	19	20	20	20	21	22	22	22	23	24	24	24	24	24	24	24	24	24	24	24
13	0.767758	NUM_TRUE_POSITIVES	3	7	8	9	9	9	10	10	10	10	11	11	12	14	14	14	15	15	15	15	15	15	15	15	15	15	15	16	16	16	16	16	16	16	16	16	17	17	17	18	18	18	18	18	18	19	20
13	0.749137	NUM_TRUE_POSITIVES	2	4	4	5	6	7	7	7	7	8	10	10	10	12	14	14	16	16	17	17	17	17	17	18	18	18	18	18	18	18	18	18	18	18	18	18	19	20	20	20	21	21	22	22	22	22	22
13	0.753485	NUM_TRUE_POSITIVES	1	6	7	7	7	7	7	8	11	12	12	14	14	14	15	15	15	15	15	16	17	17	17	18	19	19	19	20	20	20	20	21	21	21	21	21	21	21	21	22	22	22	23	23	23	23	23
13	0.726799	NUM_TRUE_POSITIVES	0	6	8	8	8	9	9	9	9	10	10	10	10	10	11	11	13	13	13	13	13	13	14	15	15	15	15	15	15	15	15	15	15	15	16	17	17	17	17	17	17	17	17	17	17	18	19
[truncated: 491 more columns]
