# Supplementary material for: Genome-wide computational identification of functional RNA elements in Trypanosoma brucei
Source: BMC Genomics. 2009 Aug 4;10:355. doi: 10.1186/1471-2164-10-355 (PMC2907701; doi:10.1186/1471-2164-10-355)
Supplement: Additional file 6 — Function prediction using regulatory motifs. This ZIP compressed file should be unpacked before viewing its contents. The results for prediction of each pathway are presented in a separate folder, named after the accession number of that pathway in KEGG database. Each folder contains several files named "validation.N.out", each of which represents the results of a hundred times two-fold cross-validation for that pathway, using N predicted motifs. Each cross-validation is shown in one row; plotting each row against the number of false positives will result in the ROC curve associated with the corresponding cross-validation experiment. The trained network is stored in "total.out", in which motifs are ordered according to their prediction power. L(α|MOTIF): the likelihood of being in pathway α given that the indicated motif is present in the indicated location of an mRNA; L(α|MOTIF): the likelihood of being in pathway α given that the indicated motif is NOT present in the indicated location of an mRNA. [file 1471-2164-10-355-S6.zip › tbr_KEGG_predict/003.tbr00632/validation.014.out]

Current time: Tue Feb 03 11:57:52 2009
This cluster: tbr00632
A 2-fold validation was used.
************************ VALIDATION ***********************
NUM_CLASSIFIERS	AUC	NUM_FALSE_POSITIVES	1	2	3	4	5	6	7	8	9	10	11	12	13	14	15	16	17	18	19	20	21	22	23	24	25	26	27	28	29	30	31	32	33	34	35	36	37	38	39	40	41	42	43	44	45	46	47
14	0.737819	NUM_TRUE_POSITIVES	5	8	8	8	8	9	9	10	10	10	13	13	13	14	14	14	15	15	15	15	15	15	15	15	15	15	15	15	15	15	15	15	15	15	15	15	15	15	15	15	15	15	15	15	15	15	15
14	0.756937	NUM_TRUE_POSITIVES	6	9	9	9	10	10	10	10	11	11	11	11	11	11	11	12	12	12	12	12	14	15	15	15	16	16	16	16	17	18	19	19	19	19	19	19	19	19	19	19	19	19	19	19	19	20	20
14	0.760356	NUM_TRUE_POSITIVES	3	6	6	6	6	6	6	6	7	8	8	8	10	11	12	12	12	16	16	17	17	17	17	17	17	17	18	18	18	18	18	18	18	18	18	18	18	18	18	18	18	18	18	18	18	18	18
14	0.758763	NUM_TRUE_POSITIVES	4	5	6	6	6	7	8	9	9	9	9	10	10	10	11	11	13	14	15	15	16	16	16	16	16	16	16	16	16	16	17	17	17	17	17	17	17	17	17	18	19	19	19	19	19	19	19
14	0.700777	NUM_TRUE_POSITIVES	2	6	6	6	6	6	7	10	11	11	11	11	11	11	13	13	14	14	14	14	14	14	14	14	14	14	14	15	15	16	16	16	16	16	16	16	16	16	16	16	17	17	17	17	17	17	17
14	0.747079	NUM_TRUE_POSITIVES	3	11	12	12	12	12	12	12	12	12	12	12	13	13	13	13	13	13	13	13	13	14	15	15	16	16	16	17	17	18	18	18	18	19	20	20	20	20	21	22	22	22	22	22	22	22	22
14	0.757833	NUM_TRUE_POSITIVES	5	13	13	13	13	14	14	14	15	15	15	15	15	17	17	17	17	17	17	17	17	17	18	18	18	18	18	18	18	18	20	20	20	20	20	20	20	21	21	21	22	22	22	22	23	23	23
14	0.750232	NUM_TRUE_POSITIVES	3	5	6	6	6	6	6	6	6	6	6	6	8	10	10	11	11	11	11	11	11	13	13	13	13	13	13	15	16	16	17	19	19	19	19	19	20	20	20	20	20	20	20	21	21	21	21
14	0.741802	NUM_TRUE_POSITIVES	1	3	7	7	9	10	10	10	10	10	10	11	11	11	11	11	12	12	12	12	14	16	16	16	16	16	16	16	16	18	18	19	19	19	19	20	20	20	20	20	21	21	21	21	21	22	23
14	0.750531	NUM_TRUE_POSITIVES	8	8	8	9	9	12	12	12	12	12	12	12	12	12	13	13	13	13	13	13	13	13	13	14	15	15	15	16	17	17	17	17	18	19	19	19	19	19	19	19	19	20	20	20	20	20	20
14	0.728824	NUM_TRUE_POSITIVES	1	6	9	12	13	14	14	14	15	16	16	16	16	16	16	17	17	18	19	19	19	19	20	20	20	20	20	20	21	21	21	21	23	23	23	24	24	24	24	24	24	24	24	24	24	24	24
14	0.774595	NUM_TRUE_POSITIVES	4	8	8	12	13	14	14	15	16	17	17	17	18	20	20	20	20	20	20	20	20	20	21	21	21	21	21	21	21	21	21	21	21	21	21	21	21	21	21	21	21	21	21	21	22	22	22
14	0.760057	NUM_TRUE_POSITIVES	5	6	7	7	7	8	8	10	11	12	12	12	14	14	15	15	15	15	15	15	16	16	16	17	18	18	18	18	18	18	18	19	21	21	21	22	22	22	22	22	22	22	22	22	23	23	23
14	0.742797	NUM_TRUE_POSITIVES	2	4	5	6	6	6	11	11	12	12	12	12	12	12	12	12	12	12	12	12	12	12	12	12	12	12	12	12	12	12	12	12	12	12	12	13	13	13	15	15	15	16	16	17	17	17	17
14	0.716576	NUM_TRUE_POSITIVES	6	6	8	9	9	9	9	9	9	9	10	10	10	10	10	10	10	10	10	10	10	11	13	13	13	13	13	14	14	14	14	14	15	15	15	15	15	16	16	17	17	19	19	19	19	19	19
14	0.787075	NUM_TRUE_POSITIVES	2	9	10	13	13	13	13	14	14	14	15	15	16	16	18	18	18	19	19	19	19	19	19	19	19	19	19	19	19	19	20	20	20	21	21	22	23	24	24	24	24	24	24	24	24	24	24
14	0.723214	NUM_TRUE_POSITIVES	1	4	6	7	9	9	9	9	9	9	9	9	9	10	10	12	15	15	16	18	20	20	20	20	20	20	20	20	21	21	21	22	22	22	22	22	22	22	23	23	23	24	24	24	24	24	24
14	0.772504	NUM_TRUE_POSITIVES	3	4	5	7	9	12	12	12	12	12	12	13	13	13	13	13	13	13	13	13	13	13	14	15	15	15	16	16	16	16	16	16	16	16	16	16	16	17	17	17	17	17	17	17	17	17	17
14	0.783225	NUM_TRUE_POSITIVES	1	6	12	12	13	13	14	16	16	16	16	16	16	16	16	17	18	19	19	19	20	20	20	20	20	20	20	20	20	21	21	21	21	23	23	23	23	24	24	25	25	25	25	25	25	25	25
14	0.764505	NUM_TRUE_POSITIVES	2	4	9	12	12	12	12	12	12	13	14	14	16	17	17	17	17	17	17	17	18	18	18	18	18	19	20	21	22	22	22	22	22	22	22	22	22	22	22	22	22	22	22	22	22	23	23
14	0.732873	NUM_TRUE_POSITIVES	3	9	10	10	10	10	10	10	10	10	11	12	12	12	12	13	14	14	14	14	14	14	15	15	15	15	15	15	15	15	15	15	15	15	15	15	16	16	17	17	17	17	17	17	18	18	18
14	0.741536	NUM_TRUE_POSITIVES	4	5	5	5	5	5	6	7	10	10	12	12	12	13	14	14	14	14	14	14	14	14	14	14	14	14	14	14	15	15	15	15	15	15	16	16	16	16	16	16	16	16	16	17	17	17	17
14	0.730251	NUM_TRUE_POSITIVES	3	4	4	6	8	8	9	10	10	10	11	12	14	14	14	14	14	14	14	14	14	14	14	14	14	14	14	14	15	15	15	15	15	15	15	15	15	15	15	15	16	17	17	17	19	19	20
14	0.748407	NUM_TRUE_POSITIVES	2	5	7	8	9	9	9	9	9	11	12	15	15	15	16	17	17	17	17	17	17	17	17	17	17	17	17	18	18	19	19	20	20	20	20	20	20	20	21	21	21	21	21	21	21	21	21
14	0.743428	NUM_TRUE_POSITIVES	9	9	11	12	12	12	12	13	14	14	15	15	16	16	16	16	16	16	17	17	18	20	20	20	20	20	20	21	22	22	22	22	22	22	22	22	22	22	22	22	23	23	23	24	24	24	24
14	0.778014	NUM_TRUE_POSITIVES	3	5	6	7	7	7	7	8	10	10	12	12	12	12	12	12	13	14	15	16	16	17	17	17	17	18	18	18	18	19	19	19	19	20	20	21	21	21	21	21	21	22	23	23	24	24	24
14	0.735097	NUM_TRUE_POSITIVES	1	10	10	12	12	12	12	12	12	12	12	12	12	12	13	14	15	15	16	17	17	18	18	19	19	19	19	19	19	19	19	19	20	20	20	20	20	20	20	20	21	21	21	21	22	22	22
14	0.754946	NUM_TRUE_POSITIVES	0	6	6	6	6	6	6	7	9	9	9	9	9	10	12	12	12	12	12	12	12	12	12	12	13	13	14	15	15	15	15	15	15	15	16	16	16	16	17	17	17	17	17	19	19	20	20
14	0.772205	NUM_TRUE_POSITIVES	6	9	11	12	13	14	14	14	14	14	16	16	16	16	16	16	16	16	17	18	18	19	19	20	20	20	20	21	21	21	21	21	22	22	23	24	24	24	24	24	24	24	24	24	24	24	25
14	0.7579	NUM_TRUE_POSITIVES	5	5	7	7	8	8	10	10	11	11	12	12	12	12	13	14	14	15	16	17	18	18	18	19	19	19	19	19	19	19	19	19	19	19	19	19	19	20	21	21	22	22	22	22	22	22	22
14	0.747909	NUM_TRUE_POSITIVES	6	6	8	8	9	9	9	9	9	10	10	15	15	16	17	18	18	18	18	18	18	18	18	18	18	18	18	18	18	18	18	18	18	18	18	18	19	19	19	19	19	19	19	19	19	19	19
14	0.798394	NUM_TRUE_POSITIVES	6	6	9	10	12	12	13	13	13	13	13	14	16	16	16	16	16	16	18	18	18	19	19	19	19	19	20	20	20	20	20	20	21	21	21	21	21	21	21	22	22	22	22	22	22	23	23
14	0.766297	NUM_TRUE_POSITIVES	2	4	8	9	9	11	11	11	11	11	11	11	12	12	12	12	12	12	13	13	14	14	15	15	16	18	18	19	19	19	20	20	20	20	20	20	20	20	20	21	21	21	21	21	22	22	22
14	0.743328	NUM_TRUE_POSITIVES	7	7	7	9	9	11	12	13	13	13	15	17	17	17	17	17	17	17	17	17	17	17	18	19	19	20	20	21	22	22	22	22	22	22	22	22	22	22	23	23	23	23	23	24	24	24	24
14	0.768355	NUM_TRUE_POSITIVES	3	4	4	5	5	8	8	8	10	10	10	10	12	12	13	13	13	14	14	15	15	15	15	15	15	15	15	15	16	18	18	21	21	21	21	21	21	21	21	21	21	21	21	21	21	21	21
14	0.73981	NUM_TRUE_POSITIVES	4	11	11	12	13	13	13	13	13	13	14	14	14	16	16	16	16	17	17	17	17	17	17	18	18	19	19	19	19	19	19	19	19	19	19	19	19	19	19	19	19	19	19	19	19	19	19
14	0.763177	NUM_TRUE_POSITIVES	4	10	10	11	11	11	11	11	12	12	14	14	14	14	14	14	14	15	16	16	16	16	16	16	16	16	16	17	18	20	20	20	20	20	20	20	20	20	20	20	20	20	20	20	20	20	20
14	0.718534	NUM_TRUE_POSITIVES	7	7	8	8	9	9	9	10	10	11	11	11	11	11	11	12	12	12	12	12	12	12	12	12	12	12	12	13	13	13	13	13	13	13	14	14	14	14	14	14	14	14	14	15	16	16	16
14	0.73679	NUM_TRUE_POSITIVES	3	6	7	8	9	9	9	9	10	10	10	10	11	11	12	13	13	14	14	18	18	18	18	18	18	18	18	18	18	18	18	18	18	18	18	18	19	20	20	20	20	20	20	21	21	21	21
14	0.710568	NUM_TRUE_POSITIVES	4	5	7	7	7	7	7	7	7	10	10	12	12	12	12	13	13	13	13	14	14	15	15	16	16	16	17	17	17	17	17	17	17	17	17	18	18	18	18	18	19	20	20	20	20	20	20
14	0.737354	NUM_TRUE_POSITIVES	2	2	5	5	6	8	10	11	12	12	12	15	15	15	16	16	16	16	16	16	16	16	16	16	16	17	18	18	18	18	18	18	18	18	18	18	18	18	18	19	19	20	20	20	20	20	20
14	0.766364	NUM_TRUE_POSITIVES	0	6	7	10	10	10	13	13	13	15	15	15	15	18	18	19	19	19	19	19	19	19	21	21	21	21	21	21	21	21	21	22	22	22	22	22	22	22	22	23	23	23	23	24	25	25	25
14	0.709904	NUM_TRUE_POSITIVES	1	10	10	10	11	12	13	13	13	13	14	16	16	16	16	17	17	17	17	17	17	17	17	17	17	17	17	17	17	17	17	17	17	17	17	17	17	17	17	17	17	17	17	17	17	17	17
14	0.720094	NUM_TRUE_POSITIVES	3	6	6	7	7	7	8	8	8	8	8	8	8	8	9	9	11	11	11	12	12	12	12	12	12	13	15	15	15	15	15	15	15	15	15	15	15	15	15	15	17	17	17	17	17	17	18
14	0.778976	NUM_TRUE_POSITIVES	3	4	6	7	7	8	8	8	12	12	14	14	14	14	14	14	15	16	16	17	17	17	17	17	19	19	19	19	19	19	19	20	20	20	20	20	20	20	20	20	20	20	20	20	20	20	20
14	0.698818	NUM_TRUE_POSITIVES	5	6	6	6	6	6	6	6	6	6	7	7	7	7	7	8	8	8	8	8	9	10	10	10	10	10	10	10	11	11	11	11	11	11	11	11	12	12	12	12	12	12	12	12	12	12	13
14	0.701673	NUM_TRUE_POSITIVES	1	4	4	9	10	10	10	10	10	10	10	13	13	13	13	14	14	16	16	16	16	16	16	16	16	16	17	17	17	17	17	17	17	17	18	19	19	20	20	20	20	20	20	20	20	20	20
14	0.728259	NUM_TRUE_POSITIVES	1	5	6	7	7	9	9	9	12	12	12	12	12	13	13	13	13	13	13	13	14	14	14	14	14	14	14	14	14	14	14	14	14	14	14	14	14	14	15	16	17	17	17	18	19	20	21
14	0.756074	NUM_TRUE_POSITIVES	2	2	3	4	4	5	6	6	10	10	11	13	13	13	13	13	13	13	13	13	13	14	14	14	15	15	16	17	19	19	19	19	19	19	19	20	20	20	20	20	20	20	20	20	20	21	21
14	0.711796	NUM_TRUE_POSITIVES	3	3	3	8	8	8	8	8	8	8	10	11	12	13	13	13	13	13	13	13	13	13	13	13	15	16	16	16	16	16	16	17	17	17	17	17	17	17	18	18	18	18	18	18	18	18	18
14	0.7421	NUM_TRUE_POSITIVES	1	5	10	10	10	11	13	13	13	13	13	13	13	13	13	13	13	14	14	15	15	16	17	19	19	19	19	19	19	19	20	20	20	21	21	21	21	21	21	21	21	21	22	22	23	23	23
14	0.755676	NUM_TRUE_POSITIVES	4	4	4	4	4	4	5	6	7	7	7	7	7	7	7	7	7	7	7	7	8	10	11	12	12	13	13	13	13	13	13	13	14	15	15	15	15	15	15	15	15	15	15	15	15	18	18
14	0.741802	NUM_TRUE_POSITIVES	1	5	8	8	9	9	9	9	9	9	9	10	10	11	11	11	11	11	13	13	14	14	14	14	14	14	14	15	15	15	15	16	16	17	18	19	20	20	20	20	20	20	21	21	21	21	21
14	0.758464	NUM_TRUE_POSITIVES	3	6	7	7	8	10	11	11	11	11	11	13	15	15	15	15	15	16	16	16	17	17	17	20	20	20	20	20	20	20	20	20	20	20	20	20	20	20	20	20	20	20	20	20	21	21	22
14	0.768255	NUM_TRUE_POSITIVES	1	3	4	4	4	8	8	8	9	9	9	9	9	10	11	11	12	12	12	12	12	12	12	15	16	17	17	17	17	17	17	17	17	17	17	17	17	17	17	17	20	20	20	20	20	20	20
14	0.732707	NUM_TRUE_POSITIVES	3	6	7	8	9	9	9	9	9	9	10	11	11	11	11	11	11	11	11	11	11	11	11	11	12	13	14	14	15	15	15	15	15	15	15	15	15	15	15	15	15	15	16	17	17	17	17
14	0.763708	NUM_TRUE_POSITIVES	2	4	6	8	8	8	9	9	10	10	10	11	11	13	14	14	14	14	15	17	17	17	18	20	21	22	22	23	23	23	23	23	23	23	23	23	23	23	23	23	23	23	23	23	23	23	23
14	0.742399	NUM_TRUE_POSITIVES	5	7	7	7	7	8	8	10	10	11	11	12	14	14	16	16	16	16	16	18	18	18	18	18	18	18	18	18	18	18	19	19	19	19	19	19	19	20	20	20	20	20	20	20	20	20	20
14	0.750531	NUM_TRUE_POSITIVES	2	8	9	9	12	13	13	13	13	14	14	14	16	16	16	16	16	16	16	16	16	16	16	16	16	16	17	17	17	17	17	17	18	18	18	18	19	20	21	21	21	21	21	21	21	21	21
14	0.774628	NUM_TRUE_POSITIVES	9	9	9	12	13	14	15	15	15	15	16	16	17	17	17	17	18	19	19	19	19	19	19	19	19	19	19	19	19	19	19	19	19	19	19	19	19	20	20	20	21	21	21	21	21	21	21
14	0.714717	NUM_TRUE_POSITIVES	3	5	5	7	8	9	10	12	12	12	12	12	12	12	13	14	14	14	14	14	15	15	16	16	16	16	16	17	17	17	17	17	17	17	17	17	17	18	18	18	18	19	19	20	20	20	21
14	0.75302	NUM_TRUE_POSITIVES	2	7	8	8	9	10	10	10	10	10	11	12	13	14	14	15	15	15	15	15	15	15	15	15	16	16	16	16	16	17	17	17	18	18	19	19	19	20	20	20	20	20	20	20	20	20	21
14	0.733205	NUM_TRUE_POSITIVES	3	3	3	3	3	3	4	4	4	5	7	7	7	7	8	9	9	9	9	9	13	13	14	14	15	15	15	15	15	15	15	15	16	17	18	18	18	18	18	18	18	19	19	19	19	19	19
14	0.73055	NUM_TRUE_POSITIVES	1	3	4	4	4	4	4	6	6	7	7	7	8	8	8	8	8	8	8	8	8	8	8	9	10	10	10	11	12	12	12	13	13	13	13	13	14	14	14	14	14	14	14	14	14	15	17
14	0.750498	NUM_TRUE_POSITIVES	3	7	13	13	14	14	14	14	14	14	14	14	14	14	14	14	14	14	14	15	15	15	16	16	17	17	17	17	17	17	18	18	19	19	19	19	19	19	19	19	20	20	20	21	21	21	21
14	0.774263	NUM_TRUE_POSITIVES	1	6	9	10	10	12	13	14	15	16	16	16	16	16	17	18	18	18	18	18	18	18	18	18	18	18	19	19	20	20	20	20	20	20	20	21	23	23	23	23	23	23	23	23	23	23	23
14	0.711265	NUM_TRUE_POSITIVES	0	4	5	7	7	7	7	7	7	7	7	8	8	9	9	10	10	10	10	10	11	12	12	14	14	14	14	14	14	14	14	14	14	14	14	14	14	15	15	15	15	15	15	15	16	16	16
14	0.787839	NUM_TRUE_POSITIVES	1	9	9	9	10	10	13	14	14	14	15	15	16	16	17	17	18	18	18	18	18	18	18	18	18	19	19	19	19	19	20	20	20	20	20	20	20	21	21	21	21	21	21	21	21	22	22
14	0.74459	NUM_TRUE_POSITIVES	2	2	2	3	3	5	5	5	5	5	5	7	8	9	10	12	12	12	12	12	12	12	12	13	14	15	15	16	18	18	18	18	18	18	19	19	19	19	19	19	19	19	19	19	19	19	19
14	0.785747	NUM_TRUE_POSITIVES	3	6	6	6	6	6	7	9	11	11	12	13	13	13	13	13	14	17	18	18	18	18	18	18	18	18	18	18	18	18	18	18	18	18	18	18	18	19	19	20	21	22	22	22	22	23	23
14	0.746747	NUM_TRUE_POSITIVES	0	7	7	7	7	8	9	9	10	10	11	11	11	11	11	11	11	11	11	11	11	12	14	14	14	14	14	14	14	14	15	15	16	17	17	18	18	18	18	18	19	20	22	22	22	22	23
14	0.740042	NUM_TRUE_POSITIVES	2	3	4	4	5	5	5	5	6	10	11	11	11	11	11	11	11	11	13	13	13	15	15	15	15	15	15	15	15	15	15	15	16	18	18	18	18	19	19	19	19	19	19	19	19	20	20
14	0.784652	NUM_TRUE_POSITIVES	0	6	7	8	9	11	11	11	13	13	14	14	14	14	14	14	14	14	14	14	14	14	16	18	18	18	18	18	18	18	18	18	19	19	20	20	20	20	20	20	20	20	20	20	20	20	21
14	0.709141	NUM_TRUE_POSITIVES	2	2	4	7	7	9	9	9	9	10	10	10	10	11	11	13	13	13	13	13	13	13	13	13	13	13	15	16	16	16	16	16	16	16	16	16	16	16	16	16	16	16	16	16	16	16	16
14	0.734234	NUM_TRUE_POSITIVES	2	8	8	13	14	14	14	14	14	14	14	14	14	14	14	16	16	16	17	17	17	17	17	17	19	19	19	19	20	20	20	20	20	20	20	20	20	20	20	20	20	20	20	22	22	22	22
14	0.782096	NUM_TRUE_POSITIVES	2	5	5	5	5	5	5	6	6	7	8	8	9	10	10	10	11	11	11	11	12	12	12	13	13	15	15	15	15	15	15	15	15	15	15	16	18	18	18	19	19	20	21	21	21	21	21
14	0.76487	NUM_TRUE_POSITIVES	4	5	5	5	8	8	9	9	9	13	13	13	13	13	13	13	13	13	13	14	14	15	16	17	17	17	17	17	18	18	18	18	18	18	18	18	18	18	18	18	18	19	19	19	19	19	19
14	0.73128	NUM_TRUE_POSITIVES	2	4	5	5	6	7	12	12	12	12	13	13	14	14	14	14	15	15	15	15	15	15	15	16	16	16	16	16	16	16	16	16	16	16	17	17	18	18	18	18	18	18	18	18	18	18	19
14	0.763841	NUM_TRUE_POSITIVES	6	8	8	8	8	8	9	10	10	10	11	11	11	11	11	11	11	11	12	12	14	14	14	14	14	14	14	14	14	14	14	14	14	14	14	14	14	14	15	15	15	15	15	15	15	15	16
14	0.723115	NUM_TRUE_POSITIVES	1	7	8	9	9	9	10	12	12	12	13	14	14	15	15	15	15	15	16	17	17	17	17	17	17	17	17	17	17	17	18	18	18	18	19	20	20	20	20	20	20	20	20	20	20	20	20
14	0.737387	NUM_TRUE_POSITIVES	2	6	7	8	12	12	12	12	12	12	12	12	12	12	12	12	14	14	14	14	14	14	14	14	14	14	15	16	16	16	16	17	19	19	19	19	19	19	19	19	19	20	21	21	21	21	21
14	0.754647	NUM_TRUE_POSITIVES	1	5	6	6	6	8	9	10	10	10	10	11	13	13	13	13	14	14	14	14	14	14	14	14	14	14	14	14	14	15	15	17	17	17	18	18	18	18	18	18	18	19	19	20	20	20	20
14	0.773234	NUM_TRUE_POSITIVES	5	7	7	8	8	9	9	9	9	9	11	11	11	12	14	15	16	16	16	16	16	16	16	17	17	17	17	17	18	18	18	18	18	18	19	19	19	19	19	19	19	19	19	19	20	21	22
14	0.772637	NUM_TRUE_POSITIVES	1	4	6	8	8	8	8	8	8	9	9	12	13	15	15	15	16	16	16	17	18	18	18	19	19	19	19	19	19	19	19	19	19	19	19	19	19	19	19	19	19	19	19	19	19	19	19
14	0.77121	NUM_TRUE_POSITIVES	5	10	10	11	12	14	14	14	14	15	15	15	15	16	17	17	17	17	17	17	17	17	17	18	19	19	19	19	20	21	21	21	21	21	21	21	21	21	21	21	21	21	22	22	22	22	22
14	0.746648	NUM_TRUE_POSITIVES	3	4	5	7	8	10	10	10	12	12	12	12	14	14	14	15	15	15	15	15	15	15	15	16	16	16	16	16	16	16	17	17	17	17	17	17	17	17	18	18	19	20	22	22	22	22	22
14	0.779906	NUM_TRUE_POSITIVES	3	5	6	9	10	11	11	12	15	15	15	15	15	15	15	16	16	16	16	16	16	16	16	16	16	16	16	16	17	17	17	18	18	18	18	18	18	19	19	19	19	19	19	20	21	21	21
14	0.764405	NUM_TRUE_POSITIVES	2	6	7	7	7	8	9	9	9	9	9	9	9	10	10	10	10	10	14	14	15	15	16	16	17	17	17	17	17	17	17	17	17	17	18	19	19	19	19	19	19	19	19	19	19	19	19
14	0.753485	NUM_TRUE_POSITIVES	0	4	8	9	9	9	11	11	14	15	15	15	15	16	16	16	17	17	18	18	18	18	18	18	18	18	19	19	19	20	20	20	20	20	20	20	20	20	20	20	20	20	20	21	21	21	21
14	0.724509	NUM_TRUE_POSITIVES	6	6	6	6	6	6	8	9	13	14	14	14	14	14	14	14	14	14	15	15	15	15	15	15	15	16	16	16	17	17	17	17	17	17	17	17	17	17	17	17	17	17	17	17	18	18	19
14	0.758464	NUM_TRUE_POSITIVES	5	7	7	8	8	8	8	9	10	10	10	11	11	11	11	13	13	13	13	14	14	15	16	16	16	16	16	17	18	18	18	18	18	18	18	18	19	20	20	20	20	20	20	20	20	20	20
14	0.732043	NUM_TRUE_POSITIVES	1	1	1	1	1	3	3	4	4	5	5	5	5	5	7	10	10	10	10	10	10	11	11	11	12	12	13	13	13	13	14	15	16	16	16	16	17	17	18	18	18	18	18	18	18	18	18
14	0.78037	NUM_TRUE_POSITIVES	4	4	7	7	10	11	11	11	11	11	11	11	11	13	13	13	14	14	14	17	17	17	17	17	17	17	18	18	19	19	20	20	20	20	20	20	21	22	22	22	22	22	22	22	22	23	24
14	0.763941	NUM_TRUE_POSITIVES	3	5	7	7	7	7	7	9	10	10	10	10	11	11	11	11	11	11	11	12	12	12	12	12	12	12	14	14	15	15	16	16	16	17	17	17	17	17	17	17	18	18	19	19	20	20	21
14	0.709407	NUM_TRUE_POSITIVES	9	10	11	11	11	12	12	12	12	13	14	14	15	16	16	16	16	16	17	17	17	17	17	18	18	18	18	18	18	18	18	18	18	18	18	18	18	18	18	18	18	18	18	18	18	18	18
14	0.769384	NUM_TRUE_POSITIVES	5	5	5	5	5	5	5	5	5	5	5	5	6	8	9	9	9	9	10	10	10	11	14	14	14	16	18	18	19	20	20	20	21	22	22	22	23	24	24	24	24	24	24	24	24	24	24
14	0.76872	NUM_TRUE_POSITIVES	3	7	8	9	9	10	10	10	11	11	12	12	12	13	13	13	15	15	15	15	15	15	15	16	16	16	16	16	16	16	16	16	16	16	16	16	17	17	17	17	17	17	18	18	18	19	19
14	0.747444	NUM_TRUE_POSITIVES	2	4	4	4	6	7	7	7	7	9	11	11	11	11	11	14	14	16	16	16	17	17	17	17	18	18	18	18	18	18	18	18	18	18	18	18	18	18	18	18	19	20	20	20	21	21	22
14	0.755941	NUM_TRUE_POSITIVES	1	6	7	7	7	7	10	11	11	11	11	15	15	15	15	15	15	15	19	19	19	19	19	20	20	20	20	20	20	20	20	20	20	20	21	21	22	22	22	22	22	22	23	23	24	24	25
14	0.727596	NUM_TRUE_POSITIVES	0	6	8	8	8	9	9	9	9	10	10	10	10	11	11	11	13	13	13	13	13	13	14	15	15	15	15	15	15	15	15	15	15	15	16	17	17	17	17	17	17	17	17	17	17	18	19
[truncated: 491 more columns]
