# Supplementary material for: Genome-wide computational identification of functional RNA elements in Trypanosoma brucei
Source: BMC Genomics. 2009 Aug 4;10:355. doi: 10.1186/1471-2164-10-355 (PMC2907701; doi:10.1186/1471-2164-10-355)
Supplement: Additional file 6 — Function prediction using regulatory motifs. This ZIP compressed file should be unpacked before viewing its contents. The results for prediction of each pathway are presented in a separate folder, named after the accession number of that pathway in KEGG database. Each folder contains several files named "validation.N.out", each of which represents the results of a hundred times two-fold cross-validation for that pathway, using N predicted motifs. Each cross-validation is shown in one row; plotting each row against the number of false positives will result in the ROC curve associated with the corresponding cross-validation experiment. The trained network is stored in "total.out", in which motifs are ordered according to their prediction power. L(α|MOTIF): the likelihood of being in pathway α given that the indicated motif is present in the indicated location of an mRNA; L(α|MOTIF): the likelihood of being in pathway α given that the indicated motif is NOT present in the indicated location of an mRNA. [file 1471-2164-10-355-S6.zip › tbr_KEGG_predict/003.tbr00632/validation.015.out]

Current time: Tue Feb 03 11:57:52 2009
This cluster: tbr00632
A 2-fold validation was used.
************************ VALIDATION ***********************
NUM_CLASSIFIERS	AUC	NUM_FALSE_POSITIVES	1	2	3	4	5	6	7	8	9	10	11	12	13	14	15	16	17	18	19	20	21	22	23	24	25	26	27	28	29	30	31	32	33	34	35	36	37	38	39	40	41	42	43	44	45	46	47
15	0.750465	NUM_TRUE_POSITIVES	7	9	9	9	9	9	10	10	12	12	12	15	15	16	16	16	16	16	16	17	17	17	17	17	17	17	17	17	17	18	18	18	18	18	18	19	19	19	19	19	19	19	19	19	19	19	19
15	0.757734	NUM_TRUE_POSITIVES	6	9	9	9	10	10	10	10	11	11	11	11	11	11	11	12	12	12	12	12	14	15	15	15	16	17	17	17	18	18	19	19	19	19	19	19	19	19	19	19	19	19	19	20	20	21	21
15	0.769583	NUM_TRUE_POSITIVES	2	6	6	6	7	7	7	7	10	11	11	11	12	13	13	14	14	17	17	17	17	17	17	17	17	17	18	18	18	18	18	18	18	18	19	19	19	19	19	19	19	19	19	19	19	19	19
15	0.765036	NUM_TRUE_POSITIVES	5	6	7	9	10	10	11	11	11	11	11	12	12	12	13	13	15	16	17	18	18	18	18	18	18	18	18	18	18	18	18	19	19	19	19	19	19	19	19	19	19	19	20	20	20	20	20
15	0.699515	NUM_TRUE_POSITIVES	2	6	6	6	6	6	8	10	10	11	11	11	11	11	11	13	13	14	14	14	14	14	14	14	14	14	14	14	14	14	15	15	16	16	16	16	16	16	16	16	16	16	17	17	17	17	17
15	0.749734	NUM_TRUE_POSITIVES	3	10	12	12	12	12	12	12	12	12	12	12	13	13	13	13	13	13	13	15	15	15	15	15	15	15	16	16	16	17	18	18	19	20	20	20	20	20	20	20	21	22	22	22	22	22	22
15	0.759028	NUM_TRUE_POSITIVES	5	13	13	13	13	14	14	15	15	15	15	15	15	17	17	17	17	17	17	17	17	17	18	18	18	18	18	18	20	20	20	20	20	20	20	20	20	21	21	21	22	22	22	23	23	23	25
15	0.748838	NUM_TRUE_POSITIVES	3	5	6	6	6	6	6	6	6	6	6	6	7	9	11	11	11	11	11	11	11	11	13	13	14	15	15	16	16	16	17	19	19	19	19	19	19	19	20	20	20	20	20	20	20	21	21
15	0.74615	NUM_TRUE_POSITIVES	1	3	6	8	8	10	10	10	10	10	10	10	10	11	11	11	11	11	12	12	12	13	16	16	16	16	16	16	16	16	17	17	18	19	19	19	19	20	20	20	20	21	21	21	21	21	21
15	0.750664	NUM_TRUE_POSITIVES	8	8	8	9	9	12	12	12	12	12	12	12	12	13	13	13	13	13	13	13	13	13	13	14	15	15	15	17	17	17	17	17	18	19	19	19	19	19	19	19	20	20	20	20	20	20	20
15	0.74532	NUM_TRUE_POSITIVES	1	6	10	11	13	14	14	14	14	14	15	16	16	16	16	16	17	17	17	17	18	18	19	19	19	19	19	19	19	19	19	20	20	20	20	22	23	23	23	24	24	24	24	24	24	24	24
15	0.771508	NUM_TRUE_POSITIVES	4	8	8	12	12	12	14	15	15	16	17	17	17	18	20	20	20	20	20	20	20	20	20	20	21	21	21	21	21	21	21	21	21	21	21	21	21	21	21	21	21	21	21	21	21	21	22
15	0.759692	NUM_TRUE_POSITIVES	5	6	7	7	7	8	8	10	11	12	12	12	14	14	15	15	15	15	15	15	15	15	16	17	17	18	18	18	18	18	18	19	21	21	21	21	21	22	22	22	22	22	22	22	23	23	23
15	0.742233	NUM_TRUE_POSITIVES	2	4	5	6	6	6	11	11	12	12	12	12	12	12	12	12	12	12	12	12	12	12	12	12	12	12	12	12	12	12	12	12	12	12	12	13	13	14	14	15	16	16	16	16	17	17	17
15	0.716178	NUM_TRUE_POSITIVES	6	6	6	8	9	9	9	9	9	9	10	10	10	10	10	10	10	10	10	10	10	11	13	13	13	13	13	14	14	14	14	15	16	16	16	16	16	16	17	18	19	19	19	19	19	19	19
15	0.791921	NUM_TRUE_POSITIVES	1	9	10	13	13	14	14	15	15	15	16	16	17	17	17	17	19	19	19	19	19	19	19	19	19	19	19	19	19	19	19	19	19	19	20	20	20	20	21	22	23	24	24	24	25	25	25
15	0.722916	NUM_TRUE_POSITIVES	1	4	6	7	9	9	9	9	9	9	9	9	9	9	10	10	10	12	15	15	19	19	20	20	20	20	20	20	20	20	20	21	21	22	22	22	22	22	22	22	23	23	23	24	24	24	24
15	0.768621	NUM_TRUE_POSITIVES	3	4	4	5	7	9	12	12	12	12	12	12	13	13	13	13	13	13	13	13	13	13	14	15	15	15	16	16	16	16	16	16	16	16	16	16	16	16	16	17	17	17	17	17	17	17	17
15	0.789299	NUM_TRUE_POSITIVES	3	9	13	13	13	14	15	16	17	17	17	17	17	17	17	17	17	17	17	18	18	20	20	20	20	20	20	20	20	20	21	21	21	21	22	23	24	24	25	25	25	25	26	26	26	26	26
15	0.764704	NUM_TRUE_POSITIVES	2	4	9	12	12	12	12	12	12	14	14	15	16	16	16	16	16	17	17	17	17	18	18	18	18	18	18	19	20	20	21	22	22	22	22	22	22	22	22	22	22	22	22	22	22	23	23
15	0.733271	NUM_TRUE_POSITIVES	3	9	10	10	10	10	10	10	10	10	11	12	12	12	12	13	14	14	14	14	14	14	15	15	15	15	15	15	15	15	15	15	15	15	15	16	16	16	16	16	17	17	17	17	18	18	18
15	0.746614	NUM_TRUE_POSITIVES	4	5	5	5	5	5	7	7	8	11	11	13	13	13	13	14	14	14	14	14	14	14	14	14	14	14	14	14	14	14	15	16	16	16	16	16	16	16	16	16	16	16	16	16	16	16	16
15	0.730749	NUM_TRUE_POSITIVES	3	4	5	6	8	9	10	10	10	10	11	12	14	14	14	14	14	14	14	14	14	14	14	14	14	14	14	14	14	15	15	15	15	15	15	15	15	16	17	17	17	17	17	17	19	19	19
15	0.747577	NUM_TRUE_POSITIVES	2	5	7	8	9	9	9	9	9	11	14	14	15	15	16	17	17	17	17	17	17	17	17	17	17	17	17	17	17	18	18	19	20	20	20	20	20	20	20	21	21	21	21	21	21	21	21
15	0.747876	NUM_TRUE_POSITIVES	9	9	11	12	12	12	12	13	13	14	15	15	15	16	16	16	18	18	18	18	19	19	19	20	20	20	20	20	20	20	22	22	22	22	22	22	22	22	22	22	23	23	24	24	24	24	24
15	0.775425	NUM_TRUE_POSITIVES	3	5	6	7	7	7	7	8	10	12	12	12	12	12	12	12	13	14	15	15	16	17	17	17	18	18	18	19	19	19	19	19	19	19	21	21	21	21	21	21	21	22	23	23	23	24	24
15	0.734599	NUM_TRUE_POSITIVES	1	10	10	12	12	12	12	12	12	12	12	12	12	12	12	15	15	16	16	17	17	17	18	18	19	19	19	19	19	19	19	19	19	20	20	20	20	20	20	20	21	22	22	22	22	22	22
15	0.752755	NUM_TRUE_POSITIVES	0	5	6	6	6	6	6	6	9	9	9	9	9	10	10	12	12	12	12	12	12	12	12	12	12	12	13	13	14	16	16	16	16	16	16	17	17	17	17	17	17	17	17	17	19	19	19
15	0.77589	NUM_TRUE_POSITIVES	8	11	12	13	14	15	15	16	16	16	16	17	17	17	17	17	17	18	18	18	18	18	19	19	20	20	20	20	21	21	21	21	21	22	22	23	24	24	24	24	24	24	25	25	25	25	25
15	0.76789	NUM_TRUE_POSITIVES	3	8	11	11	11	11	11	11	12	12	14	14	14	14	14	14	14	14	15	16	17	17	17	18	19	19	19	20	20	20	20	21	21	21	21	21	21	22	22	22	22	22	22	22	24	24	25
15	0.75468	NUM_TRUE_POSITIVES	6	7	9	9	9	9	9	9	10	10	10	13	15	16	16	17	18	18	19	19	19	19	19	19	19	19	19	19	19	19	19	19	19	19	19	20	20	20	20	20	20	20	20	20	20	20	21
15	0.798626	NUM_TRUE_POSITIVES	6	7	11	11	12	12	14	14	15	15	16	17	18	18	18	18	18	18	20	20	20	20	20	20	20	20	21	21	21	21	21	21	21	21	22	22	22	22	23	23	23	24	24	24	24	24	24
15	0.768521	NUM_TRUE_POSITIVES	2	4	8	8	9	9	9	11	11	11	11	11	12	12	12	12	12	12	13	13	13	14	15	15	18	18	18	19	19	19	19	20	20	20	20	20	20	20	21	21	21	21	22	22	22	22	22
15	0.741835	NUM_TRUE_POSITIVES	7	7	9	9	10	12	12	13	13	14	15	16	17	17	17	17	17	17	17	17	18	19	19	19	20	21	21	21	22	22	22	22	22	22	22	22	22	23	24	24	24	24	24	24	24	24	24
15	0.766231	NUM_TRUE_POSITIVES	3	4	4	4	5	8	8	8	10	10	10	10	10	12	12	13	13	14	14	15	15	15	15	15	15	15	15	15	16	18	18	18	21	21	21	21	21	21	21	21	21	21	21	21	21	21	21
15	0.746216	NUM_TRUE_POSITIVES	5	10	10	12	13	13	13	14	14	14	14	14	14	14	14	16	16	16	17	17	18	18	18	18	18	18	18	18	18	18	18	18	18	19	19	19	19	19	19	19	19	19	20	20	20	20	20
15	0.764272	NUM_TRUE_POSITIVES	4	10	10	11	11	11	11	11	12	12	14	14	14	14	14	14	14	15	15	16	16	16	16	16	16	16	16	18	20	20	20	20	20	20	20	20	20	20	20	20	20	20	20	20	20	20	20
15	0.721522	NUM_TRUE_POSITIVES	7	7	8	8	9	9	9	10	10	11	11	11	11	11	11	12	12	12	12	12	12	12	12	12	12	12	12	12	12	13	13	13	13	13	14	14	14	14	14	14	14	14	14	15	16	16	16
15	0.735528	NUM_TRUE_POSITIVES	3	6	7	8	9	9	9	9	10	10	10	10	11	11	12	13	13	14	14	18	18	18	18	18	18	18	18	18	18	18	18	18	18	18	18	18	19	20	20	20	20	20	20	21	21	21	21
15	0.710502	NUM_TRUE_POSITIVES	4	5	7	7	7	7	7	7	7	10	12	12	12	12	12	12	13	13	13	13	13	14	15	15	15	15	16	17	17	17	17	17	17	17	17	18	18	18	18	18	19	19	20	20	20	20	20
15	0.756008	NUM_TRUE_POSITIVES	1	4	8	8	10	10	13	13	14	16	16	17	17	17	18	18	18	18	18	18	18	18	18	18	18	19	19	19	19	20	20	20	20	20	20	20	20	20	20	20	20	20	20	20	20	21	21
15	0.765998	NUM_TRUE_POSITIVES	0	6	7	10	10	10	13	13	13	14	14	15	16	18	18	19	19	19	19	19	19	19	19	21	21	21	21	21	21	21	21	22	22	22	22	22	22	22	23	23	23	23	23	24	25	25	25
15	0.709473	NUM_TRUE_POSITIVES	1	10	10	10	11	12	13	13	13	13	14	16	16	16	16	17	17	17	17	17	17	17	17	17	17	17	17	17	17	17	17	17	17	17	17	17	17	17	17	17	17	17	17	17	17	18	18
15	0.719696	NUM_TRUE_POSITIVES	3	6	6	7	7	7	8	8	8	8	8	8	8	8	9	9	11	11	11	12	12	12	12	12	12	14	14	15	15	15	15	15	15	15	15	15	15	15	15	15	16	17	17	17	17	17	18
15	0.785681	NUM_TRUE_POSITIVES	3	4	5	6	6	7	7	8	8	8	12	14	14	14	15	15	15	16	16	17	17	19	19	19	21	21	21	21	21	21	21	22	22	22	22	22	22	22	22	22	22	22	22	22	22	22	22
15	0.701739	NUM_TRUE_POSITIVES	5	6	6	6	6	6	6	6	6	6	7	7	7	7	7	8	8	8	8	8	9	10	10	10	10	10	10	10	11	11	11	11	11	11	11	11	12	12	12	12	12	12	12	12	12	12	13
15	0.720028	NUM_TRUE_POSITIVES	1	4	5	9	9	10	10	10	10	10	10	10	13	13	14	14	14	14	15	15	16	16	16	16	16	16	16	16	16	16	17	17	17	17	17	17	17	18	19	19	19	19	19	20	20	20	20
15	0.728226	NUM_TRUE_POSITIVES	1	5	6	7	7	9	9	9	12	12	12	12	12	12	13	13	13	13	13	13	14	14	14	14	14	14	14	14	14	14	15	15	15	15	15	15	15	15	15	16	17	18	18	19	20	21	21
15	0.755609	NUM_TRUE_POSITIVES	2	2	3	4	4	4	5	6	10	10	11	11	13	13	13	13	13	13	13	13	13	14	14	15	15	15	16	17	19	19	19	19	19	19	19	20	20	20	20	20	20	20	20	20	21	21	21
15	0.709572	NUM_TRUE_POSITIVES	3	3	3	8	8	8	8	8	8	9	9	11	12	13	13	13	13	13	13	13	13	13	14	14	15	16	16	16	16	16	16	17	17	17	17	17	17	17	18	18	18	18	18	18	18	18	18
15	0.741304	NUM_TRUE_POSITIVES	1	5	10	10	10	11	13	13	13	13	13	13	13	13	13	13	13	13	14	15	15	15	17	19	19	19	19	19	19	19	19	20	20	20	21	21	21	21	21	21	21	21	21	22	23	23	23
15	0.759095	NUM_TRUE_POSITIVES	7	7	7	7	7	7	9	10	10	10	10	10	10	10	10	10	10	10	10	11	11	12	12	13	13	14	14	14	14	14	14	14	14	14	15	16	16	16	16	16	16	16	16	16	16	16	18
15	0.742831	NUM_TRUE_POSITIVES	1	5	8	8	9	9	9	9	9	9	9	10	10	11	12	12	12	12	13	13	14	14	14	14	14	14	14	14	15	15	15	15	16	16	17	18	19	20	20	20	20	20	20	20	21	21	21
15	0.757335	NUM_TRUE_POSITIVES	3	6	7	7	8	10	11	11	11	11	12	13	15	15	15	15	16	16	16	16	17	17	17	20	20	20	20	20	20	20	20	20	20	20	20	20	20	20	20	20	20	20	20	20	20	21	21
15	0.768156	NUM_TRUE_POSITIVES	1	3	4	4	4	8	8	8	9	9	9	9	9	9	9	11	12	12	12	12	12	12	12	14	16	17	17	17	17	17	17	17	17	17	17	17	17	17	17	17	17	17	18	20	20	20	20
15	0.728425	NUM_TRUE_POSITIVES	3	6	7	8	9	9	9	9	9	9	10	11	11	11	11	11	11	11	11	11	11	11	11	11	11	12	13	14	14	15	15	15	15	15	15	15	15	15	15	15	15	15	15	15	16	17	17
15	0.760787	NUM_TRUE_POSITIVES	2	4	6	8	8	8	9	9	10	10	10	10	11	13	14	14	14	14	14	15	17	17	17	18	20	21	21	22	23	23	23	23	23	23	23	23	23	23	23	23	23	23	23	23	23	23	23
15	0.738317	NUM_TRUE_POSITIVES	6	8	9	9	9	10	11	11	11	11	12	12	12	12	17	17	17	18	18	18	18	19	19	19	19	19	19	19	19	19	19	19	20	20	20	20	20	20	20	20	20	20	20	20	20	20	20
15	0.757169	NUM_TRUE_POSITIVES	2	9	10	10	12	13	13	13	13	14	14	14	16	16	16	17	17	17	17	17	17	17	17	17	17	17	17	17	18	18	18	18	18	18	19	19	20	21	21	22	22	22	22	22	22	22	22
15	0.773964	NUM_TRUE_POSITIVES	9	9	9	12	13	15	15	15	15	15	17	17	17	17	17	17	17	18	19	19	19	19	19	19	19	19	19	19	19	19	19	19	19	19	19	19	19	19	19	20	21	21	21	22	22	22	22
15	0.744424	NUM_TRUE_POSITIVES	4	6	8	8	8	9	10	12	12	12	12	12	12	13	14	14	15	15	15	16	17	18	18	18	18	18	18	18	18	18	18	18	18	18	18	18	18	18	19	19	19	19	20	20	21	21	22
15	0.752025	NUM_TRUE_POSITIVES	3	7	7	8	9	10	10	10	10	10	10	11	13	15	15	15	15	15	15	15	15	15	15	15	15	15	16	16	16	16	16	17	17	18	18	19	20	20	20	20	20	20	20	20	20	20	21
15	0.73045	NUM_TRUE_POSITIVES	3	3	3	3	3	3	4	4	4	5	7	7	7	7	7	8	9	9	9	9	9	12	14	14	14	14	15	15	15	15	15	15	15	15	15	16	18	18	18	18	18	18	18	19	19	19	19
15	0.736591	NUM_TRUE_POSITIVES	3	5	6	6	6	6	6	7	7	8	9	9	10	10	10	10	10	10	10	10	10	10	11	11	11	12	12	12	13	14	14	14	15	15	15	15	15	15	15	16	16	16	16	16	16	16	17
15	0.750232	NUM_TRUE_POSITIVES	3	7	10	13	13	14	14	14	14	14	14	14	14	14	14	14	14	14	14	14	15	15	15	16	16	17	18	18	18	18	18	18	19	19	20	20	20	20	20	20	20	20	21	21	21	22	22
15	0.77101	NUM_TRUE_POSITIVES	1	7	8	10	10	13	13	14	15	17	17	17	17	17	17	17	17	18	18	18	18	18	19	19	19	19	19	19	19	20	20	20	20	20	20	20	20	21	23	23	23	23	23	23	23	23	23
15	0.709108	NUM_TRUE_POSITIVES	0	4	5	7	7	7	7	7	7	7	7	9	9	9	10	10	10	10	10	10	11	12	12	14	14	14	14	14	14	14	14	14	14	14	14	14	14	14	14	15	15	15	16	16	16	17	17
15	0.785814	NUM_TRUE_POSITIVES	1	9	9	9	9	11	13	13	13	14	14	15	15	15	17	17	18	18	18	18	18	18	18	18	18	18	18	19	19	19	20	20	20	20	20	20	20	20	20	21	21	21	21	21	21	21	22
15	0.743229	NUM_TRUE_POSITIVES	2	2	2	3	4	4	5	5	5	5	6	7	8	9	10	12	12	12	12	12	12	12	12	12	13	14	15	15	16	16	17	18	19	20	20	20	20	20	20	20	20	20	20	20	20	20	20
15	0.791954	NUM_TRUE_POSITIVES	3	6	6	6	6	6	6	7	9	11	13	13	14	15	15	15	15	15	16	19	19	19	19	19	19	19	19	19	19	19	19	19	19	19	19	19	20	20	20	20	20	20	21	21	22	23	24
15	0.758066	NUM_TRUE_POSITIVES	0	7	7	7	7	8	10	10	11	11	11	11	11	11	11	11	11	11	11	11	11	12	14	14	14	14	14	14	15	15	15	15	15	15	15	16	16	17	19	19	19	20	20	20	20	20	21
15	0.738648	NUM_TRUE_POSITIVES	2	3	4	4	4	4	5	5	8	10	10	11	11	11	11	11	11	12	12	14	14	14	14	15	15	15	15	15	15	15	15	15	15	15	17	19	19	19	19	19	19	19	20	20	20	20	20
15	0.782296	NUM_TRUE_POSITIVES	0	6	7	9	10	12	12	12	14	14	14	14	14	14	14	14	14	14	14	14	14	14	16	18	18	18	18	18	18	18	18	18	18	19	20	21	21	21	21	21	21	21	21	21	21	21	21
15	0.730483	NUM_TRUE_POSITIVES	1	3	6	10	10	10	11	11	11	11	11	11	11	11	12	12	12	13	15	15	15	15	15	15	15	17	18	18	20	20	20	20	20	20	20	20	20	20	20	20	20	20	20	20	20	20	20
15	0.731114	NUM_TRUE_POSITIVES	2	6	8	13	14	14	14	14	14	14	14	14	14	14	14	14	14	16	17	17	17	17	17	17	17	17	19	19	19	19	20	20	20	20	20	20	20	20	20	20	20	20	20	20	21	22	22
15	0.780204	NUM_TRUE_POSITIVES	2	5	5	5	5	5	5	6	6	7	7	8	8	9	10	10	10	10	10	11	11	12	12	12	12	13	13	15	15	15	15	15	15	15	16	16	16	18	19	19	19	19	19	20	21	21	21
15	0.764737	NUM_TRUE_POSITIVES	4	5	5	5	8	8	9	9	10	13	13	13	13	13	13	13	13	13	13	14	14	15	16	16	17	17	17	17	17	17	17	17	17	17	17	17	18	18	18	18	18	19	19	19	19	19	19
15	0.729056	NUM_TRUE_POSITIVES	2	4	5	5	6	7	8	11	12	12	12	13	13	13	13	14	15	15	15	16	16	16	16	17	17	17	17	17	17	17	17	17	17	17	18	18	19	19	19	19	19	19	19	19	19	19	19
15	0.764007	NUM_TRUE_POSITIVES	6	8	8	8	8	8	9	10	10	10	11	11	11	11	11	11	11	11	12	12	14	14	14	14	14	14	14	14	14	14	14	14	14	14	14	14	14	14	15	15	15	15	15	15	15	15	16
15	0.722119	NUM_TRUE_POSITIVES	1	7	8	9	9	9	12	12	12	12	13	13	14	15	15	15	15	15	16	17	17	17	17	17	17	17	17	17	17	17	18	18	18	18	18	19	20	20	20	20	20	20	20	20	20	20	20
15	0.73835	NUM_TRUE_POSITIVES	2	6	7	8	12	12	12	12	12	12	12	12	12	12	12	12	14	14	14	14	14	14	14	14	14	14	16	16	16	16	17	18	18	19	19	19	19	19	19	19	20	21	21	21	21	21	21
15	0.75146	NUM_TRUE_POSITIVES	1	5	6	6	6	9	9	10	10	10	10	11	12	13	13	13	14	14	14	14	14	14	14	14	14	14	14	14	15	15	15	16	17	17	18	18	18	18	18	18	18	18	18	19	19	20	20
15	0.77267	NUM_TRUE_POSITIVES	5	7	7	8	8	9	9	9	10	10	11	11	11	12	14	14	15	16	16	16	16	16	16	16	16	17	17	17	17	17	18	18	18	18	18	18	19	19	19	19	19	19	19	19	19	19	20
15	0.780204	NUM_TRUE_POSITIVES	1	5	6	8	9	9	9	9	9	9	11	14	16	16	16	16	16	16	16	17	18	19	19	19	20	20	20	21	21	21	21	21	21	21	22	22	22	22	23	23	23	23	23	23	23	23	23
15	0.764969	NUM_TRUE_POSITIVES	8	10	11	12	13	15	15	15	16	16	16	17	18	18	18	18	18	18	18	18	18	18	18	19	19	19	20	20	20	20	20	21	21	21	21	21	22	22	22	22	22	22	22	22	22	22	22
15	0.747278	NUM_TRUE_POSITIVES	3	4	5	7	8	10	10	10	12	12	12	13	14	14	14	15	15	15	15	15	15	15	15	16	16	16	16	16	16	16	17	17	17	17	17	17	17	18	18	18	19	20	20	21	22	22	22
15	0.774495	NUM_TRUE_POSITIVES	4	5	6	8	9	10	11	11	12	13	15	15	15	15	15	15	15	16	16	16	16	16	16	16	16	16	16	16	16	17	17	18	19	19	19	19	19	19	20	20	20	20	20	20	20	21	21
15	0.762779	NUM_TRUE_POSITIVES	2	6	6	7	7	8	9	9	9	9	9	9	9	10	11	11	11	11	14	14	14	16	16	16	16	16	17	17	17	17	17	17	17	17	18	18	18	19	19	19	19	19	19	19	19	20	20
15	0.753153	NUM_TRUE_POSITIVES	0	4	6	8	9	9	11	11	14	14	15	15	15	16	16	16	16	17	17	17	18	18	19	19	19	19	19	19	19	20	20	20	20	20	20	20	20	20	20	20	20	20	20	20	20	20	21
15	0.749668	NUM_TRUE_POSITIVES	4	7	7	7	7	7	8	11	11	12	15	15	15	16	16	16	16	16	16	16	16	16	16	17	17	17	17	17	17	17	18	18	18	18	18	18	18	19	19	19	19	19	19	19	19	19	19
15	0.758066	NUM_TRUE_POSITIVES	5	7	7	8	8	8	8	10	10	10	11	11	11	11	11	12	13	14	14	14	14	15	16	17	17	17	17	17	17	19	19	19	19	19	19	19	19	19	19	19	21	21	21	21	21	21	21
15	0.75624	NUM_TRUE_POSITIVES	3	3	5	5	5	5	6	7	7	7	7	7	8	9	9	9	10	10	12	12	12	12	12	13	13	14	14	14	15	15	15	15	15	15	15	15	17	19	19	19	19	19	20	21	21	21	21
15	0.779773	NUM_TRUE_POSITIVES	4	4	7	7	10	11	11	11	11	11	11	11	13	13	14	14	14	14	14	17	17	17	17	17	17	17	17	18	19	19	20	20	20	20	20	20	21	22	22	22	22	22	22	22	22	23	24
15	0.766629	NUM_TRUE_POSITIVES	3	6	7	7	7	7	7	9	10	10	10	10	10	11	11	11	11	11	12	12	12	12	12	13	13	13	15	15	15	15	16	16	17	17	17	17	17	17	17	17	17	18	18	19	19	20	20
15	0.710535	NUM_TRUE_POSITIVES	10	11	12	12	12	13	13	14	14	14	14	14	15	16	16	16	16	16	16	17	17	17	18	18	18	18	19	19	19	19	19	19	19	19	19	19	19	19	19	19	19	19	19	19	19	19	19
15	0.770579	NUM_TRUE_POSITIVES	5	5	5	5	5	5	5	5	5	5	5	5	6	8	8	9	9	9	10	10	10	11	14	14	14	16	18	18	18	20	20	20	21	22	22	23	24	24	24	24	24	24	24	24	24	24	24
15	0.764206	NUM_TRUE_POSITIVES	4	7	8	9	9	9	9	10	11	11	11	11	12	13	13	14	15	15	15	15	15	15	15	15	15	15	15	16	16	16	16	16	16	16	16	16	16	16	18	18	18	18	19	19	19	19	19
15	0.748838	NUM_TRUE_POSITIVES	2	4	4	4	6	7	7	7	7	9	11	11	11	11	14	14	14	16	16	17	17	17	17	18	18	18	18	18	18	18	18	18	18	18	18	18	18	18	18	20	20	20	20	20	21	21	22
15	0.757003	NUM_TRUE_POSITIVES	1	6	6	7	7	7	10	11	11	12	12	14	14	14	15	15	16	16	18	18	19	19	19	20	20	20	20	20	20	20	20	20	20	21	21	22	22	22	22	22	22	22	23	23	24	24	25
15	0.729355	NUM_TRUE_POSITIVES	0	6	8	8	8	9	9	9	9	10	10	10	10	11	11	11	12	13	13	13	13	13	14	15	15	15	15	15	15	15	15	15	15	15	16	16	16	16	16	17	17	17	17	17	17	17	18
[truncated: 491 more columns]
