# Supplementary material for: Genome-wide computational identification of functional RNA elements in Trypanosoma brucei
Source: BMC Genomics. 2009 Aug 4;10:355. doi: 10.1186/1471-2164-10-355 (PMC2907701; doi:10.1186/1471-2164-10-355)
Supplement: Additional file 6 — Function prediction using regulatory motifs. This ZIP compressed file should be unpacked before viewing its contents. The results for prediction of each pathway are presented in a separate folder, named after the accession number of that pathway in KEGG database. Each folder contains several files named "validation.N.out", each of which represents the results of a hundred times two-fold cross-validation for that pathway, using N predicted motifs. Each cross-validation is shown in one row; plotting each row against the number of false positives will result in the ROC curve associated with the corresponding cross-validation experiment. The trained network is stored in "total.out", in which motifs are ordered according to their prediction power. L(α|MOTIF): the likelihood of being in pathway α given that the indicated motif is present in the indicated location of an mRNA; L(α|MOTIF): the likelihood of being in pathway α given that the indicated motif is NOT present in the indicated location of an mRNA. [file 1471-2164-10-355-S6.zip › tbr_KEGG_predict/003.tbr00632/validation.016.out]

Current time: Tue Feb 03 11:57:52 2009
This cluster: tbr00632
A 2-fold validation was used.
************************ VALIDATION ***********************
NUM_CLASSIFIERS	AUC	NUM_FALSE_POSITIVES	1	2	3	4	5	6	7	8	9	10	11	12	13	14	15	16	17	18	19	20	21	22	23	24	25	26	27	28	29	30	31	32	33	34	35	36	37	38	39	40	41	42	43	44	45	46	47
16	0.748805	NUM_TRUE_POSITIVES	7	9	9	9	9	9	10	10	12	12	13	15	15	16	16	16	16	16	16	17	17	17	17	17	17	17	17	17	17	17	18	18	18	18	18	19	19	19	19	19	19	19	19	19	19	19	19
16	0.760555	NUM_TRUE_POSITIVES	6	9	9	9	10	10	10	10	11	11	11	11	11	11	11	12	12	12	12	12	14	15	15	15	16	16	17	17	18	18	19	19	19	19	19	19	19	19	19	19	19	19	19	20	20	21	21
16	0.779972	NUM_TRUE_POSITIVES	4	7	7	7	7	7	7	8	8	8	8	10	12	12	12	13	15	16	17	17	19	20	20	20	20	20	20	20	20	20	20	20	21	21	21	21	21	21	21	23	23	23	23	23	23	23	23
16	0.765135	NUM_TRUE_POSITIVES	5	6	7	9	10	10	11	11	11	11	11	12	12	12	13	13	15	16	17	18	18	18	18	18	18	18	18	18	18	18	18	19	19	19	19	19	19	19	19	19	19	20	20	20	20	20	20
16	0.703498	NUM_TRUE_POSITIVES	2	6	6	6	6	6	8	10	11	11	11	11	11	11	12	13	14	14	15	15	15	15	15	15	15	15	15	15	15	15	15	15	16	16	17	17	17	17	17	17	17	18	18	18	18	18	18
16	0.75	NUM_TRUE_POSITIVES	3	10	12	12	12	12	12	12	12	12	12	12	13	13	13	13	13	13	13	13	15	15	15	15	15	15	16	16	17	17	18	18	18	19	20	21	21	21	21	22	23	23	23	23	23	23	23
16	0.759161	NUM_TRUE_POSITIVES	5	13	13	13	13	14	14	15	15	15	15	15	15	16	17	17	17	17	17	17	17	18	18	18	18	18	18	18	19	20	20	20	20	20	20	20	20	21	21	21	21	22	22	23	23	23	25
16	0.746117	NUM_TRUE_POSITIVES	3	5	6	6	6	6	6	6	6	6	6	6	7	10	11	11	11	11	11	11	11	11	11	12	13	15	16	16	16	17	17	17	19	19	19	19	19	19	19	19	20	20	20	20	20	20	21
16	0.748108	NUM_TRUE_POSITIVES	1	3	6	8	9	10	10	10	10	10	10	10	10	11	11	11	11	11	12	12	12	13	16	16	16	16	16	16	16	16	17	17	18	19	19	19	19	19	19	20	20	20	20	20	20	21	21
16	0.781665	NUM_TRUE_POSITIVES	4	8	8	10	10	14	14	14	14	14	14	14	14	14	15	16	16	16	16	16	16	16	16	16	17	18	18	18	18	19	19	19	19	20	20	20	20	20	20	20	21	21	21	21	21	21	21
16	0.753319	NUM_TRUE_POSITIVES	1	7	10	12	14	14	14	14	14	15	15	15	15	15	16	16	17	17	18	19	19	19	19	19	19	19	19	19	19	19	19	19	19	20	20	20	20	23	23	24	24	24	24	24	24	24	24
16	0.768853	NUM_TRUE_POSITIVES	4	8	8	12	12	12	14	15	15	16	16	17	17	18	20	20	20	20	20	20	20	20	20	20	21	21	21	21	21	21	21	21	21	21	21	21	21	21	21	21	21	21	21	21	21	21	22
16	0.758032	NUM_TRUE_POSITIVES	5	6	7	7	7	8	8	10	10	11	12	12	14	14	14	14	15	15	15	15	16	16	16	17	18	18	18	18	18	18	19	19	21	21	21	21	21	21	22	22	22	22	22	22	23	23	23
16	0.742134	NUM_TRUE_POSITIVES	2	4	5	5	6	6	7	11	12	12	12	12	12	12	12	12	12	12	12	12	12	12	12	12	12	12	12	12	12	12	12	12	12	12	12	12	12	13	14	14	15	16	16	16	16	17	17
16	0.72099	NUM_TRUE_POSITIVES	6	6	6	6	9	9	9	9	9	9	10	10	10	10	10	10	10	10	10	10	10	11	13	13	13	13	13	14	14	14	14	14	16	16	16	16	16	16	17	18	19	19	19	19	19	19	19
16	0.789133	NUM_TRUE_POSITIVES	1	10	10	13	14	14	15	15	16	16	16	16	17	18	18	19	19	21	21	21	21	21	21	21	21	21	21	21	21	21	21	21	21	21	21	21	22	22	22	22	23	24	24	24	24	24	24
16	0.720559	NUM_TRUE_POSITIVES	2	6	7	8	10	10	10	10	10	10	10	10	10	10	10	11	11	11	11	13	16	16	19	20	20	20	20	20	20	20	20	20	21	21	21	21	22	22	22	22	22	22	23	23	23	24	24
16	0.767924	NUM_TRUE_POSITIVES	0	3	4	4	5	7	9	9	12	12	12	12	12	13	13	13	13	13	13	13	13	13	13	13	15	15	15	16	16	16	16	16	16	16	16	16	16	16	16	17	17	17	17	17	17	17	17
16	0.788038	NUM_TRUE_POSITIVES	3	9	13	13	14	14	15	16	17	17	17	17	17	17	17	17	17	17	18	18	19	20	20	20	20	20	20	20	20	21	21	21	21	21	21	24	24	24	24	25	25	26	26	26	26	26	26
16	0.758663	NUM_TRUE_POSITIVES	2	4	7	11	11	12	12	12	12	14	14	15	16	16	16	16	16	16	17	18	18	19	19	19	19	19	19	19	19	19	20	21	22	22	23	23	23	23	23	23	23	23	23	23	23	23	23
16	0.733271	NUM_TRUE_POSITIVES	4	7	10	10	10	10	10	10	10	10	10	10	11	12	12	14	16	16	16	16	16	16	17	17	17	17	17	17	17	17	17	17	17	18	18	18	18	18	19	19	19	20	21	21	21	21	21
16	0.745851	NUM_TRUE_POSITIVES	4	5	5	5	5	5	7	7	8	11	12	13	13	13	13	14	14	14	14	14	14	14	14	14	14	14	14	14	14	14	15	16	16	16	16	16	16	16	16	16	16	16	16	16	16	16	16
16	0.732309	NUM_TRUE_POSITIVES	3	4	5	5	5	9	9	9	10	10	11	12	14	14	14	14	14	14	14	14	14	14	14	14	14	14	14	14	14	14	14	15	15	15	15	15	15	15	15	15	15	15	15	15	15	15	15
16	0.758895	NUM_TRUE_POSITIVES	3	6	7	8	9	9	9	9	10	10	11	14	14	15	15	16	17	17	17	17	17	17	17	17	17	18	18	18	18	18	18	18	19	19	20	21	21	21	21	21	21	21	21	22	22	22	22
16	0.743262	NUM_TRUE_POSITIVES	10	10	11	11	12	12	12	12	14	14	15	15	17	17	17	17	17	17	17	17	19	19	19	19	19	19	19	19	19	19	19	19	20	20	20	22	22	22	22	22	22	22	22	22	23	23	23
16	0.774529	NUM_TRUE_POSITIVES	3	5	6	7	7	7	7	8	10	12	12	12	12	12	12	12	12	13	14	16	16	16	17	17	17	18	18	18	19	19	19	19	19	19	19	19	21	21	21	21	21	21	22	23	23	23	24
16	0.733105	NUM_TRUE_POSITIVES	1	10	10	12	12	12	12	12	12	12	12	12	12	12	12	12	14	15	16	16	17	17	18	18	18	19	19	19	19	19	19	19	19	20	20	20	20	20	20	20	20	21	21	22	22	22	22
16	0.754614	NUM_TRUE_POSITIVES	0	5	6	6	6	6	6	7	9	9	9	9	9	10	11	12	12	12	12	12	12	12	12	12	12	13	13	13	14	16	16	16	16	16	17	17	17	17	17	17	17	17	17	17	19	19	19
16	0.774695	NUM_TRUE_POSITIVES	8	11	12	14	14	15	16	17	17	17	17	17	17	17	17	18	18	18	18	18	19	19	19	20	21	21	21	21	21	21	21	21	21	21	22	23	24	24	24	24	24	25	25	25	25	25	26
16	0.762314	NUM_TRUE_POSITIVES	3	8	8	11	11	11	11	12	13	13	14	14	15	15	15	15	15	15	15	16	16	17	18	18	19	19	19	19	19	20	20	21	21	21	21	21	21	21	21	22	22	22	22	22	22	22	23
16	0.751792	NUM_TRUE_POSITIVES	6	7	9	9	9	9	9	10	10	10	11	15	15	16	16	17	18	19	19	19	19	19	19	19	19	19	19	19	19	19	19	19	19	19	19	20	20	20	20	20	20	20	20	20	20	20	20
16	0.79836	NUM_TRUE_POSITIVES	6	7	11	11	12	12	14	14	16	16	16	17	18	18	18	18	18	18	20	20	20	20	20	20	20	20	21	21	21	21	21	21	21	21	22	22	23	23	23	23	23	24	24	24	24	24	24
16	0.770778	NUM_TRUE_POSITIVES	2	4	8	8	9	9	9	11	11	11	11	11	12	12	12	12	12	12	13	13	13	14	15	15	18	18	19	19	19	20	20	20	20	20	20	20	20	20	20	21	21	22	22	22	22	22	22
16	0.741735	NUM_TRUE_POSITIVES	7	7	9	9	10	12	12	13	13	14	15	16	17	17	17	17	17	17	17	17	18	19	19	19	20	21	21	21	21	22	22	22	22	22	22	22	22	23	24	24	24	24	24	24	24	24	24
16	0.764272	NUM_TRUE_POSITIVES	3	4	4	4	5	6	8	8	9	10	10	10	10	12	12	13	13	14	14	15	15	15	15	15	15	15	15	15	16	18	18	20	21	21	21	21	21	21	21	21	21	21	21	21	21	21	21
16	0.746349	NUM_TRUE_POSITIVES	5	10	10	12	13	13	13	14	14	14	14	14	14	14	14	16	16	17	17	17	18	18	18	18	18	18	18	18	18	18	18	18	18	18	18	18	19	19	19	19	19	19	20	20	20	20	20
16	0.76258	NUM_TRUE_POSITIVES	4	10	10	10	10	11	11	11	11	11	13	14	14	14	14	14	14	14	15	15	16	16	16	16	16	16	17	18	18	19	19	19	19	20	20	20	20	20	20	20	20	20	20	20	20	20	20
16	0.72036	NUM_TRUE_POSITIVES	7	7	8	8	9	9	9	10	10	11	11	11	11	11	11	12	12	12	12	12	12	12	12	12	12	12	12	12	12	13	13	13	13	13	14	14	14	14	14	14	14	14	14	15	16	16	16
16	0.742997	NUM_TRUE_POSITIVES	4	6	7	8	8	9	10	11	11	11	11	11	12	12	12	12	12	14	16	16	17	17	18	18	18	18	18	18	18	18	18	18	18	18	18	18	18	18	18	18	18	18	18	18	18	18	18
16	0.708676	NUM_TRUE_POSITIVES	4	5	7	7	7	7	7	7	7	10	12	12	13	13	13	13	14	14	14	14	14	14	14	15	16	16	16	16	17	17	17	17	17	17	17	17	18	18	18	18	18	18	19	19	20	20	20
16	0.756904	NUM_TRUE_POSITIVES	1	4	8	8	10	11	13	13	14	16	16	17	17	17	18	18	18	18	18	18	18	18	18	19	19	19	19	19	19	19	19	20	20	20	20	20	20	20	20	20	20	20	20	20	20	21	21
16	0.761949	NUM_TRUE_POSITIVES	1	6	7	10	10	11	13	13	13	14	14	14	14	18	18	19	19	19	19	19	19	19	21	21	21	21	21	21	21	22	22	22	22	22	22	22	22	22	23	23	23	24	24	24	24	24	24
16	0.706984	NUM_TRUE_POSITIVES	1	10	10	10	11	11	12	13	13	13	13	14	16	16	16	16	17	17	17	17	17	17	17	17	17	17	17	17	17	17	17	17	17	17	17	17	17	17	17	17	17	17	17	17	17	17	17
16	0.716377	NUM_TRUE_POSITIVES	3	6	6	7	7	7	8	8	8	8	8	8	8	8	9	9	11	11	11	12	12	12	12	12	12	14	14	15	15	15	15	15	15	15	15	15	15	15	15	15	16	17	17	17	17	17	18
16	0.781831	NUM_TRUE_POSITIVES	4	4	5	6	6	8	8	8	8	8	12	12	14	14	14	14	15	16	17	17	17	17	19	19	21	21	21	21	21	21	21	21	22	22	22	22	22	22	22	22	22	22	22	22	22	22	22
16	0.699947	NUM_TRUE_POSITIVES	5	6	6	6	6	6	6	6	6	6	7	7	7	7	7	8	8	8	8	8	9	10	10	10	10	10	10	10	11	11	11	11	11	11	11	11	12	12	12	12	12	12	12	12	12	12	13
16	0.723812	NUM_TRUE_POSITIVES	1	5	6	8	11	11	11	11	11	11	11	11	11	13	13	15	15	15	15	15	15	15	16	17	17	17	17	17	17	17	17	17	17	18	18	18	18	18	18	18	18	19	20	20	20	20	20
16	0.734499	NUM_TRUE_POSITIVES	1	5	6	7	7	9	9	9	12	12	12	12	12	13	13	13	13	13	13	13	14	14	14	14	14	14	14	14	14	15	15	15	15	15	15	15	15	15	16	16	17	18	18	19	19	20	21
16	0.754846	NUM_TRUE_POSITIVES	2	2	3	4	4	4	5	6	10	10	11	11	13	13	13	13	13	13	13	13	13	14	14	15	15	15	16	17	19	19	19	19	19	19	19	19	20	20	20	20	20	20	20	20	20	21	21
16	0.715912	NUM_TRUE_POSITIVES	3	3	4	6	8	8	8	8	9	9	9	10	12	13	13	13	13	13	13	13	13	13	13	14	14	14	14	15	17	17	17	17	17	17	17	17	17	17	17	18	18	19	19	20	20	20	20
16	0.742001	NUM_TRUE_POSITIVES	1	4	11	11	11	12	13	13	13	13	13	13	13	13	13	13	13	14	14	15	16	16	16	16	16	17	19	19	19	19	20	20	20	20	20	21	21	21	21	21	21	21	21	21	22	23	23
16	0.758398	NUM_TRUE_POSITIVES	7	7	7	7	7	7	9	10	10	10	10	10	10	10	10	10	10	10	10	11	11	12	12	13	13	13	14	14	14	14	14	14	14	14	15	16	16	16	16	16	16	16	16	16	16	16	18
16	0.739843	NUM_TRUE_POSITIVES	1	5	8	8	9	9	9	9	9	9	9	9	10	11	12	12	12	12	13	13	14	14	14	14	14	14	14	14	15	15	15	15	16	16	17	18	18	19	20	20	20	20	21	21	21	21	22
16	0.756439	NUM_TRUE_POSITIVES	3	6	7	7	8	10	11	11	11	11	12	13	15	15	15	15	15	15	16	16	16	17	17	20	20	20	20	20	20	20	20	20	20	20	20	20	20	20	20	20	20	20	20	20	20	20	21
16	0.764239	NUM_TRUE_POSITIVES	2	3	4	4	4	8	10	10	10	10	11	11	11	11	11	12	13	13	14	14	14	15	15	15	15	16	17	19	19	19	19	19	19	19	19	19	19	19	19	19	19	19	19	19	22	22	22
16	0.735628	NUM_TRUE_POSITIVES	3	7	8	8	9	10	10	10	10	10	10	10	10	11	12	12	12	12	12	12	12	12	12	12	12	12	12	12	13	14	15	16	16	16	16	16	16	16	16	16	16	16	16	16	16	16	17
16	0.768753	NUM_TRUE_POSITIVES	2	7	8	11	11	11	11	12	13	13	14	15	15	15	15	17	17	17	17	17	17	19	20	20	20	21	23	23	24	24	24	24	24	24	24	24	24	24	24	24	24	24	24	24	24	24	24
16	0.744988	NUM_TRUE_POSITIVES	6	8	9	10	10	10	11	11	11	12	12	12	12	12	17	17	18	18	18	18	18	18	19	19	19	19	19	19	19	19	19	19	20	20	20	20	20	20	20	20	20	20	20	20	20	20	20
16	0.756837	NUM_TRUE_POSITIVES	2	9	10	10	13	13	13	13	13	14	14	14	16	16	16	17	17	17	17	17	17	17	17	17	18	18	18	18	18	18	18	18	18	19	19	19	20	21	21	22	22	22	22	22	22	22	22
16	0.773002	NUM_TRUE_POSITIVES	9	9	9	12	13	15	15	15	15	15	17	17	17	17	17	17	17	17	18	19	19	19	19	19	19	19	19	19	19	19	19	19	19	19	19	19	19	19	19	19	20	21	21	21	22	22	22
16	0.744723	NUM_TRUE_POSITIVES	4	6	8	8	8	9	11	12	12	12	12	12	12	12	13	14	15	15	15	16	17	18	18	18	18	18	18	18	18	18	18	18	18	18	18	18	18	19	19	19	19	19	20	20	21	21	22
16	0.749203	NUM_TRUE_POSITIVES	3	7	7	7	8	9	10	10	10	10	10	10	11	13	15	15	15	15	15	15	15	15	15	15	15	15	15	15	15	16	16	16	16	17	18	18	18	19	19	20	20	20	20	20	20	20	20
16	0.72962	NUM_TRUE_POSITIVES	3	3	3	3	3	3	3	3	4	4	4	5	7	7	8	9	9	9	9	9	9	12	13	14	14	14	15	15	15	15	15	15	15	15	15	15	16	18	18	18	18	18	18	18	19	19	19
16	0.733836	NUM_TRUE_POSITIVES	3	5	6	6	6	6	6	7	8	9	9	9	10	10	10	10	10	10	10	10	10	10	10	11	11	11	11	12	12	13	14	14	14	15	15	15	15	15	15	15	16	16	16	16	16	16	16
16	0.749635	NUM_TRUE_POSITIVES	3	7	10	13	13	14	14	14	14	14	14	14	14	14	14	14	15	15	15	15	15	15	15	15	15	15	16	18	18	18	18	18	18	19	19	20	20	20	20	20	20	20	21	21	21	21	22
16	0.774263	NUM_TRUE_POSITIVES	2	6	9	10	10	12	13	14	16	16	19	19	19	19	19	19	19	19	19	19	19	19	19	19	19	19	19	20	20	20	20	20	20	20	20	20	20	20	20	20	20	20	21	22	22	22	22
16	0.710834	NUM_TRUE_POSITIVES	0	4	5	7	7	7	7	7	7	7	8	9	9	9	10	10	10	10	10	10	11	12	12	14	14	14	14	14	14	14	14	14	14	14	14	14	14	14	14	14	14	15	15	15	16	16	17
16	0.784851	NUM_TRUE_POSITIVES	1	9	9	9	10	10	12	13	13	14	14	15	15	16	17	17	18	18	18	18	18	18	18	18	18	18	19	19	19	19	19	20	20	20	20	20	20	20	20	21	21	21	21	21	21	21	21
16	0.748141	NUM_TRUE_POSITIVES	2	2	3	5	5	5	5	6	6	6	8	8	9	10	12	13	13	13	13	14	14	15	15	15	15	15	16	17	19	19	19	19	20	20	21	21	22	23	23	23	23	23	23	23	23	23	23
16	0.790328	NUM_TRUE_POSITIVES	3	3	6	6	6	6	6	6	7	8	9	11	12	13	13	13	13	14	14	15	16	17	19	20	20	20	20	20	20	20	20	20	20	20	20	20	20	20	20	20	20	20	20	20	20	21	21
16	0.755908	NUM_TRUE_POSITIVES	0	7	7	7	7	7	8	10	10	11	11	11	11	11	11	11	11	11	11	11	12	14	14	14	14	14	14	14	14	15	15	15	15	15	15	16	17	17	18	19	19	19	19	20	20	20	20
16	0.74366	NUM_TRUE_POSITIVES	3	4	5	5	6	6	6	6	9	11	11	11	12	12	12	13	14	14	15	15	15	16	16	16	17	17	17	17	17	17	17	17	17	17	18	20	20	20	20	20	20	20	20	20	20	21	21
16	0.783756	NUM_TRUE_POSITIVES	0	5	7	9	10	12	12	12	14	14	14	14	14	14	14	14	14	14	14	14	16	16	16	18	18	18	18	18	18	18	18	18	18	19	20	20	20	21	21	21	21	21	21	21	21	21	21
16	0.73679	NUM_TRUE_POSITIVES	2	5	12	12	12	13	13	14	14	14	14	14	14	14	14	15	15	16	16	16	17	17	17	17	17	17	17	17	20	20	20	20	20	20	20	20	20	21	21	21	21	21	21	21	21	21	21
16	0.73118	NUM_TRUE_POSITIVES	2	6	8	13	14	14	14	14	14	14	14	14	14	14	14	14	14	16	17	17	17	17	17	17	17	18	19	19	19	19	20	20	20	20	20	20	20	20	20	20	20	20	20	20	22	22	22
16	0.773301	NUM_TRUE_POSITIVES	3	5	5	5	5	5	6	7	7	7	7	7	8	9	9	9	9	9	9	9	10	10	12	12	12	12	12	12	13	13	14	14	14	15	15	15	15	15	15	16	18	19	19	19	19	20	20
16	0.764438	NUM_TRUE_POSITIVES	4	5	5	5	8	8	9	9	10	13	13	13	13	13	13	13	13	13	13	14	14	15	16	16	17	17	17	17	17	17	17	17	17	17	17	17	18	18	18	18	18	19	19	19	19	19	19
16	0.724675	NUM_TRUE_POSITIVES	2	4	5	5	6	7	8	11	12	12	12	13	13	13	13	14	15	15	15	16	16	16	17	17	17	17	17	17	17	17	17	17	17	17	17	18	19	19	19	19	19	19	19	19	19	19	19
16	0.762712	NUM_TRUE_POSITIVES	6	8	8	8	8	8	9	9	10	10	11	11	11	11	11	11	12	12	12	12	14	14	14	14	14	14	14	14	14	14	14	14	14	14	14	14	14	15	15	15	15	15	15	15	15	15	18
16	0.719397	NUM_TRUE_POSITIVES	1	7	8	9	9	9	9	12	12	12	12	13	13	14	14	14	15	15	15	16	17	17	17	17	17	17	17	17	17	17	17	18	18	18	18	18	18	19	20	20	20	20	20	20	20	20	20
16	0.739379	NUM_TRUE_POSITIVES	2	6	7	8	12	12	12	12	12	12	12	12	12	12	12	12	14	14	14	14	14	14	14	14	14	14	14	15	16	16	17	17	19	19	19	19	19	19	19	19	19	20	21	21	21	21	21
16	0.754813	NUM_TRUE_POSITIVES	1	5	6	6	6	9	9	10	10	10	10	11	12	13	13	13	14	14	14	14	14	14	14	14	14	14	14	14	15	15	15	15	16	17	18	18	18	18	18	18	18	18	18	18	19	19	20
16	0.771575	NUM_TRUE_POSITIVES	5	7	7	8	8	9	9	9	10	10	10	11	11	12	14	14	15	16	16	16	16	16	16	16	16	16	16	16	17	17	17	18	18	18	18	18	18	19	19	19	19	19	19	19	19	19	20
16	0.777781	NUM_TRUE_POSITIVES	1	5	6	8	9	9	9	9	9	9	11	14	16	16	16	16	16	16	16	16	17	18	19	19	19	20	20	21	21	21	21	21	21	21	21	22	22	22	22	23	23	23	23	23	23	23	23
16	0.763044	NUM_TRUE_POSITIVES	6	8	11	14	14	14	15	15	15	15	16	16	16	17	17	18	18	18	18	18	18	18	18	18	18	19	19	19	19	19	20	20	20	20	20	20	20	20	20	20	21	21	21	21	21	21	22
16	0.752423	NUM_TRUE_POSITIVES	3	4	5	7	7	10	10	10	12	12	12	14	14	14	14	15	15	15	15	15	15	15	15	16	16	16	16	16	16	16	16	17	17	17	17	18	18	19	19	19	19	19	20	21	21	21	22
16	0.774728	NUM_TRUE_POSITIVES	5	6	9	9	10	11	11	12	14	14	16	16	16	16	16	16	16	16	16	16	16	16	16	16	16	16	16	16	16	16	16	17	17	18	19	19	19	19	20	20	20	20	20	20	20	20	21
16	0.761518	NUM_TRUE_POSITIVES	3	7	8	8	8	8	8	9	10	10	10	10	10	11	11	11	11	12	14	14	14	14	18	18	18	18	18	18	18	18	18	18	19	19	19	19	19	19	19	19	20	20	20	20	20	20	20
16	0.75302	NUM_TRUE_POSITIVES	0	4	6	8	9	9	11	11	14	14	15	15	15	16	16	16	16	17	17	17	18	18	19	19	19	19	19	20	20	20	20	20	20	20	20	20	20	20	20	20	20	20	20	20	20	20	21
16	0.746117	NUM_TRUE_POSITIVES	4	9	10	10	10	11	12	13	13	13	15	15	16	16	16	16	16	16	16	16	16	16	17	17	17	17	17	17	17	18	18	18	18	18	18	18	18	18	18	18	18	18	18	18	18	18	18
16	0.758165	NUM_TRUE_POSITIVES	5	7	7	8	8	8	8	10	10	11	11	11	11	11	11	12	13	14	14	14	14	15	17	17	17	17	17	17	17	19	19	19	19	19	19	19	19	19	19	19	21	21	21	21	21	21	21
16	0.756771	NUM_TRUE_POSITIVES	3	3	5	5	5	5	6	7	7	7	7	7	8	9	9	9	10	10	11	12	12	12	12	13	13	14	14	14	15	15	15	15	15	15	15	15	17	19	19	19	19	19	20	21	21	21	21
16	0.775558	NUM_TRUE_POSITIVES	4	4	6	7	7	7	7	10	11	11	11	11	11	12	13	14	14	14	14	14	17	17	17	17	17	17	17	18	19	19	20	20	20	20	20	21	21	22	22	22	22	22	22	22	22	22	23
16	0.765135	NUM_TRUE_POSITIVES	4	6	7	7	7	7	7	7	8	8	8	8	10	10	10	10	10	10	10	10	11	12	12	12	12	12	12	13	13	13	13	15	15	15	15	15	15	16	17	17	17	17	18	18	19	19	20
16	0.706452	NUM_TRUE_POSITIVES	10	12	12	12	13	13	13	14	14	14	14	14	14	14	15	16	16	16	16	17	17	17	17	18	18	18	19	19	19	19	19	19	19	19	19	19	19	19	19	19	19	19	19	19	19	19	19
16	0.769915	NUM_TRUE_POSITIVES	5	5	5	5	5	5	5	5	5	5	5	5	6	8	8	9	9	9	10	10	10	11	14	14	14	18	18	18	18	20	20	20	21	22	22	22	23	24	24	24	24	24	24	24	24	24	24
16	0.764007	NUM_TRUE_POSITIVES	4	7	8	9	9	9	9	10	11	11	11	11	12	13	13	14	15	15	15	15	15	15	15	15	15	15	15	16	16	16	16	16	16	16	16	16	16	16	18	18	18	18	18	18	19	19	19
16	0.742465	NUM_TRUE_POSITIVES	2	5	5	5	7	7	8	8	8	8	9	10	12	12	12	12	14	14	14	16	16	17	17	17	17	17	17	18	18	18	18	18	18	18	18	18	18	18	18	18	18	18	18	20	20	20	20
16	0.757169	NUM_TRUE_POSITIVES	1	6	6	7	7	7	10	11	11	12	12	14	14	14	15	15	16	16	18	18	19	19	19	20	20	20	20	20	20	20	20	20	20	21	21	22	22	22	22	22	22	22	23	23	24	24	25
16	0.732973	NUM_TRUE_POSITIVES	0	6	8	8	8	9	9	9	9	10	10	10	10	11	11	11	13	13	13	13	13	13	14	15	15	15	15	15	15	15	15	15	15	16	17	17	17	17	17	17	18	19	19	19	19	19	19
[truncated: 491 more columns]
