# Supplementary material for: Genome-wide computational identification of functional RNA elements in Trypanosoma brucei
Source: BMC Genomics. 2009 Aug 4;10:355. doi: 10.1186/1471-2164-10-355 (PMC2907701; doi:10.1186/1471-2164-10-355)
Supplement: Additional file 6 — Function prediction using regulatory motifs. This ZIP compressed file should be unpacked before viewing its contents. The results for prediction of each pathway are presented in a separate folder, named after the accession number of that pathway in KEGG database. Each folder contains several files named "validation.N.out", each of which represents the results of a hundred times two-fold cross-validation for that pathway, using N predicted motifs. Each cross-validation is shown in one row; plotting each row against the number of false positives will result in the ROC curve associated with the corresponding cross-validation experiment. The trained network is stored in "total.out", in which motifs are ordered according to their prediction power. L(α|MOTIF): the likelihood of being in pathway α given that the indicated motif is present in the indicated location of an mRNA; L(α|MOTIF): the likelihood of being in pathway α given that the indicated motif is NOT present in the indicated location of an mRNA. [file 1471-2164-10-355-S6.zip › tbr_KEGG_predict/003.tbr00632/validation.017.out]

Current time: Tue Feb 03 11:57:52 2009
This cluster: tbr00632
A 2-fold validation was used.
************************ VALIDATION ***********************
NUM_CLASSIFIERS	AUC	NUM_FALSE_POSITIVES	1	2	3	4	5	6	7	8	9	10	11	12	13	14	15	16	17	18	19	20	21	22	23	24	25	26	27	28	29	30	31	32	33	34	35	36	37	38	39	40	41	42	43	44	45	46	47
17	0.744888	NUM_TRUE_POSITIVES	7	9	9	9	9	9	10	11	12	12	14	15	15	16	16	16	16	16	16	17	17	17	17	17	17	17	17	17	17	17	18	18	18	18	18	19	19	19	19	19	19	19	19	19	19	19	19
17	0.758198	NUM_TRUE_POSITIVES	6	9	9	9	10	10	11	11	11	11	11	11	11	11	11	12	12	12	12	12	14	15	15	15	16	16	17	18	18	19	19	19	19	19	19	19	19	19	19	19	20	20	20	20	20	20	20
17	0.780935	NUM_TRUE_POSITIVES	5	9	9	9	9	9	9	9	9	9	10	11	11	12	12	13	14	15	16	18	20	20	21	21	21	21	21	21	21	21	21	21	21	21	21	21	21	21	21	22	22	23	23	23	23	23	23
17	0.765766	NUM_TRUE_POSITIVES	5	6	7	9	10	10	11	11	11	11	11	12	12	12	13	13	15	16	17	18	18	18	18	18	18	18	18	18	18	18	18	19	19	19	19	19	19	19	19	19	19	19	20	20	20	20	20
17	0.702337	NUM_TRUE_POSITIVES	2	6	6	6	6	6	8	10	11	11	11	11	11	11	12	13	14	14	15	15	15	15	15	15	15	15	15	15	15	15	15	15	16	16	17	17	17	17	17	17	17	17	18	18	18	18	18
17	0.749237	NUM_TRUE_POSITIVES	3	10	12	12	12	12	12	12	12	12	12	12	12	12	13	13	13	13	13	13	13	15	15	15	15	15	16	16	16	17	18	18	18	19	21	21	21	21	21	21	22	23	23	23	23	23	23
17	0.757302	NUM_TRUE_POSITIVES	5	13	13	13	13	14	14	15	15	15	15	15	15	16	17	17	17	17	17	17	17	18	18	18	18	18	18	19	19	20	20	20	20	20	20	20	20	20	21	21	21	22	22	23	23	23	24
17	0.749137	NUM_TRUE_POSITIVES	3	5	6	6	6	6	6	6	6	6	6	6	7	10	11	11	12	12	12	12	12	12	12	12	12	12	15	16	16	17	17	17	19	19	19	19	19	19	19	19	19	19	19	19	20	20	21
17	0.754083	NUM_TRUE_POSITIVES	1	3	6	8	9	10	10	10	10	10	10	10	11	11	11	11	11	11	12	12	12	12	16	16	16	16	16	16	16	16	17	18	18	19	19	19	19	19	19	20	20	20	20	20	20	21	21
17	0.7813	NUM_TRUE_POSITIVES	4	8	8	10	10	14	14	14	14	14	14	14	14	14	16	16	16	16	16	16	16	16	16	16	17	18	18	18	18	19	19	19	19	20	20	20	20	20	20	20	20	21	21	21	21	21	21
17	0.746117	NUM_TRUE_POSITIVES	1	7	10	12	14	14	14	14	14	15	15	15	15	15	16	16	17	17	18	19	19	19	19	19	19	19	19	19	19	19	19	19	20	20	20	20	20	23	23	23	24	24	24	24	24	24	24
17	0.76945	NUM_TRUE_POSITIVES	6	10	10	12	12	13	14	14	15	15	15	16	17	17	18	20	20	20	20	20	21	21	21	21	21	21	21	21	21	21	21	21	21	21	21	21	21	21	21	21	21	21	21	21	21	22	22
17	0.757667	NUM_TRUE_POSITIVES	5	6	7	7	7	8	8	10	10	11	12	12	14	14	14	14	15	15	15	15	16	16	16	16	17	18	18	18	18	18	18	19	19	19	21	21	21	21	21	22	22	22	22	22	23	23	23
17	0.741437	NUM_TRUE_POSITIVES	2	4	5	5	6	6	7	7	11	11	12	12	12	12	12	12	12	12	12	12	12	12	12	12	12	12	12	12	12	12	12	12	12	12	12	12	12	13	14	14	15	16	16	16	16	16	16
17	0.718833	NUM_TRUE_POSITIVES	6	6	6	6	9	9	9	9	9	9	10	10	10	10	10	10	10	10	10	10	10	11	13	13	13	13	13	14	14	14	14	14	16	16	16	16	16	16	17	18	19	19	19	19	19	19	19
17	0.788702	NUM_TRUE_POSITIVES	1	10	10	13	14	14	15	16	16	16	16	16	17	18	18	19	19	21	21	21	21	21	21	21	21	21	21	21	21	21	21	21	21	21	21	21	22	22	22	22	23	24	24	24	24	24	24
17	0.725704	NUM_TRUE_POSITIVES	2	7	8	8	9	10	12	12	12	12	12	12	12	12	12	12	14	14	14	14	14	14	16	19	19	20	21	21	21	21	21	22	22	22	22	22	22	23	23	24	24	24	24	24	24	24	24
17	0.767791	NUM_TRUE_POSITIVES	0	3	4	4	5	7	9	9	12	12	12	12	12	13	13	13	13	13	13	13	13	13	13	13	15	15	15	16	16	16	16	16	16	16	16	16	16	16	16	17	17	17	17	17	17	17	17
17	0.784719	NUM_TRUE_POSITIVES	3	9	13	13	14	14	15	16	17	17	17	17	17	17	17	17	17	17	17	17	18	18	19	20	20	20	20	20	20	20	20	21	21	21	21	21	21	24	24	24	24	25	25	25	26	26	26
17	0.756041	NUM_TRUE_POSITIVES	2	6	9	13	13	14	14	14	14	14	15	16	16	16	17	17	17	17	17	17	17	20	20	20	20	20	20	20	20	20	20	21	21	22	23	23	23	23	23	23	23	23	23	23	23	23	23
17	0.735396	NUM_TRUE_POSITIVES	4	6	7	10	10	10	10	10	10	10	10	10	11	12	12	14	16	16	16	16	16	16	17	17	17	17	17	17	17	17	17	17	17	18	18	18	18	18	19	19	19	20	21	21	21	21	21
17	0.745386	NUM_TRUE_POSITIVES	4	5	5	5	5	5	7	7	8	8	11	12	13	13	13	14	14	14	14	14	14	14	14	14	14	14	14	14	14	14	15	16	16	16	16	16	16	16	16	16	16	16	16	16	16	16	16
17	0.72972	NUM_TRUE_POSITIVES	3	4	5	5	5	9	9	9	11	11	12	13	14	14	14	14	14	14	14	14	14	14	14	14	14	14	14	14	14	14	14	15	15	15	15	15	15	15	15	15	15	15	15	15	15	15	15
17	0.761617	NUM_TRUE_POSITIVES	4	8	9	9	10	10	10	10	10	11	12	12	14	14	15	15	16	17	17	17	17	17	17	17	17	17	17	18	18	19	19	20	20	20	20	21	21	21	21	21	21	22	22	22	22	22	22
17	0.748938	NUM_TRUE_POSITIVES	10	10	11	12	12	12	12	14	14	14	15	15	15	16	16	16	16	16	16	18	19	19	19	19	19	19	19	19	19	19	19	19	19	19	21	21	21	21	21	22	22	22	22	22	22	22	23
17	0.772736	NUM_TRUE_POSITIVES	3	5	6	7	7	7	7	8	10	12	12	12	12	12	12	12	12	12	13	15	16	16	17	17	17	18	18	18	19	19	19	19	19	19	19	19	19	21	21	21	21	21	22	23	23	23	24
17	0.738549	NUM_TRUE_POSITIVES	1	13	13	13	13	13	13	13	13	13	13	13	13	13	13	13	15	16	17	17	18	18	19	19	19	19	19	19	19	19	19	19	19	19	20	20	20	20	20	20	20	20	21	21	22	22	22
17	0.752987	NUM_TRUE_POSITIVES	0	5	6	6	6	6	6	6	7	9	9	9	9	9	10	10	12	12	12	12	12	12	12	12	12	12	12	13	14	16	16	16	16	16	17	17	17	17	17	17	17	17	17	17	19	20	21
17	0.773699	NUM_TRUE_POSITIVES	8	11	12	14	14	15	15	16	17	17	17	17	17	17	17	17	18	18	18	18	18	18	19	19	19	20	21	21	21	21	21	21	21	21	21	21	22	23	23	24	24	24	24	25	25	25	25
17	0.765368	NUM_TRUE_POSITIVES	3	6	9	13	13	13	14	15	15	15	15	16	16	16	16	16	16	16	16	17	17	17	17	17	18	18	18	19	19	19	19	20	20	20	20	20	20	21	22	22	22	22	22	22	22	22	22
17	0.749436	NUM_TRUE_POSITIVES	6	7	9	9	9	9	10	10	10	10	10	11	15	15	16	17	18	19	19	19	19	19	19	19	19	19	19	19	19	19	19	19	19	19	19	20	20	20	20	20	20	20	20	20	20	20	20
17	0.796004	NUM_TRUE_POSITIVES	6	7	10	11	12	12	14	14	14	16	16	16	18	18	18	18	18	18	18	19	20	20	21	21	21	21	21	21	21	21	21	21	21	21	21	22	22	23	24	24	24	24	24	24	24	24	24
17	0.777549	NUM_TRUE_POSITIVES	1	4	8	8	8	8	8	11	11	11	11	11	11	11	11	11	12	12	12	12	12	13	13	13	13	13	13	13	14	17	17	17	17	18	19	19	19	19	19	19	20	20	20	20	20	20	20
17	0.74137	NUM_TRUE_POSITIVES	7	7	9	9	9	11	12	13	14	14	15	17	17	17	17	17	17	17	17	17	17	18	19	20	20	20	20	21	21	22	22	22	22	22	22	22	22	23	23	23	24	24	24	24	24	24	24
17	0.760223	NUM_TRUE_POSITIVES	3	4	4	4	5	6	8	8	10	10	10	10	10	12	12	13	13	14	14	14	15	15	15	15	15	15	15	15	15	16	18	18	18	18	21	21	21	21	21	21	21	21	21	21	21	21	21
17	0.751361	NUM_TRUE_POSITIVES	6	11	11	12	12	14	14	14	14	14	14	14	16	16	16	16	17	19	19	19	19	19	19	19	19	19	19	19	19	19	19	19	19	19	19	19	19	19	20	20	20	20	21	21	21	21	22
17	0.761318	NUM_TRUE_POSITIVES	5	10	10	11	11	11	11	11	12	13	14	14	14	14	14	14	14	14	14	14	15	16	17	18	18	18	18	18	19	19	20	20	20	20	20	20	20	20	20	20	20	20	20	20	20	20	20
17	0.721853	NUM_TRUE_POSITIVES	7	7	8	8	9	9	9	10	10	11	11	11	11	11	11	12	12	12	12	12	12	12	12	12	12	12	12	12	12	12	13	13	13	13	13	14	14	14	14	14	14	14	14	15	16	16	16
17	0.7421	NUM_TRUE_POSITIVES	4	6	7	7	8	8	9	10	11	11	11	11	11	12	12	12	12	12	16	16	16	16	16	17	18	19	19	19	19	19	19	19	19	19	19	19	19	19	19	19	19	19	19	19	19	19	19
17	0.70549	NUM_TRUE_POSITIVES	5	6	8	8	9	9	9	9	9	9	11	12	13	14	14	14	14	14	14	14	14	15	16	16	16	16	17	17	17	17	17	17	18	18	18	18	18	18	18	18	18	19	19	20	20	20	20
17	0.754348	NUM_TRUE_POSITIVES	1	4	8	8	10	11	13	13	14	16	16	16	17	17	17	18	18	18	18	18	18	18	18	18	18	19	19	19	19	19	19	19	19	20	20	20	20	20	20	20	20	20	20	20	20	20	20
17	0.762347	NUM_TRUE_POSITIVES	1	6	7	10	10	11	12	13	13	13	14	14	14	18	18	19	19	19	19	19	19	19	19	21	21	21	21	21	21	21	22	22	22	22	22	22	22	22	22	23	23	23	23	24	24	24	24
17	0.70383	NUM_TRUE_POSITIVES	1	6	10	10	10	11	12	13	13	13	13	13	14	16	16	16	16	17	17	17	17	17	17	17	17	17	17	17	17	17	17	17	17	17	17	17	17	17	17	17	17	17	17	17	17	17	17
17	0.717837	NUM_TRUE_POSITIVES	3	6	6	6	7	7	7	8	8	8	8	8	8	8	8	10	11	11	11	12	12	12	12	12	12	14	14	15	15	15	15	15	15	15	15	15	15	15	15	16	16	17	17	17	17	17	18
17	0.77891	NUM_TRUE_POSITIVES	4	4	6	6	6	8	8	8	8	8	13	13	13	13	14	14	14	14	15	18	18	18	18	18	18	18	21	21	21	21	21	21	21	21	21	22	22	22	22	22	22	22	22	22	22	22	22
17	0.698686	NUM_TRUE_POSITIVES	5	6	6	6	6	6	6	6	6	6	7	7	7	7	7	7	8	8	8	8	8	9	10	10	10	10	10	10	10	11	11	11	11	11	11	11	11	12	12	12	12	12	12	12	12	12	13
17	0.722484	NUM_TRUE_POSITIVES	1	6	6	8	11	11	11	11	11	11	11	11	11	13	13	15	15	15	15	15	15	15	15	15	17	17	17	17	17	17	17	17	17	18	18	18	18	18	18	18	18	19	20	20	20	20	20
17	0.733636	NUM_TRUE_POSITIVES	1	5	6	7	7	9	9	9	12	12	12	12	12	13	13	13	13	13	13	13	14	14	14	14	14	14	14	14	14	15	15	15	15	15	15	15	15	15	16	16	17	18	18	19	19	20	21
17	0.753518	NUM_TRUE_POSITIVES	2	2	4	5	5	5	5	6	6	10	10	11	13	14	14	14	14	14	14	14	14	15	15	15	15	16	16	17	18	19	20	20	20	20	20	20	21	21	21	21	21	21	21	21	21	21	21
17	0.713921	NUM_TRUE_POSITIVES	3	3	4	6	8	8	8	8	9	9	9	10	12	13	13	13	13	13	13	13	13	13	13	14	14	14	14	15	17	17	17	17	17	17	17	17	17	17	17	18	18	19	19	20	20	20	20
17	0.746316	NUM_TRUE_POSITIVES	2	4	11	11	11	12	13	13	13	13	13	13	13	13	13	13	13	13	14	14	14	14	16	16	16	16	16	17	19	19	19	20	20	20	20	21	21	21	21	21	21	21	21	21	22	23	23
17	0.755643	NUM_TRUE_POSITIVES	7	7	7	7	7	7	9	10	10	10	10	10	10	10	10	10	10	10	10	10	11	12	12	13	13	13	14	14	14	14	14	14	14	14	15	16	16	16	16	16	16	16	16	16	16	16	18
17	0.738383	NUM_TRUE_POSITIVES	1	5	8	8	9	9	9	9	9	9	9	9	10	11	12	12	12	12	13	13	14	14	14	14	14	14	14	14	15	15	15	15	16	16	16	16	17	18	19	20	20	20	20	21	21	21	21
17	0.755311	NUM_TRUE_POSITIVES	3	6	7	7	8	10	11	11	11	11	11	13	13	15	15	15	15	15	15	15	16	16	17	20	20	20	20	20	20	20	20	20	20	20	20	20	20	20	20	20	20	20	20	20	21	21	21
17	0.760986	NUM_TRUE_POSITIVES	2	4	7	8	10	11	11	13	13	14	14	14	14	14	14	16	16	17	17	17	17	18	18	18	18	18	18	18	19	19	20	20	20	20	20	20	20	20	20	20	20	20	20	20	20	22	22
17	0.738283	NUM_TRUE_POSITIVES	3	7	8	8	9	10	10	10	10	10	10	10	10	11	12	12	12	12	12	12	12	12	12	12	12	12	12	12	12	13	14	15	16	16	16	16	16	16	16	16	16	17	17	17	17	17	18
17	0.765335	NUM_TRUE_POSITIVES	2	7	8	11	11	11	11	11	11	12	12	14	15	15	15	15	16	16	17	17	17	17	17	20	20	20	21	22	24	24	24	24	24	24	24	24	24	24	24	24	24	24	24	24	24	24	24
17	0.744391	NUM_TRUE_POSITIVES	6	8	9	10	10	10	11	11	11	12	12	12	12	12	18	18	18	18	18	18	18	18	19	19	19	19	19	19	19	19	19	19	19	20	20	20	20	20	20	20	20	20	20	20	20	20	20
17	0.748672	NUM_TRUE_POSITIVES	2	9	9	9	9	10	12	12	13	13	13	14	14	15	16	16	16	17	17	17	17	17	17	17	17	17	17	17	18	18	18	18	18	18	18	18	18	19	19	19	20	22	22	22	22	22	22
17	0.772205	NUM_TRUE_POSITIVES	9	9	9	12	13	15	15	15	15	15	17	17	17	17	17	17	17	17	17	18	19	19	19	19	19	19	19	19	19	19	19	19	19	19	19	19	19	19	19	19	19	20	21	21	21	22	22
17	0.747776	NUM_TRUE_POSITIVES	4	6	8	9	9	10	11	12	12	12	12	12	12	12	13	14	15	15	15	16	17	18	18	18	18	18	18	18	18	18	18	18	18	18	18	18	18	19	19	19	19	19	20	20	20	22	22
17	0.745818	NUM_TRUE_POSITIVES	3	3	5	7	7	8	9	10	10	10	10	10	10	10	11	13	15	15	15	15	15	15	15	15	15	15	15	15	15	15	15	16	16	16	16	17	18	19	19	19	20	20	20	20	20	20	20
17	0.728691	NUM_TRUE_POSITIVES	3	3	3	3	3	3	3	3	4	4	4	5	7	7	7	8	8	8	8	9	13	13	13	14	14	15	15	15	15	15	15	15	15	15	15	15	15	16	16	16	17	17	18	18	19	19	19
17	0.732342	NUM_TRUE_POSITIVES	3	5	6	6	6	6	6	7	7	9	9	9	10	10	10	10	10	10	10	10	10	10	10	11	11	11	11	12	12	13	14	14	14	14	15	15	15	15	15	16	16	16	16	16	16	16	16
17	0.771541	NUM_TRUE_POSITIVES	4	8	11	13	14	14	14	14	14	14	15	15	15	15	15	15	15	15	16	16	16	17	17	17	17	17	18	18	19	19	19	19	19	19	19	20	20	20	20	20	20	20	20	21	21	21	21
17	0.771342	NUM_TRUE_POSITIVES	2	6	9	10	10	12	13	14	16	16	19	19	19	19	19	19	19	19	19	19	19	19	19	19	19	19	19	19	20	20	20	20	20	20	20	20	20	20	20	20	20	20	20	20	21	21	22
17	0.714219	NUM_TRUE_POSITIVES	0	5	5	6	6	6	6	9	9	9	9	9	9	9	10	10	10	11	11	12	13	13	14	14	14	14	15	16	16	16	16	17	17	17	17	17	17	17	17	17	17	17	17	17	17	17	17
17	0.787938	NUM_TRUE_POSITIVES	1	9	9	9	11	11	13	13	13	14	14	15	15	15	17	17	18	18	18	18	18	18	18	18	18	18	18	19	19	19	20	20	20	20	20	20	20	20	20	21	21	21	21	21	21	21	21
17	0.745785	NUM_TRUE_POSITIVES	2	2	3	5	5	5	5	6	6	6	8	9	9	10	12	13	13	13	13	14	14	15	15	15	15	15	16	17	19	19	19	19	19	19	20	21	21	21	23	23	23	23	23	23	23	23	23
17	0.789233	NUM_TRUE_POSITIVES	3	4	6	6	6	6	6	6	6	8	8	11	11	13	13	14	14	14	14	15	16	17	19	19	19	20	20	20	20	20	20	20	20	20	20	20	20	20	20	20	20	20	20	20	20	20	20
17	0.756506	NUM_TRUE_POSITIVES	0	7	7	7	7	7	7	10	10	11	11	11	11	11	11	11	11	11	11	11	11	14	14	14	14	14	14	14	14	15	15	15	15	15	16	17	18	18	19	20	20	20	20	21	21	21	21
17	0.743262	NUM_TRUE_POSITIVES	3	4	5	5	6	6	6	7	9	11	11	11	12	12	12	13	14	15	15	15	15	16	16	16	17	17	17	17	17	17	17	17	17	17	18	20	20	20	20	20	20	20	20	20	20	20	21
17	0.784187	NUM_TRUE_POSITIVES	0	6	7	9	11	11	12	12	14	14	14	14	14	14	14	14	14	14	15	15	15	16	16	16	16	16	19	19	19	19	19	19	19	19	20	20	20	21	21	21	21	21	21	21	21	21	21
17	0.735163	NUM_TRUE_POSITIVES	2	5	12	12	12	13	13	14	14	14	14	14	14	14	14	14	15	15	16	16	16	17	17	17	17	17	17	17	17	20	20	20	20	20	20	20	20	20	20	21	21	21	21	21	21	21	21
17	0.729886	NUM_TRUE_POSITIVES	2	6	8	13	14	14	14	14	14	14	14	14	14	14	14	14	14	16	17	17	17	17	17	17	17	18	19	19	19	19	19	19	20	20	20	20	20	20	20	20	20	20	20	20	20	20	22
17	0.773234	NUM_TRUE_POSITIVES	4	5	5	5	5	5	6	7	7	7	7	7	8	9	9	9	9	9	9	9	10	10	12	12	12	12	12	12	13	13	14	14	14	15	15	15	15	15	15	16	16	18	19	19	19	19	20
17	0.765003	NUM_TRUE_POSITIVES	4	5	5	5	8	8	9	9	10	13	13	13	13	13	13	13	13	13	13	14	14	15	16	16	16	16	17	17	17	17	17	17	17	17	17	17	17	18	18	18	18	19	19	19	19	19	19
17	0.724409	NUM_TRUE_POSITIVES	2	4	5	5	6	7	8	11	12	12	12	12	13	13	13	13	13	13	14	15	15	15	16	16	17	17	17	17	17	17	17	17	17	17	18	19	19	19	19	19	19	19	19	19	19	19	19
17	0.76248	NUM_TRUE_POSITIVES	5	8	8	8	8	8	9	9	10	10	11	11	11	11	11	12	12	12	12	12	14	14	14	14	14	14	14	14	14	14	14	14	14	14	14	14	15	15	15	15	15	15	15	15	15	15	17
17	0.718103	NUM_TRUE_POSITIVES	1	7	8	9	9	9	9	12	12	12	12	13	13	14	15	15	15	15	15	16	17	17	17	17	17	17	17	17	17	17	17	17	18	18	18	18	18	18	19	20	20	20	20	20	20	20	20
17	0.739445	NUM_TRUE_POSITIVES	2	6	7	9	12	12	12	12	12	12	12	12	12	12	12	12	14	14	14	14	14	14	14	14	14	14	14	15	16	16	17	17	19	19	19	19	19	19	19	19	19	19	20	21	21	21	21
17	0.753883	NUM_TRUE_POSITIVES	1	5	6	6	6	9	10	10	11	11	11	11	12	13	13	13	14	14	14	14	14	14	14	14	14	14	14	14	15	16	16	16	16	17	18	19	19	19	19	19	19	19	19	19	19	20	20
17	0.770181	NUM_TRUE_POSITIVES	5	7	7	8	8	9	9	9	10	10	10	11	11	12	14	15	15	16	16	16	16	16	16	16	16	16	16	16	17	17	17	18	18	18	18	18	18	18	18	19	19	19	19	19	19	19	19
17	0.777947	NUM_TRUE_POSITIVES	1	5	6	8	9	9	9	9	9	9	12	15	16	16	16	16	16	16	16	16	17	18	19	19	19	20	21	21	21	21	21	21	21	21	21	22	22	22	22	22	23	23	23	23	23	23	23
17	0.760522	NUM_TRUE_POSITIVES	6	9	12	14	14	14	15	15	15	15	16	16	16	16	16	17	18	18	18	18	18	18	18	18	18	18	19	19	19	19	19	19	19	20	20	20	20	20	20	20	20	20	20	21	21	21	21
17	0.752655	NUM_TRUE_POSITIVES	3	4	5	6	7	8	10	10	10	12	12	12	14	14	14	16	16	16	16	16	16	16	16	17	17	17	17	17	17	17	17	17	17	17	17	18	18	19	19	19	19	20	20	21	21	21	22
17	0.773832	NUM_TRUE_POSITIVES	5	6	9	9	10	11	11	12	14	14	16	16	16	16	16	16	16	16	16	16	16	16	16	16	16	16	16	16	16	16	16	17	17	19	19	19	19	19	20	20	20	20	20	20	20	20	21
17	0.76102	NUM_TRUE_POSITIVES	3	7	8	8	8	8	8	9	10	10	10	10	10	11	11	11	11	11	12	14	14	14	18	18	18	18	18	18	18	18	18	19	19	19	19	19	19	19	19	19	19	20	20	20	20	20	20
17	0.75146	NUM_TRUE_POSITIVES	0	4	6	8	9	9	11	11	11	14	14	15	15	15	16	16	16	16	17	17	17	17	19	19	19	19	19	19	19	20	20	20	20	20	20	20	20	20	20	20	20	20	20	20	20	20	20
17	0.745586	NUM_TRUE_POSITIVES	4	9	10	10	11	11	12	13	13	13	15	15	16	16	16	16	16	16	16	16	16	16	17	17	17	17	17	17	18	18	18	18	18	18	18	18	18	18	18	18	18	18	18	18	18	19	20
17	0.757103	NUM_TRUE_POSITIVES	5	7	7	8	8	8	8	10	10	11	11	11	11	11	11	12	14	14	14	14	14	15	17	17	17	17	17	17	17	19	19	19	19	19	19	19	19	19	19	19	21	21	21	21	21	21	21
17	0.754514	NUM_TRUE_POSITIVES	3	3	5	5	5	5	6	7	7	7	7	7	8	9	9	9	10	10	11	12	12	12	12	13	13	14	14	14	15	15	15	15	15	15	15	15	17	19	19	19	19	19	20	21	21	21	21
17	0.773168	NUM_TRUE_POSITIVES	4	4	7	7	7	7	7	11	11	11	11	11	11	12	14	15	15	15	15	15	18	18	18	18	18	18	18	18	19	19	19	20	20	20	20	20	20	21	22	22	22	22	22	22	22	22	22
17	0.762215	NUM_TRUE_POSITIVES	4	5	6	7	7	7	7	7	7	8	8	8	8	10	10	10	10	10	10	10	10	11	12	12	12	12	12	13	13	13	13	13	13	15	15	15	15	15	15	16	17	17	17	18	18	19	19
17	0.707448	NUM_TRUE_POSITIVES	10	12	12	12	13	13	13	14	14	14	14	14	14	14	14	15	16	16	16	16	17	17	17	17	18	18	18	18	19	19	19	19	19	19	19	19	19	19	19	19	19	19	19	19	19	19	19
17	0.768289	NUM_TRUE_POSITIVES	5	5	5	5	5	5	5	5	5	6	6	6	6	6	8	9	9	9	9	10	10	11	14	14	14	14	18	18	18	20	20	20	21	22	22	22	22	23	24	24	24	24	24	24	24	24	24
17	0.76331	NUM_TRUE_POSITIVES	4	7	8	9	9	9	9	10	11	11	11	11	12	13	13	14	15	15	15	15	15	15	15	15	15	15	15	15	16	16	16	16	16	16	16	16	16	16	18	18	18	18	18	18	19	19	19
17	0.740408	NUM_TRUE_POSITIVES	2	5	5	5	7	7	8	8	8	8	9	10	12	12	12	12	12	14	14	14	16	16	17	17	17	17	17	17	18	18	18	18	18	18	18	18	18	18	18	18	18	18	18	18	20	20	20
17	0.753751	NUM_TRUE_POSITIVES	1	6	6	7	7	7	10	11	11	11	11	13	14	14	14	15	15	15	16	19	19	19	19	19	20	20	20	20	20	20	20	20	20	20	20	21	22	22	22	22	22	22	22	23	23	24	24
17	0.731379	NUM_TRUE_POSITIVES	0	6	8	8	8	9	9	9	9	9	10	10	10	10	11	11	11	13	13	13	13	13	13	14	15	15	15	15	15	15	15	15	15	16	17	17	17	17	17	17	18	19	19	19	19	19	19
[truncated: 491 more columns]
