# Supplementary material for: Genome-wide computational identification of functional RNA elements in Trypanosoma brucei
Source: BMC Genomics. 2009 Aug 4;10:355. doi: 10.1186/1471-2164-10-355 (PMC2907701; doi:10.1186/1471-2164-10-355)
Supplement: Additional file 6 — Function prediction using regulatory motifs. This ZIP compressed file should be unpacked before viewing its contents. The results for prediction of each pathway are presented in a separate folder, named after the accession number of that pathway in KEGG database. Each folder contains several files named "validation.N.out", each of which represents the results of a hundred times two-fold cross-validation for that pathway, using N predicted motifs. Each cross-validation is shown in one row; plotting each row against the number of false positives will result in the ROC curve associated with the corresponding cross-validation experiment. The trained network is stored in "total.out", in which motifs are ordered according to their prediction power. L(α|MOTIF): the likelihood of being in pathway α given that the indicated motif is present in the indicated location of an mRNA; L(α|MOTIF): the likelihood of being in pathway α given that the indicated motif is NOT present in the indicated location of an mRNA. [file 1471-2164-10-355-S6.zip › tbr_KEGG_predict/003.tbr00632/validation.018.out]

Current time: Tue Feb 03 11:57:52 2009
This cluster: tbr00632
A 2-fold validation was used.
************************ VALIDATION ***********************
NUM_CLASSIFIERS	AUC	NUM_FALSE_POSITIVES	1	2	3	4	5	6	7	8	9	10	11	12	13	14	15	16	17	18	19	20	21	22	23	24	25	26	27	28	29	30	31	32	33	34	35	36	37	38	39	40	41	42	43	44	45	46	47
18	0.744025	NUM_TRUE_POSITIVES	7	9	9	9	9	9	10	11	11	12	14	15	15	16	16	16	16	16	16	16	16	16	17	17	17	17	17	17	17	17	18	18	18	18	18	18	18	18	19	19	19	19	19	19	19	19	19
18	0.755908	NUM_TRUE_POSITIVES	6	9	9	9	10	10	11	11	11	11	11	11	11	11	11	11	12	12	12	12	14	15	15	15	16	16	18	18	18	18	18	19	19	19	19	19	19	19	19	19	19	20	20	20	20	20	20
18	0.781167	NUM_TRUE_POSITIVES	5	9	9	9	9	9	9	9	9	9	10	11	12	12	13	14	15	16	17	18	20	20	21	21	21	21	21	21	21	21	21	21	21	21	21	21	21	21	21	22	22	23	23	23	23	23	23
18	0.766297	NUM_TRUE_POSITIVES	2	8	8	9	11	12	12	12	12	12	12	12	12	13	14	15	16	17	18	18	18	18	19	19	19	19	19	19	19	19	19	19	19	20	21	21	21	21	21	21	21	21	21	21	21	21	21
18	0.701341	NUM_TRUE_POSITIVES	2	6	6	6	6	6	8	10	11	11	11	11	11	11	12	13	14	14	15	15	15	15	15	15	15	15	15	15	15	15	15	15	16	16	17	17	17	17	17	17	17	17	17	17	18	18	18
18	0.749004	NUM_TRUE_POSITIVES	3	10	12	12	12	12	12	12	12	12	12	12	12	12	13	13	13	13	13	13	13	15	15	15	15	15	16	16	16	18	19	19	19	20	21	21	21	21	21	21	22	23	23	23	23	23	23
18	0.756672	NUM_TRUE_POSITIVES	5	13	13	13	13	14	14	15	15	15	15	15	15	16	17	17	17	17	17	17	17	18	18	18	18	18	18	19	19	20	20	20	20	20	20	20	20	20	20	21	21	22	22	22	23	23	24
18	0.748905	NUM_TRUE_POSITIVES	3	5	6	6	6	6	6	6	6	6	6	6	7	10	11	11	12	12	12	12	12	12	12	12	12	12	14	15	16	17	17	17	19	19	19	19	19	19	19	19	19	19	19	19	20	20	21
18	0.751958	NUM_TRUE_POSITIVES	1	3	7	8	9	10	10	10	10	10	10	10	10	10	11	11	11	11	11	12	12	12	12	16	16	16	16	16	16	16	17	18	18	19	19	19	19	19	19	20	20	20	20	20	20	21	21
18	0.783457	NUM_TRUE_POSITIVES	4	8	8	10	10	15	15	15	15	15	15	15	15	15	17	17	17	17	17	17	17	17	17	17	17	17	18	18	18	18	19	19	19	19	20	20	20	20	20	20	20	20	20	21	21	21	21
18	0.746017	NUM_TRUE_POSITIVES	1	7	10	12	14	14	14	14	14	15	15	15	15	15	16	17	17	17	18	18	19	19	19	19	19	19	19	19	19	20	20	20	21	21	21	21	21	23	23	23	24	24	24	24	24	24	24
18	0.76882	NUM_TRUE_POSITIVES	6	10	10	12	12	12	14	14	15	15	15	17	17	17	18	20	20	20	20	20	20	20	21	21	21	21	21	21	21	21	21	21	21	21	21	21	21	21	21	21	21	21	21	21	21	21	21
18	0.756572	NUM_TRUE_POSITIVES	5	6	7	7	7	8	8	10	10	11	11	12	14	14	14	14	15	15	15	15	16	16	16	16	17	18	18	18	18	18	18	19	19	20	21	21	21	21	21	22	22	22	22	22	23	23	23
18	0.741934	NUM_TRUE_POSITIVES	2	4	5	5	6	6	7	7	11	12	12	12	12	12	12	12	12	12	12	12	12	12	12	12	12	12	12	12	12	12	12	12	12	12	12	12	12	12	13	14	14	15	16	16	17	17	17
18	0.716742	NUM_TRUE_POSITIVES	6	6	6	6	9	9	9	9	9	9	10	10	10	10	10	10	10	10	10	10	10	11	13	13	13	13	13	14	14	14	14	14	16	16	16	16	16	16	17	18	19	19	19	19	19	19	19
18	0.784851	NUM_TRUE_POSITIVES	1	11	11	14	14	15	15	15	16	16	16	16	18	18	18	19	19	21	21	21	21	21	21	21	21	21	21	21	21	21	21	21	21	22	22	22	22	22	22	23	24	24	24	24	24	24	24
18	0.724774	NUM_TRUE_POSITIVES	2	7	8	8	9	10	12	12	12	12	12	12	12	12	12	12	14	14	14	14	14	14	16	19	19	20	21	21	21	22	22	22	22	22	22	22	22	22	23	23	24	24	24	24	24	24	24
18	0.761484	NUM_TRUE_POSITIVES	2	5	5	5	8	10	11	11	13	14	14	15	15	15	15	15	15	16	16	16	16	16	16	16	16	17	17	17	18	18	18	18	18	18	18	18	18	18	18	18	18	18	19	19	19	19	19
18	0.784287	NUM_TRUE_POSITIVES	3	9	13	13	13	14	15	16	17	17	17	17	17	17	17	17	17	17	17	17	18	18	18	20	20	20	20	20	20	20	20	20	21	21	21	21	21	23	24	24	24	25	25	25	25	26	26
18	0.756406	NUM_TRUE_POSITIVES	2	6	9	13	13	14	14	14	14	14	15	15	16	16	16	17	17	17	17	17	17	20	20	20	20	20	20	20	20	20	20	21	21	22	23	23	23	23	23	23	23	23	23	23	23	23	23
18	0.73679	NUM_TRUE_POSITIVES	4	6	7	10	10	10	10	10	10	10	10	10	11	12	12	14	16	16	16	16	16	16	17	17	17	17	17	17	17	17	17	17	18	18	18	18	19	19	19	19	20	20	21	21	21	21	22
18	0.745552	NUM_TRUE_POSITIVES	4	5	5	5	5	5	7	7	9	9	9	12	12	13	13	13	14	14	14	14	14	14	14	14	14	14	14	14	14	14	15	15	16	16	16	16	16	16	16	16	16	16	16	16	16	16	16
18	0.745619	NUM_TRUE_POSITIVES	4	4	6	6	7	9	10	11	11	12	12	12	13	15	15	15	15	15	15	15	15	15	16	16	16	16	16	16	16	16	16	16	17	17	17	17	17	17	17	17	17	18	18	18	18	18	18
18	0.757767	NUM_TRUE_POSITIVES	4	8	9	9	10	10	10	10	10	10	11	12	12	14	14	15	15	16	17	17	17	17	17	17	17	17	17	17	17	18	19	20	20	20	20	21	21	21	21	21	21	21	21	22	22	22	22
18	0.749867	NUM_TRUE_POSITIVES	10	10	11	11	12	12	12	14	14	14	14	15	15	15	16	16	16	16	16	16	18	19	19	19	19	19	19	19	19	19	19	19	19	19	19	21	21	21	21	21	22	22	22	22	22	22	23
18	0.772006	NUM_TRUE_POSITIVES	3	5	6	7	7	7	7	8	10	12	12	12	12	12	12	12	12	12	12	15	16	16	17	17	17	17	18	18	18	19	19	19	19	19	19	19	19	21	21	21	21	21	22	23	23	23	23
18	0.737022	NUM_TRUE_POSITIVES	1	13	13	13	13	13	13	13	13	13	13	13	13	13	13	13	15	16	17	17	18	18	19	19	19	19	19	19	19	19	19	19	19	19	19	20	20	20	20	20	20	20	21	21	22	22	22
18	0.752722	NUM_TRUE_POSITIVES	0	6	6	6	6	6	6	7	8	10	10	10	10	10	10	11	11	13	13	13	13	13	13	13	13	13	13	13	14	15	17	17	17	17	17	18	18	18	18	18	18	18	18	18	20	20	21
18	0.768886	NUM_TRUE_POSITIVES	9	13	14	14	15	15	16	16	17	17	17	18	18	18	18	18	18	18	18	19	19	19	19	20	20	20	20	20	20	21	22	22	22	22	22	22	22	22	22	23	24	25	25	25	25	25	25
18	0.762845	NUM_TRUE_POSITIVES	3	6	10	13	13	13	14	15	15	15	15	16	16	16	16	16	16	16	16	16	16	17	17	17	17	18	18	18	18	19	19	20	20	20	20	20	20	20	20	20	21	22	22	22	22	22	22
18	0.748971	NUM_TRUE_POSITIVES	6	7	9	9	9	11	11	11	11	11	11	12	15	15	16	17	18	19	19	19	19	19	19	19	19	19	19	19	19	19	19	19	19	19	19	20	20	20	20	20	20	20	20	20	20	20	20
18	0.802343	NUM_TRUE_POSITIVES	5	8	10	11	12	12	14	14	14	14	15	16	17	18	18	18	18	18	18	19	19	20	20	21	21	21	21	21	21	21	21	21	21	21	21	21	21	22	23	23	24	24	24	24	24	24	24
18	0.784984	NUM_TRUE_POSITIVES	1	7	11	11	11	11	11	13	13	13	13	13	13	13	13	13	13	13	13	14	14	14	14	15	15	15	15	15	15	15	16	18	18	18	18	19	19	19	19	19	19	19	20	20	20	20	20
18	0.741005	NUM_TRUE_POSITIVES	7	7	9	9	9	11	12	13	14	14	14	15	17	17	17	17	17	17	17	17	17	18	19	20	20	20	21	21	21	21	22	22	22	22	22	22	22	22	23	23	24	24	24	24	24	24	24
18	0.759692	NUM_TRUE_POSITIVES	3	4	4	4	5	8	8	8	8	10	10	10	10	10	12	12	13	14	14	14	15	15	15	15	15	15	15	15	15	15	16	18	18	18	18	21	21	21	21	21	21	21	21	21	21	21	21
18	0.750365	NUM_TRUE_POSITIVES	6	9	11	11	12	14	14	14	14	14	14	14	14	16	16	16	16	17	19	19	19	19	19	19	19	19	19	19	19	19	19	19	19	19	19	19	19	19	19	20	20	20	20	21	21	21	21
18	0.760256	NUM_TRUE_POSITIVES	5	10	11	11	11	11	11	11	12	13	14	14	14	14	14	14	14	14	14	15	15	16	16	17	18	18	18	18	18	19	19	20	20	20	20	20	20	20	20	20	20	20	20	20	20	20	20
18	0.702237	NUM_TRUE_POSITIVES	7	10	10	10	10	10	10	11	11	12	12	12	12	13	13	13	13	13	14	14	14	14	14	14	14	14	14	14	14	14	14	14	14	14	14	15	15	15	15	15	15	15	15	15	15	15	16
18	0.741437	NUM_TRUE_POSITIVES	4	6	7	7	8	8	8	9	10	11	11	11	11	11	12	12	12	12	12	12	16	16	16	18	18	19	19	19	19	19	19	19	19	19	19	19	19	19	19	19	19	19	19	19	19	19	19
18	0.706121	NUM_TRUE_POSITIVES	5	6	7	8	8	9	9	9	9	9	9	9	9	11	12	14	14	14	14	14	14	14	15	15	16	16	16	16	16	17	17	17	17	17	17	17	17	17	18	18	18	18	18	18	18	18	19
18	0.754547	NUM_TRUE_POSITIVES	1	4	8	8	9	10	10	10	13	13	14	16	16	16	17	18	18	18	18	18	18	18	18	18	18	19	19	19	19	19	19	20	20	20	20	20	20	20	20	20	20	20	20	20	20	20	21
18	0.760655	NUM_TRUE_POSITIVES	1	7	8	10	10	11	13	13	13	14	14	14	15	18	18	19	19	19	19	19	19	19	19	21	21	21	21	21	21	21	21	22	22	22	22	22	23	23	23	23	23	24	24	24	24	24	24
18	0.703399	NUM_TRUE_POSITIVES	1	6	10	10	10	11	12	13	13	13	13	13	14	16	16	17	17	17	17	17	17	17	17	17	17	17	17	17	17	17	17	17	17	17	17	17	17	17	17	17	17	17	17	17	17	17	17
18	0.718103	NUM_TRUE_POSITIVES	3	6	6	7	7	7	7	8	8	8	8	8	8	8	9	9	11	11	11	12	12	12	12	12	12	14	14	15	15	15	15	15	15	15	15	15	15	15	15	16	16	17	17	17	17	17	18
18	0.779209	NUM_TRUE_POSITIVES	4	4	6	6	6	8	8	8	8	10	13	13	13	13	13	14	14	14	15	18	18	18	18	18	18	18	21	21	21	21	21	21	21	21	21	22	22	22	22	22	22	22	22	22	22	22	22
18	0.701507	NUM_TRUE_POSITIVES	6	6	6	6	6	6	6	6	6	6	7	7	7	7	7	7	8	8	8	8	8	8	9	10	10	10	10	10	10	11	11	11	11	11	11	11	11	12	12	12	12	12	12	12	12	12	13
18	0.719397	NUM_TRUE_POSITIVES	1	6	6	8	11	11	11	11	11	11	11	11	11	13	13	15	15	15	15	15	15	15	15	15	15	15	17	17	17	17	17	17	17	17	17	17	18	18	18	18	18	18	18	18	19	20	20
18	0.732309	NUM_TRUE_POSITIVES	1	5	6	7	7	9	9	9	12	12	12	12	12	13	13	13	13	13	13	13	14	14	14	14	14	14	14	14	14	14	15	15	15	15	15	15	15	15	16	16	17	17	17	18	19	19	19
18	0.752655	NUM_TRUE_POSITIVES	2	2	4	5	5	5	5	6	6	10	10	11	13	14	14	14	14	14	14	14	14	15	15	15	15	16	16	17	18	19	20	20	20	20	20	20	20	21	21	21	21	21	21	21	21	21	21
18	0.711332	NUM_TRUE_POSITIVES	3	3	4	6	8	8	8	8	9	9	9	10	12	13	13	13	13	13	13	13	13	13	13	14	14	14	14	15	17	17	17	17	17	17	17	17	17	17	17	18	18	19	19	20	20	20	20
18	0.749403	NUM_TRUE_POSITIVES	2	6	10	10	10	11	11	12	12	12	13	13	13	13	13	13	13	13	13	13	13	13	14	15	15	15	15	17	18	19	19	19	19	19	20	20	20	20	20	20	22	22	22	22	22	22	22
18	0.754547	NUM_TRUE_POSITIVES	7	7	7	7	7	7	10	10	10	10	10	10	10	10	10	10	10	10	10	10	10	10	11	13	13	13	13	14	14	14	14	14	14	14	14	15	16	16	16	16	16	16	16	16	16	16	16
18	0.735429	NUM_TRUE_POSITIVES	1	5	8	8	9	9	9	9	9	9	9	9	10	11	11	12	12	12	12	13	13	14	14	14	14	14	14	14	14	15	15	15	15	16	16	16	16	17	18	19	20	20	20	20	21	21	21
18	0.752456	NUM_TRUE_POSITIVES	3	6	7	7	7	7	8	10	11	11	11	11	11	13	13	15	15	15	15	15	15	16	17	20	20	20	20	20	20	20	20	20	20	20	20	20	20	20	20	20	20	20	20	20	20	20	20
18	0.760323	NUM_TRUE_POSITIVES	2	4	7	8	11	11	11	13	13	14	14	14	14	14	14	14	16	17	17	17	17	18	18	18	18	18	18	18	18	19	19	20	20	20	20	20	20	20	20	20	20	20	20	20	20	20	22
18	0.736889	NUM_TRUE_POSITIVES	3	7	8	8	9	10	10	10	10	10	10	11	11	11	12	12	12	12	12	12	12	12	12	12	12	12	12	12	12	13	14	15	15	16	16	16	16	16	16	16	16	17	17	17	17	17	18
18	0.767227	NUM_TRUE_POSITIVES	3	7	8	11	11	11	11	11	11	12	12	13	15	15	15	15	16	16	18	18	18	18	18	18	21	21	21	21	22	23	25	25	25	25	25	25	25	25	25	25	25	25	25	25	25	25	25
18	0.743096	NUM_TRUE_POSITIVES	6	8	9	10	10	10	11	11	11	12	12	12	12	12	18	18	18	18	18	18	18	18	19	19	19	19	19	19	19	19	19	19	19	20	20	20	20	20	20	20	20	20	20	20	20	20	20
18	0.746316	NUM_TRUE_POSITIVES	2	9	9	9	9	10	12	12	13	13	13	14	14	15	16	16	17	17	17	17	17	17	17	17	17	17	17	17	18	18	18	18	18	18	18	18	18	19	19	19	19	20	22	22	22	22	22
18	0.770844	NUM_TRUE_POSITIVES	9	9	9	12	13	15	15	15	15	15	17	17	17	17	17	17	17	17	17	18	19	19	19	19	19	19	19	19	19	19	19	19	19	19	19	19	19	19	19	19	19	20	21	21	21	22	22
18	0.738615	NUM_TRUE_POSITIVES	2	5	8	10	10	11	11	12	14	14	14	14	14	14	14	15	15	15	16	16	17	18	19	19	19	19	19	20	20	20	20	20	20	20	20	21	21	21	21	21	22	22	22	22	22	22	22
18	0.74615	NUM_TRUE_POSITIVES	3	3	5	7	7	8	9	10	10	10	10	10	10	10	11	13	15	15	15	15	15	15	15	15	15	15	15	15	15	15	16	16	16	16	16	17	18	18	19	19	20	20	20	20	20	20	20
18	0.726102	NUM_TRUE_POSITIVES	3	3	3	3	3	3	3	3	4	4	4	5	7	7	7	8	8	8	8	9	13	13	13	14	14	15	15	15	15	15	15	15	15	15	15	15	15	15	16	16	16	17	17	18	18	19	19
18	0.742532	NUM_TRUE_POSITIVES	4	5	6	6	6	6	6	7	7	8	8	9	9	9	11	11	11	11	11	11	11	11	11	11	11	12	14	14	14	15	15	15	15	15	16	17	17	18	19	20	20	20	20	20	20	20	20
18	0.770114	NUM_TRUE_POSITIVES	4	8	11	13	13	14	14	14	14	14	15	15	15	15	15	15	15	15	16	16	16	16	16	16	17	17	17	18	18	18	19	19	19	19	19	19	19	20	20	20	20	20	20	20	20	21	21
18	0.772238	NUM_TRUE_POSITIVES	2	6	9	10	10	13	14	15	16	18	19	19	19	19	19	19	19	19	19	19	19	19	19	19	19	19	19	20	20	20	20	20	20	20	20	20	20	20	20	20	20	21	21	21	21	21	22
18	0.713091	NUM_TRUE_POSITIVES	0	9	9	9	9	11	11	11	11	11	11	11	11	11	11	11	11	11	11	11	11	12	13	14	14	14	15	15	15	16	16	16	16	16	17	18	18	18	18	18	18	18	18	18	18	18	18
18	0.785814	NUM_TRUE_POSITIVES	1	9	9	9	10	11	12	13	13	13	14	14	15	15	15	17	17	17	18	19	19	19	19	19	19	19	19	19	19	19	19	20	20	20	20	20	20	20	20	20	21	21	21	21	21	21	21
18	0.747876	NUM_TRUE_POSITIVES	2	2	3	5	5	5	5	6	6	6	8	8	9	10	12	13	13	13	13	14	14	15	15	15	15	15	16	17	19	19	19	19	20	20	21	21	22	23	23	23	23	23	23	23	23	23	23
18	0.788436	NUM_TRUE_POSITIVES	3	3	6	6	6	6	6	6	6	8	9	11	11	13	13	14	14	14	14	15	16	16	17	19	20	20	20	20	20	20	20	20	20	20	20	20	20	20	20	20	20	20	20	20	20	20	20
18	0.753784	NUM_TRUE_POSITIVES	0	7	7	7	7	7	7	10	10	11	11	11	11	11	11	11	11	11	11	11	11	11	14	14	14	14	14	14	14	14	15	15	15	15	15	15	16	17	18	18	18	18	20	21	21	21	22
18	0.743494	NUM_TRUE_POSITIVES	3	4	5	5	6	6	6	7	9	11	11	11	12	12	12	13	14	14	15	15	15	16	16	16	17	17	17	17	17	17	17	17	17	17	18	20	20	20	20	20	20	20	20	20	20	20	21
18	0.78432	NUM_TRUE_POSITIVES	0	7	7	9	11	11	12	12	14	14	14	14	14	14	14	14	14	14	15	15	15	16	16	16	16	16	19	19	19	19	19	19	19	19	20	20	20	20	20	21	21	21	21	21	21	21	21
18	0.739578	NUM_TRUE_POSITIVES	3	6	13	13	14	14	14	14	15	15	15	15	15	15	15	15	15	15	16	16	17	17	18	18	20	20	20	20	20	20	20	20	20	20	21	21	21	21	21	21	21	21	22	22	22	22	22
18	0.728658	NUM_TRUE_POSITIVES	2	7	8	11	13	14	14	14	14	14	14	14	14	14	15	15	16	16	16	17	17	17	17	17	18	18	18	18	19	19	19	19	19	20	20	20	20	20	20	20	20	20	20	20	22	22	22
18	0.774993	NUM_TRUE_POSITIVES	4	5	5	5	5	5	6	7	7	7	7	7	7	7	10	10	10	10	10	10	10	10	11	13	13	14	14	15	15	15	15	15	15	15	15	15	15	15	15	15	15	15	16	18	19	20	20
18	0.763277	NUM_TRUE_POSITIVES	2	4	5	5	8	8	8	9	9	10	12	13	13	13	13	13	13	13	13	14	14	15	16	16	16	16	17	17	17	17	17	17	17	17	17	17	17	18	18	18	18	19	19	19	19	19	19
18	0.727961	NUM_TRUE_POSITIVES	2	4	5	5	6	7	8	11	12	12	12	12	12	13	14	14	14	14	14	14	15	15	16	16	16	16	16	17	17	17	17	17	17	17	17	17	18	19	19	19	19	19	19	19	19	19	19
18	0.761186	NUM_TRUE_POSITIVES	6	8	8	8	8	8	8	9	9	10	10	11	11	11	11	11	12	12	12	12	14	14	14	14	14	14	14	14	14	14	14	14	14	14	14	14	15	15	15	15	15	15	15	15	15	15	18
18	0.71714	NUM_TRUE_POSITIVES	1	7	8	9	9	9	9	12	12	12	12	13	13	14	15	15	15	15	15	16	17	17	17	17	17	17	17	17	17	17	17	17	18	18	18	18	18	18	19	20	20	20	20	20	20	20	20
18	0.738018	NUM_TRUE_POSITIVES	2	6	7	10	12	12	12	12	12	12	12	12	12	12	12	12	14	14	14	14	14	14	14	14	14	14	14	14	14	17	17	18	19	19	19	19	19	19	19	20	20	20	21	22	22	22	22
18	0.751726	NUM_TRUE_POSITIVES	1	5	6	6	6	9	10	10	11	11	11	11	12	13	13	13	14	14	14	14	14	14	14	14	14	14	14	14	14	14	15	16	16	16	16	17	18	19	19	19	19	19	19	19	19	19	19
18	0.767758	NUM_TRUE_POSITIVES	5	7	7	8	8	9	9	9	10	10	10	11	11	12	14	15	15	16	16	16	16	16	16	16	16	16	16	16	16	17	17	18	18	18	18	18	18	18	18	18	19	19	19	19	19	19	19
18	0.774296	NUM_TRUE_POSITIVES	1	5	6	6	8	9	9	9	9	9	9	12	14	16	16	16	16	16	16	16	16	17	18	19	19	19	20	20	20	20	21	21	21	21	21	21	22	22	22	22	22	22	23	23	23	23	23
18	0.757999	NUM_TRUE_POSITIVES	6	9	12	14	14	14	14	15	15	15	15	16	16	16	16	17	18	18	18	18	18	18	18	18	18	18	18	19	19	19	19	19	19	19	19	20	20	20	20	20	20	20	20	20	21	21	21
18	0.75083	NUM_TRUE_POSITIVES	3	4	5	6	7	8	10	10	10	10	12	13	13	14	15	16	16	16	16	16	16	16	16	16	17	17	17	17	17	17	17	17	17	17	17	18	18	19	19	19	19	19	20	21	21	22	22
18	0.775292	NUM_TRUE_POSITIVES	5	7	9	10	12	13	13	14	15	16	17	17	17	17	17	17	17	17	17	17	17	17	17	17	17	17	17	17	17	17	17	18	19	19	20	20	20	20	20	20	20	20	21	21	21	21	21
18	0.759194	NUM_TRUE_POSITIVES	3	8	8	9	9	9	9	9	10	10	10	10	10	10	11	11	11	11	13	14	14	14	18	18	18	18	18	18	18	18	19	19	19	19	19	19	19	19	19	19	19	20	20	20	20	20	20
18	0.74917	NUM_TRUE_POSITIVES	0	4	7	8	9	9	11	11	11	14	14	15	15	15	16	16	16	16	17	17	17	17	19	19	19	19	19	19	19	20	20	20	20	20	20	20	20	20	20	20	20	20	20	20	20	20	20
18	0.738582	NUM_TRUE_POSITIVES	4	9	10	10	11	11	12	12	13	13	13	15	15	16	16	16	16	16	16	16	16	16	17	17	17	17	17	17	18	18	18	18	18	18	18	18	18	18	18	18	18	18	18	18	18	19	20
18	0.754746	NUM_TRUE_POSITIVES	5	5	7	7	8	8	8	8	10	10	11	11	11	11	11	11	11	12	13	14	14	14	14	15	16	17	17	17	17	17	17	19	19	19	19	19	19	19	19	19	19	19	21	21	21	21	21
18	0.753518	NUM_TRUE_POSITIVES	3	3	5	5	5	5	6	7	7	7	7	7	8	9	9	9	10	10	11	12	12	12	12	12	13	13	14	14	15	15	15	15	15	15	15	15	17	19	19	19	19	19	20	21	21	21	21
18	0.773334	NUM_TRUE_POSITIVES	4	4	7	7	7	7	7	11	11	11	11	11	11	11	11	14	15	15	15	15	15	18	18	18	18	18	18	18	18	19	19	19	20	20	20	20	20	20	21	21	22	22	22	22	22	22	23
18	0.760422	NUM_TRUE_POSITIVES	2	4	6	6	7	7	7	7	7	7	7	8	8	8	8	10	10	10	10	10	10	10	10	11	12	12	12	12	12	13	13	13	13	13	15	15	15	15	15	16	17	17	17	18	18	19	19
18	0.70393	NUM_TRUE_POSITIVES	10	12	12	12	12	13	13	14	14	14	14	14	14	14	14	15	16	16	16	16	17	17	17	17	18	18	18	19	19	19	19	19	19	19	19	19	19	19	19	19	19	19	19	19	19	19	19
18	0.769683	NUM_TRUE_POSITIVES	5	5	5	5	6	6	6	6	6	7	7	7	7	7	9	10	10	10	10	11	11	12	12	15	15	15	15	17	17	19	19	21	21	21	21	22	23	23	23	24	25	25	25	25	25	25	25
18	0.763078	NUM_TRUE_POSITIVES	4	7	8	9	9	9	9	11	12	12	12	12	13	13	14	14	15	16	16	16	16	16	16	16	16	16	16	16	16	17	17	17	17	17	17	17	17	17	17	19	19	19	19	19	19	20	20
18	0.74542	NUM_TRUE_POSITIVES	2	7	7	7	10	10	10	10	10	10	11	12	14	14	14	14	14	15	15	15	17	17	17	18	18	18	18	18	18	18	18	18	18	18	18	18	18	18	18	18	18	18	18	18	19	20	20
18	0.753286	NUM_TRUE_POSITIVES	1	6	6	7	7	7	10	11	11	11	11	13	13	14	14	14	14	15	16	19	19	19	19	19	20	20	20	20	20	20	20	20	20	20	20	21	22	22	22	22	22	23	23	23	23	24	25
18	0.729853	NUM_TRUE_POSITIVES	0	6	7	8	8	8	9	9	9	9	9	10	10	10	11	11	11	13	13	13	13	13	13	14	15	15	15	15	15	15	15	15	15	16	17	17	17	17	17	17	18	19	19	19	19	19	19
[truncated: 491 more columns]
