# Supplementary material for: Genome-wide computational identification of functional RNA elements in Trypanosoma brucei
Source: BMC Genomics. 2009 Aug 4;10:355. doi: 10.1186/1471-2164-10-355 (PMC2907701; doi:10.1186/1471-2164-10-355)
Supplement: Additional file 6 — Function prediction using regulatory motifs. This ZIP compressed file should be unpacked before viewing its contents. The results for prediction of each pathway are presented in a separate folder, named after the accession number of that pathway in KEGG database. Each folder contains several files named "validation.N.out", each of which represents the results of a hundred times two-fold cross-validation for that pathway, using N predicted motifs. Each cross-validation is shown in one row; plotting each row against the number of false positives will result in the ROC curve associated with the corresponding cross-validation experiment. The trained network is stored in "total.out", in which motifs are ordered according to their prediction power. L(α|MOTIF): the likelihood of being in pathway α given that the indicated motif is present in the indicated location of an mRNA; L(α|MOTIF): the likelihood of being in pathway α given that the indicated motif is NOT present in the indicated location of an mRNA. [file 1471-2164-10-355-S6.zip › tbr_KEGG_predict/003.tbr00632/validation.019.out]

Current time: Tue Feb 03 11:57:52 2009
This cluster: tbr00632
A 2-fold validation was used.
************************ VALIDATION ***********************
NUM_CLASSIFIERS	AUC	NUM_FALSE_POSITIVES	1	2	3	4	5	6	7	8	9	10	11	12	13	14	15	16	17	18	19	20	21	22	23	24	25	26	27	28	29	30	31	32	33	34	35	36	37	38	39	40	41	42	43	44	45	46	47
19	0.742665	NUM_TRUE_POSITIVES	7	9	9	9	9	9	10	11	11	12	14	15	15	16	16	16	16	16	16	16	16	16	16	17	17	17	17	17	17	17	17	18	18	18	18	18	18	18	18	19	19	19	19	19	19	19	19
19	0.755742	NUM_TRUE_POSITIVES	6	9	9	9	10	10	11	11	11	11	11	11	11	11	11	11	12	12	12	12	12	14	15	15	15	16	17	18	18	18	18	18	18	18	18	19	19	19	19	19	20	20	20	20	20	20	20
19	0.780669	NUM_TRUE_POSITIVES	5	9	9	9	9	9	9	9	9	9	10	11	12	12	12	14	15	16	17	18	20	20	21	21	21	21	21	21	21	21	21	21	21	21	21	21	21	21	21	22	22	22	23	23	23	23	23
19	0.765368	NUM_TRUE_POSITIVES	2	8	8	10	11	11	12	13	13	13	13	13	13	13	13	13	14	17	19	19	19	20	20	20	20	20	20	20	20	20	20	20	21	21	21	21	21	21	21	21	21	21	21	21	21	21	21
19	0.700445	NUM_TRUE_POSITIVES	2	6	6	6	8	8	9	10	11	11	11	11	11	11	12	13	13	14	15	15	15	15	15	15	15	15	15	15	15	15	15	15	15	15	16	17	17	17	17	17	17	17	17	17	17	17	17
19	0.747876	NUM_TRUE_POSITIVES	3	10	12	12	12	12	12	12	12	12	12	12	12	12	13	13	13	13	13	13	13	15	15	15	15	15	16	16	16	18	19	19	20	20	21	21	21	21	21	21	22	22	22	23	23	23	23
19	0.755377	NUM_TRUE_POSITIVES	5	12	13	13	13	14	15	15	15	15	15	15	15	16	16	16	17	17	17	17	17	17	18	18	19	19	19	19	19	19	19	20	20	20	20	20	20	20	20	20	21	21	21	21	22	22	23
19	0.74688	NUM_TRUE_POSITIVES	3	5	6	6	6	6	6	6	6	6	6	6	7	10	10	11	11	12	12	12	12	12	12	12	12	12	12	13	14	15	16	16	17	17	17	19	19	19	19	19	19	19	19	19	19	19	19
19	0.750199	NUM_TRUE_POSITIVES	1	3	7	7	9	9	10	10	10	10	10	10	10	10	10	11	11	11	11	11	12	12	12	12	14	16	16	16	16	16	16	16	18	18	19	19	19	19	19	20	20	20	20	20	21	21	21
19	0.782793	NUM_TRUE_POSITIVES	4	8	9	11	11	15	15	15	15	15	15	15	15	15	17	17	17	17	17	17	17	17	17	17	17	17	18	18	18	18	18	19	19	19	19	20	20	20	20	20	20	20	20	20	20	21	21
19	0.744092	NUM_TRUE_POSITIVES	1	7	10	12	14	14	14	14	14	15	15	15	15	15	16	17	17	17	18	18	19	19	19	19	19	19	19	19	19	20	20	20	20	21	21	21	21	23	23	23	24	24	24	24	24	24	24
19	0.768554	NUM_TRUE_POSITIVES	6	10	11	12	12	12	14	14	15	15	15	17	17	17	18	20	20	20	20	20	20	20	21	21	21	21	21	21	21	21	21	21	21	21	21	21	21	21	21	21	21	21	21	21	21	21	22
19	0.754215	NUM_TRUE_POSITIVES	5	6	7	7	7	8	8	10	10	10	11	11	13	14	14	14	14	15	15	15	16	16	16	16	17	18	18	18	18	18	18	19	20	20	21	21	21	21	21	22	22	22	22	22	23	23	23
19	0.742731	NUM_TRUE_POSITIVES	2	4	5	5	6	6	6	7	11	12	12	12	12	12	12	12	12	12	12	12	12	12	12	12	12	12	12	12	12	12	12	12	12	12	12	12	12	13	13	14	14	14	15	16	16	16	17
19	0.715779	NUM_TRUE_POSITIVES	6	6	6	6	9	9	9	9	9	9	9	10	10	10	10	10	10	10	10	10	10	10	10	11	13	13	13	13	13	14	14	14	14	16	16	16	16	16	16	17	17	17	19	19	19	19	19
19	0.783258	NUM_TRUE_POSITIVES	1	11	11	14	14	15	15	15	16	16	16	16	18	18	18	19	19	21	21	21	21	21	21	21	21	21	21	21	21	21	21	21	21	21	21	21	22	22	22	22	22	22	23	24	24	24	24
19	0.723447	NUM_TRUE_POSITIVES	2	7	8	8	9	10	12	12	12	12	12	12	12	12	12	12	14	14	14	14	14	14	14	16	19	19	19	20	21	21	21	22	22	22	22	22	22	22	22	23	23	23	23	24	24	24	24
19	0.75936	NUM_TRUE_POSITIVES	2	5	5	5	8	10	11	11	13	14	14	15	15	15	15	15	15	16	16	16	16	16	16	16	16	16	17	17	17	18	18	18	18	18	18	18	18	18	18	18	18	18	18	19	19	19	19
19	0.783756	NUM_TRUE_POSITIVES	3	9	13	13	14	14	15	16	17	17	17	17	17	17	17	17	17	17	17	17	18	19	19	19	20	20	20	20	20	20	20	20	20	20	21	21	21	21	23	24	24	24	24	25	25	25	26
19	0.754846	NUM_TRUE_POSITIVES	2	6	9	13	13	14	14	14	14	14	14	15	15	16	16	16	17	17	17	17	17	17	17	19	20	20	20	20	20	20	20	20	20	21	21	22	23	23	23	23	23	23	23	23	23	23	23
19	0.735827	NUM_TRUE_POSITIVES	4	6	7	10	10	10	10	10	10	10	10	10	11	12	12	12	14	16	16	16	16	16	17	17	17	17	17	17	17	17	17	17	17	17	18	18	18	19	19	19	20	20	21	21	21	21	22
19	0.748506	NUM_TRUE_POSITIVES	2	5	5	5	6	6	7	9	9	11	12	12	13	14	14	14	15	15	15	16	16	16	16	16	16	16	16	16	16	16	16	17	18	18	18	18	18	18	18	18	18	18	18	18	18	18	18
19	0.745785	NUM_TRUE_POSITIVES	4	5	6	6	7	9	10	11	11	12	12	12	14	15	15	15	15	15	15	15	15	15	16	16	16	16	16	16	16	16	16	16	16	16	16	17	17	17	17	17	17	17	18	18	18	18	18
19	0.7577	NUM_TRUE_POSITIVES	4	8	9	9	10	10	10	10	10	10	11	12	12	14	14	15	15	16	17	17	17	17	17	17	17	17	17	17	17	18	19	20	20	20	20	21	21	21	21	21	21	21	21	22	22	22	22
19	0.745917	NUM_TRUE_POSITIVES	10	10	10	11	12	13	13	14	14	14	14	15	15	15	15	16	16	16	16	16	16	18	19	19	19	19	19	19	19	19	19	19	19	19	19	19	21	21	21	21	22	22	22	22	22	22	23
19	0.772637	NUM_TRUE_POSITIVES	3	6	8	8	8	8	9	9	11	11	12	12	12	12	12	12	12	12	12	15	16	17	17	17	17	18	18	18	19	19	19	20	20	20	20	20	20	22	22	22	22	22	23	24	24	24	25
19	0.734831	NUM_TRUE_POSITIVES	1	13	13	13	13	13	13	13	13	13	13	13	13	13	13	13	13	13	16	17	17	17	18	18	19	19	19	19	19	19	19	19	19	19	19	19	20	20	20	20	20	20	20	21	21	22	22
19	0.750066	NUM_TRUE_POSITIVES	0	5	6	6	6	6	6	7	8	10	10	10	10	10	10	11	11	13	13	13	13	13	13	13	13	13	13	13	14	15	17	17	17	17	17	17	18	18	18	18	18	18	18	18	18	18	20
19	0.766994	NUM_TRUE_POSITIVES	9	13	14	14	15	15	16	16	17	17	18	18	18	18	18	18	18	18	18	19	19	19	19	19	20	20	20	20	20	21	22	22	22	22	22	22	22	22	22	23	24	25	25	25	25	25	25
19	0.760588	NUM_TRUE_POSITIVES	3	6	10	13	13	13	13	13	15	15	15	15	16	16	16	16	16	16	16	16	16	17	17	17	17	17	18	18	18	18	19	19	20	20	20	20	20	20	20	20	20	22	22	22	22	22	22
19	0.74698	NUM_TRUE_POSITIVES	6	7	9	9	9	10	10	11	11	11	11	12	15	15	15	16	18	19	19	19	19	19	19	19	19	19	19	19	19	19	19	19	19	19	19	20	20	20	20	20	20	20	20	20	20	20	20
19	0.801016	NUM_TRUE_POSITIVES	5	8	10	11	12	12	14	14	14	14	14	15	17	18	18	18	18	18	18	18	19	19	20	21	21	21	21	21	21	21	21	21	21	21	21	21	21	21	22	23	23	24	24	24	24	24	24
19	0.779308	NUM_TRUE_POSITIVES	1	7	11	11	11	11	12	12	13	13	13	13	13	13	13	13	13	13	13	14	14	14	14	14	15	15	15	15	15	15	15	16	17	18	18	18	19	19	19	19	19	19	20	20	20	20	20
19	0.739744	NUM_TRUE_POSITIVES	9	9	9	9	10	12	13	13	13	14	15	15	16	16	17	17	17	17	17	18	19	19	19	19	19	19	21	21	21	21	21	21	22	22	22	22	22	23	23	23	23	23	23	23	23	24	24
19	0.762646	NUM_TRUE_POSITIVES	3	4	4	4	5	8	8	8	8	10	10	10	10	10	12	13	13	13	14	14	15	15	15	15	15	15	15	15	15	15	16	18	18	18	18	21	21	21	21	21	21	21	21	21	21	21	21
19	0.75083	NUM_TRUE_POSITIVES	6	8	9	11	12	14	14	14	14	14	14	14	14	16	16	16	16	17	19	19	19	19	19	19	19	19	19	19	19	19	19	19	19	19	19	19	19	19	19	20	20	20	20	20	20	21	21
19	0.765534	NUM_TRUE_POSITIVES	6	13	13	14	14	14	14	14	15	15	15	15	15	15	15	15	15	15	15	15	15	16	17	18	19	19	19	19	19	19	21	21	22	22	22	22	22	22	22	22	22	22	22	22	22	22	22
19	0.714352	NUM_TRUE_POSITIVES	9	11	12	12	12	12	12	13	13	13	14	14	14	14	14	14	14	14	14	14	14	15	15	15	15	15	15	15	15	15	15	15	15	15	15	15	15	15	15	15	15	15	15	15	16	16	18
19	0.739445	NUM_TRUE_POSITIVES	4	6	7	7	8	8	8	9	10	11	11	11	11	11	12	12	12	12	12	12	16	16	16	17	18	19	19	19	19	19	19	19	19	19	19	19	19	19	19	19	19	19	19	19	19	19	19
19	0.705291	NUM_TRUE_POSITIVES	5	6	7	7	8	9	9	9	9	9	9	9	9	11	13	13	14	14	14	14	14	14	15	16	16	16	16	16	16	17	17	17	17	17	17	17	17	17	18	18	18	18	18	18	18	18	19
19	0.753618	NUM_TRUE_POSITIVES	1	4	8	8	9	10	10	10	13	13	14	16	16	16	17	18	18	18	18	18	18	18	18	18	18	19	19	19	19	19	19	20	20	20	20	20	20	20	20	20	20	20	20	20	20	21	21
19	0.760721	NUM_TRUE_POSITIVES	1	7	8	10	10	11	13	13	13	14	14	14	15	18	18	18	19	19	19	19	19	19	19	21	21	21	21	21	21	21	21	21	21	22	22	22	23	23	23	23	23	23	24	24	24	24	24
19	0.699648	NUM_TRUE_POSITIVES	1	6	10	10	10	11	12	13	13	13	13	13	14	16	16	16	16	16	17	17	17	17	17	17	17	17	17	17	17	17	17	17	17	17	17	17	17	17	17	17	17	17	17	17	17	17	17
19	0.714219	NUM_TRUE_POSITIVES	3	6	6	6	7	7	7	7	7	8	8	8	8	8	8	9	10	10	11	12	12	12	13	13	13	13	14	14	15	15	15	15	15	15	15	15	15	15	15	16	16	16	17	17	17	17	17
19	0.777616	NUM_TRUE_POSITIVES	7	7	9	9	9	10	11	11	11	13	13	14	15	15	15	15	15	15	15	17	17	19	19	19	21	21	21	21	22	22	23	23	23	23	23	23	23	23	23	23	23	23	23	23	23	23	23
19	0.700909	NUM_TRUE_POSITIVES	6	6	6	6	6	6	6	6	6	6	6	7	7	7	7	7	7	8	8	8	8	8	9	10	10	10	10	10	10	11	11	11	11	11	11	11	11	12	12	12	12	13	13	13	13	13	14
19	0.721356	NUM_TRUE_POSITIVES	1	6	6	8	10	11	11	11	11	11	11	11	11	13	13	16	16	16	16	16	16	16	16	16	18	18	18	18	18	18	18	18	18	18	18	18	18	18	19	19	19	19	19	19	20	20	20
19	0.733006	NUM_TRUE_POSITIVES	1	5	6	7	7	9	9	9	11	12	12	12	12	12	13	13	13	13	13	13	13	14	15	15	15	15	15	15	15	15	15	15	15	15	15	15	15	15	15	16	17	17	17	18	18	19	20
19	0.751593	NUM_TRUE_POSITIVES	2	2	4	5	5	5	5	6	6	10	11	12	13	14	14	14	14	14	14	14	14	14	15	15	15	15	16	16	16	17	19	21	21	21	21	21	21	21	21	22	22	22	22	22	22	22	22
19	0.71329	NUM_TRUE_POSITIVES	3	3	3	6	8	8	8	8	9	9	9	9	12	12	12	13	13	13	13	13	13	13	13	13	14	15	15	16	17	17	17	17	17	17	17	17	17	17	17	17	17	18	18	19	20	20	20
19	0.746548	NUM_TRUE_POSITIVES	2	6	10	10	10	11	11	12	12	12	13	13	13	13	13	13	13	13	13	13	13	13	14	15	15	15	15	17	18	19	19	19	19	19	20	20	20	20	20	20	20	22	22	22	22	22	22
19	0.752954	NUM_TRUE_POSITIVES	8	8	8	8	8	8	8	10	10	10	10	10	10	10	10	10	10	10	10	10	10	10	10	10	10	11	13	13	13	13	14	14	14	14	14	14	14	14	15	16	16	16	16	16	16	16	16
19	0.733703	NUM_TRUE_POSITIVES	1	7	7	7	10	10	10	10	10	10	10	10	10	11	11	12	12	12	12	13	13	13	14	14	14	14	14	15	15	15	15	15	15	16	16	16	16	17	18	18	18	18	19	20	21	21	21
19	0.750299	NUM_TRUE_POSITIVES	3	6	7	7	7	7	8	10	11	11	11	11	12	13	13	13	15	15	15	15	15	16	16	17	20	20	20	20	20	20	20	20	20	20	20	20	20	20	20	20	20	20	20	20	20	20	20
19	0.754879	NUM_TRUE_POSITIVES	2	5	7	7	8	11	11	11	11	14	14	14	14	14	14	15	16	16	16	17	18	19	19	19	19	19	19	19	19	19	19	19	20	20	20	20	20	20	20	20	20	20	20	20	20	20	22
19	0.735329	NUM_TRUE_POSITIVES	2	7	7	8	9	10	10	10	10	11	12	12	12	12	12	12	12	12	12	12	12	13	15	15	15	15	15	15	15	15	16	16	16	16	16	16	16	16	17	17	17	17	17	17	17	17	17
19	0.767227	NUM_TRUE_POSITIVES	3	7	8	11	11	11	11	11	11	11	12	12	15	15	15	15	16	16	18	18	18	18	18	18	21	21	21	21	22	23	25	25	25	25	25	25	25	25	25	25	25	25	25	25	25	25	25
19	0.740275	NUM_TRUE_POSITIVES	6	8	9	10	10	10	11	11	11	11	12	12	12	12	17	18	18	18	18	18	18	18	19	19	19	19	19	19	19	19	19	19	19	19	20	20	20	20	20	20	20	20	20	20	20	20	20
19	0.746814	NUM_TRUE_POSITIVES	2	9	9	9	9	10	11	12	13	14	15	15	15	16	16	17	17	17	18	18	18	18	18	18	18	18	18	18	18	18	18	18	18	18	18	18	18	18	18	18	18	18	18	18	18	18	18
19	0.76882	NUM_TRUE_POSITIVES	9	9	9	11	12	13	15	15	15	15	15	17	17	17	17	17	17	17	17	17	18	19	19	19	19	19	19	19	19	19	19	19	19	19	19	19	19	19	19	19	19	19	20	21	21	21	22
19	0.734533	NUM_TRUE_POSITIVES	4	5	6	10	10	11	11	11	12	14	14	14	14	14	14	14	14	14	15	15	15	16	17	18	19	19	20	20	20	20	20	20	20	20	20	20	20	20	21	21	21	22	22	22	22	23	24
19	0.749403	NUM_TRUE_POSITIVES	3	3	7	7	9	9	9	10	10	10	10	10	10	10	11	13	15	15	15	15	15	15	15	15	15	15	15	15	15	15	15	15	15	16	17	17	18	19	20	20	20	20	21	21	21	21	21
19	0.73211	NUM_TRUE_POSITIVES	3	3	3	3	3	3	3	4	4	5	6	7	7	7	7	7	9	10	12	13	13	13	13	13	13	13	14	15	15	15	16	16	16	16	16	16	16	17	17	17	17	17	17	17	17	18	18
19	0.741437	NUM_TRUE_POSITIVES	4	5	6	6	6	6	6	7	7	8	8	9	9	9	11	11	11	11	11	11	11	11	11	11	11	12	14	14	14	14	15	15	15	15	16	17	17	18	19	20	20	20	20	20	20	20	20
19	0.77881	NUM_TRUE_POSITIVES	4	8	10	13	13	14	14	14	14	14	14	14	15	15	15	15	15	15	15	16	16	16	16	16	16	16	16	16	16	17	17	18	19	19	19	19	19	19	20	21	21	21	21	21	21	21	22
19	0.771774	NUM_TRUE_POSITIVES	3	7	11	11	11	14	15	16	16	19	19	19	19	19	19	19	19	19	19	19	19	19	19	19	19	19	19	19	20	20	20	20	20	20	20	20	20	20	20	20	21	21	21	21	21	21	21
19	0.712228	NUM_TRUE_POSITIVES	0	9	9	9	9	11	11	11	11	11	11	11	11	11	11	11	11	11	11	11	11	12	13	14	14	14	15	15	15	15	16	16	16	16	16	17	18	18	18	18	18	18	18	18	18	18	18
19	0.785183	NUM_TRUE_POSITIVES	1	9	9	9	10	11	12	13	13	13	14	14	15	15	16	17	17	17	17	18	19	19	19	19	19	19	19	19	19	19	19	19	20	20	20	20	20	20	20	20	20	21	21	21	21	21	21
19	0.743793	NUM_TRUE_POSITIVES	1	4	5	6	6	6	8	8	8	8	9	9	10	12	13	13	13	13	13	13	15	15	15	16	16	16	16	16	16	16	17	18	18	18	18	19	21	22	24	24	24	24	24	24	24	24	24
19	0.787839	NUM_TRUE_POSITIVES	3	4	6	6	6	6	6	6	6	8	9	11	11	13	14	14	14	14	14	14	16	16	17	17	19	20	20	20	20	20	20	20	20	20	20	20	20	20	20	20	20	20	20	20	20	20	20
19	0.748772	NUM_TRUE_POSITIVES	0	7	7	7	7	7	7	10	10	11	11	11	11	11	11	11	11	11	11	11	11	11	14	14	14	14	14	14	14	14	14	15	15	15	15	15	16	17	17	17	18	18	18	18	18	20	21
19	0.738482	NUM_TRUE_POSITIVES	0	3	5	5	6	6	6	6	8	10	11	12	13	13	13	13	14	14	14	15	15	15	17	17	19	20	20	20	20	20	20	20	20	20	21	21	21	21	21	23	23	23	23	23	23	23	23
19	0.782827	NUM_TRUE_POSITIVES	0	7	7	9	11	11	12	12	14	14	14	14	14	14	14	14	14	14	14	15	15	15	16	16	16	16	16	16	19	19	19	19	19	19	19	20	20	20	20	20	21	21	21	21	21	21	21
19	0.741536	NUM_TRUE_POSITIVES	3	6	13	13	14	14	14	14	14	14	15	15	15	15	15	15	15	15	15	15	15	16	16	17	18	18	20	20	20	20	20	20	20	20	20	21	22	22	22	22	22	22	22	22	22	22	22
19	0.726865	NUM_TRUE_POSITIVES	2	7	8	11	13	13	14	14	14	14	14	14	14	14	14	15	16	16	16	16	17	17	17	17	17	18	18	18	18	19	19	19	19	19	20	20	20	20	20	20	20	20	20	20	20	20	22
19	0.772736	NUM_TRUE_POSITIVES	5	5	5	5	6	6	6	8	8	8	8	8	9	10	10	10	10	10	11	12	12	12	12	14	14	14	15	15	15	15	17	17	18	18	18	18	18	18	18	19	19	19	21	21	22	22	22
19	0.761186	NUM_TRUE_POSITIVES	2	4	5	5	8	8	8	9	9	9	10	10	12	13	13	13	13	13	14	14	14	15	16	16	16	16	16	17	17	17	17	17	17	17	17	17	17	17	18	18	18	18	19	19	19	19	19
19	0.728193	NUM_TRUE_POSITIVES	2	4	5	5	6	7	8	11	12	12	12	12	12	13	15	15	15	15	15	16	16	16	16	16	16	16	16	16	17	17	17	17	17	17	17	17	17	18	18	19	19	19	19	19	19	19	19
19	0.76102	NUM_TRUE_POSITIVES	6	8	8	8	8	8	8	9	10	10	10	10	11	11	11	11	11	12	12	12	12	14	14	14	14	14	14	14	14	14	14	14	14	14	14	14	14	15	15	15	15	15	15	15	15	15	15
19	0.714784	NUM_TRUE_POSITIVES	1	7	8	9	9	9	9	12	12	12	12	13	14	14	15	15	15	15	15	16	17	17	17	17	17	17	17	17	17	17	17	17	18	18	18	18	18	18	19	19	20	20	20	20	20	20	20
19	0.734367	NUM_TRUE_POSITIVES	2	7	7	10	12	12	12	12	12	12	12	12	12	12	12	14	14	14	14	14	14	14	14	14	14	14	14	14	15	17	17	18	19	19	19	19	19	19	19	19	19	19	19	19	20	21	21
19	0.747776	NUM_TRUE_POSITIVES	1	5	6	6	6	9	10	10	11	11	11	11	12	13	13	13	14	14	14	14	14	14	14	14	14	14	14	14	14	14	14	15	16	16	16	17	17	18	19	19	19	19	19	19	19	19	19
19	0.766828	NUM_TRUE_POSITIVES	5	7	7	7	8	9	9	9	10	10	10	11	11	12	14	15	15	16	16	16	16	16	16	16	16	16	16	16	16	17	17	18	18	18	18	18	18	18	19	19	19	19	19	19	19	19	19
19	0.77111	NUM_TRUE_POSITIVES	1	5	6	6	8	8	9	9	9	9	9	12	14	16	16	16	16	16	16	16	16	16	17	18	19	19	19	20	20	20	20	21	21	21	21	21	21	22	22	22	22	22	22	23	23	23	23
19	0.757435	NUM_TRUE_POSITIVES	6	9	12	12	14	14	14	14	15	15	15	15	16	16	16	17	18	18	18	18	18	18	18	18	18	18	18	19	19	19	19	19	19	19	20	20	20	20	20	20	20	20	20	20	20	21	21
19	0.753883	NUM_TRUE_POSITIVES	3	6	7	8	9	10	11	11	11	11	12	12	14	14	15	15	17	17	17	17	17	17	17	17	17	18	18	18	18	18	18	18	18	18	18	19	20	21	21	21	21	21	22	23	23	24	24
19	0.773931	NUM_TRUE_POSITIVES	5	7	9	10	12	13	13	14	15	16	17	17	17	17	17	17	17	17	17	17	17	17	17	17	17	17	17	17	17	17	17	17	18	19	20	20	20	20	20	20	20	20	20	21	21	21	21
19	0.756406	NUM_TRUE_POSITIVES	3	8	8	9	9	9	9	9	10	10	10	10	10	10	11	11	11	11	11	13	14	14	14	18	18	18	18	18	18	18	18	19	19	19	19	19	19	19	19	19	19	19	20	20	20	20	20
19	0.749336	NUM_TRUE_POSITIVES	0	4	6	9	10	10	11	11	11	14	14	15	15	15	16	16	16	16	17	17	17	17	19	19	19	19	19	19	19	20	20	20	20	20	20	20	20	20	20	20	20	20	20	20	20	20	20
19	0.745917	NUM_TRUE_POSITIVES	4	11	11	12	12	12	13	13	13	14	15	15	17	17	18	18	18	18	18	18	18	18	18	18	18	18	18	18	18	18	18	18	18	18	18	18	18	18	18	18	18	18	18	18	18	18	18
19	0.754746	NUM_TRUE_POSITIVES	6	6	9	10	11	11	11	11	11	12	12	13	13	13	13	13	13	14	16	16	16	16	16	17	17	17	18	18	18	18	19	20	20	20	20	20	20	20	20	20	20	20	20	21	21	21	21
19	0.753552	NUM_TRUE_POSITIVES	3	3	5	5	5	5	6	7	7	7	7	8	9	9	9	9	10	10	11	12	12	12	12	12	12	13	13	14	14	14	15	15	15	15	15	15	15	15	15	17	19	19	19	19	19	19	21
19	0.770114	NUM_TRUE_POSITIVES	4	4	7	7	7	7	7	7	8	11	11	11	11	11	11	11	11	11	14	14	15	15	15	18	18	18	18	18	18	18	18	19	19	19	20	20	20	20	20	21	22	22	22	22	22	22	23
19	0.760123	NUM_TRUE_POSITIVES	2	4	6	7	7	7	7	7	7	7	7	8	8	8	8	10	10	10	10	10	10	10	10	11	12	12	12	12	12	13	13	13	13	13	15	15	15	15	15	16	16	17	17	17	18	18	19
19	0.703166	NUM_TRUE_POSITIVES	10	12	12	12	13	13	13	13	14	14	14	14	14	14	14	15	16	16	16	16	17	17	17	17	18	18	18	19	19	19	19	19	19	19	19	19	19	19	19	19	19	19	19	19	19	19	19
19	0.769683	NUM_TRUE_POSITIVES	6	7	7	8	9	9	9	9	9	10	10	10	10	10	10	12	12	12	12	12	13	13	14	14	16	16	16	16	19	19	19	19	21	21	21	22	23	23	23	23	24	25	25	25	25	25	25
19	0.763144	NUM_TRUE_POSITIVES	4	7	8	9	9	9	9	11	12	12	12	12	13	13	13	14	14	14	16	16	16	16	16	16	16	16	16	16	16	16	16	17	17	17	17	17	17	17	17	17	18	19	19	19	19	19	20
19	0.743893	NUM_TRUE_POSITIVES	2	7	7	7	7	10	10	10	10	10	11	12	14	14	14	14	14	15	15	15	17	17	17	18	18	18	18	18	18	18	18	18	18	18	18	18	18	18	18	18	18	18	18	18	18	19	19
19	0.749768	NUM_TRUE_POSITIVES	1	6	9	9	9	10	10	10	13	13	14	14	14	14	16	16	16	16	17	18	18	18	18	20	20	20	20	21	21	21	21	21	21	21	21	21	21	21	21	21	22	23	23	23	23	23	23
19	0.727065	NUM_TRUE_POSITIVES	0	6	7	8	8	8	8	9	9	9	9	9	10	10	10	10	11	13	14	15	15	15	15	15	15	15	15	15	15	15	15	15	15	15	15	16	16	16	17	17	17	18	19	19	19	19	19
[truncated: 491 more columns]
