# Supplementary material for: Genome-wide computational identification of functional RNA elements in Trypanosoma brucei
Source: BMC Genomics. 2009 Aug 4;10:355. doi: 10.1186/1471-2164-10-355 (PMC2907701; doi:10.1186/1471-2164-10-355)
Supplement: Additional file 6 — Function prediction using regulatory motifs. This ZIP compressed file should be unpacked before viewing its contents. The results for prediction of each pathway are presented in a separate folder, named after the accession number of that pathway in KEGG database. Each folder contains several files named "validation.N.out", each of which represents the results of a hundred times two-fold cross-validation for that pathway, using N predicted motifs. Each cross-validation is shown in one row; plotting each row against the number of false positives will result in the ROC curve associated with the corresponding cross-validation experiment. The trained network is stored in "total.out", in which motifs are ordered according to their prediction power. L(α|MOTIF): the likelihood of being in pathway α given that the indicated motif is present in the indicated location of an mRNA; L(α|MOTIF): the likelihood of being in pathway α given that the indicated motif is NOT present in the indicated location of an mRNA. [file 1471-2164-10-355-S6.zip › tbr_KEGG_predict/003.tbr00632/validation.020.out]

Current time: Tue Feb 03 11:57:52 2009
This cluster: tbr00632
A 2-fold validation was used.
************************ VALIDATION ***********************
NUM_CLASSIFIERS	AUC	NUM_FALSE_POSITIVES	1	2	3	4	5	6	7	8	9	10	11	12	13	14	15	16	17	18	19	20	21	22	23	24	25	26	27	28	29	30	31	32	33	34	35	36	37	38	39	40	41	42	43	44	45	46	47
20	0.740408	NUM_TRUE_POSITIVES	7	7	10	10	10	10	10	10	10	11	11	12	14	15	15	16	16	16	16	16	16	16	16	16	16	17	17	17	17	17	17	17	18	18	18	18	18	18	18	18	19	19	19	19	19	19	19
20	0.75385	NUM_TRUE_POSITIVES	6	9	9	9	10	10	11	11	11	11	11	11	11	11	11	11	11	11	12	12	13	14	14	15	15	15	16	18	18	18	18	18	18	18	18	19	19	19	19	19	20	20	20	20	20	20	20
20	0.782893	NUM_TRUE_POSITIVES	5	7	9	9	9	9	9	9	9	9	10	11	11	12	13	13	13	15	16	17	18	18	19	21	21	21	21	21	21	21	21	21	21	21	21	21	21	21	21	21	22	22	22	22	22	22	23
20	0.765534	NUM_TRUE_POSITIVES	2	8	8	11	11	11	12	13	13	13	13	13	13	13	13	14	15	17	19	20	20	20	20	20	20	20	20	20	20	20	20	20	20	21	21	21	21	21	21	21	21	21	21	21	21	21	21
20	0.699217	NUM_TRUE_POSITIVES	2	7	7	7	8	8	9	10	11	11	11	11	12	12	12	13	13	14	15	15	15	15	15	15	15	15	15	15	15	15	15	15	15	15	16	17	17	17	17	17	17	17	17	17	17	17	17
20	0.746117	NUM_TRUE_POSITIVES	4	10	12	12	12	12	12	12	12	12	12	12	12	12	12	13	13	14	14	14	14	14	15	15	15	15	16	18	18	18	20	21	21	21	21	21	21	21	21	21	21	21	21	21	21	22	22
20	0.753983	NUM_TRUE_POSITIVES	5	12	13	13	13	15	15	15	15	15	15	15	15	16	16	16	16	17	17	17	17	17	18	18	18	19	19	19	19	19	19	20	20	20	20	20	20	20	20	20	20	20	21	21	22	22	22
20	0.747311	NUM_TRUE_POSITIVES	3	5	6	6	6	6	6	6	6	6	6	6	7	10	10	11	11	12	12	12	12	12	12	12	12	12	12	13	14	15	16	16	17	17	17	19	19	19	19	19	19	19	19	19	19	19	19
20	0.751759	NUM_TRUE_POSITIVES	1	3	8	8	9	10	10	10	10	10	10	10	10	10	10	10	10	11	11	11	12	12	12	12	16	16	16	16	16	16	16	16	18	18	19	19	19	19	19	20	20	20	20	20	21	21	21
20	0.781532	NUM_TRUE_POSITIVES	2	8	9	11	11	15	15	15	15	15	15	15	15	15	17	17	17	17	17	17	17	17	17	17	17	17	17	18	18	18	18	18	19	19	19	19	20	20	20	20	20	20	20	20	20	20	20
20	0.742532	NUM_TRUE_POSITIVES	1	7	10	12	14	14	14	14	14	15	15	15	15	15	16	16	17	17	17	18	18	19	19	19	19	19	19	19	19	19	19	20	20	20	20	21	21	21	22	23	23	23	24	24	24	24	24
20	0.767558	NUM_TRUE_POSITIVES	6	10	11	12	12	13	13	14	15	15	15	16	17	17	17	18	20	20	20	20	20	21	21	21	21	21	21	21	21	21	21	21	21	21	21	21	21	21	21	21	21	21	21	21	21	21	22
20	0.749203	NUM_TRUE_POSITIVES	7	8	8	9	9	10	10	10	10	10	10	11	11	13	13	13	15	15	15	16	16	16	16	17	17	18	19	19	19	19	19	19	19	20	20	21	21	21	21	21	22	22	22	22	22	22	22
20	0.742631	NUM_TRUE_POSITIVES	2	4	5	5	6	6	6	7	11	12	12	12	12	12	12	12	12	12	12	12	12	12	12	12	12	12	12	12	13	13	13	13	13	13	13	13	13	14	14	15	15	15	16	17	17	17	17
20	0.712626	NUM_TRUE_POSITIVES	6	7	7	7	7	10	10	10	10	10	10	11	11	11	11	11	11	11	11	11	11	11	11	11	11	12	14	14	14	14	14	15	15	15	15	16	16	16	16	16	16	17	17	17	19	19	19
20	0.782893	NUM_TRUE_POSITIVES	1	11	11	14	14	15	15	15	16	16	16	16	18	18	18	19	19	21	21	21	21	21	21	21	21	21	21	21	21	21	21	21	21	21	21	21	21	22	22	22	22	22	23	24	24	24	24
20	0.722716	NUM_TRUE_POSITIVES	2	7	8	8	10	10	12	12	12	12	12	12	12	12	12	12	14	14	14	14	14	14	14	16	19	19	19	20	21	21	21	22	22	22	22	22	22	22	22	23	23	23	23	24	24	24	24
20	0.761916	NUM_TRUE_POSITIVES	2	5	5	5	8	10	11	11	13	14	14	15	15	15	15	15	15	16	16	16	16	16	16	16	16	16	16	17	17	17	17	18	18	18	18	18	18	18	18	18	18	18	18	18	19	19	19
20	0.782229	NUM_TRUE_POSITIVES	3	9	13	13	14	14	15	16	17	17	17	17	17	17	17	17	17	17	17	17	18	19	19	19	19	20	20	20	20	20	20	20	20	20	21	21	21	21	22	23	23	23	24	25	25	26	27
20	0.753186	NUM_TRUE_POSITIVES	2	6	9	10	13	14	14	14	14	14	14	15	15	16	16	16	17	17	17	17	17	17	17	17	19	20	20	20	20	20	20	20	20	21	21	22	23	23	23	23	23	23	23	23	23	23	23
20	0.733603	NUM_TRUE_POSITIVES	4	6	7	8	9	10	10	10	10	10	10	10	11	12	12	12	14	16	16	16	16	16	16	17	17	17	17	17	17	17	17	17	17	18	18	18	19	19	19	20	20	20	21	21	21	21	21
20	0.74522	NUM_TRUE_POSITIVES	2	5	5	5	5	5	7	7	9	11	12	12	13	13	14	14	14	15	15	15	16	16	16	16	16	16	16	16	16	16	16	16	17	17	18	18	18	18	18	18	18	18	18	18	18	18	18
20	0.74376	NUM_TRUE_POSITIVES	4	5	6	6	7	9	10	11	11	12	12	12	14	15	15	15	15	15	15	15	15	15	16	16	16	16	16	16	16	16	16	16	16	16	16	16	17	17	17	17	17	17	17	18	18	18	18
20	0.756572	NUM_TRUE_POSITIVES	4	8	9	9	10	10	10	10	10	10	11	12	12	12	14	14	15	15	16	17	17	17	17	17	17	17	17	17	17	17	18	19	20	20	20	20	21	21	21	21	21	21	21	21	22	22	22
20	0.746913	NUM_TRUE_POSITIVES	10	10	10	11	11	13	13	14	14	14	14	15	15	15	15	15	16	16	16	16	16	16	18	19	19	19	19	19	19	19	19	19	19	19	19	19	19	21	21	21	21	22	22	22	22	22	23
20	0.771442	NUM_TRUE_POSITIVES	3	6	7	8	8	8	8	9	9	11	11	11	12	12	12	12	12	12	12	12	15	16	17	17	17	17	18	18	19	19	19	20	20	21	21	21	21	23	23	23	23	23	23	24	25	25	25
20	0.732209	NUM_TRUE_POSITIVES	1	13	13	13	13	13	13	13	13	13	13	13	13	13	13	13	13	13	14	16	16	17	17	18	18	19	19	19	19	19	19	19	19	19	19	19	19	20	20	20	20	20	20	20	20	21	21
20	0.74844	NUM_TRUE_POSITIVES	0	5	6	6	6	6	6	7	8	10	10	10	10	10	10	11	11	13	13	13	13	13	13	13	13	13	13	13	14	15	17	17	17	17	18	18	18	19	19	19	19	19	19	19	19	19	19
20	0.766231	NUM_TRUE_POSITIVES	9	13	14	14	14	15	16	16	17	17	17	18	18	18	18	18	18	18	18	19	19	19	19	19	20	20	20	20	20	21	22	22	22	22	22	22	22	22	22	23	24	25	25	25	25	25	25
20	0.761783	NUM_TRUE_POSITIVES	3	6	10	13	13	13	13	13	15	15	15	15	16	16	16	16	16	16	16	16	16	17	17	17	17	17	18	18	18	18	19	19	20	20	20	20	20	20	20	20	20	22	22	22	22	22	22
20	0.747444	NUM_TRUE_POSITIVES	6	7	9	9	9	9	10	10	10	11	11	11	11	14	15	15	15	17	18	18	19	19	19	19	19	19	19	19	19	19	19	19	19	19	19	19	19	20	20	20	20	20	20	20	20	20	20
20	0.799157	NUM_TRUE_POSITIVES	5	9	10	11	11	12	13	13	14	14	14	14	15	18	18	18	18	18	18	18	18	18	19	19	19	21	21	21	21	21	21	21	21	21	21	21	21	21	22	23	23	24	24	24	24	24	24
20	0.783391	NUM_TRUE_POSITIVES	1	7	11	11	11	11	12	12	13	13	13	13	13	13	13	13	13	13	13	14	14	14	14	14	15	15	15	15	15	15	15	16	18	18	18	18	19	19	19	19	19	19	19	19	20	20	20
20	0.737321	NUM_TRUE_POSITIVES	7	10	10	10	10	11	13	13	13	14	15	15	15	16	17	17	17	17	17	18	19	19	19	19	19	19	21	21	21	21	21	21	22	22	22	22	22	22	23	23	23	24	24	24	24	24	24
20	0.760555	NUM_TRUE_POSITIVES	3	4	4	4	4	8	8	8	8	10	10	10	10	10	11	12	13	13	13	14	15	15	15	15	15	15	15	15	15	15	16	18	18	18	18	18	20	21	21	21	21	21	21	21	21	21	21
20	0.749071	NUM_TRUE_POSITIVES	6	6	9	11	11	12	14	14	14	14	14	14	14	16	16	16	16	17	17	19	19	19	19	19	19	19	19	19	19	19	19	19	19	19	19	19	19	19	19	20	20	20	20	20	20	21	21
20	0.763443	NUM_TRUE_POSITIVES	6	13	13	14	14	14	14	14	15	15	15	15	15	15	15	15	15	15	15	15	15	15	16	16	17	18	19	19	19	19	19	19	21	21	22	22	22	22	22	22	22	22	22	22	22	22	22
20	0.738383	NUM_TRUE_POSITIVES	9	11	12	12	12	12	12	13	13	13	13	13	15	15	15	15	15	15	15	15	15	15	15	15	15	15	15	16	16	16	16	16	16	16	16	16	16	16	16	16	16	16	16	16	16	18	18
20	0.737088	NUM_TRUE_POSITIVES	4	6	6	7	7	8	8	8	9	10	11	11	11	11	11	12	12	12	12	12	12	16	16	16	17	18	19	19	19	19	19	19	19	19	19	19	19	19	19	19	19	19	19	19	19	19	19
20	0.702967	NUM_TRUE_POSITIVES	5	6	7	7	8	9	9	9	9	9	9	9	9	10	12	13	13	13	14	14	14	14	14	15	16	16	16	16	16	17	17	17	17	17	17	17	17	17	18	18	18	18	18	18	18	18	18
20	0.751826	NUM_TRUE_POSITIVES	1	4	8	8	9	10	10	10	13	13	14	16	16	16	17	18	18	18	18	18	18	18	18	18	18	18	18	19	19	19	19	20	20	20	20	20	20	20	20	20	20	20	20	20	20	21	22
20	0.758796	NUM_TRUE_POSITIVES	1	7	8	10	10	11	13	13	13	14	14	14	15	18	18	18	19	19	19	19	19	19	19	21	21	21	21	21	21	21	21	21	21	22	22	22	23	23	23	23	23	24	24	24	24	24	24
20	0.699416	NUM_TRUE_POSITIVES	1	4	8	10	10	10	11	12	12	12	13	13	13	14	15	15	16	17	17	17	17	17	17	17	17	17	17	17	17	17	17	17	17	17	17	17	17	17	17	17	17	17	17	17	17	17	17
20	0.713356	NUM_TRUE_POSITIVES	3	6	6	6	7	7	7	7	7	7	8	8	8	8	8	9	10	11	11	12	12	12	12	13	13	13	13	14	14	14	15	15	15	15	15	15	15	15	15	15	16	16	16	16	17	17	17
20	0.777981	NUM_TRUE_POSITIVES	7	7	9	9	9	11	11	11	11	13	14	14	14	14	15	15	15	15	15	15	17	17	19	19	19	19	21	21	21	22	22	23	23	23	23	23	23	23	23	23	23	23	23	23	23	23	23
20	0.699615	NUM_TRUE_POSITIVES	6	6	6	6	6	6	6	6	6	6	6	7	7	7	7	7	7	8	8	8	8	8	9	10	10	10	10	10	10	11	11	11	11	11	11	11	11	12	12	12	12	13	13	13	13	13	13
20	0.720061	NUM_TRUE_POSITIVES	1	6	6	8	10	11	11	11	11	11	11	11	11	13	13	16	16	16	16	16	16	16	16	16	18	18	18	18	18	18	18	18	18	18	18	18	18	18	18	19	19	19	19	19	19	20	20
20	0.731711	NUM_TRUE_POSITIVES	1	5	5	6	7	7	9	9	9	12	12	12	12	12	13	13	13	13	13	13	13	14	15	15	15	15	15	15	15	15	15	15	15	15	15	15	15	15	15	15	15	15	16	17	18	19	20
20	0.75083	NUM_TRUE_POSITIVES	2	3	4	4	6	6	6	6	8	10	11	12	12	12	13	13	15	15	15	15	15	15	15	15	15	15	15	16	16	18	18	18	18	18	19	19	20	21	21	21	21	21	21	21	21	22	22
20	0.710933	NUM_TRUE_POSITIVES	3	3	3	6	8	8	8	9	9	9	9	9	11	12	12	13	13	13	13	13	13	13	13	13	14	15	15	16	17	18	18	18	18	18	18	18	18	18	18	18	18	18	18	19	19	20	20
20	0.745917	NUM_TRUE_POSITIVES	2	6	10	10	10	11	11	12	12	12	13	13	13	13	13	13	13	13	13	13	13	13	14	15	15	15	15	17	18	19	19	19	19	19	19	20	20	20	20	20	20	22	22	22	22	22	22
20	0.751394	NUM_TRUE_POSITIVES	8	8	8	8	8	8	8	10	10	10	10	10	10	10	10	10	10	10	10	10	10	10	10	10	10	12	12	12	13	13	13	14	14	14	14	14	14	14	14	15	16	16	16	16	16	16	16
20	0.72962	NUM_TRUE_POSITIVES	1	7	8	8	10	10	10	10	10	10	10	10	10	10	10	11	12	12	12	12	13	13	13	13	14	14	14	14	14	15	15	15	15	15	15	15	16	16	16	16	17	18	18	18	18	19	20
20	0.749668	NUM_TRUE_POSITIVES	2	9	10	10	10	10	11	11	13	13	13	13	13	13	13	13	14	16	16	16	16	16	16	16	17	17	18	18	18	20	20	20	20	20	20	20	20	20	20	20	20	20	20	20	20	20	20
20	0.757037	NUM_TRUE_POSITIVES	2	5	7	7	8	11	11	11	11	14	14	14	14	14	14	15	16	16	16	17	18	19	19	19	19	19	19	19	19	19	19	20	20	20	20	20	20	20	20	20	20	20	20	20	20	20	22
20	0.73513	NUM_TRUE_POSITIVES	2	7	7	8	9	10	10	10	10	11	11	12	12	12	12	12	12	12	12	13	13	14	14	16	16	16	16	16	16	16	16	16	17	17	17	17	17	17	17	17	18	18	18	18	18	18	18
20	0.765467	NUM_TRUE_POSITIVES	3	7	8	11	11	11	11	11	11	11	12	12	15	15	15	15	15	16	16	18	18	18	18	18	21	21	21	21	22	23	25	25	25	25	25	25	25	25	25	25	25	25	25	25	25	25	25
20	0.727795	NUM_TRUE_POSITIVES	6	8	9	11	11	11	11	12	13	13	13	13	13	13	13	17	17	17	18	18	18	18	18	19	19	19	19	19	19	19	19	19	19	20	20	20	20	20	20	20	20	20	20	20	20	20	20
20	0.747544	NUM_TRUE_POSITIVES	3	9	13	13	13	13	13	14	14	16	16	17	17	17	17	17	18	18	18	18	18	18	18	18	18	18	18	18	18	18	18	18	18	18	18	18	18	18	18	18	18	18	18	18	18	18	19
20	0.766895	NUM_TRUE_POSITIVES	9	9	9	10	12	12	15	15	15	15	15	17	17	17	17	17	17	17	17	17	18	19	19	19	19	19	19	19	19	19	19	19	19	19	19	19	19	19	19	19	19	19	19	20	21	21	21
20	0.732973	NUM_TRUE_POSITIVES	4	5	6	10	10	11	11	11	12	12	14	14	14	14	14	14	14	14	14	14	15	15	15	16	17	18	19	19	20	20	20	20	20	20	20	20	20	20	20	20	21	21	21	22	22	22	22
20	0.748274	NUM_TRUE_POSITIVES	3	3	8	8	9	9	9	10	10	10	10	10	10	10	11	13	15	15	15	15	15	15	15	15	15	15	15	15	15	15	15	15	15	16	17	17	18	19	20	20	20	20	21	21	21	21	21
20	0.733205	NUM_TRUE_POSITIVES	5	5	6	6	6	7	7	7	8	9	9	10	10	10	11	11	11	14	14	14	14	15	16	16	16	16	16	17	17	17	17	17	17	17	18	18	18	18	18	18	19	19	19	19	19	20	20
20	0.739146	NUM_TRUE_POSITIVES	4	5	6	6	6	6	6	7	7	8	8	9	9	9	11	11	11	11	11	11	11	11	11	11	11	12	14	14	14	14	14	14	15	15	15	16	17	17	17	18	19	20	20	20	20	20	20
20	0.77496	NUM_TRUE_POSITIVES	5	10	11	13	16	16	16	17	17	17	17	17	17	17	17	17	17	17	17	17	17	17	17	18	18	18	18	18	18	18	18	18	18	19	19	20	21	21	21	21	21	21	21	21	22	22	22
20	0.770081	NUM_TRUE_POSITIVES	3	7	11	11	11	14	15	16	16	19	19	19	19	19	19	19	19	19	19	19	19	19	19	19	19	19	19	19	20	20	20	20	20	20	20	20	20	20	20	20	20	21	21	21	21	21	21
20	0.720625	NUM_TRUE_POSITIVES	0	9	9	9	9	11	11	11	11	11	11	11	11	11	11	11	11	11	11	12	12	12	14	14	14	14	15	15	15	15	16	16	16	16	16	17	18	18	18	18	18	18	18	18	18	18	18
20	0.784353	NUM_TRUE_POSITIVES	1	9	9	9	11	11	12	12	13	14	14	14	15	15	15	17	17	18	18	18	18	19	19	19	19	19	19	19	19	19	19	19	19	19	20	20	20	20	20	20	21	21	21	22	22	22	22
20	0.769484	NUM_TRUE_POSITIVES	1	5	7	7	8	8	8	8	9	9	9	9	9	9	10	11	11	13	14	14	14	15	16	16	16	17	17	17	17	19	19	19	19	19	19	19	19	20	22	24	24	25	25	26	27	27	27
20	0.785416	NUM_TRUE_POSITIVES	3	4	6	6	6	6	6	6	6	6	8	9	11	11	11	13	14	14	14	14	15	16	16	16	17	19	20	20	20	20	20	20	20	20	20	20	20	20	20	20	20	20	20	20	20	20	20
20	0.75146	NUM_TRUE_POSITIVES	0	7	7	7	7	8	8	10	10	11	11	11	11	11	11	11	11	11	11	11	11	11	14	14	14	14	14	14	14	14	14	15	15	15	15	15	16	17	17	17	18	18	18	18	18	20	21
20	0.742963	NUM_TRUE_POSITIVES	0	4	8	8	9	10	10	11	11	15	15	16	16	16	16	16	16	17	17	17	17	18	21	21	21	21	22	22	22	22	22	22	22	22	22	22	22	22	22	23	23	23	23	24	24	24	24
20	0.780603	NUM_TRUE_POSITIVES	0	7	7	9	11	11	11	12	12	14	14	14	14	14	14	14	14	14	14	14	15	15	15	15	16	16	16	16	16	16	19	19	19	19	19	19	19	20	20	20	20	20	21	21	21	21	21
20	0.739711	NUM_TRUE_POSITIVES	3	6	8	13	13	14	14	14	14	14	14	15	15	15	15	15	15	15	15	15	15	15	16	16	17	18	18	20	20	20	20	20	20	20	20	20	21	22	22	22	22	22	22	22	22	22	22
20	0.724874	NUM_TRUE_POSITIVES	2	7	8	11	11	13	13	14	14	14	14	14	14	14	14	15	15	16	16	16	16	17	17	17	17	18	18	18	18	18	19	19	19	19	20	20	20	20	20	20	20	20	20	20	20	20	20
20	0.769118	NUM_TRUE_POSITIVES	5	5	5	5	6	6	6	6	8	8	8	8	8	8	8	9	10	10	10	10	10	11	12	12	12	12	12	14	14	14	15	15	15	16	17	17	18	18	18	18	18	18	19	19	21	21	21
20	0.759924	NUM_TRUE_POSITIVES	2	4	5	5	8	8	8	9	9	9	10	10	12	13	13	13	13	14	14	14	14	14	15	16	16	16	16	16	17	17	17	17	17	17	17	17	17	17	17	18	18	18	18	18	19	19	19
20	0.735728	NUM_TRUE_POSITIVES	2	4	5	5	6	7	8	11	12	12	12	12	12	13	15	15	15	15	15	15	16	16	16	16	16	16	16	16	16	17	17	17	17	17	17	17	18	19	19	19	19	19	19	19	19	19	19
20	0.762314	NUM_TRUE_POSITIVES	6	8	8	8	8	8	8	8	8	8	8	9	9	10	10	10	11	11	11	11	11	12	12	12	12	14	14	14	14	14	14	14	14	14	14	14	14	14	14	14	15	15	15	15	15	15	15
20	0.717107	NUM_TRUE_POSITIVES	2	7	8	9	9	9	9	12	12	12	12	13	14	15	15	15	15	15	15	16	17	17	17	17	17	17	17	17	17	17	17	17	18	18	18	18	18	18	18	19	19	19	20	21	21	21	21
20	0.732906	NUM_TRUE_POSITIVES	2	7	7	10	12	12	12	12	12	12	12	12	12	12	12	14	14	14	14	14	14	14	14	14	14	14	14	14	14	15	17	17	18	19	19	19	19	19	19	19	19	19	19	19	19	19	20
20	0.745917	NUM_TRUE_POSITIVES	1	5	6	6	6	9	9	10	10	11	11	11	11	11	12	13	13	13	14	14	14	14	14	14	14	14	14	14	14	14	14	14	15	16	16	17	17	18	19	19	19	19	19	19	19	19	19
20	0.765467	NUM_TRUE_POSITIVES	5	7	7	7	8	9	9	9	9	10	10	11	11	12	14	15	15	16	16	16	16	16	16	16	16	16	16	16	16	17	17	18	18	18	18	18	18	18	19	19	19	19	19	19	19	19	19
20	0.76872	NUM_TRUE_POSITIVES	1	5	6	6	8	8	9	9	9	9	9	12	15	16	16	16	16	16	16	16	16	16	16	16	16	17	18	19	19	19	20	20	20	20	21	21	21	21	21	22	22	22	22	22	23	23	23
20	0.756107	NUM_TRUE_POSITIVES	6	9	12	12	14	14	14	14	15	15	15	15	15	16	17	17	17	18	18	18	18	18	18	18	18	18	18	18	19	19	19	19	19	19	20	20	20	20	20	20	20	20	20	20	20	20	20
20	0.751294	NUM_TRUE_POSITIVES	3	6	7	7	8	9	10	11	11	11	11	12	14	14	15	16	16	17	17	17	17	17	17	17	17	17	17	18	18	18	18	18	18	18	18	18	18	18	19	20	20	21	21	21	21	22	23
20	0.770612	NUM_TRUE_POSITIVES	5	7	9	10	12	13	14	15	16	17	17	17	17	17	17	17	17	17	17	17	17	17	17	17	17	17	17	17	17	17	17	17	18	19	19	19	20	20	20	20	20	20	20	20	20	21	21
20	0.756937	NUM_TRUE_POSITIVES	3	8	8	9	9	9	9	9	10	10	10	10	10	10	11	11	11	11	11	11	13	14	14	14	18	18	18	18	18	18	18	18	19	19	19	19	19	19	19	19	19	19	20	20	20	20	20
20	0.747942	NUM_TRUE_POSITIVES	0	4	6	9	10	10	11	11	11	12	14	14	15	15	16	16	16	16	17	17	17	17	18	19	19	19	19	19	20	20	20	20	20	20	20	20	20	20	20	20	20	20	20	20	20	20	20
20	0.744059	NUM_TRUE_POSITIVES	4	11	11	12	12	12	13	13	13	14	16	16	16	17	17	17	18	18	18	18	18	18	18	18	18	18	18	18	18	18	18	18	18	18	18	18	18	18	18	18	18	18	18	18	18	18	18
20	0.756041	NUM_TRUE_POSITIVES	6	6	9	10	11	11	11	11	11	12	12	13	13	13	13	13	13	15	16	16	16	16	16	16	17	17	18	18	18	18	19	20	20	20	20	20	20	20	20	20	20	20	20	21	21	21	21
20	0.761418	NUM_TRUE_POSITIVES	3	4	5	5	5	5	7	7	7	8	9	9	9	9	9	9	9	10	11	12	12	12	12	12	12	13	13	13	14	14	15	15	15	15	15	15	15	16	17	18	18	18	18	19	19	19	21
20	0.768952	NUM_TRUE_POSITIVES	4	4	4	7	7	7	7	7	8	11	11	11	11	11	11	11	11	11	13	14	14	15	15	15	18	18	18	18	18	18	18	18	19	19	19	20	20	20	20	20	21	22	22	22	22	22	23
20	0.758066	NUM_TRUE_POSITIVES	2	4	6	7	7	7	7	7	7	7	7	8	8	8	8	10	10	10	10	10	10	10	11	12	12	12	12	12	12	13	13	13	13	13	15	15	15	15	15	16	16	17	17	17	18	18	19
20	0.700909	NUM_TRUE_POSITIVES	10	12	12	12	12	13	13	13	14	14	14	14	14	14	14	15	16	16	16	16	17	17	17	17	18	18	18	19	19	19	19	19	19	19	19	19	19	19	19	19	19	19	19	19	19	19	19
20	0.774064	NUM_TRUE_POSITIVES	6	6	7	7	7	9	9	9	9	9	10	10	10	10	10	10	12	12	12	12	12	13	13	14	14	14	16	16	16	16	16	19	19	19	19	20	20	21	21	21	21	22	23	23	23	23	24
20	0.762845	NUM_TRUE_POSITIVES	4	7	8	9	9	9	9	11	12	12	12	12	13	13	13	14	14	14	16	16	16	16	16	16	16	16	16	16	16	16	16	16	17	17	17	17	17	17	17	17	18	19	19	19	19	19	19
20	0.740474	NUM_TRUE_POSITIVES	2	7	7	7	7	10	10	10	10	10	10	11	12	14	14	14	14	15	15	15	15	17	17	17	18	18	18	18	18	18	18	18	18	18	18	18	18	18	18	18	18	18	18	18	18	18	19
20	0.749602	NUM_TRUE_POSITIVES	1	6	9	9	9	10	10	10	13	13	13	14	14	15	15	16	16	16	16	16	17	18	18	18	18	20	20	20	20	21	21	21	21	21	21	21	21	21	21	21	22	23	23	23	23	23	23
20	0.727562	NUM_TRUE_POSITIVES	1	6	7	7	9	9	9	11	11	11	11	11	12	12	12	12	13	15	17	17	17	17	17	17	17	17	17	17	17	17	17	17	17	17	17	17	17	17	17	17	18	18	18	18	18	19	19
[truncated: 491 more columns]
