# Supplementary material for: Genome-wide computational identification of functional RNA elements in Trypanosoma brucei
Source: BMC Genomics. 2009 Aug 4;10:355. doi: 10.1186/1471-2164-10-355 (PMC2907701; doi:10.1186/1471-2164-10-355)
Supplement: Additional file 6 — Function prediction using regulatory motifs. This ZIP compressed file should be unpacked before viewing its contents. The results for prediction of each pathway are presented in a separate folder, named after the accession number of that pathway in KEGG database. Each folder contains several files named "validation.N.out", each of which represents the results of a hundred times two-fold cross-validation for that pathway, using N predicted motifs. Each cross-validation is shown in one row; plotting each row against the number of false positives will result in the ROC curve associated with the corresponding cross-validation experiment. The trained network is stored in "total.out", in which motifs are ordered according to their prediction power. L(α|MOTIF): the likelihood of being in pathway α given that the indicated motif is present in the indicated location of an mRNA; L(α|MOTIF): the likelihood of being in pathway α given that the indicated motif is NOT present in the indicated location of an mRNA. [file 1471-2164-10-355-S6.zip › tbr_KEGG_predict/003.tbr00632/validation.021.out]

Current time: Tue Feb 03 11:57:52 2009
This cluster: tbr00632
A 2-fold validation was used.
************************ VALIDATION ***********************
NUM_CLASSIFIERS	AUC	NUM_FALSE_POSITIVES	1	2	3	4	5	6	7	8	9	10	11	12	13	14	15	16	17	18	19	20	21	22	23	24	25	26	27	28	29	30	31	32	33	34	35	36	37	38	39	40	41	42	43	44	45	46	47
21	0.739478	NUM_TRUE_POSITIVES	7	7	10	10	10	10	10	10	10	11	11	12	14	15	15	16	16	16	16	16	16	16	16	16	16	17	17	17	17	17	17	17	18	18	18	18	18	18	18	18	18	19	19	19	19	19	19
21	0.75166	NUM_TRUE_POSITIVES	6	9	9	9	10	10	11	11	11	11	11	11	11	11	11	11	11	11	12	12	13	13	14	14	14	15	15	15	16	18	18	18	18	18	18	18	18	19	19	19	19	19	20	20	20	20	20
21	0.780039	NUM_TRUE_POSITIVES	5	7	9	9	9	9	9	9	9	9	10	11	11	12	13	13	13	15	16	17	18	18	18	19	21	21	21	21	21	21	21	21	21	21	21	21	21	21	21	21	21	21	22	22	22	22	22
21	0.762878	NUM_TRUE_POSITIVES	2	8	8	11	11	11	12	13	13	13	13	13	13	13	13	13	14	15	19	20	20	20	20	20	20	20	20	20	20	20	20	20	20	20	20	20	21	21	21	21	21	21	21	21	21	21	21
21	0.697723	NUM_TRUE_POSITIVES	2	7	7	7	8	8	9	10	11	11	11	11	12	12	12	12	13	13	14	15	15	15	15	15	15	15	15	15	15	15	15	15	15	15	16	17	17	17	17	17	17	17	17	17	17	17	17
21	0.751992	NUM_TRUE_POSITIVES	4	10	11	11	12	12	12	12	12	12	12	12	12	12	12	13	13	14	14	14	14	14	15	15	15	15	16	18	18	18	22	22	22	22	22	22	22	22	22	22	22	22	22	22	22	22	23
21	0.75322	NUM_TRUE_POSITIVES	5	12	13	13	13	15	15	15	15	15	15	15	15	15	16	16	16	16	16	18	18	18	18	18	18	18	19	19	19	19	19	20	20	20	20	20	20	20	20	20	20	20	20	21	21	22	22
21	0.750332	NUM_TRUE_POSITIVES	3	6	6	6	6	6	6	6	6	6	6	6	6	7	10	10	11	11	12	12	12	12	12	12	12	12	12	12	13	14	15	16	16	17	17	19	19	19	19	19	19	19	19	19	19	19	19
21	0.750066	NUM_TRUE_POSITIVES	1	3	7	8	8	10	10	10	10	10	10	10	10	10	10	10	10	11	11	11	12	12	12	12	12	13	16	16	16	16	16	16	16	16	19	19	19	20	20	20	20	21	21	21	21	21	21
21	0.777118	NUM_TRUE_POSITIVES	2	8	9	11	11	15	15	15	15	15	15	15	15	15	17	17	17	17	17	17	17	17	17	17	17	17	17	18	18	18	18	18	19	19	19	19	20	20	20	20	20	20	20	20	20	20	21
21	0.745586	NUM_TRUE_POSITIVES	1	8	10	12	14	14	14	14	14	15	15	15	15	15	15	16	17	17	17	18	18	19	19	19	19	19	19	19	19	19	20	20	20	20	20	21	21	21	22	23	23	23	24	24	24	24	24
21	0.768089	NUM_TRUE_POSITIVES	6	11	12	12	12	13	13	14	14	15	15	15	16	17	17	17	18	20	20	20	20	20	21	21	21	22	22	22	22	22	22	22	22	22	22	22	22	22	22	22	22	22	22	22	22	22	23
21	0.74366	NUM_TRUE_POSITIVES	7	8	8	9	9	10	10	10	10	10	10	10	10	11	13	13	13	15	15	15	15	15	17	17	17	17	18	19	19	19	19	19	19	19	19	21	21	21	21	21	21	22	22	22	22	22	22
21	0.741503	NUM_TRUE_POSITIVES	2	4	5	5	6	6	6	7	10	11	12	12	12	12	12	12	12	12	12	12	12	12	12	12	12	12	12	12	12	12	13	13	13	13	13	13	13	13	14	15	15	15	16	17	17	17	17
21	0.711796	NUM_TRUE_POSITIVES	6	7	7	7	7	10	10	10	10	10	10	11	11	11	11	11	11	11	11	11	11	11	11	11	11	12	14	14	14	14	14	14	15	15	15	15	16	16	16	16	16	17	17	17	19	19	19
21	0.783225	NUM_TRUE_POSITIVES	1	11	12	14	14	15	15	15	16	16	16	16	17	18	18	19	19	21	21	21	21	21	21	21	21	21	21	21	21	21	21	21	21	21	21	21	21	22	22	22	22	22	23	24	24	24	24
21	0.720924	NUM_TRUE_POSITIVES	2	7	8	8	10	10	12	12	12	12	12	12	12	12	12	12	14	14	14	14	14	14	14	16	19	19	19	20	21	21	22	22	22	22	22	22	22	22	22	22	23	23	23	23	23	24	24
21	0.760621	NUM_TRUE_POSITIVES	3	5	5	5	8	10	11	11	13	14	14	15	15	15	15	15	15	16	16	16	16	16	16	16	16	16	16	17	17	17	17	18	18	18	18	18	18	18	18	18	18	18	18	18	19	19	19
21	0.780005	NUM_TRUE_POSITIVES	3	9	13	13	14	15	16	17	17	17	17	17	17	17	17	17	17	17	18	18	18	19	19	19	19	19	19	20	20	20	20	20	20	20	20	21	21	21	21	22	23	23	23	24	25	27	27
21	0.751958	NUM_TRUE_POSITIVES	2	6	9	10	13	14	14	14	14	14	14	15	15	16	16	16	17	17	17	17	17	17	17	17	19	20	20	20	20	20	20	20	20	21	21	22	22	23	23	23	23	23	23	23	23	23	23
21	0.732641	NUM_TRUE_POSITIVES	4	4	6	8	9	10	10	10	10	10	10	10	10	11	12	12	12	14	16	16	16	16	16	16	16	17	17	17	17	17	17	17	17	17	17	18	18	19	19	20	21	21	21	21	21	21	21
21	0.742897	NUM_TRUE_POSITIVES	2	5	5	5	5	5	7	7	9	11	12	12	13	13	14	14	14	15	15	15	15	16	16	16	16	16	16	16	16	16	16	16	16	17	17	18	18	18	18	18	18	18	18	18	18	18	18
21	0.746548	NUM_TRUE_POSITIVES	4	5	6	6	7	10	11	12	12	12	12	12	14	15	15	15	15	15	15	15	15	15	16	16	16	16	16	16	16	16	16	16	16	16	16	16	17	17	17	17	17	17	17	18	18	18	18
21	0.755211	NUM_TRUE_POSITIVES	4	8	9	9	10	10	10	10	10	10	10	11	12	12	12	14	14	15	15	16	17	17	17	17	17	17	17	17	17	17	17	18	19	20	20	20	20	21	21	21	21	21	22	22	22	22	23
21	0.743129	NUM_TRUE_POSITIVES	10	10	10	10	11	11	13	13	14	14	14	14	14	15	15	15	15	16	16	16	16	16	16	18	19	19	19	19	19	19	19	19	19	19	19	19	19	21	21	21	21	22	22	22	22	22	23
21	0.776819	NUM_TRUE_POSITIVES	3	7	8	9	9	9	9	9	10	12	12	13	13	13	13	13	13	13	13	13	16	16	16	17	17	18	18	18	19	20	20	21	21	21	21	22	22	22	22	24	24	24	24	24	24	24	25
21	0.730052	NUM_TRUE_POSITIVES	1	13	13	13	13	13	13	13	13	13	13	13	13	13	13	13	13	13	13	13	14	16	16	17	17	18	18	19	19	19	19	19	19	19	19	19	19	19	20	20	20	20	20	20	20	21	21
21	0.750066	NUM_TRUE_POSITIVES	0	6	6	6	6	6	6	7	8	10	10	10	10	10	10	10	10	11	11	13	13	13	13	13	13	13	13	13	13	13	14	15	17	17	17	17	18	18	18	19	19	19	19	19	19	19	19
21	0.763808	NUM_TRUE_POSITIVES	9	9	13	14	14	15	16	16	16	17	17	17	18	18	18	18	18	18	18	18	19	19	19	19	20	20	20	20	20	21	22	22	22	22	22	22	22	22	22	22	23	24	25	25	25	25	25
21	0.756506	NUM_TRUE_POSITIVES	3	5	10	11	14	14	14	14	14	15	15	15	15	15	16	16	16	16	16	16	16	17	17	17	17	17	17	18	18	18	18	18	19	20	20	20	20	20	20	20	20	20	20	20	20	22	22
21	0.752357	NUM_TRUE_POSITIVES	7	7	7	9	9	9	9	10	10	11	11	11	11	14	15	15	15	15	17	18	18	19	19	19	19	19	19	19	19	19	19	19	19	19	19	19	19	19	20	20	20	20	20	20	20	20	20
21	0.798925	NUM_TRUE_POSITIVES	5	9	10	11	11	13	13	13	14	14	14	14	15	18	18	18	18	18	18	18	18	18	19	19	19	19	21	21	21	21	21	21	21	21	21	21	21	21	21	22	23	24	24	24	24	24	24
21	0.78203	NUM_TRUE_POSITIVES	1	7	7	11	11	11	11	12	12	13	13	13	13	13	13	13	13	13	13	13	14	14	14	14	14	15	15	15	15	15	15	16	18	18	18	18	19	19	19	19	19	19	19	19	19	20	20
21	0.736657	NUM_TRUE_POSITIVES	8	11	11	11	12	14	16	16	16	17	17	17	17	17	18	18	18	18	18	18	19	19	19	19	19	19	20	21	21	21	21	21	22	22	22	22	22	22	23	23	23	24	24	24	24	24	24
21	0.762845	NUM_TRUE_POSITIVES	4	4	4	4	5	6	8	8	8	8	10	10	10	10	11	12	12	13	13	13	13	13	13	14	14	15	17	17	17	17	17	17	19	19	19	20	20	20	20	21	21	21	21	21	21	21	21
21	0.749336	NUM_TRUE_POSITIVES	6	6	9	12	12	13	15	15	15	15	15	15	15	16	16	16	16	17	17	19	19	19	19	19	19	19	19	19	19	19	19	19	19	19	19	19	19	19	19	20	20	20	20	20	20	21	21
21	0.764505	NUM_TRUE_POSITIVES	6	12	13	14	14	14	14	14	15	15	15	15	15	15	15	15	15	15	15	15	15	15	16	16	17	18	19	19	19	19	19	19	19	19	21	22	22	22	22	22	22	22	22	22	22	22	22
21	0.734997	NUM_TRUE_POSITIVES	10	12	12	12	12	12	12	13	13	13	13	13	13	15	15	15	15	15	15	15	15	15	15	15	15	15	15	15	15	16	16	16	16	16	16	16	16	16	16	16	16	16	16	16	16	16	18
21	0.73908	NUM_TRUE_POSITIVES	4	6	6	7	7	8	8	8	9	10	11	11	11	11	11	12	12	12	12	12	12	16	16	16	19	19	20	20	20	20	20	20	20	20	20	20	20	20	20	20	20	20	20	20	20	20	20
21	0.705092	NUM_TRUE_POSITIVES	6	6	7	7	8	9	9	9	9	9	9	9	10	10	12	13	13	13	14	14	14	14	14	15	16	16	16	16	16	16	17	17	17	17	17	17	17	17	18	18	18	18	18	18	18	18	19
21	0.749436	NUM_TRUE_POSITIVES	1	4	8	8	9	10	10	10	13	13	14	16	16	16	17	18	18	18	18	18	18	18	18	18	18	18	18	19	19	19	19	20	20	20	20	20	20	20	20	20	20	20	20	20	20	20	21
21	0.757402	NUM_TRUE_POSITIVES	1	7	8	10	10	11	13	13	13	14	14	14	15	18	18	18	19	19	19	19	19	19	19	21	21	21	21	21	21	21	21	21	21	22	22	22	23	23	23	23	23	24	24	24	24	24	24
21	0.700179	NUM_TRUE_POSITIVES	1	4	8	10	10	10	11	12	12	12	14	14	15	16	16	16	16	17	17	17	17	17	17	17	17	17	17	17	17	17	17	17	17	17	17	17	17	17	17	17	17	17	17	17	17	17	17
21	0.714319	NUM_TRUE_POSITIVES	3	6	6	6	7	7	7	7	7	7	8	8	8	8	8	9	10	10	11	12	12	12	12	13	13	13	14	14	14	14	14	14	15	15	15	15	15	15	15	15	16	16	16	16	16	17	17
21	0.776753	NUM_TRUE_POSITIVES	7	7	9	9	9	10	11	11	11	13	14	15	15	15	16	16	16	16	16	16	17	17	18	19	19	19	21	21	21	22	22	23	23	23	23	23	23	23	23	23	23	23	23	23	23	23	23
21	0.699549	NUM_TRUE_POSITIVES	6	6	6	6	6	6	6	6	6	6	6	6	7	7	7	7	7	7	8	8	8	8	9	10	10	10	10	10	10	11	11	11	11	11	11	11	11	12	12	12	12	13	13	13	13	13	13
21	0.720061	NUM_TRUE_POSITIVES	1	6	6	6	8	10	10	11	11	11	11	11	11	12	13	13	16	16	16	16	16	16	16	16	16	18	18	18	18	18	18	18	18	18	18	18	18	18	18	19	19	19	19	19	19	19	20
21	0.731379	NUM_TRUE_POSITIVES	1	5	5	6	7	7	9	9	9	11	12	12	12	13	13	13	13	13	13	13	13	14	15	15	15	15	15	15	15	15	15	15	15	15	15	15	15	15	15	15	15	15	16	16	17	18	19
21	0.751626	NUM_TRUE_POSITIVES	2	3	4	4	6	6	6	6	8	10	10	12	12	12	14	14	15	15	15	15	15	15	15	15	15	15	15	15	16	18	18	18	18	18	18	19	19	20	21	21	21	21	21	21	21	21	22
21	0.735794	NUM_TRUE_POSITIVES	3	4	6	8	8	9	10	10	10	10	10	10	10	11	12	12	14	14	14	14	14	14	14	14	14	14	16	17	17	17	18	19	20	20	20	20	20	20	20	20	20	20	20	20	20	20	20
21	0.747013	NUM_TRUE_POSITIVES	2	6	10	10	10	11	11	12	12	12	13	13	13	13	13	13	13	13	13	13	13	13	14	15	15	15	15	17	17	17	18	19	19	19	19	19	19	20	20	20	20	20	20	20	21	22	22
21	0.749701	NUM_TRUE_POSITIVES	8	8	8	8	8	8	8	9	10	10	10	10	10	10	10	10	10	10	10	10	10	10	10	10	10	12	12	12	12	13	13	14	14	14	14	14	14	14	14	14	15	16	16	16	16	16	16
21	0.725836	NUM_TRUE_POSITIVES	1	7	7	8	8	10	10	10	10	10	10	10	10	10	10	10	10	11	12	12	13	13	13	13	14	14	14	14	14	14	15	15	15	15	15	15	15	16	16	16	17	18	18	18	18	19	19
21	0.747743	NUM_TRUE_POSITIVES	2	7	9	10	10	10	11	11	13	13	14	14	14	14	14	14	14	16	16	16	16	16	16	16	16	17	17	18	18	18	20	20	20	20	20	20	20	20	20	20	20	20	20	20	20	20	20
21	0.756539	NUM_TRUE_POSITIVES	2	5	5	7	7	8	11	11	11	14	14	14	14	14	14	14	15	16	16	16	17	18	19	19	19	19	19	19	19	19	19	19	19	20	20	20	20	20	20	20	20	20	20	20	20	20	22
21	0.733769	NUM_TRUE_POSITIVES	2	7	7	8	9	10	10	10	10	11	11	12	12	12	12	12	12	12	12	13	13	14	14	16	16	16	16	16	16	16	16	16	17	17	17	17	17	17	17	17	18	18	18	18	18	18	18
21	0.764073	NUM_TRUE_POSITIVES	3	7	8	11	11	11	11	11	11	11	12	12	12	15	16	16	16	16	17	17	18	18	18	18	21	21	21	21	22	23	25	25	25	25	25	25	25	25	25	25	25	25	25	25	25	25	25
21	0.72587	NUM_TRUE_POSITIVES	6	8	9	10	11	11	11	11	12	12	13	13	13	13	13	13	13	17	17	18	18	18	18	18	19	19	19	19	19	19	19	19	19	19	20	20	20	20	20	20	20	20	20	20	20	20	20
21	0.745386	NUM_TRUE_POSITIVES	3	9	13	13	13	13	13	14	14	16	16	17	17	17	17	17	17	18	18	18	18	18	18	18	18	18	18	18	18	18	18	18	18	18	18	18	18	18	18	19	19	19	19	19	19	19	19
21	0.767227	NUM_TRUE_POSITIVES	10	10	10	10	12	12	15	15	15	15	15	17	17	17	17	17	17	17	17	17	18	19	19	19	19	19	19	19	19	19	19	19	19	19	19	19	19	19	19	19	19	19	19	20	21	21	21
21	0.729919	NUM_TRUE_POSITIVES	3	4	6	10	10	11	11	11	11	12	13	14	14	14	14	14	14	14	14	14	15	15	15	15	15	16	17	18	19	19	20	20	20	20	20	20	20	20	20	20	20	20	21	21	21	22	22
21	0.745951	NUM_TRUE_POSITIVES	3	3	8	8	9	9	9	9	9	9	10	10	10	11	13	14	15	15	15	15	15	15	15	15	15	15	15	15	15	15	15	15	16	16	16	17	17	18	19	20	20	20	20	21	21	21	21
21	0.752854	NUM_TRUE_POSITIVES	4	7	7	8	8	8	9	9	10	11	11	11	11	11	11	11	11	11	11	13	13	13	13	14	17	17	17	17	17	17	17	17	18	18	18	18	18	18	18	19	19	19	19	19	19	20	20
21	0.736723	NUM_TRUE_POSITIVES	4	5	6	6	6	6	6	7	7	8	8	9	9	9	11	11	11	11	11	11	11	11	11	11	11	12	12	14	14	14	14	14	15	15	15	15	16	17	17	17	18	19	20	20	20	20	20
21	0.772404	NUM_TRUE_POSITIVES	6	10	10	13	16	16	16	17	17	17	17	17	17	17	17	17	17	17	17	18	18	18	18	19	19	19	19	19	19	19	19	19	19	20	20	21	21	21	21	21	21	21	21	21	22	22	22
21	0.768023	NUM_TRUE_POSITIVES	3	7	11	11	11	14	15	16	16	16	19	19	19	19	19	19	19	19	19	19	19	19	19	19	19	19	19	19	19	20	20	20	20	20	20	20	20	20	20	20	20	21	21	21	21	21	21
21	0.718966	NUM_TRUE_POSITIVES	0	9	9	9	9	11	11	11	11	11	11	11	11	11	11	11	11	11	11	12	12	12	14	14	14	14	15	15	15	15	16	16	16	16	17	17	18	18	18	18	18	18	18	18	18	18	18
21	0.783623	NUM_TRUE_POSITIVES	1	9	9	10	11	11	12	12	13	13	13	14	14	15	15	15	17	18	19	19	19	19	20	20	20	20	20	20	20	20	20	20	20	20	21	21	21	21	21	21	21	22	22	22	23	23	23
21	0.768222	NUM_TRUE_POSITIVES	1	5	7	7	8	8	8	8	9	9	9	9	9	9	10	11	11	13	14	14	14	15	16	16	16	17	17	17	17	19	19	19	19	19	19	19	19	20	22	23	25	25	25	26	27	27	27
21	0.788336	NUM_TRUE_POSITIVES	3	5	6	6	6	6	6	6	6	6	6	6	8	9	11	11	11	12	14	14	16	16	16	16	18	18	20	20	20	20	20	20	20	20	20	20	20	20	20	20	20	20	20	20	20	20	21
21	0.750531	NUM_TRUE_POSITIVES	0	7	7	7	7	7	8	8	10	10	11	11	11	11	11	11	11	11	11	11	11	11	11	14	14	14	14	14	14	14	14	15	15	15	15	15	16	17	17	17	18	18	18	18	18	20	21
21	0.74137	NUM_TRUE_POSITIVES	0	4	7	8	9	9	10	10	11	14	15	16	16	16	16	16	16	17	17	17	17	18	21	21	21	21	22	22	22	22	22	22	22	22	22	22	22	22	22	23	23	23	23	23	24	24	24
21	0.784221	NUM_TRUE_POSITIVES	0	7	7	9	10	10	11	12	12	14	14	14	14	14	14	14	14	14	14	14	14	15	15	15	15	15	15	16	16	16	19	19	19	19	19	19	19	19	20	20	20	20	21	21	21	21	21
21	0.738748	NUM_TRUE_POSITIVES	3	6	8	13	13	14	14	14	14	14	14	15	15	15	15	15	15	15	15	15	15	16	16	17	17	18	18	20	20	20	20	20	20	20	20	20	21	22	22	22	22	22	22	22	22	22	22
21	0.723314	NUM_TRUE_POSITIVES	2	6	7	9	11	14	14	14	15	15	15	15	15	15	15	15	15	15	16	17	17	17	18	18	18	18	18	18	19	19	19	20	20	20	20	21	21	21	21	21	21	21	21	21	21	21	21
21	0.763841	NUM_TRUE_POSITIVES	5	5	5	6	6	7	7	7	8	8	8	8	8	8	8	9	9	10	10	10	10	12	12	12	12	12	12	13	14	14	14	14	15	16	16	16	16	16	16	18	18	19	19	19	19	19	19
21	0.763177	NUM_TRUE_POSITIVES	2	4	5	5	8	8	8	9	9	9	9	10	13	13	13	13	13	13	13	13	14	15	16	16	16	16	17	17	17	17	17	17	17	17	17	17	17	17	17	17	17	17	18	18	19	19	19
21	0.736889	NUM_TRUE_POSITIVES	2	5	5	5	6	7	8	10	12	12	12	12	13	13	13	14	15	15	15	15	16	16	16	16	16	16	16	16	16	17	17	17	17	17	17	17	17	18	18	18	18	19	19	19	19	19	19
21	0.760655	NUM_TRUE_POSITIVES	6	7	8	8	8	8	8	8	8	8	8	9	9	10	10	10	10	11	11	11	11	11	12	12	12	12	14	14	14	14	14	14	14	14	14	14	14	14	14	14	14	15	15	15	15	15	15
21	0.716709	NUM_TRUE_POSITIVES	2	7	8	9	9	9	9	12	12	12	12	13	14	14	15	15	15	15	15	16	17	17	17	17	17	17	17	17	17	17	17	17	18	18	18	18	18	18	18	18	19	19	19	20	21	21	21
21	0.731213	NUM_TRUE_POSITIVES	2	8	8	10	12	12	12	12	12	12	12	12	12	12	12	12	14	14	14	14	14	14	14	14	14	14	14	14	14	15	17	17	17	18	19	19	19	19	19	19	19	19	19	19	19	19	19
21	0.747809	NUM_TRUE_POSITIVES	1	5	6	6	6	9	9	10	10	11	11	11	11	11	12	13	13	13	14	14	14	14	14	14	14	14	14	14	14	14	14	14	15	16	16	17	17	18	18	19	19	19	19	19	19	19	19
21	0.765932	NUM_TRUE_POSITIVES	5	7	7	8	8	9	9	9	9	10	10	12	12	13	15	15	16	16	17	17	17	17	17	17	17	17	17	17	17	18	18	18	19	19	19	19	19	19	19	19	19	20	20	20	20	20	20
21	0.766563	NUM_TRUE_POSITIVES	1	5	6	6	8	8	9	9	9	9	9	12	15	16	16	16	16	16	16	16	16	16	16	16	16	17	18	19	19	19	20	20	20	20	21	21	21	21	21	22	22	22	22	22	23	23	23
21	0.756937	NUM_TRUE_POSITIVES	6	9	12	12	14	14	14	14	15	15	15	15	15	16	17	17	17	18	18	18	18	18	18	18	18	18	18	18	18	19	19	19	19	19	20	20	20	20	20	20	20	20	20	20	20	20	20
21	0.749635	NUM_TRUE_POSITIVES	3	6	7	7	9	10	10	11	11	11	11	12	14	14	15	15	15	15	17	17	17	17	17	17	17	17	17	17	17	18	18	18	18	18	18	18	18	18	18	19	20	20	20	21	21	21	22
21	0.76955	NUM_TRUE_POSITIVES	5	7	9	10	12	13	14	15	16	16	17	17	17	17	17	17	17	17	17	17	17	17	17	17	17	17	17	17	17	17	17	17	18	18	19	19	20	20	20	20	20	20	20	20	20	21	21
21	0.755875	NUM_TRUE_POSITIVES	3	7	8	8	9	9	9	9	9	9	10	10	10	10	11	11	11	11	11	11	13	14	14	14	14	18	18	18	18	18	18	18	18	19	19	19	19	19	19	19	19	19	19	20	20	20	20
21	0.743528	NUM_TRUE_POSITIVES	0	4	6	9	10	10	11	11	11	11	12	14	14	15	15	16	16	16	16	16	16	16	17	17	18	18	18	19	19	19	19	19	19	20	20	20	20	20	20	20	20	20	20	20	20	20	20
21	0.745021	NUM_TRUE_POSITIVES	4	11	11	12	12	12	13	13	13	14	16	16	16	17	17	17	17	18	18	18	18	18	18	18	18	18	18	18	18	18	18	18	18	18	18	18	18	18	18	18	18	18	18	18	18	18	18
21	0.754481	NUM_TRUE_POSITIVES	6	6	9	10	11	11	11	11	11	12	12	13	13	13	13	13	13	15	16	16	16	16	16	16	17	17	18	18	18	18	19	20	20	20	20	20	20	20	20	20	20	20	20	21	21	21	21
21	0.761584	NUM_TRUE_POSITIVES	1	4	5	5	5	5	5	7	7	7	8	9	9	9	9	9	9	9	10	12	12	12	12	12	12	13	13	14	14	14	15	15	15	15	15	15	15	15	16	18	18	18	18	19	19	19	20
21	0.767525	NUM_TRUE_POSITIVES	4	4	4	7	7	7	7	7	8	11	11	11	12	12	12	12	12	12	14	15	15	16	16	16	19	19	19	19	19	19	19	19	19	19	19	20	20	20	20	20	22	22	22	22	22	22	23
21	0.758132	NUM_TRUE_POSITIVES	2	4	6	7	7	7	7	7	7	7	7	8	8	8	8	8	10	10	10	10	10	10	10	11	12	12	12	12	12	13	13	13	13	13	15	15	15	15	15	16	16	17	17	17	18	18	19
21	0.708046	NUM_TRUE_POSITIVES	7	10	12	12	12	12	13	13	13	13	14	14	14	14	14	14	15	16	16	16	16	17	17	17	17	18	18	18	18	18	19	19	19	19	19	19	19	19	19	19	19	19	19	19	19	19	19
21	0.768787	NUM_TRUE_POSITIVES	6	6	7	7	7	9	9	9	9	9	10	10	10	10	10	10	12	12	12	12	12	13	13	14	14	14	16	16	16	16	16	19	19	19	19	20	20	21	21	21	21	22	23	23	23	23	24
21	0.762115	NUM_TRUE_POSITIVES	4	7	8	9	9	9	9	11	12	12	12	12	13	13	13	14	14	14	16	16	16	16	16	16	16	16	16	16	16	16	16	16	17	17	17	17	17	17	17	17	18	19	19	19	19	19	19
21	0.737321	NUM_TRUE_POSITIVES	2	7	7	7	7	10	10	10	10	10	10	11	12	12	14	14	14	14	15	15	15	15	15	17	17	18	18	18	18	18	18	18	18	18	18	18	18	18	18	18	18	18	18	18	18	18	18
21	0.756771	NUM_TRUE_POSITIVES	1	6	8	9	9	10	10	10	12	13	13	13	14	15	15	16	16	16	16	16	16	17	17	18	18	20	20	20	20	20	21	21	21	21	21	21	21	21	21	21	21	22	23	23	23	23	23
21	0.726733	NUM_TRUE_POSITIVES	1	6	7	7	9	9	9	11	11	11	11	11	12	12	12	12	13	15	17	17	17	17	17	17	17	17	17	17	17	17	17	17	17	17	17	17	17	17	17	17	18	18	18	18	18	19	19
[truncated: 491 more columns]
