# Supplementary material for: Genome-wide computational identification of functional RNA elements in Trypanosoma brucei
Source: BMC Genomics. 2009 Aug 4;10:355. doi: 10.1186/1471-2164-10-355 (PMC2907701; doi:10.1186/1471-2164-10-355)
Supplement: Additional file 6 — Function prediction using regulatory motifs. This ZIP compressed file should be unpacked before viewing its contents. The results for prediction of each pathway are presented in a separate folder, named after the accession number of that pathway in KEGG database. Each folder contains several files named "validation.N.out", each of which represents the results of a hundred times two-fold cross-validation for that pathway, using N predicted motifs. Each cross-validation is shown in one row; plotting each row against the number of false positives will result in the ROC curve associated with the corresponding cross-validation experiment. The trained network is stored in "total.out", in which motifs are ordered according to their prediction power. L(α|MOTIF): the likelihood of being in pathway α given that the indicated motif is present in the indicated location of an mRNA; L(α|MOTIF): the likelihood of being in pathway α given that the indicated motif is NOT present in the indicated location of an mRNA. [file 1471-2164-10-355-S6.zip › tbr_KEGG_predict/003.tbr00632/validation.022.out]

Current time: Tue Feb 03 11:57:52 2009
This cluster: tbr00632
A 2-fold validation was used.
************************ VALIDATION ***********************
NUM_CLASSIFIERS	AUC	NUM_FALSE_POSITIVES	1	2	3	4	5	6	7	8	9	10	11	12	13	14	15	16	17	18	19	20	21	22	23	24	25	26	27	28	29	30	31	32	33	34	35	36	37	38	39	40	41	42	43	44	45	46	47
22	0.738117	NUM_TRUE_POSITIVES	7	7	10	10	10	10	10	10	10	11	11	12	14	15	15	16	16	16	16	16	16	16	16	16	16	17	17	17	17	17	17	17	17	18	18	18	18	18	18	18	18	18	19	19	19	19	19
22	0.749834	NUM_TRUE_POSITIVES	6	6	9	9	9	10	10	11	11	11	11	11	11	11	11	11	11	11	13	13	13	13	14	14	14	15	15	15	16	18	18	18	18	18	18	19	19	19	19	19	19	19	20	20	20	20	20
22	0.777781	NUM_TRUE_POSITIVES	5	7	9	9	9	9	9	9	9	9	10	11	11	13	13	13	13	15	15	16	17	18	18	18	19	21	21	21	21	21	21	21	21	21	21	21	21	21	21	21	21	21	22	22	22	22	22
22	0.762712	NUM_TRUE_POSITIVES	2	8	8	11	11	11	12	12	13	13	13	13	13	13	14	14	15	17	17	20	20	20	20	20	20	20	20	20	20	20	20	20	20	20	20	20	20	20	20	21	21	21	21	21	21	21	21
22	0.705457	NUM_TRUE_POSITIVES	2	6	8	8	9	9	10	11	12	12	12	12	13	13	13	13	13	14	14	14	14	16	16	16	17	17	17	17	17	17	17	17	17	17	17	17	18	18	18	18	18	18	18	18	18	18	18
22	0.750531	NUM_TRUE_POSITIVES	4	10	11	11	12	12	12	12	12	12	12	12	12	12	12	13	13	14	14	14	14	14	15	15	15	15	16	18	18	18	22	22	22	22	22	22	22	22	22	22	22	22	22	22	22	22	22
22	0.753286	NUM_TRUE_POSITIVES	5	12	13	13	13	15	15	15	15	15	15	15	15	15	16	16	16	16	16	17	18	18	18	18	18	18	19	19	19	19	20	20	20	20	20	20	20	20	20	20	20	20	20	20	21	21	23
22	0.748706	NUM_TRUE_POSITIVES	3	6	6	6	6	6	6	6	6	6	6	6	6	7	10	10	11	11	11	12	12	12	12	12	12	12	12	13	13	14	15	16	16	16	17	17	17	19	19	19	19	19	19	19	19	19	19
22	0.749635	NUM_TRUE_POSITIVES	1	3	7	8	8	9	10	10	10	10	10	10	10	10	10	10	10	11	12	12	12	12	12	12	12	13	16	16	16	16	16	16	16	16	19	19	19	19	19	20	20	21	21	21	21	21	21
22	0.775358	NUM_TRUE_POSITIVES	2	8	9	11	11	11	15	15	15	15	15	15	15	15	17	17	17	17	17	17	17	17	17	17	17	17	17	17	17	18	18	18	18	19	19	19	19	20	20	20	20	20	20	20	20	20	21
22	0.749336	NUM_TRUE_POSITIVES	1	7	10	12	14	14	14	14	14	14	14	15	15	15	15	16	16	16	17	17	18	18	18	18	18	19	19	19	19	19	19	19	19	20	20	20	21	21	21	22	23	24	24	24	25	25	25
22	0.767957	NUM_TRUE_POSITIVES	6	11	12	12	12	13	13	14	14	15	15	15	17	17	17	17	18	20	20	20	20	20	20	20	21	22	22	22	22	22	22	22	22	22	22	22	22	22	22	22	22	22	22	22	22	22	23
22	0.738217	NUM_TRUE_POSITIVES	7	8	8	8	9	9	9	10	10	10	10	10	10	10	12	13	13	13	16	16	16	16	16	16	17	18	19	19	19	19	19	19	20	20	20	20	21	22	22	22	22	22	22	22	22	22	23
22	0.739213	NUM_TRUE_POSITIVES	2	4	5	5	6	6	6	6	6	10	10	11	11	12	12	12	12	12	12	12	12	12	12	12	12	12	12	12	12	12	13	14	14	14	14	14	14	14	15	15	15	16	16	16	17	17	17
22	0.710867	NUM_TRUE_POSITIVES	6	7	7	7	7	10	10	10	10	10	10	11	11	11	11	11	11	11	11	11	11	11	11	11	11	11	12	14	14	14	14	14	15	15	15	15	16	16	16	16	16	17	17	17	19	19	19
22	0.781366	NUM_TRUE_POSITIVES	1	11	12	14	14	15	15	15	16	16	16	16	17	18	18	19	19	21	21	21	21	21	21	21	21	21	21	21	21	21	21	21	21	21	21	21	21	21	22	22	22	22	23	24	24	24	24
22	0.720094	NUM_TRUE_POSITIVES	2	7	8	8	8	10	10	12	12	12	12	12	12	12	12	12	13	14	14	14	14	14	14	15	16	18	19	19	20	21	21	22	22	22	22	22	22	22	22	22	22	23	23	23	23	23	24
22	0.759626	NUM_TRUE_POSITIVES	3	5	5	5	8	10	11	11	13	14	14	15	15	15	15	15	15	16	16	16	16	16	16	16	16	16	16	16	16	17	17	18	18	18	18	18	18	18	18	18	18	18	18	18	18	19	19
22	0.777914	NUM_TRUE_POSITIVES	3	9	13	13	14	14	15	16	16	17	17	17	17	17	17	17	17	17	17	18	18	18	19	19	19	19	19	20	20	20	20	20	20	20	20	20	20	21	21	21	21	22	23	23	24	24	25
22	0.752921	NUM_TRUE_POSITIVES	2	6	9	11	14	14	14	14	14	14	14	14	14	14	14	15	15	16	17	17	17	17	18	18	19	19	21	21	21	21	21	21	21	21	21	21	21	21	21	21	22	22	22	22	22	23	23
22	0.731512	NUM_TRUE_POSITIVES	4	4	6	8	10	10	10	10	10	10	10	10	10	11	12	12	12	14	16	16	16	16	16	16	16	17	17	17	17	17	17	17	17	17	17	17	18	18	19	19	20	21	21	21	21	21	21
22	0.741271	NUM_TRUE_POSITIVES	2	5	5	5	5	5	7	7	9	9	10	11	13	13	14	14	14	14	15	15	15	16	16	16	16	16	16	16	16	16	16	16	16	16	17	18	18	18	18	18	18	18	18	18	18	18	18
22	0.745088	NUM_TRUE_POSITIVES	4	5	6	6	7	10	10	11	12	12	12	12	12	14	15	15	15	15	15	15	15	15	15	16	16	16	16	16	16	16	16	16	16	16	16	16	16	16	17	17	17	17	17	17	17	18	18
22	0.754282	NUM_TRUE_POSITIVES	4	8	8	9	9	10	10	10	10	10	10	11	11	12	12	12	13	14	15	15	16	17	17	17	17	17	17	17	17	17	17	17	17	20	20	20	20	20	21	21	21	21	21	22	22	22	23
22	0.742997	NUM_TRUE_POSITIVES	7	10	10	10	11	12	13	13	13	14	14	14	14	15	15	15	15	15	15	16	16	16	16	16	16	18	19	19	19	19	19	19	19	19	19	19	19	19	21	21	21	21	21	22	22	22	22
22	0.770944	NUM_TRUE_POSITIVES	4	6	8	8	9	9	10	10	11	11	11	11	11	12	13	13	13	13	13	13	13	13	16	17	17	17	17	17	17	18	18	19	19	20	20	20	20	20	20	20	20	20	21	22	24	24	25
22	0.731213	NUM_TRUE_POSITIVES	1	13	13	13	13	13	13	13	13	13	13	13	13	13	13	13	13	13	13	13	14	16	16	17	17	18	18	19	19	19	19	19	19	19	19	19	19	19	20	20	20	20	20	20	20	21	21
22	0.749469	NUM_TRUE_POSITIVES	0	6	6	6	7	7	7	7	9	10	10	10	10	10	10	10	10	11	11	13	13	13	13	13	13	13	13	13	13	13	14	15	17	17	17	17	18	18	18	19	19	19	19	19	19	19	19
22	0.763476	NUM_TRUE_POSITIVES	9	9	13	14	14	15	16	16	17	17	17	17	18	18	18	18	18	18	18	18	18	19	19	19	20	20	20	20	20	21	22	22	22	22	22	22	22	22	22	22	23	24	25	25	25	25	25
22	0.7579	NUM_TRUE_POSITIVES	3	5	10	11	14	14	14	14	14	15	15	15	16	16	16	16	16	16	16	16	16	17	17	17	17	17	17	17	18	18	18	18	19	19	20	21	21	21	21	21	21	21	21	21	21	21	23
22	0.751726	NUM_TRUE_POSITIVES	7	7	7	9	9	9	9	10	10	11	11	11	11	14	15	15	15	15	17	18	18	19	19	19	19	19	19	19	19	19	19	19	19	19	19	19	19	19	19	20	20	20	20	20	20	20	20
22	0.799489	NUM_TRUE_POSITIVES	6	11	13	13	13	15	15	15	15	15	15	16	16	19	19	19	19	19	19	19	19	19	19	20	20	20	21	22	22	22	22	22	22	22	22	22	22	22	22	23	23	24	24	24	24	24	24
22	0.781101	NUM_TRUE_POSITIVES	1	6	7	10	11	11	11	11	11	12	12	13	13	13	13	13	13	13	14	14	14	15	15	15	15	15	15	15	15	15	15	15	17	17	18	18	18	19	19	19	19	19	19	19	19	19	20
22	0.734533	NUM_TRUE_POSITIVES	8	11	11	11	12	14	16	16	16	17	17	17	17	17	18	18	18	18	18	18	19	19	19	19	19	19	20	21	21	21	21	22	22	22	22	22	22	22	23	23	23	24	24	24	24	24	24
22	0.762414	NUM_TRUE_POSITIVES	4	4	4	4	5	6	8	8	8	8	10	10	10	10	11	12	12	13	13	13	13	13	13	14	14	15	17	17	17	17	17	17	19	19	19	19	19	20	20	21	21	21	21	21	21	21	21
22	0.748506	NUM_TRUE_POSITIVES	6	6	9	12	12	13	15	15	15	15	15	15	15	16	16	16	16	17	17	19	19	19	19	19	19	19	19	19	19	19	19	19	19	19	19	19	19	19	19	20	20	20	20	20	20	21	21
22	0.762912	NUM_TRUE_POSITIVES	6	12	13	14	14	14	14	14	15	15	15	15	15	15	15	15	15	15	15	15	15	15	15	16	16	17	18	19	19	19	19	19	19	19	21	22	22	22	22	22	22	22	22	22	22	22	22
22	0.734367	NUM_TRUE_POSITIVES	8	10	12	12	12	12	12	12	13	13	13	13	13	13	15	15	15	15	15	15	15	15	15	15	15	15	15	15	15	15	16	16	16	16	16	16	16	16	16	16	16	16	16	16	16	16	16
22	0.733902	NUM_TRUE_POSITIVES	3	6	6	7	7	7	8	8	8	9	11	11	11	11	12	12	12	12	13	13	16	16	17	18	19	19	20	20	20	20	20	20	20	20	20	20	20	20	20	20	20	20	20	20	20	20	20
22	0.708544	NUM_TRUE_POSITIVES	6	7	8	8	9	10	10	11	11	11	11	11	11	11	13	14	14	14	15	15	15	15	15	16	16	16	17	17	17	17	17	18	18	18	18	18	18	18	18	18	19	19	19	19	19	19	19
22	0.749834	NUM_TRUE_POSITIVES	1	4	7	8	9	10	10	10	13	13	14	16	16	16	17	17	18	18	18	18	18	18	18	18	18	18	18	18	19	19	19	19	19	20	20	20	20	20	20	20	20	20	20	20	20	20	20
22	0.759227	NUM_TRUE_POSITIVES	1	7	8	10	10	11	13	13	13	14	14	14	15	18	18	18	19	19	19	19	19	19	19	21	21	21	21	21	21	21	21	21	21	22	22	22	23	23	23	23	23	24	24	24	24	24	24
22	0.701706	NUM_TRUE_POSITIVES	1	4	8	10	10	10	11	12	12	12	12	13	14	15	16	16	16	16	17	17	17	17	17	17	17	17	17	17	17	17	17	17	17	17	17	17	17	17	17	17	17	17	17	17	17	17	17
22	0.711332	NUM_TRUE_POSITIVES	3	6	6	6	7	7	7	7	7	7	8	8	8	8	8	9	10	10	11	12	12	12	12	12	12	12	13	13	14	14	14	14	14	14	14	15	15	15	15	15	15	15	16	16	16	16	16
22	0.77423	NUM_TRUE_POSITIVES	7	7	9	9	9	10	10	11	11	13	14	15	15	16	16	16	16	16	16	17	17	17	18	19	19	19	21	21	21	21	22	22	23	23	23	23	23	23	23	23	23	23	23	23	23	23	23
22	0.698387	NUM_TRUE_POSITIVES	5	6	6	6	6	6	6	6	6	6	6	6	6	7	7	7	7	7	8	8	8	8	9	10	10	10	10	10	10	11	11	11	11	11	11	11	11	12	12	12	12	13	13	13	13	13	13
22	0.710933	NUM_TRUE_POSITIVES	1	5	6	6	6	8	10	10	11	11	11	11	11	11	12	14	16	16	16	16	16	16	16	18	18	18	18	18	18	18	18	18	18	18	18	18	19	19	19	19	19	19	19	19	19	19	19
22	0.731678	NUM_TRUE_POSITIVES	1	5	6	7	7	8	8	10	10	10	12	12	12	13	13	13	13	13	13	13	13	14	15	15	15	15	15	15	15	15	15	15	15	15	15	15	15	15	15	15	15	15	16	16	16	17	18
22	0.750332	NUM_TRUE_POSITIVES	2	3	4	4	6	6	6	6	8	10	10	12	12	12	14	14	15	15	15	15	15	15	15	15	15	15	15	15	16	18	18	18	18	18	18	19	19	20	21	21	21	21	21	21	21	21	22
22	0.733636	NUM_TRUE_POSITIVES	3	5	7	8	8	8	9	10	10	10	10	10	10	10	10	11	12	12	14	14	14	14	14	14	14	14	14	16	17	18	18	18	19	20	20	20	20	20	20	20	20	20	20	20	20	20	20
22	0.747444	NUM_TRUE_POSITIVES	2	6	10	10	10	11	11	12	12	12	13	13	13	13	13	13	13	13	13	13	13	13	14	15	15	15	15	16	17	17	17	18	19	19	19	19	19	20	20	20	20	20	20	20	22	22	22
22	0.746747	NUM_TRUE_POSITIVES	8	8	8	8	8	8	8	8	9	10	10	10	10	10	10	10	10	10	10	10	10	10	10	10	10	10	10	12	12	12	12	13	13	14	14	14	14	14	14	14	14	15	16	16	16	16	16
22	0.725206	NUM_TRUE_POSITIVES	1	7	7	8	8	10	10	10	10	10	10	10	10	10	10	10	10	11	12	12	13	13	13	13	13	14	14	14	14	14	14	15	15	15	15	15	15	15	15	16	16	16	17	18	18	18	19
22	0.743395	NUM_TRUE_POSITIVES	2	7	9	10	10	10	11	11	13	13	14	14	14	14	14	14	14	14	14	14	16	16	16	16	16	16	17	18	18	18	20	20	20	20	20	20	20	20	20	20	20	20	20	20	20	20	20
22	0.75624	NUM_TRUE_POSITIVES	2	5	5	7	8	8	11	11	11	14	14	14	14	14	14	14	15	16	16	16	16	17	18	19	19	19	19	19	19	19	19	19	19	20	20	20	20	20	20	20	20	20	20	20	20	20	23
22	0.732209	NUM_TRUE_POSITIVES	2	7	7	8	9	10	10	10	10	11	11	12	12	12	12	12	12	12	12	13	13	14	14	16	16	16	16	16	16	16	16	16	17	17	17	17	17	17	17	17	17	18	18	18	18	18	18
22	0.763144	NUM_TRUE_POSITIVES	3	7	8	11	11	11	11	11	11	11	12	12	12	15	16	16	16	16	17	17	18	18	18	18	18	21	21	21	21	22	23	25	25	25	25	25	25	25	25	25	25	25	25	25	25	25	25
22	0.721754	NUM_TRUE_POSITIVES	7	9	10	10	10	11	11	11	11	11	11	12	12	13	13	13	13	13	13	17	17	18	18	18	18	18	19	19	19	19	19	19	19	19	19	20	20	20	20	20	20	20	20	20	20	20	20
22	0.746913	NUM_TRUE_POSITIVES	3	9	13	13	13	13	13	14	14	16	16	17	17	17	17	17	17	18	18	18	18	18	18	18	18	18	18	18	18	18	18	18	18	18	18	18	18	18	18	19	19	19	19	19	19	19	20
22	0.767625	NUM_TRUE_POSITIVES	10	10	10	10	12	12	15	15	15	15	15	15	17	17	17	17	17	17	17	17	18	19	19	19	19	19	19	19	19	19	19	19	19	19	19	19	19	19	19	19	19	19	19	19	20	21	21
22	0.728226	NUM_TRUE_POSITIVES	3	4	6	7	10	10	11	11	11	11	12	13	14	14	14	14	14	14	14	14	14	15	15	15	15	15	16	16	17	19	19	19	19	20	20	20	20	20	20	20	20	20	20	20	21	21	21
22	0.744623	NUM_TRUE_POSITIVES	3	3	8	8	9	9	9	9	9	9	10	10	10	11	13	14	15	15	15	15	15	15	15	15	15	15	15	15	15	15	15	15	16	16	16	16	16	17	19	20	20	20	20	21	21	21	21
22	0.752489	NUM_TRUE_POSITIVES	4	7	7	8	8	8	9	9	10	11	11	11	11	11	11	11	11	11	11	13	13	13	13	14	17	17	17	17	17	17	17	17	18	18	18	18	18	18	18	19	19	19	19	19	19	20	20
22	0.735097	NUM_TRUE_POSITIVES	4	5	6	6	6	6	6	7	7	7	8	8	9	9	9	11	11	11	11	11	11	11	11	11	11	11	11	12	12	14	14	14	14	15	15	15	15	16	17	17	17	17	18	19	19	19	20
22	0.771176	NUM_TRUE_POSITIVES	6	10	10	13	16	16	16	16	17	17	17	17	17	17	17	17	17	17	17	17	18	18	18	18	19	19	19	19	19	19	19	19	19	20	20	21	21	21	21	21	21	21	21	21	22	22	22
22	0.767127	NUM_TRUE_POSITIVES	3	7	11	11	11	14	15	16	16	16	19	19	19	19	19	19	19	19	19	19	19	19	19	19	19	19	19	19	19	20	20	20	20	20	20	20	20	20	20	20	20	21	21	21	21	21	21
22	0.724442	NUM_TRUE_POSITIVES	0	9	10	10	10	10	12	12	12	12	12	12	12	12	12	12	12	12	12	12	13	13	14	14	14	14	15	15	15	15	16	16	16	16	17	17	18	18	18	18	18	18	18	18	18	18	18
22	0.782561	NUM_TRUE_POSITIVES	1	9	9	9	11	11	12	12	13	13	14	14	14	15	15	15	17	17	19	19	19	19	20	20	20	20	20	20	20	20	20	20	20	20	20	21	21	21	21	21	21	22	22	22	22	23	23
22	0.765766	NUM_TRUE_POSITIVES	1	5	7	7	8	8	8	8	9	9	9	9	9	9	10	11	11	13	14	14	14	15	16	16	16	17	17	17	17	19	19	19	19	19	19	19	19	20	22	23	25	25	25	26	27	27	27
22	0.79222	NUM_TRUE_POSITIVES	1	5	6	6	6	6	6	6	6	6	7	7	8	9	11	11	11	12	13	13	14	14	14	16	16	16	16	18	18	18	20	20	20	20	20	20	20	20	20	20	21	21	21	21	21	21	21
22	0.754514	NUM_TRUE_POSITIVES	0	9	9	9	9	9	9	9	9	12	12	12	12	12	12	12	12	12	12	12	12	12	12	12	12	15	15	15	16	16	16	16	16	16	16	17	17	17	17	17	17	17	17	18	20	20	20
22	0.738449	NUM_TRUE_POSITIVES	0	4	8	9	10	10	11	12	13	15	15	16	16	17	17	17	17	17	17	17	18	18	19	19	20	22	22	22	22	22	22	22	22	23	23	23	23	23	23	23	23	23	24	24	24	24	24
22	0.783125	NUM_TRUE_POSITIVES	0	7	7	9	10	10	11	12	12	14	14	14	14	14	14	14	14	14	14	14	14	15	15	15	15	15	15	16	16	16	19	19	19	19	19	19	19	19	20	20	20	20	20	20	21	21	21
22	0.735362	NUM_TRUE_POSITIVES	3	6	6	12	13	13	13	13	14	14	14	14	14	15	16	16	16	16	16	16	16	16	17	17	17	18	18	18	20	20	20	20	20	20	20	20	21	21	21	21	21	22	22	22	22	22	22
22	0.721555	NUM_TRUE_POSITIVES	2	6	7	9	11	14	14	14	15	15	15	15	15	15	15	15	15	15	15	16	16	17	17	17	17	18	18	18	18	18	18	19	19	20	20	20	20	21	21	21	21	21	21	21	21	21	21
22	0.766895	NUM_TRUE_POSITIVES	1	5	5	6	8	8	9	9	10	11	11	11	11	11	12	12	12	12	12	12	14	14	14	16	16	16	16	16	16	16	16	16	16	16	16	17	17	17	18	18	19	19	20	20	20	20	20
22	0.763177	NUM_TRUE_POSITIVES	2	4	5	5	8	8	8	9	9	9	9	10	13	13	13	13	13	13	13	13	14	15	16	16	16	16	17	17	17	17	17	17	17	17	17	17	17	17	17	17	17	17	18	18	19	19	19
22	0.736591	NUM_TRUE_POSITIVES	2	5	5	5	6	7	8	10	12	12	12	12	13	13	13	14	15	15	15	15	16	16	16	16	16	16	16	16	16	17	17	17	17	17	17	17	17	18	18	18	18	19	19	19	19	19	19
22	0.760455	NUM_TRUE_POSITIVES	6	7	8	8	8	8	8	8	8	8	8	9	10	10	10	10	10	11	11	11	11	11	12	12	12	12	12	14	14	15	15	15	15	15	15	15	15	15	15	15	15	15	16	16	16	16	16
22	0.715813	NUM_TRUE_POSITIVES	2	7	8	9	9	9	9	10	12	12	12	12	13	14	16	16	16	16	16	17	17	17	17	17	17	17	17	17	17	17	17	17	18	18	18	18	18	18	18	18	18	19	19	19	19	20	21
22	0.730052	NUM_TRUE_POSITIVES	2	8	8	10	12	12	12	12	12	12	12	12	12	12	12	14	14	14	14	14	14	14	14	14	14	14	14	14	14	14	14	15	15	17	17	18	19	19	19	19	19	19	19	19	19	19	19
22	0.743395	NUM_TRUE_POSITIVES	1	5	6	6	6	9	9	10	10	11	11	11	11	11	12	13	13	13	13	14	14	14	14	14	14	14	14	14	14	14	14	14	14	15	16	16	17	17	18	18	18	19	19	19	19	19	19
22	0.762845	NUM_TRUE_POSITIVES	5	7	9	10	11	12	12	12	13	14	14	17	17	17	17	18	18	18	18	18	18	18	18	19	19	20	20	20	20	20	20	21	21	21	22	22	22	22	22	22	22	22	22	22	22	22	22
22	0.766032	NUM_TRUE_POSITIVES	1	5	6	6	8	8	8	9	9	9	9	12	15	16	16	16	16	16	16	16	16	16	16	16	16	16	16	17	18	19	19	19	20	20	20	21	21	21	21	21	21	21	22	22	22	22	22
22	0.756207	NUM_TRUE_POSITIVES	6	9	12	12	12	14	14	14	14	15	15	15	15	15	16	17	17	17	18	18	18	18	18	18	18	18	18	18	18	18	19	19	19	19	19	20	20	20	20	20	20	20	20	20	20	20	20
22	0.74615	NUM_TRUE_POSITIVES	3	4	7	7	10	10	11	12	12	12	12	12	12	13	14	14	15	15	16	16	16	17	17	17	17	17	17	17	18	18	18	18	18	18	18	18	18	18	19	21	21	21	22	22	23	23	24
22	0.767392	NUM_TRUE_POSITIVES	5	7	10	10	12	13	14	15	15	16	16	17	17	17	17	17	17	17	17	17	17	17	17	17	17	17	17	17	17	17	17	17	18	18	19	19	20	20	20	20	20	20	20	20	20	20	21
22	0.756572	NUM_TRUE_POSITIVES	3	9	11	11	11	11	11	11	11	11	11	12	12	12	13	13	13	13	13	13	15	16	16	16	16	17	19	19	19	19	19	19	19	19	20	20	20	20	20	20	20	20	20	20	20	20	20
22	0.746482	NUM_TRUE_POSITIVES	1	7	7	9	11	12	13	13	13	13	13	13	15	15	16	16	16	16	16	16	16	16	16	16	17	17	18	18	18	18	18	19	19	19	19	19	20	20	20	20	20	20	20	20	20	20	20
22	0.745652	NUM_TRUE_POSITIVES	4	11	11	12	12	12	14	14	14	15	16	16	16	17	17	18	18	19	19	19	19	19	19	19	19	19	19	19	19	19	19	19	19	19	19	19	19	19	19	19	19	19	19	19	19	19	19
22	0.752157	NUM_TRUE_POSITIVES	6	6	9	10	11	11	11	11	11	12	12	12	13	13	13	13	13	15	16	16	16	16	16	17	17	17	18	18	18	18	19	20	20	20	20	20	20	20	20	20	20	20	20	20	21	21	21
22	0.761385	NUM_TRUE_POSITIVES	1	3	5	5	5	5	6	6	7	7	7	7	8	9	9	9	9	9	10	12	12	12	12	12	12	13	13	14	14	14	15	16	16	16	16	16	16	16	16	17	19	19	19	19	19	19	19
22	0.764837	NUM_TRUE_POSITIVES	4	4	4	7	7	7	7	7	8	11	11	11	12	12	12	12	12	12	15	15	15	16	16	16	19	19	19	19	19	19	19	19	19	19	19	20	20	20	20	20	22	22	22	22	22	22	22
22	0.757302	NUM_TRUE_POSITIVES	2	4	6	7	7	7	7	7	7	7	7	8	8	8	8	8	10	10	10	10	10	10	10	11	12	12	12	12	12	13	13	13	13	13	13	15	15	15	15	15	16	16	17	17	18	18	19
22	0.709373	NUM_TRUE_POSITIVES	7	10	12	12	12	12	13	13	13	14	14	14	14	14	14	14	15	16	16	16	16	16	17	17	17	17	18	18	18	18	19	19	19	19	19	19	19	19	19	19	19	19	19	19	19	19	19
22	0.768189	NUM_TRUE_POSITIVES	6	6	7	7	7	9	9	9	9	9	10	10	10	10	10	10	12	12	12	12	12	13	13	13	15	15	15	16	16	16	16	16	19	19	19	19	19	20	21	21	21	21	22	23	23	23	24
22	0.767758	NUM_TRUE_POSITIVES	4	8	9	10	10	10	10	11	12	12	12	12	13	13	13	14	14	15	16	16	16	16	16	16	16	16	16	16	16	16	16	16	16	16	17	17	17	17	17	17	17	18	19	20	20	20	20
22	0.738615	NUM_TRUE_POSITIVES	2	7	7	7	7	10	10	10	10	10	10	11	11	12	14	14	14	14	15	15	15	15	15	18	18	18	18	18	18	18	18	18	18	18	18	18	18	18	18	18	18	18	18	18	18	18	19
22	0.756572	NUM_TRUE_POSITIVES	1	6	7	8	9	9	10	11	11	11	11	13	14	14	14	14	14	16	16	16	16	16	16	17	17	18	18	18	20	20	20	20	20	20	21	21	21	21	21	21	21	21	21	21	21	22	23
22	0.722849	NUM_TRUE_POSITIVES	1	6	7	7	8	8	9	9	11	11	11	11	12	12	12	12	13	13	15	17	17	17	17	17	17	17	17	17	18	18	18	18	18	18	18	18	18	18	18	18	18	18	18	18	18	18	18
[truncated: 491 more columns]
