# Supplementary material for: Genome-wide computational identification of functional RNA elements in Trypanosoma brucei
Source: BMC Genomics. 2009 Aug 4;10:355. doi: 10.1186/1471-2164-10-355 (PMC2907701; doi:10.1186/1471-2164-10-355)
Supplement: Additional file 6 — Function prediction using regulatory motifs. This ZIP compressed file should be unpacked before viewing its contents. The results for prediction of each pathway are presented in a separate folder, named after the accession number of that pathway in KEGG database. Each folder contains several files named "validation.N.out", each of which represents the results of a hundred times two-fold cross-validation for that pathway, using N predicted motifs. Each cross-validation is shown in one row; plotting each row against the number of false positives will result in the ROC curve associated with the corresponding cross-validation experiment. The trained network is stored in "total.out", in which motifs are ordered according to their prediction power. L(α|MOTIF): the likelihood of being in pathway α given that the indicated motif is present in the indicated location of an mRNA; L(α|MOTIF): the likelihood of being in pathway α given that the indicated motif is NOT present in the indicated location of an mRNA. [file 1471-2164-10-355-S6.zip › tbr_KEGG_predict/003.tbr00632/validation.023.out]

Current time: Tue Feb 03 11:57:52 2009
This cluster: tbr00632
A 2-fold validation was used.
************************ VALIDATION ***********************
NUM_CLASSIFIERS	AUC	NUM_FALSE_POSITIVES	1	2	3	4	5	6	7	8	9	10	11	12	13	14	15	16	17	18	19	20	21	22	23	24	25	26	27	28	29	30	31	32	33	34	35	36	37	38	39	40	41	42	43	44	45	46	47
23	0.735329	NUM_TRUE_POSITIVES	6	7	9	10	10	10	10	10	10	10	12	15	15	15	15	16	16	16	16	16	16	17	17	17	17	17	17	18	19	19	19	19	19	19	19	19	19	19	19	19	19	19	19	19	19	19	19
23	0.751062	NUM_TRUE_POSITIVES	6	6	6	8	9	9	9	11	11	11	11	11	11	11	11	11	11	11	11	15	15	15	16	16	16	16	18	18	18	18	19	19	19	19	19	19	19	21	21	21	22	22	22	22	23	23	23
23	0.77818	NUM_TRUE_POSITIVES	5	7	9	9	9	9	9	9	9	9	10	11	11	12	13	13	13	15	15	16	17	18	18	18	19	21	21	21	21	21	21	21	21	21	21	21	21	21	21	21	21	21	22	22	22	22	22
23	0.762347	NUM_TRUE_POSITIVES	2	8	8	11	11	11	11	12	13	13	13	13	13	13	14	14	16	16	17	17	20	20	20	20	20	20	20	20	20	20	20	20	20	20	20	20	20	20	20	20	20	21	21	21	21	21	21
23	0.70632	NUM_TRUE_POSITIVES	2	6	8	8	9	9	10	11	12	12	12	12	12	13	13	13	13	14	14	14	14	16	17	17	17	17	17	17	17	17	17	17	17	17	17	17	17	18	18	18	18	18	18	18	18	18	18
23	0.747079	NUM_TRUE_POSITIVES	4	10	10	11	11	12	12	12	12	12	12	12	12	12	12	12	13	13	14	14	14	14	15	15	15	15	16	16	18	18	18	18	22	22	22	22	22	22	22	22	22	22	22	22	22	22	22
23	0.751195	NUM_TRUE_POSITIVES	5	12	13	13	13	15	15	15	15	15	15	15	15	15	16	16	16	16	16	17	18	18	18	18	18	18	19	19	19	19	20	20	20	20	20	20	20	20	20	20	20	20	20	20	20	21	21
23	0.744822	NUM_TRUE_POSITIVES	3	6	6	6	6	6	6	6	6	6	6	6	6	7	10	10	10	10	11	11	11	12	12	12	12	12	12	12	12	12	13	13	14	15	16	16	16	17	17	17	17	19	19	19	19	19	19
23	0.74844	NUM_TRUE_POSITIVES	1	3	7	8	8	9	10	10	10	10	10	10	10	10	10	10	10	11	12	12	12	12	12	12	12	13	16	16	16	16	16	16	16	16	18	19	19	19	19	19	20	20	21	21	21	21	21
23	0.779806	NUM_TRUE_POSITIVES	2	8	9	11	11	11	11	15	15	15	15	15	15	15	15	17	17	17	17	17	17	17	17	17	17	17	17	17	17	18	18	18	18	18	19	19	19	20	20	20	20	20	20	20	20	20	20
23	0.752224	NUM_TRUE_POSITIVES	1	8	9	12	13	13	14	14	14	14	14	14	15	15	15	15	15	16	16	17	17	17	18	19	19	19	19	19	19	19	19	19	19	21	21	21	22	22	23	23	24	24	24	24	24	25	25
23	0.766629	NUM_TRUE_POSITIVES	6	11	11	12	12	12	12	13	14	14	15	15	16	17	17	17	17	20	20	20	20	20	20	20	21	22	22	22	22	22	22	22	22	22	22	22	22	22	22	22	22	22	22	22	22	22	22
23	0.736624	NUM_TRUE_POSITIVES	7	8	8	8	9	9	9	10	10	10	10	10	10	10	10	12	13	13	13	16	16	16	16	16	16	17	18	19	19	19	19	19	19	19	20	20	21	22	22	22	22	22	22	22	22	22	22
23	0.737155	NUM_TRUE_POSITIVES	2	4	5	5	6	6	6	6	6	10	10	11	11	12	12	12	12	12	12	12	12	12	12	12	12	12	12	12	12	12	12	13	14	14	14	14	14	14	14	14	14	15	15	15	15	16	16
23	0.707415	NUM_TRUE_POSITIVES	5	7	7	7	7	7	9	10	10	10	10	10	10	11	11	11	11	11	11	11	11	11	11	11	11	11	11	12	14	14	14	14	14	14	14	15	15	15	16	16	16	16	16	16	17	17	19
23	0.780271	NUM_TRUE_POSITIVES	1	11	12	14	14	15	15	15	16	16	16	16	17	18	18	19	19	21	21	21	21	21	21	21	21	21	21	21	21	21	21	21	21	21	21	21	21	21	21	22	22	22	23	24	24	24	24
23	0.720559	NUM_TRUE_POSITIVES	2	7	8	8	8	10	10	12	12	12	12	12	12	12	12	12	12	14	14	14	14	14	14	15	16	18	19	19	20	21	21	21	22	22	22	22	22	22	22	22	22	22	22	23	23	23	23
23	0.760489	NUM_TRUE_POSITIVES	3	5	5	5	8	10	11	11	13	13	14	15	15	15	15	15	15	16	16	16	16	16	16	16	16	16	16	16	16	16	17	17	18	18	18	18	18	18	18	18	18	18	18	18	18	19	19
23	0.780171	NUM_TRUE_POSITIVES	4	9	13	13	14	14	14	15	16	16	17	17	17	17	17	17	17	17	17	17	17	18	18	18	18	19	19	19	19	19	20	20	20	20	20	20	20	20	20	20	21	21	21	21	22	23	23
23	0.753087	NUM_TRUE_POSITIVES	2	6	9	11	14	14	14	14	14	14	14	14	14	14	14	15	15	16	17	17	17	17	18	18	19	19	21	21	21	21	21	21	21	21	21	21	21	21	21	21	22	22	22	22	22	23	23
23	0.738051	NUM_TRUE_POSITIVES	1	5	7	10	10	10	11	11	11	11	11	11	11	12	12	12	14	14	15	16	16	16	16	16	16	16	16	16	16	16	17	17	17	17	17	17	18	18	19	19	19	22	22	22	22	22	22
23	0.740076	NUM_TRUE_POSITIVES	2	5	5	5	5	5	7	7	9	9	10	11	13	13	13	13	14	14	14	14	15	15	15	16	16	16	16	16	16	16	16	16	16	16	17	18	18	18	18	18	18	18	18	18	18	18	18
23	0.74366	NUM_TRUE_POSITIVES	4	5	6	6	7	10	10	10	11	12	12	12	12	12	12	12	13	14	15	15	15	15	15	15	15	15	16	16	16	16	16	16	16	16	16	16	16	16	16	17	17	17	17	17	17	18	18
23	0.75936	NUM_TRUE_POSITIVES	4	8	8	9	9	10	10	10	10	10	10	11	11	12	12	12	13	14	15	16	17	17	17	17	17	17	17	17	17	17	17	17	18	20	20	20	20	20	21	21	21	21	21	22	22	22	23
23	0.742034	NUM_TRUE_POSITIVES	7	10	10	10	11	11	13	13	13	13	14	14	14	14	15	15	15	15	15	15	16	16	16	16	16	16	16	18	19	19	19	19	19	19	19	19	19	19	19	19	21	21	21	21	21	22	22
23	0.769782	NUM_TRUE_POSITIVES	4	6	7	8	8	9	10	10	11	11	11	11	11	12	13	13	13	13	13	13	13	13	16	16	17	17	17	17	17	17	18	18	19	19	20	20	20	20	20	20	20	20	20	21	22	24	24
23	0.729786	NUM_TRUE_POSITIVES	1	13	13	13	13	13	13	13	13	13	13	13	13	13	13	13	13	13	13	13	13	14	14	16	16	16	17	17	18	19	19	19	19	19	19	19	19	19	19	20	20	20	20	20	20	21	21
23	0.748805	NUM_TRUE_POSITIVES	0	5	6	6	7	7	7	7	9	10	10	10	10	10	10	10	10	11	11	13	13	13	13	13	13	13	13	13	13	13	14	15	17	17	17	17	18	18	18	19	19	19	19	19	19	19	19
23	0.761551	NUM_TRUE_POSITIVES	9	9	13	14	14	15	16	16	17	17	17	17	18	18	18	18	18	18	18	18	18	19	19	19	20	20	20	20	20	20	20	21	22	22	22	22	22	22	22	22	22	22	22	23	24	25	25
23	0.756041	NUM_TRUE_POSITIVES	3	5	10	10	11	14	14	14	14	14	15	15	15	16	16	16	16	16	16	16	16	17	17	17	17	17	17	18	18	18	18	18	19	19	20	21	21	21	21	21	21	21	21	21	21	21	23
23	0.749801	NUM_TRUE_POSITIVES	7	7	7	9	9	9	9	10	10	11	11	11	11	14	15	15	15	15	17	18	18	19	19	19	19	19	19	19	19	19	19	19	19	19	19	19	19	19	19	20	20	20	20	20	20	20	20
23	0.797796	NUM_TRUE_POSITIVES	6	11	13	13	13	15	15	15	15	15	15	16	16	19	19	19	19	19	19	19	19	19	19	20	20	20	21	22	22	22	22	22	22	22	22	22	22	22	23	23	23	24	24	24	24	24	24
23	0.781167	NUM_TRUE_POSITIVES	1	3	6	10	11	11	12	12	12	12	13	13	13	13	13	13	13	13	13	14	14	14	15	15	15	15	15	15	15	15	15	15	15	15	17	18	18	18	19	19	19	19	19	19	19	19	20
23	0.733172	NUM_TRUE_POSITIVES	8	11	11	11	12	14	16	16	16	17	17	17	17	17	18	18	18	18	18	18	18	19	19	19	19	19	19	20	21	21	21	21	22	22	22	22	22	22	22	23	23	23	24	24	24	24	24
23	0.769251	NUM_TRUE_POSITIVES	1	4	4	4	5	7	9	9	10	11	11	11	11	11	13	14	14	14	14	14	14	15	15	15	15	15	15	15	15	15	16	17	18	18	18	18	19	21	21	21	21	21	22	22	22	22	23
23	0.746316	NUM_TRUE_POSITIVES	6	6	9	12	12	13	13	15	15	15	15	15	15	15	16	16	16	16	18	18	18	19	19	19	19	19	19	19	19	19	19	19	19	19	19	19	19	19	19	19	20	20	20	20	20	20	20
23	0.763376	NUM_TRUE_POSITIVES	6	12	13	14	14	14	14	14	15	15	15	15	15	15	15	15	15	15	15	15	15	15	15	16	16	17	18	19	19	19	19	19	19	19	21	22	22	22	22	22	22	22	22	22	22	22	22
23	0.732773	NUM_TRUE_POSITIVES	8	10	12	12	12	12	12	12	13	13	13	13	13	13	15	15	15	15	15	15	15	15	15	15	15	15	15	15	15	15	15	16	16	16	16	16	16	16	16	16	16	16	16	16	16	16	16
23	0.732674	NUM_TRUE_POSITIVES	3	6	6	7	7	7	8	8	8	9	11	11	11	11	12	12	12	12	13	13	16	16	16	17	17	18	19	19	20	20	20	20	20	20	20	20	20	20	20	20	20	20	20	20	20	20	20
23	0.707581	NUM_TRUE_POSITIVES	7	7	8	8	9	9	10	10	11	11	11	11	11	11	12	12	14	14	14	14	15	15	15	15	15	15	16	17	17	17	17	17	17	17	18	18	18	18	18	18	18	18	18	19	19	19	19
23	0.75073	NUM_TRUE_POSITIVES	1	6	9	10	12	12	12	13	15	15	15	16	16	16	17	17	17	18	18	18	18	18	18	18	18	18	18	18	18	18	19	19	19	19	20	20	20	20	20	20	20	20	20	20	20	20	20
23	0.758464	NUM_TRUE_POSITIVES	1	7	8	10	10	11	13	13	13	14	14	14	15	18	18	18	19	19	19	19	19	19	19	21	21	21	21	21	21	21	21	21	21	22	22	22	23	23	23	23	23	24	24	24	24	24	24
23	0.702934	NUM_TRUE_POSITIVES	1	3	8	10	10	10	11	12	12	12	12	12	13	14	16	16	16	16	17	17	17	17	17	17	17	17	17	17	17	17	18	18	18	18	18	18	18	18	18	18	18	18	18	18	18	18	18
23	0.709207	NUM_TRUE_POSITIVES	3	6	6	6	7	7	7	7	7	7	8	8	8	8	8	8	10	10	11	12	12	12	12	12	12	12	12	13	13	14	14	14	14	14	14	14	14	15	15	15	15	15	15	16	16	16	16
23	0.771575	NUM_TRUE_POSITIVES	7	8	9	10	11	11	11	11	11	13	13	13	14	14	15	16	16	16	16	16	17	17	17	17	18	20	20	22	22	22	22	22	22	23	23	23	23	23	23	23	23	23	23	23	23	23	23
23	0.697059	NUM_TRUE_POSITIVES	5	6	6	6	6	6	6	6	6	6	6	6	6	7	7	7	7	7	8	8	8	8	9	10	10	10	10	10	10	10	11	11	11	11	11	11	11	11	12	12	12	12	13	13	13	13	13
23	0.715879	NUM_TRUE_POSITIVES	1	5	6	6	6	8	10	10	11	11	11	11	11	11	12	14	15	16	16	16	16	16	17	18	18	18	18	18	18	18	18	18	18	18	18	18	19	19	19	19	19	19	19	19	19	19	19
23	0.730649	NUM_TRUE_POSITIVES	1	5	6	7	7	8	8	10	10	10	12	12	12	13	13	13	13	13	13	13	13	14	15	15	15	15	15	15	15	15	15	15	15	15	15	15	15	15	15	15	15	15	16	16	16	17	18
23	0.748274	NUM_TRUE_POSITIVES	2	2	3	4	4	6	6	6	7	8	10	10	12	12	12	14	14	14	15	15	15	15	15	15	15	15	15	15	15	16	18	18	18	18	18	18	19	19	20	21	21	21	21	21	21	21	21
23	0.732608	NUM_TRUE_POSITIVES	3	5	7	8	8	8	9	10	10	10	10	10	10	10	10	11	12	12	14	14	14	14	14	14	14	14	14	16	18	18	18	18	19	20	20	20	20	20	20	20	20	20	20	20	20	20	20
23	0.746283	NUM_TRUE_POSITIVES	2	7	9	10	10	10	11	11	12	12	12	13	13	13	13	13	13	13	13	13	13	13	14	15	15	15	15	16	17	17	17	18	19	19	19	19	19	20	20	20	20	20	20	20	20	21	22
23	0.74917	NUM_TRUE_POSITIVES	7	8	8	8	8	8	8	8	9	10	10	10	10	10	10	10	10	10	10	10	10	10	10	10	10	10	10	12	12	12	12	13	13	14	14	14	14	14	14	14	14	15	16	16	16	16	16
23	0.723911	NUM_TRUE_POSITIVES	1	7	7	8	8	10	10	10	10	10	10	10	10	10	10	10	10	10	11	11	12	12	13	13	13	13	13	13	14	14	14	14	14	14	15	15	15	15	15	15	15	15	16	16	16	17	18
23	0.737055	NUM_TRUE_POSITIVES	2	7	7	7	11	11	11	11	11	12	14	14	14	14	14	14	14	14	14	14	14	14	16	16	16	16	17	17	18	18	18	20	20	20	20	20	20	20	20	20	20	20	20	20	20	20	20
23	0.756273	NUM_TRUE_POSITIVES	2	5	6	7	8	8	11	11	11	15	15	15	15	15	15	15	15	16	16	17	17	17	17	18	19	19	19	19	19	19	19	19	19	19	20	20	20	20	20	20	20	20	20	20	20	20	20
23	0.75853	NUM_TRUE_POSITIVES	3	7	8	8	8	9	9	10	10	10	10	11	12	12	13	13	13	13	15	15	15	15	15	15	15	15	18	19	19	19	19	19	19	19	20	20	21	21	21	21	21	21	21	22	22	22	22
23	0.761883	NUM_TRUE_POSITIVES	3	7	9	11	11	11	11	11	11	11	11	12	12	12	15	16	16	16	16	17	17	18	18	18	18	21	21	21	21	22	23	24	25	25	25	25	25	25	25	25	25	25	25	25	25	25	25
23	0.722119	NUM_TRUE_POSITIVES	5	9	10	10	10	11	11	11	11	11	11	12	12	13	13	13	13	13	13	13	13	17	17	18	18	18	18	19	19	19	19	19	19	19	19	19	19	20	20	20	20	20	20	20	20	20	20
23	0.744125	NUM_TRUE_POSITIVES	3	9	13	13	13	13	13	14	14	15	16	17	17	17	17	17	17	18	18	18	18	18	18	18	18	18	18	18	18	18	18	18	18	18	18	18	18	18	18	18	19	19	19	19	19	19	20
23	0.765467	NUM_TRUE_POSITIVES	6	7	10	10	12	12	15	15	15	15	15	15	15	16	17	17	17	17	17	17	17	17	17	18	19	19	19	19	19	19	19	20	20	20	20	20	20	20	20	20	20	20	20	20	20	20	21
23	0.728293	NUM_TRUE_POSITIVES	3	4	6	7	8	10	11	11	11	11	12	13	14	14	14	14	14	14	14	14	14	15	15	15	15	15	16	16	17	18	19	19	20	20	20	20	20	20	20	20	20	20	20	20	21	21	21
23	0.747411	NUM_TRUE_POSITIVES	3	3	8	8	9	9	9	9	9	9	10	10	10	11	13	14	15	15	15	15	15	15	15	15	15	15	15	15	16	16	16	16	16	16	17	17	18	18	19	20	21	21	21	21	22	22	22
23	0.751859	NUM_TRUE_POSITIVES	4	7	7	7	8	8	8	9	9	10	11	11	11	11	11	11	11	11	11	11	13	13	13	13	14	17	17	17	17	17	17	17	17	18	18	18	18	18	18	19	19	19	19	19	19	20	20
23	0.733636	NUM_TRUE_POSITIVES	4	5	6	6	6	6	6	7	7	7	8	8	9	9	9	11	11	11	11	11	11	11	11	11	11	11	11	12	12	12	14	14	14	14	15	15	15	15	16	17	17	17	17	18	19	19	19
23	0.769849	NUM_TRUE_POSITIVES	6	10	10	13	13	16	16	16	16	16	17	17	17	17	17	17	17	17	17	17	17	18	18	18	18	19	19	19	19	19	19	19	19	20	20	21	21	21	21	21	21	21	21	21	21	22	22
23	0.766397	NUM_TRUE_POSITIVES	3	7	11	11	11	14	15	16	16	16	19	19	19	19	19	19	19	19	19	19	19	19	19	19	19	19	19	19	19	19	20	20	20	20	20	20	20	20	21	21	21	21	21	21	21	21	21
23	0.713589	NUM_TRUE_POSITIVES	0	9	10	10	10	10	10	12	12	12	13	13	14	14	14	14	14	14	15	15	15	15	15	15	15	15	15	15	15	15	15	15	15	15	15	15	16	16	16	16	16	17	17	17	18	18	18
23	0.781698	NUM_TRUE_POSITIVES	1	9	9	9	9	11	11	12	12	13	13	14	14	15	15	15	15	17	19	19	19	19	19	20	20	20	20	20	20	20	20	20	20	20	20	20	20	21	21	21	21	21	21	22	22	22	22
23	0.764837	NUM_TRUE_POSITIVES	1	5	7	7	8	8	8	8	9	9	9	9	9	9	10	10	11	11	12	13	14	14	14	15	17	17	17	18	18	18	18	20	20	20	20	20	20	20	20	21	23	25	25	26	26	26	26
23	0.795406	NUM_TRUE_POSITIVES	1	7	8	8	8	9	9	9	9	9	9	9	9	9	12	12	12	14	14	14	15	15	15	16	17	17	17	19	21	21	21	21	21	21	21	21	21	21	21	21	22	22	22	22	22	22	22
23	0.751759	NUM_TRUE_POSITIVES	0	9	9	9	9	9	9	9	9	12	12	12	12	12	12	12	12	12	12	12	12	12	12	12	12	12	12	15	15	15	16	16	16	16	16	16	16	17	17	17	17	17	17	17	17	17	18
23	0.73752	NUM_TRUE_POSITIVES	0	4	6	8	9	10	10	11	13	13	15	15	15	16	17	17	17	17	17	17	18	18	18	19	20	20	22	22	22	22	22	22	22	23	23	23	23	23	23	23	23	23	24	24	24	24	24
23	0.783524	NUM_TRUE_POSITIVES	0	7	7	9	10	10	11	12	12	14	14	14	14	14	14	14	14	14	14	14	14	14	15	15	15	15	15	16	16	16	19	19	19	19	19	19	19	19	20	20	20	20	20	20	20	20	20
23	0.734002	NUM_TRUE_POSITIVES	3	6	6	12	13	13	13	13	14	14	14	14	14	15	16	16	16	16	16	16	16	16	17	17	17	18	18	18	20	20	20	20	20	20	20	20	20	21	21	21	21	21	22	22	22	22	22
23	0.720791	NUM_TRUE_POSITIVES	2	6	7	10	11	14	14	14	14	15	15	15	15	15	15	15	15	15	15	16	16	17	17	17	17	18	18	18	18	18	18	19	19	20	20	20	20	21	21	21	21	21	21	21	21	21	21
23	0.768952	NUM_TRUE_POSITIVES	2	6	8	9	10	10	10	11	12	12	12	13	13	14	14	14	14	14	14	14	14	16	17	17	17	17	17	17	17	17	17	17	17	18	18	18	18	18	18	18	18	19	21	21	21	21	21
23	0.761418	NUM_TRUE_POSITIVES	2	4	5	5	8	8	8	9	9	9	9	10	13	13	13	13	13	13	13	13	14	14	15	16	16	16	16	17	17	17	17	17	17	17	17	17	17	17	17	17	17	17	18	18	18	19	19
23	0.735462	NUM_TRUE_POSITIVES	2	5	5	5	6	7	8	10	12	12	12	12	13	13	13	14	15	15	15	15	16	16	16	16	16	16	16	16	16	17	17	17	17	17	17	17	17	18	18	18	18	19	19	19	19	19	19
23	0.759792	NUM_TRUE_POSITIVES	6	7	8	8	8	8	8	8	8	8	8	9	10	10	10	10	10	11	11	11	11	11	12	12	12	12	12	14	14	15	15	15	15	15	15	15	15	15	15	15	15	15	16	16	16	16	16
23	0.714717	NUM_TRUE_POSITIVES	2	7	8	9	9	9	9	10	12	12	12	12	13	14	16	16	16	16	16	17	17	17	17	17	17	17	17	17	17	17	17	17	18	18	18	18	18	18	18	18	18	18	19	19	19	19	20
23	0.73045	NUM_TRUE_POSITIVES	2	8	8	10	12	12	12	12	12	12	12	12	12	12	12	12	12	14	14	14	14	14	14	14	14	14	14	14	14	14	14	14	14	15	15	17	17	17	18	19	19	19	19	19	19	19	19
23	0.741968	NUM_TRUE_POSITIVES	1	5	6	6	6	9	9	10	10	11	11	11	11	11	12	13	13	13	13	14	14	14	14	14	14	14	14	14	14	14	14	14	14	15	16	16	17	17	17	18	18	18	18	19	19	19	19
23	0.761518	NUM_TRUE_POSITIVES	5	7	9	10	11	12	12	12	13	14	14	17	17	17	17	18	18	18	18	18	18	18	18	19	19	20	20	20	20	20	20	21	21	21	21	22	22	22	22	22	22	22	22	22	22	22	22
23	0.769417	NUM_TRUE_POSITIVES	1	5	6	6	8	8	8	9	10	10	10	12	15	16	16	16	16	16	16	16	16	16	16	16	16	17	17	17	18	19	20	20	20	20	20	20	20	21	21	21	21	21	21	22	22	22	22
23	0.756174	NUM_TRUE_POSITIVES	6	9	9	12	12	14	14	14	14	15	15	15	15	15	16	17	17	17	17	18	18	18	18	18	18	18	18	18	18	18	19	19	19	19	19	20	20	20	20	20	20	20	20	20	20	20	21
23	0.745917	NUM_TRUE_POSITIVES	3	4	7	7	11	11	12	12	12	12	12	12	12	13	14	14	15	15	16	16	16	17	17	17	17	17	17	17	18	18	18	18	19	19	19	19	19	19	20	22	22	22	23	23	24	24	24
23	0.76955	NUM_TRUE_POSITIVES	5	7	10	10	11	12	13	14	15	15	16	17	17	17	17	17	17	17	17	17	17	17	17	17	17	17	17	17	17	17	17	17	18	18	19	19	20	20	20	20	20	20	20	20	20	20	21
23	0.756373	NUM_TRUE_POSITIVES	3	9	10	11	11	11	11	11	11	11	11	11	12	12	13	13	13	13	13	13	13	13	13	13	16	18	18	18	18	18	20	20	20	20	20	20	20	20	20	20	20	20	20	20	20	20	20
23	0.745121	NUM_TRUE_POSITIVES	1	5	7	7	9	11	12	12	13	13	13	13	13	15	15	16	16	16	16	16	16	16	16	16	17	18	18	18	18	18	18	19	19	19	19	20	20	20	20	20	20	20	20	20	20	20	20
23	0.74386	NUM_TRUE_POSITIVES	4	11	11	11	12	12	12	14	14	14	15	16	16	17	17	18	18	19	19	19	19	19	19	19	19	19	19	19	19	19	19	19	19	19	19	19	19	19	19	19	19	19	19	19	19	19	19
23	0.75166	NUM_TRUE_POSITIVES	6	6	9	10	11	11	11	11	11	12	12	12	12	13	13	13	13	13	15	16	16	16	16	16	17	17	17	18	18	18	19	20	20	20	20	20	20	20	20	20	20	20	20	20	21	21	21
23	0.759858	NUM_TRUE_POSITIVES	1	4	5	5	5	5	6	6	7	8	8	8	8	9	9	9	9	9	10	10	11	12	12	12	12	13	13	14	14	14	15	16	16	16	16	16	16	16	16	17	19	19	19	19	19	19	19
23	0.769085	NUM_TRUE_POSITIVES	3	4	4	7	7	7	7	7	7	10	10	11	12	12	12	12	12	12	12	12	12	15	15	15	15	16	17	19	19	19	19	19	19	19	19	19	19	20	20	20	20	20	22	22	22	22	22
23	0.757335	NUM_TRUE_POSITIVES	2	4	6	7	7	7	7	7	7	7	7	8	8	8	8	8	10	10	10	10	10	10	10	10	11	12	12	12	12	12	13	13	13	13	13	15	15	15	15	15	17	17	17	17	18	18	18
23	0.712095	NUM_TRUE_POSITIVES	7	10	12	12	12	14	14	14	14	14	14	14	14	14	14	15	15	15	15	16	16	16	16	17	17	17	17	18	18	18	18	19	19	19	19	19	19	19	19	19	19	19	19	19	19	19	19
23	0.767658	NUM_TRUE_POSITIVES	1	6	7	7	7	9	9	9	9	9	10	10	10	10	10	10	10	12	12	12	12	12	13	13	13	15	15	15	16	16	16	16	16	19	19	19	19	19	19	21	21	21	22	23	23	23	24
23	0.765965	NUM_TRUE_POSITIVES	4	8	9	10	10	10	10	11	12	12	12	12	13	13	13	13	14	14	15	16	16	16	16	16	16	16	16	16	16	16	16	16	16	16	16	17	17	17	17	17	17	17	18	19	19	20	20
23	0.737221	NUM_TRUE_POSITIVES	2	7	7	7	7	9	10	10	10	10	10	10	11	11	12	14	14	14	15	15	15	15	15	17	18	18	18	18	18	18	18	18	18	18	18	18	18	18	18	18	18	18	18	18	18	18	18
23	0.75614	NUM_TRUE_POSITIVES	1	6	7	8	8	9	9	10	11	11	11	11	13	14	14	14	14	14	16	16	16	16	16	17	17	17	17	18	20	20	20	20	20	20	21	21	21	21	21	21	21	22	22	22	22	23	23
23	0.72192	NUM_TRUE_POSITIVES	1	6	7	7	7	8	8	9	9	11	11	11	12	12	12	12	13	13	15	17	17	17	17	17	17	17	17	17	17	18	18	18	18	18	18	18	18	18	18	18	18	18	18	18	18	18	18
[truncated: 491 more columns]
