# Supplementary material for: Genome-wide computational identification of functional RNA elements in Trypanosoma brucei
Source: BMC Genomics. 2009 Aug 4;10:355. doi: 10.1186/1471-2164-10-355 (PMC2907701; doi:10.1186/1471-2164-10-355)
Supplement: Additional file 6 — Function prediction using regulatory motifs. This ZIP compressed file should be unpacked before viewing its contents. The results for prediction of each pathway are presented in a separate folder, named after the accession number of that pathway in KEGG database. Each folder contains several files named "validation.N.out", each of which represents the results of a hundred times two-fold cross-validation for that pathway, using N predicted motifs. Each cross-validation is shown in one row; plotting each row against the number of false positives will result in the ROC curve associated with the corresponding cross-validation experiment. The trained network is stored in "total.out", in which motifs are ordered according to their prediction power. L(α|MOTIF): the likelihood of being in pathway α given that the indicated motif is present in the indicated location of an mRNA; L(α|MOTIF): the likelihood of being in pathway α given that the indicated motif is NOT present in the indicated location of an mRNA. [file 1471-2164-10-355-S6.zip › tbr_KEGG_predict/003.tbr00632/validation.024.out]

Current time: Tue Feb 03 11:57:52 2009
This cluster: tbr00632
A 2-fold validation was used.
************************ VALIDATION ***********************
NUM_CLASSIFIERS	AUC	NUM_FALSE_POSITIVES	1	2	3	4	5	6	7	8	9	10	11	12	13	14	15	16	17	18	19	20	21	22	23	24	25	26	27	28	29	30	31	32	33	34	35	36	37	38	39	40	41	42	43	44	45	46	47
24	0.734632	NUM_TRUE_POSITIVES	6	7	9	10	10	10	11	11	11	11	13	15	15	15	15	16	16	16	16	16	16	16	17	17	17	17	17	17	18	19	19	19	19	19	19	19	19	19	19	19	19	19	19	19	19	19	19
24	0.745984	NUM_TRUE_POSITIVES	6	6	6	7	9	9	9	11	11	11	11	11	11	11	11	11	11	11	11	15	15	15	16	16	16	16	16	17	18	18	18	19	19	19	19	19	19	19	21	21	21	21	21	22	22	23	23
24	0.775524	NUM_TRUE_POSITIVES	5	7	9	9	9	9	9	9	9	9	11	11	11	12	13	13	14	15	15	16	17	18	18	20	20	21	21	21	21	21	21	21	21	21	21	21	21	21	21	21	21	21	21	21	22	22	22
24	0.761352	NUM_TRUE_POSITIVES	2	8	8	11	11	11	11	12	13	13	13	13	13	13	14	14	16	16	17	17	20	20	20	20	20	20	20	20	20	20	20	20	20	20	20	20	20	20	20	20	20	20	20	21	21	21	21
24	0.705291	NUM_TRUE_POSITIVES	2	6	8	8	9	9	10	11	12	12	12	12	12	13	13	13	13	14	14	14	14	16	17	17	17	17	17	17	17	17	17	17	17	17	17	17	17	18	18	18	18	18	18	18	18	18	18
24	0.746216	NUM_TRUE_POSITIVES	4	10	10	11	11	12	12	12	12	12	12	12	12	12	12	12	12	12	13	13	14	14	14	15	15	15	15	15	16	17	19	19	19	22	22	22	22	22	22	22	22	22	22	23	23	23	23
24	0.747345	NUM_TRUE_POSITIVES	5	12	13	13	13	13	15	15	15	15	15	15	15	15	15	16	16	16	16	17	18	18	18	18	18	18	19	19	19	19	20	21	21	21	21	21	21	21	21	21	21	21	21	21	21	21	22
24	0.743395	NUM_TRUE_POSITIVES	3	4	6	6	6	6	6	6	6	6	6	6	6	7	7	10	10	10	11	11	11	12	12	12	12	12	12	12	12	12	13	13	14	15	16	16	16	17	17	17	17	17	19	19	19	19	19
24	0.746316	NUM_TRUE_POSITIVES	1	2	3	7	7	8	9	10	10	10	10	10	10	10	10	10	10	11	11	12	12	12	12	12	12	13	15	16	16	16	16	16	16	16	17	17	18	19	19	19	19	19	20	20	21	21	21
24	0.777815	NUM_TRUE_POSITIVES	2	6	8	9	9	11	11	11	15	15	15	15	15	15	15	15	17	17	17	17	17	17	17	17	17	17	17	17	17	18	18	18	18	18	19	19	19	20	20	20	20	20	20	20	20	20	20
24	0.74761	NUM_TRUE_POSITIVES	1	8	9	12	13	13	14	14	14	14	14	14	14	14	15	15	15	15	15	15	15	16	16	16	17	17	18	18	19	19	19	19	19	19	19	20	21	21	22	22	22	23	24	24	24	24	24
24	0.768421	NUM_TRUE_POSITIVES	6	11	11	12	12	12	12	13	14	14	15	15	16	17	17	17	17	20	20	20	20	20	20	20	21	22	22	22	22	22	22	22	22	22	22	22	22	22	22	22	22	22	22	22	22	22	22
24	0.74854	NUM_TRUE_POSITIVES	8	9	9	9	11	11	11	11	12	12	13	13	13	13	13	13	14	14	15	15	15	15	15	16	17	17	17	18	18	18	19	20	20	21	22	22	22	22	22	22	22	24	24	24	24	24	25
24	0.736093	NUM_TRUE_POSITIVES	2	4	5	5	6	6	6	6	6	10	10	11	11	12	12	12	12	12	12	12	12	12	12	12	12	12	12	12	12	12	12	13	14	14	14	14	14	14	14	14	14	15	15	15	15	16	16
24	0.705623	NUM_TRUE_POSITIVES	5	7	7	7	8	8	8	10	10	10	10	10	10	10	11	11	11	11	11	11	11	11	11	11	11	11	11	12	14	14	14	14	14	14	14	15	15	15	16	16	16	16	16	16	17	17	19
24	0.779275	NUM_TRUE_POSITIVES	1	11	12	14	14	15	15	15	16	16	16	16	17	18	18	19	19	21	21	21	21	21	21	21	21	21	21	21	21	21	21	21	21	21	21	21	21	21	21	21	22	22	22	23	24	24	24
24	0.725637	NUM_TRUE_POSITIVES	2	8	9	9	9	10	11	13	13	13	13	13	13	13	13	13	13	14	14	14	14	14	14	14	16	16	19	19	19	20	21	21	21	22	23	23	23	23	23	23	23	23	23	23	24	25	25
24	0.757535	NUM_TRUE_POSITIVES	3	5	5	5	9	10	11	11	13	13	14	15	15	15	15	15	16	16	16	16	16	16	16	16	16	16	16	16	16	16	16	16	16	17	17	18	18	18	18	18	18	18	18	18	18	18	19
24	0.779773	NUM_TRUE_POSITIVES	4	9	13	13	13	14	14	14	15	16	16	17	17	17	17	17	17	17	17	17	17	17	18	18	18	19	19	19	19	19	20	20	20	20	20	20	20	20	20	20	21	21	21	21	22	23	23
24	0.752091	NUM_TRUE_POSITIVES	2	6	9	11	14	14	14	14	14	14	14	14	14	14	14	14	15	15	16	17	17	17	17	18	18	19	19	21	21	21	21	21	21	21	21	21	21	21	21	21	21	22	22	22	22	22	23
24	0.742067	NUM_TRUE_POSITIVES	1	5	7	8	10	10	10	10	10	11	11	11	11	11	12	12	14	14	14	14	14	14	15	16	16	16	16	16	16	16	16	16	16	16	17	17	17	17	18	19	19	20	23	23	23	23	23
24	0.738283	NUM_TRUE_POSITIVES	2	5	5	5	5	5	7	7	9	9	10	11	13	13	13	13	13	14	14	14	14	14	15	15	16	16	16	16	16	16	16	16	16	16	16	17	18	18	18	18	18	18	18	18	18	18	18
24	0.741802	NUM_TRUE_POSITIVES	4	5	5	6	7	10	10	10	11	12	12	12	12	12	12	12	14	14	15	15	15	15	15	15	15	15	15	15	16	16	16	16	16	16	16	16	16	16	16	16	16	17	17	17	17	17	17
24	0.75936	NUM_TRUE_POSITIVES	4	8	8	9	9	10	10	10	10	10	10	11	11	11	12	12	12	14	14	14	14	16	17	19	19	19	19	19	20	20	20	20	20	20	21	21	21	21	21	21	22	22	22	22	22	22	22
24	0.739445	NUM_TRUE_POSITIVES	7	10	10	10	11	11	13	13	13	13	13	14	14	14	14	15	15	15	15	15	15	16	16	16	16	16	16	16	18	19	19	19	19	19	19	19	19	19	19	19	19	21	21	21	21	21	22
24	0.773964	NUM_TRUE_POSITIVES	4	6	7	8	8	9	10	10	11	11	11	11	11	12	12	12	13	13	13	13	13	13	16	16	17	17	17	17	18	18	18	18	19	19	20	20	20	20	20	20	20	20	21	22	22	24	24
24	0.728923	NUM_TRUE_POSITIVES	1	9	13	13	13	13	13	13	13	13	13	13	13	13	13	13	13	13	13	13	13	14	15	15	16	16	16	17	17	17	18	19	19	19	19	19	19	19	19	20	20	20	20	20	20	21	21
24	0.747345	NUM_TRUE_POSITIVES	0	5	6	6	7	7	7	7	9	10	10	10	10	10	10	10	10	10	11	11	13	13	13	13	13	13	13	13	13	13	13	14	15	16	17	17	17	17	18	18	19	19	19	19	19	19	19
24	0.761982	NUM_TRUE_POSITIVES	9	9	13	14	14	15	16	16	17	17	17	17	18	18	18	18	18	18	18	18	18	19	19	19	19	20	20	20	20	20	20	20	21	22	22	22	22	22	22	22	22	22	22	23	24	25	25
24	0.755045	NUM_TRUE_POSITIVES	3	5	11	11	11	14	14	14	14	14	14	15	15	15	15	16	16	16	16	16	16	17	17	17	17	17	17	18	18	18	18	18	18	19	20	21	21	21	21	21	21	21	21	21	21	21	23
24	0.74449	NUM_TRUE_POSITIVES	7	7	7	7	9	9	9	9	11	11	12	12	12	12	14	15	15	15	15	16	17	18	18	19	19	19	19	19	19	19	19	19	19	19	19	19	19	19	19	19	19	19	20	20	20	20	20
24	0.795439	NUM_TRUE_POSITIVES	6	11	11	13	13	13	15	15	15	15	15	15	16	19	19	19	19	19	19	19	19	19	19	19	19	20	20	21	22	22	22	22	22	22	22	22	22	22	22	22	23	23	23	24	24	24	24
24	0.779474	NUM_TRUE_POSITIVES	1	3	6	10	11	11	11	11	12	12	12	13	13	13	13	13	13	13	13	13	14	14	14	15	15	15	15	15	15	15	15	15	15	15	18	19	19	19	20	20	20	20	20	20	20	20	21
24	0.731944	NUM_TRUE_POSITIVES	8	11	11	11	12	14	16	16	16	17	17	17	17	17	17	18	18	18	18	18	18	18	18	18	19	19	19	19	19	20	21	21	21	21	22	22	22	22	22	22	22	22	23	23	23	24	24
24	0.761883	NUM_TRUE_POSITIVES	1	5	5	5	7	11	11	11	13	13	13	13	13	13	15	16	16	16	16	17	17	17	17	17	17	17	17	17	17	17	18	18	18	19	19	19	20	20	21	21	21	21	22	22	22	22	22
24	0.749734	NUM_TRUE_POSITIVES	6	6	9	12	12	13	13	15	15	15	15	15	15	15	16	16	16	16	18	18	18	19	19	19	19	19	19	19	19	19	19	19	19	19	19	19	19	19	19	19	20	20	20	20	20	20	20
24	0.762181	NUM_TRUE_POSITIVES	6	12	13	13	14	14	14	14	14	15	15	15	15	15	15	15	15	15	15	15	15	15	15	16	16	17	18	19	19	19	19	19	19	19	21	22	22	22	22	22	22	22	22	22	22	22	22
24	0.732076	NUM_TRUE_POSITIVES	8	10	12	12	12	12	12	12	13	13	13	13	13	13	15	15	15	15	15	15	15	15	15	15	15	15	15	15	15	15	15	16	16	16	16	16	16	16	16	16	16	16	16	16	16	16	16
24	0.732043	NUM_TRUE_POSITIVES	3	6	6	7	7	7	8	8	8	9	11	11	11	11	12	12	12	12	13	13	16	16	16	17	17	18	19	19	19	20	20	20	20	20	20	20	20	20	20	20	20	20	20	20	20	20	20
24	0.704992	NUM_TRUE_POSITIVES	7	7	8	8	8	9	9	10	10	11	11	11	11	11	11	11	12	12	14	14	14	14	15	15	15	15	15	15	16	17	17	17	17	17	17	17	18	18	18	18	18	18	18	18	19	19	19
24	0.752556	NUM_TRUE_POSITIVES	1	7	9	9	10	12	12	13	15	15	15	16	16	16	17	17	17	18	18	18	18	18	18	18	18	18	18	18	18	18	19	19	19	19	20	20	21	21	21	21	21	21	21	21	21	21	21
24	0.755975	NUM_TRUE_POSITIVES	1	7	8	10	10	10	11	13	13	13	14	14	14	15	18	18	18	19	19	19	19	19	19	21	21	21	21	21	21	21	21	21	21	22	22	22	23	23	23	23	23	23	24	24	24	24	24
24	0.702469	NUM_TRUE_POSITIVES	1	3	8	10	10	10	11	12	12	12	12	12	13	14	16	16	16	16	17	17	17	17	17	17	17	17	17	17	17	17	18	18	18	18	18	18	18	18	18	18	18	18	18	18	18	18	18
24	0.707315	NUM_TRUE_POSITIVES	3	3	4	6	6	7	7	7	7	7	7	7	8	8	8	8	8	8	8	8	11	12	12	12	12	12	12	12	13	13	14	14	15	15	15	15	16	16	16	16	16	16	16	16	16	16	16
24	0.769815	NUM_TRUE_POSITIVES	7	8	9	10	11	11	11	11	11	13	13	13	14	14	14	16	16	16	16	16	17	17	17	17	17	17	19	20	22	22	22	22	22	23	23	23	23	23	23	23	23	23	23	23	23	23	23
24	0.695167	NUM_TRUE_POSITIVES	5	5	6	6	6	6	6	7	7	7	7	7	7	7	7	7	7	7	7	7	7	7	9	9	9	9	9	10	11	11	11	11	11	11	11	11	11	12	12	14	14	14	14	14	14	15	15
24	0.715049	NUM_TRUE_POSITIVES	1	5	6	6	6	8	10	10	11	11	11	11	11	11	13	14	14	16	16	16	16	16	18	18	18	18	18	18	18	18	18	18	18	18	18	18	19	19	19	19	19	19	19	19	19	19	19
24	0.729786	NUM_TRUE_POSITIVES	1	5	6	7	8	8	9	10	10	10	12	12	12	13	13	13	13	13	13	13	13	14	15	15	15	15	15	15	15	15	15	15	15	15	15	15	15	15	15	15	15	15	15	15	15	17	19
24	0.747079	NUM_TRUE_POSITIVES	2	2	3	4	4	6	6	6	7	8	10	10	12	12	12	14	14	14	14	15	15	15	15	15	15	15	15	15	15	15	16	18	18	18	18	18	19	19	20	21	21	21	21	21	21	21	21
24	0.730915	NUM_TRUE_POSITIVES	4	5	7	8	8	8	8	10	10	10	10	10	10	10	10	11	12	12	13	14	14	14	14	14	14	14	14	15	16	18	18	18	18	20	20	20	20	20	20	20	20	20	20	20	20	20	20
24	0.74927	NUM_TRUE_POSITIVES	2	7	9	11	11	11	11	11	13	13	13	13	13	13	13	13	13	13	13	13	14	14	15	16	16	16	16	17	19	19	19	19	19	19	19	19	19	19	19	19	20	20	20	20	20	23	23
24	0.752821	NUM_TRUE_POSITIVES	7	8	8	8	8	8	8	8	9	10	10	10	10	10	10	10	10	10	10	10	10	10	10	10	10	10	10	12	12	12	12	13	13	14	14	14	14	14	14	14	14	15	16	16	16	16	16
24	0.722783	NUM_TRUE_POSITIVES	1	7	7	8	8	10	10	10	10	10	10	10	10	10	10	10	10	10	11	11	11	12	12	13	13	13	13	13	13	13	14	14	14	14	14	15	15	15	15	15	15	15	15	16	16	17	18
24	0.736524	NUM_TRUE_POSITIVES	2	7	7	7	11	11	11	11	11	12	14	14	14	14	14	14	14	14	14	14	14	14	16	16	16	16	17	18	18	18	18	20	20	20	20	20	20	20	20	20	20	20	20	20	20	20	20
24	0.754912	NUM_TRUE_POSITIVES	2	5	6	7	8	8	11	11	11	15	15	15	15	15	15	15	15	16	16	16	17	17	17	17	19	19	19	19	19	19	19	19	19	19	20	20	20	20	20	20	20	20	20	20	20	20	20
24	0.757667	NUM_TRUE_POSITIVES	3	7	8	8	8	9	9	10	10	10	10	11	11	12	12	13	13	13	13	15	15	15	15	15	15	15	18	19	19	19	19	19	19	19	20	20	21	21	21	21	21	21	21	22	22	22	22
24	0.760621	NUM_TRUE_POSITIVES	3	7	9	11	11	11	11	11	11	11	11	12	12	13	16	16	16	16	16	17	17	18	18	18	18	21	21	21	21	21	22	23	25	25	25	25	25	25	25	25	25	25	25	25	25	25	25
24	0.721123	NUM_TRUE_POSITIVES	5	9	10	10	10	11	11	11	11	11	11	12	12	13	13	13	13	13	13	13	13	17	17	17	18	18	18	18	19	19	19	19	19	19	19	19	19	19	20	20	20	20	20	20	20	20	20
24	0.742997	NUM_TRUE_POSITIVES	3	9	13	13	13	13	13	14	14	14	16	17	17	17	17	17	17	18	18	18	18	18	18	18	18	18	18	18	18	18	18	18	18	18	18	18	18	18	18	18	19	19	19	19	19	19	20
24	0.760555	NUM_TRUE_POSITIVES	6	9	9	10	10	11	12	12	15	15	15	15	15	15	15	16	17	17	17	17	17	17	17	18	18	18	18	19	20	20	20	20	20	20	20	20	20	20	20	20	20	20	20	20	20	20	20
24	0.726102	NUM_TRUE_POSITIVES	3	4	6	7	8	10	11	11	11	11	12	13	14	14	14	14	14	14	14	14	14	14	15	15	15	15	15	16	16	17	19	19	19	19	20	20	20	20	20	20	20	20	20	20	20	21	21
24	0.746515	NUM_TRUE_POSITIVES	3	3	7	8	9	9	9	9	9	9	10	10	10	11	13	13	14	15	15	15	15	15	15	15	15	15	15	15	15	16	16	17	17	17	18	18	19	19	20	21	21	21	21	21	23	23	23
24	0.752224	NUM_TRUE_POSITIVES	2	8	8	8	8	10	10	10	11	11	12	12	12	12	12	12	12	12	13	14	14	14	14	14	16	17	17	19	19	19	19	19	20	20	20	20	20	20	20	20	21	21	21	21	21	21	22
24	0.733238	NUM_TRUE_POSITIVES	3	4	5	5	6	6	6	6	7	7	7	8	8	9	9	9	11	11	11	11	11	11	11	11	11	11	11	12	12	14	14	14	14	14	15	15	15	15	16	17	17	17	18	19	20	20	20
24	0.768455	NUM_TRUE_POSITIVES	6	10	10	13	13	16	16	16	16	16	16	17	17	17	17	17	17	17	17	17	17	17	18	18	18	18	19	19	19	19	19	19	19	19	20	21	21	21	21	21	21	21	21	21	22	22	22
24	0.766131	NUM_TRUE_POSITIVES	3	7	11	11	11	14	14	16	16	16	19	19	19	19	19	19	19	19	19	19	19	19	19	19	19	19	19	19	19	19	19	20	20	20	20	20	20	21	21	21	21	21	21	21	21	21	21
24	0.710734	NUM_TRUE_POSITIVES	0	9	10	10	10	10	10	12	12	13	13	13	14	14	14	14	14	14	15	15	15	15	15	15	15	15	15	15	15	15	15	15	15	15	15	15	15	15	16	16	16	16	17	17	17	17	18
24	0.780105	NUM_TRUE_POSITIVES	1	9	9	9	9	11	11	12	12	13	13	14	14	14	15	15	15	17	19	19	19	19	19	20	20	20	20	20	20	20	20	20	20	20	20	20	20	21	21	21	21	21	21	22	22	22	22
24	0.764837	NUM_TRUE_POSITIVES	1	5	7	7	8	8	8	8	8	9	9	9	9	9	9	10	11	11	12	13	14	14	14	15	17	17	17	18	18	18	18	20	20	20	20	20	20	20	20	21	23	25	25	26	26	26	26
24	0.794908	NUM_TRUE_POSITIVES	1	7	8	8	8	9	9	9	9	9	9	9	9	9	9	12	12	12	13	14	14	15	15	15	17	17	17	19	19	19	21	21	21	21	21	21	21	21	21	21	21	22	22	22	22	22	22
24	0.750431	NUM_TRUE_POSITIVES	0	9	9	9	9	9	9	9	9	12	12	12	12	12	12	12	12	12	12	12	12	12	12	12	12	12	12	12	12	15	15	15	15	16	16	16	16	16	16	17	17	17	17	17	17	17	18
24	0.735728	NUM_TRUE_POSITIVES	0	4	6	7	9	9	10	11	13	13	15	15	15	15	15	16	17	17	17	17	17	17	18	18	19	19	20	22	22	22	22	22	22	22	23	23	23	23	23	23	23	23	24	24	24	24	24
24	0.780835	NUM_TRUE_POSITIVES	0	6	7	9	10	10	11	12	12	14	14	14	14	14	14	14	14	14	14	14	14	14	14	15	15	15	15	16	16	16	19	19	19	19	19	19	19	19	19	19	20	20	20	20	20	20	20
24	0.733006	NUM_TRUE_POSITIVES	3	6	6	12	13	13	13	14	14	14	14	14	14	14	16	17	17	17	17	17	17	17	17	18	18	19	19	19	21	21	21	21	21	21	21	21	21	21	21	21	21	21	21	22	22	22	22
24	0.722816	NUM_TRUE_POSITIVES	2	6	7	10	11	14	14	14	14	15	15	15	15	15	15	15	15	15	15	15	16	17	17	17	17	18	18	18	18	18	18	19	19	19	20	20	20	20	21	21	21	21	21	21	21	21	21
24	0.768421	NUM_TRUE_POSITIVES	4	5	6	9	10	10	11	12	12	13	13	13	13	13	13	13	13	14	14	14	14	14	14	14	14	14	14	14	17	17	17	17	17	17	17	18	19	19	19	19	20	20	20	21	22	22	22
24	0.759825	NUM_TRUE_POSITIVES	2	4	5	5	8	8	8	9	9	9	9	9	10	13	13	13	13	13	13	13	13	15	16	17	17	17	17	17	18	18	18	18	18	18	18	18	18	18	18	18	18	18	18	19	19	20	20
24	0.734101	NUM_TRUE_POSITIVES	2	5	5	5	6	7	8	10	11	12	12	12	12	13	13	13	14	15	15	15	15	15	16	16	16	16	16	16	16	16	17	17	17	17	17	17	17	18	18	18	18	19	19	19	19	19	19
24	0.760489	NUM_TRUE_POSITIVES	5	7	8	8	8	8	8	8	8	8	8	9	9	10	10	10	10	11	11	11	11	11	13	13	13	13	13	13	15	15	16	16	16	16	16	16	16	16	16	16	16	16	16	17	17	17	17
24	0.712825	NUM_TRUE_POSITIVES	2	7	8	9	9	9	9	9	10	12	12	12	13	14	16	16	16	16	16	16	17	17	17	17	17	17	17	17	17	17	17	17	18	18	18	18	18	18	18	18	18	18	18	19	19	19	19
24	0.732674	NUM_TRUE_POSITIVES	2	9	9	12	13	13	13	13	13	13	13	13	14	14	14	14	14	14	16	16	16	16	16	16	16	16	16	16	16	16	16	16	16	16	17	17	17	18	19	20	20	20	20	20	20	20	20
24	0.742134	NUM_TRUE_POSITIVES	1	4	6	6	6	6	6	9	9	10	11	11	11	11	12	13	13	13	13	13	13	14	14	14	14	14	14	14	14	14	14	14	14	14	14	14	14	16	16	17	17	17	18	18	19	19	19
24	0.759194	NUM_TRUE_POSITIVES	5	7	9	10	11	12	12	12	13	14	14	14	17	17	17	17	18	18	18	18	18	18	18	18	19	19	20	20	20	20	20	21	21	21	21	21	21	22	22	22	22	22	22	22	22	22	22
24	0.767094	NUM_TRUE_POSITIVES	1	5	6	7	8	8	8	9	10	10	10	10	12	14	16	16	16	16	16	16	16	16	16	16	16	17	17	17	18	19	20	20	20	20	20	20	20	20	21	21	21	21	21	21	21	22	22
24	0.755775	NUM_TRUE_POSITIVES	6	9	9	12	12	14	14	14	14	15	15	15	15	15	16	17	17	17	17	18	18	18	18	18	18	18	18	18	18	18	19	19	19	19	19	20	20	20	20	20	20	20	20	20	20	20	21
24	0.750431	NUM_TRUE_POSITIVES	2	5	8	9	12	12	12	13	13	13	13	13	13	15	15	15	15	15	16	16	17	17	18	19	19	19	19	19	19	19	19	19	20	20	21	21	21	21	21	22	22	22	23	23	24	24	24
24	0.76799	NUM_TRUE_POSITIVES	5	7	10	10	11	12	12	13	13	14	15	15	17	17	17	17	17	17	17	17	17	17	17	17	17	17	17	17	17	17	17	17	18	18	19	19	20	20	20	20	20	20	20	20	20	20	20
24	0.75936	NUM_TRUE_POSITIVES	3	9	9	11	11	11	11	11	11	11	11	11	11	11	12	13	13	13	13	13	13	13	13	13	13	14	15	16	17	17	18	18	18	18	20	20	20	20	20	20	20	20	20	20	20	20	20
24	0.742731	NUM_TRUE_POSITIVES	1	5	7	7	9	11	12	12	13	13	13	13	13	15	15	16	16	16	16	16	16	16	16	16	16	16	17	17	18	18	18	18	18	19	19	19	19	20	20	20	20	20	20	20	20	20	20
24	0.741968	NUM_TRUE_POSITIVES	4	11	11	11	12	12	12	14	14	14	15	16	16	17	17	18	18	19	19	19	19	19	19	19	19	19	19	19	19	19	19	19	19	19	19	19	19	19	19	19	19	19	19	19	19	19	19
24	0.750763	NUM_TRUE_POSITIVES	6	6	7	9	10	11	11	11	11	11	11	12	12	12	13	13	13	13	13	15	16	16	16	16	17	17	17	18	18	18	19	20	20	20	20	20	20	20	20	20	20	20	20	20	21	21	21
24	0.759825	NUM_TRUE_POSITIVES	1	4	5	5	5	5	6	6	7	8	8	8	8	9	9	9	9	9	10	10	11	12	12	12	12	13	14	15	15	15	16	17	17	17	17	17	17	17	17	17	18	20	20	20	20	20	20
24	0.767193	NUM_TRUE_POSITIVES	3	4	4	7	7	7	7	7	7	10	10	11	12	12	12	12	12	12	12	12	12	15	15	15	15	15	16	18	19	19	19	19	19	19	19	19	19	19	20	20	20	20	20	22	22	22	22
24	0.758663	NUM_TRUE_POSITIVES	3	5	7	8	8	8	8	8	8	8	8	8	8	8	8	8	8	8	8	10	10	10	10	10	10	10	10	11	12	12	12	12	13	13	13	13	13	15	15	15	15	15	17	17	17	17	17
24	0.710502	NUM_TRUE_POSITIVES	7	10	12	12	12	14	14	14	14	14	14	14	14	14	14	14	15	15	15	15	16	16	16	17	17	17	17	17	17	18	18	18	18	19	19	19	19	19	19	19	19	19	19	19	19	19	19
24	0.766795	NUM_TRUE_POSITIVES	1	6	7	7	7	9	9	9	9	9	10	10	10	10	10	10	10	12	12	12	12	12	13	13	13	15	15	15	15	16	16	16	16	16	19	19	19	19	19	19	21	21	22	23	23	23	24
24	0.765169	NUM_TRUE_POSITIVES	4	8	9	9	9	11	11	11	11	12	12	12	12	13	13	13	13	14	14	15	16	16	16	16	16	16	16	16	16	16	16	16	16	16	16	16	17	17	17	17	17	17	17	18	19	19	20
24	0.737288	NUM_TRUE_POSITIVES	2	7	7	7	7	9	10	10	10	10	10	10	11	11	12	14	14	14	15	15	15	15	15	18	18	18	18	18	18	18	18	18	18	18	18	18	18	18	18	18	18	18	18	18	18	18	18
24	0.754149	NUM_TRUE_POSITIVES	1	6	7	8	8	9	9	10	11	11	11	11	11	14	14	14	14	14	15	16	16	16	16	16	16	17	17	17	18	20	20	20	20	20	20	20	21	21	21	21	21	21	21	22	22	22	22
24	0.724542	NUM_TRUE_POSITIVES	1	6	7	7	7	8	8	9	9	11	11	11	12	12	12	12	13	13	15	17	17	17	18	18	18	18	18	18	19	19	19	19	19	19	19	19	19	19	19	19	19	19	19	19	19	19	19
[truncated: 491 more columns]
