# Supplementary material for: Genome-wide computational identification of functional RNA elements in Trypanosoma brucei
Source: BMC Genomics. 2009 Aug 4;10:355. doi: 10.1186/1471-2164-10-355 (PMC2907701; doi:10.1186/1471-2164-10-355)
Supplement: Additional file 6 — Function prediction using regulatory motifs. This ZIP compressed file should be unpacked before viewing its contents. The results for prediction of each pathway are presented in a separate folder, named after the accession number of that pathway in KEGG database. Each folder contains several files named "validation.N.out", each of which represents the results of a hundred times two-fold cross-validation for that pathway, using N predicted motifs. Each cross-validation is shown in one row; plotting each row against the number of false positives will result in the ROC curve associated with the corresponding cross-validation experiment. The trained network is stored in "total.out", in which motifs are ordered according to their prediction power. L(α|MOTIF): the likelihood of being in pathway α given that the indicated motif is present in the indicated location of an mRNA; L(α|MOTIF): the likelihood of being in pathway α given that the indicated motif is NOT present in the indicated location of an mRNA. [file 1471-2164-10-355-S6.zip › tbr_KEGG_predict/003.tbr00632/validation.025.out]

Current time: Tue Feb 03 11:57:52 2009
This cluster: tbr00632
A 2-fold validation was used.
************************ VALIDATION ***********************
NUM_CLASSIFIERS	AUC	NUM_FALSE_POSITIVES	1	2	3	4	5	6	7	8	9	10	11	12	13	14	15	16	17	18	19	20	21	22	23	24	25	26	27	28	29	30	31	32	33	34	35	36	37	38	39	40	41	42	43	44	45	46	47
25	0.737022	NUM_TRUE_POSITIVES	6	7	9	9	10	10	11	11	11	11	12	13	15	15	16	16	16	16	16	16	16	16	16	17	17	17	17	17	17	17	17	18	18	18	18	19	19	19	19	19	19	19	19	19	19	19	19
25	0.744258	NUM_TRUE_POSITIVES	6	6	6	6	7	7	8	9	9	10	11	11	11	11	11	11	11	11	11	15	15	15	16	16	16	16	16	17	17	17	18	18	18	19	19	19	19	19	21	21	21	21	21	22	22	23	23
25	0.775392	NUM_TRUE_POSITIVES	5	7	10	10	10	10	10	10	10	10	11	11	11	12	13	13	14	15	15	15	15	16	17	18	18	20	20	21	21	21	21	21	21	21	21	21	21	21	21	21	21	21	21	21	21	21	22
25	0.764438	NUM_TRUE_POSITIVES	2	8	8	11	11	11	12	12	13	13	13	13	13	13	13	14	15	15	16	17	20	20	20	20	20	20	20	20	20	20	20	20	20	20	20	20	20	20	20	20	20	20	21	21	21	21	21
25	0.704926	NUM_TRUE_POSITIVES	2	7	7	9	9	9	9	10	11	12	12	12	12	12	13	13	13	13	14	14	14	14	16	17	17	17	17	17	17	17	17	17	17	17	17	17	17	18	18	18	18	18	18	18	18	18	18
25	0.742698	NUM_TRUE_POSITIVES	5	7	9	10	11	11	12	12	12	12	12	12	12	12	12	12	12	12	13	13	13	14	14	14	15	16	16	16	16	16	18	18	19	19	22	22	22	22	22	22	22	22	22	22	22	22	23
25	0.746581	NUM_TRUE_POSITIVES	4	12	13	14	14	14	14	14	15	15	15	15	15	15	15	16	16	16	16	17	18	18	18	18	18	19	19	19	19	20	20	21	21	21	21	21	21	21	21	21	21	21	21	21	21	21	22
25	0.748008	NUM_TRUE_POSITIVES	3	4	5	7	7	7	7	7	8	9	9	9	9	9	9	12	12	12	13	13	13	14	14	14	14	14	14	14	14	14	14	15	16	17	17	17	18	18	18	18	18	18	18	19	19	19	19
25	0.747577	NUM_TRUE_POSITIVES	1	4	5	8	8	9	10	10	11	11	11	11	11	11	11	11	11	12	12	13	13	14	14	14	14	15	16	17	17	17	17	17	17	17	18	18	20	20	20	20	20	20	20	21	21	22	22
25	0.77818	NUM_TRUE_POSITIVES	3	6	8	9	9	11	11	11	14	15	15	15	15	15	15	15	17	17	17	17	17	17	17	17	17	17	17	17	17	18	18	18	18	18	19	19	19	20	20	20	20	20	20	20	20	20	20
25	0.74615	NUM_TRUE_POSITIVES	1	8	9	12	13	13	14	14	14	14	14	14	14	14	14	15	15	15	15	15	15	16	16	17	17	17	18	18	19	19	19	19	19	19	19	21	21	21	21	22	22	22	23	24	24	24	24
25	0.76945	NUM_TRUE_POSITIVES	6	10	10	13	13	13	13	13	13	14	14	15	15	16	16	17	17	20	20	20	20	20	20	20	20	20	20	20	20	20	20	21	22	22	22	22	22	23	23	23	23	23	23	23	23	23	23
25	0.747809	NUM_TRUE_POSITIVES	8	9	9	9	11	11	11	11	12	12	13	13	13	13	13	13	14	14	15	15	15	15	15	16	17	17	17	18	18	18	19	20	20	21	22	22	22	22	22	22	22	24	24	24	24	24	24
25	0.735296	NUM_TRUE_POSITIVES	2	4	5	5	6	6	6	6	8	10	10	11	11	12	12	12	12	12	12	12	12	12	12	12	12	12	12	12	12	12	12	13	14	14	14	14	14	14	14	14	14	14	15	15	15	16	16
25	0.70154	NUM_TRUE_POSITIVES	5	7	7	7	7	7	8	8	8	10	10	10	10	10	10	10	11	11	11	11	11	11	11	11	11	11	11	11	11	12	14	14	14	14	14	15	15	15	16	16	16	16	16	17	17	17	17
25	0.778445	NUM_TRUE_POSITIVES	1	11	12	13	14	14	15	15	15	16	16	16	16	16	17	18	18	19	19	21	21	21	21	21	21	21	21	21	21	21	21	21	21	21	21	21	21	21	21	21	21	22	22	22	23	24	24
25	0.722617	NUM_TRUE_POSITIVES	2	8	9	9	9	10	11	13	13	13	13	13	13	13	13	13	13	13	13	14	14	14	14	14	14	14	16	16	19	19	19	20	20	21	21	22	22	23	23	23	23	23	23	23	24	24	25
25	0.762115	NUM_TRUE_POSITIVES	3	5	5	5	9	10	11	12	13	13	14	15	15	15	15	15	16	16	16	16	16	16	16	16	16	16	16	16	16	16	16	16	16	16	18	18	18	18	18	18	18	19	19	19	19	19	20
25	0.779607	NUM_TRUE_POSITIVES	4	9	11	13	13	14	14	14	14	15	15	16	17	17	17	17	17	17	17	17	17	17	17	18	18	18	19	19	19	19	19	20	20	20	20	20	20	20	20	20	20	21	21	21	21	22	23
25	0.750431	NUM_TRUE_POSITIVES	2	7	7	11	14	14	14	14	14	14	14	14	14	14	14	14	15	15	16	17	17	17	17	18	18	18	19	19	21	21	21	21	21	21	21	21	21	21	21	21	21	22	22	22	22	22	22
25	0.734002	NUM_TRUE_POSITIVES	1	5	6	7	7	8	8	10	12	12	12	12	12	12	12	12	12	12	12	12	12	14	14	14	14	15	16	16	17	17	18	18	19	19	19	19	19	19	19	19	20	20	20	20	23	23	23
25	0.746183	NUM_TRUE_POSITIVES	2	7	7	7	7	7	8	9	10	10	12	12	15	15	15	15	15	15	15	15	15	15	15	15	16	16	16	16	16	16	16	16	16	16	16	16	16	17	17	18	18	18	19	19	19	19	19
25	0.741802	NUM_TRUE_POSITIVES	4	5	5	6	7	10	10	10	11	12	12	12	12	12	12	12	14	14	15	15	15	15	15	15	15	15	15	15	16	16	16	16	16	16	16	16	16	16	16	16	16	17	17	17	17	17	17
25	0.757468	NUM_TRUE_POSITIVES	4	8	8	9	9	10	10	10	10	10	10	10	10	11	11	11	11	12	12	12	14	14	14	14	17	18	19	19	19	19	20	20	20	20	20	21	21	21	21	22	22	22	22	22	22	22	22
25	0.744656	NUM_TRUE_POSITIVES	7	10	10	10	11	11	13	13	13	13	13	14	14	14	14	15	15	15	15	16	16	16	16	16	16	16	16	16	18	19	19	19	19	19	19	19	19	19	19	21	21	21	21	21	21	21	22
25	0.772537	NUM_TRUE_POSITIVES	4	6	7	8	8	9	10	10	11	11	11	11	11	12	12	12	13	13	13	13	13	13	16	16	17	17	17	17	18	18	18	18	19	19	20	20	20	20	20	20	20	20	21	22	22	24	24
25	0.72816	NUM_TRUE_POSITIVES	1	9	13	13	13	13	13	13	13	13	13	13	13	13	13	13	13	13	13	13	13	14	15	15	16	16	16	17	17	17	18	19	19	19	19	19	19	19	19	20	20	20	20	20	20	21	21
25	0.7499	NUM_TRUE_POSITIVES	0	6	6	6	6	8	8	8	10	11	11	11	11	11	11	11	11	11	12	13	14	14	14	14	14	14	14	14	14	14	16	16	17	18	19	19	19	19	20	20	21	21	21	21	21	21	21
25	0.76082	NUM_TRUE_POSITIVES	9	9	13	14	14	15	16	16	16	17	17	17	17	18	18	18	18	18	18	18	18	18	19	19	19	19	20	20	20	20	20	20	21	22	22	22	22	22	22	22	22	22	22	23	24	25	25
25	0.754547	NUM_TRUE_POSITIVES	3	5	11	11	11	14	14	14	14	14	14	15	15	15	15	15	16	16	16	16	16	17	17	17	17	17	17	18	18	18	18	18	18	19	20	21	21	21	21	21	21	21	21	21	21	21	23
25	0.744955	NUM_TRUE_POSITIVES	7	7	7	7	9	9	9	9	10	12	12	12	12	12	13	14	15	15	15	16	16	18	19	19	19	19	19	19	19	19	19	19	19	19	19	19	19	19	19	19	19	19	20	20	20	20	20
25	0.794477	NUM_TRUE_POSITIVES	6	11	11	13	13	13	15	15	15	15	15	15	16	16	17	19	19	19	19	19	19	19	19	19	19	20	20	21	22	22	22	22	22	22	22	22	22	22	22	22	23	23	24	24	24	24	24
25	0.778644	NUM_TRUE_POSITIVES	1	2	6	9	12	12	12	12	13	13	13	13	14	14	14	14	14	14	14	15	15	15	15	15	15	16	16	16	16	16	16	16	16	16	16	17	19	19	19	20	20	20	20	20	20	20	20
25	0.730815	NUM_TRUE_POSITIVES	7	8	11	11	12	12	14	16	16	17	17	17	17	17	17	17	17	18	18	18	18	18	18	18	18	19	19	19	19	19	19	20	20	21	21	21	21	21	22	22	22	22	22	22	22	22	22
25	0.759991	NUM_TRUE_POSITIVES	1	5	5	5	6	8	11	11	11	13	13	13	13	13	13	14	14	15	16	16	16	16	16	16	17	17	17	17	17	17	17	19	19	19	20	20	20	20	20	21	21	21	21	21	22	22	22
25	0.744291	NUM_TRUE_POSITIVES	5	5	9	9	10	11	12	13	15	15	15	15	15	15	15	15	16	16	16	16	16	16	18	18	18	18	19	19	19	19	19	20	20	20	20	20	20	20	20	20	20	20	20	20	20	21	21
25	0.762049	NUM_TRUE_POSITIVES	6	8	12	13	13	14	14	14	14	14	15	15	15	15	15	15	15	15	15	15	15	15	15	15	15	16	16	17	18	19	19	19	19	19	19	21	22	22	22	22	22	22	22	22	22	22	22
25	0.73201	NUM_TRUE_POSITIVES	9	10	12	12	12	12	12	12	12	13	13	13	13	13	13	15	15	15	15	15	15	15	15	15	15	15	15	15	15	15	15	15	16	16	16	16	16	16	16	16	16	16	16	16	16	16	16
25	0.730351	NUM_TRUE_POSITIVES	3	5	6	7	7	7	8	8	8	9	10	11	11	11	11	12	13	13	13	14	14	17	17	17	18	19	19	19	20	20	20	20	20	20	20	20	20	20	20	20	20	20	20	20	20	20	20
25	0.703996	NUM_TRUE_POSITIVES	7	7	8	8	8	9	9	10	10	11	11	11	11	11	11	11	12	12	14	14	14	14	15	15	15	15	15	15	16	17	17	17	17	17	17	17	17	18	18	18	18	18	18	18	18	18	19
25	0.751693	NUM_TRUE_POSITIVES	1	7	9	9	10	10	12	12	14	15	15	15	16	16	16	17	17	17	17	17	18	18	18	18	18	18	18	18	18	18	19	19	19	19	20	21	21	21	21	21	21	21	21	21	21	21	21
25	0.759095	NUM_TRUE_POSITIVES	1	7	8	12	12	12	14	16	16	16	17	17	17	17	21	21	21	21	21	21	21	21	21	22	22	22	22	22	22	22	22	22	22	22	22	22	22	22	23	23	23	23	23	24	24	24	24
25	0.707116	NUM_TRUE_POSITIVES	1	4	8	9	10	10	10	11	12	12	12	12	14	15	15	16	16	16	17	17	17	17	17	17	17	17	17	17	18	18	18	18	18	18	18	19	19	19	19	19	19	19	19	19	19	19	19
25	0.708311	NUM_TRUE_POSITIVES	3	3	4	6	6	7	7	7	7	7	7	7	8	8	8	8	8	8	8	8	8	8	11	12	12	12	12	12	12	13	14	14	15	15	15	15	16	16	17	17	17	17	17	17	17	17	17
25	0.768455	NUM_TRUE_POSITIVES	7	8	9	10	11	11	11	11	11	13	13	13	14	14	14	16	16	16	16	16	17	17	17	17	17	17	19	20	22	22	22	22	22	23	23	23	23	23	23	23	23	23	23	23	23	23	23
25	0.693541	NUM_TRUE_POSITIVES	5	5	6	6	6	6	6	7	7	7	7	7	7	7	7	7	7	7	7	7	7	7	9	9	9	9	9	10	11	11	11	11	11	11	11	11	11	12	12	14	14	14	14	14	14	14	15
25	0.714684	NUM_TRUE_POSITIVES	1	5	6	6	6	8	9	10	10	10	12	12	12	13	13	13	14	14	16	16	16	16	18	18	18	18	18	18	18	18	18	18	18	18	18	18	18	18	19	19	19	19	19	19	19	20	20
25	0.730716	NUM_TRUE_POSITIVES	1	7	7	9	10	10	11	12	12	12	13	13	13	14	14	14	14	14	14	14	14	14	15	16	16	16	16	16	16	16	16	16	16	16	16	16	16	16	16	16	16	16	16	16	16	17	19
25	0.74542	NUM_TRUE_POSITIVES	2	2	3	4	4	6	6	6	7	8	10	10	12	12	12	14	14	14	14	15	15	15	15	15	15	15	15	15	15	15	16	18	18	18	18	18	19	19	20	21	21	21	21	21	21	21	21
25	0.725969	NUM_TRUE_POSITIVES	5	6	7	7	8	9	9	10	10	11	11	11	11	12	12	12	13	13	13	13	13	13	14	14	14	14	15	15	16	17	17	17	17	17	17	18	20	20	20	20	21	21	21	21	21	21	21
25	0.748938	NUM_TRUE_POSITIVES	2	7	9	11	11	11	11	11	13	13	13	13	13	13	13	13	13	13	13	13	13	14	14	15	16	16	16	16	17	19	19	19	19	19	19	19	19	19	19	19	20	20	20	20	20	23	23
25	0.748506	NUM_TRUE_POSITIVES	7	7	8	8	8	8	8	8	8	9	10	10	10	10	10	10	10	10	10	10	10	10	10	10	10	10	10	10	12	12	12	12	12	13	13	14	14	14	14	14	14	14	14	15	16	16	16
25	0.71953	NUM_TRUE_POSITIVES	1	7	7	7	7	10	10	11	11	11	11	11	11	11	11	11	11	11	11	11	12	13	13	13	13	14	14	15	15	15	15	15	16	17	17	17	17	17	18	19	19	19	19	19	19	20	20
25	0.756837	NUM_TRUE_POSITIVES	3	9	9	9	9	13	13	13	13	13	13	14	14	15	16	16	16	16	16	16	16	17	17	17	17	17	17	17	17	18	18	19	21	21	21	21	21	21	21	21	21	21	21	21	21	21	21
25	0.754448	NUM_TRUE_POSITIVES	2	5	6	7	8	8	11	11	11	15	15	15	15	15	15	15	15	16	16	16	17	17	17	17	19	19	19	19	19	19	19	19	19	19	20	20	20	20	20	20	20	20	20	20	20	20	20
25	0.758298	NUM_TRUE_POSITIVES	3	8	8	8	9	9	9	9	10	10	10	10	10	11	11	11	11	12	13	13	13	13	15	15	15	15	15	15	16	18	19	19	19	19	19	19	19	19	20	21	21	21	21	21	22	22	22
25	0.76019	NUM_TRUE_POSITIVES	3	7	9	11	11	11	11	11	11	11	11	12	12	13	16	16	16	16	16	17	18	18	18	18	18	18	21	21	21	21	21	22	23	25	25	25	25	25	25	25	25	25	25	25	25	25	25
25	0.72119	NUM_TRUE_POSITIVES	5	9	10	10	10	11	11	11	11	11	11	11	12	12	13	13	13	13	13	13	13	13	17	17	18	18	18	18	18	19	19	19	19	19	19	19	19	19	19	20	20	20	20	20	20	20	20
25	0.743694	NUM_TRUE_POSITIVES	3	9	13	13	13	13	14	14	14	14	16	17	17	17	17	17	17	17	18	18	18	18	18	18	18	18	18	18	18	18	18	18	18	18	18	18	18	18	18	18	19	19	19	19	19	19	19
25	0.761982	NUM_TRUE_POSITIVES	6	9	9	10	11	11	13	13	16	16	16	16	16	16	16	16	18	18	18	18	18	18	19	19	19	19	19	19	20	21	21	21	21	21	21	21	21	21	21	21	21	21	21	21	21	21	21
25	0.728956	NUM_TRUE_POSITIVES	3	5	7	8	8	10	11	11	11	11	12	13	14	14	14	14	14	14	14	14	14	14	15	15	15	15	15	16	16	17	19	19	19	19	20	20	20	20	20	20	20	20	20	20	20	21	21
25	0.745121	NUM_TRUE_POSITIVES	3	3	7	8	8	9	9	9	9	9	10	10	10	11	13	13	14	15	15	15	15	15	15	15	15	15	15	15	15	16	16	17	17	17	18	18	19	19	20	21	21	21	21	21	23	23	23
25	0.752755	NUM_TRUE_POSITIVES	2	8	8	8	8	10	10	10	11	11	12	12	12	12	12	12	12	12	13	14	14	14	14	14	17	18	18	20	20	20	20	20	21	21	21	21	21	21	21	21	22	22	22	22	22	22	23
25	0.730583	NUM_TRUE_POSITIVES	3	3	5	6	6	6	6	6	7	7	7	7	8	8	9	9	11	11	11	11	11	11	11	11	11	11	11	12	12	12	14	14	14	15	15	15	15	15	15	15	15	16	17	17	17	18	19
25	0.765932	NUM_TRUE_POSITIVES	6	10	10	13	13	16	16	16	16	16	16	17	17	17	17	17	17	17	17	17	17	17	18	18	18	18	19	19	19	19	19	19	19	19	20	21	21	21	21	21	21	21	21	21	22	22	22
25	0.764073	NUM_TRUE_POSITIVES	3	7	11	12	12	15	15	16	16	16	19	19	19	19	19	19	19	19	19	19	19	19	19	19	19	19	19	19	19	19	19	19	20	20	20	20	20	20	20	21	21	21	21	21	21	21	21
25	0.71017	NUM_TRUE_POSITIVES	0	8	9	10	10	10	10	10	12	13	14	14	14	14	14	14	14	14	14	15	15	15	15	15	15	15	15	15	15	15	15	15	15	15	15	15	15	15	15	15	16	16	16	17	17	17	17
25	0.779972	NUM_TRUE_POSITIVES	2	10	11	11	13	13	13	13	13	14	15	15	15	15	15	16	17	19	19	19	19	20	20	20	20	20	21	21	21	21	21	21	21	21	21	21	22	22	22	22	22	22	22	23	23	23	23
25	0.762845	NUM_TRUE_POSITIVES	1	6	7	7	8	8	8	9	9	9	9	9	9	9	9	11	11	11	12	13	13	13	14	15	17	17	17	17	17	18	18	20	20	20	20	20	20	20	20	21	22	23	25	25	26	26	26
25	0.793083	NUM_TRUE_POSITIVES	1	6	7	8	8	8	9	9	9	9	9	9	9	9	9	12	12	12	13	13	14	14	15	15	15	17	17	17	19	19	21	21	21	21	21	21	21	21	21	21	21	21	22	22	22	22	22
25	0.748772	NUM_TRUE_POSITIVES	0	9	9	9	9	9	9	9	9	9	12	12	12	12	12	12	12	12	12	12	12	12	12	12	12	12	12	12	12	12	12	12	15	15	15	16	16	16	16	16	16	17	17	17	17	17	17
25	0.736989	NUM_TRUE_POSITIVES	0	4	6	8	9	9	10	11	13	13	15	15	15	15	15	16	17	17	17	17	17	17	18	18	19	20	20	22	22	22	22	22	22	22	23	23	23	23	23	23	23	23	24	24	24	24	24
25	0.778445	NUM_TRUE_POSITIVES	0	5	7	9	10	10	12	12	12	14	14	14	14	14	14	14	14	14	14	14	14	14	14	15	15	15	15	15	15	16	19	19	19	19	19	19	19	19	19	19	19	20	20	20	20	20	20
25	0.732773	NUM_TRUE_POSITIVES	3	6	6	12	13	13	13	14	14	14	14	14	14	14	16	17	17	17	17	17	17	17	17	18	18	19	19	19	21	21	21	21	21	21	21	21	21	21	21	21	21	21	21	21	22	22	22
25	0.724144	NUM_TRUE_POSITIVES	2	6	7	10	11	14	14	14	15	15	15	15	15	15	15	15	15	15	15	15	16	17	17	17	17	18	18	18	18	18	18	18	19	19	19	20	20	20	20	21	21	21	21	21	21	21	21
25	0.768123	NUM_TRUE_POSITIVES	4	5	6	9	10	10	11	12	12	12	13	13	13	13	13	13	13	14	14	14	14	14	14	14	14	14	14	14	14	17	17	17	17	17	17	17	18	19	19	19	20	20	20	21	22	22	22
25	0.765866	NUM_TRUE_POSITIVES	2	5	6	7	9	9	9	10	11	11	11	11	12	14	14	14	14	14	14	14	14	16	16	17	17	17	17	17	18	18	18	18	18	18	18	18	18	18	18	18	18	18	18	19	19	20	20
25	0.735694	NUM_TRUE_POSITIVES	2	5	5	5	6	8	9	11	11	11	11	11	12	12	13	13	13	14	15	15	15	15	15	16	16	16	16	16	16	17	17	17	17	17	17	17	17	17	17	18	18	18	18	19	19	19	19
25	0.757933	NUM_TRUE_POSITIVES	5	7	8	8	8	9	9	9	9	9	9	9	9	10	10	11	11	11	11	11	12	12	12	12	12	13	13	13	13	13	13	15	15	16	16	16	16	16	16	16	16	16	16	16	17	17	17
25	0.708212	NUM_TRUE_POSITIVES	2	7	7	8	8	9	9	9	9	10	12	12	12	13	14	15	16	16	16	16	17	17	17	17	17	17	17	17	17	17	17	17	18	18	18	18	18	18	18	18	18	18	18	19	19	19	19
25	0.731446	NUM_TRUE_POSITIVES	2	9	9	12	12	13	13	13	13	13	13	13	13	14	14	14	14	14	14	16	16	16	16	16	16	16	16	16	16	16	16	16	16	16	17	17	17	18	19	20	20	20	20	20	20	20	20
25	0.75083	NUM_TRUE_POSITIVES	2	5	8	8	8	8	8	8	10	12	12	12	12	13	13	14	16	16	17	17	17	17	17	17	17	17	17	17	17	17	17	17	17	17	17	17	17	17	17	17	17	17	19	20	20	20	20
25	0.758663	NUM_TRUE_POSITIVES	5	7	9	9	10	11	11	12	12	12	13	14	14	14	17	17	17	17	18	18	18	18	18	18	18	20	20	21	21	21	21	21	22	22	22	22	22	22	23	23	23	23	23	23	23	23	23
25	0.766231	NUM_TRUE_POSITIVES	1	5	6	7	8	8	8	8	10	10	10	10	12	12	14	16	16	16	16	16	16	16	16	16	16	16	16	17	17	18	20	20	20	20	20	20	20	20	21	21	21	21	21	21	21	22	22
25	0.754149	NUM_TRUE_POSITIVES	6	9	9	12	12	14	14	14	14	15	15	15	15	15	16	17	17	17	18	18	18	18	18	18	18	18	18	18	18	18	18	18	19	19	19	19	20	20	20	20	20	20	20	20	20	20	20
25	0.74844	NUM_TRUE_POSITIVES	2	5	8	9	12	12	12	13	13	13	13	13	13	15	15	15	15	15	16	16	17	17	18	19	19	19	19	19	19	19	19	19	20	20	21	21	21	21	21	22	22	22	22	23	23	23	24
25	0.767094	NUM_TRUE_POSITIVES	5	7	10	10	11	12	12	13	13	14	15	15	17	17	17	17	17	17	17	17	17	17	17	17	17	17	17	17	17	17	17	17	18	18	19	19	20	20	20	20	20	20	20	20	20	20	20
25	0.756871	NUM_TRUE_POSITIVES	3	9	10	10	10	11	11	11	11	11	11	11	11	11	11	11	11	11	11	13	14	14	14	14	14	15	15	15	15	16	17	17	17	17	17	17	18	18	18	18	18	18	18	19	19	19	19
25	0.743727	NUM_TRUE_POSITIVES	1	5	7	7	9	11	12	13	15	15	15	15	15	16	17	17	18	18	18	18	18	18	18	18	18	18	18	18	19	19	19	20	20	20	20	20	21	21	21	21	21	21	21	22	22	22	22
25	0.742797	NUM_TRUE_POSITIVES	4	11	11	11	12	12	12	14	14	14	15	16	16	16	17	18	18	19	19	19	19	19	19	19	19	19	19	19	19	19	19	19	19	19	19	19	19	19	19	19	19	19	19	19	19	19	19
25	0.749569	NUM_TRUE_POSITIVES	6	6	7	9	10	11	11	11	11	11	11	12	12	12	12	13	13	13	13	15	16	16	16	16	17	17	17	17	18	19	20	20	20	20	20	20	20	20	20	20	20	20	20	20	21	21	21
25	0.76789	NUM_TRUE_POSITIVES	0	1	6	6	6	6	8	8	9	9	9	12	12	13	13	13	13	13	13	13	14	14	14	14	14	14	14	14	14	17	17	17	18	18	19	19	19	21	21	21	22	22	22	22	22	22	22
25	0.766895	NUM_TRUE_POSITIVES	3	4	4	7	7	7	7	7	7	10	10	11	12	12	12	12	12	12	12	12	12	15	15	15	15	15	16	18	19	19	19	19	19	19	19	19	19	19	20	20	20	20	20	22	22	22	22
25	0.75707	NUM_TRUE_POSITIVES	3	5	7	8	8	8	8	8	8	8	8	8	8	8	8	8	8	8	8	8	10	10	10	10	10	10	10	10	11	12	12	12	12	13	13	13	13	15	15	15	15	15	17	17	17	17	18
25	0.714584	NUM_TRUE_POSITIVES	7	10	12	12	12	12	14	14	14	14	14	14	14	14	14	14	14	15	15	15	16	16	16	17	17	17	17	17	17	17	17	18	18	18	19	19	19	19	19	19	19	19	19	19	19	19	19
25	0.763078	NUM_TRUE_POSITIVES	3	6	7	7	7	9	9	9	9	9	9	9	10	10	10	10	10	11	12	12	12	13	13	13	13	13	15	15	15	16	16	16	16	18	19	19	19	19	19	19	19	20	20	20	20	20	21
25	0.762381	NUM_TRUE_POSITIVES	5	8	9	9	9	11	11	11	11	12	12	12	12	13	13	13	13	14	14	15	16	16	16	16	16	16	16	16	16	16	16	16	16	16	16	16	17	17	17	17	17	17	17	18	19	19	20
25	0.734632	NUM_TRUE_POSITIVES	2	7	7	7	7	9	10	10	10	10	10	10	10	10	11	11	12	14	14	15	15	15	15	15	18	18	18	18	18	18	18	18	18	18	18	18	18	18	18	18	18	18	18	18	18	18	18
25	0.753518	NUM_TRUE_POSITIVES	1	6	7	8	8	9	9	10	11	11	11	11	11	14	14	14	14	14	15	16	16	16	16	16	16	17	17	17	18	20	20	20	20	20	20	20	21	21	21	21	21	21	21	22	22	22	22
25	0.724509	NUM_TRUE_POSITIVES	1	6	7	7	7	8	8	8	9	11	11	11	12	12	12	12	13	13	15	17	17	17	18	18	18	18	18	19	19	19	19	19	19	19	19	19	19	19	19	19	19	19	19	19	19	19	19
[truncated: 491 more columns]
