# Supplementary material for: Genome-wide computational identification of functional RNA elements in Trypanosoma brucei
Source: BMC Genomics. 2009 Aug 4;10:355. doi: 10.1186/1471-2164-10-355 (PMC2907701; doi:10.1186/1471-2164-10-355)
Supplement: Additional file 6 — Function prediction using regulatory motifs. This ZIP compressed file should be unpacked before viewing its contents. The results for prediction of each pathway are presented in a separate folder, named after the accession number of that pathway in KEGG database. Each folder contains several files named "validation.N.out", each of which represents the results of a hundred times two-fold cross-validation for that pathway, using N predicted motifs. Each cross-validation is shown in one row; plotting each row against the number of false positives will result in the ROC curve associated with the corresponding cross-validation experiment. The trained network is stored in "total.out", in which motifs are ordered according to their prediction power. L(α|MOTIF): the likelihood of being in pathway α given that the indicated motif is present in the indicated location of an mRNA; L(α|MOTIF): the likelihood of being in pathway α given that the indicated motif is NOT present in the indicated location of an mRNA. [file 1471-2164-10-355-S6.zip › tbr_KEGG_predict/003.tbr00632/validation.026.out]

Current time: Tue Feb 03 11:57:52 2009
This cluster: tbr00632
A 2-fold validation was used.
************************ VALIDATION ***********************
NUM_CLASSIFIERS	AUC	NUM_FALSE_POSITIVES	1	2	3	4	5	6	7	8	9	10	11	12	13	14	15	16	17	18	19	20	21	22	23	24	25	26	27	28	29	30	31	32	33	34	35	36	37	38	39	40	41	42	43	44	45	46	47
26	0.734798	NUM_TRUE_POSITIVES	6	7	9	9	10	10	10	11	11	11	11	12	13	15	15	16	16	16	16	16	16	16	16	16	17	17	17	17	17	17	17	17	18	18	18	18	18	19	19	19	19	19	19	19	19	19	19
26	0.745785	NUM_TRUE_POSITIVES	6	6	7	7	8	8	8	10	10	12	13	13	14	14	14	14	14	14	14	17	17	17	17	18	18	18	18	19	19	19	19	19	20	20	20	21	21	21	22	22	22	23	23	23	23	24	24
26	0.774197	NUM_TRUE_POSITIVES	5	7	10	10	10	10	10	10	10	10	10	10	11	12	12	13	14	15	15	15	15	16	17	18	18	20	20	21	21	21	21	21	21	21	21	21	21	21	21	21	21	21	21	21	21	21	21
26	0.763808	NUM_TRUE_POSITIVES	2	7	8	10	11	11	11	12	13	13	13	13	13	13	13	14	14	15	16	16	17	20	20	20	20	20	20	20	20	20	20	20	20	20	20	20	20	20	20	20	20	20	20	20	20	20	21
26	0.703299	NUM_TRUE_POSITIVES	2	7	7	9	9	9	9	10	10	11	12	12	12	12	12	12	13	13	13	13	14	14	14	16	16	17	17	17	17	17	17	17	17	17	17	17	17	17	18	18	18	18	18	18	18	18	18
26	0.741138	NUM_TRUE_POSITIVES	5	7	10	11	11	11	12	13	13	13	13	13	13	13	13	13	14	14	14	14	14	14	15	16	16	17	17	18	18	18	18	18	18	23	23	23	23	23	23	23	23	23	23	23	23	23	23
26	0.750797	NUM_TRUE_POSITIVES	3	12	13	14	14	14	14	14	15	15	15	15	15	16	16	16	16	16	17	17	17	17	19	19	19	19	19	19	20	20	21	21	21	21	21	21	21	21	21	21	21	21	21	21	21	21	21
26	0.747477	NUM_TRUE_POSITIVES	3	4	5	7	7	7	7	7	8	9	9	9	9	9	9	12	12	12	13	13	13	14	14	14	14	14	14	14	14	14	14	15	15	16	17	17	17	17	18	18	18	18	18	18	19	19	19
26	0.74698	NUM_TRUE_POSITIVES	2	4	5	5	8	8	8	10	10	11	11	11	11	11	11	11	11	12	12	13	13	14	14	14	14	15	16	17	17	17	17	17	17	17	18	18	18	20	20	20	20	20	20	20	21	21	22
26	0.776952	NUM_TRUE_POSITIVES	3	6	8	9	9	11	11	11	14	15	15	15	15	15	15	15	17	17	17	17	17	17	17	17	17	17	17	17	17	18	18	18	18	18	18	19	19	19	20	20	20	20	20	20	20	20	20
26	0.774097	NUM_TRUE_POSITIVES	1	11	11	13	15	15	15	15	15	15	15	15	15	15	15	15	15	15	15	15	17	17	17	17	17	18	19	19	19	19	19	19	19	19	19	20	21	21	21	22	22	22	22	23	25	25	25
26	0.768753	NUM_TRUE_POSITIVES	6	11	11	15	15	15	15	15	15	16	16	17	18	18	19	19	19	19	19	19	21	21	21	21	21	21	21	21	21	21	21	21	21	22	23	23	23	23	23	23	23	23	23	23	23	23	23
26	0.746581	NUM_TRUE_POSITIVES	8	9	9	9	11	11	11	11	11	12	12	13	13	13	13	13	14	14	15	15	15	15	15	16	17	17	17	18	18	18	19	20	20	21	22	22	22	22	22	22	22	24	24	24	24	24	24
26	0.738317	NUM_TRUE_POSITIVES	2	4	5	5	6	6	6	7	9	10	10	11	11	11	11	12	12	12	12	12	12	12	12	12	12	12	12	12	12	12	12	12	14	14	14	14	14	14	14	14	14	14	16	16	16	16	17
26	0.700876	NUM_TRUE_POSITIVES	5	7	7	7	7	7	8	8	8	10	10	10	10	10	10	10	11	11	11	11	11	11	11	11	11	11	11	11	11	12	14	14	14	14	14	15	15	15	15	16	16	16	16	16	16	17	17
26	0.779242	NUM_TRUE_POSITIVES	1	11	12	12	13	14	14	14	15	15	16	16	17	17	18	18	18	19	19	21	21	21	21	21	21	21	21	21	21	21	21	21	21	21	21	21	21	21	21	21	21	21	21	22	22	22	23
26	0.720824	NUM_TRUE_POSITIVES	2	6	6	8	9	9	9	11	11	13	13	13	13	13	13	13	13	13	13	15	15	15	15	15	15	16	16	17	19	20	21	22	22	22	22	23	24	24	24	24	24	24	24	24	25	25	25
26	0.762115	NUM_TRUE_POSITIVES	3	5	5	5	6	10	12	12	13	13	14	15	15	15	15	15	15	16	16	16	16	16	16	16	16	16	16	16	17	17	17	17	17	17	19	19	19	19	19	19	19	19	19	19	19	19	19
26	0.777549	NUM_TRUE_POSITIVES	4	9	11	13	13	14	14	14	14	15	16	16	17	17	17	17	17	17	17	17	17	17	17	18	18	18	19	19	19	19	19	20	20	20	20	20	20	20	20	20	20	21	21	21	21	22	23
26	0.749502	NUM_TRUE_POSITIVES	2	7	7	11	14	14	14	14	14	14	14	14	14	14	14	14	15	16	16	17	17	17	17	17	17	18	19	19	21	21	21	21	21	21	21	21	21	21	21	21	21	22	22	22	22	22	22
26	0.739843	NUM_TRUE_POSITIVES	1	5	5	7	8	8	8	8	9	13	13	13	13	14	14	14	14	14	14	14	14	14	17	17	17	18	18	18	19	21	21	21	21	21	21	21	21	21	22	23	23	23	23	23	23	23	23
26	0.75073	NUM_TRUE_POSITIVES	3	7	7	7	7	7	8	8	8	9	10	12	13	14	14	14	14	14	15	16	16	16	16	16	16	16	16	16	16	16	16	16	16	16	16	16	16	16	16	16	16	17	18	18	18	18	19
26	0.739943	NUM_TRUE_POSITIVES	4	5	5	6	7	11	11	12	12	13	13	13	13	13	13	13	14	15	16	16	16	16	16	16	16	16	16	16	17	17	17	17	17	17	17	17	17	17	17	17	17	17	17	18	18	18	18
26	0.755742	NUM_TRUE_POSITIVES	4	8	8	9	9	10	10	10	10	10	11	12	12	12	12	12	12	12	12	12	13	15	16	17	17	18	19	19	19	19	19	19	19	19	20	21	21	21	21	21	21	21	22	22	22	22	22
26	0.743694	NUM_TRUE_POSITIVES	7	10	10	10	11	11	13	13	13	13	13	14	14	14	14	15	15	15	15	16	16	16	16	16	16	16	16	16	18	19	19	19	19	19	19	19	19	19	19	21	21	21	21	21	21	21	22
26	0.777018	NUM_TRUE_POSITIVES	4	7	8	10	12	12	14	15	15	15	15	15	15	15	15	15	16	16	16	16	17	18	18	19	19	19	20	20	20	20	20	20	20	20	20	20	20	20	21	22	22	22	22	22	22	22	23
26	0.73055	NUM_TRUE_POSITIVES	1	9	12	13	13	13	13	13	13	13	13	13	13	13	13	13	13	13	13	13	13	14	15	15	16	16	16	17	17	17	18	19	20	20	20	20	20	20	21	21	21	21	21	21	21	22	22
26	0.748805	NUM_TRUE_POSITIVES	0	6	6	6	6	8	8	8	10	11	11	11	11	11	11	11	11	11	12	13	14	14	14	14	14	14	14	14	14	14	16	16	17	17	18	19	19	19	19	20	20	21	21	21	21	21	21
26	0.757003	NUM_TRUE_POSITIVES	9	9	13	14	14	15	16	16	16	17	17	17	17	18	18	18	18	18	18	18	18	18	19	19	19	19	20	20	20	20	20	20	20	21	22	22	22	22	22	22	22	22	22	22	22	22	22
26	0.752722	NUM_TRUE_POSITIVES	3	5	10	11	11	14	14	14	14	14	14	15	15	15	15	15	15	16	16	16	16	16	16	17	17	17	17	17	17	17	18	18	18	19	19	20	21	21	21	21	21	21	21	21	21	21	21
26	0.748938	NUM_TRUE_POSITIVES	5	8	8	8	9	9	9	9	10	12	12	12	12	13	14	14	15	16	16	17	17	17	21	21	21	21	21	21	21	21	21	21	21	21	21	21	21	21	21	21	21	21	21	21	21	21	22
26	0.793016	NUM_TRUE_POSITIVES	6	11	11	13	13	13	15	15	15	15	15	16	16	16	17	19	19	19	19	19	19	19	19	19	19	21	21	21	22	22	22	22	22	22	22	22	22	22	22	22	23	23	23	24	24	24	24
26	0.774861	NUM_TRUE_POSITIVES	1	2	6	9	9	12	12	12	12	13	13	13	13	14	14	14	14	14	14	14	15	15	15	15	15	16	16	16	16	16	16	16	16	16	16	16	17	19	19	19	20	20	20	20	20	20	20
26	0.718335	NUM_TRUE_POSITIVES	8	11	12	12	14	14	15	15	15	16	16	16	16	16	17	17	17	17	17	17	17	18	18	18	18	18	18	18	18	18	18	18	18	19	20	20	20	21	21	21	22	22	22	22	22	22	22
26	0.76404	NUM_TRUE_POSITIVES	1	5	6	6	6	8	10	10	12	12	12	13	13	13	13	13	14	14	15	16	16	16	16	16	16	16	16	17	17	17	17	17	17	17	19	19	20	20	20	20	21	21	21	21	22	22	22
26	0.743096	NUM_TRUE_POSITIVES	5	5	9	9	10	11	12	13	15	15	15	15	15	15	15	15	16	16	16	16	16	16	18	18	18	18	19	19	19	19	19	19	20	20	20	20	20	20	20	20	20	20	20	20	20	20	21
26	0.760389	NUM_TRUE_POSITIVES	6	9	9	9	12	13	14	14	14	14	14	14	15	15	15	15	16	16	16	16	16	16	16	16	16	16	16	17	19	19	20	21	21	21	21	21	23	23	23	23	23	23	23	23	23	23	23
26	0.731048	NUM_TRUE_POSITIVES	9	10	12	12	12	12	12	12	12	13	13	13	13	13	13	13	15	15	15	15	15	15	15	15	15	15	15	15	15	15	15	15	15	16	16	16	16	16	16	16	16	16	16	16	16	16	16
26	0.730085	NUM_TRUE_POSITIVES	3	5	6	7	7	7	7	8	8	9	10	10	11	11	12	12	12	12	13	14	15	17	18	18	19	19	19	19	19	20	20	20	20	20	20	20	20	20	20	20	20	20	20	20	20	20	20
26	0.702635	NUM_TRUE_POSITIVES	7	7	8	8	8	9	9	10	10	10	11	11	11	11	11	11	11	12	12	13	14	14	14	14	15	15	15	15	15	16	17	17	17	17	17	17	17	17	17	18	18	18	18	18	18	18	18
26	0.757402	NUM_TRUE_POSITIVES	1	7	9	9	10	10	13	13	13	15	15	15	15	16	16	17	17	17	17	17	17	17	18	18	18	18	18	18	18	18	18	18	19	19	19	19	19	20	21	22	22	22	22	22	22	22	22
26	0.755775	NUM_TRUE_POSITIVES	1	7	8	12	12	12	14	16	16	16	17	17	17	17	21	21	21	21	21	21	21	21	21	22	22	22	22	22	22	22	22	22	22	22	22	22	22	22	22	22	22	23	23	23	23	23	24
26	0.706818	NUM_TRUE_POSITIVES	1	4	8	9	10	10	10	11	12	12	12	12	14	15	15	16	16	16	17	17	17	17	17	17	17	17	17	17	18	18	18	18	18	18	18	19	19	19	19	19	19	19	19	19	19	19	19
26	0.705689	NUM_TRUE_POSITIVES	3	3	4	6	6	7	7	7	7	7	7	7	7	7	8	8	8	8	8	8	8	8	11	12	12	12	12	12	12	13	14	15	15	15	15	15	15	15	16	17	17	17	17	17	17	17	17
26	0.767558	NUM_TRUE_POSITIVES	7	8	8	9	9	10	11	11	11	11	11	13	13	13	14	14	16	16	16	16	16	17	17	17	17	17	19	20	22	22	22	22	22	23	23	23	23	23	23	23	23	23	23	23	23	23	23
26	0.692977	NUM_TRUE_POSITIVES	5	5	6	6	6	6	6	7	7	7	7	7	7	7	7	7	7	7	7	7	7	7	7	9	9	9	9	9	10	11	11	11	11	11	11	11	11	11	12	12	12	14	14	14	14	14	14
26	0.705689	NUM_TRUE_POSITIVES	1	6	7	7	7	8	10	10	10	11	12	12	12	13	14	14	14	15	15	15	16	16	16	17	18	18	18	18	18	18	18	18	18	18	18	18	18	18	18	20	20	20	20	20	20	20	20
26	0.730516	NUM_TRUE_POSITIVES	1	7	7	9	9	10	10	11	12	12	13	14	14	14	14	14	14	14	14	14	14	14	14	14	14	16	16	16	16	16	16	16	16	16	16	16	16	16	16	16	16	16	16	16	16	16	16
26	0.744822	NUM_TRUE_POSITIVES	2	2	3	4	4	6	6	6	7	8	10	10	12	12	12	14	14	14	15	15	15	15	15	15	15	15	15	15	15	15	16	18	18	18	18	18	19	19	20	21	21	21	21	21	21	21	21
26	0.750996	NUM_TRUE_POSITIVES	7	10	11	11	11	11	11	12	12	12	13	14	14	14	14	15	15	15	15	15	15	15	15	15	15	16	18	18	18	18	18	18	18	18	18	19	19	20	21	21	21	21	21	21	21	21	22
26	0.747311	NUM_TRUE_POSITIVES	2	7	9	11	11	11	11	11	13	13	13	13	13	13	13	13	13	13	13	13	13	13	14	14	15	16	16	16	16	17	19	19	19	19	19	19	19	19	19	19	20	20	20	20	20	20	23
26	0.747809	NUM_TRUE_POSITIVES	7	7	8	8	8	8	8	8	8	9	10	10	10	10	10	10	10	10	10	10	10	10	10	10	10	10	10	10	12	12	12	12	12	13	13	14	14	14	14	14	14	14	14	15	16	16	16
26	0.719165	NUM_TRUE_POSITIVES	1	4	7	7	7	10	10	11	11	11	11	11	11	11	11	11	11	11	11	11	12	13	13	13	13	14	14	15	15	15	15	15	16	17	17	17	17	17	18	19	19	19	19	19	19	20	20
26	0.758497	NUM_TRUE_POSITIVES	3	9	9	9	9	13	13	13	13	13	13	14	14	15	16	16	16	16	16	16	16	17	17	17	17	17	17	17	17	17	18	19	19	21	21	21	21	21	21	21	21	21	21	21	21	21	21
26	0.753917	NUM_TRUE_POSITIVES	2	4	7	7	8	8	8	11	11	11	11	12	14	16	16	16	16	16	17	17	17	17	17	17	17	18	20	20	20	20	20	20	20	20	20	20	20	20	20	20	20	20	20	21	21	21	21
26	0.762115	NUM_TRUE_POSITIVES	3	8	8	8	9	9	9	9	10	10	10	10	10	10	11	11	11	13	13	13	13	13	15	15	15	15	15	15	15	18	19	19	19	19	19	19	19	20	20	21	21	21	21	21	21	21	22
26	0.759028	NUM_TRUE_POSITIVES	3	7	9	10	11	11	11	11	11	11	11	12	12	12	13	16	16	16	16	16	18	18	18	18	18	18	18	21	21	21	21	21	22	23	25	25	25	25	25	25	25	25	25	25	25	25	25
26	0.716742	NUM_TRUE_POSITIVES	5	10	10	10	10	11	11	11	11	11	11	11	12	12	12	12	13	13	13	13	13	13	13	13	13	17	17	17	18	18	18	18	18	19	19	19	19	19	19	19	19	19	19	20	20	20	20
26	0.741868	NUM_TRUE_POSITIVES	3	9	13	13	13	14	14	14	14	14	16	17	17	17	17	17	17	17	18	18	18	18	18	18	18	18	18	18	18	18	18	18	18	18	18	18	18	18	18	18	18	19	19	19	19	19	19
26	0.760389	NUM_TRUE_POSITIVES	4	9	9	11	11	11	15	15	15	16	16	16	16	16	16	16	16	16	17	17	17	17	18	18	18	18	19	19	19	19	19	19	19	20	21	21	21	21	21	21	21	21	21	21	21	21	22
26	0.736657	NUM_TRUE_POSITIVES	1	4	8	9	9	10	11	11	12	13	13	13	14	14	14	14	14	14	14	15	15	15	15	15	15	16	16	17	17	18	18	18	19	19	19	19	20	20	20	20	20	20	20	20	20	21	21
26	0.74542	NUM_TRUE_POSITIVES	3	3	7	8	8	9	9	9	9	9	9	10	10	11	13	13	13	15	15	15	15	15	15	15	15	15	15	15	15	17	17	17	17	17	18	18	18	19	20	21	21	21	21	21	23	23	23
26	0.750531	NUM_TRUE_POSITIVES	2	8	8	8	9	9	10	10	10	11	11	12	12	12	12	12	12	12	12	13	13	14	14	14	18	18	18	18	21	21	21	21	21	21	21	21	21	21	21	21	22	22	22	22	22	22	23
26	0.729985	NUM_TRUE_POSITIVES	3	3	5	6	6	6	6	6	7	7	7	7	7	8	8	9	9	9	9	11	11	11	11	11	12	12	12	12	12	13	15	15	15	15	16	16	16	16	16	16	16	17	18	18	18	18	20
26	0.764837	NUM_TRUE_POSITIVES	6	10	10	13	13	16	16	16	16	16	16	17	17	17	17	17	17	17	17	17	17	17	18	18	18	18	19	19	19	19	19	19	19	19	20	21	21	21	21	21	21	21	21	21	21	21	21
26	0.763376	NUM_TRUE_POSITIVES	4	7	11	12	12	16	16	17	17	17	20	20	20	20	20	20	20	20	20	20	20	20	20	20	20	20	20	20	20	20	20	20	20	21	21	21	21	21	21	21	21	21	21	21	21	21	21
26	0.705357	NUM_TRUE_POSITIVES	0	5	9	10	10	11	11	11	11	11	14	14	14	14	14	14	14	14	14	14	15	15	15	15	15	15	15	15	15	15	15	15	15	15	15	15	15	15	15	15	15	15	16	16	16	16	17
26	0.778279	NUM_TRUE_POSITIVES	2	10	11	11	13	13	13	13	13	14	15	15	15	15	15	15	16	18	19	19	19	19	20	20	20	20	20	20	20	21	21	21	21	21	21	21	21	21	22	22	22	22	22	22	22	23	23
26	0.760655	NUM_TRUE_POSITIVES	1	6	7	7	7	8	8	8	8	9	9	9	9	9	9	9	11	11	11	12	13	13	13	14	15	17	17	17	17	17	17	18	18	20	20	20	20	20	20	20	21	22	23	25	26	26	26
26	0.792187	NUM_TRUE_POSITIVES	1	6	7	8	8	8	9	9	9	9	9	9	9	9	9	12	12	12	13	13	14	14	15	15	15	17	17	17	19	19	21	21	21	21	21	21	21	21	21	21	21	21	22	22	22	22	22
26	0.749369	NUM_TRUE_POSITIVES	0	9	9	9	9	9	9	9	10	10	11	11	11	12	12	12	12	12	12	12	12	12	12	12	12	12	12	12	12	12	12	12	15	15	15	15	16	16	16	17	17	17	17	17	17	17	18
26	0.740009	NUM_TRUE_POSITIVES	1	4	6	8	9	9	10	11	13	13	15	15	15	15	15	16	17	17	17	17	17	17	18	18	19	19	20	22	22	22	22	22	22	22	23	23	23	23	23	23	23	23	24	24	24	24	24
26	0.776188	NUM_TRUE_POSITIVES	0	5	7	9	10	10	12	12	12	12	13	14	14	14	14	14	14	14	14	14	14	14	14	14	15	15	15	15	15	16	19	19	19	19	19	19	19	19	19	19	19	19	19	20	20	20	20
26	0.736292	NUM_TRUE_POSITIVES	2	6	6	12	13	13	13	13	13	14	14	14	14	14	16	17	17	17	17	17	17	17	17	17	18	18	19	19	19	21	21	21	21	21	21	21	21	21	21	21	21	21	21	21	21	21	22
26	0.72504	NUM_TRUE_POSITIVES	2	6	7	10	11	13	14	15	15	15	15	15	15	15	15	15	15	15	15	15	15	15	16	17	17	18	18	18	18	18	18	18	19	19	19	20	20	20	20	21	21	21	21	21	21	21	21
26	0.774396	NUM_TRUE_POSITIVES	4	6	7	11	11	12	12	13	13	13	13	13	14	14	14	14	14	14	14	15	15	15	15	15	15	15	15	15	15	15	17	18	18	18	18	18	18	18	18	19	19	19	19	21	21	22	22
26	0.763708	NUM_TRUE_POSITIVES	2	5	6	7	9	9	9	10	11	11	11	11	12	14	14	14	14	14	14	14	14	16	16	16	17	17	17	17	18	18	18	18	18	18	18	18	18	18	18	18	18	18	18	19	19	19	20
26	0.734632	NUM_TRUE_POSITIVES	2	5	5	5	5	6	8	9	11	11	11	11	12	12	13	13	13	14	15	15	15	15	15	16	16	16	16	16	16	17	17	17	17	17	17	17	17	17	17	18	18	18	18	18	19	19	19
26	0.752954	NUM_TRUE_POSITIVES	5	7	8	8	8	8	8	9	9	10	10	10	10	10	11	11	11	11	11	11	11	12	12	12	12	12	13	13	13	13	13	13	15	15	16	16	16	16	16	16	16	16	16	16	17	17	17
26	0.706685	NUM_TRUE_POSITIVES	2	7	7	8	8	9	9	9	9	10	12	12	12	13	14	15	16	16	16	16	17	17	17	17	17	17	17	17	17	17	17	17	17	17	18	18	18	18	18	18	18	18	18	18	19	19	19
26	0.730948	NUM_TRUE_POSITIVES	2	9	9	12	12	13	13	13	13	13	13	13	13	13	14	14	14	14	14	14	16	16	16	16	16	16	16	16	16	16	16	16	16	16	17	17	17	18	19	20	20	20	20	20	20	20	20
26	0.748971	NUM_TRUE_POSITIVES	2	5	7	9	9	9	9	9	9	9	13	13	13	13	14	14	15	17	17	17	17	17	17	17	17	17	17	17	17	17	17	17	17	17	17	17	17	17	17	17	17	17	17	19	20	20	20
26	0.757866	NUM_TRUE_POSITIVES	5	7	9	9	10	10	11	12	12	12	13	14	14	14	17	17	17	17	18	18	18	18	18	18	18	19	20	21	21	21	21	21	22	22	22	22	22	22	23	23	23	23	23	23	23	23	23
26	0.766397	NUM_TRUE_POSITIVES	1	5	6	7	8	8	8	8	8	10	10	10	10	12	14	16	16	16	16	16	16	16	16	16	16	16	16	17	17	18	20	20	20	20	20	20	20	20	21	21	21	21	21	21	21	22	22
26	0.751726	NUM_TRUE_POSITIVES	6	9	9	12	12	14	14	14	14	15	15	15	15	16	16	16	17	17	18	18	18	18	18	18	18	18	18	18	18	18	18	18	19	19	19	19	19	19	20	20	20	20	20	20	20	20	20
26	0.746681	NUM_TRUE_POSITIVES	2	5	8	9	12	12	12	13	13	13	13	13	13	15	15	15	15	15	16	16	17	17	18	19	19	19	19	19	19	19	19	19	20	20	21	21	21	21	21	22	22	22	22	23	23	23	24
26	0.766231	NUM_TRUE_POSITIVES	5	7	10	10	10	11	12	12	13	13	14	15	15	17	17	17	17	17	17	17	17	17	17	17	17	17	17	17	17	17	17	17	17	18	18	19	19	20	20	20	20	20	20	20	20	20	20
26	0.756572	NUM_TRUE_POSITIVES	3	7	9	10	10	11	11	11	11	11	11	11	11	11	11	11	11	11	11	11	13	14	14	14	14	14	14	14	14	14	16	16	17	17	17	17	18	18	18	18	18	18	19	19	20	20	20
26	0.758464	NUM_TRUE_POSITIVES	3	8	10	11	13	14	15	15	16	16	16	16	16	17	17	17	19	19	19	19	19	19	19	19	19	19	19	19	19	20	20	20	21	21	21	21	21	21	22	22	22	22	22	22	22	22	23
26	0.742465	NUM_TRUE_POSITIVES	4	11	11	11	12	12	12	14	14	14	15	16	16	16	17	18	18	19	19	19	19	19	19	19	19	19	19	19	19	19	19	19	19	19	19	19	19	19	19	19	19	19	19	19	19	19	19
26	0.751228	NUM_TRUE_POSITIVES	6	6	6	8	10	11	11	11	11	11	11	12	12	12	12	12	13	13	13	14	15	16	16	16	17	17	17	17	18	18	19	19	20	20	20	20	20	20	20	20	20	20	20	20	20	21	21
26	0.765235	NUM_TRUE_POSITIVES	0	1	6	6	6	6	8	8	8	9	9	12	12	13	13	13	13	13	13	13	14	14	14	14	14	14	14	14	14	14	14	17	17	18	18	18	18	19	19	19	20	21	21	21	22	22	22
26	0.770048	NUM_TRUE_POSITIVES	3	4	4	6	7	7	7	7	7	10	10	11	12	12	12	12	12	12	12	12	12	15	15	15	15	15	16	18	19	19	19	19	19	19	19	19	19	20	20	21	21	21	22	23	23	23	23
26	0.754746	NUM_TRUE_POSITIVES	3	5	6	8	8	8	8	8	8	8	8	8	8	8	8	8	8	8	8	8	10	10	10	10	10	10	10	10	11	12	12	12	12	12	13	13	13	13	15	15	15	15	15	17	17	17	17
26	0.710767	NUM_TRUE_POSITIVES	7	10	12	12	12	12	14	14	14	14	14	14	14	14	14	14	14	14	15	15	15	15	16	16	17	17	17	17	17	17	17	17	17	18	18	18	19	19	19	19	19	19	19	19	19	19	19
26	0.779939	NUM_TRUE_POSITIVES	1	4	10	10	10	10	11	11	11	11	12	12	12	13	13	13	14	14	14	14	15	15	16	16	16	16	17	17	17	17	17	19	19	19	19	19	19	19	19	19	19	19	19	19	21	21	21
26	0.760455	NUM_TRUE_POSITIVES	5	10	10	11	11	11	11	14	14	14	14	14	14	14	15	15	15	15	15	15	15	16	16	17	18	18	18	18	18	18	18	18	18	18	18	18	18	18	19	19	19	19	19	19	19	19	19
26	0.733139	NUM_TRUE_POSITIVES	2	7	7	7	7	9	10	10	10	10	10	10	10	10	11	11	12	14	14	15	15	15	15	15	15	18	18	18	18	18	18	18	18	18	18	18	18	18	18	18	18	18	18	18	18	18	18
26	0.75083	NUM_TRUE_POSITIVES	1	4	7	8	8	9	9	10	10	11	11	11	11	11	12	14	14	14	14	14	15	16	16	16	16	16	16	17	17	17	18	20	20	20	20	20	20	21	21	21	21	21	21	22	22	22	22
26	0.724144	NUM_TRUE_POSITIVES	1	6	7	7	7	8	8	8	9	11	11	11	11	12	12	12	13	13	15	17	17	17	18	18	18	18	18	19	19	19	19	19	19	19	19	19	19	19	19	19	19	19	19	19	19	19	19
[truncated: 491 more columns]
