# Supplementary material for: Genome-wide computational identification of functional RNA elements in Trypanosoma brucei
Source: BMC Genomics. 2009 Aug 4;10:355. doi: 10.1186/1471-2164-10-355 (PMC2907701; doi:10.1186/1471-2164-10-355)
Supplement: Additional file 6 — Function prediction using regulatory motifs. This ZIP compressed file should be unpacked before viewing its contents. The results for prediction of each pathway are presented in a separate folder, named after the accession number of that pathway in KEGG database. Each folder contains several files named "validation.N.out", each of which represents the results of a hundred times two-fold cross-validation for that pathway, using N predicted motifs. Each cross-validation is shown in one row; plotting each row against the number of false positives will result in the ROC curve associated with the corresponding cross-validation experiment. The trained network is stored in "total.out", in which motifs are ordered according to their prediction power. L(α|MOTIF): the likelihood of being in pathway α given that the indicated motif is present in the indicated location of an mRNA; L(α|MOTIF): the likelihood of being in pathway α given that the indicated motif is NOT present in the indicated location of an mRNA. [file 1471-2164-10-355-S6.zip › tbr_KEGG_predict/003.tbr00632/validation.027.out]

Current time: Tue Feb 03 11:57:52 2009
This cluster: tbr00632
A 2-fold validation was used.
************************ VALIDATION ***********************
NUM_CLASSIFIERS	AUC	NUM_FALSE_POSITIVES	1	2	3	4	5	6	7	8	9	10	11	12	13	14	15	16	17	18	19	20	21	22	23	24	25	26	27	28	29	30	31	32	33	34	35	36	37	38	39	40	41	42	43	44	45	46	47
27	0.734201	NUM_TRUE_POSITIVES	6	7	9	9	11	11	11	11	11	11	11	11	12	13	15	15	16	16	16	16	17	17	17	17	17	17	17	17	17	17	17	17	17	17	17	18	18	18	19	19	19	19	19	19	19	19	19
27	0.742532	NUM_TRUE_POSITIVES	6	6	7	8	8	8	8	10	10	10	12	14	14	15	15	15	15	15	15	15	18	18	18	18	19	19	19	19	20	20	20	20	20	20	21	21	21	22	23	23	23	23	23	23	24	24	24
27	0.773533	NUM_TRUE_POSITIVES	5	7	10	10	10	10	10	10	10	10	10	12	12	12	12	13	14	15	15	15	15	16	17	17	17	18	18	20	20	21	21	21	21	21	21	21	21	21	21	21	21	21	21	21	21	21	21
27	0.757003	NUM_TRUE_POSITIVES	2	7	8	8	8	10	11	11	11	13	13	13	13	13	13	14	15	15	16	16	17	18	18	20	20	20	20	20	20	20	20	20	20	20	20	20	20	20	20	20	20	20	20	20	20	20	20
27	0.702801	NUM_TRUE_POSITIVES	2	7	7	7	9	9	9	9	10	10	11	12	12	12	12	12	13	13	13	13	14	14	14	16	17	17	17	17	17	17	17	17	17	17	17	17	17	17	17	17	18	18	18	18	18	18	18
27	0.740208	NUM_TRUE_POSITIVES	5	7	10	11	11	11	12	13	13	13	13	13	13	13	13	13	14	14	14	14	14	14	15	16	16	17	17	18	18	18	18	18	18	23	23	23	23	23	23	23	23	23	23	23	23	23	23
27	0.754547	NUM_TRUE_POSITIVES	4	12	13	14	14	14	14	14	14	15	15	15	15	15	15	15	16	16	16	16	16	16	17	17	17	17	17	17	18	18	19	19	20	20	21	21	22	22	22	22	22	22	22	22	22	22	22
27	0.753386	NUM_TRUE_POSITIVES	5	5	5	9	10	10	11	11	11	11	12	13	13	13	13	14	15	15	15	16	16	16	18	18	18	18	18	18	18	18	18	18	18	18	19	19	19	19	19	19	19	20	21	21	21	21	21
27	0.751427	NUM_TRUE_POSITIVES	2	7	7	7	10	11	11	11	11	12	12	12	13	13	13	13	13	13	13	15	15	16	16	16	16	16	16	17	18	18	19	20	20	20	21	21	21	21	21	21	21	21	21	21	21	21	21
27	0.77506	NUM_TRUE_POSITIVES	4	8	10	12	12	13	13	13	13	15	16	16	16	16	16	16	16	17	17	17	17	17	17	17	17	17	17	17	17	17	17	17	18	18	18	18	19	19	19	20	20	20	20	20	20	20	20
27	0.772106	NUM_TRUE_POSITIVES	1	11	11	13	15	15	15	15	15	15	15	15	15	15	15	15	15	15	15	15	17	17	17	17	17	18	19	19	19	19	19	19	19	19	19	20	21	21	21	21	22	22	22	22	23	25	25
27	0.768222	NUM_TRUE_POSITIVES	6	11	11	15	15	15	15	15	15	16	16	17	18	18	18	19	19	19	19	19	19	21	21	21	21	21	21	21	21	21	21	21	21	22	23	23	23	23	23	23	23	23	23	23	23	23	23
27	0.760123	NUM_TRUE_POSITIVES	8	9	9	9	11	11	11	11	11	11	12	13	13	13	13	13	13	13	13	14	14	15	15	15	15	16	16	16	17	17	17	17	17	17	20	20	20	20	21	22	22	22	22	25	25	25	25
27	0.736856	NUM_TRUE_POSITIVES	2	4	5	5	6	6	6	7	9	10	10	11	11	11	11	12	12	12	12	12	12	12	12	12	12	12	12	12	12	12	12	12	12	14	14	14	14	14	14	14	14	14	16	16	16	16	17
27	0.700146	NUM_TRUE_POSITIVES	5	7	7	7	7	7	8	8	8	10	10	10	10	10	10	10	11	11	11	11	11	11	11	11	11	11	11	11	11	12	14	14	14	14	14	15	15	15	15	16	16	16	16	16	16	17	17
27	0.776022	NUM_TRUE_POSITIVES	1	11	12	12	14	14	14	14	16	16	17	17	17	17	19	19	19	19	19	21	21	21	21	21	21	21	21	21	21	21	21	21	21	21	21	21	21	21	21	21	21	21	21	21	21	21	21
27	0.723247	NUM_TRUE_POSITIVES	2	5	6	8	9	9	9	9	11	13	13	13	13	13	13	13	13	13	13	15	15	15	15	15	16	16	17	18	19	19	19	20	21	22	22	23	24	24	24	24	24	24	24	24	25	25	25
27	0.768787	NUM_TRUE_POSITIVES	3	7	7	7	8	11	13	13	13	13	13	14	15	15	15	15	15	15	16	16	16	16	16	16	16	16	16	16	16	17	17	17	17	17	17	18	19	19	19	19	19	19	19	19	19	19	19
27	0.776653	NUM_TRUE_POSITIVES	5	11	12	13	13	14	14	14	15	16	17	18	18	18	18	18	18	18	18	18	18	18	18	20	20	20	20	20	20	20	20	20	20	20	21	21	21	21	21	21	21	21	21	23	24	24	24
27	0.753751	NUM_TRUE_POSITIVES	2	6	8	12	12	14	14	14	14	14	14	14	14	14	14	14	14	14	14	14	16	16	16	17	17	17	17	18	18	18	18	18	19	20	21	21	21	21	21	21	21	21	21	21	21	21	21
27	0.73908	NUM_TRUE_POSITIVES	1	5	5	7	8	8	8	8	9	12	13	13	13	14	14	14	14	14	14	14	14	14	14	17	17	17	18	18	18	19	21	21	21	21	21	21	21	21	21	22	23	23	23	23	23	23	23
27	0.776786	NUM_TRUE_POSITIVES	1	7	7	7	7	8	8	8	8	8	9	9	11	11	13	13	14	14	14	14	14	14	14	14	14	16	16	16	16	17	17	17	17	17	17	17	17	17	17	17	17	18	19	19	19	19	20
27	0.741569	NUM_TRUE_POSITIVES	4	4	5	7	8	13	13	15	15	16	16	16	16	16	16	16	16	16	17	18	18	18	18	18	18	18	18	18	18	18	18	19	19	19	19	19	19	19	19	19	19	19	19	19	20	20	20
27	0.753784	NUM_TRUE_POSITIVES	4	8	8	9	9	9	10	10	10	10	10	11	12	12	12	12	12	12	12	12	12	13	13	15	16	17	17	18	19	20	20	20	20	20	20	20	21	22	22	22	22	22	22	22	23	23	23
27	0.741403	NUM_TRUE_POSITIVES	7	7	10	10	10	11	11	13	13	13	13	14	14	14	14	15	15	15	15	16	16	16	16	16	16	16	16	16	16	18	19	19	19	19	19	19	19	19	19	19	19	21	21	21	21	21	21
27	0.777715	NUM_TRUE_POSITIVES	4	7	8	10	12	12	14	15	15	15	15	15	15	15	15	15	15	15	15	16	16	17	18	19	19	20	20	21	21	21	21	21	21	21	21	21	21	21	21	23	23	23	23	23	23	23	23
27	0.729587	NUM_TRUE_POSITIVES	2	9	12	13	13	13	13	13	13	13	13	13	13	13	13	13	14	14	14	14	14	14	16	16	16	16	17	17	18	18	19	19	19	19	19	19	19	20	20	20	20	21	21	21	21	21	21
27	0.750033	NUM_TRUE_POSITIVES	2	9	9	9	9	10	11	11	13	13	13	13	13	13	13	13	13	13	14	16	16	16	16	16	16	16	16	16	17	17	18	18	19	20	20	20	20	20	21	21	22	22	22	22	22	22	22
27	0.756605	NUM_TRUE_POSITIVES	9	9	13	14	14	15	15	16	16	16	16	17	17	18	18	18	18	18	18	18	18	18	19	19	19	19	19	20	20	20	20	20	20	21	22	22	22	22	22	22	22	22	22	22	22	22	22
27	0.751427	NUM_TRUE_POSITIVES	3	5	11	11	11	11	14	14	14	14	14	15	15	15	15	15	15	16	16	16	16	16	16	16	17	17	17	17	17	17	17	17	18	18	18	18	18	19	19	20	21	21	21	21	21	21	21
27	0.748473	NUM_TRUE_POSITIVES	5	8	8	8	9	9	9	9	10	12	12	12	12	13	14	14	15	16	16	17	17	17	21	21	21	21	21	21	21	21	21	21	21	21	21	21	21	21	21	21	21	21	21	21	21	21	21
27	0.790062	NUM_TRUE_POSITIVES	6	11	11	12	13	13	15	15	15	15	15	15	15	16	17	17	19	19	19	19	19	19	19	19	19	19	20	21	21	22	22	22	22	22	22	22	22	22	22	22	22	23	24	24	24	24	24
27	0.774097	NUM_TRUE_POSITIVES	1	2	6	9	9	12	12	12	12	12	13	13	13	14	14	14	14	14	14	14	15	15	15	15	15	16	16	16	16	16	16	16	16	16	16	16	17	19	19	19	20	20	20	20	20	20	20
27	0.717041	NUM_TRUE_POSITIVES	8	11	12	12	14	14	14	15	15	16	16	16	17	17	17	18	18	18	18	18	18	19	19	19	19	19	19	19	19	19	19	19	19	20	21	21	21	21	21	22	23	23	23	23	23	23	24
27	0.756937	NUM_TRUE_POSITIVES	1	5	6	6	6	9	10	10	12	12	12	12	13	13	13	13	14	14	15	16	16	16	16	16	16	16	17	17	17	17	17	17	17	17	19	19	20	20	20	20	21	21	21	21	22	22	22
27	0.770512	NUM_TRUE_POSITIVES	7	7	8	9	9	9	9	9	9	11	13	15	15	16	16	16	17	17	17	17	17	17	18	18	18	18	18	18	18	19	19	19	20	21	21	21	21	21	21	21	21	21	21	21	22	22	22
27	0.761352	NUM_TRUE_POSITIVES	4	9	9	9	13	14	15	15	15	15	15	15	16	16	16	16	17	17	17	17	17	17	17	17	17	17	17	18	19	20	21	22	22	22	22	22	22	22	23	23	23	23	23	23	23	23	23
27	0.733238	NUM_TRUE_POSITIVES	10	11	12	12	12	12	12	12	12	12	13	13	13	13	13	13	13	13	15	15	15	15	15	15	15	15	15	15	15	15	15	15	15	15	15	16	16	17	17	17	17	18	18	18	18	18	18
27	0.730915	NUM_TRUE_POSITIVES	3	9	10	11	11	11	12	12	12	12	12	12	13	14	14	14	15	15	15	16	16	16	17	17	19	19	20	20	20	20	20	20	21	21	21	21	21	21	21	21	21	21	21	21	21	21	21
27	0.701075	NUM_TRUE_POSITIVES	7	7	7	8	8	8	9	9	10	10	11	11	11	11	11	11	11	12	12	13	14	14	14	14	14	15	15	15	16	16	17	17	17	17	17	17	17	17	17	18	18	18	18	18	18	18	18
27	0.755975	NUM_TRUE_POSITIVES	1	7	9	9	9	12	12	13	13	13	15	15	16	16	16	17	17	18	18	18	18	18	18	18	18	18	18	18	19	19	19	19	19	20	20	20	20	21	21	22	22	22	22	22	22	22	22
27	0.750597	NUM_TRUE_POSITIVES	1	7	8	12	12	12	12	16	18	18	18	19	19	20	21	21	21	21	21	21	21	21	21	21	21	21	21	22	22	22	22	22	22	22	22	22	22	22	22	22	22	22	22	22	22	22	22
27	0.709041	NUM_TRUE_POSITIVES	1	4	8	9	10	10	10	11	11	12	12	12	12	12	13	16	16	16	17	17	17	17	17	17	17	17	17	17	17	17	17	18	18	18	18	19	19	19	19	19	19	19	19	19	19	19	19
27	0.704428	NUM_TRUE_POSITIVES	3	3	4	6	6	7	7	7	7	7	7	7	7	7	8	8	8	8	8	8	8	8	11	12	12	12	12	12	12	13	14	15	15	15	15	15	15	15	16	17	17	17	17	17	17	17	17
27	0.76726	NUM_TRUE_POSITIVES	7	7	8	8	9	10	11	11	11	11	11	13	13	14	14	14	16	16	16	16	16	17	17	17	17	17	19	19	22	22	22	22	22	23	23	23	23	23	23	23	23	23	23	23	23	23	23
27	0.698188	NUM_TRUE_POSITIVES	5	5	5	5	6	6	6	6	6	6	7	7	7	7	7	7	7	7	8	8	8	8	8	9	9	9	9	10	11	11	11	11	11	11	11	11	11	12	13	13	13	13	13	13	13	13	14
27	0.704959	NUM_TRUE_POSITIVES	1	7	8	8	8	8	10	10	10	11	12	12	14	14	15	15	15	16	16	16	17	17	17	19	19	19	19	19	19	19	19	19	19	19	19	19	19	20	21	21	21	21	21	21	22	22	22
27	0.729853	NUM_TRUE_POSITIVES	1	7	7	9	10	10	10	11	12	12	12	13	14	14	14	14	14	14	14	14	14	14	14	14	14	16	16	16	16	16	16	16	16	16	16	16	16	16	16	16	16	16	16	16	16	16	16
27	0.744059	NUM_TRUE_POSITIVES	2	2	3	4	4	6	6	6	7	8	10	10	12	12	12	14	14	14	15	15	15	15	15	15	15	15	15	15	15	15	16	18	18	18	18	18	19	19	20	21	21	21	21	21	21	21	21
27	0.750597	NUM_TRUE_POSITIVES	7	10	11	11	11	11	11	12	12	12	13	14	14	14	14	14	15	15	15	15	15	15	15	15	15	16	18	18	18	18	18	18	18	18	18	19	19	20	21	21	21	21	21	21	21	21	22
27	0.746448	NUM_TRUE_POSITIVES	2	7	8	8	9	11	11	11	11	11	13	13	13	13	13	13	13	13	13	13	13	13	13	14	14	15	16	16	16	16	17	19	19	19	19	19	19	19	19	19	19	20	20	20	20	20	23
27	0.745951	NUM_TRUE_POSITIVES	7	7	8	8	8	8	8	8	8	9	10	10	10	10	10	10	10	10	10	10	10	10	10	10	10	10	10	10	12	12	12	12	12	12	13	13	14	14	14	14	14	14	14	14	14	15	16
27	0.721057	NUM_TRUE_POSITIVES	1	5	7	7	9	10	11	11	11	11	11	11	11	11	11	11	11	11	11	11	13	13	13	13	13	16	16	16	16	16	17	17	17	17	17	17	17	17	17	17	17	17	17	17	17	17	17
27	0.75936	NUM_TRUE_POSITIVES	3	10	10	10	10	10	11	13	13	13	13	13	13	14	14	16	16	16	16	16	16	17	17	17	18	18	18	18	18	19	19	19	21	21	22	22	22	22	22	22	22	23	23	23	23	23	23
27	0.749071	NUM_TRUE_POSITIVES	3	4	6	7	9	9	9	10	10	11	13	13	16	16	16	16	16	16	17	17	17	19	19	19	20	20	20	20	20	20	20	20	20	20	20	20	20	20	20	20	21	21	21	21	21	21	22
27	0.762546	NUM_TRUE_POSITIVES	3	8	10	10	11	11	11	11	11	11	12	12	12	13	13	13	14	14	14	15	15	15	15	15	16	16	16	16	19	19	20	21	21	22	22	22	22	22	22	22	22	22	22	22	22	22	22
27	0.759592	NUM_TRUE_POSITIVES	3	7	9	10	11	11	11	11	11	11	11	11	12	12	12	16	16	16	16	16	16	17	18	18	18	18	18	18	18	20	21	21	21	21	21	21	23	25	25	25	25	25	25	25	25	25	25
27	0.715082	NUM_TRUE_POSITIVES	5	10	10	10	10	10	11	11	11	11	11	11	12	12	12	12	13	13	13	13	13	13	13	13	13	17	17	17	17	18	18	18	18	18	18	19	19	19	19	19	19	19	20	20	20	20	20
27	0.741437	NUM_TRUE_POSITIVES	3	9	13	13	13	14	14	14	14	14	16	17	17	17	17	17	17	17	18	18	18	18	18	18	18	18	18	18	18	18	18	18	18	18	18	18	18	18	18	18	18	18	19	19	19	19	19
27	0.789199	NUM_TRUE_POSITIVES	6	7	10	10	10	10	12	12	17	18	18	18	18	19	19	19	19	19	19	19	19	19	19	19	19	20	20	20	22	22	22	22	22	22	22	22	23	23	23	23	23	23	23	23	24	24	24
27	0.7344	NUM_TRUE_POSITIVES	1	5	9	10	10	11	12	12	12	13	13	13	14	14	14	14	14	14	14	15	15	15	15	15	15	16	16	17	17	17	18	18	19	19	19	19	20	20	20	20	20	20	20	20	21	21	21
27	0.746448	NUM_TRUE_POSITIVES	3	3	7	8	8	9	9	9	9	9	9	10	10	10	13	13	13	13	13	15	15	15	15	15	15	15	15	15	15	15	17	17	17	18	19	19	19	19	21	21	22	22	22	22	23	23	23
27	0.746117	NUM_TRUE_POSITIVES	2	8	8	8	9	10	10	11	11	11	11	12	12	13	13	13	13	13	13	13	13	13	13	14	14	14	18	18	18	18	21	21	21	21	21	21	21	21	21	21	21	22	22	22	22	22	22
27	0.736292	NUM_TRUE_POSITIVES	3	3	5	6	6	6	6	6	6	7	7	7	7	7	9	9	9	9	9	12	12	12	12	12	13	13	13	13	13	13	15	15	15	15	17	17	17	17	17	17	17	18	19	19	19	20	21
27	0.763111	NUM_TRUE_POSITIVES	6	10	10	11	13	13	13	15	16	16	16	16	17	17	17	17	17	17	17	17	17	17	17	18	18	18	19	19	19	19	19	19	19	19	20	20	20	21	21	21	21	21	21	21	21	21	22
27	0.762746	NUM_TRUE_POSITIVES	4	7	11	12	12	16	16	17	17	17	20	20	20	20	20	20	20	20	20	20	20	20	20	20	20	20	20	20	20	20	20	20	20	21	21	21	21	21	21	21	21	21	21	21	21	21	21
27	0.707183	NUM_TRUE_POSITIVES	0	5	6	8	8	10	10	10	10	10	10	11	11	11	11	14	14	14	14	14	14	15	15	15	15	15	15	15	15	15	15	15	15	15	15	15	15	15	15	15	15	15	15	15	15	16	16
27	0.776354	NUM_TRUE_POSITIVES	2	10	11	11	14	14	14	14	14	14	14	15	15	15	15	15	15	15	16	18	19	19	19	19	19	19	19	20	20	20	20	20	20	21	21	21	21	21	21	22	22	22	22	22	22	23	23
27	0.76882	NUM_TRUE_POSITIVES	1	7	8	10	10	10	11	11	12	12	12	12	12	12	12	13	13	14	15	15	15	15	16	16	16	18	18	18	18	18	18	18	18	19	19	19	19	21	21	21	21	21	22	23	24	24	25
27	0.786843	NUM_TRUE_POSITIVES	3	7	7	7	7	7	8	8	9	9	9	9	9	9	9	9	9	12	12	15	15	16	16	16	16	16	18	18	18	18	18	19	19	19	19	19	19	19	20	20	20	21	21	21	21	21	21
27	0.744092	NUM_TRUE_POSITIVES	0	9	9	9	9	9	9	9	9	9	9	10	10	10	10	11	12	12	12	12	12	12	12	12	13	13	13	13	13	13	14	14	14	14	14	14	14	14	14	14	15	15	15	15	15	15	17
27	0.740208	NUM_TRUE_POSITIVES	1	4	6	6	8	9	10	11	13	13	15	15	15	15	15	16	17	17	17	17	17	18	18	18	19	20	20	22	22	22	22	22	22	22	23	23	23	23	23	23	23	23	24	24	24	24	24
27	0.773931	NUM_TRUE_POSITIVES	1	5	5	7	9	10	10	12	12	12	13	14	14	14	14	14	14	14	14	14	14	14	14	14	15	15	15	15	15	16	19	19	19	19	19	19	19	19	19	19	19	20	20	20	20	20	20
27	0.738748	NUM_TRUE_POSITIVES	2	6	6	12	13	13	13	14	14	14	14	14	14	14	16	17	17	17	17	17	17	17	17	17	18	18	19	19	19	22	22	22	22	22	22	22	22	22	22	22	22	22	22	22	22	22	23
27	0.725405	NUM_TRUE_POSITIVES	2	6	7	10	10	13	14	15	15	15	15	15	15	15	15	15	15	15	15	15	15	15	16	17	17	18	18	18	18	18	18	18	18	19	19	20	20	20	20	21	21	21	21	21	21	21	21
27	0.774064	NUM_TRUE_POSITIVES	4	6	7	11	11	12	12	13	13	13	13	13	14	14	14	14	14	14	14	15	15	15	15	15	15	15	15	15	15	15	17	17	18	18	18	18	18	18	18	19	19	19	19	20	21	21	22
27	0.757634	NUM_TRUE_POSITIVES	2	5	5	7	9	9	9	9	11	11	11	12	12	14	14	14	14	14	14	14	14	14	14	16	16	16	16	17	17	17	18	18	18	18	18	18	18	18	18	18	18	18	18	18	18	19	19
27	0.732641	NUM_TRUE_POSITIVES	2	5	5	5	5	5	5	6	6	8	9	11	11	11	11	11	11	12	13	14	15	16	16	16	16	16	17	17	17	17	17	17	18	18	18	18	18	18	18	18	18	18	19	19	19	19	20
27	0.745254	NUM_TRUE_POSITIVES	6	7	8	8	8	8	8	8	8	8	8	9	10	10	10	10	10	11	12	12	13	13	13	13	13	13	13	13	13	13	13	13	13	13	13	13	15	15	15	15	15	16	16	16	16	16	16
27	0.702967	NUM_TRUE_POSITIVES	2	7	7	7	8	8	9	10	10	10	11	11	12	13	13	15	16	17	17	17	17	17	17	17	17	17	17	17	17	17	17	17	17	17	17	17	18	18	18	18	18	18	18	18	18	18	18
27	0.730052	NUM_TRUE_POSITIVES	2	9	9	12	12	13	13	13	13	13	13	13	13	13	14	14	14	14	14	14	16	16	16	16	16	16	16	16	16	16	16	16	16	16	16	17	17	17	18	19	19	20	20	20	20	20	20
27	0.755178	NUM_TRUE_POSITIVES	3	6	8	10	10	10	10	10	11	11	14	14	14	14	15	15	16	18	18	18	18	18	18	18	18	18	18	18	18	18	18	18	18	18	18	18	18	18	18	18	18	18	18	19	20	20	20
27	0.758696	NUM_TRUE_POSITIVES	5	7	9	9	10	10	11	12	12	12	12	13	14	14	14	16	17	17	17	17	18	18	18	18	18	18	18	18	18	20	20	21	21	21	21	21	21	22	22	22	22	22	22	23	23	23	23
27	0.776089	NUM_TRUE_POSITIVES	3	6	7	7	10	10	10	10	10	11	11	12	12	15	15	16	16	17	17	18	18	18	18	18	18	18	18	18	18	18	18	18	18	18	19	20	20	20	20	20	20	20	20	20	20	21	22
27	0.752357	NUM_TRUE_POSITIVES	6	10	12	15	15	16	16	16	16	17	17	17	17	17	17	18	18	18	18	18	18	18	18	18	18	18	18	18	18	18	18	18	18	18	19	19	19	19	19	20	20	20	20	20	20	20	20
27	0.744789	NUM_TRUE_POSITIVES	2	5	8	9	12	12	12	12	12	13	13	13	13	13	16	16	16	16	17	17	18	18	19	20	20	20	20	20	20	20	20	20	21	21	21	21	21	21	21	22	22	22	22	23	23	23	24
27	0.76414	NUM_TRUE_POSITIVES	5	7	10	10	10	11	12	12	13	13	14	15	15	17	17	17	17	17	17	17	17	17	17	17	17	17	17	17	17	17	17	17	17	17	18	18	19	19	20	20	20	20	20	20	20	20	20
27	0.75458	NUM_TRUE_POSITIVES	3	7	9	10	10	11	11	11	11	11	11	11	11	11	11	11	11	11	11	11	13	14	14	14	14	14	14	14	14	14	16	16	17	17	17	17	18	18	18	18	18	18	19	19	20	20	20
27	0.757003	NUM_TRUE_POSITIVES	3	8	10	11	13	14	15	15	16	16	16	16	16	16	16	17	17	17	18	19	19	19	19	19	19	19	19	19	19	19	20	20	21	21	21	21	21	21	22	22	22	22	22	22	22	22	23
27	0.74054	NUM_TRUE_POSITIVES	4	11	11	11	12	12	12	14	14	14	15	16	16	16	17	18	18	19	19	19	19	19	19	19	19	19	19	19	19	19	19	19	19	19	19	19	19	19	19	19	19	19	19	19	19	19	19
27	0.749469	NUM_TRUE_POSITIVES	6	6	6	8	10	10	11	11	11	11	11	11	11	12	12	12	12	12	13	14	15	16	16	16	17	17	17	17	18	19	19	20	20	20	20	20	20	20	20	20	20	20	20	20	20	21	21
27	0.762248	NUM_TRUE_POSITIVES	0	1	6	6	6	6	8	8	8	9	9	12	12	13	13	13	13	13	13	13	13	13	14	14	14	14	14	14	14	14	15	15	15	18	18	18	19	19	19	19	19	19	20	21	21	21	21
27	0.770911	NUM_TRUE_POSITIVES	3	4	4	6	7	7	7	7	7	10	10	11	12	12	12	12	12	12	12	12	12	12	12	15	15	15	16	18	19	19	19	19	19	19	19	19	19	19	20	20	20	20	20	21	21	21	23
27	0.756174	NUM_TRUE_POSITIVES	3	5	7	8	8	8	8	8	8	8	8	8	8	8	8	8	8	8	8	8	10	10	10	10	10	10	10	10	10	11	12	12	12	12	12	13	13	13	13	13	13	15	15	15	15	16	17
27	0.710767	NUM_TRUE_POSITIVES	5	9	12	12	12	13	13	14	14	14	14	14	14	14	14	15	15	15	15	15	15	16	16	16	16	16	16	17	17	17	17	18	18	18	18	18	18	18	19	19	19	19	19	19	19	19	19
27	0.777549	NUM_TRUE_POSITIVES	1	4	10	10	10	11	11	11	11	11	11	11	12	13	13	14	14	14	15	15	15	15	16	16	17	17	18	18	18	18	18	19	19	19	19	19	19	19	19	19	19	19	19	19	19	19	21
27	0.757966	NUM_TRUE_POSITIVES	5	10	10	11	11	11	11	14	14	14	14	14	14	14	14	15	15	15	15	15	15	16	16	17	18	18	18	18	18	18	18	18	18	18	18	18	18	18	19	19	19	19	19	19	19	19	19
27	0.734732	NUM_TRUE_POSITIVES	2	7	7	7	7	7	9	10	10	10	10	10	10	10	10	11	11	14	14	14	14	15	15	15	15	15	18	18	18	18	18	18	18	18	18	18	18	18	18	18	18	18	19	19	19	19	19
27	0.755609	NUM_TRUE_POSITIVES	1	5	6	10	10	11	11	12	13	13	13	13	13	13	13	14	15	15	15	16	16	16	17	17	17	17	17	18	18	18	19	20	20	20	20	20	20	20	21	21	21	21	21	21	22	22	22
27	0.723513	NUM_TRUE_POSITIVES	1	6	7	7	7	8	8	8	9	11	11	11	11	12	12	12	13	13	15	17	17	17	18	18	18	18	18	19	19	19	19	19	19	19	19	19	19	19	19	19	19	19	19	19	19	19	19
[truncated: 491 more columns]
