# Supplementary material for: Genome-wide computational identification of functional RNA elements in Trypanosoma brucei
Source: BMC Genomics. 2009 Aug 4;10:355. doi: 10.1186/1471-2164-10-355 (PMC2907701; doi:10.1186/1471-2164-10-355)
Supplement: Additional file 6 — Function prediction using regulatory motifs. This ZIP compressed file should be unpacked before viewing its contents. The results for prediction of each pathway are presented in a separate folder, named after the accession number of that pathway in KEGG database. Each folder contains several files named "validation.N.out", each of which represents the results of a hundred times two-fold cross-validation for that pathway, using N predicted motifs. Each cross-validation is shown in one row; plotting each row against the number of false positives will result in the ROC curve associated with the corresponding cross-validation experiment. The trained network is stored in "total.out", in which motifs are ordered according to their prediction power. L(α|MOTIF): the likelihood of being in pathway α given that the indicated motif is present in the indicated location of an mRNA; L(α|MOTIF): the likelihood of being in pathway α given that the indicated motif is NOT present in the indicated location of an mRNA. [file 1471-2164-10-355-S6.zip › tbr_KEGG_predict/003.tbr00632/validation.028.out]

Current time: Tue Feb 03 11:57:52 2009
This cluster: tbr00632
A 2-fold validation was used.
************************ VALIDATION ***********************
NUM_CLASSIFIERS	AUC	NUM_FALSE_POSITIVES	1	2	3	4	5	6	7	8	9	10	11	12	13	14	15	16	17	18	19	20	21	22	23	24	25	26	27	28	29	30	31	32	33	34	35	36	37	38	39	40	41	42	43	44	45	46	47
28	0.729985	NUM_TRUE_POSITIVES	6	7	9	9	9	11	11	11	11	11	11	11	11	13	13	15	16	16	16	16	17	17	17	17	17	17	17	17	17	17	17	17	17	17	17	18	18	18	18	19	19	19	19	19	19	19	19
28	0.743893	NUM_TRUE_POSITIVES	7	7	8	8	9	10	10	11	11	11	13	14	14	14	15	15	15	15	15	15	15	18	18	18	18	18	19	19	19	19	20	20	20	20	20	21	21	22	22	22	23	23	23	23	23	23	23
28	0.77413	NUM_TRUE_POSITIVES	5	7	10	10	10	10	10	10	10	10	10	10	11	12	13	14	15	16	16	16	16	17	18	18	18	19	19	19	21	21	22	22	22	22	22	22	22	22	22	22	22	22	22	22	22	22	22
28	0.755643	NUM_TRUE_POSITIVES	2	7	8	8	8	10	11	11	11	11	13	13	13	13	13	13	15	17	17	17	17	17	17	18	18	18	20	20	20	20	20	20	20	20	20	20	20	20	20	20	20	20	20	20	20	20	20
28	0.700013	NUM_TRUE_POSITIVES	2	7	7	7	7	9	9	9	10	10	11	12	12	12	12	12	13	13	13	13	14	14	14	16	17	17	17	17	17	17	17	17	17	17	17	17	17	17	17	17	17	17	17	18	18	18	18
28	0.739545	NUM_TRUE_POSITIVES	5	7	10	11	11	11	12	12	13	13	13	13	13	13	13	13	13	13	14	15	15	15	15	15	16	16	16	18	18	18	18	18	18	18	23	23	23	23	23	23	23	23	23	23	23	23	23
28	0.75322	NUM_TRUE_POSITIVES	4	13	13	14	14	14	14	14	14	15	15	15	15	15	15	15	16	16	16	16	16	16	17	17	17	17	17	17	18	18	19	19	20	20	21	21	22	22	22	22	22	22	22	22	22	22	22
28	0.752854	NUM_TRUE_POSITIVES	5	5	5	9	10	10	10	11	11	11	12	13	13	13	13	14	15	15	15	16	16	16	18	18	18	18	18	18	18	18	18	18	18	18	19	19	19	19	19	19	19	20	21	21	21	21	21
28	0.749768	NUM_TRUE_POSITIVES	2	7	7	7	7	7	9	11	11	11	12	12	12	12	12	13	13	13	13	13	15	15	15	16	16	16	16	16	17	17	17	17	19	19	19	19	21	21	21	21	21	21	21	21	21	21	21
28	0.771674	NUM_TRUE_POSITIVES	4	8	10	12	12	13	13	13	13	13	15	16	16	16	16	16	17	17	17	17	17	17	17	17	17	17	17	17	17	17	17	17	18	18	18	18	18	19	19	20	20	20	20	20	20	20	20
28	0.771176	NUM_TRUE_POSITIVES	1	11	11	13	15	15	15	15	15	15	15	15	15	15	15	15	15	15	15	15	15	17	17	17	17	17	18	19	19	19	19	19	19	19	19	20	21	21	21	21	22	22	22	22	23	25	25
28	0.766164	NUM_TRUE_POSITIVES	5	11	11	15	15	15	15	15	15	15	16	16	17	17	18	19	19	19	19	19	21	21	21	21	21	21	21	21	22	22	22	22	22	22	22	23	23	23	23	23	23	23	23	23	23	23	23
28	0.760887	NUM_TRUE_POSITIVES	8	9	9	9	11	11	11	11	11	11	12	13	13	13	13	13	13	13	13	14	14	15	15	15	15	15	16	16	16	16	16	17	17	17	17	17	17	20	21	21	22	22	23	25	25	25	25
28	0.734798	NUM_TRUE_POSITIVES	2	5	7	7	9	9	9	9	10	10	12	12	12	12	12	12	12	12	12	13	13	13	13	13	13	13	13	14	14	14	14	14	14	14	14	15	16	16	16	16	16	16	16	16	16	16	16
28	0.702503	NUM_TRUE_POSITIVES	3	5	5	7	7	7	7	7	7	8	8	8	9	10	10	10	10	10	10	10	10	10	11	11	11	11	11	11	11	11	11	11	11	12	14	14	14	14	14	14	14	15	15	16	16	16	16
28	0.773234	NUM_TRUE_POSITIVES	2	11	12	12	14	14	15	15	15	17	17	18	18	18	18	20	20	20	20	20	20	22	22	22	22	22	22	22	22	22	22	22	22	22	22	22	22	22	22	22	22	22	22	22	22	22	22
28	0.721721	NUM_TRUE_POSITIVES	2	5	6	8	9	9	9	9	11	13	13	13	13	13	13	13	13	13	13	13	15	15	15	15	16	16	16	18	19	19	19	19	21	22	22	23	24	24	24	24	24	25	25	25	25	25	25
28	0.764239	NUM_TRUE_POSITIVES	3	7	7	7	8	12	13	13	13	13	13	13	13	14	14	15	15	15	15	15	15	15	15	16	16	16	16	16	16	16	16	17	17	17	17	17	17	18	19	19	19	19	19	19	19	19	19
28	0.774628	NUM_TRUE_POSITIVES	6	11	12	13	13	14	14	14	15	16	17	18	18	18	18	18	18	18	18	18	18	18	18	18	20	20	20	20	20	20	20	20	20	20	20	20	21	21	21	21	21	21	21	21	23	24	24
28	0.755344	NUM_TRUE_POSITIVES	3	6	8	12	12	14	14	14	14	14	14	14	14	14	14	14	14	14	15	15	17	17	17	18	18	18	18	19	19	19	19	20	20	20	21	22	22	22	22	22	22	22	22	22	22	22	22
28	0.737454	NUM_TRUE_POSITIVES	1	5	5	7	8	8	8	8	9	12	13	13	13	14	14	14	14	14	14	14	14	14	14	17	17	17	18	18	18	18	19	21	21	21	21	21	21	21	21	22	23	23	23	23	23	23	23
28	0.782528	NUM_TRUE_POSITIVES	1	9	9	9	11	11	11	11	11	11	11	11	13	14	15	16	16	17	18	18	18	18	18	18	19	19	19	20	21	21	21	21	21	21	21	21	21	21	21	21	21	21	21	21	21	22	22
28	0.737487	NUM_TRUE_POSITIVES	4	4	5	8	8	13	13	15	15	16	16	16	16	16	16	17	17	17	18	18	18	18	18	18	18	19	19	19	19	19	19	19	19	19	19	19	19	19	19	19	19	19	19	19	19	20	20
28	0.751328	NUM_TRUE_POSITIVES	4	8	8	9	9	9	10	10	10	10	10	10	12	12	12	12	12	12	12	12	13	13	14	15	16	17	17	18	18	19	20	20	20	20	20	20	20	20	20	21	21	21	22	22	22	22	22
28	0.741735	NUM_TRUE_POSITIVES	7	7	11	11	11	12	12	13	13	13	13	14	14	14	14	15	15	15	15	16	16	16	16	16	16	16	16	16	16	18	19	19	19	19	19	19	19	19	19	19	19	21	21	21	21	21	22
28	0.777051	NUM_TRUE_POSITIVES	4	7	8	8	10	12	14	15	15	15	15	15	15	15	15	16	16	16	16	17	17	18	19	20	20	21	21	21	21	21	21	21	21	21	21	21	21	21	21	23	23	23	23	23	23	23	23
28	0.727164	NUM_TRUE_POSITIVES	2	9	10	12	12	13	13	13	13	13	13	13	13	13	13	13	14	14	14	14	14	14	16	16	16	16	17	17	17	18	19	19	19	19	19	19	20	20	20	20	20	20	21	21	21	21	21
28	0.747776	NUM_TRUE_POSITIVES	2	9	9	9	9	9	10	10	11	13	13	13	13	13	13	13	13	13	14	14	14	16	16	16	16	16	16	16	16	17	18	18	19	19	20	20	20	20	20	20	21	22	22	22	22	22	22
28	0.754448	NUM_TRUE_POSITIVES	9	9	9	14	15	15	16	16	17	17	17	17	17	18	18	18	18	18	18	18	18	18	19	19	19	19	19	20	20	20	20	20	20	21	22	22	22	22	22	22	22	22	22	22	22	22	22
28	0.750299	NUM_TRUE_POSITIVES	3	5	5	11	11	11	14	14	14	14	14	15	15	15	15	15	15	15	15	16	16	16	16	16	16	17	17	17	17	17	17	17	18	18	18	18	18	18	19	19	20	21	21	21	21	21	21
28	0.739246	NUM_TRUE_POSITIVES	6	8	8	9	9	9	9	9	10	11	12	12	12	12	12	14	16	18	19	19	20	20	20	20	20	20	20	20	20	20	20	20	21	21	21	21	21	22	22	22	22	22	22	22	22	22	22
28	0.789498	NUM_TRUE_POSITIVES	6	11	11	12	13	13	13	15	15	15	15	15	15	15	17	17	19	19	19	19	19	19	19	19	19	19	20	21	21	22	22	22	22	22	22	22	22	22	22	22	22	23	24	24	24	24	24
28	0.767724	NUM_TRUE_POSITIVES	1	2	7	9	9	12	12	12	12	12	13	13	13	13	14	14	14	14	14	14	15	15	15	15	15	15	15	15	16	16	16	16	16	16	16	16	16	16	17	19	19	20	20	20	20	20	20
28	0.718899	NUM_TRUE_POSITIVES	7	11	12	12	14	14	14	14	15	16	16	16	17	17	17	18	18	18	18	18	18	19	19	19	19	19	19	19	19	19	19	19	19	19	19	20	20	21	21	21	21	22	23	23	23	23	23
28	0.756506	NUM_TRUE_POSITIVES	1	6	6	6	6	6	6	8	12	12	12	14	14	14	14	14	14	14	14	14	14	14	15	16	16	16	16	16	16	16	17	17	17	17	17	17	17	19	19	20	20	20	21	21	21	21	21
28	0.769118	NUM_TRUE_POSITIVES	7	7	8	9	9	9	9	9	9	9	11	11	13	15	16	16	16	16	17	17	17	17	17	17	18	18	18	18	18	18	18	19	19	19	20	20	21	21	21	21	21	21	21	21	21	22	22
28	0.756041	NUM_TRUE_POSITIVES	6	7	12	12	13	13	15	16	16	16	16	16	16	16	16	17	17	17	17	17	17	17	17	17	17	17	17	18	18	19	19	19	19	20	20	20	20	20	20	20	20	20	20	20	21	21	23
28	0.729156	NUM_TRUE_POSITIVES	10	12	12	12	12	12	12	12	12	12	13	13	13	13	13	13	13	13	13	15	15	15	15	15	15	15	15	15	15	15	15	15	15	15	15	15	16	16	16	16	16	18	18	18	18	18	18
28	0.73679	NUM_TRUE_POSITIVES	3	8	9	10	11	12	12	13	14	14	14	14	15	15	15	16	16	16	17	17	18	18	18	18	18	19	19	19	20	20	20	20	21	21	21	21	21	21	21	21	21	21	21	21	21	21	21
28	0.709373	NUM_TRUE_POSITIVES	7	7	7	8	9	9	10	10	12	12	13	13	13	13	13	13	13	13	13	14	14	15	15	15	15	16	16	16	16	16	16	17	17	17	17	17	17	17	18	18	19	19	19	19	19	19	19
28	0.752025	NUM_TRUE_POSITIVES	1	8	9	9	9	13	13	13	13	13	14	16	16	16	16	16	17	17	17	18	18	18	18	18	18	18	18	19	19	19	20	20	20	20	20	20	20	20	21	21	21	22	22	22	23	23	23
28	0.749303	NUM_TRUE_POSITIVES	1	7	8	12	12	12	12	16	17	18	18	18	18	19	21	21	21	21	21	21	21	21	21	21	21	21	21	22	22	22	22	22	22	22	22	22	22	22	22	22	23	23	23	23	23	23	23
28	0.703864	NUM_TRUE_POSITIVES	1	3	8	9	9	10	10	10	11	12	13	13	13	13	13	16	16	17	18	18	18	18	18	18	18	18	18	18	18	18	18	18	18	18	18	18	18	18	18	18	19	19	19	19	19	19	19
28	0.701972	NUM_TRUE_POSITIVES	3	3	4	5	7	7	8	9	9	10	10	10	10	10	10	10	10	10	10	10	11	11	13	14	14	16	16	16	16	17	17	19	19	19	19	19	19	19	19	19	19	19	19	19	19	20	21
28	0.766164	NUM_TRUE_POSITIVES	7	8	8	8	9	10	11	11	11	11	12	13	13	14	14	14	16	16	16	16	17	17	17	17	17	17	19	19	22	22	22	22	22	23	23	23	23	23	23	23	23	23	23	23	23	23	23
28	0.696694	NUM_TRUE_POSITIVES	5	5	5	5	6	6	6	6	6	6	7	7	7	7	7	7	7	7	8	8	8	8	8	10	10	10	10	10	11	11	11	11	11	11	12	12	12	13	13	13	13	13	13	13	13	13	14
28	0.703266	NUM_TRUE_POSITIVES	1	7	8	8	8	8	10	10	10	11	12	13	15	15	16	16	16	17	17	17	17	17	17	19	19	19	19	19	19	19	19	19	19	19	19	19	19	19	19	21	21	21	21	21	21	21	21
28	0.727297	NUM_TRUE_POSITIVES	1	7	7	10	10	10	10	11	12	12	12	13	14	14	14	14	14	14	14	14	14	14	14	14	14	14	16	16	16	16	16	16	16	16	16	16	16	16	16	16	16	16	16	16	16	16	16
28	0.74459	NUM_TRUE_POSITIVES	3	3	4	5	6	7	7	7	9	13	13	13	14	14	14	15	15	15	15	16	16	16	16	16	16	16	16	16	16	16	17	19	19	19	19	19	19	20	21	21	21	21	21	21	21	21	21
28	0.750365	NUM_TRUE_POSITIVES	7	10	11	11	11	11	11	12	12	12	13	13	14	14	14	14	14	15	15	15	15	15	15	15	15	15	16	18	18	18	18	18	18	18	18	19	19	20	21	21	21	21	21	21	22	22	22
28	0.747477	NUM_TRUE_POSITIVES	2	11	12	12	13	14	14	14	14	14	17	17	17	17	17	17	17	17	17	17	17	17	18	18	18	18	18	18	19	19	20	21	21	21	21	21	21	21	21	21	21	22	22	22	22	22	22
28	0.745619	NUM_TRUE_POSITIVES	7	7	8	8	8	8	8	8	8	10	10	11	11	11	11	11	11	11	11	11	11	11	11	11	11	11	11	11	11	11	13	13	13	14	14	14	14	15	15	15	15	15	15	15	15	15	15
28	0.722285	NUM_TRUE_POSITIVES	1	5	7	7	9	10	10	11	11	11	11	11	11	11	11	11	11	11	11	11	11	11	13	13	13	13	14	14	16	16	16	16	17	17	17	17	17	17	17	17	17	17	17	17	17	17	17
28	0.759028	NUM_TRUE_POSITIVES	3	10	10	10	10	10	11	13	13	13	13	13	13	14	14	16	16	16	16	16	16	18	18	18	18	18	18	18	18	19	19	19	21	21	22	22	22	22	22	22	22	23	23	23	23	23	23
28	0.745951	NUM_TRUE_POSITIVES	3	4	7	7	9	9	9	10	10	11	13	13	13	16	16	16	16	16	16	17	17	17	19	19	19	19	20	20	20	20	20	20	20	20	20	20	20	20	20	21	21	21	21	21	21	21	22
28	0.759095	NUM_TRUE_POSITIVES	4	9	10	11	12	12	12	12	12	12	12	13	13	13	13	13	15	15	15	16	16	16	16	17	17	17	18	18	18	19	19	19	19	19	19	19	22	23	23	23	23	23	23	23	23	23	23
28	0.759991	NUM_TRUE_POSITIVES	3	7	9	10	11	11	11	11	11	11	11	12	12	12	13	16	16	16	16	16	16	18	18	18	18	18	18	18	18	18	18	20	21	21	21	21	21	21	22	23	24	25	25	25	25	25	25
28	0.721522	NUM_TRUE_POSITIVES	5	9	10	10	12	12	12	12	12	12	12	12	12	12	12	14	14	14	14	14	14	14	14	14	14	14	14	17	18	18	19	19	19	19	19	19	19	19	20	20	20	20	20	20	20	20	20
28	0.745121	NUM_TRUE_POSITIVES	3	9	13	13	13	14	14	14	14	14	16	17	17	17	17	17	17	17	18	18	18	18	18	18	18	18	18	18	18	18	18	18	18	18	18	18	18	18	18	18	18	18	19	19	19	19	19
28	0.786544	NUM_TRUE_POSITIVES	6	7	7	10	11	11	11	11	14	17	17	18	18	18	18	19	19	19	19	19	19	19	19	19	19	19	20	20	20	22	22	22	22	22	22	22	23	23	23	23	23	23	23	23	23	23	24
28	0.733736	NUM_TRUE_POSITIVES	2	6	9	9	9	11	12	12	12	12	14	14	14	14	14	14	14	14	14	15	16	16	16	16	16	17	17	18	18	18	19	19	19	19	19	19	19	19	19	20	20	20	20	20	20	20	20
28	0.747677	NUM_TRUE_POSITIVES	3	3	7	8	8	9	9	9	9	9	9	10	10	10	13	13	13	13	13	13	15	15	15	15	15	15	15	15	15	16	16	17	17	18	18	19	20	20	21	22	22	22	22	22	22	23	23
28	0.750166	NUM_TRUE_POSITIVES	2	11	11	11	12	13	13	13	13	13	14	15	15	16	17	17	18	18	18	18	18	18	18	18	18	19	20	20	20	20	23	23	23	23	23	23	23	23	23	23	23	23	23	23	23	24	24
28	0.750199	NUM_TRUE_POSITIVES	2	5	5	6	7	7	8	10	10	10	10	10	11	12	12	12	12	12	12	12	12	12	12	12	12	12	15	15	15	15	15	15	15	15	15	15	15	15	15	15	16	18	18	18	18	18	18
28	0.761318	NUM_TRUE_POSITIVES	6	10	10	12	13	13	13	15	15	16	16	16	16	17	17	17	17	17	17	17	17	17	17	17	19	19	19	19	19	19	19	19	19	19	19	20	20	21	21	21	21	21	21	21	21	21	21
28	0.761982	NUM_TRUE_POSITIVES	4	7	11	12	12	16	16	16	17	17	17	20	20	20	20	20	20	20	20	20	20	20	20	20	20	20	20	20	20	20	20	20	20	20	21	21	21	21	21	21	21	21	21	21	21	21	21
28	0.70778	NUM_TRUE_POSITIVES	0	4	7	8	8	9	10	10	10	10	10	10	11	11	11	11	12	14	14	14	14	14	15	15	15	15	15	15	15	15	15	15	15	15	15	15	15	15	15	15	15	15	15	15	15	16	16
28	0.779839	NUM_TRUE_POSITIVES	2	10	11	11	14	14	14	14	14	14	14	14	14	15	15	15	15	15	15	15	17	18	19	19	19	19	19	20	20	20	20	20	21	21	21	21	21	21	21	22	22	22	22	22	22	23	23
28	0.760887	NUM_TRUE_POSITIVES	1	7	8	10	10	12	12	12	12	12	12	12	12	12	12	12	12	12	14	14	14	15	16	16	16	17	17	18	18	18	18	18	18	18	18	18	19	19	21	21	21	21	21	21	21	21	22
28	0.785117	NUM_TRUE_POSITIVES	3	7	7	7	7	7	8	8	9	9	9	9	9	9	9	9	9	12	12	15	15	15	16	16	16	16	16	18	18	18	18	18	19	19	19	19	19	19	19	19	20	20	21	21	21	21	21
28	0.746581	NUM_TRUE_POSITIVES	1	9	9	9	9	9	9	9	9	9	10	11	11	11	11	11	11	12	12	12	12	12	12	12	12	13	13	13	13	13	13	14	14	14	14	14	14	14	14	14	14	15	15	15	15	15	15
28	0.738682	NUM_TRUE_POSITIVES	1	4	6	6	8	9	10	11	13	13	15	15	15	15	16	16	17	17	17	17	17	17	18	18	18	20	21	21	22	22	22	22	22	22	22	22	23	23	23	23	23	23	23	23	24	24	24
28	0.772736	NUM_TRUE_POSITIVES	1	6	6	7	10	11	11	13	13	13	14	16	16	16	16	16	16	16	16	16	16	16	17	17	17	17	18	18	18	18	19	19	23	23	23	24	24	24	24	24	24	24	24	24	24	24	24
28	0.736093	NUM_TRUE_POSITIVES	2	4	6	12	13	13	13	13	13	14	14	14	14	14	16	16	17	17	17	17	17	17	17	17	17	18	18	19	19	19	19	22	22	22	22	22	22	22	22	22	22	22	22	22	22	22	22
28	0.727396	NUM_TRUE_POSITIVES	2	6	7	10	10	13	14	15	15	15	15	15	15	15	15	15	15	15	15	15	15	17	17	17	18	19	19	19	19	19	19	19	19	20	20	20	21	21	21	21	22	22	22	22	22	22	22
28	0.777284	NUM_TRUE_POSITIVES	3	6	8	11	11	12	13	13	13	13	13	13	14	14	14	14	14	14	14	14	15	16	16	16	16	16	16	16	16	16	16	16	18	18	19	19	19	19	19	19	19	19	20	20	21	21	22
28	0.757037	NUM_TRUE_POSITIVES	2	2	5	5	9	9	9	9	11	11	11	12	12	12	14	14	14	14	14	14	14	15	15	15	16	16	16	16	16	17	17	17	17	17	18	18	18	18	18	18	18	18	18	18	18	18	18
28	0.739047	NUM_TRUE_POSITIVES	2	7	7	7	7	7	7	8	8	10	10	11	11	11	11	11	11	12	13	14	15	16	16	16	16	16	17	17	17	17	17	17	18	18	18	18	18	18	18	18	18	18	18	19	19	19	20
28	0.747477	NUM_TRUE_POSITIVES	6	7	8	8	8	9	9	9	9	9	9	9	10	10	10	10	10	11	11	12	12	12	13	13	13	13	13	13	13	13	13	13	13	13	13	13	13	13	15	15	15	15	16	16	16	16	16
28	0.700544	NUM_TRUE_POSITIVES	2	7	7	7	7	8	8	10	10	10	10	11	12	13	13	14	16	18	18	18	18	18	18	18	18	18	18	19	19	19	19	19	19	19	19	19	19	19	20	20	20	20	20	20	20	20	20
28	0.730351	NUM_TRUE_POSITIVES	2	7	9	12	12	13	13	13	13	13	13	13	13	13	13	13	13	14	14	14	14	14	16	16	16	16	16	16	16	16	16	16	16	16	17	17	17	17	17	18	19	20	20	21	21	21	21
28	0.761916	NUM_TRUE_POSITIVES	2	6	9	10	10	10	10	10	10	11	11	11	15	15	15	15	16	16	16	16	17	18	18	18	18	18	18	18	18	18	18	18	18	18	18	18	18	18	18	18	18	18	18	18	18	18	18
28	0.756871	NUM_TRUE_POSITIVES	5	7	7	9	9	10	10	11	11	13	13	13	13	14	14	16	17	17	17	17	18	18	18	18	18	18	18	18	18	20	20	21	21	21	22	22	22	22	22	22	22	22	22	22	23	23	23
28	0.776288	NUM_TRUE_POSITIVES	0	7	8	10	12	12	12	12	12	14	15	15	15	16	16	16	17	19	19	20	20	20	20	20	20	20	20	20	20	20	20	20	20	20	20	20	21	22	22	22	22	22	22	22	23	23	23
28	0.753253	NUM_TRUE_POSITIVES	6	10	12	15	15	15	16	16	16	16	17	17	17	17	17	17	18	18	18	18	18	18	18	18	18	18	18	18	18	18	18	18	18	18	18	19	19	19	19	19	20	20	20	20	20	20	20
28	0.745453	NUM_TRUE_POSITIVES	2	5	8	8	12	12	12	12	12	13	13	13	13	13	14	16	16	16	16	16	17	17	19	19	20	20	20	20	20	20	20	20	21	21	21	21	21	21	21	21	21	22	22	23	23	23	24
28	0.765069	NUM_TRUE_POSITIVES	5	7	9	10	10	10	11	13	13	14	14	15	15	17	17	17	17	17	17	17	17	17	17	17	17	17	17	17	17	17	17	17	17	17	17	17	18	18	18	19	20	20	20	20	20	20	20
28	0.752722	NUM_TRUE_POSITIVES	3	7	9	10	10	11	11	11	11	11	11	11	11	11	11	11	11	11	11	11	13	14	14	14	14	14	14	14	14	14	16	16	16	17	17	17	17	18	18	18	18	18	18	19	19	20	20
28	0.765501	NUM_TRUE_POSITIVES	3	11	12	12	14	15	15	15	15	16	16	16	16	16	16	17	17	17	17	17	18	18	20	20	20	20	20	20	20	20	20	20	20	20	21	22	22	23	24	24	24	24	24	24	25	25	25
28	0.74147	NUM_TRUE_POSITIVES	4	11	11	11	12	12	12	14	14	14	15	16	16	16	17	18	18	18	19	19	19	19	19	19	19	19	19	19	19	19	19	19	19	19	19	19	19	19	19	19	19	19	19	19	19	19	19
28	0.74771	NUM_TRUE_POSITIVES	6	6	6	6	9	10	11	11	11	11	11	11	11	12	12	12	12	12	13	13	16	16	16	17	17	17	17	17	20	20	20	20	20	20	20	20	20	20	20	20	20	20	20	20	20	20	20
28	0.765335	NUM_TRUE_POSITIVES	0	1	8	8	8	8	11	11	11	11	11	13	13	14	14	14	14	14	14	14	14	14	14	14	15	15	15	15	15	15	15	15	16	16	16	18	18	18	19	19	19	19	19	19	21	22	22
28	0.772537	NUM_TRUE_POSITIVES	3	4	4	6	7	7	7	7	7	10	10	10	11	12	12	12	12	12	12	12	12	12	12	12	16	16	16	17	20	20	20	20	20	20	20	20	20	20	21	21	21	21	21	21	21	21	23
28	0.759659	NUM_TRUE_POSITIVES	3	5	7	9	9	9	9	9	9	9	9	9	9	9	9	9	9	9	9	9	11	11	11	11	11	11	11	11	11	12	13	13	13	13	14	14	14	14	14	15	15	15	15	17	17	17	17
28	0.70539	NUM_TRUE_POSITIVES	6	10	12	12	12	12	13	13	13	14	14	14	14	14	14	14	15	15	15	15	15	15	16	16	16	16	16	16	16	17	17	17	18	18	18	18	18	18	18	18	19	19	19	19	19	19	19
28	0.770678	NUM_TRUE_POSITIVES	1	4	4	10	10	10	10	11	11	11	11	11	12	13	13	14	14	14	15	15	15	15	15	18	18	18	18	19	19	19	19	20	20	20	20	20	20	20	20	20	20	20	20	20	20	20	22
28	0.755443	NUM_TRUE_POSITIVES	5	10	10	11	11	11	11	11	14	14	14	14	14	14	14	14	15	15	15	15	15	15	15	15	17	18	18	18	18	18	18	18	18	18	18	18	18	19	19	19	19	19	19	19	19	19	19
28	0.733736	NUM_TRUE_POSITIVES	2	6	7	7	7	7	7	9	9	9	9	10	10	10	10	11	11	14	14	14	14	15	15	15	15	15	18	18	18	18	18	18	18	18	18	18	18	18	18	18	18	19	19	19	19	19	19
28	0.757037	NUM_TRUE_POSITIVES	1	5	6	10	10	10	10	11	13	14	14	14	14	14	14	14	15	16	16	17	17	17	18	18	18	18	18	18	18	18	19	20	20	21	21	21	21	21	21	21	22	22	22	22	22	23	23
28	0.721853	NUM_TRUE_POSITIVES	1	6	7	7	7	7	8	8	9	11	11	11	11	11	12	12	14	14	14	15	16	17	17	17	18	18	18	19	19	19	19	19	19	19	19	19	19	19	19	19	19	19	19	19	19	19	19
[truncated: 491 more columns]
