# Supplementary material for: Genome-wide computational identification of functional RNA elements in Trypanosoma brucei
Source: BMC Genomics. 2009 Aug 4;10:355. doi: 10.1186/1471-2164-10-355 (PMC2907701; doi:10.1186/1471-2164-10-355)
Supplement: Additional file 6 — Function prediction using regulatory motifs. This ZIP compressed file should be unpacked before viewing its contents. The results for prediction of each pathway are presented in a separate folder, named after the accession number of that pathway in KEGG database. Each folder contains several files named "validation.N.out", each of which represents the results of a hundred times two-fold cross-validation for that pathway, using N predicted motifs. Each cross-validation is shown in one row; plotting each row against the number of false positives will result in the ROC curve associated with the corresponding cross-validation experiment. The trained network is stored in "total.out", in which motifs are ordered according to their prediction power. L(α|MOTIF): the likelihood of being in pathway α given that the indicated motif is present in the indicated location of an mRNA; L(α|MOTIF): the likelihood of being in pathway α given that the indicated motif is NOT present in the indicated location of an mRNA. [file 1471-2164-10-355-S6.zip › tbr_KEGG_predict/003.tbr00632/validation.029.out]

Current time: Tue Feb 03 11:57:52 2009
This cluster: tbr00632
A 2-fold validation was used.
************************ VALIDATION ***********************
NUM_CLASSIFIERS	AUC	NUM_FALSE_POSITIVES	1	2	3	4	5	6	7	8	9	10	11	12	13	14	15	16	17	18	19	20	21	22	23	24	25	26	27	28	29	30	31	32	33	34	35	36	37	38	39	40	41	42	43	44	45	46	47
29	0.730019	NUM_TRUE_POSITIVES	6	7	9	10	10	11	11	11	11	11	11	11	11	11	13	13	15	16	16	17	17	17	17	17	17	17	17	17	17	17	17	17	17	17	18	18	18	18	19	19	19	19	19	19	19	19	19
29	0.747013	NUM_TRUE_POSITIVES	9	9	9	10	10	10	10	11	11	12	13	14	15	15	15	16	16	16	16	16	16	16	20	21	21	21	21	21	21	21	22	22	22	22	22	22	22	22	22	23	23	23	23	23	23	23	24
29	0.774827	NUM_TRUE_POSITIVES	5	7	10	10	10	10	10	10	10	10	10	11	12	13	14	16	16	17	17	17	17	17	18	18	18	18	19	19	20	21	22	22	22	22	22	22	22	22	22	22	22	22	22	22	22	22	22
29	0.758895	NUM_TRUE_POSITIVES	2	7	8	8	8	10	11	11	11	11	13	13	13	13	13	13	16	17	17	17	17	18	18	18	18	18	20	20	20	20	20	20	20	20	20	20	20	20	20	20	20	20	20	20	20	20	20
29	0.696528	NUM_TRUE_POSITIVES	2	7	7	7	7	9	9	10	11	11	12	13	13	13	13	13	13	13	13	13	13	13	14	14	14	17	17	17	17	17	17	17	17	17	17	17	17	17	17	17	17	17	17	17	18	18	18
29	0.734632	NUM_TRUE_POSITIVES	5	7	8	11	11	11	11	12	12	13	13	13	13	13	13	13	13	13	14	14	15	15	15	15	15	15	18	18	18	18	18	18	18	18	23	23	23	23	23	23	23	23	23	23	23	23	23
29	0.750332	NUM_TRUE_POSITIVES	4	10	13	13	14	14	14	14	14	14	14	14	15	15	15	15	15	16	16	16	16	16	17	17	17	17	17	17	18	18	18	18	18	20	21	21	21	21	21	21	21	21	21	21	21	21	22
29	0.751095	NUM_TRUE_POSITIVES	5	5	5	9	10	10	11	11	11	11	11	13	13	14	14	14	14	15	15	15	16	16	17	17	18	18	18	18	18	18	18	18	18	18	18	18	19	19	19	19	19	20	20	21	21	21	21
29	0.748938	NUM_TRUE_POSITIVES	2	7	7	7	7	7	8	10	11	12	12	12	13	13	13	13	14	14	14	14	14	15	15	15	16	16	16	16	17	17	17	17	19	19	19	19	21	21	21	21	21	21	21	21	21	21	21
29	0.770214	NUM_TRUE_POSITIVES	5	9	11	12	12	13	13	13	13	13	13	13	15	16	16	16	16	16	16	17	17	17	17	17	17	17	17	17	17	17	17	17	17	17	18	18	18	18	18	18	18	19	19	19	20	20	20
29	0.766828	NUM_TRUE_POSITIVES	1	11	11	11	13	15	15	15	15	15	15	15	15	15	15	15	15	15	15	15	15	15	17	17	17	17	18	18	18	19	19	19	19	19	19	19	19	21	21	21	21	22	22	22	22	23	24
29	0.770778	NUM_TRUE_POSITIVES	5	11	11	13	15	15	15	15	15	15	15	16	16	17	17	17	18	19	19	19	19	21	21	21	21	21	21	21	21	22	22	22	22	22	22	22	23	23	23	23	23	23	23	23	23	23	23
29	0.761252	NUM_TRUE_POSITIVES	9	9	9	9	13	13	13	13	13	13	14	15	15	15	15	15	15	15	15	15	15	16	16	16	17	17	17	17	18	18	18	18	18	18	19	19	19	19	19	19	20	21	22	23	23	24	24
29	0.727928	NUM_TRUE_POSITIVES	3	3	3	5	9	9	9	9	9	9	10	10	11	11	12	12	12	12	12	13	13	13	13	13	13	14	14	14	14	14	14	15	15	15	15	15	15	15	15	15	15	15	15	15	15	15	16
29	0.705291	NUM_TRUE_POSITIVES	3	3	5	7	8	8	8	8	8	8	8	8	8	8	10	10	10	10	10	10	10	10	11	11	11	11	11	11	11	11	11	11	11	11	12	14	14	14	14	14	14	15	15	15	15	16	16
29	0.773433	NUM_TRUE_POSITIVES	2	11	12	12	13	14	14	14	14	16	16	18	19	19	19	20	20	20	20	20	20	20	20	20	20	21	21	21	22	22	22	22	22	22	23	23	23	23	23	23	23	23	23	23	23	23	23
29	0.723082	NUM_TRUE_POSITIVES	2	5	6	8	9	9	9	9	11	13	13	13	13	13	13	13	13	13	13	13	15	15	15	15	16	16	16	19	19	19	19	19	21	22	22	23	24	24	24	24	24	25	25	25	25	25	25
29	0.762546	NUM_TRUE_POSITIVES	3	3	7	7	8	11	14	14	14	15	15	15	15	15	15	15	15	16	16	16	16	16	16	16	16	16	16	16	16	17	17	17	17	18	18	18	18	18	18	18	18	18	19	19	19	19	19
29	0.770977	NUM_TRUE_POSITIVES	7	12	15	15	15	15	15	15	15	17	17	17	18	18	19	19	19	19	19	19	19	19	19	19	19	20	20	20	20	21	21	21	21	21	21	22	22	22	22	22	22	22	22	22	22	22	23
29	0.754879	NUM_TRUE_POSITIVES	3	6	8	9	12	12	14	14	15	15	15	15	15	15	15	15	15	15	15	15	15	17	17	17	18	18	18	18	19	19	19	19	20	20	20	20	21	22	22	22	22	22	22	22	22	22	22
29	0.740839	NUM_TRUE_POSITIVES	2	5	5	5	5	7	8	8	10	11	14	14	14	14	14	15	15	15	15	15	15	15	15	15	17	18	18	19	19	19	20	20	20	20	20	20	20	21	22	22	22	22	22	22	22	22	22
29	0.780404	NUM_TRUE_POSITIVES	1	10	10	10	10	11	11	11	11	11	11	11	11	14	15	16	16	17	18	18	18	18	18	18	19	19	19	20	20	21	21	21	21	21	21	21	21	21	21	21	21	21	21	21	21	21	22
29	0.7343	NUM_TRUE_POSITIVES	4	4	5	8	8	13	13	14	15	15	15	16	16	16	16	16	16	16	16	19	19	19	19	19	19	19	19	19	19	19	19	19	19	19	19	19	19	19	19	19	19	19	19	19	19	19	19
29	0.753983	NUM_TRUE_POSITIVES	9	10	11	14	14	14	14	14	14	14	14	14	15	15	15	15	16	16	16	16	16	17	18	18	18	18	20	20	20	20	21	21	22	22	22	22	22	22	23	23	23	23	23	23	23	23	23
29	0.74376	NUM_TRUE_POSITIVES	8	9	12	13	13	13	15	15	16	17	17	17	17	17	17	17	18	18	18	18	18	18	18	18	18	18	18	19	19	19	19	21	21	21	21	21	21	21	21	21	21	21	21	21	23	23	25
29	0.772703	NUM_TRUE_POSITIVES	1	8	8	9	11	14	14	14	14	15	15	15	15	16	16	17	17	17	18	18	18	18	19	19	19	19	19	19	20	20	20	21	21	21	21	21	21	22	22	23	23	23	23	23	23	23	23
29	0.723646	NUM_TRUE_POSITIVES	2	9	10	12	12	12	12	13	13	13	13	13	13	13	13	13	13	13	13	13	14	14	14	14	15	16	16	16	16	16	17	17	18	19	19	19	19	19	19	19	20	20	20	20	20	21	21
29	0.745619	NUM_TRUE_POSITIVES	3	9	12	12	12	12	12	13	14	14	15	15	15	15	15	15	15	15	15	15	15	16	18	18	18	18	18	18	18	18	18	18	18	18	18	19	19	20	20	21	21	21	21	22	22	22	22
29	0.758099	NUM_TRUE_POSITIVES	7	9	10	14	14	15	15	15	15	16	16	16	16	17	17	17	17	17	18	18	18	18	19	19	19	19	19	20	20	20	20	21	21	21	21	21	21	21	21	21	22	23	24	24	24	24	24
29	0.749469	NUM_TRUE_POSITIVES	3	5	5	11	11	11	14	14	14	14	14	15	15	15	15	15	15	15	15	15	15	15	16	16	16	16	16	17	17	17	17	17	17	17	18	18	18	18	19	19	20	20	20	21	21	21	21
29	0.739943	NUM_TRUE_POSITIVES	5	8	8	8	10	10	10	10	10	10	12	12	12	12	12	14	16	18	19	19	20	20	20	20	20	20	20	20	20	20	20	21	21	21	21	21	22	22	22	22	22	22	22	22	22	22	22
29	0.79149	NUM_TRUE_POSITIVES	6	11	11	13	13	13	13	13	15	15	15	15	15	16	16	17	19	20	20	20	20	20	20	20	20	20	22	22	22	22	23	23	23	23	23	23	23	23	23	23	23	23	24	24	25	25	25
29	0.766596	NUM_TRUE_POSITIVES	1	2	7	8	9	12	12	12	12	12	13	13	13	13	13	14	14	14	14	14	14	14	15	15	15	15	15	15	15	16	16	16	16	16	16	16	16	16	17	19	19	20	20	20	20	20	20
29	0.71787	NUM_TRUE_POSITIVES	7	11	12	12	14	14	14	14	15	16	16	16	17	17	18	18	18	18	18	18	18	19	19	19	19	19	19	19	19	19	19	19	19	19	19	20	20	21	21	21	21	22	22	23	23	23	23
29	0.757933	NUM_TRUE_POSITIVES	1	5	6	6	6	6	6	8	10	12	12	14	14	14	14	14	14	14	14	14	14	14	14	15	16	16	16	16	16	16	16	17	17	17	17	17	17	19	19	20	20	20	20	21	21	21	21
29	0.769981	NUM_TRUE_POSITIVES	7	8	9	10	10	10	10	11	11	11	13	13	15	16	17	17	17	17	17	18	18	18	18	18	19	19	19	19	19	19	19	20	20	20	21	21	21	22	22	22	22	22	22	22	22	22	23
29	0.758962	NUM_TRUE_POSITIVES	6	6	9	13	13	14	14	14	14	15	16	16	17	17	17	17	17	17	17	17	17	17	17	17	17	17	17	17	17	17	17	17	17	17	17	17	17	17	19	19	20	21	21	21	21	21	21
29	0.724011	NUM_TRUE_POSITIVES	9	10	11	12	12	12	12	12	12	12	12	12	13	13	13	13	13	13	13	13	14	15	15	15	15	15	15	15	15	15	15	15	15	15	15	15	15	15	15	15	15	15	15	16	16	16	16
29	0.73908	NUM_TRUE_POSITIVES	4	6	7	8	12	12	12	13	13	13	14	14	15	15	15	16	16	16	16	16	17	18	18	18	18	18	19	19	19	19	21	21	21	21	21	21	21	21	21	21	21	21	21	21	21	21	21
29	0.716377	NUM_TRUE_POSITIVES	7	7	7	8	8	9	9	10	12	12	13	13	13	13	13	13	13	13	13	13	13	13	15	16	16	16	16	16	16	17	17	18	18	18	18	18	18	18	18	18	18	18	18	18	19	19	19
29	0.749867	NUM_TRUE_POSITIVES	1	6	9	9	9	10	13	13	13	13	15	16	16	16	16	16	17	17	17	18	18	18	18	18	18	18	18	18	19	19	19	19	20	20	20	20	20	20	21	22	22	22	22	22	23	23	24
29	0.749701	NUM_TRUE_POSITIVES	1	6	8	10	12	12	13	16	17	17	18	18	18	19	19	21	21	21	21	21	21	21	21	21	21	21	21	21	21	21	21	22	22	22	22	22	22	22	22	22	22	22	22	22	22	22	23
29	0.698121	NUM_TRUE_POSITIVES	2	3	8	8	9	9	10	11	12	13	14	14	14	14	14	17	17	18	18	18	18	18	18	18	18	18	18	18	18	18	18	18	18	18	18	18	18	18	18	18	18	18	19	19	19	19	19
29	0.718899	NUM_TRUE_POSITIVES	3	4	7	7	9	10	10	10	11	11	11	11	11	11	11	11	11	11	11	11	11	13	14	14	15	15	15	15	18	18	19	20	20	20	20	20	20	20	20	20	20	20	20	20	20	20	21
29	0.764538	NUM_TRUE_POSITIVES	7	8	9	9	9	10	11	11	11	11	13	14	14	14	14	14	14	14	15	16	16	16	17	17	17	17	17	18	22	22	22	22	22	22	22	23	23	23	23	23	23	23	23	23	23	23	23
29	0.694172	NUM_TRUE_POSITIVES	2	5	5	6	6	6	6	6	6	6	7	7	7	7	7	7	7	7	7	8	8	8	9	9	9	11	11	11	11	11	12	12	12	12	12	13	13	13	14	14	14	14	14	14	14	14	14
29	0.694105	NUM_TRUE_POSITIVES	2	7	7	7	8	10	10	11	11	11	11	12	12	14	15	15	15	15	17	17	17	17	17	17	17	17	19	19	19	19	19	19	19	19	19	19	19	19	19	19	20	20	21	21	21	21	21
29	0.728392	NUM_TRUE_POSITIVES	1	7	7	10	10	10	10	11	12	12	12	12	12	14	14	14	14	14	14	14	14	14	14	14	14	14	14	14	16	16	16	16	16	16	16	16	16	16	16	16	16	16	16	16	16	16	17
29	0.736922	NUM_TRUE_POSITIVES	2	3	3	5	6	7	7	9	9	11	13	14	14	14	14	14	14	14	14	15	15	15	16	16	16	16	16	16	16	16	16	16	17	19	19	19	19	19	19	20	21	21	21	21	21	21	21
29	0.755112	NUM_TRUE_POSITIVES	3	10	12	13	13	13	13	14	15	15	15	15	15	16	16	16	16	16	16	16	16	16	16	18	18	18	18	18	18	18	18	18	18	19	20	20	20	20	20	20	20	22	23	23	24	24	24
29	0.770114	NUM_TRUE_POSITIVES	3	13	13	14	14	15	15	15	15	15	16	16	16	17	17	17	17	17	17	17	17	17	19	19	19	20	21	21	21	21	22	22	22	22	22	22	22	22	22	22	22	22	22	22	23	24	24
29	0.743826	NUM_TRUE_POSITIVES	7	7	8	8	8	8	8	8	8	10	10	10	10	11	11	11	11	11	11	11	11	11	11	11	11	11	11	11	11	11	12	12	13	13	13	14	14	15	15	15	15	15	15	15	15	15	15
29	0.7266	NUM_TRUE_POSITIVES	1	5	7	7	9	10	10	11	11	11	11	11	11	11	11	11	11	11	11	11	11	11	13	13	13	13	14	14	14	16	16	16	16	17	18	18	18	18	18	18	18	18	18	18	18	18	18
29	0.755576	NUM_TRUE_POSITIVES	2	10	10	10	10	10	10	10	13	13	13	14	16	16	16	17	17	17	17	17	17	17	17	17	18	18	18	18	19	19	19	21	21	23	23	23	23	23	23	23	23	23	23	23	23	23	23
29	0.752722	NUM_TRUE_POSITIVES	1	6	8	9	9	10	10	12	12	12	12	14	17	17	17	17	17	17	17	18	18	18	18	18	18	18	18	18	20	21	21	21	21	21	21	21	22	22	22	22	22	22	22	22	22	22	22
29	0.7578	NUM_TRUE_POSITIVES	4	9	9	10	11	12	12	12	12	12	12	12	13	13	13	13	15	15	15	16	16	16	16	16	17	17	18	18	18	18	19	19	19	19	19	19	19	22	23	23	23	23	23	23	23	23	23
29	0.752788	NUM_TRUE_POSITIVES	3	7	9	10	11	11	11	11	11	11	12	12	13	14	15	15	16	16	17	17	17	18	18	18	18	18	18	18	18	18	18	20	20	20	21	21	21	21	22	22	22	23	23	23	24	24	25
29	0.724841	NUM_TRUE_POSITIVES	6	9	10	10	11	12	12	12	12	12	12	12	12	13	13	13	14	14	14	14	14	14	14	14	14	15	15	15	17	18	19	19	20	20	20	20	20	20	20	20	20	20	20	20	20	20	20
29	0.746283	NUM_TRUE_POSITIVES	4	11	11	13	13	13	14	14	14	14	14	14	17	17	17	17	17	17	17	17	17	17	17	17	17	17	18	18	18	18	18	18	18	18	18	18	18	18	19	19	19	19	20	20	20	20	20
29	0.787175	NUM_TRUE_POSITIVES	6	7	7	10	11	11	11	11	11	14	15	17	17	18	18	18	18	18	19	19	19	19	19	19	19	19	19	19	20	20	22	22	22	22	22	22	22	23	23	23	23	23	23	23	23	23	23
29	0.73211	NUM_TRUE_POSITIVES	2	6	9	9	9	11	12	12	12	12	13	14	14	14	14	14	14	14	14	15	16	16	16	16	16	17	17	18	18	18	19	19	19	19	19	19	19	19	19	20	20	20	20	20	20	20	20
29	0.748639	NUM_TRUE_POSITIVES	3	3	7	8	8	9	9	9	9	9	9	9	10	10	12	12	13	13	13	13	15	15	15	15	15	15	15	15	15	15	16	16	16	17	17	17	20	20	20	20	20	21	21	21	22	22	22
29	0.767625	NUM_TRUE_POSITIVES	2	11	12	13	15	15	15	15	15	15	15	15	15	16	16	16	17	17	17	17	18	18	19	19	19	20	20	21	21	21	21	24	24	24	24	24	24	24	24	24	24	24	24	24	25	25	25
29	0.74761	NUM_TRUE_POSITIVES	0	4	8	8	8	9	10	11	11	11	12	12	12	12	12	12	12	12	12	12	12	12	12	12	15	15	15	15	15	15	15	15	15	15	16	16	16	16	17	17	17	17	17	17	19	19	19
29	0.765766	NUM_TRUE_POSITIVES	6	8	10	12	13	13	13	15	15	16	16	16	16	16	17	17	17	17	17	17	17	17	17	17	19	19	19	19	19	19	19	19	19	19	19	19	19	20	20	21	21	21	21	21	21	21	21
29	0.763609	NUM_TRUE_POSITIVES	4	7	11	12	12	16	16	16	17	17	17	20	20	20	20	20	20	20	20	20	20	20	20	20	20	20	20	20	20	20	20	20	20	20	21	21	21	21	21	21	21	21	21	21	21	21	21
29	0.713423	NUM_TRUE_POSITIVES	0	3	6	8	8	8	9	10	10	10	10	10	10	10	10	10	12	13	13	13	13	15	15	15	15	15	15	15	15	15	15	16	16	16	16	16	16	16	17	17	18	18	18	18	18	18	18
29	0.779275	NUM_TRUE_POSITIVES	2	11	12	13	15	15	15	15	15	15	15	15	15	15	16	16	16	16	16	17	17	18	18	19	19	20	20	20	20	20	20	20	21	21	21	21	21	21	21	21	22	22	22	22	22	22	22
29	0.762148	NUM_TRUE_POSITIVES	1	7	9	10	10	12	12	12	12	12	12	12	12	12	12	12	12	12	14	14	14	15	16	16	16	17	17	17	18	18	18	18	18	18	18	18	19	19	21	21	21	21	21	21	21	21	21
29	0.784984	NUM_TRUE_POSITIVES	3	7	7	7	7	7	8	8	9	9	9	9	9	9	9	9	9	12	12	15	15	15	16	16	16	16	17	19	19	19	19	19	20	20	20	20	20	20	20	20	21	21	22	22	22	22	22
29	0.74678	NUM_TRUE_POSITIVES	1	9	9	9	9	9	9	9	9	9	10	11	11	11	11	11	11	12	12	12	12	12	12	12	12	13	13	13	13	13	13	14	14	14	14	14	14	14	14	14	14	14	14	15	15	15	15
29	0.734566	NUM_TRUE_POSITIVES	1	4	6	6	8	9	9	10	12	13	13	15	15	15	15	16	16	17	17	17	17	17	18	18	18	20	21	21	22	22	22	22	22	22	22	22	22	23	23	23	23	23	23	23	23	23	24
29	0.770479	NUM_TRUE_POSITIVES	1	6	6	6	11	11	11	13	13	14	14	16	16	16	16	16	16	16	16	16	16	16	17	17	17	17	18	18	18	18	19	19	19	23	23	24	24	24	24	24	24	24	24	24	24	24	24
29	0.733006	NUM_TRUE_POSITIVES	2	4	7	13	13	13	13	13	13	14	14	14	14	14	16	17	18	18	19	19	19	19	19	19	19	19	19	19	19	19	20	20	21	22	22	22	22	22	22	22	22	22	22	22	22	22	22
29	0.72348	NUM_TRUE_POSITIVES	2	6	7	10	10	10	12	13	15	15	15	15	15	15	15	15	15	16	16	16	16	16	16	17	18	18	18	19	19	19	19	19	19	19	20	20	20	20	20	21	21	21	22	22	22	22	22
29	0.778976	NUM_TRUE_POSITIVES	3	6	8	8	10	11	13	13	13	13	13	13	13	13	14	14	14	14	14	14	15	16	16	16	16	16	16	16	16	16	16	16	16	16	18	18	18	18	19	19	19	19	19	19	21	21	21
29	0.755112	NUM_TRUE_POSITIVES	2	2	5	6	6	9	9	9	9	11	11	13	13	13	13	15	15	15	15	15	15	16	16	16	16	16	16	16	16	17	17	17	17	17	17	17	18	18	18	18	18	18	18	18	19	19	19
29	0.737686	NUM_TRUE_POSITIVES	2	7	7	7	7	7	7	8	9	10	10	11	11	11	11	11	12	13	13	13	14	16	16	16	16	16	17	17	17	17	17	17	18	18	18	18	18	18	18	18	18	18	18	19	19	19	19
29	0.748606	NUM_TRUE_POSITIVES	6	8	8	8	8	8	8	9	9	9	9	9	9	9	9	10	11	11	12	12	14	14	14	15	15	15	15	15	15	15	16	16	16	16	16	16	16	16	16	16	16	16	16	18	18	18	18
29	0.697491	NUM_TRUE_POSITIVES	2	7	7	7	7	7	8	10	10	10	10	10	13	15	15	15	17	17	17	18	18	18	18	18	18	18	19	19	20	20	20	20	20	20	20	20	20	20	20	20	20	20	20	20	20	20	20
29	0.733736	NUM_TRUE_POSITIVES	2	7	8	9	9	13	13	13	13	13	13	13	13	13	13	13	13	13	13	15	15	15	16	16	16	16	16	16	16	16	16	17	17	17	17	17	17	17	17	17	19	19	19	19	20	20	21
29	0.762878	NUM_TRUE_POSITIVES	2	6	9	10	10	10	11	11	11	12	13	13	13	13	13	14	14	15	15	15	15	15	15	16	17	18	18	18	18	18	18	18	18	18	18	18	18	18	18	18	18	18	18	18	18	18	18
29	0.751228	NUM_TRUE_POSITIVES	5	7	8	8	10	10	11	11	12	12	14	14	14	14	15	15	17	17	17	17	17	18	18	18	18	18	18	18	18	18	18	20	20	21	21	21	22	22	22	22	22	22	22	22	22	22	23
29	0.776288	NUM_TRUE_POSITIVES	0	7	8	11	12	12	12	12	12	14	15	16	17	17	17	17	18	20	20	21	21	21	21	21	21	21	21	21	21	21	21	21	21	21	21	22	23	23	23	23	23	23	23	23	24	24	24
29	0.746913	NUM_TRUE_POSITIVES	6	10	12	15	15	15	15	16	16	16	16	17	17	17	17	17	17	18	18	18	18	18	18	18	18	18	18	18	18	18	18	18	18	18	19	19	19	19	19	19	19	20	20	20	20	20	20
29	0.746216	NUM_TRUE_POSITIVES	3	7	10	13	15	15	15	15	15	16	16	16	16	16	16	17	17	18	18	19	20	21	22	22	22	23	23	23	23	23	23	23	23	23	23	24	24	24	24	24	24	24	24	24	24	24	24
29	0.764903	NUM_TRUE_POSITIVES	6	8	10	10	12	12	12	14	14	14	14	16	17	17	18	18	18	19	19	19	19	19	19	19	19	19	19	19	19	19	19	19	19	19	20	20	21	21	21	21	21	21	21	21	21	21	21
29	0.750133	NUM_TRUE_POSITIVES	3	7	9	10	10	11	11	11	11	11	11	11	11	11	11	11	11	11	11	11	13	14	14	14	14	14	14	14	14	14	14	14	15	15	16	17	17	17	18	18	18	18	18	19	19	19	20
29	0.764505	NUM_TRUE_POSITIVES	3	11	12	12	15	16	16	16	16	16	16	16	16	16	16	17	17	17	17	17	18	18	20	20	20	20	20	20	20	20	20	20	20	20	20	21	22	22	23	24	24	24	24	24	24	24	25
29	0.740042	NUM_TRUE_POSITIVES	4	11	11	11	11	12	12	12	12	14	15	15	16	16	16	18	18	18	18	18	19	19	19	19	19	19	19	19	19	19	19	19	19	19	19	19	19	19	19	19	19	19	19	19	19	19	19
29	0.745453	NUM_TRUE_POSITIVES	6	6	6	6	10	11	11	11	11	11	11	11	11	11	12	12	12	12	12	12	14	16	16	17	17	17	17	17	20	20	20	20	20	20	20	20	20	20	20	20	20	20	20	20	20	20	20
29	0.76726	NUM_TRUE_POSITIVES	0	1	8	8	8	8	11	11	11	11	11	13	13	14	14	14	14	14	14	14	14	14	14	14	14	14	14	14	15	15	15	15	15	15	15	15	16	16	17	17	18	19	19	19	19	19	19
29	0.77267	NUM_TRUE_POSITIVES	3	5	5	8	8	8	8	8	9	10	10	12	12	13	14	14	14	14	14	14	14	14	14	14	17	17	17	18	20	20	20	20	20	20	20	20	20	20	20	21	21	21	21	21	21	21	23
29	0.758796	NUM_TRUE_POSITIVES	3	5	6	7	8	9	9	9	9	9	9	9	9	9	9	9	9	9	9	10	12	12	12	12	12	12	12	12	12	13	14	14	14	14	14	15	15	15	15	15	15	15	16	17	18	18	18
29	0.704195	NUM_TRUE_POSITIVES	8	11	12	12	12	12	12	12	12	13	13	14	14	14	14	14	14	14	14	14	14	14	15	15	15	16	16	16	16	17	17	17	17	18	18	18	18	18	19	20	20	20	20	20	20	20	20
29	0.760555	NUM_TRUE_POSITIVES	0	3	5	10	10	10	10	10	11	11	12	13	13	13	13	13	13	13	14	14	14	15	15	15	16	16	18	18	18	18	19	19	19	19	19	19	19	19	20	20	20	20	20	20	20	20	20
29	0.753983	NUM_TRUE_POSITIVES	5	9	10	11	11	11	11	11	11	14	14	14	14	14	14	14	14	14	15	15	15	15	15	15	15	15	16	17	18	18	18	18	18	18	18	18	18	18	18	19	19	19	19	19	19	19	19
29	0.73284	NUM_TRUE_POSITIVES	2	6	7	7	7	7	8	10	10	10	10	12	12	12	12	12	12	15	15	15	15	15	15	16	16	16	16	16	17	17	18	18	18	18	18	18	18	18	18	18	18	18	18	19	19	19	19
29	0.755377	NUM_TRUE_POSITIVES	3	6	6	12	13	13	13	14	15	15	15	16	18	18	18	18	18	18	18	18	20	20	20	21	21	21	21	21	22	22	22	22	22	22	22	23	24	24	25	25	25	25	25	25	26	26	26
29	0.723945	NUM_TRUE_POSITIVES	1	6	6	7	7	7	8	8	9	11	11	11	11	12	12	12	14	14	16	16	17	17	17	17	18	18	18	18	18	18	18	18	18	19	19	19	19	19	19	19	19	19	19	19	19	19	19
[truncated: 491 more columns]
