# Supplementary material for: Genome-wide computational identification of functional RNA elements in Trypanosoma brucei
Source: BMC Genomics. 2009 Aug 4;10:355. doi: 10.1186/1471-2164-10-355 (PMC2907701; doi:10.1186/1471-2164-10-355)
Supplement: Additional file 6 — Function prediction using regulatory motifs. This ZIP compressed file should be unpacked before viewing its contents. The results for prediction of each pathway are presented in a separate folder, named after the accession number of that pathway in KEGG database. Each folder contains several files named "validation.N.out", each of which represents the results of a hundred times two-fold cross-validation for that pathway, using N predicted motifs. Each cross-validation is shown in one row; plotting each row against the number of false positives will result in the ROC curve associated with the corresponding cross-validation experiment. The trained network is stored in "total.out", in which motifs are ordered according to their prediction power. L(α|MOTIF): the likelihood of being in pathway α given that the indicated motif is present in the indicated location of an mRNA; L(α|MOTIF): the likelihood of being in pathway α given that the indicated motif is NOT present in the indicated location of an mRNA. [file 1471-2164-10-355-S6.zip › tbr_KEGG_predict/003.tbr00632/validation.030.out]

Current time: Tue Feb 03 11:57:52 2009
This cluster: tbr00632
A 2-fold validation was used.
************************ VALIDATION ***********************
NUM_CLASSIFIERS	AUC	NUM_FALSE_POSITIVES	1	2	3	4	5	6	7	8	9	10	11	12	13	14	15	16	17	18	19	20	21	22	23	24	25	26	27	28	29	30	31	32	33	34	35	36	37	38	39	40	41	42	43	44	45	46	47
30	0.726367	NUM_TRUE_POSITIVES	7	8	9	10	10	10	10	10	11	11	11	11	11	11	11	13	15	15	16	16	16	16	16	16	17	17	17	17	18	19	19	19	19	19	19	19	19	19	19	19	19	19	19	19	19	19	19
30	0.750631	NUM_TRUE_POSITIVES	9	9	9	10	10	10	10	11	11	12	13	15	15	15	15	16	16	16	16	16	16	16	19	20	20	21	21	21	21	21	21	22	22	22	22	22	22	22	22	23	23	23	23	23	23	23	23
30	0.771575	NUM_TRUE_POSITIVES	5	7	8	11	11	11	11	12	12	12	12	12	13	14	15	16	16	16	17	17	17	17	17	18	18	18	18	19	19	19	21	22	22	22	22	22	22	22	22	22	22	22	22	22	22	22	22
30	0.757999	NUM_TRUE_POSITIVES	2	7	7	8	8	8	11	11	11	11	13	13	13	13	13	13	16	17	17	17	17	19	19	19	19	19	19	21	21	21	21	21	21	21	21	21	21	21	21	21	21	21	21	21	21	21	21
30	0.699781	NUM_TRUE_POSITIVES	3	5	7	7	7	8	9	9	12	13	13	14	14	14	14	14	14	14	14	14	14	14	15	16	16	17	17	17	17	17	17	18	18	19	19	19	19	19	19	19	19	19	19	19	19	20	20
30	0.72743	NUM_TRUE_POSITIVES	7	7	9	10	10	10	10	11	11	11	11	11	11	11	11	11	11	12	12	13	13	13	13	13	13	14	14	16	16	16	16	18	18	18	18	18	18	18	18	22	22	22	22	22	22	22	22
30	0.745453	NUM_TRUE_POSITIVES	4	11	12	13	14	14	14	14	14	14	14	14	15	15	15	15	15	15	16	16	16	17	17	17	17	17	17	17	18	18	18	18	18	19	19	21	21	21	21	21	21	21	21	21	21	21	21
30	0.749602	NUM_TRUE_POSITIVES	5	5	5	5	10	10	11	11	11	11	11	13	13	13	14	14	14	15	15	16	16	16	17	18	18	18	18	18	18	18	18	18	18	18	18	19	19	19	19	20	20	20	20	20	20	20	20
30	0.748938	NUM_TRUE_POSITIVES	2	7	7	7	8	9	9	10	10	12	12	12	12	13	13	13	15	15	15	16	16	16	16	17	17	17	17	17	18	19	19	19	20	20	20	20	21	21	21	23	23	23	23	23	23	23	23
30	0.765335	NUM_TRUE_POSITIVES	5	6	9	11	12	12	13	13	13	13	13	13	13	17	17	17	17	17	17	17	17	17	17	17	17	17	17	17	17	17	17	17	17	17	17	18	18	18	18	18	18	18	19	19	19	20	20
30	0.772537	NUM_TRUE_POSITIVES	3	12	13	14	17	19	19	19	19	19	19	19	19	19	19	19	19	19	19	19	19	19	19	19	19	20	20	20	20	20	21	22	22	22	22	22	22	22	22	23	23	23	23	23	23	23	24
30	0.767227	NUM_TRUE_POSITIVES	5	7	9	11	15	15	15	15	15	15	15	16	16	16	17	17	17	18	18	19	19	19	21	21	21	21	21	21	21	21	22	22	22	22	22	22	22	23	23	23	23	23	23	23	23	23	23
30	0.759393	NUM_TRUE_POSITIVES	9	9	9	9	13	13	13	13	13	13	14	15	15	15	15	15	15	15	15	15	15	16	16	16	17	17	17	17	18	18	18	19	19	19	20	20	20	20	20	20	21	22	23	24	24	26	26
30	0.728259	NUM_TRUE_POSITIVES	3	3	3	5	9	9	9	9	9	9	9	10	10	10	11	12	12	12	12	12	13	13	14	14	14	15	15	15	15	15	15	15	16	16	16	16	16	16	16	16	16	16	16	16	16	16	16
30	0.71714	NUM_TRUE_POSITIVES	5	5	5	7	8	8	8	8	8	8	8	8	8	9	9	10	11	11	11	11	11	12	12	12	12	13	13	14	14	14	14	15	15	15	15	15	15	15	16	18	18	18	18	18	19	19	19
30	0.775093	NUM_TRUE_POSITIVES	2	11	11	11	12	12	13	14	14	14	16	16	16	19	19	20	20	20	20	20	20	20	20	20	20	21	21	21	22	22	22	22	22	22	22	23	23	23	23	23	23	23	23	23	23	23	23
30	0.720028	NUM_TRUE_POSITIVES	2	5	6	8	8	9	9	9	11	13	13	13	13	13	13	13	13	13	13	13	13	15	15	15	16	16	16	19	19	19	19	19	20	22	22	23	24	24	24	24	24	25	25	25	25	25	25
30	0.761484	NUM_TRUE_POSITIVES	3	3	7	7	9	9	12	14	14	14	15	15	15	15	15	15	15	15	15	15	16	16	16	16	16	16	16	16	16	16	17	17	17	18	18	18	18	18	18	18	18	18	19	19	19	19	19
30	0.764007	NUM_TRUE_POSITIVES	7	12	13	13	15	15	15	15	15	15	17	17	18	19	19	20	20	20	20	20	20	20	20	20	20	20	20	21	21	21	21	22	22	22	22	22	22	23	23	23	23	23	23	23	23	23	23
30	0.748042	NUM_TRUE_POSITIVES	4	7	10	10	12	12	12	14	14	14	14	15	15	15	15	15	15	15	15	15	17	17	17	17	17	17	17	17	18	18	18	18	18	20	21	21	21	22	22	22	22	23	23	23	23	23	23
30	0.745586	NUM_TRUE_POSITIVES	2	5	5	7	7	11	11	12	12	12	15	15	15	15	16	16	16	16	16	16	16	16	16	16	19	19	19	19	20	20	21	22	22	22	22	22	22	22	23	23	23	24	24	24	24	24	24
30	0.780702	NUM_TRUE_POSITIVES	2	8	10	10	10	10	11	11	11	11	11	11	11	14	15	16	16	17	17	18	18	18	18	18	18	18	19	19	20	20	21	21	21	21	21	21	21	21	21	22	22	22	22	22	22	22	22
30	0.73211	NUM_TRUE_POSITIVES	4	4	4	8	8	10	10	12	12	12	13	13	15	15	15	16	16	16	17	17	19	19	19	19	19	19	19	19	20	20	20	20	20	20	20	20	20	20	20	20	20	20	20	20	20	20	20
30	0.757933	NUM_TRUE_POSITIVES	9	11	11	13	13	14	14	14	14	14	14	14	14	14	14	15	15	15	15	16	16	16	16	18	20	20	20	20	20	20	20	20	20	20	21	21	21	21	21	21	23	23	23	23	23	23	23
30	0.742266	NUM_TRUE_POSITIVES	7	8	10	13	13	13	14	14	15	16	17	17	17	17	17	17	17	17	18	18	18	18	18	19	19	19	19	19	19	20	20	20	20	20	21	22	22	22	22	22	22	22	22	22	22	22	22
30	0.769152	NUM_TRUE_POSITIVES	2	8	8	9	9	9	12	13	14	14	14	15	15	15	16	16	17	17	17	18	18	18	18	18	19	19	19	19	19	20	20	20	20	21	21	21	21	21	21	22	22	22	22	24	24	24	24
30	0.731911	NUM_TRUE_POSITIVES	2	9	11	12	12	12	12	13	13	13	13	13	13	13	14	14	14	14	14	14	14	14	14	14	14	14	14	15	16	16	16	16	16	18	19	20	20	20	20	20	20	20	20	20	20	20	22
30	0.744324	NUM_TRUE_POSITIVES	3	9	9	13	13	13	13	13	13	14	14	15	15	15	15	15	15	15	15	15	15	16	18	18	18	18	18	18	18	18	18	18	18	18	18	18	18	18	19	20	20	21	21	21	21	22	22
30	0.761318	NUM_TRUE_POSITIVES	7	11	11	14	14	15	15	15	15	16	16	16	16	16	16	17	17	17	17	17	18	18	18	19	19	19	19	19	19	20	20	20	20	20	20	20	21	21	21	21	21	21	21	22	23	24	24
30	0.750365	NUM_TRUE_POSITIVES	3	5	5	11	11	11	11	15	15	15	15	15	16	16	16	16	16	16	16	16	16	16	16	17	17	17	17	17	17	17	17	17	17	17	17	18	18	18	19	19	19	20	20	20	20	21	21
30	0.74147	NUM_TRUE_POSITIVES	7	10	12	12	12	12	12	12	14	14	14	14	15	15	15	16	17	17	17	19	20	20	20	21	21	21	21	21	21	21	21	21	21	22	22	22	22	22	23	23	23	23	23	23	23	23	23
30	0.789598	NUM_TRUE_POSITIVES	6	11	12	13	13	13	13	13	13	13	14	15	15	15	16	17	18	18	20	20	20	20	20	20	20	21	21	22	22	22	22	23	23	23	23	23	23	23	23	24	24	24	24	24	24	25	25
30	0.768587	NUM_TRUE_POSITIVES	1	4	8	9	9	12	12	13	13	13	13	13	13	14	14	14	15	15	15	15	15	15	15	15	15	15	16	16	16	17	17	17	17	17	17	17	17	17	17	19	20	21	21	21	22	22	22
30	0.716742	NUM_TRUE_POSITIVES	7	11	12	12	14	14	14	14	15	15	16	16	16	17	17	18	18	18	18	18	18	18	19	19	19	19	19	19	19	19	19	19	19	19	19	20	20	21	21	21	21	22	22	23	23	23	23
30	0.762215	NUM_TRUE_POSITIVES	1	5	6	6	6	6	6	8	10	10	12	14	14	14	14	14	14	14	14	14	14	14	14	14	14	15	15	16	16	16	16	17	17	17	17	17	19	19	20	20	20	20	20	21	21	21	21
30	0.765169	NUM_TRUE_POSITIVES	7	8	10	10	10	10	10	10	11	11	11	13	13	15	15	16	18	18	18	18	18	18	18	18	19	19	19	19	19	19	19	19	20	20	21	21	21	21	22	22	22	22	22	22	22	22	22
30	0.75229	NUM_TRUE_POSITIVES	6	6	9	12	13	13	14	14	14	15	16	16	16	17	17	17	17	17	17	17	17	17	17	17	17	17	17	17	17	17	17	17	17	17	17	17	17	17	17	18	19	19	20	20	21	21	21
30	0.728392	NUM_TRUE_POSITIVES	6	9	12	12	12	12	12	12	12	13	13	13	14	14	14	14	14	14	14	14	14	14	14	14	14	14	14	16	16	16	16	16	16	16	16	16	16	16	16	16	16	16	16	16	16	16	16
30	0.736823	NUM_TRUE_POSITIVES	3	6	7	8	12	12	12	12	13	13	13	13	14	14	14	14	14	16	16	16	17	17	17	18	18	18	18	19	19	19	19	21	21	21	21	21	21	21	21	21	21	21	21	21	21	21	21
30	0.71007	NUM_TRUE_POSITIVES	7	7	7	8	9	10	10	11	13	13	14	14	14	14	14	14	14	14	14	14	14	14	14	14	14	15	15	15	16	16	16	16	17	17	17	18	18	18	18	18	18	18	18	18	18	18	18
30	0.746316	NUM_TRUE_POSITIVES	1	3	6	9	9	9	13	13	13	15	15	15	16	16	16	16	16	17	17	17	17	17	17	19	19	19	19	19	19	20	20	21	21	21	21	21	21	21	21	21	22	23	23	23	23	23	23
30	0.753419	NUM_TRUE_POSITIVES	1	6	8	10	10	12	13	13	13	16	16	16	16	17	17	18	18	20	20	21	21	21	21	21	21	21	21	21	21	21	21	21	21	21	21	21	21	21	21	21	22	22	22	22	22	22	22
30	0.695698	NUM_TRUE_POSITIVES	2	3	7	7	10	11	11	11	11	12	13	14	14	14	14	14	14	14	16	18	18	18	18	18	18	18	18	18	18	18	18	18	18	18	18	18	18	18	18	18	18	18	19	19	19	19	19
30	0.721389	NUM_TRUE_POSITIVES	3	4	6	8	10	10	11	11	12	12	12	12	12	12	12	12	12	12	13	13	13	15	15	16	17	17	17	19	21	21	21	22	22	22	22	22	22	22	22	22	22	22	22	22	22	22	22
30	0.758763	NUM_TRUE_POSITIVES	7	8	9	9	9	9	9	11	11	11	12	14	14	14	14	14	14	14	14	14	14	15	15	16	17	17	17	17	17	17	22	22	22	22	22	22	22	23	23	23	23	23	23	23	23	23	23
30	0.700113	NUM_TRUE_POSITIVES	2	5	5	6	6	6	6	6	7	7	7	8	8	8	8	9	9	9	9	11	11	11	12	12	12	13	13	14	14	14	14	15	15	15	15	15	16	16	16	16	16	16	16	16	16	16	16
30	0.704428	NUM_TRUE_POSITIVES	2	6	8	8	9	10	10	11	12	12	13	13	13	14	14	14	14	15	16	17	17	17	17	17	17	17	17	17	17	18	19	19	19	19	19	19	19	19	19	19	19	19	19	21	21	21	21
30	0.727164	NUM_TRUE_POSITIVES	1	7	7	10	10	10	10	11	12	12	12	12	12	14	14	14	14	14	14	14	14	14	14	14	14	14	14	14	14	16	16	16	16	16	16	16	16	16	16	16	16	16	16	16	17	17	18
30	0.753651	NUM_TRUE_POSITIVES	3	4	4	6	8	9	9	9	9	10	13	14	15	15	15	15	15	16	17	17	17	17	18	18	18	19	19	19	19	19	19	19	19	20	21	21	21	21	21	21	21	21	21	22	23	23	23
30	0.748739	NUM_TRUE_POSITIVES	5	11	12	12	13	13	13	13	15	15	15	15	15	15	15	15	15	16	16	16	16	16	16	16	16	19	19	19	19	19	19	19	19	19	19	19	19	20	20	20	20	20	20	20	22	23	23
30	0.769583	NUM_TRUE_POSITIVES	4	13	13	13	14	14	14	14	15	15	16	16	16	16	16	17	17	17	17	17	17	17	18	19	19	19	20	21	21	21	21	21	22	22	22	22	22	22	22	22	22	22	22	22	22	23	24
30	0.746448	NUM_TRUE_POSITIVES	7	7	7	7	7	8	8	8	8	9	9	9	11	11	11	11	11	11	11	11	11	11	11	11	11	12	12	12	12	12	12	12	13	13	13	13	13	13	13	14	14	14	15	15	15	15	15
30	0.727197	NUM_TRUE_POSITIVES	1	5	6	7	9	10	10	10	11	11	11	11	11	11	11	11	12	12	12	12	12	12	12	12	13	13	13	13	14	14	16	16	16	16	16	17	18	18	18	18	18	18	18	18	18	18	18
30	0.755377	NUM_TRUE_POSITIVES	3	10	10	10	10	10	10	10	13	13	13	13	16	16	16	16	17	17	17	17	17	17	17	17	18	18	18	18	19	19	19	20	21	21	23	23	23	23	23	23	23	23	23	23	23	23	24
30	0.750564	NUM_TRUE_POSITIVES	1	6	8	9	9	9	10	12	12	13	13	13	13	14	15	18	18	18	18	18	18	18	18	18	18	19	19	19	21	21	21	21	21	21	21	22	22	22	22	22	22	22	22	22	22	22	22
30	0.765501	NUM_TRUE_POSITIVES	5	8	11	12	14	14	15	15	15	15	15	15	16	16	17	17	17	17	18	18	18	18	18	18	19	21	21	21	21	21	21	21	24	24	24	24	24	24	24	24	24	25	25	25	25	25	25
30	0.74854	NUM_TRUE_POSITIVES	0	7	8	11	11	11	11	12	12	12	12	12	13	14	16	16	16	16	16	16	16	17	17	18	18	18	18	18	18	18	18	18	18	18	18	18	20	20	20	21	21	21	22	23	23	23	23
30	0.725438	NUM_TRUE_POSITIVES	6	9	10	10	10	11	12	12	12	12	12	12	12	13	13	14	14	14	14	14	15	15	15	15	15	15	15	15	17	18	19	19	19	20	20	20	20	20	20	20	20	20	20	20	20	20	20
30	0.743959	NUM_TRUE_POSITIVES	4	8	11	11	13	13	13	14	14	14	14	14	17	17	17	17	17	18	18	18	18	18	18	18	18	18	18	19	19	19	19	19	19	19	19	19	19	19	19	19	19	19	20	20	21	21	21
30	0.784486	NUM_TRUE_POSITIVES	6	7	7	7	10	11	11	11	11	14	15	17	18	18	18	18	18	18	18	18	19	19	19	19	19	19	19	19	19	19	20	22	22	22	22	22	22	22	23	23	23	23	23	23	23	24	24
30	0.720327	NUM_TRUE_POSITIVES	1	6	6	8	8	8	8	12	12	12	14	14	15	15	15	15	15	15	15	15	15	16	16	16	17	17	18	19	19	19	19	19	19	19	19	19	19	19	19	19	19	19	19	19	19	19	19
30	0.746283	NUM_TRUE_POSITIVES	3	3	7	7	8	8	9	9	9	9	9	9	10	10	11	12	12	14	14	14	14	16	16	16	16	16	16	16	16	16	16	17	17	17	17	17	17	20	20	20	20	20	20	21	21	21	22
30	0.76643	NUM_TRUE_POSITIVES	2	11	11	13	14	15	15	15	15	15	15	15	15	16	16	16	16	16	17	17	18	18	19	19	19	21	21	22	22	22	22	24	24	24	24	24	24	24	24	24	24	24	24	24	24	24	25
30	0.75083	NUM_TRUE_POSITIVES	1	7	10	10	12	13	13	13	13	14	14	14	14	14	15	15	15	15	15	15	15	16	16	16	16	16	16	17	17	17	17	17	17	18	18	18	18	18	18	18	18	19	19	19	19	19	19
30	0.763343	NUM_TRUE_POSITIVES	6	8	10	13	13	13	13	15	15	16	16	16	16	16	17	17	17	17	17	17	17	17	17	17	19	19	19	19	19	19	19	19	19	20	20	20	20	20	20	20	21	21	21	21	21	21	21
30	0.766198	NUM_TRUE_POSITIVES	3	7	12	12	12	12	17	17	19	19	19	19	19	20	20	20	20	20	20	20	20	20	20	20	20	20	20	20	20	20	20	20	20	20	20	20	20	20	20	21	21	21	21	21	21	21	21
30	0.708676	NUM_TRUE_POSITIVES	0	3	4	6	7	8	8	9	10	10	10	10	10	10	10	10	13	13	13	13	13	15	15	15	15	15	15	15	15	15	15	16	16	16	16	16	16	16	16	17	18	18	18	18	18	18	18
30	0.781134	NUM_TRUE_POSITIVES	2	11	11	13	13	15	15	15	15	16	16	16	16	16	16	16	16	16	17	18	19	20	20	20	20	20	20	21	21	21	21	21	21	21	21	21	21	21	21	21	21	21	21	21	22	22	22
30	0.759061	NUM_TRUE_POSITIVES	1	7	9	10	10	10	12	12	12	12	12	12	12	12	12	12	12	12	12	14	14	14	15	17	17	17	17	17	17	18	18	18	18	18	19	19	19	19	19	21	21	21	21	21	21	21	21
30	0.785216	NUM_TRUE_POSITIVES	3	7	7	7	7	7	8	8	9	9	9	9	9	9	9	9	9	12	12	15	15	15	16	16	16	16	18	20	20	20	20	20	21	21	21	21	21	21	21	21	21	22	23	23	23	23	23
30	0.739445	NUM_TRUE_POSITIVES	1	7	9	9	9	9	9	9	9	9	9	10	11	11	11	11	11	11	11	11	12	12	12	12	12	12	12	12	12	13	13	14	14	15	15	17	17	17	18	18	18	18	18	18	18	18	18
30	0.733371	NUM_TRUE_POSITIVES	1	4	6	6	8	8	9	9	10	12	13	13	14	15	15	15	16	16	17	17	17	17	17	18	18	18	20	21	21	22	22	22	22	22	22	22	22	22	22	23	23	23	23	23	23	23	24
30	0.768886	NUM_TRUE_POSITIVES	1	6	6	6	11	11	11	13	13	14	14	16	16	16	16	16	16	16	16	16	16	16	16	16	17	17	17	18	18	18	19	19	19	23	23	24	24	24	24	24	24	24	24	24	24	24	24
30	0.730151	NUM_TRUE_POSITIVES	2	4	7	11	11	13	13	13	13	13	14	14	14	16	16	17	18	18	18	19	19	19	19	19	19	19	19	19	19	20	20	20	21	21	22	22	22	22	22	22	22	22	22	22	22	22	22
30	0.720393	NUM_TRUE_POSITIVES	2	6	7	10	10	10	12	14	16	16	16	16	16	16	16	16	16	16	16	16	16	16	16	17	18	18	18	19	19	19	19	19	19	19	19	19	20	20	20	20	21	21	21	22	22	22	22
30	0.778644	NUM_TRUE_POSITIVES	3	6	8	8	10	10	10	13	13	13	13	13	13	13	13	13	14	14	14	14	14	14	15	16	16	16	16	16	16	16	16	16	16	16	16	16	16	18	18	20	20	21	21	21	22	22	22
30	0.756373	NUM_TRUE_POSITIVES	3	4	7	7	7	10	10	10	10	11	12	15	15	15	15	15	15	16	17	17	17	17	17	18	18	18	18	18	18	18	19	19	19	19	19	19	20	20	20	20	20	20	20	20	20	20	20
30	0.741835	NUM_TRUE_POSITIVES	2	7	7	7	7	9	9	9	10	10	11	11	11	12	14	14	14	15	15	15	15	17	17	17	17	17	17	17	17	17	17	17	17	17	17	17	18	18	18	18	18	18	18	18	18	18	18
30	0.747942	NUM_TRUE_POSITIVES	6	8	8	8	8	8	9	9	9	9	9	9	9	9	10	10	10	11	11	12	12	13	13	14	15	15	15	15	15	15	15	16	16	16	16	16	16	16	16	16	16	16	18	18	18	18	18
30	0.694869	NUM_TRUE_POSITIVES	2	7	7	7	7	7	7	9	11	11	11	11	14	16	16	16	18	18	18	19	19	19	19	19	19	19	19	20	20	20	20	20	20	20	20	20	20	20	20	20	20	20	20	20	20	20	20
30	0.733802	NUM_TRUE_POSITIVES	3	7	8	8	9	13	13	14	14	14	14	14	14	14	14	14	14	14	14	14	16	16	16	17	17	17	17	17	17	17	17	17	18	18	18	18	18	18	18	18	18	19	20	20	21	21	21
30	0.755112	NUM_TRUE_POSITIVES	2	6	7	9	10	10	10	10	10	10	10	10	12	13	13	13	13	13	13	13	13	14	15	15	15	15	16	18	18	18	18	18	18	18	18	18	18	18	18	18	18	18	18	18	18	18	18
30	0.75073	NUM_TRUE_POSITIVES	5	7	8	8	9	10	10	12	12	13	14	14	14	14	15	17	17	17	18	18	18	18	18	18	18	18	18	18	18	18	18	20	21	21	21	21	21	22	22	22	22	22	22	22	22	22	22
30	0.776321	NUM_TRUE_POSITIVES	1	6	9	10	11	11	12	14	14	15	16	16	16	17	17	17	18	19	20	20	20	21	21	21	21	21	21	21	21	21	21	21	21	21	21	21	21	21	21	21	21	21	23	24	24	24	24
30	0.745751	NUM_TRUE_POSITIVES	5	10	12	15	15	15	15	16	16	16	16	16	16	17	17	17	17	17	17	18	18	18	18	18	18	18	18	18	18	18	18	18	19	19	19	19	19	19	19	19	19	19	19	19	19	21	21
30	0.745121	NUM_TRUE_POSITIVES	3	7	8	10	14	14	15	15	15	16	16	16	16	16	16	17	17	17	17	17	18	18	20	21	22	22	23	23	23	23	23	23	23	23	23	23	24	24	24	24	24	24	24	24	24	24	24
30	0.767957	NUM_TRUE_POSITIVES	6	8	11	11	11	11	13	13	14	14	14	14	15	18	18	18	18	18	18	19	19	19	19	19	19	19	19	19	19	19	19	19	19	19	19	19	19	21	22	22	22	22	22	22	22	22	22
30	0.750398	NUM_TRUE_POSITIVES	3	7	9	10	10	11	11	11	11	11	11	11	11	11	11	11	11	11	11	11	11	13	14	14	14	14	14	14	14	14	14	14	14	14	15	16	17	17	17	19	19	19	20	20	20	20	20
30	0.766131	NUM_TRUE_POSITIVES	3	11	12	13	13	15	15	15	16	16	16	16	16	16	16	16	16	16	16	17	17	18	18	19	19	19	21	21	21	21	21	22	22	23	23	23	23	23	24	24	24	24	24	24	24	24	24
30	0.738781	NUM_TRUE_POSITIVES	4	11	11	11	11	12	12	12	12	14	15	15	16	16	16	16	18	18	18	18	19	19	19	19	19	19	19	19	19	19	19	19	19	19	19	19	19	19	19	19	19	19	19	19	19	19	19
30	0.755975	NUM_TRUE_POSITIVES	5	8	8	8	11	11	11	11	11	11	11	11	11	11	11	11	11	11	12	12	16	16	17	17	18	18	18	18	19	21	21	22	22	22	22	22	22	22	22	22	22	22	22	22	22	22	22
30	0.763941	NUM_TRUE_POSITIVES	0	1	5	8	8	8	8	11	11	11	11	13	13	14	14	14	14	14	14	14	14	14	14	14	14	14	14	14	14	15	15	15	15	15	15	15	15	16	16	17	17	18	18	19	19	19	19
30	0.77101	NUM_TRUE_POSITIVES	3	4	6	9	9	9	9	9	10	10	11	13	13	14	15	15	15	16	16	16	16	16	16	16	18	19	20	20	21	21	21	21	21	21	21	21	21	21	21	21	21	21	21	21	21	22	22
30	0.758099	NUM_TRUE_POSITIVES	3	5	5	7	8	9	9	9	9	9	9	9	9	9	9	9	9	9	9	10	10	10	12	12	12	12	12	12	12	13	13	13	13	15	15	15	15	15	16	16	16	16	16	16	17	17	17
30	0.706287	NUM_TRUE_POSITIVES	7	10	12	12	12	12	12	12	12	12	13	14	14	14	14	14	14	14	14	14	14	14	15	15	16	17	17	17	17	17	18	18	18	18	18	18	18	18	18	20	20	20	20	20	20	20	20
30	0.766065	NUM_TRUE_POSITIVES	1	4	8	11	11	11	11	11	11	11	12	13	13	13	13	13	13	14	14	15	15	16	16	16	19	19	19	19	19	19	20	21	21	21	21	21	22	22	22	22	22	22	22	22	22	22	22
30	0.750133	NUM_TRUE_POSITIVES	5	9	10	11	11	11	12	12	12	14	14	14	14	14	14	14	14	14	15	15	15	15	15	15	15	15	15	15	17	18	18	18	18	18	18	18	18	18	18	19	19	19	19	19	19	19	19
30	0.736757	NUM_TRUE_POSITIVES	2	7	7	7	7	7	7	7	8	8	11	11	12	15	15	15	15	15	15	16	16	16	17	17	17	17	17	17	17	17	17	17	17	18	19	19	19	20	20	20	20	21	21	21	21	21	21
30	0.752456	NUM_TRUE_POSITIVES	3	6	6	12	12	13	13	13	14	15	15	15	16	18	18	18	18	18	18	18	20	20	20	21	21	21	21	21	22	22	22	22	22	22	22	22	23	24	24	24	25	25	25	25	25	25	25
30	0.729255	NUM_TRUE_POSITIVES	1	6	6	7	7	7	9	9	9	11	11	11	11	12	12	12	14	14	14	17	17	17	17	17	17	18	18	18	18	18	18	18	18	18	18	19	19	19	19	19	19	19	19	19	19	19	19
[truncated: 491 more columns]
