# Supplementary material for: Genome-wide computational identification of functional RNA elements in Trypanosoma brucei
Source: BMC Genomics. 2009 Aug 4;10:355. doi: 10.1186/1471-2164-10-355 (PMC2907701; doi:10.1186/1471-2164-10-355)
Supplement: Additional file 6 — Function prediction using regulatory motifs. This ZIP compressed file should be unpacked before viewing its contents. The results for prediction of each pathway are presented in a separate folder, named after the accession number of that pathway in KEGG database. Each folder contains several files named "validation.N.out", each of which represents the results of a hundred times two-fold cross-validation for that pathway, using N predicted motifs. Each cross-validation is shown in one row; plotting each row against the number of false positives will result in the ROC curve associated with the corresponding cross-validation experiment. The trained network is stored in "total.out", in which motifs are ordered according to their prediction power. L(α|MOTIF): the likelihood of being in pathway α given that the indicated motif is present in the indicated location of an mRNA; L(α|MOTIF): the likelihood of being in pathway α given that the indicated motif is NOT present in the indicated location of an mRNA. [file 1471-2164-10-355-S6.zip › tbr_KEGG_predict/003.tbr00632/validation.031.out]

Current time: Tue Feb 03 11:57:52 2009
This cluster: tbr00632
A 2-fold validation was used.
************************ VALIDATION ***********************
NUM_CLASSIFIERS	AUC	NUM_FALSE_POSITIVES	1	2	3	4	5	6	7	8	9	10	11	12	13	14	15	16	17	18	19	20	21	22	23	24	25	26	27	28	29	30	31	32	33	34	35	36	37	38	39	40	41	42	43	44	45	46	47
31	0.72577	NUM_TRUE_POSITIVES	6	8	9	10	10	10	10	10	11	11	11	11	11	11	11	12	13	15	16	16	16	16	17	17	17	18	18	18	18	18	19	19	19	19	19	19	19	19	19	19	19	19	19	19	19	19	19
31	0.747079	NUM_TRUE_POSITIVES	8	9	9	9	10	10	10	11	11	12	13	15	15	15	15	15	16	16	16	17	17	17	17	20	20	20	21	21	21	21	21	22	22	22	22	22	22	22	22	22	22	23	23	23	23	23	23
31	0.772471	NUM_TRUE_POSITIVES	5	9	9	11	11	11	11	12	12	12	12	12	12	15	16	18	18	18	18	18	18	18	18	18	18	18	19	19	19	20	21	21	21	22	23	23	23	23	23	23	23	23	23	23	23	24	24
31	0.751494	NUM_TRUE_POSITIVES	3	7	7	8	9	9	11	11	11	11	11	12	12	13	13	13	13	13	14	15	18	18	18	18	19	19	19	19	19	19	19	19	19	21	21	21	21	21	21	21	21	21	21	21	21	21	21
31	0.699482	NUM_TRUE_POSITIVES	3	6	7	7	7	8	8	10	12	13	13	13	14	14	14	14	14	14	14	15	15	15	15	16	17	17	17	17	17	17	17	18	18	18	19	19	19	19	19	19	19	19	19	19	19	19	19
31	0.719099	NUM_TRUE_POSITIVES	7	8	8	9	10	11	11	11	11	11	11	11	11	11	11	11	11	11	12	13	13	14	14	14	14	14	15	15	16	17	17	17	17	19	19	19	19	19	19	19	19	19	19	20	21	21	22
31	0.7422	NUM_TRUE_POSITIVES	4	11	13	14	14	14	14	14	14	14	14	14	14	15	15	15	15	15	15	15	16	16	16	17	17	17	17	17	18	18	18	18	18	18	18	19	19	22	22	22	22	22	22	22	22	22	22
31	0.74844	NUM_TRUE_POSITIVES	5	5	5	5	9	10	10	11	11	11	11	13	13	13	13	13	14	14	15	15	16	16	16	16	16	17	18	18	18	18	18	18	18	18	18	18	18	19	19	19	19	19	20	20	20	20	20
31	0.740972	NUM_TRUE_POSITIVES	2	2	7	7	9	9	9	11	11	11	11	12	12	13	14	14	14	15	16	16	16	16	16	16	16	16	17	18	18	18	18	18	18	18	20	20	20	20	21	21	21	21	21	22	22	23	23
31	0.753253	NUM_TRUE_POSITIVES	4	4	11	11	11	11	11	11	13	13	13	13	13	13	13	14	14	14	14	15	17	17	17	17	17	17	17	17	17	17	17	17	17	17	17	17	17	17	17	17	17	17	17	17	18	19	19
31	0.77423	NUM_TRUE_POSITIVES	4	12	13	13	14	17	17	19	19	19	19	19	19	19	19	19	19	19	19	19	19	19	19	19	20	20	21	21	21	21	22	23	23	23	23	23	23	23	23	23	24	24	24	24	24	24	24
31	0.766563	NUM_TRUE_POSITIVES	6	8	11	11	15	15	15	15	15	15	15	15	15	15	16	16	16	16	16	16	17	17	19	21	21	21	22	22	22	22	22	22	22	22	22	22	22	23	23	23	23	23	23	23	23	23	23
31	0.755908	NUM_TRUE_POSITIVES	7	9	9	9	13	13	13	13	13	13	13	14	15	15	15	15	15	15	15	15	15	15	16	16	16	17	17	17	17	17	18	18	18	19	19	20	21	21	21	21	21	22	22	23	23	24	24
31	0.728425	NUM_TRUE_POSITIVES	3	3	3	6	9	9	9	9	9	9	9	9	9	10	12	12	12	12	14	14	14	14	14	14	15	15	15	15	15	15	15	16	16	16	16	16	16	16	16	16	16	16	16	16	16	16	16
31	0.711697	NUM_TRUE_POSITIVES	5	5	5	5	8	8	8	8	8	8	8	9	9	9	10	10	11	11	11	11	12	12	12	13	13	13	13	14	14	14	14	14	15	17	17	17	17	18	18	18	18	18	18	18	19	19	19
31	0.777151	NUM_TRUE_POSITIVES	3	11	13	14	14	14	14	15	16	16	16	17	17	19	21	21	21	21	21	21	21	21	21	23	23	23	23	23	23	23	23	23	23	23	23	23	23	23	23	23	23	23	24	24	24	24	24
31	0.722119	NUM_TRUE_POSITIVES	1	6	7	7	8	8	10	11	11	11	12	14	14	14	14	14	14	14	14	14	14	14	16	17	17	17	17	20	21	21	22	22	22	23	24	24	24	24	24	24	24	24	24	24	24	24	24
31	0.760256	NUM_TRUE_POSITIVES	3	4	7	7	11	11	12	14	14	14	14	14	15	15	15	15	15	15	15	15	15	15	15	15	16	16	16	16	16	16	16	16	17	17	17	18	18	18	18	18	18	18	18	18	19	20	20
31	0.771674	NUM_TRUE_POSITIVES	3	12	13	14	16	16	16	16	16	16	16	16	17	18	18	19	19	20	20	20	20	20	20	20	20	20	20	20	20	20	21	21	21	21	22	22	22	22	22	23	23	23	23	23	24	24	24
31	0.74532	NUM_TRUE_POSITIVES	4	7	7	11	11	13	13	13	15	15	15	15	15	15	15	15	15	15	15	15	17	17	17	17	17	17	17	17	18	18	18	18	19	20	20	21	22	22	22	22	22	22	23	23	23	23	23
31	0.744391	NUM_TRUE_POSITIVES	2	5	6	6	8	8	12	12	13	13	13	13	15	15	15	16	16	16	16	16	16	16	16	16	16	19	19	19	19	21	22	23	23	23	23	23	23	23	23	24	24	24	25	25	25	25	25
31	0.786179	NUM_TRUE_POSITIVES	2	8	12	12	12	12	14	14	14	14	14	14	14	16	16	17	17	17	18	18	18	18	18	18	18	19	19	19	20	21	21	21	21	21	21	22	22	22	22	22	23	23	23	23	23	23	23
31	0.730384	NUM_TRUE_POSITIVES	3	4	4	8	9	10	11	13	13	14	14	14	15	15	15	16	16	17	17	18	19	19	19	19	19	19	19	19	20	20	20	20	20	20	20	20	20	20	20	20	20	20	20	20	20	20	20
31	0.753518	NUM_TRUE_POSITIVES	9	10	11	11	13	14	14	14	14	14	15	15	15	15	15	15	15	15	15	15	16	17	18	18	18	18	18	20	20	20	20	20	21	21	21	21	21	21	21	21	22	22	22	22	22	22	22
31	0.762779	NUM_TRUE_POSITIVES	10	10	10	10	13	13	13	13	15	16	16	16	16	16	17	17	17	17	17	18	18	18	18	18	18	18	19	20	20	20	20	20	20	20	20	22	22	23	23	23	23	23	23	23	23	23	25
31	0.766032	NUM_TRUE_POSITIVES	2	8	8	9	9	9	12	12	13	14	14	14	15	15	15	16	16	16	17	17	18	18	18	18	18	19	19	19	19	19	20	20	20	20	20	21	21	21	21	21	21	22	22	22	24	24	24
31	0.733404	NUM_TRUE_POSITIVES	2	9	9	9	12	12	12	12	13	13	13	13	13	13	13	13	13	14	14	14	14	14	15	15	15	15	15	15	16	16	17	17	17	17	17	17	20	21	22	22	22	22	22	22	22	22	22
31	0.741636	NUM_TRUE_POSITIVES	4	9	9	13	13	13	13	13	14	14	14	14	14	16	16	16	16	16	16	16	16	16	17	17	17	18	18	18	18	18	18	18	18	18	18	18	18	18	18	18	19	20	21	21	21	21	21
31	0.764206	NUM_TRUE_POSITIVES	7	9	10	13	14	14	15	15	15	15	15	15	16	16	16	16	16	18	18	18	18	18	18	18	19	19	19	20	20	20	21	21	21	21	21	21	21	21	22	22	22	22	22	22	22	22	22
31	0.749336	NUM_TRUE_POSITIVES	4	5	6	11	11	11	11	12	14	14	14	14	15	16	16	16	16	16	16	16	16	16	17	17	17	18	18	18	18	18	18	18	18	18	18	18	18	18	19	19	19	19	19	19	19	19	20
31	0.732276	NUM_TRUE_POSITIVES	4	6	10	12	12	12	12	12	14	14	14	15	16	16	17	17	17	17	17	17	18	19	20	20	20	21	21	21	21	21	21	21	21	21	21	21	21	22	22	22	22	22	22	22	22	22	22
31	0.787872	NUM_TRUE_POSITIVES	6	11	12	12	13	13	13	14	14	14	15	16	16	16	17	17	18	18	20	20	20	20	20	20	20	20	21	21	22	22	22	22	23	23	23	23	23	23	23	24	24	24	24	24	24	25	25
31	0.771309	NUM_TRUE_POSITIVES	3	6	10	12	12	12	13	16	16	16	16	16	17	17	17	17	18	18	19	19	19	19	19	19	19	19	19	19	19	20	20	20	21	21	21	21	21	21	21	21	21	21	23	23	23	23	24
31	0.711962	NUM_TRUE_POSITIVES	7	9	12	12	14	14	14	14	15	15	15	15	16	16	16	17	17	18	18	18	18	18	18	19	19	19	19	19	19	19	19	19	19	19	19	19	19	19	21	21	21	21	21	22	23	23	23
31	0.762082	NUM_TRUE_POSITIVES	1	5	6	6	6	6	6	8	10	11	12	14	14	14	14	14	14	14	14	14	14	14	14	14	14	15	15	16	16	16	16	17	17	17	17	17	17	18	19	20	20	20	20	20	21	21	21
31	0.758862	NUM_TRUE_POSITIVES	7	7	10	10	10	10	10	10	10	11	11	12	13	13	15	16	16	17	18	18	18	18	18	18	18	19	19	19	19	19	19	20	20	20	21	21	21	21	21	21	22	22	22	22	22	22	22
31	0.75166	NUM_TRUE_POSITIVES	6	6	10	13	14	14	14	14	14	15	16	16	16	17	17	17	17	17	17	17	17	17	17	17	17	17	17	17	17	17	17	17	17	17	17	17	17	17	17	18	19	19	19	20	20	20	21
31	0.724741	NUM_TRUE_POSITIVES	6	9	12	12	12	12	12	12	12	12	12	12	13	13	13	14	14	14	14	14	15	15	15	15	15	15	15	15	15	17	17	17	17	17	17	17	17	17	17	17	17	17	17	17	17	17	17
31	0.740607	NUM_TRUE_POSITIVES	2	6	8	9	13	13	14	14	14	15	15	15	15	15	15	15	16	17	17	17	18	18	18	19	19	19	19	20	20	20	20	22	22	22	22	22	22	22	22	22	22	22	22	22	22	22	22
31	0.705955	NUM_TRUE_POSITIVES	8	8	8	8	9	10	10	11	13	13	14	14	14	14	14	14	14	14	14	14	14	14	14	14	14	14	14	14	15	16	16	16	17	17	17	17	17	17	18	18	18	19	19	19	19	19	19
31	0.743096	NUM_TRUE_POSITIVES	1	3	5	6	9	10	13	13	13	15	15	15	16	16	16	16	17	17	17	17	17	17	17	19	19	19	19	19	19	19	21	21	21	21	21	21	21	21	21	21	22	22	23	23	23	23	23
31	0.751626	NUM_TRUE_POSITIVES	1	7	8	10	10	13	13	13	13	16	16	16	16	17	17	18	18	20	20	21	21	21	21	21	21	21	21	21	21	21	21	21	21	21	21	21	21	21	21	21	21	22	22	22	22	22	22
31	0.686139	NUM_TRUE_POSITIVES	2	3	6	7	7	9	9	11	11	11	12	12	13	14	14	14	14	14	14	16	17	18	18	18	18	18	18	18	18	19	19	19	19	19	19	19	19	19	19	19	19	20	20	20	20	20	20
31	0.717339	NUM_TRUE_POSITIVES	3	4	7	8	10	10	11	11	12	12	12	12	12	12	12	12	12	13	14	14	14	15	15	16	17	17	17	19	19	21	21	22	22	22	22	22	22	22	22	22	22	22	22	22	22	22	22
31	0.761949	NUM_TRUE_POSITIVES	2	9	9	9	10	10	11	12	12	12	12	14	14	16	16	16	16	16	16	16	16	16	18	19	19	19	19	19	19	19	19	21	21	24	24	24	24	24	24	24	24	24	24	25	25	25	25
31	0.698254	NUM_TRUE_POSITIVES	2	5	5	6	7	7	7	7	8	8	8	8	8	8	8	8	9	9	9	9	11	11	11	12	12	12	13	13	14	14	14	14	15	15	15	15	15	15	16	16	16	16	16	16	16	16	16
31	0.70632	NUM_TRUE_POSITIVES	3	7	10	11	11	11	12	14	14	15	16	16	16	17	18	18	19	20	20	20	20	20	20	20	20	20	20	20	20	20	20	21	21	21	21	21	21	21	21	21	21	21	21	21	21	22	22
31	0.724276	NUM_TRUE_POSITIVES	1	7	7	10	10	10	10	11	12	12	12	12	12	13	14	14	14	14	14	14	14	14	14	14	14	14	14	14	14	14	15	16	16	16	16	16	16	16	16	16	16	16	16	16	16	17	17
31	0.753286	NUM_TRUE_POSITIVES	3	3	5	7	7	9	9	9	10	10	10	14	14	14	15	16	16	17	17	17	18	18	18	19	19	19	19	19	19	19	20	20	20	20	20	20	21	21	21	21	21	21	22	23	23	23	23
31	0.74688	NUM_TRUE_POSITIVES	5	8	10	11	12	13	13	13	14	15	15	15	15	15	15	15	15	15	16	16	16	16	16	16	16	16	16	16	17	19	19	19	19	19	19	19	19	19	19	19	19	19	19	20	20	20	20
31	0.766729	NUM_TRUE_POSITIVES	4	13	13	13	14	14	14	14	14	15	15	15	16	16	16	16	16	17	17	18	18	18	18	18	18	19	19	19	21	21	21	21	21	22	22	22	22	22	22	22	22	22	22	22	22	22	22
31	0.74054	NUM_TRUE_POSITIVES	6	6	7	7	7	7	7	8	8	8	8	10	10	10	11	11	11	11	11	11	11	11	11	11	11	11	11	11	11	11	13	13	13	13	13	14	14	14	14	14	14	14	14	14	14	15	15
31	0.726965	NUM_TRUE_POSITIVES	1	5	5	7	9	10	11	11	11	12	12	12	12	12	12	12	13	13	13	13	13	13	13	13	13	13	14	14	15	15	15	15	16	17	17	17	17	19	19	19	19	19	19	19	19	19	19
31	0.750332	NUM_TRUE_POSITIVES	3	10	10	10	10	10	10	10	10	10	13	13	13	13	16	16	17	17	17	17	17	17	17	17	18	18	18	18	19	19	19	20	20	23	23	23	23	23	23	23	23	23	23	23	23	23	23
31	0.748274	NUM_TRUE_POSITIVES	1	6	8	9	9	9	10	10	13	13	14	14	14	14	15	16	18	18	18	18	18	18	18	18	18	18	18	19	19	21	21	21	21	21	21	22	22	22	22	22	22	22	22	22	22	22	22
31	0.762712	NUM_TRUE_POSITIVES	5	9	11	11	12	12	14	14	15	15	16	16	16	16	16	17	17	17	17	17	17	17	18	18	18	18	18	19	20	21	21	21	21	22	22	22	22	22	22	22	22	24	24	24	25	25	25
31	0.749137	NUM_TRUE_POSITIVES	0	9	10	13	14	14	14	14	14	14	14	14	14	16	16	18	18	18	18	18	18	18	19	19	20	20	20	20	20	20	20	20	20	20	20	20	21	21	21	21	22	22	22	23	23	23	23
31	0.71943	NUM_TRUE_POSITIVES	6	9	10	10	11	11	12	12	12	12	12	12	12	12	12	13	14	14	14	14	14	14	15	15	15	15	15	15	17	18	19	19	19	19	20	20	20	20	20	20	20	20	20	20	20	20	20
31	0.744324	NUM_TRUE_POSITIVES	4	9	11	11	13	13	13	14	14	14	14	14	14	17	17	17	17	18	18	18	18	18	18	18	18	18	18	18	19	19	19	19	19	19	19	19	19	19	19	19	19	19	19	20	20	21	21
31	0.784254	NUM_TRUE_POSITIVES	6	7	7	7	11	11	11	11	12	13	15	16	17	18	19	19	19	19	19	19	19	19	19	19	20	20	20	20	20	20	20	20	21	22	22	22	22	22	23	24	24	24	24	24	24	24	24
31	0.742432	NUM_TRUE_POSITIVES	1	2	7	9	9	9	9	12	12	12	15	15	15	16	16	16	16	16	16	16	16	16	17	17	17	18	18	19	19	19	20	20	20	20	20	20	20	20	20	20	20	20	20	20	20	20	20
31	0.749403	NUM_TRUE_POSITIVES	3	3	7	7	8	8	9	9	9	10	10	10	10	11	11	12	13	13	14	14	14	14	16	16	16	16	16	16	16	16	16	16	17	17	17	17	17	17	20	20	20	20	20	21	21	21	21
31	0.766297	NUM_TRUE_POSITIVES	2	12	12	13	13	13	15	15	15	15	15	15	15	17	17	17	17	17	17	17	17	17	17	17	19	19	19	21	21	22	22	22	22	24	24	24	24	24	24	24	24	24	24	24	24	24	24
31	0.740574	NUM_TRUE_POSITIVES	2	8	9	9	9	13	14	14	14	14	14	14	14	14	15	15	15	15	16	16	16	16	16	17	17	17	17	17	18	18	18	18	18	18	18	18	18	18	18	18	18	18	18	18	18	19	19
31	0.759426	NUM_TRUE_POSITIVES	6	8	10	10	13	14	14	14	15	16	17	17	17	17	17	18	18	18	18	18	18	18	18	18	19	19	19	19	19	19	19	19	19	19	19	20	20	20	20	20	21	21	21	21	21	21	21
31	0.764737	NUM_TRUE_POSITIVES	3	6	12	12	12	12	17	18	19	19	19	19	19	20	20	20	20	20	20	20	20	20	20	20	20	20	20	20	20	20	20	20	20	20	20	20	20	20	20	20	21	21	21	21	21	21	21
31	0.699183	NUM_TRUE_POSITIVES	0	4	4	7	7	7	8	8	8	9	10	10	10	10	10	10	10	10	11	13	13	13	13	13	15	15	15	15	15	15	15	15	15	15	15	15	16	16	16	16	16	16	16	17	17	17	18
31	0.776454	NUM_TRUE_POSITIVES	2	11	11	11	13	15	15	16	16	16	17	17	17	18	18	18	18	18	18	19	20	20	20	20	20	20	20	20	20	20	20	21	21	21	22	22	22	22	22	22	22	22	22	22	22	23	23
31	0.760688	NUM_TRUE_POSITIVES	1	8	10	11	11	13	13	13	13	13	13	13	14	14	14	14	14	14	14	15	16	16	17	19	19	19	19	19	19	19	19	19	19	19	20	20	20	20	22	22	22	22	22	22	22	22	23
31	0.784752	NUM_TRUE_POSITIVES	4	7	7	7	7	8	8	8	9	9	9	9	9	9	9	9	9	9	12	12	13	17	17	18	18	18	18	18	21	21	21	21	21	21	21	21	21	21	21	21	21	21	22	23	23	23	23
31	0.736823	NUM_TRUE_POSITIVES	1	7	8	9	9	9	9	9	9	9	9	9	10	11	11	11	11	11	11	11	11	11	11	12	13	13	13	13	13	13	13	14	14	14	15	17	17	18	18	18	18	18	18	18	18	18	18
31	0.730981	NUM_TRUE_POSITIVES	1	4	6	6	8	8	9	9	10	12	14	14	14	15	15	15	15	16	16	17	17	17	17	17	19	19	20	20	21	21	22	22	22	22	22	22	22	22	22	22	22	23	23	23	23	23	23
31	0.769118	NUM_TRUE_POSITIVES	1	6	6	7	9	10	11	11	11	13	13	14	16	16	16	16	16	16	16	16	16	16	16	16	16	16	18	19	19	19	19	19	19	19	20	20	23	24	24	24	24	24	24	24	24	24	24
31	0.729122	NUM_TRUE_POSITIVES	2	4	7	11	11	11	13	13	13	13	13	14	14	14	16	16	17	18	18	18	19	19	19	19	19	19	19	19	19	20	20	21	21	21	22	22	22	22	22	22	22	22	22	22	22	22	22
31	0.713788	NUM_TRUE_POSITIVES	1	3	6	6	10	10	12	12	14	16	16	16	16	16	16	16	16	16	16	16	16	16	16	17	18	18	18	18	18	18	18	18	18	20	20	20	20	20	20	20	20	20	20	20	20	20	21
31	0.777018	NUM_TRUE_POSITIVES	3	6	7	8	10	10	10	13	14	14	14	14	14	14	14	14	15	15	15	15	15	15	16	16	16	16	16	16	16	16	16	16	16	16	16	16	16	18	18	20	20	21	21	21	22	22	22
31	0.752224	NUM_TRUE_POSITIVES	3	4	8	8	8	10	11	11	11	11	14	14	15	15	15	15	15	15	16	17	17	17	17	17	17	17	17	17	17	18	19	19	19	19	19	19	19	19	19	19	19	19	19	20	20	20	20
31	0.743992	NUM_TRUE_POSITIVES	3	10	10	10	10	12	12	12	12	12	13	13	13	14	15	16	16	17	17	18	18	20	20	20	20	20	20	20	20	20	20	20	20	20	20	20	20	20	20	20	20	20	20	20	20	20	20
31	0.74698	NUM_TRUE_POSITIVES	6	7	8	8	8	8	9	9	9	9	9	9	9	9	9	10	10	11	11	12	12	12	14	14	14	15	15	15	15	15	16	16	16	16	16	16	16	16	16	16	16	17	17	17	17	19	19
31	0.698387	NUM_TRUE_POSITIVES	2	7	7	7	7	7	7	9	11	11	11	11	14	15	16	16	17	17	19	19	19	19	20	20	20	20	20	20	20	20	20	20	20	20	20	20	20	20	20	20	20	20	20	20	20	20	20
31	0.728259	NUM_TRUE_POSITIVES	3	4	8	9	9	13	13	14	14	14	14	14	14	14	14	15	15	16	16	16	16	17	17	17	17	17	17	17	17	17	17	17	17	17	17	17	18	18	18	18	18	18	18	19	20	20	20
31	0.761119	NUM_TRUE_POSITIVES	2	6	8	8	11	11	11	11	11	11	12	12	12	13	13	14	14	14	14	14	14	14	14	15	15	15	15	16	18	18	18	18	18	18	18	18	18	18	18	18	18	18	18	18	18	18	18
31	0.754282	NUM_TRUE_POSITIVES	5	8	9	10	10	10	12	13	15	16	17	17	17	17	17	17	19	19	20	20	20	20	20	20	20	20	20	20	20	20	20	20	20	21	22	22	22	22	22	22	22	22	22	22	22	22	22
31	0.774628	NUM_TRUE_POSITIVES	1	6	12	12	12	13	13	14	14	15	15	16	17	17	17	17	17	17	19	19	19	20	21	21	21	21	21	21	21	22	22	22	23	23	23	23	23	23	23	23	23	23	23	23	23	24	24
31	0.748772	NUM_TRUE_POSITIVES	6	10	13	14	14	14	15	15	15	15	15	16	16	16	16	16	16	16	16	16	16	16	17	17	17	17	17	17	18	18	18	18	18	18	18	18	18	18	19	19	19	19	19	19	19	19	19
31	0.745021	NUM_TRUE_POSITIVES	3	5	7	9	11	15	15	15	15	15	15	16	16	16	16	16	17	17	17	17	18	19	19	20	21	22	22	23	23	23	23	23	23	23	23	23	23	23	24	24	24	24	24	24	24	24	24
31	0.766928	NUM_TRUE_POSITIVES	6	7	11	11	11	11	13	14	14	14	14	14	15	15	18	18	18	18	18	18	19	19	19	19	19	19	19	19	19	19	19	19	19	19	19	19	19	21	21	22	22	23	23	23	23	23	23
31	0.756008	NUM_TRUE_POSITIVES	3	8	10	11	11	11	11	11	11	12	12	12	12	12	12	12	12	12	12	12	12	12	16	17	17	17	17	17	17	17	17	17	17	17	17	17	17	17	20	20	20	21	21	22	22	22	22
31	0.763609	NUM_TRUE_POSITIVES	4	10	12	13	13	15	15	15	16	16	16	16	16	16	16	16	17	18	18	18	18	18	18	19	19	19	20	21	22	22	22	22	22	22	23	23	23	23	24	24	24	24	24	24	24	24	24
31	0.734234	NUM_TRUE_POSITIVES	4	11	11	11	11	11	11	12	12	12	12	13	14	15	15	16	16	16	16	18	18	18	19	19	19	19	19	19	19	19	19	19	19	19	19	19	19	19	19	19	19	19	19	19	19	19	19
31	0.747876	NUM_TRUE_POSITIVES	5	6	8	8	9	11	11	11	11	11	11	11	11	11	11	11	11	11	11	13	13	15	15	16	16	17	17	17	19	19	19	19	19	19	21	22	22	22	23	23	23	23	23	23	23	23	23
31	0.763974	NUM_TRUE_POSITIVES	0	2	5	5	6	8	8	9	11	11	11	11	11	11	12	13	13	13	14	14	14	14	14	14	14	14	15	15	15	15	15	15	15	16	16	16	16	16	16	18	18	18	18	18	18	18	18
31	0.769749	NUM_TRUE_POSITIVES	2	2	6	6	6	9	9	9	10	10	12	12	13	13	13	13	13	14	14	15	17	17	17	18	18	18	18	20	20	20	20	20	21	21	21	21	21	21	21	21	21	21	21	21	21	21	21
31	0.757568	NUM_TRUE_POSITIVES	3	5	5	7	7	9	9	9	9	9	9	9	9	9	9	9	9	9	9	9	10	10	12	12	12	12	12	12	12	13	13	14	14	15	15	15	15	15	15	16	16	16	16	16	16	17	17
31	0.702436	NUM_TRUE_POSITIVES	7	10	12	12	12	12	12	12	12	12	13	14	14	14	14	14	14	14	14	14	14	14	15	15	16	17	17	17	17	17	18	18	18	18	18	18	18	18	18	20	20	20	20	20	20	20	20
31	0.771176	NUM_TRUE_POSITIVES	3	6	6	13	13	14	14	14	14	14	14	15	16	16	18	18	18	18	19	19	19	19	19	19	20	20	20	20	20	21	22	23	23	23	23	23	23	23	23	23	23	23	23	23	23	23	24
31	0.754979	NUM_TRUE_POSITIVES	4	9	10	11	11	11	12	12	12	14	14	14	14	14	14	14	14	14	14	14	14	14	15	15	15	15	15	15	15	17	17	18	18	18	18	18	18	18	18	18	18	19	19	19	19	19	19
31	0.737221	NUM_TRUE_POSITIVES	2	7	8	8	8	8	8	8	8	9	10	11	13	13	13	15	15	15	15	15	15	15	16	16	16	16	17	18	18	18	18	18	18	18	18	20	20	20	20	20	20	20	20	20	21	21	21
31	0.756174	NUM_TRUE_POSITIVES	3	6	6	7	7	8	8	9	9	12	15	15	15	15	17	17	18	18	18	18	18	18	18	19	20	20	20	20	20	21	22	22	22	22	22	22	22	23	24	24	24	24	25	25	25	25	25
31	0.724774	NUM_TRUE_POSITIVES	1	6	6	7	7	7	9	9	9	11	11	11	11	12	12	12	13	14	14	16	16	17	17	17	17	18	18	18	18	18	18	18	18	18	18	19	19	19	19	19	19	19	19	19	19	19	19
[truncated: 491 more columns]
