# Supplementary material for: Genome-wide computational identification of functional RNA elements in Trypanosoma brucei
Source: BMC Genomics. 2009 Aug 4;10:355. doi: 10.1186/1471-2164-10-355 (PMC2907701; doi:10.1186/1471-2164-10-355)
Supplement: Additional file 6 — Function prediction using regulatory motifs. This ZIP compressed file should be unpacked before viewing its contents. The results for prediction of each pathway are presented in a separate folder, named after the accession number of that pathway in KEGG database. Each folder contains several files named "validation.N.out", each of which represents the results of a hundred times two-fold cross-validation for that pathway, using N predicted motifs. Each cross-validation is shown in one row; plotting each row against the number of false positives will result in the ROC curve associated with the corresponding cross-validation experiment. The trained network is stored in "total.out", in which motifs are ordered according to their prediction power. L(α|MOTIF): the likelihood of being in pathway α given that the indicated motif is present in the indicated location of an mRNA; L(α|MOTIF): the likelihood of being in pathway α given that the indicated motif is NOT present in the indicated location of an mRNA. [file 1471-2164-10-355-S6.zip › tbr_KEGG_predict/003.tbr00632/validation.032.out]

Current time: Tue Feb 03 11:57:52 2009
This cluster: tbr00632
A 2-fold validation was used.
************************ VALIDATION ***********************
NUM_CLASSIFIERS	AUC	NUM_FALSE_POSITIVES	1	2	3	4	5	6	7	8	9	10	11	12	13	14	15	16	17	18	19	20	21	22	23	24	25	26	27	28	29	30	31	32	33	34	35	36	37	38	39	40	41	42	43	44	45	46	47
32	0.730351	NUM_TRUE_POSITIVES	7	8	10	11	11	11	11	11	11	12	12	12	12	12	12	13	14	14	14	15	17	17	18	18	18	19	19	19	19	19	19	19	19	19	20	20	20	20	20	20	20	20	20	20	20	20	20
32	0.770579	NUM_TRUE_POSITIVES	2	11	12	12	13	13	13	13	13	13	13	14	15	16	16	16	16	16	16	16	17	17	17	17	18	20	20	20	21	22	22	22	22	22	22	22	23	23	23	23	23	23	24	24	24	24	24
32	0.772703	NUM_TRUE_POSITIVES	5	6	9	10	11	11	11	11	11	12	12	12	12	12	12	12	12	15	17	19	19	19	19	19	19	19	19	19	20	20	20	20	21	21	21	21	22	23	23	23	23	23	23	23	23	23	23
32	0.75	NUM_TRUE_POSITIVES	4	7	7	7	8	8	9	9	11	11	11	11	11	12	13	13	13	13	13	13	13	13	15	17	18	19	19	19	19	19	19	19	20	20	20	20	20	20	20	20	20	20	20	20	20	20	20
32	0.702702	NUM_TRUE_POSITIVES	4	6	7	8	9	9	9	9	9	10	12	13	14	14	14	14	14	14	14	15	15	17	17	17	17	18	18	18	18	18	18	18	18	19	19	19	19	19	19	19	19	19	19	19	20	20	20
32	0.71495	NUM_TRUE_POSITIVES	6	7	8	8	9	10	10	11	11	11	11	11	11	11	11	11	11	11	11	11	11	12	13	14	14	14	14	15	15	16	17	17	17	17	19	19	19	19	19	19	19	19	19	19	19	20	21
32	0.744723	NUM_TRUE_POSITIVES	5	12	15	15	16	16	16	16	16	16	16	16	16	17	17	17	17	17	17	17	18	18	18	18	18	18	18	18	18	18	18	18	18	18	18	18	19	22	22	22	22	22	22	22	22	22	22
32	0.750597	NUM_TRUE_POSITIVES	5	8	8	8	10	11	12	13	14	14	14	14	14	14	15	16	16	16	17	18	18	18	18	18	20	20	20	20	21	21	21	21	22	22	22	22	22	22	22	22	22	23	23	23	23	23	23
32	0.742764	NUM_TRUE_POSITIVES	2	6	11	11	11	11	11	11	11	11	12	13	13	13	13	14	15	15	16	16	16	17	17	17	17	17	17	18	18	19	19	19	19	20	20	20	21	21	21	22	22	22	22	23	23	23	24
32	0.759194	NUM_TRUE_POSITIVES	5	5	11	11	11	11	11	12	12	12	13	13	13	14	14	14	14	15	15	15	15	15	15	16	16	16	16	17	17	17	17	17	17	17	17	17	17	17	18	18	18	18	18	20	20	20	21
32	0.768521	NUM_TRUE_POSITIVES	2	9	14	14	14	14	17	17	17	19	19	19	19	19	19	19	19	20	20	20	20	20	20	20	20	20	20	20	20	21	21	21	21	22	22	23	23	23	23	23	23	24	24	24	24	24	24
32	0.762513	NUM_TRUE_POSITIVES	6	8	10	11	11	15	15	15	15	15	15	15	15	15	16	16	16	16	16	16	16	17	17	19	21	21	22	22	22	22	22	22	22	22	22	22	22	22	22	23	23	23	23	23	23	23	23
32	0.759294	NUM_TRUE_POSITIVES	6	7	9	9	13	13	13	13	13	13	13	14	14	15	15	15	15	16	16	16	16	16	16	16	17	17	18	18	18	18	18	18	18	18	19	19	19	19	20	20	21	21	21	21	22	22	22
32	0.741835	NUM_TRUE_POSITIVES	3	6	7	9	9	10	10	10	10	11	11	11	11	11	12	14	14	14	14	14	14	15	16	16	16	16	17	17	17	17	17	17	17	17	17	18	18	18	18	18	18	18	18	18	18	18	18
32	0.739511	NUM_TRUE_POSITIVES	2	8	8	8	10	10	10	10	10	10	10	10	10	11	11	11	12	13	13	14	14	15	15	15	15	16	16	16	16	16	17	17	18	19	19	19	20	20	20	20	21	21	21	21	21	21	21
32	0.773931	NUM_TRUE_POSITIVES	2	11	13	14	14	15	15	16	16	16	16	16	17	19	21	21	21	21	21	21	21	21	21	21	21	23	23	23	23	23	23	23	23	23	23	23	23	23	23	23	23	23	23	23	23	23	24
32	0.719331	NUM_TRUE_POSITIVES	1	3	10	10	12	12	13	14	14	14	14	16	17	17	17	17	17	17	17	17	17	17	19	19	19	19	19	19	23	23	23	24	24	24	25	25	25	26	26	26	26	26	26	26	26	26	26
32	0.755543	NUM_TRUE_POSITIVES	3	4	7	7	8	8	11	12	15	15	15	15	15	15	15	15	15	15	15	15	15	15	15	15	15	15	17	17	17	17	17	17	17	17	18	18	18	18	18	18	19	19	19	19	19	19	19
32	0.767094	NUM_TRUE_POSITIVES	3	13	14	15	16	16	16	16	16	16	17	17	17	17	18	18	19	19	19	20	20	20	20	20	20	20	20	20	20	20	20	20	20	21	21	21	21	22	22	22	22	22	22	22	24	24	25
32	0.744855	NUM_TRUE_POSITIVES	5	8	8	8	12	12	12	12	13	14	16	16	16	16	16	16	16	16	16	16	16	17	18	18	18	19	19	19	19	19	19	19	19	20	21	21	22	22	22	22	22	22	22	22	22	22	22
32	0.743395	NUM_TRUE_POSITIVES	2	5	6	6	8	8	12	12	13	13	13	13	15	15	15	16	16	16	17	17	17	17	17	17	17	20	20	20	20	20	21	21	21	23	23	23	23	23	23	23	23	24	24	24	24	25	25
32	0.782926	NUM_TRUE_POSITIVES	2	8	8	12	12	13	13	14	14	14	14	14	14	14	16	16	17	17	17	18	18	18	18	18	18	18	19	19	19	20	21	21	21	21	21	21	22	22	22	22	22	23	23	23	23	23	23
32	0.725372	NUM_TRUE_POSITIVES	2	3	4	8	8	10	10	10	11	11	11	13	15	15	16	17	18	18	18	18	18	18	19	19	19	19	19	19	19	19	19	19	19	20	20	20	20	20	20	20	20	20	20	20	20	20	20
32	0.751228	NUM_TRUE_POSITIVES	9	9	9	11	13	13	14	14	14	14	14	14	16	16	16	16	16	16	16	16	16	17	18	18	18	18	18	18	18	20	20	20	20	20	20	21	21	21	21	21	21	21	22	22	22	22	22
32	0.759725	NUM_TRUE_POSITIVES	9	10	10	11	12	12	13	13	13	13	14	14	15	15	15	16	16	18	18	18	18	19	19	19	20	20	20	20	20	21	22	23	23	23	23	23	23	23	23	23	23	23	23	23	24	25	25
32	0.769616	NUM_TRUE_POSITIVES	2	8	9	9	9	10	12	12	12	14	14	15	15	16	16	16	16	16	17	17	17	17	18	18	18	18	18	19	20	20	21	21	21	21	21	22	22	22	22	22	22	22	22	22	22	24	24
32	0.733039	NUM_TRUE_POSITIVES	2	9	9	9	10	12	12	12	13	13	13	13	13	13	13	13	13	13	13	13	14	14	14	14	15	15	15	15	15	15	16	16	16	17	17	17	20	22	22	22	22	22	23	23	23	23	23
32	0.738682	NUM_TRUE_POSITIVES	4	8	9	14	14	14	14	14	15	15	15	15	15	15	15	16	16	16	16	16	16	16	16	16	16	17	17	18	18	18	18	18	18	18	18	18	18	18	18	18	18	19	20	21	21	21	21
32	0.758763	NUM_TRUE_POSITIVES	7	10	10	13	14	14	15	15	17	17	17	17	19	19	19	19	19	19	19	19	19	19	19	19	19	19	19	19	20	20	20	21	21	21	21	21	21	21	21	21	21	21	21	22	22	22	22
32	0.748971	NUM_TRUE_POSITIVES	5	5	5	11	11	11	11	11	13	14	14	14	14	15	16	16	16	16	16	16	16	16	17	17	17	18	18	18	18	18	18	18	18	18	18	18	18	18	18	18	18	18	19	19	19	19	19
32	0.728525	NUM_TRUE_POSITIVES	4	6	10	11	12	12	12	12	14	14	14	14	16	16	16	17	17	17	17	17	17	17	17	17	17	18	19	20	21	21	21	21	21	21	21	21	21	21	21	21	21	21	21	22	22	22	22
32	0.787042	NUM_TRUE_POSITIVES	6	11	12	12	13	13	13	14	14	14	15	15	16	16	16	16	18	18	20	20	20	20	20	20	20	20	20	20	21	22	22	22	22	23	23	23	23	23	23	24	24	24	24	24	24	24	25
32	0.76092	NUM_TRUE_POSITIVES	3	6	11	11	13	13	15	15	15	16	18	18	18	18	18	18	18	18	19	19	19	19	19	19	19	20	20	21	21	21	21	22	22	22	22	22	23	23	23	23	24	25	25	25	25	25	25
32	0.71339	NUM_TRUE_POSITIVES	7	9	12	12	15	15	15	15	16	16	16	16	16	17	17	17	17	18	18	18	18	18	18	19	19	19	19	19	19	19	19	19	19	19	19	19	19	19	20	21	21	21	21	21	23	23	23
32	0.759393	NUM_TRUE_POSITIVES	1	5	6	6	6	6	6	9	12	12	12	14	14	14	14	14	14	14	14	14	15	15	15	15	15	15	15	16	16	16	16	16	16	16	16	17	18	18	18	19	19	20	20	20	20	20	20
32	0.757468	NUM_TRUE_POSITIVES	7	7	10	10	10	10	10	10	10	10	11	12	12	14	15	16	16	16	17	17	17	18	18	18	18	19	19	19	19	19	19	20	20	20	20	21	21	21	21	21	21	21	21	22	22	22	22
32	0.750664	NUM_TRUE_POSITIVES	6	6	11	14	14	14	14	14	14	15	16	16	16	17	17	17	17	17	17	17	17	17	17	17	17	17	17	17	17	17	17	17	17	17	17	17	17	17	18	18	20	20	20	20	20	21	21
32	0.724675	NUM_TRUE_POSITIVES	6	9	13	13	13	13	13	13	14	14	14	14	14	14	14	15	15	15	15	15	15	15	15	15	15	15	15	15	15	17	17	17	17	17	17	17	17	17	17	17	17	17	17	17	17	17	17
32	0.73679	NUM_TRUE_POSITIVES	2	7	8	8	13	13	13	14	14	14	14	15	15	15	15	15	16	17	17	17	18	18	18	19	19	19	19	19	20	20	20	20	20	22	22	22	22	22	22	22	22	22	22	22	22	22	22
32	0.699914	NUM_TRUE_POSITIVES	6	8	8	8	9	9	9	10	10	10	10	10	13	14	15	15	15	15	15	16	16	16	16	16	16	16	16	16	16	16	17	17	17	17	17	18	19	19	19	19	19	19	20	20	20	21	21
32	0.743926	NUM_TRUE_POSITIVES	1	3	4	4	10	11	11	13	13	13	15	15	15	16	16	16	17	17	17	17	17	17	17	17	18	19	19	19	19	19	19	20	20	21	21	21	21	21	21	21	21	22	22	23	23	23	23
32	0.753253	NUM_TRUE_POSITIVES	1	8	8	10	10	10	13	13	14	14	14	16	16	16	17	17	18	18	20	20	21	21	21	21	21	21	21	21	21	21	21	21	21	21	21	21	21	21	21	21	21	21	22	22	22	22	22
32	0.693043	NUM_TRUE_POSITIVES	2	3	6	7	7	10	10	12	12	12	12	12	14	14	14	14	14	14	14	14	17	17	19	19	19	19	19	19	19	20	20	20	20	20	20	20	20	20	20	20	20	20	20	21	21	21	21
32	0.696196	NUM_TRUE_POSITIVES	3	3	5	8	9	9	9	11	11	12	12	12	12	12	12	12	12	13	14	16	16	17	17	17	17	18	18	19	19	19	19	19	19	19	20	21	21	21	22	22	22	22	22	22	22	22	23
32	0.765434	NUM_TRUE_POSITIVES	2	11	11	11	13	13	14	14	15	15	15	16	16	17	17	17	17	17	17	18	18	18	19	20	20	20	20	20	20	20	21	23	23	23	24	24	24	24	24	24	24	24	24	24	25	25	25
32	0.703432	NUM_TRUE_POSITIVES	1	5	5	6	7	7	7	7	7	7	8	8	8	8	8	8	8	8	8	8	9	9	9	9	11	11	11	11	12	13	13	13	13	14	14	14	15	15	15	15	15	16	16	16	16	16	16
32	0.707349	NUM_TRUE_POSITIVES	3	7	10	12	12	12	13	13	14	14	15	16	16	17	18	18	19	20	20	20	20	20	20	20	20	20	20	20	20	20	20	20	21	21	21	21	21	21	21	21	21	21	21	21	21	21	21
32	0.72899	NUM_TRUE_POSITIVES	2	9	9	10	10	10	10	11	12	13	13	13	13	16	16	18	18	18	18	18	18	18	18	18	18	18	18	18	18	18	19	19	19	19	19	19	19	19	19	19	19	19	19	19	19	20	20
32	0.749602	NUM_TRUE_POSITIVES	3	3	5	7	7	8	9	9	10	10	10	10	10	15	15	16	17	17	17	17	18	18	18	18	19	19	19	19	19	19	20	20	20	20	20	20	21	21	21	21	21	21	22	23	23	23	23
32	0.745818	NUM_TRUE_POSITIVES	2	9	11	12	12	13	13	13	13	14	15	15	15	15	15	15	15	15	16	16	17	17	17	17	17	17	17	17	17	18	19	20	20	20	20	20	20	20	20	20	20	20	20	20	20	20	20
32	0.764339	NUM_TRUE_POSITIVES	4	13	13	13	13	14	14	14	14	14	15	15	15	16	16	16	16	16	17	17	18	18	18	18	18	18	19	19	19	21	21	21	21	22	22	22	22	22	22	22	22	22	22	22	22	22	22
32	0.746017	NUM_TRUE_POSITIVES	6	6	6	7	7	7	7	8	8	8	8	9	9	10	11	11	11	11	11	11	11	11	11	11	11	11	11	11	13	13	13	15	15	15	15	15	16	16	16	16	16	16	16	16	16	16	16
32	0.747743	NUM_TRUE_POSITIVES	1	6	6	8	9	12	12	12	12	13	13	13	13	13	13	13	13	13	13	13	13	13	13	13	13	13	13	13	17	17	17	18	18	18	19	19	19	21	21	21	21	21	23	23	23	23	23
32	0.754016	NUM_TRUE_POSITIVES	3	11	11	11	11	11	11	11	11	12	15	15	15	15	18	18	19	19	19	19	19	19	19	19	20	20	20	20	21	21	21	21	21	21	23	23	23	23	23	23	23	23	23	23	23	23	23
32	0.7501	NUM_TRUE_POSITIVES	1	6	8	9	9	9	10	10	10	14	14	14	15	15	15	15	16	18	18	18	18	18	18	18	18	18	18	18	18	18	19	19	21	21	21	21	22	22	22	22	23	23	23	23	23	23	23
32	0.762381	NUM_TRUE_POSITIVES	6	9	12	12	12	13	13	14	15	15	15	15	15	16	16	17	18	18	18	18	18	18	18	18	18	18	18	18	18	19	19	19	19	20	21	22	22	22	22	22	22	22	23	23	24	24	25
32	0.743959	NUM_TRUE_POSITIVES	0	9	10	13	14	14	14	14	14	14	14	14	14	16	16	16	16	16	17	18	18	18	19	19	20	20	20	20	20	20	20	20	20	20	20	20	20	21	21	22	22	22	22	22	22	22	22
32	0.719198	NUM_TRUE_POSITIVES	5	9	10	10	11	11	12	12	12	12	12	13	13	13	13	13	13	13	14	14	14	14	15	15	15	15	15	16	16	19	20	20	20	20	20	20	20	20	20	20	20	20	20	20	20	20	20
32	0.741934	NUM_TRUE_POSITIVES	4	9	11	11	13	13	13	14	14	14	14	14	14	14	18	18	18	18	18	18	18	18	18	18	18	18	18	18	18	19	19	19	19	19	19	19	19	19	19	19	19	19	19	20	20	20	21
32	0.783656	NUM_TRUE_POSITIVES	6	7	7	7	11	11	11	11	12	13	15	15	15	16	17	18	19	19	19	19	19	19	19	19	19	20	20	20	20	20	20	20	21	22	22	22	22	22	23	24	24	24	24	24	24	24	24
32	0.739279	NUM_TRUE_POSITIVES	1	2	7	9	9	9	9	12	12	12	12	15	15	15	17	17	17	17	17	17	17	17	17	17	17	17	18	19	19	19	19	19	20	20	20	20	20	20	20	20	20	20	20	20	20	20	20
32	0.745884	NUM_TRUE_POSITIVES	3	3	7	7	7	8	9	9	9	9	10	11	12	12	12	12	13	14	14	14	14	14	14	14	14	16	16	16	16	16	16	16	17	17	17	18	19	19	19	20	20	21	22	22	22	22	22
32	0.766695	NUM_TRUE_POSITIVES	2	11	12	13	14	14	14	15	15	15	15	15	15	15	15	17	17	17	17	17	17	17	17	18	18	18	19	19	21	21	21	22	22	22	22	22	24	24	24	24	24	24	24	24	24	24	24
32	0.733968	NUM_TRUE_POSITIVES	2	6	7	10	11	11	14	14	14	14	14	14	14	14	14	15	15	15	15	16	16	16	17	17	17	17	17	17	17	17	17	18	18	18	18	18	18	18	18	18	18	18	18	18	18	18	18
32	0.755277	NUM_TRUE_POSITIVES	6	8	10	11	13	14	14	14	14	15	15	16	17	17	17	17	17	18	18	18	18	18	18	18	18	19	19	19	19	19	19	19	19	19	19	19	20	20	20	20	20	20	20	20	20	21	21
32	0.781565	NUM_TRUE_POSITIVES	3	7	13	13	13	13	13	13	14	18	18	18	20	20	21	21	21	21	21	21	21	22	23	23	23	23	23	23	23	23	23	23	23	23	23	23	23	23	23	23	23	23	23	23	23	23	23
32	0.729853	NUM_TRUE_POSITIVES	1	7	8	11	11	11	12	12	12	12	13	13	14	14	14	14	14	14	16	16	16	16	16	16	16	16	17	17	17	17	17	17	17	17	17	17	17	18	18	19	19	19	19	19	19	19	19
32	0.771541	NUM_TRUE_POSITIVES	2	9	11	11	13	15	16	16	17	17	17	17	17	17	17	18	18	18	18	18	18	18	19	19	20	20	20	20	20	20	20	20	20	20	20	20	21	21	22	22	22	22	22	22	22	22	22
32	0.756705	NUM_TRUE_POSITIVES	1	8	8	11	11	11	13	13	13	13	13	13	14	14	14	14	15	15	15	16	16	16	17	17	19	20	20	20	20	20	20	20	20	20	20	20	20	21	21	22	22	22	22	22	22	22	22
32	0.783225	NUM_TRUE_POSITIVES	3	7	7	7	7	8	8	8	9	9	9	9	9	9	9	9	9	9	9	12	12	13	17	17	17	18	18	18	21	21	21	21	21	21	21	21	21	21	21	21	21	21	21	21	22	23	23
32	0.737819	NUM_TRUE_POSITIVES	1	7	7	8	9	9	9	9	9	9	9	9	10	11	11	11	11	11	11	11	11	11	11	12	13	13	13	13	13	13	14	14	14	14	15	17	17	18	18	18	18	18	18	18	18	18	18
32	0.730019	NUM_TRUE_POSITIVES	1	4	6	6	6	7	8	8	9	9	10	14	14	15	15	15	15	17	17	17	17	17	17	19	19	19	21	21	21	21	21	22	22	22	22	22	22	22	22	22	22	22	22	23	23	23	23
32	0.771674	NUM_TRUE_POSITIVES	1	7	7	8	10	12	13	13	13	14	14	15	17	17	17	17	17	17	17	17	17	17	17	17	17	17	17	17	19	20	20	21	21	21	21	21	22	22	24	25	25	25	25	25	25	25	25
32	0.732076	NUM_TRUE_POSITIVES	2	4	6	7	10	11	11	13	13	13	13	14	15	15	15	16	16	17	18	18	18	18	19	19	19	19	19	19	19	19	19	19	19	19	19	20	20	20	20	21	21	22	22	22	22	22	22
32	0.711763	NUM_TRUE_POSITIVES	2	3	7	7	10	10	13	13	13	13	13	15	16	16	16	16	16	16	16	16	16	16	16	16	16	16	16	16	16	16	16	16	16	16	18	18	18	19	19	20	20	20	20	20	20	20	20
32	0.774661	NUM_TRUE_POSITIVES	3	6	7	8	10	11	11	13	14	14	14	14	14	14	14	15	15	15	15	15	15	15	16	16	16	16	16	16	16	16	16	16	16	16	16	18	19	19	20	20	20	20	20	20	21	21	21
32	0.74854	NUM_TRUE_POSITIVES	2	2	8	8	8	10	11	12	13	14	14	14	16	17	17	17	17	17	17	17	17	17	17	17	17	18	18	18	18	19	19	19	19	19	19	19	20	20	20	20	20	20	20	20	20	20	20
32	0.737686	NUM_TRUE_POSITIVES	3	9	9	10	11	12	12	13	13	13	13	14	14	14	14	15	16	16	16	17	17	18	18	18	19	20	20	20	20	20	20	20	20	20	20	20	20	20	20	20	20	20	20	20	20	20	20
32	0.75302	NUM_TRUE_POSITIVES	6	7	8	8	8	8	9	9	10	10	10	10	10	10	10	11	11	11	11	13	13	13	15	15	16	16	16	16	16	16	16	17	17	17	17	17	17	17	17	17	17	17	18	18	18	19	20
32	0.70632	NUM_TRUE_POSITIVES	2	5	8	8	8	8	8	10	10	11	12	12	12	12	12	12	14	15	16	16	16	17	17	17	18	19	20	20	20	20	20	21	21	21	21	22	22	22	22	22	22	22	22	22	22	22	22
32	0.728923	NUM_TRUE_POSITIVES	3	4	8	8	9	9	14	14	14	14	14	14	14	14	14	15	15	16	16	16	16	17	17	17	17	17	17	17	17	17	17	17	17	17	17	17	17	17	17	17	18	18	18	18	18	18	19
32	0.759758	NUM_TRUE_POSITIVES	2	6	6	8	11	11	11	11	11	11	11	11	12	12	13	14	14	14	14	14	14	14	15	15	16	16	16	17	18	18	18	18	18	18	18	18	18	18	18	18	18	18	18	18	18	18	18
32	0.752224	NUM_TRUE_POSITIVES	6	8	9	10	10	10	10	12	13	13	15	15	17	17	17	17	17	19	20	20	20	20	20	20	20	20	20	20	20	20	20	20	20	21	21	21	22	22	22	22	22	22	22	22	22	22	22
32	0.774728	NUM_TRUE_POSITIVES	1	6	10	11	11	12	13	13	15	16	16	16	16	16	16	16	17	17	17	17	17	17	17	17	18	19	19	21	21	21	21	22	23	23	24	24	24	24	24	24	24	24	24	24	24	24	24
32	0.74293	NUM_TRUE_POSITIVES	7	10	12	13	13	13	14	14	14	15	15	15	15	16	16	16	16	16	16	16	16	16	16	17	17	17	17	17	17	18	18	18	18	18	18	18	18	18	18	19	19	19	19	19	19	19	19
32	0.740474	NUM_TRUE_POSITIVES	3	5	5	9	12	15	15	15	15	15	15	15	16	16	16	17	17	18	18	18	18	19	20	20	21	22	22	22	23	23	23	23	23	23	23	23	23	23	23	23	23	24	24	24	24	24	24
32	0.764969	NUM_TRUE_POSITIVES	6	7	10	11	11	11	11	13	14	14	14	14	14	14	15	18	18	18	18	18	19	19	19	19	19	19	20	20	20	20	20	20	20	20	20	20	20	22	22	23	23	24	24	24	24	24	24
32	0.757236	NUM_TRUE_POSITIVES	3	9	10	11	11	11	11	11	11	12	12	12	12	12	12	12	12	12	12	12	12	12	16	17	18	18	18	18	18	18	18	18	18	18	18	18	18	18	20	21	21	22	22	22	23	23	23
32	0.762613	NUM_TRUE_POSITIVES	4	7	12	13	13	15	15	15	16	16	16	16	16	16	16	16	17	18	18	18	18	18	18	19	19	19	21	21	22	22	22	22	22	22	23	23	23	23	24	24	24	24	24	24	24	24	24
32	0.730815	NUM_TRUE_POSITIVES	6	8	11	11	11	11	11	11	12	12	13	13	13	14	15	15	15	16	16	16	16	16	16	16	16	17	18	18	18	19	19	19	19	19	19	19	19	19	19	19	19	19	19	19	19	19	20
32	0.751195	NUM_TRUE_POSITIVES	5	6	8	8	8	9	11	11	11	11	11	11	12	12	12	12	12	12	13	13	14	16	16	17	18	18	18	18	19	19	19	19	19	19	21	22	22	22	23	23	23	23	23	23	23	23	23
32	0.763376	NUM_TRUE_POSITIVES	1	3	5	5	5	6	8	8	11	11	11	11	11	11	12	12	13	13	14	14	14	14	14	14	14	14	14	15	15	15	15	15	15	15	16	16	16	16	17	17	18	19	19	19	19	19	19
32	0.765567	NUM_TRUE_POSITIVES	2	2	5	5	7	9	9	9	9	10	11	11	13	13	13	14	14	14	15	16	18	19	19	20	20	20	20	20	20	20	20	20	20	21	21	21	21	21	21	21	21	22	22	22	22	22	22
32	0.749369	NUM_TRUE_POSITIVES	3	5	6	6	7	8	8	9	9	9	9	9	10	10	10	10	10	10	10	11	11	11	11	11	12	13	13	13	13	14	14	14	14	15	15	15	15	16	16	16	16	16	16	16	16	16	16
32	0.730716	NUM_TRUE_POSITIVES	10	10	12	13	13	13	13	13	13	13	13	14	14	14	14	14	14	14	14	14	14	14	14	14	15	15	16	18	18	19	19	20	20	20	20	20	20	20	20	20	21	22	22	22	22	22	22
32	0.768023	NUM_TRUE_POSITIVES	3	6	6	13	13	14	15	15	15	15	15	15	15	15	16	16	19	19	19	19	19	19	19	19	19	19	20	20	20	20	20	20	21	21	22	23	23	23	23	23	23	23	23	23	23	23	23
32	0.751693	NUM_TRUE_POSITIVES	4	9	9	11	12	12	12	13	14	14	14	14	14	14	14	14	14	14	14	14	14	14	15	16	16	16	16	16	16	16	18	18	18	18	18	18	18	18	18	18	18	18	19	19	19	19	19
32	0.729653	NUM_TRUE_POSITIVES	2	7	7	7	7	7	7	8	8	8	10	10	12	13	14	14	16	16	16	17	17	18	18	18	18	18	18	18	19	19	19	19	19	19	19	19	19	19	19	21	21	21	21	21	21	21	21
32	0.756041	NUM_TRUE_POSITIVES	3	6	6	7	7	9	9	9	10	12	16	16	16	16	17	17	17	18	18	18	19	19	19	19	20	20	20	20	21	21	22	22	22	22	22	22	22	22	24	24	24	24	24	24	25	25	25
32	0.729853	NUM_TRUE_POSITIVES	1	6	7	8	9	10	11	11	12	14	15	15	15	15	15	15	15	15	16	16	17	17	18	18	18	18	19	19	19	19	20	20	20	20	20	20	20	20	20	20	20	20	20	20	20	20	20
[truncated: 491 more columns]
