# Supplementary material for: Genome-wide computational identification of functional RNA elements in Trypanosoma brucei
Source: BMC Genomics. 2009 Aug 4;10:355. doi: 10.1186/1471-2164-10-355 (PMC2907701; doi:10.1186/1471-2164-10-355)
Supplement: Additional file 6 — Function prediction using regulatory motifs. This ZIP compressed file should be unpacked before viewing its contents. The results for prediction of each pathway are presented in a separate folder, named after the accession number of that pathway in KEGG database. Each folder contains several files named "validation.N.out", each of which represents the results of a hundred times two-fold cross-validation for that pathway, using N predicted motifs. Each cross-validation is shown in one row; plotting each row against the number of false positives will result in the ROC curve associated with the corresponding cross-validation experiment. The trained network is stored in "total.out", in which motifs are ordered according to their prediction power. L(α|MOTIF): the likelihood of being in pathway α given that the indicated motif is present in the indicated location of an mRNA; L(α|MOTIF): the likelihood of being in pathway α given that the indicated motif is NOT present in the indicated location of an mRNA. [file 1471-2164-10-355-S6.zip › tbr_KEGG_predict/003.tbr00632/validation.033.out]

Current time: Tue Feb 03 11:57:52 2009
This cluster: tbr00632
A 2-fold validation was used.
************************ VALIDATION ***********************
NUM_CLASSIFIERS	AUC	NUM_FALSE_POSITIVES	1	2	3	4	5	6	7	8	9	10	11	12	13	14	15	16	17	18	19	20	21	22	23	24	25	26	27	28	29	30	31	32	33	34	35	36	37	38	39	40	41	42	43	44	45	46	47
33	0.721754	NUM_TRUE_POSITIVES	7	8	8	8	11	11	11	11	11	11	11	12	12	12	13	13	15	15	15	17	17	18	18	18	18	18	18	19	19	19	19	19	19	19	19	19	20	20	20	20	20	20	20	20	20	20	20
33	0.764638	NUM_TRUE_POSITIVES	2	11	11	11	12	12	13	13	13	13	13	13	13	15	15	16	16	16	16	16	17	17	17	17	17	17	18	18	18	21	21	21	21	22	22	22	22	22	22	22	22	22	23	23	23	23	23
33	0.763144	NUM_TRUE_POSITIVES	5	7	7	11	11	11	11	11	11	12	12	14	14	14	14	14	16	16	17	17	17	17	17	19	19	19	19	19	19	20	20	20	20	20	21	21	21	21	21	21	21	21	21	22	23	23	23
33	0.74147	NUM_TRUE_POSITIVES	3	5	8	8	9	9	9	9	11	11	11	11	11	11	11	11	13	13	13	13	13	13	13	13	13	14	14	16	17	18	18	19	19	19	19	19	19	20	20	20	20	20	20	20	20	20	20
33	0.709008	NUM_TRUE_POSITIVES	6	7	7	9	11	11	11	11	12	12	12	12	12	13	13	16	16	16	17	17	17	18	18	18	18	18	18	18	19	19	19	19	19	19	19	19	19	19	19	19	19	19	19	19	19	19	19
33	0.712294	NUM_TRUE_POSITIVES	7	7	8	8	8	10	10	11	11	11	11	11	11	11	11	11	11	11	11	11	11	12	12	12	13	14	15	15	15	15	17	19	19	19	19	19	19	19	19	19	19	19	19	19	19	19	21
33	0.735296	NUM_TRUE_POSITIVES	5	12	13	13	13	15	15	15	16	16	16	16	16	16	16	16	16	17	17	17	17	18	18	18	18	18	18	18	18	18	18	18	18	18	18	18	18	18	18	18	18	18	19	22	22	22	22
33	0.743163	NUM_TRUE_POSITIVES	6	9	9	9	12	12	12	12	12	14	15	15	15	15	15	15	15	16	17	17	18	19	19	19	19	20	20	20	20	20	21	21	21	21	21	21	21	21	21	21	21	21	21	21	21	21	21
33	0.746681	NUM_TRUE_POSITIVES	2	7	11	11	11	11	12	12	12	12	12	13	13	13	13	14	14	14	14	15	15	16	16	16	16	16	17	17	18	18	18	19	19	19	19	21	21	21	21	22	23	23	23	24	24	24	24
33	0.759294	NUM_TRUE_POSITIVES	4	5	7	7	9	11	12	12	12	13	13	13	13	13	13	13	15	15	15	15	16	16	16	16	16	17	17	17	17	17	17	17	18	18	18	18	18	18	18	18	19	19	19	19	19	20	20
33	0.756041	NUM_TRUE_POSITIVES	2	11	13	14	15	15	15	15	15	18	18	18	18	18	19	19	19	19	20	20	20	20	20	20	20	20	20	20	20	20	20	21	21	21	21	21	22	22	22	22	23	23	24	24	24	24	24
33	0.754713	NUM_TRUE_POSITIVES	6	6	9	10	12	12	13	13	15	15	16	16	16	16	16	16	16	17	17	17	17	17	17	17	17	17	17	17	17	18	18	18	18	20	20	20	21	22	22	22	22	22	22	22	22	22	22
33	0.763443	NUM_TRUE_POSITIVES	2	7	10	10	13	13	13	13	13	14	14	15	15	15	15	16	17	18	18	18	19	19	19	20	21	21	21	21	21	21	21	21	21	21	21	21	21	21	21	22	22	22	23	24	25	25	25
33	0.738383	NUM_TRUE_POSITIVES	3	6	7	9	9	10	10	10	10	12	12	12	12	12	13	15	15	15	15	15	15	15	17	17	17	17	17	17	17	17	17	17	17	17	17	17	18	18	18	18	18	18	18	18	18	18	18
33	0.740076	NUM_TRUE_POSITIVES	2	8	8	8	10	10	10	10	10	10	10	10	11	11	12	12	12	13	14	15	16	16	17	17	17	17	17	17	17	17	17	18	18	18	18	19	20	20	20	20	20	21	21	21	21	21	21
33	0.772172	NUM_TRUE_POSITIVES	2	11	14	14	14	15	16	16	16	16	16	16	16	16	18	19	20	21	22	22	22	22	22	22	22	22	22	23	23	23	23	23	23	23	23	23	23	23	23	23	23	23	23	23	23	23	23
33	0.708809	NUM_TRUE_POSITIVES	1	4	12	12	13	13	13	14	14	14	15	15	15	15	17	17	17	18	19	19	19	20	21	21	21	21	22	22	22	23	24	24	24	24	24	24	25	25	26	26	26	27	27	27	27	27	27
33	0.749734	NUM_TRUE_POSITIVES	3	4	4	7	10	10	12	12	12	14	15	15	15	15	15	15	15	15	15	15	15	15	15	15	15	15	15	15	15	17	17	17	17	17	17	17	17	17	18	18	18	19	19	19	19	20	20
33	0.765003	NUM_TRUE_POSITIVES	3	11	14	15	15	15	16	16	16	16	16	17	17	17	18	18	19	19	19	19	20	20	20	20	20	20	20	20	20	20	20	20	20	20	20	21	21	21	21	21	21	21	22	22	22	22	22
33	0.747046	NUM_TRUE_POSITIVES	7	8	8	8	8	9	9	12	12	15	15	15	15	16	16	16	16	17	18	18	18	18	18	18	18	19	19	20	20	20	20	20	20	20	20	20	20	20	20	21	21	21	21	21	21	22	22
33	0.748838	NUM_TRUE_POSITIVES	3	7	7	9	12	14	15	16	16	16	16	16	18	18	18	19	19	20	20	20	20	20	20	20	21	21	21	22	22	22	22	22	23	23	23	24	24	24	24	25	25	25	25	25	25	25	25
33	0.780039	NUM_TRUE_POSITIVES	2	8	8	12	12	12	13	13	14	14	14	14	14	14	14	14	14	16	17	18	18	19	19	19	19	19	19	20	20	20	21	21	21	22	22	22	22	23	23	23	23	23	23	23	23	23	23
33	0.750431	NUM_TRUE_POSITIVES	1	4	4	6	6	10	10	10	10	10	13	13	15	15	17	17	17	18	18	18	18	18	18	20	20	21	21	21	21	21	21	21	21	21	21	21	21	21	21	21	21	21	21	21	21	21	21
33	0.751029	NUM_TRUE_POSITIVES	8	9	9	11	12	13	14	14	14	14	14	14	14	14	14	16	16	16	16	16	16	16	16	16	17	18	18	18	18	18	18	19	19	20	20	20	20	20	20	20	20	21	22	22	22	22	23
33	0.7578	NUM_TRUE_POSITIVES	9	10	10	12	12	12	13	13	13	14	15	15	15	15	17	18	18	19	19	19	19	19	19	19	19	19	19	19	20	20	20	23	23	23	23	23	23	23	23	23	23	23	23	23	23	23	24
33	0.773135	NUM_TRUE_POSITIVES	2	7	10	10	10	11	12	12	12	13	13	13	14	15	15	16	17	17	17	17	17	17	17	17	17	17	19	19	19	19	19	19	21	23	23	23	24	24	24	24	24	26	26	26	26	26	26
33	0.731213	NUM_TRUE_POSITIVES	3	10	10	10	10	10	11	11	14	15	15	15	15	15	15	15	15	15	15	15	15	15	16	16	16	16	16	18	19	19	19	19	20	20	20	20	20	22	22	23	23	24	24	24	24	24	24
33	0.74137	NUM_TRUE_POSITIVES	3	8	11	14	14	14	14	14	15	15	15	15	15	15	15	15	16	16	16	17	17	18	18	18	18	18	18	19	19	20	20	20	20	20	20	20	20	20	20	20	20	20	20	20	21	21	21
33	0.766795	NUM_TRUE_POSITIVES	6	8	10	13	14	15	16	16	17	17	18	20	20	20	20	22	22	22	22	22	22	23	23	23	23	23	23	23	23	23	23	23	23	23	23	23	23	23	24	24	24	24	24	24	24	24	24
33	0.752921	NUM_TRUE_POSITIVES	6	6	6	12	12	12	12	13	13	16	16	16	16	16	16	17	17	17	17	17	17	18	18	19	19	19	19	19	19	19	20	20	20	20	20	20	20	20	20	20	21	21	21	21	21	22	23
33	0.731048	NUM_TRUE_POSITIVES	5	6	10	11	12	12	12	12	13	14	14	14	14	17	17	17	17	17	17	17	17	17	17	17	17	17	18	20	20	20	22	22	22	22	22	22	22	22	22	22	22	22	22	22	22	22	22
33	0.78598	NUM_TRUE_POSITIVES	6	11	12	12	14	14	14	14	14	14	14	15	16	17	17	19	19	19	19	19	19	20	20	21	22	22	22	22	22	23	23	23	23	24	24	24	24	24	24	24	24	24	24	24	24	25	25
33	0.756672	NUM_TRUE_POSITIVES	3	7	13	13	13	13	13	14	14	15	15	17	17	18	18	18	18	18	18	18	20	20	20	20	20	20	20	21	21	21	21	21	21	21	22	22	22	22	22	22	23	23	23	24	24	25	25
33	0.714452	NUM_TRUE_POSITIVES	7	11	13	13	13	15	15	15	15	15	15	16	16	16	16	17	17	17	17	17	17	18	18	18	18	18	18	18	19	19	19	19	19	19	19	19	19	19	19	19	19	19	19	19	19	19	20
33	0.756837	NUM_TRUE_POSITIVES	1	4	5	6	6	6	6	9	10	10	12	12	12	14	14	14	14	14	14	14	14	14	14	15	15	15	15	15	16	16	16	16	16	17	17	18	18	19	19	19	20	20	21	21	21	21	21
33	0.758398	NUM_TRUE_POSITIVES	7	7	7	10	10	10	10	10	10	10	11	12	12	13	14	15	16	16	16	17	17	17	18	18	18	18	19	19	19	19	19	19	20	20	20	21	21	21	21	21	21	21	21	21	21	22	22
33	0.747278	NUM_TRUE_POSITIVES	6	6	11	11	14	14	14	14	14	14	15	16	16	16	17	17	17	17	17	17	17	17	17	17	17	17	17	17	17	17	17	17	17	17	17	17	17	17	17	17	18	18	20	20	20	20	20
33	0.726832	NUM_TRUE_POSITIVES	2	9	13	13	13	13	13	13	13	13	14	14	14	15	15	15	15	15	15	15	15	15	15	15	15	15	15	15	15	15	17	17	17	17	17	17	17	17	17	17	17	17	17	17	17	17	18
33	0.731579	NUM_TRUE_POSITIVES	3	7	7	8	10	12	14	14	14	14	14	14	15	15	15	15	15	15	16	16	17	17	18	18	18	18	19	19	19	19	19	19	20	21	21	21	21	21	21	21	21	22	22	22	22	22	22
33	0.695532	NUM_TRUE_POSITIVES	7	9	9	9	9	9	9	9	9	10	11	11	11	13	13	15	15	15	15	15	15	15	16	16	16	16	16	16	16	17	17	17	17	17	17	17	17	18	18	18	18	19	19	19	19	19	19
33	0.744855	NUM_TRUE_POSITIVES	1	3	3	4	9	10	10	11	12	12	14	14	15	15	15	15	15	16	16	16	16	17	17	17	17	17	17	17	17	17	18	18	18	18	19	19	19	20	20	20	20	20	21	22	22	22	22
33	0.755045	NUM_TRUE_POSITIVES	1	8	9	10	10	10	13	13	14	14	14	17	17	17	17	18	19	19	19	19	19	19	19	21	21	21	21	21	21	21	21	21	21	21	21	21	21	21	21	21	21	21	21	21	21	21	21
33	0.717007	NUM_TRUE_POSITIVES	2	3	10	10	11	11	12	15	15	15	15	15	15	18	19	19	19	19	19	19	19	20	20	21	21	22	22	22	22	22	22	22	22	22	22	22	22	22	22	22	22	22	22	22	22	22	22
33	0.695499	NUM_TRUE_POSITIVES	3	3	5	5	9	9	9	11	11	11	12	13	13	13	13	13	13	13	13	13	13	14	14	17	17	18	20	20	20	20	20	20	20	20	20	21	22	22	22	22	22	22	22	22	22	22	22
33	0.761816	NUM_TRUE_POSITIVES	2	11	11	11	11	14	14	14	15	15	15	15	16	16	17	17	18	18	18	18	18	18	18	19	20	20	21	21	22	23	23	23	23	23	23	23	23	24	24	24	24	24	24	24	24	24	24
33	0.707017	NUM_TRUE_POSITIVES	4	5	7	7	8	8	8	8	8	9	10	10	10	10	10	10	10	10	10	10	10	10	10	11	12	12	12	13	13	13	14	15	16	16	16	16	16	17	17	18	18	18	18	18	18	18	18
33	0.705291	NUM_TRUE_POSITIVES	3	8	10	11	11	12	12	13	15	15	16	17	17	17	17	17	18	18	19	19	19	19	20	20	20	20	20	20	20	20	20	20	20	20	20	20	20	20	20	20	20	21	21	21	21	21	21
33	0.719331	NUM_TRUE_POSITIVES	1	9	9	9	9	11	11	11	11	11	12	13	14	14	14	14	16	16	16	17	18	18	18	18	18	18	18	18	18	18	18	18	18	18	18	19	19	20	20	20	20	20	20	20	20	20	20
33	0.754049	NUM_TRUE_POSITIVES	2	4	6	8	11	11	11	12	12	12	13	13	13	13	13	15	16	16	16	18	18	18	18	18	18	20	20	20	20	20	20	20	20	20	21	21	21	21	21	21	22	22	22	22	22	22	22
33	0.742266	NUM_TRUE_POSITIVES	2	9	9	11	12	13	13	13	14	16	16	16	16	16	16	16	16	16	17	17	17	17	17	17	17	17	17	17	17	17	17	17	20	20	20	20	20	20	20	20	20	20	20	20	20	20	20
33	0.750166	NUM_TRUE_POSITIVES	3	8	13	13	13	13	13	13	14	15	15	16	17	17	17	17	17	17	18	18	19	19	19	19	19	19	19	20	20	20	20	20	20	20	20	20	21	21	22	22	22	22	22	22	22	22	22
33	0.74917	NUM_TRUE_POSITIVES	3	7	7	7	7	8	9	10	10	10	10	10	10	10	11	11	11	11	12	12	12	13	13	13	13	13	13	13	13	13	13	13	13	13	14	14	14	14	15	15	15	15	15	16	16	16	16
33	0.744357	NUM_TRUE_POSITIVES	2	7	7	8	8	9	10	10	10	10	10	11	12	12	13	13	13	14	14	14	14	14	14	14	14	14	14	15	15	15	18	18	18	18	18	18	18	18	18	18	21	21	22	22	22	22	22
33	0.751261	NUM_TRUE_POSITIVES	3	8	9	11	11	11	11	11	11	11	12	14	15	15	18	18	18	19	19	19	19	19	19	19	20	20	20	20	20	21	21	21	21	21	21	21	21	21	21	22	23	23	23	23	23	23	23
33	0.756771	NUM_TRUE_POSITIVES	2	9	12	12	12	12	13	13	13	16	16	16	17	17	18	18	18	18	18	18	18	18	18	18	18	18	18	18	18	18	18	18	21	21	21	21	21	22	22	22	22	22	22	22	23	23	23
33	0.753883	NUM_TRUE_POSITIVES	6	9	10	12	12	12	14	15	15	15	15	16	16	16	16	16	16	17	18	18	18	18	18	18	18	18	18	18	18	18	19	19	19	20	20	20	20	20	22	22	22	22	22	22	22	22	22
33	0.74137	NUM_TRUE_POSITIVES	0	8	9	11	13	13	14	14	14	14	14	14	14	14	14	14	14	14	14	15	15	15	16	16	17	18	18	18	18	19	20	20	20	20	20	20	20	20	20	20	20	20	20	20	20	20	20
33	0.717373	NUM_TRUE_POSITIVES	6	8	10	10	11	11	12	12	12	12	12	12	12	13	13	13	13	13	13	14	14	14	14	14	14	15	15	16	16	16	17	19	19	20	20	20	20	20	20	20	20	20	20	20	20	20	20
33	0.747577	NUM_TRUE_POSITIVES	3	11	13	13	13	13	13	13	14	14	14	14	14	14	15	16	18	18	18	18	18	18	18	18	18	18	18	18	18	18	18	19	19	19	19	19	19	21	21	21	21	21	22	22	22	22	23
33	0.786179	NUM_TRUE_POSITIVES	6	7	7	7	8	11	11	11	11	13	13	13	16	16	18	18	18	19	19	19	19	19	19	19	19	19	19	20	20	21	21	21	21	21	21	21	22	22	22	22	23	24	24	24	24	24	24
33	0.735827	NUM_TRUE_POSITIVES	3	5	9	11	11	11	11	11	15	15	15	16	16	18	18	19	20	20	20	20	20	20	20	20	20	20	20	20	20	20	20	20	20	20	20	20	20	21	22	22	22	22	22	22	22	22	22
33	0.753917	NUM_TRUE_POSITIVES	4	4	9	9	9	10	13	13	13	13	14	14	15	15	17	17	17	17	18	19	19	19	19	20	20	20	20	22	22	22	22	22	22	22	22	22	22	22	23	23	23	23	23	23	24	25	25
33	0.768388	NUM_TRUE_POSITIVES	2	11	12	13	13	14	14	14	15	15	15	15	15	16	16	18	18	18	18	18	18	18	18	18	18	18	19	19	21	21	21	21	22	22	22	22	24	24	24	24	24	24	24	25	25	25	25
33	0.734831	NUM_TRUE_POSITIVES	2	6	7	9	11	11	14	15	15	15	15	15	15	15	15	15	15	15	15	16	16	16	16	16	17	17	17	17	17	17	17	17	17	17	17	18	18	18	18	18	18	18	18	18	18	18	18
33	0.758032	NUM_TRUE_POSITIVES	3	9	12	13	14	15	15	15	15	15	16	17	18	18	18	18	18	18	18	19	19	19	19	19	19	19	19	19	19	19	19	19	19	19	19	19	19	19	20	20	21	21	21	21	21	21	21
33	0.780835	NUM_TRUE_POSITIVES	3	7	11	13	13	13	13	14	15	18	19	19	19	20	20	20	21	21	21	21	21	21	21	22	23	23	23	23	23	23	23	23	23	23	23	23	23	23	23	23	23	23	23	23	23	23	23
33	0.723745	NUM_TRUE_POSITIVES	1	6	8	9	11	11	11	12	12	12	13	13	13	13	13	14	14	14	14	14	14	14	15	15	16	16	16	16	16	16	16	16	16	16	16	17	17	17	17	17	17	17	17	17	17	17	19
33	0.770944	NUM_TRUE_POSITIVES	2	8	11	11	14	15	15	15	16	16	17	17	17	17	17	18	18	19	19	19	19	19	19	20	20	20	20	20	20	20	20	20	20	20	20	21	21	21	22	22	22	22	22	22	22	22	22
33	0.753386	NUM_TRUE_POSITIVES	1	6	9	11	11	12	13	13	13	13	13	15	15	15	15	15	15	15	16	16	16	16	16	16	16	17	19	20	20	21	21	21	21	21	21	21	21	21	21	22	22	22	22	22	22	22	23
33	0.790361	NUM_TRUE_POSITIVES	5	6	7	8	10	11	11	11	12	12	12	12	12	12	12	12	12	12	12	13	15	15	16	17	20	20	20	21	21	21	23	23	23	23	23	23	23	23	23	23	23	23	23	23	23	23	23
33	0.740042	NUM_TRUE_POSITIVES	2	8	9	10	10	10	11	11	11	11	11	12	12	12	12	12	13	14	14	14	14	14	14	14	15	15	17	17	17	17	17	17	17	17	17	17	18	18	20	20	20	20	21	21	21	21	21
33	0.72899	NUM_TRUE_POSITIVES	1	3	4	6	6	7	8	8	9	9	10	11	13	14	15	15	15	15	17	17	17	17	17	17	19	19	19	21	21	21	21	21	21	22	22	22	22	22	22	22	22	22	22	22	23	23	23
33	0.769616	NUM_TRUE_POSITIVES	0	10	10	12	13	14	15	15	15	15	15	15	16	16	17	17	17	18	18	18	18	18	18	18	18	18	18	18	20	22	22	22	22	22	22	22	23	24	24	24	25	26	26	26	26	26	26
33	0.733371	NUM_TRUE_POSITIVES	3	4	10	11	12	14	14	15	15	15	16	16	16	17	17	17	18	18	18	18	18	19	19	20	20	20	20	20	21	21	21	21	21	21	21	21	21	21	21	21	21	21	21	22	22	22	22
33	0.733006	NUM_TRUE_POSITIVES	2	6	9	9	11	11	11	13	13	14	14	14	14	14	17	17	17	17	17	17	17	17	17	17	17	17	17	17	17	17	17	17	19	19	19	19	19	19	20	20	20	21	21	21	21	21	21
33	0.773002	NUM_TRUE_POSITIVES	3	6	7	7	8	10	11	11	14	14	15	15	15	15	15	15	15	15	15	15	15	15	15	16	16	16	16	16	16	16	16	16	16	16	16	18	18	18	18	19	19	19	20	20	20	20	20
33	0.749502	NUM_TRUE_POSITIVES	2	2	9	9	9	11	11	12	12	15	17	17	18	18	18	18	20	20	20	20	20	20	20	20	20	20	20	20	20	20	21	22	22	22	22	22	22	22	22	22	23	23	23	23	23	23	23
33	0.733869	NUM_TRUE_POSITIVES	3	7	9	10	11	13	13	13	13	13	13	14	14	14	14	15	15	16	16	17	17	18	18	18	19	19	20	20	20	20	20	20	21	21	21	21	21	21	21	21	21	21	21	21	21	21	21
33	0.762215	NUM_TRUE_POSITIVES	3	10	11	11	12	12	13	13	14	14	14	14	14	14	14	14	15	15	15	15	19	19	19	19	21	21	22	22	22	22	22	22	22	22	22	22	23	23	23	23	23	23	23	23	23	23	23
33	0.706486	NUM_TRUE_POSITIVES	2	6	6	8	8	8	8	8	8	11	12	12	14	16	16	16	16	16	17	19	19	19	19	20	20	21	21	21	21	21	21	21	21	21	21	21	21	21	22	22	22	22	22	22	22	22	22
33	0.727131	NUM_TRUE_POSITIVES	3	4	8	8	8	10	10	13	14	14	14	14	14	14	15	15	15	15	16	16	17	17	17	17	17	17	17	17	17	17	17	17	17	17	17	17	17	17	17	17	17	17	17	17	18	18	18
33	0.758398	NUM_TRUE_POSITIVES	2	5	6	8	11	11	11	11	12	12	12	12	13	13	14	14	14	14	14	14	14	14	15	16	16	16	16	16	16	16	16	16	16	18	18	18	18	18	18	18	18	18	18	18	18	18	18
33	0.750631	NUM_TRUE_POSITIVES	9	10	13	13	13	13	13	13	14	15	15	15	17	17	17	18	18	18	19	19	19	20	20	21	22	22	22	22	22	22	22	22	22	22	22	22	22	22	22	22	22	22	22	22	22	22	23
33	0.772637	NUM_TRUE_POSITIVES	1	6	10	10	11	13	13	14	15	16	16	16	16	16	16	16	16	16	17	17	18	18	18	18	18	18	18	19	19	20	21	21	21	21	23	23	24	24	24	24	24	24	24	24	24	24	24
33	0.7423	NUM_TRUE_POSITIVES	7	12	12	12	12	13	13	13	13	15	15	15	15	15	16	16	16	16	16	16	16	16	16	16	16	17	17	18	18	18	18	19	19	19	19	19	19	19	19	19	19	19	19	19	19	19	19
33	0.741503	NUM_TRUE_POSITIVES	3	5	7	10	11	12	13	14	15	15	16	16	17	17	17	18	19	19	19	19	19	19	20	21	21	21	22	22	22	23	23	23	23	23	23	23	23	23	23	23	23	24	24	24	24	24	24
33	0.765567	NUM_TRUE_POSITIVES	2	8	11	12	12	12	13	14	14	14	14	14	15	15	15	15	15	15	19	19	19	20	20	20	20	20	20	20	20	21	21	21	21	21	22	22	22	22	22	22	22	22	22	22	23	24	24
33	0.76082	NUM_TRUE_POSITIVES	2	11	11	11	12	12	12	12	13	13	13	13	13	13	13	13	14	14	14	14	15	15	17	17	17	17	18	19	19	19	19	19	19	20	20	20	20	20	20	20	20	20	23	24	24	25	25
33	0.760986	NUM_TRUE_POSITIVES	3	8	12	12	13	14	15	16	16	16	16	16	17	17	17	17	19	19	19	19	19	19	20	20	20	20	21	21	21	21	21	21	22	22	23	23	23	24	24	24	24	24	24	24	24	24	24
33	0.723579	NUM_TRUE_POSITIVES	4	4	10	12	12	12	12	12	12	12	13	13	13	14	15	15	15	15	15	15	15	16	16	16	17	18	18	18	18	18	19	19	19	19	19	21	21	21	21	22	22	22	22	22	22	22	22
33	0.758032	NUM_TRUE_POSITIVES	4	6	8	8	8	8	10	11	12	12	12	12	13	14	15	15	15	15	16	16	16	16	16	16	17	19	20	21	21	21	21	21	21	21	21	21	21	21	21	21	22	22	22	22	23	23	23
33	0.755012	NUM_TRUE_POSITIVES	1	3	3	5	5	6	9	9	11	11	11	11	11	11	11	11	12	14	14	14	15	15	15	15	15	15	15	15	15	15	15	15	16	16	16	16	16	16	17	17	17	17	19	19	19	19	19
33	0.76102	NUM_TRUE_POSITIVES	2	2	6	6	6	7	9	9	9	9	10	11	11	12	12	13	14	14	17	17	18	19	19	19	19	19	20	20	20	20	20	20	20	21	21	21	21	21	21	21	21	21	21	21	21	21	22
33	0.740905	NUM_TRUE_POSITIVES	3	5	6	6	6	6	7	8	8	10	10	10	10	10	10	10	10	10	10	10	11	11	11	11	11	11	11	14	14	14	14	15	15	16	16	16	16	16	16	16	16	16	16	16	16	16	16
33	0.725936	NUM_TRUE_POSITIVES	10	10	13	14	14	14	14	14	14	14	14	15	15	15	15	15	15	15	15	15	15	15	15	15	15	15	16	16	18	19	20	21	21	21	21	21	21	22	22	22	22	22	22	22	22	22	22
33	0.769019	NUM_TRUE_POSITIVES	1	8	8	14	14	16	16	17	17	17	17	17	17	17	17	17	21	21	21	21	21	21	21	21	21	21	21	21	23	23	23	23	23	23	23	23	24	24	24	24	24	24	24	24	24	24	24
33	0.757203	NUM_TRUE_POSITIVES	4	9	9	9	11	11	12	13	13	14	14	14	14	14	14	14	14	14	14	16	16	16	16	16	17	17	17	17	17	17	18	18	18	19	20	20	21	21	21	21	22	22	22	22	22	22	22
33	0.731911	NUM_TRUE_POSITIVES	2	5	6	8	9	9	9	9	9	9	11	12	13	15	15	16	16	16	16	18	18	18	18	18	18	19	19	19	19	19	19	19	19	19	20	21	22	22	22	22	22	22	22	22	22	22	22
33	0.751129	NUM_TRUE_POSITIVES	2	6	6	6	6	8	9	9	10	11	11	13	16	16	17	18	18	18	18	18	19	19	19	19	19	19	20	20	20	21	21	21	21	22	22	22	22	22	22	24	24	24	24	24	24	24	24
33	0.71558	NUM_TRUE_POSITIVES	1	1	6	8	10	11	11	11	12	13	13	13	15	15	15	15	15	15	15	15	15	15	16	16	16	16	16	18	18	18	18	18	18	19	19	19	19	19	20	20	20	20	20	20	20	20	20
[truncated: 491 more columns]
