# Supplementary material for: Genome-wide computational identification of functional RNA elements in Trypanosoma brucei
Source: BMC Genomics. 2009 Aug 4;10:355. doi: 10.1186/1471-2164-10-355 (PMC2907701; doi:10.1186/1471-2164-10-355)
Supplement: Additional file 6 — Function prediction using regulatory motifs. This ZIP compressed file should be unpacked before viewing its contents. The results for prediction of each pathway are presented in a separate folder, named after the accession number of that pathway in KEGG database. Each folder contains several files named "validation.N.out", each of which represents the results of a hundred times two-fold cross-validation for that pathway, using N predicted motifs. Each cross-validation is shown in one row; plotting each row against the number of false positives will result in the ROC curve associated with the corresponding cross-validation experiment. The trained network is stored in "total.out", in which motifs are ordered according to their prediction power. L(α|MOTIF): the likelihood of being in pathway α given that the indicated motif is present in the indicated location of an mRNA; L(α|MOTIF): the likelihood of being in pathway α given that the indicated motif is NOT present in the indicated location of an mRNA. [file 1471-2164-10-355-S6.zip › tbr_KEGG_predict/003.tbr00632/validation.034.out]

Current time: Tue Feb 03 11:57:52 2009
This cluster: tbr00632
A 2-fold validation was used.
************************ VALIDATION ***********************
NUM_CLASSIFIERS	AUC	NUM_FALSE_POSITIVES	1	2	3	4	5	6	7	8	9	10	11	12	13	14	15	16	17	18	19	20	21	22	23	24	25	26	27	28	29	30	31	32	33	34	35	36	37	38	39	40	41	42	43	44	45	46	47
34	0.721588	NUM_TRUE_POSITIVES	7	8	8	10	10	10	10	11	11	11	12	13	13	13	13	13	13	13	13	17	17	18	18	18	18	18	18	18	18	18	18	18	18	18	19	19	19	19	19	19	19	19	19	19	19	20	20
34	0.766164	NUM_TRUE_POSITIVES	2	9	11	11	12	12	13	13	13	13	13	13	14	14	15	16	16	16	16	16	17	17	17	18	18	18	18	19	20	20	20	20	20	22	22	22	22	22	22	22	22	22	22	22	22	23	23
34	0.755344	NUM_TRUE_POSITIVES	5	7	7	8	9	9	11	11	11	11	12	13	13	13	14	14	14	15	15	15	15	17	18	18	18	18	18	18	18	19	19	19	19	19	19	19	19	20	20	20	20	20	20	20	21	21	21
34	0.740308	NUM_TRUE_POSITIVES	4	6	7	8	9	9	9	9	10	10	11	12	12	12	12	13	13	13	13	13	13	14	14	15	16	16	16	17	17	17	18	18	18	18	18	18	18	19	19	19	20	20	21	21	21	21	21
34	0.733404	NUM_TRUE_POSITIVES	5	7	9	9	10	10	12	13	13	13	13	14	15	15	15	15	15	15	16	16	18	18	18	18	18	18	20	20	20	20	20	21	21	21	21	21	21	21	21	21	21	21	21	21	21	21	21
34	0.716344	NUM_TRUE_POSITIVES	6	7	8	11	11	13	13	13	13	15	15	15	15	15	15	15	15	15	15	15	15	15	15	15	16	18	18	18	18	18	18	18	19	19	20	20	20	20	20	20	20	20	20	20	20	20	20
34	0.726832	NUM_TRUE_POSITIVES	5	11	13	14	15	15	15	15	15	15	16	16	16	16	17	17	17	17	17	17	18	18	18	18	18	18	18	18	18	18	18	18	18	19	19	20	20	20	20	20	20	20	20	20	20	20	20
34	0.736989	NUM_TRUE_POSITIVES	6	7	10	10	10	10	12	12	12	12	14	14	14	14	14	14	14	15	15	15	15	17	17	18	18	19	19	19	19	19	20	20	20	20	21	21	21	21	21	21	21	21	21	21	21	21	21
34	0.743594	NUM_TRUE_POSITIVES	2	7	11	11	11	12	12	12	12	12	12	14	14	14	14	14	14	14	14	14	14	15	15	16	16	16	16	16	16	17	18	18	19	19	19	22	22	22	22	22	22	22	22	22	23	23	24
34	0.75551	NUM_TRUE_POSITIVES	5	5	9	9	9	9	13	13	13	13	13	13	13	13	13	13	14	15	15	17	17	17	17	17	17	17	17	17	17	17	17	17	17	17	17	18	18	18	18	18	18	18	18	19	19	21	21
34	0.751726	NUM_TRUE_POSITIVES	1	11	13	14	14	14	15	15	15	15	15	15	15	17	18	18	18	18	18	18	18	19	19	19	19	19	19	20	20	20	20	20	20	20	20	20	20	20	20	20	20	20	20	20	21	21	21
34	0.763941	NUM_TRUE_POSITIVES	4	6	10	12	13	13	14	14	14	15	15	16	16	16	17	17	17	17	17	17	17	17	18	18	18	18	19	19	20	20	20	20	20	20	20	21	22	22	22	22	24	25	25	25	25	25	25
34	0.761518	NUM_TRUE_POSITIVES	2	9	9	11	13	13	13	13	13	14	15	15	16	16	16	17	17	17	19	19	19	19	19	19	20	21	21	21	21	21	21	21	21	21	21	21	21	21	21	21	21	22	23	23	23	25	25
34	0.75083	NUM_TRUE_POSITIVES	3	5	10	12	12	13	13	13	13	14	14	14	14	14	15	17	17	17	17	17	17	17	19	20	21	21	21	22	22	22	23	23	23	23	23	23	23	23	23	23	23	23	23	23	23	23	23
34	0.738516	NUM_TRUE_POSITIVES	2	8	8	8	9	9	10	10	10	10	10	10	10	11	12	13	13	15	15	15	15	15	15	15	15	16	16	17	17	17	17	17	18	19	19	19	19	20	20	20	20	20	20	21	21	21	21
34	0.766762	NUM_TRUE_POSITIVES	2	11	11	14	14	14	14	15	16	16	16	17	17	17	17	18	19	19	22	22	23	23	23	23	23	23	23	23	23	23	23	23	23	23	23	23	23	23	23	23	23	23	23	23	23	23	23
34	0.702536	NUM_TRUE_POSITIVES	1	4	8	12	12	13	13	14	14	14	14	15	15	15	17	17	17	18	19	19	19	20	20	21	21	21	21	21	22	22	22	24	24	24	24	25	25	25	25	26	26	26	26	26	26	26	27
34	0.750531	NUM_TRUE_POSITIVES	2	4	5	10	12	12	13	13	13	14	14	14	15	16	16	16	16	16	16	16	16	16	16	16	16	16	16	16	16	16	16	18	18	18	18	18	18	18	18	20	20	20	20	20	20	20	20
34	0.762746	NUM_TRUE_POSITIVES	3	11	14	16	16	16	16	16	16	16	16	17	18	18	18	19	19	19	19	20	20	20	20	20	20	20	20	20	20	20	20	20	20	20	20	20	20	20	20	21	21	21	21	21	21	23	23
34	0.747511	NUM_TRUE_POSITIVES	9	11	11	12	13	14	14	15	15	15	17	17	17	18	18	18	18	18	19	19	20	20	20	20	20	20	20	20	20	20	20	20	21	21	21	21	21	21	21	21	21	21	22	22	22	22	22
34	0.747411	NUM_TRUE_POSITIVES	3	7	7	7	10	12	12	15	16	16	16	16	16	19	19	19	19	19	19	20	20	20	20	20	21	21	21	21	22	22	22	22	22	23	23	23	24	24	24	24	24	24	24	25	25	25	25
34	0.779375	NUM_TRUE_POSITIVES	1	8	8	11	12	12	12	12	13	13	13	14	14	14	14	14	14	14	15	16	18	20	20	20	20	20	20	21	21	21	21	21	21	21	21	22	22	22	22	23	23	23	23	23	23	23	23
34	0.746681	NUM_TRUE_POSITIVES	1	3	4	7	7	9	11	11	11	11	12	12	14	15	15	15	18	18	18	18	19	19	19	19	19	19	20	20	20	21	21	21	21	21	21	21	21	21	21	21	21	21	21	21	22	22	22
34	0.750929	NUM_TRUE_POSITIVES	9	10	12	12	14	15	15	16	16	16	16	16	16	16	16	16	16	16	16	16	16	16	16	17	18	18	18	18	18	18	18	20	20	20	20	20	21	21	21	21	22	22	22	22	22	22	22
34	0.75697	NUM_TRUE_POSITIVES	10	10	10	12	12	12	12	13	13	13	13	14	16	17	18	18	18	18	19	19	19	19	19	19	19	19	19	19	20	20	20	20	20	22	23	23	23	23	23	23	23	23	23	23	23	23	23
34	0.769517	NUM_TRUE_POSITIVES	2	7	9	11	11	11	11	11	13	13	14	14	14	14	14	14	15	16	17	17	17	17	17	17	17	17	17	19	19	19	19	20	20	20	20	22	22	22	22	24	26	26	26	26	26	26	26
34	0.728757	NUM_TRUE_POSITIVES	3	9	9	10	10	11	11	11	12	13	15	15	15	15	15	15	15	15	16	16	16	16	16	17	17	17	17	17	17	18	19	20	21	21	21	21	21	21	21	22	22	23	23	23	23	23	23
34	0.73835	NUM_TRUE_POSITIVES	3	6	11	12	12	14	14	14	14	14	14	15	15	15	15	15	15	15	15	15	15	16	18	18	18	18	18	19	19	19	20	20	20	20	20	20	20	20	20	20	20	20	20	20	20	20	20
34	0.766961	NUM_TRUE_POSITIVES	3	8	10	13	13	14	14	15	16	16	17	17	17	20	20	20	20	22	22	22	22	22	22	22	22	22	22	23	23	23	23	23	23	23	23	23	23	23	23	23	24	24	24	25	25	25	25
34	0.750631	NUM_TRUE_POSITIVES	6	6	6	11	12	12	12	13	13	13	16	16	16	16	16	17	17	17	17	17	17	17	18	18	19	19	19	19	19	19	19	19	19	20	21	21	21	21	21	21	21	21	22	22	22	22	23
34	0.718601	NUM_TRUE_POSITIVES	5	5	6	7	12	12	12	12	13	14	14	14	14	14	14	16	17	17	17	17	17	17	17	17	17	17	17	17	18	18	18	18	21	22	22	22	22	22	22	22	22	22	22	22	22	22	22
34	0.780138	NUM_TRUE_POSITIVES	5	11	12	12	12	12	14	15	15	15	15	15	15	16	17	18	18	19	22	22	22	22	22	22	22	22	22	22	22	23	24	24	24	24	24	24	24	24	24	24	24	24	24	24	24	24	24
34	0.750564	NUM_TRUE_POSITIVES	3	7	13	13	13	13	13	13	14	15	16	16	16	17	17	18	18	18	18	19	19	19	19	19	20	20	20	20	20	20	20	21	21	22	22	22	22	22	22	22	23	23	23	23	23	24	24
34	0.709141	NUM_TRUE_POSITIVES	7	9	9	10	13	13	15	15	15	15	15	15	15	15	16	16	16	16	16	16	16	16	17	17	17	17	18	18	18	18	18	18	19	19	19	19	19	19	19	19	19	19	19	19	19	19	19
34	0.753651	NUM_TRUE_POSITIVES	1	4	5	5	6	6	7	8	9	9	11	11	13	13	13	13	14	14	14	14	14	14	14	17	18	18	18	18	19	19	19	19	19	19	19	19	19	19	19	19	19	19	19	19	19	20	20
34	0.758497	NUM_TRUE_POSITIVES	5	8	9	9	12	14	14	14	14	14	14	14	14	14	15	15	18	19	20	20	20	20	20	20	21	21	21	21	21	22	22	22	22	22	22	22	22	22	22	23	23	23	23	23	23	23	23
34	0.739279	NUM_TRUE_POSITIVES	6	6	6	7	11	13	13	14	14	15	15	15	15	16	16	17	17	17	17	17	17	17	17	17	18	18	18	18	18	18	18	18	18	18	18	18	18	18	18	18	18	18	18	18	19	19	19
34	0.725737	NUM_TRUE_POSITIVES	2	10	12	13	13	13	13	13	13	13	14	14	14	15	15	15	15	15	15	15	15	15	15	15	15	15	15	16	17	17	17	17	17	17	17	17	17	17	17	17	17	17	17	17	17	17	18
34	0.735562	NUM_TRUE_POSITIVES	3	5	7	7	8	8	13	13	14	14	14	14	15	15	15	15	15	15	15	16	16	16	16	16	16	17	17	17	17	18	18	19	19	20	21	21	22	22	22	22	22	22	22	22	22	22	22
34	0.732508	NUM_TRUE_POSITIVES	5	11	12	13	13	13	13	13	13	13	13	14	14	14	14	14	14	15	16	16	16	17	17	17	17	17	17	17	17	18	18	19	19	19	19	19	19	19	19	19	19	19	19	19	19	20	20
34	0.743328	NUM_TRUE_POSITIVES	1	4	5	5	9	10	11	11	11	12	12	12	14	14	14	14	15	15	15	15	15	15	16	16	16	17	17	17	17	17	17	18	18	18	19	19	20	20	20	20	20	20	20	20	20	21	21
34	0.759958	NUM_TRUE_POSITIVES	2	8	9	12	12	12	15	16	16	16	17	17	17	17	17	18	18	18	19	19	19	20	20	20	21	21	21	21	21	22	22	22	22	22	22	22	22	22	22	22	22	22	22	22	22	22	22
34	0.714286	NUM_TRUE_POSITIVES	2	3	10	10	10	11	13	15	16	16	16	16	16	16	16	18	18	19	19	19	19	19	19	19	21	22	22	22	22	22	22	22	22	22	22	22	22	22	22	22	23	23	23	23	23	23	23
34	0.693475	NUM_TRUE_POSITIVES	3	3	5	5	9	10	10	10	11	11	11	11	11	12	14	14	14	14	14	14	14	14	14	17	17	17	17	19	19	19	19	20	20	20	20	20	20	20	20	21	22	22	22	22	22	22	22
34	0.757302	NUM_TRUE_POSITIVES	2	10	10	12	12	13	14	14	15	16	16	16	17	17	17	17	17	19	19	20	20	20	20	20	21	21	22	23	23	24	24	24	24	24	24	24	24	24	24	24	24	24	24	24	24	24	24
34	0.72119	NUM_TRUE_POSITIVES	5	6	7	8	8	9	9	9	9	11	11	11	12	12	12	12	12	12	12	12	12	12	12	12	12	12	13	13	15	15	16	16	16	16	18	18	18	18	18	19	19	19	19	19	19	19	19
34	0.69925	NUM_TRUE_POSITIVES	3	8	9	10	11	11	12	12	14	15	15	16	17	17	18	18	18	18	18	19	19	19	19	19	19	20	20	20	20	20	20	20	20	20	20	20	20	21	21	21	21	21	21	21	21	21	21
34	0.718368	NUM_TRUE_POSITIVES	2	9	9	9	9	10	11	11	11	11	12	13	13	14	14	14	15	15	16	17	17	17	17	17	17	18	18	18	18	18	18	18	18	18	18	18	18	19	19	19	19	19	19	20	20	21	21
34	0.754713	NUM_TRUE_POSITIVES	1	4	10	11	12	12	12	12	12	12	12	12	12	12	13	13	14	15	15	15	15	16	16	16	18	19	19	21	21	21	21	21	21	21	21	23	24	24	24	25	25	25	25	25	25	25	25
34	0.736956	NUM_TRUE_POSITIVES	2	8	9	10	11	12	14	14	14	14	14	14	15	15	15	15	15	16	16	16	16	16	16	16	17	17	17	17	17	17	17	17	17	17	17	17	17	17	17	17	18	18	18	18	19	19	19
34	0.741503	NUM_TRUE_POSITIVES	4	11	11	13	13	13	13	14	14	15	16	16	16	16	17	17	17	17	17	17	18	18	18	19	20	20	20	20	20	20	21	21	21	21	21	21	21	21	21	21	21	21	22	22	22	22	22
34	0.746117	NUM_TRUE_POSITIVES	3	7	7	7	7	8	9	9	10	10	10	10	10	10	10	11	11	11	11	12	12	12	13	13	13	13	13	13	13	13	13	13	13	13	13	14	14	14	14	14	15	15	15	15	15	16	16
34	0.744922	NUM_TRUE_POSITIVES	2	7	7	8	8	8	9	10	10	10	10	10	12	12	12	13	13	13	13	14	14	14	14	14	14	14	14	14	14	14	14	18	18	18	18	18	18	18	18	18	18	18	18	19	21	22	22
34	0.752025	NUM_TRUE_POSITIVES	2	10	10	10	10	11	11	11	12	12	12	14	15	15	15	18	18	18	18	19	19	19	19	19	20	20	20	20	20	20	20	20	21	21	21	21	21	21	21	21	21	22	22	22	22	22	22
34	0.754614	NUM_TRUE_POSITIVES	2	9	11	12	12	12	12	13	13	13	15	16	16	16	17	17	17	17	18	18	18	18	19	19	19	19	19	19	19	19	19	19	20	20	22	22	22	22	22	23	23	23	23	23	23	23	23
34	0.758298	NUM_TRUE_POSITIVES	4	9	10	10	13	13	14	14	14	14	14	14	15	16	16	16	16	16	16	17	17	19	19	19	20	20	20	20	20	20	20	20	20	20	20	20	20	20	20	20	20	20	20	20	20	20	20
34	0.728824	NUM_TRUE_POSITIVES	0	6	9	11	13	13	15	15	15	15	15	15	15	15	15	15	15	15	15	15	15	15	17	17	17	17	18	18	18	18	19	19	19	19	19	20	20	20	20	20	20	20	20	20	20	20	20
34	0.728193	NUM_TRUE_POSITIVES	9	9	11	11	11	11	11	13	13	13	13	13	14	14	14	14	14	14	14	14	15	15	16	16	17	18	18	18	18	18	18	20	20	20	20	22	22	22	22	22	22	22	22	22	22	22	22
34	0.746814	NUM_TRUE_POSITIVES	4	11	11	13	13	13	13	13	13	13	14	15	15	15	15	16	18	18	18	18	18	18	18	18	18	18	18	18	18	18	18	19	19	19	19	19	19	21	21	21	21	21	21	21	21	21	21
34	0.782229	NUM_TRUE_POSITIVES	6	7	7	7	10	13	13	13	13	13	13	14	14	14	14	14	16	16	18	18	18	19	19	19	19	19	19	19	19	20	21	21	21	21	21	21	21	21	21	22	22	23	24	24	24	24	24
34	0.728923	NUM_TRUE_POSITIVES	4	6	8	10	10	12	12	12	12	12	12	15	15	15	16	16	17	18	18	19	20	20	21	21	21	21	21	21	21	21	21	21	21	21	21	21	21	22	22	22	22	22	22	22	23	23	23
34	0.748141	NUM_TRUE_POSITIVES	4	4	6	9	9	9	13	13	14	14	15	16	16	16	16	17	18	18	18	18	18	19	20	20	20	21	21	21	21	21	22	22	22	22	22	22	22	22	22	22	22	22	22	22	22	22	23
34	0.766994	NUM_TRUE_POSITIVES	3	12	12	13	13	13	14	14	14	14	14	15	15	15	15	16	18	18	18	18	18	18	18	18	18	18	20	20	20	20	22	22	22	23	23	23	23	23	23	24	24	24	24	24	24	24	25
34	0.742764	NUM_TRUE_POSITIVES	2	6	7	10	11	11	14	15	15	15	15	15	15	15	15	15	15	15	15	15	15	16	16	16	17	17	17	17	18	18	18	18	18	18	18	18	18	18	18	18	18	19	19	19	19	19	19
34	0.758431	NUM_TRUE_POSITIVES	4	7	12	14	14	14	14	14	14	15	15	16	18	18	18	18	18	18	18	18	18	18	18	18	18	19	19	19	19	19	19	19	20	20	20	20	20	20	20	20	20	20	20	20	20	20	20
34	0.777881	NUM_TRUE_POSITIVES	2	7	11	13	13	13	14	14	15	18	19	19	19	19	19	20	20	20	20	21	21	21	21	21	21	21	21	22	22	22	23	23	23	23	23	23	23	23	23	23	23	23	23	23	23	23	23
34	0.723745	NUM_TRUE_POSITIVES	1	6	8	11	12	12	12	12	12	12	13	13	13	13	13	13	13	13	13	14	14	14	14	15	15	15	16	17	17	17	17	17	17	17	17	17	17	17	19	19	19	19	19	20	20	20	20
34	0.763011	NUM_TRUE_POSITIVES	3	9	9	11	12	14	14	15	15	15	16	16	17	17	17	17	18	18	18	19	19	19	19	19	20	20	20	20	20	20	20	20	20	20	20	20	20	21	21	21	21	22	22	22	22	22	22
34	0.748871	NUM_TRUE_POSITIVES	1	6	6	9	11	13	13	13	13	13	13	13	13	13	14	15	15	15	15	15	15	15	15	16	16	16	16	17	21	21	21	21	21	21	21	21	21	21	21	21	21	21	22	22	22	22	22
34	0.789067	NUM_TRUE_POSITIVES	2	7	7	8	10	12	12	12	12	12	14	14	14	14	14	14	14	14	16	16	17	17	17	17	17	18	21	21	23	24	24	24	24	24	25	25	25	25	26	26	26	26	26	26	26	26	26
34	0.741802	NUM_TRUE_POSITIVES	3	10	10	11	11	12	12	12	12	12	12	12	13	14	14	14	14	15	15	15	15	15	15	15	15	16	16	17	18	21	21	21	21	21	21	21	21	22	22	22	23	23	23	24	24	24	24
34	0.726533	NUM_TRUE_POSITIVES	1	1	3	5	5	7	8	8	9	10	11	12	12	12	13	14	17	17	18	18	18	19	19	19	19	19	19	19	19	19	19	19	21	21	21	21	21	22	22	22	22	22	22	22	22	22	22
34	0.767525	NUM_TRUE_POSITIVES	1	10	10	10	13	14	15	15	15	15	15	15	15	15	16	17	17	17	18	18	18	18	18	18	18	18	18	18	20	22	22	22	22	22	22	23	23	24	24	25	25	26	26	26	26	26	26
34	0.730815	NUM_TRUE_POSITIVES	3	4	6	11	12	12	12	14	16	17	17	17	17	17	18	18	18	18	18	18	18	18	18	20	20	20	20	20	20	20	20	20	21	21	21	21	21	21	21	21	21	21	21	21	21	21	21
34	0.728326	NUM_TRUE_POSITIVES	2	7	9	9	9	11	11	11	13	13	16	16	16	16	16	16	16	16	17	17	17	17	17	17	18	18	18	18	18	18	18	18	18	18	19	19	19	19	19	19	19	19	20	20	21	21	22
34	0.773765	NUM_TRUE_POSITIVES	4	7	8	9	10	13	13	14	14	15	16	16	17	17	17	17	17	17	17	17	17	17	18	18	18	19	19	19	19	19	19	19	19	19	19	19	19	19	19	19	21	21	21	21	21	21	21
34	0.747112	NUM_TRUE_POSITIVES	3	3	8	9	9	10	10	11	12	12	12	17	19	19	19	19	19	19	19	20	20	20	20	20	20	20	20	20	20	20	20	20	21	21	21	21	22	22	22	22	22	22	22	22	23	23	23
34	0.731877	NUM_TRUE_POSITIVES	3	8	9	11	11	12	13	13	13	13	13	13	14	14	14	14	15	15	16	18	18	18	18	18	19	19	19	19	20	20	20	20	20	20	20	21	21	21	21	21	21	21	21	21	21	21	21
34	0.759659	NUM_TRUE_POSITIVES	4	9	11	11	12	12	13	14	14	14	14	14	15	15	15	15	17	18	18	18	18	21	21	21	21	21	21	22	22	22	23	23	23	23	23	23	23	23	23	23	23	23	24	24	24	24	24
34	0.706984	NUM_TRUE_POSITIVES	2	7	10	10	11	11	11	11	12	14	14	16	16	17	17	17	17	17	17	17	17	21	21	21	21	21	22	22	22	22	22	22	22	22	22	22	22	22	22	23	23	23	23	23	23	23	23
34	0.729222	NUM_TRUE_POSITIVES	2	6	9	11	12	12	12	13	13	13	15	15	16	16	16	16	16	16	16	16	16	16	16	16	16	16	16	17	17	17	18	18	18	18	18	18	19	21	21	21	21	21	21	22	22	22	22
34	0.76102	NUM_TRUE_POSITIVES	2	6	7	10	13	13	13	13	13	13	13	13	14	14	14	14	14	15	15	15	15	15	15	17	17	17	17	17	17	17	17	18	18	18	18	18	20	20	20	20	20	20	20	20	20	20	20
34	0.757966	NUM_TRUE_POSITIVES	8	10	11	13	13	13	13	14	14	14	15	15	16	16	16	17	17	19	19	20	20	20	20	20	20	20	21	21	21	22	22	22	22	22	22	22	22	22	22	22	22	22	22	22	22	22	22
34	0.767724	NUM_TRUE_POSITIVES	1	6	11	11	12	13	13	13	15	15	15	15	16	16	16	16	16	17	17	17	17	17	18	18	18	19	19	19	19	20	20	20	21	21	21	21	23	23	23	23	23	23	23	23	23	24	24
34	0.736856	NUM_TRUE_POSITIVES	7	11	11	11	12	12	12	14	14	14	14	15	15	15	15	15	15	16	16	16	16	17	17	18	18	18	18	18	18	18	19	19	19	19	19	19	19	19	19	19	19	19	19	19	19	19	19
34	0.740574	NUM_TRUE_POSITIVES	3	5	7	11	11	12	13	13	15	16	16	17	17	17	17	18	18	18	19	19	19	19	19	19	19	20	21	21	21	22	22	23	23	23	23	23	23	23	23	23	23	23	23	23	23	23	23
34	0.764505	NUM_TRUE_POSITIVES	2	8	11	11	12	12	12	13	14	14	14	15	15	15	15	15	15	15	15	19	19	19	20	20	20	20	20	20	20	20	21	21	21	21	21	21	21	21	22	22	22	22	22	22	22	22	22
34	0.756672	NUM_TRUE_POSITIVES	2	7	10	11	11	11	12	12	12	13	13	13	13	13	13	13	13	14	14	14	14	14	16	17	17	17	18	18	19	19	19	19	19	19	20	20	20	20	20	20	20	21	24	24	24	24	24
34	0.751593	NUM_TRUE_POSITIVES	2	10	10	11	11	13	13	13	14	14	15	16	16	16	16	16	16	16	16	16	16	16	18	18	19	19	21	21	21	22	23	23	23	23	23	23	23	23	24	24	24	24	24	24	24	25	25
34	0.724774	NUM_TRUE_POSITIVES	4	5	10	12	12	12	12	12	12	12	12	14	14	14	14	15	15	15	15	15	15	15	15	16	16	16	16	17	18	18	18	18	18	19	19	19	19	19	21	21	21	21	22	22	22	22	22
34	0.749137	NUM_TRUE_POSITIVES	5	6	8	8	8	9	10	10	11	11	12	12	13	14	14	15	15	15	15	15	15	15	15	17	17	17	19	20	20	20	20	20	21	21	21	21	21	21	21	21	21	21	21	22	22	22	22
34	0.763907	NUM_TRUE_POSITIVES	1	5	6	6	7	7	11	14	14	14	15	15	15	15	15	15	15	16	16	16	16	17	19	19	19	20	21	21	21	21	21	21	21	21	21	21	22	22	22	22	22	22	22	22	22	22	22
34	0.757169	NUM_TRUE_POSITIVES	2	2	4	6	8	8	8	9	9	10	10	10	10	12	13	13	15	15	15	15	15	16	16	19	20	20	20	20	20	20	20	20	20	20	20	20	20	21	21	21	21	21	21	21	21	21	21
34	0.752655	NUM_TRUE_POSITIVES	4	6	8	8	8	8	8	8	10	10	10	11	11	12	12	12	12	12	12	12	12	13	14	14	15	15	15	15	17	17	17	17	17	17	19	19	19	19	19	19	19	19	19	19	19	19	19
34	0.740507	NUM_TRUE_POSITIVES	7	11	12	14	14	14	15	15	15	15	15	15	15	15	15	15	15	15	16	16	16	16	17	17	17	17	17	17	18	18	18	18	19	19	20	20	20	22	22	22	22	23	23	23	23	23	23
34	0.763708	NUM_TRUE_POSITIVES	2	7	13	13	14	14	14	15	17	18	19	19	19	19	19	19	19	19	19	19	19	19	19	19	19	21	22	22	22	22	22	22	23	23	23	23	23	23	23	23	23	23	23	24	24	24	24
34	0.74698	NUM_TRUE_POSITIVES	4	11	11	11	11	11	12	13	13	13	14	14	14	14	14	14	14	14	14	15	15	15	17	17	19	19	20	20	20	20	20	20	20	20	20	20	20	21	21	21	21	21	21	21	21	21	21
34	0.729454	NUM_TRUE_POSITIVES	2	5	5	6	8	9	9	9	10	10	10	11	11	13	14	16	16	16	16	18	18	19	19	19	19	19	20	21	21	21	21	21	21	21	21	21	21	21	22	23	23	23	23	23	23	23	23
34	0.75	NUM_TRUE_POSITIVES	2	6	6	6	6	7	7	8	10	11	11	15	16	16	17	18	18	18	18	18	19	19	19	19	19	19	20	20	21	21	21	21	21	21	22	22	22	22	22	23	24	24	24	24	24	24	24
34	0.723413	NUM_TRUE_POSITIVES	2	2	6	9	9	9	12	12	14	14	14	14	14	15	15	15	15	15	15	15	16	18	18	18	18	18	18	19	19	20	20	20	20	20	20	20	20	20	20	20	20	20	20	20	20	20	20
[truncated: 491 more columns]
