# Supplementary material for: Genome-wide computational identification of functional RNA elements in Trypanosoma brucei
Source: BMC Genomics. 2009 Aug 4;10:355. doi: 10.1186/1471-2164-10-355 (PMC2907701; doi:10.1186/1471-2164-10-355)
Supplement: Additional file 6 — Function prediction using regulatory motifs. This ZIP compressed file should be unpacked before viewing its contents. The results for prediction of each pathway are presented in a separate folder, named after the accession number of that pathway in KEGG database. Each folder contains several files named "validation.N.out", each of which represents the results of a hundred times two-fold cross-validation for that pathway, using N predicted motifs. Each cross-validation is shown in one row; plotting each row against the number of false positives will result in the ROC curve associated with the corresponding cross-validation experiment. The trained network is stored in "total.out", in which motifs are ordered according to their prediction power. L(α|MOTIF): the likelihood of being in pathway α given that the indicated motif is present in the indicated location of an mRNA; L(α|MOTIF): the likelihood of being in pathway α given that the indicated motif is NOT present in the indicated location of an mRNA. [file 1471-2164-10-355-S6.zip › tbr_KEGG_predict/003.tbr00632/validation.035.out]

Current time: Tue Feb 03 11:57:52 2009
This cluster: tbr00632
A 2-fold validation was used.
************************ VALIDATION ***********************
NUM_CLASSIFIERS	AUC	NUM_FALSE_POSITIVES	1	2	3	4	5	6	7	8	9	10	11	12	13	14	15	16	17	18	19	20	21	22	23	24	25	26	27	28	29	30	31	32	33	34	35	36	37	38	39	40	41	42	43	44	45	46	47
35	0.750166	NUM_TRUE_POSITIVES	4	7	8	8	10	11	11	11	13	13	13	15	15	15	15	15	16	16	16	16	16	19	19	19	19	19	19	19	19	20	20	20	20	20	20	21	21	21	21	21	21	21	21	21	21	21	21
35	0.757601	NUM_TRUE_POSITIVES	3	9	11	11	12	12	13	13	13	13	13	13	13	14	16	16	16	16	17	17	17	17	17	18	19	19	19	19	19	19	19	20	21	22	23	23	23	23	23	23	23	23	23	23	23	23	23
35	0.754481	NUM_TRUE_POSITIVES	6	7	7	7	8	8	9	12	13	14	14	14	15	15	15	15	15	15	15	15	15	15	15	15	17	18	18	18	18	18	18	18	19	19	19	21	21	21	21	21	22	22	22	22	22	22	22
35	0.740275	NUM_TRUE_POSITIVES	4	6	7	8	9	9	9	9	10	10	11	11	14	14	14	14	14	15	15	15	15	15	15	16	17	17	17	17	17	17	17	18	18	18	18	18	18	18	18	19	19	19	20	20	20	21	21
35	0.728226	NUM_TRUE_POSITIVES	3	8	9	11	11	12	13	13	13	13	13	13	13	14	15	15	15	16	16	16	16	16	16	17	18	18	18	18	18	18	18	20	20	20	21	21	21	21	21	21	21	21	21	21	21	21	21
35	0.710568	NUM_TRUE_POSITIVES	7	7	7	8	11	11	12	13	13	14	14	15	15	16	16	17	17	17	17	17	17	17	18	18	19	19	19	20	20	20	20	20	20	20	20	20	20	20	20	20	20	20	20	20	20	20	21
35	0.734234	NUM_TRUE_POSITIVES	2	12	13	14	15	15	15	15	16	17	17	17	17	17	17	18	18	18	18	18	18	18	19	19	19	19	19	19	19	19	19	19	19	19	19	19	19	19	19	20	20	20	20	20	20	20	20
35	0.73918	NUM_TRUE_POSITIVES	2	6	7	10	10	11	12	12	12	12	12	13	13	14	14	14	14	14	14	15	15	15	15	15	15	17	17	18	18	18	18	19	19	19	19	19	20	20	20	21	21	21	21	21	21	21	21
35	0.742366	NUM_TRUE_POSITIVES	2	5	11	11	11	11	12	12	12	12	12	14	14	14	14	14	14	14	14	14	14	15	15	15	15	16	16	16	16	17	17	17	18	18	19	19	22	22	22	22	22	22	22	22	22	22	23
35	0.752124	NUM_TRUE_POSITIVES	5	5	8	10	10	11	13	13	13	13	13	13	13	13	14	14	14	17	17	17	17	17	17	17	17	17	17	17	17	17	17	17	17	17	17	17	17	17	18	18	18	19	19	20	20	20	20
35	0.75073	NUM_TRUE_POSITIVES	2	13	14	14	14	15	15	16	16	16	16	16	16	16	16	16	17	17	17	17	17	17	17	18	18	18	18	19	19	19	19	19	19	19	19	19	19	19	19	19	19	19	19	19	19	20	20
35	0.756871	NUM_TRUE_POSITIVES	4	8	11	12	13	13	13	13	13	14	14	15	15	15	16	16	16	16	16	16	16	16	16	16	17	17	17	19	19	19	22	22	22	22	23	23	23	23	23	23	23	23	23	23	23	24	25
35	0.752689	NUM_TRUE_POSITIVES	3	6	10	10	11	12	13	13	13	13	13	13	13	13	15	15	15	17	18	18	18	18	20	20	20	20	20	20	20	21	21	21	21	21	21	21	21	21	21	21	21	21	21	21	22	22	23
35	0.749303	NUM_TRUE_POSITIVES	3	5	9	12	13	13	13	13	13	13	14	15	15	15	17	17	17	19	19	19	19	19	19	20	20	20	20	20	20	21	21	22	22	22	22	23	23	23	23	23	23	23	23	23	23	23	23
35	0.744623	NUM_TRUE_POSITIVES	3	8	8	8	9	9	10	12	13	13	13	13	13	13	13	13	13	14	14	16	17	17	17	17	17	17	17	18	18	18	18	18	18	18	18	21	21	21	21	21	21	21	21	21	22	23	23
35	0.761783	NUM_TRUE_POSITIVES	2	11	12	12	12	12	15	15	16	16	16	16	16	17	20	20	21	22	23	23	23	23	23	23	23	23	23	23	23	23	23	23	23	23	23	23	23	23	24	24	24	24	24	24	24	24	24
35	0.70081	NUM_TRUE_POSITIVES	1	4	7	11	12	12	14	14	14	14	14	16	17	17	17	18	18	18	18	18	18	18	18	18	18	23	23	23	23	24	25	25	25	25	25	27	27	27	27	27	27	27	27	27	27	27	27
35	0.756406	NUM_TRUE_POSITIVES	2	4	5	12	13	14	14	16	17	17	17	17	17	17	17	17	17	19	19	19	19	19	19	21	21	21	21	21	21	21	21	21	21	21	21	21	21	21	21	21	21	21	21	23	23	23	23
35	0.755045	NUM_TRUE_POSITIVES	4	10	13	14	14	14	15	16	16	17	17	17	17	17	17	17	17	17	17	18	19	19	19	20	20	20	20	20	20	20	20	20	20	20	21	21	21	21	21	21	21	22	22	22	22	22	23
35	0.739146	NUM_TRUE_POSITIVES	6	12	13	13	13	13	13	15	15	16	16	16	17	17	17	18	18	18	18	18	18	18	19	19	19	19	19	20	20	20	20	20	20	20	21	21	21	22	22	22	22	22	22	22	22	22	22
35	0.742831	NUM_TRUE_POSITIVES	3	7	7	7	8	11	12	13	13	13	13	16	16	16	16	16	19	19	19	21	21	21	21	21	21	21	22	23	24	24	24	24	24	24	24	24	24	24	24	24	24	24	24	24	24	25	25
35	0.766629	NUM_TRUE_POSITIVES	2	8	10	11	11	11	12	12	13	13	13	13	13	13	14	14	16	16	16	16	16	16	16	17	17	17	18	18	18	20	21	21	22	23	23	23	23	23	23	23	23	23	23	23	23	23	23
35	0.758066	NUM_TRUE_POSITIVES	1	3	7	8	9	9	13	15	15	15	15	15	15	15	15	16	17	18	20	20	20	21	21	21	21	21	21	21	22	22	22	22	22	22	22	22	22	22	22	22	22	22	22	22	22	22	22
35	0.750365	NUM_TRUE_POSITIVES	5	9	12	13	13	14	15	15	15	15	15	15	15	15	16	16	16	16	16	16	16	16	16	16	16	16	16	16	17	18	18	18	18	18	18	19	19	19	19	19	19	22	22	22	22	22	22
35	0.755609	NUM_TRUE_POSITIVES	6	9	10	11	13	13	13	13	13	13	13	13	13	14	18	18	19	19	19	19	19	20	20	20	20	20	20	20	20	20	20	20	20	20	20	20	20	22	22	22	22	23	23	23	23	23	23
35	0.765866	NUM_TRUE_POSITIVES	2	7	7	10	11	11	11	11	11	11	14	14	14	14	14	14	15	15	15	17	18	18	18	18	18	18	18	18	18	19	19	21	21	21	21	21	22	22	22	23	23	23	23	24	24	24	26
35	0.727396	NUM_TRUE_POSITIVES	3	10	10	10	10	11	11	13	14	14	15	15	15	15	15	15	15	15	15	15	16	16	16	16	17	18	18	19	19	19	20	20	20	22	22	22	22	22	22	22	22	22	23	23	23	23	23
35	0.738682	NUM_TRUE_POSITIVES	2	7	11	13	13	13	14	15	15	15	15	15	15	15	15	15	15	15	15	15	16	16	18	18	18	18	18	18	19	19	19	19	20	20	20	20	20	20	20	20	21	21	21	21	21	21	21
35	0.760422	NUM_TRUE_POSITIVES	4	8	8	11	12	13	14	14	15	15	15	16	17	17	17	19	20	20	20	20	23	23	23	23	23	23	23	23	23	23	23	23	23	23	24	24	24	24	24	24	24	24	24	24	24	24	25
35	0.746316	NUM_TRUE_POSITIVES	4	9	9	10	12	14	14	14	14	14	15	15	15	15	16	16	16	16	16	16	17	17	17	17	17	17	18	18	20	20	21	22	22	22	22	22	22	22	22	22	22	22	22	22	22	22	22
35	0.718501	NUM_TRUE_POSITIVES	3	5	6	9	12	12	12	13	13	13	13	14	14	14	14	14	14	16	17	18	19	19	19	19	19	19	19	19	19	19	19	19	19	19	19	19	19	19	19	19	22	22	22	22	22	22	22
35	0.774595	NUM_TRUE_POSITIVES	6	11	11	11	12	14	14	14	14	14	18	18	18	18	19	19	19	19	19	19	20	20	22	22	23	23	23	23	23	23	23	23	24	24	24	24	24	24	24	24	24	24	24	24	24	24	24
35	0.745751	NUM_TRUE_POSITIVES	3	6	13	13	13	13	14	14	14	14	14	15	15	16	16	17	18	19	19	19	20	20	20	20	20	20	20	20	21	21	21	21	22	22	22	22	23	23	23	23	23	23	24	25	25	25	25
35	0.71797	NUM_TRUE_POSITIVES	4	8	8	12	12	13	13	14	16	16	16	16	16	16	16	16	16	16	16	16	16	17	17	17	17	17	19	19	19	20	20	20	20	20	20	21	21	21	21	21	21	22	22	22	22	22	23
35	0.755709	NUM_TRUE_POSITIVES	2	6	8	10	10	10	11	13	13	13	13	13	14	14	14	14	14	15	15	15	16	16	16	16	16	16	16	16	16	18	18	18	18	18	19	19	19	19	19	19	20	20	20	20	20	20	20
35	0.753485	NUM_TRUE_POSITIVES	4	7	9	9	12	12	13	14	14	14	14	14	14	14	15	16	16	16	18	18	19	20	20	20	20	20	20	21	21	21	22	22	22	22	22	22	22	22	22	22	22	22	22	22	22	23	23
35	0.733504	NUM_TRUE_POSITIVES	6	6	6	7	10	11	13	15	15	15	15	15	15	15	15	16	16	16	16	17	17	17	17	17	17	17	17	17	17	18	18	18	18	18	18	18	19	19	19	19	19	19	19	19	19	19	19
35	0.722617	NUM_TRUE_POSITIVES	4	10	10	12	13	13	13	13	13	13	13	13	14	14	14	14	14	15	15	15	15	15	15	15	15	15	15	15	15	16	17	17	17	17	17	17	17	17	17	17	17	17	17	17	17	17	17
35	0.734632	NUM_TRUE_POSITIVES	3	6	8	8	8	9	9	13	14	16	16	16	16	16	16	16	16	16	16	16	17	17	17	17	17	17	18	18	18	18	18	18	18	18	18	18	18	22	22	22	23	23	23	23	23	24	24
35	0.72411	NUM_TRUE_POSITIVES	5	10	11	11	13	13	13	13	13	13	13	13	13	14	15	15	15	15	15	15	16	16	16	16	18	18	18	18	18	18	19	19	19	19	20	20	20	20	21	21	21	21	21	21	21	21	22
35	0.733371	NUM_TRUE_POSITIVES	1	4	4	7	9	9	10	10	12	12	12	13	13	15	15	15	15	15	15	15	16	16	16	16	17	17	17	17	17	17	17	17	17	18	18	18	19	19	19	19	19	19	20	20	20	20	20
35	0.760688	NUM_TRUE_POSITIVES	4	8	9	9	12	12	12	13	16	16	17	17	17	17	17	17	18	18	18	20	20	20	20	20	21	21	21	21	21	22	22	22	22	22	22	22	22	22	22	22	22	22	22	22	22	22	22
35	0.711664	NUM_TRUE_POSITIVES	2	3	10	10	10	10	11	13	13	14	14	15	16	17	18	19	19	20	20	20	20	20	20	21	21	22	22	22	22	22	22	22	22	22	22	22	22	22	22	22	22	22	22	23	23	23	23
35	0.692612	NUM_TRUE_POSITIVES	2	4	5	5	9	11	11	11	11	11	12	12	12	12	12	13	13	14	14	14	14	14	14	14	15	15	18	19	19	19	20	20	20	21	21	21	21	21	21	21	21	22	22	22	22	22	22
35	0.752091	NUM_TRUE_POSITIVES	4	8	10	12	12	13	13	14	14	14	15	16	16	17	17	17	17	17	18	18	18	18	18	20	20	20	20	21	22	22	22	22	24	24	24	24	24	24	24	24	24	24	24	24	24	24	24
35	0.72411	NUM_TRUE_POSITIVES	6	6	8	8	8	8	8	8	9	9	9	10	12	12	12	12	12	12	12	12	12	12	12	12	12	13	13	14	15	16	16	16	16	16	16	17	17	19	19	19	20	20	20	20	21	21	21
35	0.693773	NUM_TRUE_POSITIVES	3	6	6	10	10	11	11	12	15	15	16	17	18	18	18	18	19	20	20	20	20	20	20	20	20	20	20	20	20	20	20	20	20	20	21	21	21	21	21	21	21	21	21	21	21	21	21
35	0.71631	NUM_TRUE_POSITIVES	2	9	9	9	9	9	11	11	11	11	12	12	13	14	14	16	16	16	17	17	17	17	17	17	17	18	18	18	18	18	18	18	18	18	18	18	19	19	19	19	19	19	20	20	20	20	20
35	0.751494	NUM_TRUE_POSITIVES	1	7	8	9	10	12	12	12	12	12	12	12	13	13	13	13	16	16	16	17	17	17	17	18	19	19	20	20	20	20	20	20	20	23	23	23	23	23	23	23	23	23	23	23	24	24	25
35	0.738051	NUM_TRUE_POSITIVES	2	8	9	9	12	12	12	12	13	13	14	14	14	14	15	15	15	15	15	15	16	16	16	16	16	16	16	16	17	17	17	17	17	17	17	18	18	18	18	18	18	18	18	18	18	18	19
35	0.738748	NUM_TRUE_POSITIVES	4	10	12	12	13	13	13	13	13	14	15	15	16	16	17	17	17	17	18	18	18	18	19	19	19	20	20	20	20	21	21	21	21	21	21	21	21	21	21	21	21	21	21	21	21	22	22
35	0.751095	NUM_TRUE_POSITIVES	4	9	9	10	10	11	11	11	13	13	13	13	13	13	13	14	14	14	14	14	14	14	14	16	16	16	16	16	16	16	16	16	16	16	16	16	16	16	16	16	16	16	17	17	17	17	17
35	0.747411	NUM_TRUE_POSITIVES	2	8	8	10	10	10	13	13	13	13	13	13	15	15	15	16	17	17	17	18	18	18	18	18	18	18	18	18	18	18	18	18	18	20	20	20	20	20	20	20	20	20	20	20	20	21	24
35	0.749535	NUM_TRUE_POSITIVES	2	7	10	11	12	12	12	12	12	12	12	12	14	15	15	16	17	17	18	18	18	18	18	18	18	18	19	19	19	19	19	19	20	20	20	20	20	20	20	20	20	20	21	21	21	21	21
35	0.750431	NUM_TRUE_POSITIVES	2	10	11	12	12	12	12	12	12	14	14	14	14	15	16	16	17	17	17	17	17	17	19	19	19	22	22	22	22	22	22	22	23	23	23	23	23	23	23	23	23	23	23	23	23	23	23
35	0.751294	NUM_TRUE_POSITIVES	3	10	10	10	12	12	12	13	14	14	14	14	14	14	15	15	15	15	15	16	17	17	18	18	19	19	19	19	20	20	20	20	20	20	20	20	20	20	20	20	20	21	21	21	21	21	21
35	0.723447	NUM_TRUE_POSITIVES	1	7	8	11	11	13	13	13	13	13	14	15	15	15	16	16	16	16	16	18	18	18	18	18	18	18	18	18	18	18	19	19	19	19	19	19	19	20	20	20	20	20	20	20	20	20	20
35	0.72733	NUM_TRUE_POSITIVES	9	9	11	11	11	11	11	13	13	13	13	13	13	14	14	14	14	14	14	14	15	15	16	16	17	18	18	18	18	18	19	19	20	21	21	21	22	22	22	22	22	22	22	22	22	22	22
35	0.739611	NUM_TRUE_POSITIVES	5	10	11	11	13	13	13	13	14	14	14	14	14	14	15	15	16	16	18	19	19	19	19	19	19	19	19	19	19	19	19	19	19	19	19	19	19	20	20	20	20	20	20	20	20	21	21
35	0.764837	NUM_TRUE_POSITIVES	6	6	7	8	8	8	8	9	11	13	13	14	14	15	15	16	16	16	16	16	17	17	18	18	18	18	18	18	19	19	19	19	19	19	19	19	19	19	19	19	20	20	20	21	21	21	21
35	0.737088	NUM_TRUE_POSITIVES	3	7	9	11	11	11	11	12	12	12	12	12	13	13	15	15	15	15	17	17	18	19	20	20	21	22	23	23	23	23	23	23	23	23	23	23	23	23	23	23	23	23	23	23	23	23	23
35	0.748905	NUM_TRUE_POSITIVES	4	4	7	9	9	9	12	14	14	15	15	15	15	17	17	17	17	17	18	18	18	18	18	18	19	19	20	21	21	21	22	22	22	22	22	22	22	22	22	23	23	23	23	23	23	23	24
35	0.754912	NUM_TRUE_POSITIVES	4	12	12	13	14	14	14	14	14	14	14	14	14	14	14	14	15	15	15	15	19	19	21	21	23	23	23	23	23	23	23	23	23	23	23	23	23	23	23	23	23	23	23	24	24	24	24
35	0.739943	NUM_TRUE_POSITIVES	3	5	8	11	11	11	14	15	15	15	15	15	15	15	15	16	16	16	16	16	16	16	17	17	17	17	17	17	17	17	17	19	19	19	19	19	19	19	19	19	19	19	19	19	19	19	19
35	0.756008	NUM_TRUE_POSITIVES	3	6	12	14	14	14	14	14	14	15	16	16	17	17	18	18	18	18	18	18	18	18	18	18	18	18	18	18	20	20	20	20	20	20	20	20	20	20	20	20	20	20	20	20	20	20	20
35	0.775989	NUM_TRUE_POSITIVES	2	6	12	12	12	13	13	13	13	14	14	14	16	16	16	16	17	17	18	19	19	19	20	20	20	20	21	21	21	21	21	21	22	22	22	22	23	23	23	23	23	23	23	23	23	23	23
35	0.720459	NUM_TRUE_POSITIVES	1	5	6	8	10	11	12	12	12	12	12	12	13	13	13	13	13	13	13	13	13	14	14	14	14	15	16	16	16	16	16	16	16	16	16	17	17	17	17	17	17	17	17	18	19	19	19
35	0.763044	NUM_TRUE_POSITIVES	3	11	12	13	15	16	16	16	17	17	17	17	17	18	18	18	18	18	18	18	18	18	18	18	19	19	19	20	20	20	20	20	21	21	21	21	21	21	22	22	22	22	23	23	23	23	23
35	0.748938	NUM_TRUE_POSITIVES	1	7	7	9	12	12	12	13	13	13	13	13	13	13	14	15	15	15	15	15	15	15	16	16	17	17	19	20	21	21	21	21	22	22	22	22	22	22	22	22	22	22	22	22	22	22	22
35	0.779673	NUM_TRUE_POSITIVES	2	6	7	7	9	10	10	12	13	13	13	13	13	16	16	16	16	16	16	16	16	17	18	20	20	20	20	20	20	21	21	21	22	23	23	24	24	24	24	25	25	25	25	25	25	25	25
35	0.738582	NUM_TRUE_POSITIVES	3	9	10	10	11	12	12	12	12	12	12	12	12	14	15	15	15	15	15	15	15	17	17	17	19	19	19	19	19	20	20	20	21	21	21	21	21	21	21	22	22	22	22	23	23	24	25
35	0.729056	NUM_TRUE_POSITIVES	1	2	3	6	6	6	9	9	9	9	9	12	13	13	16	16	17	19	19	20	20	20	20	20	20	20	20	20	20	20	20	20	20	20	20	20	20	20	20	21	22	22	22	22	22	22	23
35	0.767691	NUM_TRUE_POSITIVES	1	8	10	10	12	14	14	14	14	15	16	17	17	17	17	17	17	17	17	18	18	18	18	18	18	18	18	18	18	18	20	22	23	23	24	25	25	25	25	25	25	26	26	26	26	26	26
35	0.734201	NUM_TRUE_POSITIVES	2	2	6	11	12	12	12	14	14	16	16	17	17	17	17	18	18	18	18	18	18	18	18	18	19	19	19	19	19	19	20	20	20	20	20	20	21	21	21	21	21	21	21	21	21	21	21
35	0.728658	NUM_TRUE_POSITIVES	2	7	10	10	10	11	11	11	11	11	13	15	15	16	16	16	16	16	16	16	16	17	17	18	18	18	18	18	18	18	18	18	18	18	19	19	19	19	20	20	20	20	20	20	20	20	20
35	0.760754	NUM_TRUE_POSITIVES	5	5	8	8	9	9	11	12	14	14	14	14	14	15	16	17	17	17	17	17	17	18	18	18	18	18	19	19	19	19	20	20	20	20	20	20	20	20	20	21	21	21	21	21	22	22	22
35	0.751593	NUM_TRUE_POSITIVES	2	6	8	9	10	11	11	11	11	11	12	12	16	19	19	20	20	20	20	20	20	20	20	21	21	21	21	21	21	21	21	21	21	21	21	22	22	22	23	23	23	23	23	23	23	23	23
35	0.73752	NUM_TRUE_POSITIVES	1	5	9	10	11	12	12	13	13	13	13	16	16	16	16	16	16	16	16	17	18	19	19	20	20	20	21	21	21	22	22	22	22	22	22	22	22	22	22	23	23	23	23	23	23	23	23
35	0.757833	NUM_TRUE_POSITIVES	2	11	11	11	11	12	13	14	14	14	14	14	14	14	15	15	15	17	17	17	18	18	19	21	21	21	21	21	21	21	21	22	22	22	23	23	23	23	23	23	23	23	23	23	23	24	24
35	0.703498	NUM_TRUE_POSITIVES	2	10	10	10	10	11	11	11	13	13	14	14	15	16	19	19	19	20	20	21	21	21	21	21	21	21	21	22	22	22	22	22	22	22	22	22	22	22	22	22	22	22	22	22	22	22	22
35	0.732276	NUM_TRUE_POSITIVES	2	7	9	9	9	11	12	12	14	14	16	16	16	17	17	17	17	17	17	17	17	17	17	17	17	17	17	17	18	18	18	19	19	19	19	19	19	20	22	22	22	22	22	23	23	23	23
35	0.759924	NUM_TRUE_POSITIVES	2	9	9	12	12	12	13	14	15	15	15	15	15	15	15	15	15	15	15	15	15	15	15	15	15	15	18	18	18	18	18	18	18	18	18	18	18	18	18	18	18	19	19	20	20	20	20
35	0.757601	NUM_TRUE_POSITIVES	8	9	13	13	13	13	13	13	13	13	13	13	14	14	15	16	16	16	18	19	19	19	19	20	20	20	20	20	20	20	20	20	20	21	21	22	22	22	22	22	22	22	22	22	23	23	23
35	0.766928	NUM_TRUE_POSITIVES	1	6	9	11	12	14	14	14	15	15	15	15	15	18	18	18	18	18	18	19	19	19	19	19	19	19	20	20	20	20	20	20	20	22	22	22	22	22	22	23	23	23	23	23	23	23	23
35	0.740474	NUM_TRUE_POSITIVES	4	9	12	12	13	13	13	13	14	14	14	14	15	15	15	15	16	16	16	17	17	17	17	19	19	19	21	21	21	21	21	21	21	21	22	22	22	22	22	22	22	22	22	22	22	22	22
35	0.741171	NUM_TRUE_POSITIVES	4	5	7	10	10	11	12	13	13	14	14	16	16	17	17	17	17	17	18	18	19	19	19	19	19	19	19	21	21	21	22	22	22	22	22	22	23	23	23	23	23	23	23	23	23	23	23
35	0.756572	NUM_TRUE_POSITIVES	2	10	11	11	11	13	13	13	13	13	14	14	16	16	16	16	16	16	16	17	17	18	18	19	19	19	19	19	20	21	21	21	21	21	21	22	22	22	22	22	22	22	22	22	22	22	22
35	0.75395	NUM_TRUE_POSITIVES	1	8	10	11	11	11	13	13	13	13	13	13	13	13	13	13	13	13	13	14	14	15	17	18	18	18	18	18	18	18	18	18	19	20	20	20	20	20	20	21	21	21	21	21	23	24	24
35	0.753717	NUM_TRUE_POSITIVES	1	7	11	11	12	13	13	13	16	16	16	16	16	16	16	16	16	16	16	16	16	16	18	19	21	21	21	21	21	21	22	22	23	23	24	24	24	24	24	24	24	24	24	24	24	24	24
35	0.72099	NUM_TRUE_POSITIVES	4	5	10	12	12	13	13	13	13	13	13	13	13	14	14	14	14	15	15	15	15	15	16	17	17	18	18	19	19	19	19	19	19	19	19	19	19	20	21	21	21	21	21	21	21	21	22
35	0.7501	NUM_TRUE_POSITIVES	5	8	11	11	11	12	12	12	12	13	13	13	14	14	14	14	15	15	17	17	17	17	17	17	17	18	18	19	19	20	21	21	21	21	21	22	22	22	22	22	22	22	22	22	22	22	22
35	0.755709	NUM_TRUE_POSITIVES	1	5	5	6	9	9	11	14	15	15	16	16	16	16	16	16	16	17	17	18	18	18	19	19	19	20	20	20	20	20	21	21	21	22	22	22	22	22	22	22	22	22	22	22	22	22	22
35	0.756472	NUM_TRUE_POSITIVES	3	3	5	10	10	10	10	12	12	12	12	12	12	15	16	16	17	17	17	17	17	17	17	17	18	20	20	20	20	20	20	20	20	21	21	22	22	22	23	23	23	23	23	23	23	23	23
35	0.749104	NUM_TRUE_POSITIVES	3	5	6	7	8	8	8	9	9	9	10	10	12	12	13	13	14	14	14	14	14	14	15	15	16	16	16	16	16	16	16	16	16	16	19	19	19	20	20	20	20	20	20	21	21	21	21
35	0.742333	NUM_TRUE_POSITIVES	6	10	11	12	14	14	15	15	15	15	16	16	16	16	16	17	17	17	17	17	17	17	17	17	17	17	17	17	17	18	18	18	18	18	18	18	19	19	19	19	19	20	20	21	21	22	22
35	0.756406	NUM_TRUE_POSITIVES	2	8	13	13	13	13	14	14	14	15	16	17	17	18	19	19	19	19	19	19	19	19	19	19	19	19	19	21	22	22	22	22	22	22	22	23	23	23	23	23	23	23	23	23	23	23	23
35	0.758497	NUM_TRUE_POSITIVES	5	10	13	13	13	13	14	14	15	15	15	15	15	15	15	15	16	16	16	16	16	16	16	16	16	16	16	16	17	18	20	21	23	23	23	23	23	23	23	23	23	24	24	24	24	24	24
35	0.734068	NUM_TRUE_POSITIVES	4	9	9	9	10	11	11	12	13	13	13	13	13	14	15	16	17	17	17	17	17	18	19	19	20	21	21	21	21	21	21	21	22	22	22	22	22	22	22	22	22	22	23	23	23	23	24
35	0.749602	NUM_TRUE_POSITIVES	3	6	6	6	6	6	9	10	10	13	13	14	14	14	15	16	16	16	17	18	18	18	20	20	21	22	22	22	22	22	22	22	22	22	22	22	22	22	22	22	22	22	23	24	24	24	24
35	0.719696	NUM_TRUE_POSITIVES	2	3	6	9	9	10	12	12	12	13	15	15	15	15	15	15	15	15	15	15	15	18	18	18	18	18	18	18	18	18	19	19	20	20	20	20	20	20	20	20	20	20	20	20	20	20	21
[truncated: 491 more columns]
