# Supplementary material for: Genome-wide computational identification of functional RNA elements in Trypanosoma brucei
Source: BMC Genomics. 2009 Aug 4;10:355. doi: 10.1186/1471-2164-10-355 (PMC2907701; doi:10.1186/1471-2164-10-355)
Supplement: Additional file 6 — Function prediction using regulatory motifs. This ZIP compressed file should be unpacked before viewing its contents. The results for prediction of each pathway are presented in a separate folder, named after the accession number of that pathway in KEGG database. Each folder contains several files named "validation.N.out", each of which represents the results of a hundred times two-fold cross-validation for that pathway, using N predicted motifs. Each cross-validation is shown in one row; plotting each row against the number of false positives will result in the ROC curve associated with the corresponding cross-validation experiment. The trained network is stored in "total.out", in which motifs are ordered according to their prediction power. L(α|MOTIF): the likelihood of being in pathway α given that the indicated motif is present in the indicated location of an mRNA; L(α|MOTIF): the likelihood of being in pathway α given that the indicated motif is NOT present in the indicated location of an mRNA. [file 1471-2164-10-355-S6.zip › tbr_KEGG_predict/003.tbr00632/validation.036.out]

Current time: Tue Feb 03 11:57:52 2009
This cluster: tbr00632
A 2-fold validation was used.
************************ VALIDATION ***********************
NUM_CLASSIFIERS	AUC	NUM_FALSE_POSITIVES	1	2	3	4	5	6	7	8	9	10	11	12	13	14	15	16	17	18	19	20	21	22	23	24	25	26	27	28	29	30	31	32	33	34	35	36	37	38	39	40	41	42	43	44	45	46	47
36	0.754149	NUM_TRUE_POSITIVES	3	8	8	9	11	11	12	13	13	15	15	15	16	16	16	16	16	16	16	16	16	19	19	19	19	19	21	21	21	21	21	22	23	23	23	23	23	23	23	23	24	24	24	24	24	24	24
36	0.759327	NUM_TRUE_POSITIVES	2	9	10	11	12	12	12	12	13	13	14	14	14	14	14	14	15	16	16	16	18	19	20	20	20	20	20	21	21	21	21	22	22	23	23	23	23	23	23	23	23	23	24	24	24	24	24
36	0.749369	NUM_TRUE_POSITIVES	4	7	7	8	8	9	10	11	11	11	12	13	14	14	14	14	15	15	15	15	15	15	15	15	15	15	15	15	15	17	17	18	19	19	19	19	19	19	19	19	19	20	20	21	21	21	21
36	0.750863	NUM_TRUE_POSITIVES	5	7	10	10	11	11	12	12	13	13	15	15	16	16	16	16	16	18	18	18	18	18	18	19	20	20	21	21	21	21	21	21	21	21	21	21	21	21	21	21	21	21	21	21	21	21	21
36	0.728193	NUM_TRUE_POSITIVES	4	6	10	10	11	11	13	13	13	13	13	13	13	13	13	16	16	16	16	17	18	18	19	19	19	20	20	20	21	21	21	21	21	21	21	21	21	21	21	21	21	21	21	21	21	21	21
36	0.715613	NUM_TRUE_POSITIVES	4	10	10	10	10	11	12	13	13	13	14	14	15	15	16	16	17	17	17	17	17	17	18	18	19	19	20	20	20	20	21	22	22	22	22	22	22	22	22	22	22	22	22	22	22	22	22
36	0.737852	NUM_TRUE_POSITIVES	2	13	13	14	14	14	15	15	15	15	15	15	15	16	17	17	17	18	18	18	18	18	18	18	18	19	19	19	19	19	19	19	19	19	19	19	19	19	21	21	21	21	22	22	22	22	22
36	0.736757	NUM_TRUE_POSITIVES	2	7	7	7	10	11	12	12	12	13	13	14	14	14	14	14	14	14	14	14	14	15	15	15	16	16	16	16	18	18	18	18	18	19	19	19	19	19	19	19	19	20	21	21	21	22	22
36	0.728956	NUM_TRUE_POSITIVES	2	8	10	10	10	11	12	12	13	13	13	13	13	13	13	13	13	13	13	13	13	13	14	14	14	15	15	15	15	17	17	17	17	17	18	18	18	18	19	21	21	22	22	22	22	22	22
36	0.754215	NUM_TRUE_POSITIVES	6	6	11	12	12	12	13	13	13	13	13	13	13	13	13	13	14	14	16	17	18	18	18	18	18	18	18	18	18	18	18	19	19	19	20	20	20	20	20	20	20	20	22	22	22	22	23
36	0.730251	NUM_TRUE_POSITIVES	2	9	10	10	10	10	10	11	13	13	15	15	15	16	16	16	16	16	17	17	17	17	18	18	18	19	19	19	19	19	19	19	19	20	20	20	20	20	20	20	21	21	21	21	21	21	21
36	0.759526	NUM_TRUE_POSITIVES	5	8	11	11	12	13	13	13	13	15	16	16	16	17	17	17	18	18	19	19	19	19	19	20	20	20	20	20	20	20	20	20	20	21	23	24	24	24	24	24	24	24	24	24	24	24	24
36	0.751195	NUM_TRUE_POSITIVES	4	8	10	10	10	11	12	12	12	12	12	12	12	12	14	14	15	15	17	18	19	19	19	19	19	19	19	19	20	20	20	20	20	20	20	20	20	20	20	20	20	21	21	21	21	21	21
36	0.743594	NUM_TRUE_POSITIVES	3	6	10	11	12	12	12	13	13	14	14	16	16	16	16	16	16	17	17	17	17	17	18	19	19	21	22	22	22	22	22	22	23	23	23	23	23	23	23	23	23	23	23	23	23	23	23
36	0.741602	NUM_TRUE_POSITIVES	6	8	8	8	8	8	10	10	10	10	10	10	11	14	14	14	14	14	14	14	14	17	18	18	18	18	18	19	19	19	19	19	20	20	20	20	20	20	20	21	21	21	21	21	22	22	22
36	0.763542	NUM_TRUE_POSITIVES	2	11	12	12	12	12	12	12	12	12	17	17	17	17	18	18	18	19	19	20	22	22	22	23	23	23	23	23	23	23	23	23	23	23	23	23	23	23	23	23	23	23	23	23	23	24	24
36	0.691583	NUM_TRUE_POSITIVES	2	5	5	6	10	11	11	13	13	14	14	14	14	14	14	15	17	17	17	17	18	18	18	18	18	18	18	18	18	18	22	22	22	24	24	24	24	25	25	26	26	26	27	27	27	27	27
36	0.753087	NUM_TRUE_POSITIVES	2	4	7	10	11	11	12	13	14	15	16	17	17	17	17	17	17	17	17	17	19	19	19	19	19	21	21	21	21	21	21	21	21	21	21	21	21	21	21	21	21	21	21	21	21	23	23
36	0.759725	NUM_TRUE_POSITIVES	3	8	11	12	12	13	14	17	17	17	17	17	17	18	18	18	18	18	18	18	18	18	18	19	19	19	20	20	20	20	20	20	20	21	21	22	22	22	22	22	22	22	22	22	22	22	22
36	0.740706	NUM_TRUE_POSITIVES	4	11	13	13	13	13	14	14	14	16	16	16	16	17	18	18	18	19	19	19	19	20	20	20	20	20	20	20	20	20	20	21	21	21	21	21	21	21	22	22	22	22	22	22	22	22	22
36	0.733404	NUM_TRUE_POSITIVES	3	9	9	9	10	10	10	11	12	12	12	12	13	13	16	16	16	16	17	19	19	19	21	21	21	21	21	22	22	23	23	24	24	24	24	24	24	25	25	25	25	25	25	25	25	25	25
36	0.757966	NUM_TRUE_POSITIVES	3	5	7	9	12	12	12	12	12	12	12	12	12	12	13	13	13	13	14	15	15	17	17	17	17	17	18	19	20	20	20	21	21	21	21	21	22	22	22	22	22	22	23	23	23	23	23
36	0.748838	NUM_TRUE_POSITIVES	1	4	5	8	10	10	10	13	13	15	15	15	15	15	15	15	15	15	16	18	18	19	21	21	21	22	22	22	22	22	22	22	22	22	22	22	22	22	22	22	22	22	22	22	22	22	22
36	0.75624	NUM_TRUE_POSITIVES	4	10	12	12	12	12	12	12	13	14	14	15	15	15	15	15	15	15	15	15	16	16	16	16	16	16	16	16	16	16	17	17	17	17	18	18	20	20	20	21	21	21	21	21	21	21	22
36	0.761086	NUM_TRUE_POSITIVES	9	10	10	10	10	15	15	15	15	15	15	15	15	15	16	17	17	19	19	19	19	20	20	20	20	20	20	20	20	20	20	20	20	20	20	20	20	20	20	20	20	20	21	21	22	22	22
36	0.760389	NUM_TRUE_POSITIVES	2	6	7	7	10	10	11	11	11	11	14	14	14	14	14	14	14	14	14	14	14	15	15	15	17	17	17	18	18	18	18	18	18	18	19	21	21	21	22	22	22	22	23	23	23	23	23
36	0.721389	NUM_TRUE_POSITIVES	4	11	11	11	11	11	11	11	11	12	12	12	15	15	15	15	15	15	15	15	15	15	17	17	17	17	18	20	20	20	21	21	22	22	22	23	23	23	23	23	23	24	24	24	24	24	24
36	0.730682	NUM_TRUE_POSITIVES	2	8	11	12	13	14	14	14	14	14	15	15	15	15	15	15	16	16	16	16	16	16	16	17	17	17	18	20	20	20	20	20	20	20	20	20	20	20	20	20	20	20	20	20	20	20	20
36	0.752987	NUM_TRUE_POSITIVES	2	7	8	12	12	12	13	13	13	16	16	16	17	17	18	18	19	19	19	20	20	20	20	21	21	21	23	23	24	24	24	24	24	24	24	24	24	24	24	24	24	24	24	24	24	24	24
36	0.739744	NUM_TRUE_POSITIVES	3	5	9	10	10	12	12	13	13	13	14	14	15	15	15	15	15	15	15	15	16	16	16	16	16	16	16	17	17	17	17	17	18	20	20	20	20	20	22	22	22	22	22	22	22	22	22
36	0.71495	NUM_TRUE_POSITIVES	4	4	6	10	11	12	12	13	13	13	13	14	15	15	15	15	15	16	17	18	18	19	19	19	19	19	20	20	20	21	21	21	21	21	21	21	21	21	21	21	21	21	21	21	21	21	21
36	0.767658	NUM_TRUE_POSITIVES	7	7	11	11	12	14	14	14	14	14	14	14	15	17	17	18	18	19	19	19	19	19	19	20	20	21	23	23	23	23	23	23	23	23	23	23	23	23	25	25	25	25	25	25	25	25	25
36	0.751925	NUM_TRUE_POSITIVES	4	8	13	13	13	13	13	13	15	15	15	15	15	16	16	17	17	18	18	18	19	19	21	21	21	21	21	21	21	21	22	22	22	22	22	22	22	22	22	22	22	22	22	22	24	24	25
36	0.710767	NUM_TRUE_POSITIVES	2	9	9	9	12	13	13	13	13	13	13	14	16	16	16	16	16	16	17	17	17	17	17	18	19	19	19	19	19	19	19	20	20	20	20	21	21	21	22	22	22	22	22	22	22	22	22
36	0.755045	NUM_TRUE_POSITIVES	2	6	8	10	11	11	11	12	12	12	13	15	15	15	15	15	15	15	16	16	16	16	16	18	18	18	19	20	20	21	21	21	23	23	23	23	23	23	23	23	23	23	23	23	23	23	23
36	0.747643	NUM_TRUE_POSITIVES	4	6	9	10	11	12	12	12	13	15	15	15	15	15	15	15	15	16	16	17	17	18	18	19	20	20	20	20	20	20	20	20	21	21	21	21	22	22	22	22	22	22	22	22	22	22	22
36	0.744025	NUM_TRUE_POSITIVES	6	6	7	7	9	12	13	13	16	16	16	16	16	17	17	17	19	19	20	20	20	20	20	20	20	20	20	20	20	21	21	21	21	21	21	21	21	21	21	21	21	21	21	22	22	22	22
36	0.727629	NUM_TRUE_POSITIVES	5	10	10	11	12	12	12	13	13	14	14	14	14	14	14	15	15	15	15	15	15	15	15	15	15	15	15	15	15	15	16	16	17	17	17	17	17	17	17	18	18	19	19	19	19	19	20
36	0.729056	NUM_TRUE_POSITIVES	3	6	8	8	9	9	9	10	11	14	15	16	16	16	16	16	17	18	18	18	18	18	20	20	20	20	20	20	20	20	20	20	21	21	21	21	21	22	22	22	22	22	22	22	22	22	22
36	0.726733	NUM_TRUE_POSITIVES	4	11	11	11	11	13	13	13	13	14	14	14	14	14	14	15	15	15	16	16	17	18	18	18	18	18	18	19	19	20	20	20	20	20	21	21	21	21	21	21	21	21	21	21	22	22	22
36	0.745486	NUM_TRUE_POSITIVES	3	4	8	8	9	12	13	13	13	14	14	14	14	15	15	16	17	17	17	17	17	17	17	17	17	18	18	18	18	18	19	19	19	19	19	19	19	19	21	22	22	22	23	23	23	23	24
36	0.755311	NUM_TRUE_POSITIVES	1	8	9	9	11	12	12	12	12	12	16	16	16	17	17	17	17	17	17	17	17	18	18	18	20	20	20	20	20	20	21	21	21	21	21	22	22	22	22	22	22	22	22	22	22	22	22
36	0.718866	NUM_TRUE_POSITIVES	2	5	8	11	11	11	11	12	12	12	12	12	15	17	17	17	19	21	21	21	21	22	22	22	22	22	22	22	22	22	22	22	22	22	22	22	22	22	22	22	22	22	22	22	22	22	22
36	0.693707	NUM_TRUE_POSITIVES	3	3	5	6	9	10	10	10	10	11	11	11	11	11	12	12	12	12	12	12	12	14	14	15	15	16	18	18	19	20	22	22	22	22	22	22	22	22	22	22	22	23	23	23	23	23	23
36	0.746847	NUM_TRUE_POSITIVES	5	7	10	10	12	13	13	13	13	14	15	15	16	16	17	17	17	17	17	17	18	18	18	18	18	19	20	20	20	20	20	21	21	22	22	22	22	24	24	24	24	24	24	24	24	24	24
36	0.730284	NUM_TRUE_POSITIVES	6	7	8	8	8	8	8	8	8	8	9	9	9	11	11	14	15	15	15	15	15	15	15	15	15	15	16	17	18	20	20	20	21	21	21	21	21	21	21	21	22	22	22	22	22	22	22
36	0.696528	NUM_TRUE_POSITIVES	4	4	7	11	11	12	12	13	15	16	16	16	17	18	18	18	18	18	19	20	20	20	20	20	20	20	20	20	20	20	20	20	20	21	21	21	21	22	22	22	23	23	23	23	24	24	24
36	0.723447	NUM_TRUE_POSITIVES	2	9	9	9	9	9	11	12	12	12	14	14	15	15	15	16	16	16	16	16	17	17	17	17	17	18	18	18	18	18	18	18	19	19	19	21	21	21	22	22	22	22	22	22	22	22	23
36	0.747112	NUM_TRUE_POSITIVES	1	4	9	10	11	12	12	12	12	12	12	12	12	14	14	14	14	15	16	17	17	17	18	18	18	18	18	19	19	20	20	20	20	20	20	20	20	21	23	23	23	23	23	23	23	23	23
36	0.732043	NUM_TRUE_POSITIVES	2	7	7	11	11	11	11	12	12	12	13	13	14	15	16	16	16	16	16	16	16	16	16	16	16	16	16	16	17	17	17	17	17	17	17	17	18	18	18	18	18	19	19	19	19	19	19
36	0.747942	NUM_TRUE_POSITIVES	2	8	10	13	13	13	13	13	13	13	14	15	17	17	17	17	18	18	18	18	18	18	18	18	18	18	18	20	20	20	20	20	21	21	21	21	21	21	21	21	21	21	21	21	21	21	21
36	0.734035	NUM_TRUE_POSITIVES	5	5	9	10	10	11	11	11	11	11	12	12	12	12	12	13	13	13	13	13	13	13	13	13	13	15	15	15	16	16	16	16	16	16	16	16	16	16	16	16	16	16	16	16	16	16	16
36	0.734931	NUM_TRUE_POSITIVES	2	7	8	11	12	12	13	13	13	14	14	14	14	14	14	14	15	16	17	17	17	17	17	17	17	18	18	18	18	19	19	19	19	19	19	20	21	21	21	21	21	21	21	21	21	21	21
36	0.745851	NUM_TRUE_POSITIVES	2	9	11	11	11	11	12	12	12	12	12	13	14	16	16	16	16	16	16	18	18	18	19	19	19	19	19	19	19	19	19	19	19	19	20	20	20	20	20	20	20	20	20	20	20	20	22
36	0.748739	NUM_TRUE_POSITIVES	2	9	10	11	12	12	12	12	12	12	14	14	14	15	16	16	18	18	18	18	18	18	18	18	20	20	20	22	22	22	22	22	22	23	23	23	23	23	23	23	23	23	23	23	23	23	23
36	0.745685	NUM_TRUE_POSITIVES	4	8	10	10	13	13	13	14	14	14	15	15	15	15	15	16	16	16	16	17	17	18	18	19	19	19	19	19	20	20	20	20	20	20	20	20	20	20	20	20	20	20	20	20	20	20	21
36	0.730649	NUM_TRUE_POSITIVES	1	7	8	13	13	13	13	14	14	14	14	14	15	15	15	16	16	17	17	17	17	17	18	19	21	21	22	22	22	22	22	22	22	22	22	22	22	22	22	22	22	22	22	22	22	22	22
36	0.725272	NUM_TRUE_POSITIVES	8	8	11	11	11	11	12	12	12	14	14	14	14	14	14	14	14	16	16	16	16	16	16	16	16	16	19	19	19	19	19	19	20	22	22	22	22	22	22	22	22	22	22	22	22	22	22
36	0.743992	NUM_TRUE_POSITIVES	3	10	11	11	11	13	13	13	13	14	14	14	15	15	15	15	16	17	17	19	19	19	19	19	19	20	20	20	20	20	20	20	20	20	20	20	20	20	21	21	21	21	21	22	22	22	23
36	0.762845	NUM_TRUE_POSITIVES	3	6	7	7	8	10	10	10	11	11	13	14	16	16	17	19	19	19	19	19	19	19	19	19	19	19	19	19	19	19	19	19	19	19	20	20	20	22	23	23	23	23	23	23	23	23	23
36	0.734831	NUM_TRUE_POSITIVES	1	7	10	11	11	11	11	11	13	13	13	14	14	15	15	15	16	16	16	16	17	17	18	19	20	20	20	20	20	20	20	20	21	22	23	23	23	23	23	23	23	23	23	23	23	23	23
36	0.745453	NUM_TRUE_POSITIVES	4	7	8	9	9	12	12	13	14	15	15	15	15	15	16	16	17	17	18	20	20	20	20	20	20	20	20	20	20	20	21	21	22	22	22	22	22	22	23	23	23	23	24	24	24	24	24
36	0.751826	NUM_TRUE_POSITIVES	2	10	12	13	13	13	14	14	14	14	14	14	15	15	15	15	15	15	16	16	20	20	20	22	22	23	23	23	23	23	23	23	23	23	23	23	23	23	23	23	24	24	24	24	25	25	25
36	0.736491	NUM_TRUE_POSITIVES	4	6	6	10	11	13	13	13	13	13	15	16	16	16	16	16	16	16	16	16	16	16	16	16	16	16	17	17	17	17	17	17	17	17	17	17	19	19	19	19	19	19	19	19	19	19	19
36	0.751394	NUM_TRUE_POSITIVES	4	7	12	12	14	14	14	14	15	16	17	17	17	17	17	17	18	18	19	19	19	19	19	19	19	19	19	19	19	19	19	19	19	21	21	21	21	21	21	21	21	21	21	21	21	21	21
36	0.767492	NUM_TRUE_POSITIVES	4	7	10	12	12	13	13	14	14	14	14	14	14	15	15	15	15	15	15	15	15	15	17	18	20	20	21	21	21	22	22	22	22	22	22	22	22	22	23	23	23	23	23	23	23	23	24
36	0.712228	NUM_TRUE_POSITIVES	1	4	5	7	9	10	12	12	12	12	12	12	12	12	12	12	12	12	13	15	15	15	15	15	16	16	16	16	16	16	16	17	17	17	17	17	17	17	18	18	18	18	18	18	18	18	18
36	0.76019	NUM_TRUE_POSITIVES	3	9	12	13	13	13	13	16	16	16	17	17	17	17	17	17	17	18	18	18	19	19	19	19	20	20	20	20	20	20	21	21	21	21	21	21	21	21	21	23	23	23	23	23	23	23	23
36	0.742963	NUM_TRUE_POSITIVES	1	7	7	10	10	13	13	13	13	13	13	13	13	13	14	14	14	15	16	16	18	18	18	18	20	20	20	21	21	21	21	21	21	21	21	21	21	21	21	22	22	24	24	24	24	24	24
36	0.767492	NUM_TRUE_POSITIVES	3	6	8	9	10	10	11	11	11	14	14	14	14	14	16	16	16	16	16	16	16	16	17	17	18	18	18	19	20	20	20	20	20	21	21	21	21	22	22	23	23	23	23	23	24	24	25
36	0.734168	NUM_TRUE_POSITIVES	3	9	9	10	10	12	12	12	12	12	13	13	13	13	15	15	16	16	16	16	16	17	18	19	19	19	19	19	20	20	20	20	20	20	21	21	21	21	21	21	21	22	22	22	22	22	23
36	0.722916	NUM_TRUE_POSITIVES	1	2	3	3	6	6	6	9	9	9	9	12	13	14	14	14	16	16	16	18	19	20	20	20	20	20	20	20	20	20	20	20	20	20	20	20	20	20	20	20	20	21	22	22	22	22	22
36	0.76258	NUM_TRUE_POSITIVES	1	8	8	8	12	13	14	14	14	14	14	14	15	18	18	18	18	18	18	18	18	18	18	19	19	19	19	19	19	19	19	19	19	19	19	19	21	21	21	21	23	23	24	24	24	25	25
36	0.725173	NUM_TRUE_POSITIVES	2	4	4	11	11	11	13	13	14	15	15	15	15	15	18	18	18	19	19	19	19	19	19	19	19	19	19	19	19	19	19	19	19	19	19	20	21	21	21	21	21	21	22	22	22	22	23
36	0.735993	NUM_TRUE_POSITIVES	2	10	10	10	11	11	12	12	12	12	12	13	15	15	17	17	17	18	18	18	18	18	18	19	19	19	19	19	19	19	19	19	19	19	19	20	20	20	22	22	22	22	22	22	22	22	22
36	0.748042	NUM_TRUE_POSITIVES	3	5	5	9	9	11	11	11	11	11	12	12	12	15	15	15	15	16	17	18	18	18	18	18	18	18	18	18	18	18	19	19	19	19	19	19	20	20	20	20	20	21	21	21	21	21	21
36	0.736491	NUM_TRUE_POSITIVES	4	7	7	10	10	10	10	11	13	13	13	14	14	18	18	18	19	19	20	20	20	20	20	20	20	20	20	20	20	20	20	20	20	20	20	20	22	22	22	22	22	22	22	22	22	22	22
36	0.735728	NUM_TRUE_POSITIVES	1	5	9	11	13	13	13	13	13	13	15	15	15	15	15	15	17	17	17	17	19	20	20	20	20	20	20	20	20	21	22	23	23	23	23	23	23	23	23	23	23	23	23	23	23	23	23
36	0.75478	NUM_TRUE_POSITIVES	2	10	11	11	11	12	13	13	13	13	14	14	14	16	16	16	17	17	17	17	17	19	19	19	19	19	19	21	21	21	21	21	22	22	23	23	23	23	23	23	23	23	23	23	23	23	23
36	0.708544	NUM_TRUE_POSITIVES	2	10	10	10	11	11	11	11	12	14	14	14	15	17	20	20	20	20	20	20	21	21	21	21	21	21	21	21	21	21	21	21	21	21	22	22	22	22	22	22	22	22	22	22	22	22	22
36	0.730882	NUM_TRUE_POSITIVES	2	7	8	9	9	9	9	12	13	14	14	15	16	16	16	16	16	16	17	17	17	17	18	18	18	18	18	18	18	19	19	19	20	21	21	21	21	21	21	21	21	21	21	22	23	23	23
36	0.748141	NUM_TRUE_POSITIVES	2	4	9	9	13	13	13	13	13	14	14	15	15	16	16	16	16	16	16	16	16	16	17	17	17	18	18	18	18	18	18	18	18	18	18	18	18	18	18	18	18	18	18	18	18	18	18
36	0.750133	NUM_TRUE_POSITIVES	9	10	12	12	13	13	13	13	14	14	15	15	16	16	16	18	18	18	18	19	19	19	19	19	19	21	21	21	21	21	21	21	21	21	21	21	21	21	21	21	22	22	22	22	22	22	22
36	0.761916	NUM_TRUE_POSITIVES	1	5	9	9	11	11	13	13	14	14	14	15	15	16	16	16	16	16	18	18	18	19	19	19	19	19	19	21	21	21	21	22	22	22	22	22	22	23	23	23	23	24	24	24	24	24	24
36	0.737918	NUM_TRUE_POSITIVES	6	9	13	13	13	13	13	13	15	15	15	15	15	15	16	16	16	16	16	16	18	18	18	18	18	18	20	20	21	21	21	21	21	21	22	22	22	22	22	22	22	22	22	22	22	22	22
36	0.731977	NUM_TRUE_POSITIVES	3	4	5	9	10	11	11	11	12	13	15	15	15	15	16	16	17	17	18	18	20	20	20	21	21	21	21	21	22	22	22	22	22	22	22	22	22	23	23	23	23	23	23	23	23	23	23
36	0.752987	NUM_TRUE_POSITIVES	2	10	12	12	12	13	13	13	13	13	13	13	13	13	15	16	16	17	17	17	17	17	17	17	17	17	19	19	20	20	21	21	21	21	21	21	21	21	21	21	21	21	23	23	23	23	23
36	0.744225	NUM_TRUE_POSITIVES	1	9	9	12	12	12	12	12	12	13	13	13	13	13	13	13	13	13	13	13	13	13	13	14	14	14	14	17	18	19	19	19	21	21	21	22	22	22	22	22	22	22	22	22	22	22	22
36	0.745552	NUM_TRUE_POSITIVES	1	7	7	11	12	13	13	13	14	14	15	16	16	17	17	17	17	17	17	17	18	18	18	18	20	20	21	21	21	21	21	21	22	22	22	22	23	23	23	23	23	24	24	24	24	24	24
36	0.712659	NUM_TRUE_POSITIVES	4	5	11	12	12	12	12	12	12	12	12	13	13	13	13	14	14	16	16	16	16	16	16	16	16	16	18	18	19	19	19	20	21	21	21	21	21	22	22	22	22	22	22	22	22	22	22
36	0.747743	NUM_TRUE_POSITIVES	5	10	10	11	11	11	11	11	12	12	12	13	15	15	15	15	15	15	16	16	18	18	18	18	18	20	20	20	20	20	21	21	21	21	21	21	22	23	23	23	23	23	23	23	23	23	23
36	0.749403	NUM_TRUE_POSITIVES	1	5	7	7	9	9	9	11	11	13	17	17	17	17	17	17	17	17	17	17	17	17	19	19	19	19	19	19	20	20	21	21	21	21	21	21	21	21	22	22	22	22	22	22	22	22	23
36	0.749801	NUM_TRUE_POSITIVES	3	3	6	6	6	9	10	10	12	12	12	12	12	13	16	17	17	17	17	17	17	17	17	17	17	18	20	20	20	20	20	20	20	20	20	20	22	22	22	22	22	23	23	23	23	23	23
36	0.743594	NUM_TRUE_POSITIVES	4	6	6	7	7	8	8	9	9	10	10	11	11	12	13	14	14	14	14	14	14	14	14	15	15	16	18	19	19	19	19	20	20	20	20	20	21	21	21	21	21	21	21	21	21	21	21
36	0.729819	NUM_TRUE_POSITIVES	8	8	12	12	15	15	16	16	16	16	16	16	16	16	16	16	16	16	16	16	16	17	17	17	17	17	17	17	17	17	17	17	17	17	17	17	17	17	17	17	17	18	18	18	18	18	19
36	0.756937	NUM_TRUE_POSITIVES	1	9	13	13	13	13	13	13	14	14	14	14	15	15	17	17	17	18	18	19	19	19	20	20	20	20	20	20	20	20	20	22	22	22	22	22	22	22	22	22	22	23	23	23	23	23	23
36	0.752689	NUM_TRUE_POSITIVES	7	10	10	14	14	15	15	15	15	15	15	15	15	15	15	15	15	15	15	15	15	16	16	16	17	17	17	17	17	17	17	19	19	21	22	23	23	23	23	23	23	23	23	23	23	23	24
36	0.734134	NUM_TRUE_POSITIVES	4	9	9	9	9	9	10	11	11	11	13	13	13	13	13	13	13	13	14	16	17	19	19	19	19	20	20	20	21	21	21	21	21	21	22	22	22	22	22	22	22	22	22	22	22	22	22
36	0.742532	NUM_TRUE_POSITIVES	3	5	6	7	7	7	7	10	13	13	13	15	15	15	15	15	15	16	16	16	16	17	18	18	19	20	20	21	22	22	22	22	22	22	22	22	22	22	22	22	22	22	22	22	22	22	22
36	0.712792	NUM_TRUE_POSITIVES	1	2	5	8	11	11	11	12	14	14	14	14	14	15	15	15	15	15	15	15	15	15	15	15	17	17	18	18	18	18	18	19	19	19	19	19	19	20	20	20	20	20	20	20	20	20	20
[truncated: 491 more columns]
