# Supplementary material for: Genome-wide computational identification of functional RNA elements in Trypanosoma brucei
Source: BMC Genomics. 2009 Aug 4;10:355. doi: 10.1186/1471-2164-10-355 (PMC2907701; doi:10.1186/1471-2164-10-355)
Supplement: Additional file 6 — Function prediction using regulatory motifs. This ZIP compressed file should be unpacked before viewing its contents. The results for prediction of each pathway are presented in a separate folder, named after the accession number of that pathway in KEGG database. Each folder contains several files named "validation.N.out", each of which represents the results of a hundred times two-fold cross-validation for that pathway, using N predicted motifs. Each cross-validation is shown in one row; plotting each row against the number of false positives will result in the ROC curve associated with the corresponding cross-validation experiment. The trained network is stored in "total.out", in which motifs are ordered according to their prediction power. L(α|MOTIF): the likelihood of being in pathway α given that the indicated motif is present in the indicated location of an mRNA; L(α|MOTIF): the likelihood of being in pathway α given that the indicated motif is NOT present in the indicated location of an mRNA. [file 1471-2164-10-355-S6.zip › tbr_KEGG_predict/004.tbr03010/total.out]

Current time: Tue Feb 03 11:58:28 2009
This cluster: tbr03010
A 2-fold validation was used.
************************* RESULTS *************************
MOTIF	position	L(tbr03010|MOTIF)	L(tbr03010|MOTIF')
[TCGA]T[TCA]T[TGA]TC[TCGA][TCA]	5'UTR	0.195122	1.52381
[CGA]AGAA[CA]A[TA][TGA]	3'UTR	0.21978	1.42012
[TA]CTTTT[TG]C[TCGA]	3'UTR	0.92827	1.03131
[TCGA]T[CG]CT[TC]TA[TGA]	3'UTR	0.242424	1.20325
[CGA]AAA[CG][CA][CGA]A[TCGA]	5'UTR	0.25974	1.31148
[TG]CT[CA][CA]TA[TC][TCA]	3'UTR	0.456621	1.08874
[TG]TA[TCA][TC][GA]TG[GA]	3'UTR	0.326797	1.16427
[TCGA][TGA][CA]TGCC[GA][TG]	3'UTR	0.606061	1.11947
[TCA]TAA[TG][GA][TG][TC][CA]	3'UTR	0.412979	1.16298
[TCGA][CA]TA[CGA]CC[TCA][TCGA]	5'UTR	0.416667	1.08187
[TCGA]ACAT[TG]AT[TGA]	3'UTR	0.454545	1.05042
G[CA][CA]T[CGA]GCT[TA]	3'UTR	0.869565	1.00604
[CA]TGG[CGA]ACA[TG]	3'UTR	0.350877	1.02462
[TGA]CG[TG]TCCT[CG]	3'UTR	0.31746	1.02872
[TCA][TCG][TA]G[TG][CGA]GC[CGA]	5'UTR	0.350877	1.07991
[TGA][CGA][GA][TG]AATC[TC]	3'UTR	0.375587	1.09874
[TCA]TACGTTC[TCGA]	3'UTR	0.37037	1.02258
[GA]C[TGA]T[CA][GA]AA[TCGA]	5'UTR	0.333333	1.05556
[CGA]GGGCC[GA]C[CGA]	3'UTR	0.666667	1.01333
[TG]CC[CG][TA][CG]AA[CGA]	5'UTR	0.350877	1.02462
[TGA]TA[TG]T[CG]CA[CG]	5'UTR	0.740741	1.00457
[TCA]G[CGA]TAAGC[CGA]	3'UTR	0.444444	1.03401
[TCA]CCGTCTA[TC]	3'UTR	2.22222	0.985733
[CA][CA]TGC[CGA]CC[CG]	5'UTR	0.666667	1.00654
[GA]TTC[TG]GTC[CG]	3'UTR	0.555556	1.0105
[TGA]ATCA[TG][TG]A[TCA]	5'UTR	0.606061	1.00851
[TC]ATCTG[TG]C[TCG]	3'UTR	1.02564	0.999343
[TG]C[TG]G[TC]GAC[TCA]	5'UTR	1.11111	0.998703
[TC]T[GA]CCGG[GA][TCGA]	5'UTR	1.33333	0.996764
[TCGA]AT[TG]GGAG[GA]	5'UTR	1.11111	0.998703
[TCGA]AT[GA]ATCG[TCGA]	5'UTR	1.33333	0.996764
CACGTCAG[TC]	3'UTR	1.33333	0.996764
[CG][CA]TCTAAG[TCGA]	5'UTR	1.66667	0.994832
[TCGA]C[CG]CACG[CGA][TCA]	3'UTR	0.546448	1.06028
[CGA]AC[TC]A[TG]AC[TGA]	3'UTR	0.860215	1.00886
[TG]GAAC[CG]GC[TCGA]	5'UTR	1.33333	0.996764
