# Supplementary material for: Genome-wide computational identification of functional RNA elements in Trypanosoma brucei
Source: BMC Genomics. 2009 Aug 4;10:355. doi: 10.1186/1471-2164-10-355 (PMC2907701; doi:10.1186/1471-2164-10-355)
Supplement: Additional file 6 — Function prediction using regulatory motifs. This ZIP compressed file should be unpacked before viewing its contents. The results for prediction of each pathway are presented in a separate folder, named after the accession number of that pathway in KEGG database. Each folder contains several files named "validation.N.out", each of which represents the results of a hundred times two-fold cross-validation for that pathway, using N predicted motifs. Each cross-validation is shown in one row; plotting each row against the number of false positives will result in the ROC curve associated with the corresponding cross-validation experiment. The trained network is stored in "total.out", in which motifs are ordered according to their prediction power. L(α|MOTIF): the likelihood of being in pathway α given that the indicated motif is present in the indicated location of an mRNA; L(α|MOTIF): the likelihood of being in pathway α given that the indicated motif is NOT present in the indicated location of an mRNA. [file 1471-2164-10-355-S6.zip › tbr_KEGG_predict/004.tbr03010/validation.003.out]

Current time: Tue Feb 03 11:58:28 2009
This cluster: tbr03010
A 2-fold validation was used.
************************ VALIDATION ***********************
NUM_CLASSIFIERS	AUC	NUM_FALSE_POSITIVES	1	2	3	4	5	6	7	8	9	10	11	12	13	14	15	16	17	18	19	20	21	22	23	24	25	26	27	28	29	30	31	32	33	34	35	36	37	38	39	40	41	42	43	44	45	46	47
3	0.665541	NUM_TRUE_POSITIVES	0	0	0	0	1	1	1	1	2	2	2	2	3	3	3	3	4	4	4	4	5	5	5	5	6	6	6	6	7	7	7	7	8	8	8	8	9	9	9	9	10	10	10	10	11	11	11
3	0.658301	NUM_TRUE_POSITIVES	0	0	0	0	0	1	1	1	1	1	1	2	2	2	2	2	2	3	3	3	3	3	3	4	4	4	4	4	4	5	5	5	5	5	6	6	6	6	6	6	7	7	7	7	7	7	8
3	0.651189	NUM_TRUE_POSITIVES	0	0	0	1	1	1	1	2	2	2	2	3	3	3	3	4	4	4	4	5	5	5	5	6	6	6	6	7	7	7	7	8	8	8	8	9	9	9	9	10	10	10	10	11	11	11	11
3	0.641181	NUM_TRUE_POSITIVES	0	0	0	1	1	1	1	2	2	2	3	3	3	3	4	4	4	5	5	5	5	6	6	6	6	7	7	7	8	8	8	8	9	9	9	10	10	10	10	11	11	11	12	12	12	12	13
3	0.655583	NUM_TRUE_POSITIVES	0	0	0	1	1	1	2	2	2	2	3	3	3	4	4	4	4	5	5	5	6	6	6	6	7	7	7	8	8	8	8	9	9	9	10	10	10	10	11	11	11	12	12	12	12	13	13
3	0.679816	NUM_TRUE_POSITIVES	0	0	0	1	1	1	1	2	2	2	3	3	3	3	4	4	4	5	5	5	5	6	6	6	7	7	7	7	8	8	8	9	9	9	9	10	10	10	11	11	11	11	12	12	12	13	13
3	0.670443	NUM_TRUE_POSITIVES	0	0	0	0	0	1	1	1	1	1	2	2	2	2	2	2	3	3	3	3	3	4	4	4	4	4	4	5	5	5	5	5	6	6	6	6	6	7	7	7	7	7	7	8	8	8	8
3	0.65632	NUM_TRUE_POSITIVES	0	0	0	1	1	1	1	2	2	2	2	3	3	3	3	4	4	4	4	5	5	5	5	6	6	6	7	7	7	7	8	8	8	8	9	9	9	9	10	10	10	10	11	11	11	11	12
3	0.650808	NUM_TRUE_POSITIVES	0	0	0	1	1	1	1	2	2	2	3	3	3	3	4	4	4	5	5	5	5	6	6	6	6	7	7	7	8	8	8	8	9	9	9	10	10	10	10	11	11	11	12	12	12	12	13
3	0.649487	NUM_TRUE_POSITIVES	0	0	0	0	1	1	1	1	1	2	2	2	2	2	3	3	3	3	4	4	4	4	4	5	5	5	5	5	6	6	6	6	6	7	7	7	7	8	8	8	8	8	9	9	9	9	9
3	0.645905	NUM_TRUE_POSITIVES	0	0	0	0	0	1	1	1	1	1	2	2	2	2	2	3	3	3	3	3	4	4	4	4	4	5	5	5	5	5	6	6	6	6	6	7	7	7	7	7	8	8	8	8	8	9	9
3	0.666658	NUM_TRUE_POSITIVES	0	0	0	1	1	1	1	2	2	2	2	3	3	3	3	4	4	4	4	5	5	5	5	6	6	6	6	7	7	7	7	8	8	8	8	9	9	9	10	10	10	10	11	11	11	11	12
3	0.667166	NUM_TRUE_POSITIVES	0	0	0	0	0	1	1	1	1	1	1	2	2	2	2	2	3	3	3	3	3	3	4	4	4	4	4	5	5	5	5	5	5	6	6	6	6	6	7	7	7	7	7	7	8	8	8
3	0.664779	NUM_TRUE_POSITIVES	0	0	0	0	1	1	1	1	1	2	2	2	2	2	3	3	3	3	4	4	4	4	4	5	5	5	5	5	6	6	6	6	7	7	7	7	7	8	8	8	8	8	9	9	9	9	10
3	0.662696	NUM_TRUE_POSITIVES	0	0	0	1	1	1	1	2	2	2	2	3	3	3	3	4	4	4	4	5	5	5	5	6	6	6	6	7	7	7	7	8	8	8	8	9	9	9	9	10	10	10	10	11	11	11	11
3	0.677073	NUM_TRUE_POSITIVES	0	0	0	0	0	1	1	1	1	1	2	2	2	2	2	2	3	3	3	3	3	4	4	4	4	4	4	5	5	5	5	5	6	6	6	6	6	6	7	7	7	7	7	8	8	8	8
3	0.665439	NUM_TRUE_POSITIVES	0	0	0	1	1	1	1	2	2	2	2	3	3	3	3	4	4	4	4	5	5	5	5	6	6	6	6	7	7	7	7	8	8	8	8	9	9	9	9	10	10	10	10	11	11	11	11
3	0.661222	NUM_TRUE_POSITIVES	0	0	0	1	1	1	1	2	2	2	2	3	3	3	3	4	4	4	4	5	5	5	5	6	6	6	6	7	7	7	7	8	8	8	8	9	9	9	9	10	10	10	11	11	11	11	12
3	0.635948	NUM_TRUE_POSITIVES	0	0	0	1	1	1	1	2	2	2	3	3	3	3	4	4	4	4	5	5	5	6	6	6	6	7	7	7	8	8	8	8	9	9	9	9	10	10	10	11	11	11	11	12	12	12	12
3	0.656929	NUM_TRUE_POSITIVES	0	0	0	1	1	1	1	2	2	2	2	3	3	3	3	4	4	4	4	5	5	5	5	6	6	6	6	7	7	7	7	8	8	8	8	9	9	9	9	10	10	10	10	11	11	11	11
3	0.662543	NUM_TRUE_POSITIVES	0	0	0	1	1	1	1	2	2	2	2	3	3	3	3	4	4	4	5	5	5	5	6	6	6	6	7	7	7	7	8	8	8	8	9	9	9	10	10	10	10	11	11	11	11	12	12
3	0.669656	NUM_TRUE_POSITIVES	0	0	0	0	0	1	1	1	1	1	2	2	2	2	2	3	3	3	3	3	3	4	4	4	4	4	5	5	5	5	5	6	6	6	6	6	6	7	7	7	7	7	8	8	8	8	8
3	0.659266	NUM_TRUE_POSITIVES	0	0	0	1	1	1	1	2	2	2	2	3	3	3	3	4	4	4	4	5	5	5	5	6	6	6	6	7	7	7	7	8	8	8	8	9	9	9	9	10	10	10	10	11	11	11	12
3	0.65952	NUM_TRUE_POSITIVES	0	0	0	1	1	1	2	2	2	2	3	3	3	4	4	4	4	5	5	5	6	6	6	6	7	7	7	8	8	8	8	9	9	9	10	10	10	10	11	11	11	12	12	12	13	13	13
3	0.639657	NUM_TRUE_POSITIVES	0	0	0	1	1	1	1	2	2	2	2	3	3	3	3	4	4	4	4	5	5	5	5	6	6	6	6	7	7	7	7	8	8	8	8	9	9	9	9	10	10	10	10	11	11	11	11
3	0.651976	NUM_TRUE_POSITIVES	0	0	0	0	1	1	1	1	2	2	2	2	3	3	3	3	4	4	4	4	5	5	5	5	6	6	6	6	7	7	7	7	8	8	8	8	9	9	9	9	10	10	10	10	11	11	11
3	0.661502	NUM_TRUE_POSITIVES	0	0	0	0	0	1	1	1	1	1	1	2	2	2	2	2	2	3	3	3	3	3	3	4	4	4	4	4	4	5	5	5	5	5	6	6	6	6	6	6	7	7	7	7	7	7	8
3	0.656675	NUM_TRUE_POSITIVES	0	0	0	0	1	1	1	1	1	2	2	2	2	3	3	3	3	3	4	4	4	4	4	5	5	5	5	6	6	6	6	6	7	7	7	7	7	8	8	8	8	9	9	9	9	9	10
3	0.670519	NUM_TRUE_POSITIVES	0	0	0	0	0	1	1	1	1	1	1	2	2	2	2	2	2	3	3	3	3	3	3	4	4	4	4	4	5	5	5	5	5	5	6	6	6	6	6	6	7	7	7	7	7	7	8
3	0.676793	NUM_TRUE_POSITIVES	0	0	0	0	1	1	1	1	1	2	2	2	2	3	3	3	3	3	4	4	4	4	5	5	5	5	5	6	6	6	6	6	7	7	7	7	8	8	8	8	8	9	9	9	9	10	10
3	0.60064	NUM_TRUE_POSITIVES	0	0	0	0	0	1	1	1	1	1	2	2	2	2	2	3	3	3	3	3	4	4	4	4	4	5	5	5	5	5	6	6	6	6	6	7	7	7	7	7	8	8	8	8	8	9	9
3	0.651214	NUM_TRUE_POSITIVES	0	0	0	1	1	1	1	2	2	2	3	3	3	3	4	4	4	5	5	5	5	6	6	6	7	7	7	7	8	8	8	9	9	9	9	10	10	10	11	11	11	11	12	12	12	12	13
3	0.664093	NUM_TRUE_POSITIVES	0	0	0	0	0	1	1	1	1	1	2	2	2	2	2	2	3	3	3	3	3	4	4	4	4	4	4	5	5	5	5	5	6	6	6	6	6	6	7	7	7	7	7	8	8	8	8
3	0.664626	NUM_TRUE_POSITIVES	0	0	0	1	1	1	1	2	2	2	2	3	3	3	3	4	4	4	4	5	5	5	5	6	6	6	6	7	7	7	7	8	8	8	8	9	9	9	10	10	10	10	11	11	11	11	12
3	0.630487	NUM_TRUE_POSITIVES	0	0	0	1	1	1	1	2	2	2	3	3	3	3	4	4	4	5	5	5	5	6	6	6	7	7	7	7	8	8	8	9	9	9	9	10	10	10	11	11	11	11	12	12	12	13	13
3	0.667446	NUM_TRUE_POSITIVES	0	0	0	0	0	1	1	1	1	1	1	2	2	2	2	2	2	3	3	3	3	3	3	4	4	4	4	4	5	5	5	5	5	5	6	6	6	6	6	6	7	7	7	7	7	7	8
3	0.641358	NUM_TRUE_POSITIVES	0	0	0	1	1	1	2	2	2	2	3	3	3	4	4	4	5	5	5	5	6	6	6	7	7	7	7	8	8	8	9	9	9	10	10	10	10	11	11	11	12	12	12	12	13	13	13
3	0.668131	NUM_TRUE_POSITIVES	0	0	0	1	1	1	1	2	2	2	2	3	3	3	3	4	4	4	4	5	5	5	6	6	6	6	7	7	7	7	8	8	8	8	9	9	9	9	10	10	10	11	11	11	11	12	12
3	0.657336	NUM_TRUE_POSITIVES	0	0	0	1	1	1	1	2	2	2	2	3	3	3	3	4	4	4	5	5	5	5	6	6	6	6	7	7	7	7	8	8	8	9	9	9	9	10	10	10	10	11	11	11	11	12	12
3	0.654389	NUM_TRUE_POSITIVES	0	0	0	0	1	1	1	1	1	2	2	2	2	2	3	3	3	3	3	4	4	4	4	4	5	5	5	5	5	6	6	6	6	7	7	7	7	7	8	8	8	8	8	9	9	9	9
3	0.660435	NUM_TRUE_POSITIVES	0	0	0	0	0	1	1	1	1	1	2	2	2	2	2	2	3	3	3	3	3	4	4	4	4	4	4	5	5	5	5	5	6	6	6	6	6	7	7	7	7	7	7	8	8	8	8
3	0.672018	NUM_TRUE_POSITIVES	0	0	0	0	1	1	1	1	2	2	2	2	2	3	3	3	3	4	4	4	4	4	5	5	5	5	6	6	6	6	6	7	7	7	7	8	8	8	8	8	9	9	9	9	10	10	10
3	0.66173	NUM_TRUE_POSITIVES	0	0	0	0	1	1	1	1	1	2	2	2	2	2	3	3	3	3	3	4	4	4	4	4	5	5	5	5	5	6	6	6	6	6	7	7	7	7	7	8	8	8	8	9	9	9	9
3	0.660587	NUM_TRUE_POSITIVES	0	0	0	0	0	1	1	1	1	1	2	2	2	2	2	3	3	3	3	3	4	4	4	4	4	5	5	5	5	5	6	6	6	6	6	7	7	7	7	7	8	8	8	8	8	9	9
3	0.680654	NUM_TRUE_POSITIVES	0	0	0	1	1	1	1	2	2	2	2	3	3	3	3	4	4	4	5	5	5	5	6	6	6	6	7	7	7	7	8	8	8	8	9	9	9	10	10	10	10	11	11	11	11	12	12
3	0.654364	NUM_TRUE_POSITIVES	0	0	0	0	0	1	1	1	1	1	2	2	2	2	2	3	3	3	3	3	4	4	4	4	4	5	5	5	5	5	6	6	6	6	6	7	7	7	7	7	8	8	8	8	8	9	9
3	0.672043	NUM_TRUE_POSITIVES	0	0	0	0	0	1	1	1	1	1	2	2	2	2	2	3	3	3	3	3	3	4	4	4	4	4	5	5	5	5	5	6	6	6	6	6	6	7	7	7	7	7	8	8	8	8	8
3	0.661146	NUM_TRUE_POSITIVES	0	0	0	1	1	1	1	2	2	2	2	3	3	3	3	4	4	4	4	5	5	5	5	6	6	6	7	7	7	7	8	8	8	8	9	9	9	9	10	10	10	10	11	11	11	11	12
3	0.6693	NUM_TRUE_POSITIVES	0	0	0	0	1	1	1	1	1	2	2	2	2	3	3	3	3	3	4	4	4	4	5	5	5	5	5	6	6	6	6	7	7	7	7	7	8	8	8	8	9	9	9	9	9	10	10
3	0.671434	NUM_TRUE_POSITIVES	0	0	0	0	1	1	1	1	2	2	2	2	2	3	3	3	3	4	4	4	4	5	5	5	5	5	6	6	6	6	7	7	7	7	8	8	8	8	8	9	9	9	9	10	10	10	10
3	0.666861	NUM_TRUE_POSITIVES	0	0	0	0	1	1	1	1	2	2	2	2	3	3	3	3	4	4	4	4	5	5	5	5	6	6	6	6	6	7	7	7	7	8	8	8	8	9	9	9	9	10	10	10	10	11	11
3	0.658758	NUM_TRUE_POSITIVES	0	0	0	1	1	1	1	2	2	2	2	3	3	3	3	4	4	4	4	5	5	5	5	6	6	6	6	7	7	7	8	8	8	8	9	9	9	9	10	10	10	10	11	11	11	11	12
3	0.641231	NUM_TRUE_POSITIVES	0	0	0	0	1	1	1	1	2	2	2	2	3	3	3	3	4	4	4	4	5	5	5	5	6	6	6	6	7	7	7	7	8	8	8	8	9	9	9	9	10	10	10	10	11	11	11
3	0.684973	NUM_TRUE_POSITIVES	0	0	0	1	1	1	1	2	2	2	2	3	3	3	3	4	4	4	4	5	5	5	5	6	6	6	6	7	7	7	7	8	8	8	8	9	9	9	9	10	10	10	10	11	11	11	11
3	0.671027	NUM_TRUE_POSITIVES	0	0	0	1	1	1	1	2	2	2	3	3	3	3	4	4	4	5	5	5	5	6	6	6	7	7	7	7	8	8	8	9	9	9	9	10	10	10	11	11	11	11	12	12	12	13	13
3	0.646337	NUM_TRUE_POSITIVES	0	0	0	0	0	1	1	1	1	1	2	2	2	2	2	3	3	3	3	3	3	4	4	4	4	4	5	5	5	5	5	6	6	6	6	6	7	7	7	7	7	7	8	8	8	8	8
3	0.641866	NUM_TRUE_POSITIVES	0	0	0	1	1	1	1	2	2	2	3	3	3	3	4	4	4	4	5	5	5	6	6	6	6	7	7	7	7	8	8	8	9	9	9	9	10	10	10	11	11	11	11	12	12	12	12
3	0.659673	NUM_TRUE_POSITIVES	0	0	0	0	1	1	1	1	1	2	2	2	2	3	3	3	3	3	4	4	4	4	4	5	5	5	5	6	6	6	6	6	7	7	7	7	8	8	8	8	8	9	9	9	9	9	10
3	0.653856	NUM_TRUE_POSITIVES	0	0	0	1	1	1	1	2	2	2	3	3	3	3	4	4	4	5	5	5	5	6	6	6	6	7	7	7	8	8	8	8	9	9	9	10	10	10	10	11	11	11	11	12	12	12	13
3	0.663331	NUM_TRUE_POSITIVES	0	0	0	0	0	1	1	1	1	1	1	2	2	2	2	2	3	3	3	3	3	3	4	4	4	4	4	5	5	5	5	5	5	6	6	6	6	6	7	7	7	7	7	7	8	8	8
3	0.643365	NUM_TRUE_POSITIVES	0	0	0	0	1	1	1	1	2	2	2	2	2	3	3	3	3	4	4	4	4	4	5	5	5	5	6	6	6	6	6	7	7	7	7	8	8	8	8	9	9	9	9	9	10	10	10
3	0.682788	NUM_TRUE_POSITIVES	0	0	0	0	0	1	1	1	1	1	2	2	2	2	2	3	3	3	3	3	4	4	4	4	4	5	5	5	5	5	6	6	6	6	6	7	7	7	7	7	8	8	8	8	8	9	9
3	0.670621	NUM_TRUE_POSITIVES	0	0	0	1	1	1	1	2	2	2	2	3	3	3	3	4	4	4	4	5	5	5	5	6	6	6	6	7	7	7	7	8	8	8	8	9	9	9	9	10	10	10	10	11	11	11	11
3	0.651748	NUM_TRUE_POSITIVES	0	0	0	1	1	1	1	2	2	2	3	3	3	3	4	4	4	5	5	5	5	6	6	6	7	7	7	7	8	8	8	8	9	9	9	10	10	10	10	11	11	11	12	12	12	12	13
3	0.690764	NUM_TRUE_POSITIVES	0	0	0	0	1	1	1	1	2	2	2	2	3	3	3	3	3	4	4	4	4	5	5	5	5	6	6	6	6	7	7	7	7	7	8	8	8	8	9	9	9	9	10	10	10	10	11
3	0.647785	NUM_TRUE_POSITIVES	0	0	0	1	1	1	2	2	2	3	3	3	3	4	4	4	5	5	5	6	6	6	6	7	7	7	8	8	8	9	9	9	9	10	10	10	11	11	11	12	12	12	12	13	13	13	14
3	0.66046	NUM_TRUE_POSITIVES	0	0	0	1	1	1	1	2	2	2	3	3	3	3	4	4	4	4	5	5	5	6	6	6	6	7	7	7	7	8	8	8	9	9	9	9	10	10	10	11	11	11	11	12	12	12	12
3	0.67245	NUM_TRUE_POSITIVES	0	0	0	1	1	1	1	2	2	2	2	3	3	3	3	4	4	4	4	5	5	5	5	6	6	6	6	7	7	7	7	8	8	8	8	9	9	9	9	10	10	10	10	11	11	11	12
3	0.637904	NUM_TRUE_POSITIVES	0	0	0	1	1	1	1	2	2	2	3	3	3	3	4	4	4	5	5	5	5	6	6	6	7	7	7	7	8	8	8	9	9	9	9	10	10	10	11	11	11	11	12	12	12	12	13
3	0.666176	NUM_TRUE_POSITIVES	0	0	0	1	1	1	1	2	2	2	2	3	3	3	3	4	4	4	4	5	5	5	5	6	6	6	6	7	7	7	7	8	8	8	8	9	9	9	9	10	10	10	10	11	11	11	11
3	0.658174	NUM_TRUE_POSITIVES	0	0	0	1	1	1	1	2	2	2	2	3	3	3	3	4	4	4	5	5	5	5	6	6	6	6	7	7	7	7	8	8	8	9	9	9	9	10	10	10	10	11	11	11	11	12	12
3	0.661502	NUM_TRUE_POSITIVES	0	0	0	0	1	1	1	1	2	2	2	2	3	3	3	3	3	4	4	4	4	5	5	5	5	6	6	6	6	7	7	7	7	7	8	8	8	8	9	9	9	9	10	10	10	10	11
3	0.665871	NUM_TRUE_POSITIVES	0	0	0	0	1	1	1	1	1	2	2	2	2	2	3	3	3	3	3	4	4	4	4	4	5	5	5	5	5	6	6	6	6	6	7	7	7	7	7	8	8	8	8	9	9	9	9
3	0.670595	NUM_TRUE_POSITIVES	0	0	0	0	0	1	1	1	1	1	2	2	2	2	2	3	3	3	3	3	4	4	4	4	4	5	5	5	5	5	6	6	6	6	6	7	7	7	7	7	8	8	8	8	8	9	9
3	0.65472	NUM_TRUE_POSITIVES	0	0	0	1	1	1	1	2	2	2	3	3	3	3	4	4	4	4	5	5	5	6	6	6	6	7	7	7	8	8	8	8	9	9	9	9	10	10	10	11	11	11	11	12	12	12	12
3	0.657438	NUM_TRUE_POSITIVES	0	0	0	1	1	1	1	2	2	2	3	3	3	3	4	4	4	5	5	5	5	6	6	6	7	7	7	7	8	8	8	9	9	9	9	10	10	10	11	11	11	11	12	12	12	12	13
3	0.667268	NUM_TRUE_POSITIVES	0	0	0	0	0	1	1	1	1	1	2	2	2	2	2	2	3	3	3	3	3	4	4	4	4	4	4	5	5	5	5	5	6	6	6	6	6	7	7	7	7	7	7	8	8	8	8
3	0.63638	NUM_TRUE_POSITIVES	0	0	0	1	1	1	1	2	2	2	3	3	3	3	4	4	4	5	5	5	5	6	6	6	7	7	7	7	8	8	8	9	9	9	9	10	10	10	11	11	11	11	12	12	12	13	13
3	0.678343	NUM_TRUE_POSITIVES	0	0	0	0	1	1	1	1	1	2	2	2	2	3	3	3	3	3	4	4	4	4	5	5	5	5	5	6	6	6	6	7	7	7	7	7	8	8	8	8	9	9	9	9	9	10	10
3	0.668614	NUM_TRUE_POSITIVES	0	0	0	0	1	1	1	1	2	2	2	2	2	3	3	3	3	4	4	4	4	5	5	5	5	5	6	6	6	6	7	7	7	7	8	8	8	8	8	9	9	9	9	10	10	10	10
3	0.656218	NUM_TRUE_POSITIVES	0	0	0	1	1	1	2	2	2	2	3	3	3	4	4	4	4	5	5	5	6	6	6	6	7	7	7	8	8	8	8	9	9	9	10	10	10	10	11	11	11	12	12	12	12	13	13
3	0.613823	NUM_TRUE_POSITIVES	0	0	0	0	0	1	1	1	1	1	1	2	2	2	2	2	2	3	3	3	3	3	3	4	4	4	4	4	4	5	5	5	5	5	6	6	6	6	6	6	7	7	7	7	7	7	8
3	0.662873	NUM_TRUE_POSITIVES	0	0	0	0	0	1	1	1	1	1	1	2	2	2	2	2	3	3	3	3	3	3	4	4	4	4	4	5	5	5	5	5	5	6	6	6	6	6	7	7	7	7	7	7	8	8	8
3	0.645092	NUM_TRUE_POSITIVES	0	0	0	1	1	1	1	2	2	2	3	3	3	3	4	4	4	5	5	5	5	6	6	6	7	7	7	7	8	8	8	8	9	9	9	10	10	10	10	11	11	11	12	12	12	12	13
3	0.637878	NUM_TRUE_POSITIVES	0	0	0	0	1	1	1	1	2	2	2	2	2	3	3	3	3	4	4	4	4	4	5	5	5	5	6	6	6	6	6	7	7	7	7	8	8	8	8	8	9	9	9	9	10	10	10
3	0.663788	NUM_TRUE_POSITIVES	0	0	0	0	1	1	1	1	1	2	2	2	2	2	3	3	3	3	3	4	4	4	4	4	5	5	5	5	5	6	6	6	6	6	7	7	7	7	7	8	8	8	8	8	9	9	9
3	0.661578	NUM_TRUE_POSITIVES	0	0	0	0	0	1	1	1	1	1	2	2	2	2	2	2	3	3	3	3	3	4	4	4	4	4	5	5	5	5	5	5	6	6	6	6	6	7	7	7	7	7	8	8	8	8	8
3	0.660613	NUM_TRUE_POSITIVES	0	0	0	1	1	1	1	2	2	2	2	3	3	3	4	4	4	4	5	5	5	5	6	6	6	6	7	7	7	8	8	8	8	9	9	9	9	10	10	10	10	11	11	11	12	12	12
3	0.654542	NUM_TRUE_POSITIVES	0	0	0	0	1	1	1	1	2	2	2	2	3	3	3	3	4	4	4	4	5	5	5	5	6	6	6	6	7	7	7	7	8	8	8	8	9	9	9	9	10	10	10	10	11	11	11
3	0.645905	NUM_TRUE_POSITIVES	0	0	0	0	0	1	1	1	1	1	1	2	2	2	2	2	2	3	3	3	3	3	3	4	4	4	4	4	5	5	5	5	5	5	6	6	6	6	6	6	7	7	7	7	7	7	8
3	0.672628	NUM_TRUE_POSITIVES	0	0	0	0	1	1	1	1	2	2	2	2	2	3	3	3	3	4	4	4	4	4	5	5	5	5	6	6	6	6	7	7	7	7	7	8	8	8	8	9	9	9	9	9	10	10	10
3	0.649512	NUM_TRUE_POSITIVES	0	0	0	1	1	1	2	2	2	3	3	3	3	4	4	4	5	5	5	6	6	6	7	7	7	7	8	8	8	9	9	9	10	10	10	11	11	11	11	12	12	12	13	13	13	14	14
3	0.671713	NUM_TRUE_POSITIVES	0	0	0	0	1	1	1	1	1	2	2	2	2	2	3	3	3	3	4	4	4	4	4	5	5	5	5	5	6	6	6	6	6	7	7	7	7	8	8	8	8	8	9	9	9	9	9
3	0.651722	NUM_TRUE_POSITIVES	0	0	0	0	1	1	1	1	2	2	2	2	3	3	3	3	3	4	4	4	4	5	5	5	5	6	6	6	6	7	7	7	7	7	8	8	8	8	9	9	9	9	10	10	10	10	10
3	0.663966	NUM_TRUE_POSITIVES	0	0	0	1	1	1	1	2	2	2	2	3	3	3	3	4	4	4	5	5	5	5	6	6	6	6	7	7	7	7	8	8	8	8	9	9	9	10	10	10	10	11	11	11	11	12	12
3	0.64781	NUM_TRUE_POSITIVES	0	0	0	1	1	1	1	2	2	2	3	3	3	3	4	4	4	5	5	5	5	6	6	6	6	7	7	7	8	8	8	8	9	9	9	10	10	10	10	11	11	11	11	12	12	12	13
3	0.674863	NUM_TRUE_POSITIVES	0	0	0	1	1	1	1	2	2	2	2	3	3	3	3	4	4	4	4	5	5	5	5	6	6	6	6	7	7	7	7	8	8	8	8	9	9	9	9	10	10	10	10	11	11	11	11
3	0.639682	NUM_TRUE_POSITIVES	0	0	0	1	1	1	1	2	2	2	2	3	3	3	3	4	4	4	4	5	5	5	5	6	6	6	6	7	7	7	7	8	8	8	8	9	9	9	9	10	10	10	10	11	11	11	11
3	0.671154	NUM_TRUE_POSITIVES	0	0	0	1	1	1	1	2	2	2	2	3	3	3	3	4	4	4	4	5	5	5	5	6	6	6	6	7	7	7	7	8	8	8	8	9	9	9	9	10	10	10	10	11	11	11	11
3	0.674075	NUM_TRUE_POSITIVES	0	0	0	0	1	1	1	1	1	2	2	2	2	2	3	3	3	3	4	4	4	4	4	5	5	5	5	5	6	6	6	6	6	7	7	7	7	8	8	8	8	8	9	9	9	9	9
[truncated: 471 more columns]
