# Supplementary material for: Genome-wide computational identification of functional RNA elements in Trypanosoma brucei
Source: BMC Genomics. 2009 Aug 4;10:355. doi: 10.1186/1471-2164-10-355 (PMC2907701; doi:10.1186/1471-2164-10-355)
Supplement: Additional file 6 — Function prediction using regulatory motifs. This ZIP compressed file should be unpacked before viewing its contents. The results for prediction of each pathway are presented in a separate folder, named after the accession number of that pathway in KEGG database. Each folder contains several files named "validation.N.out", each of which represents the results of a hundred times two-fold cross-validation for that pathway, using N predicted motifs. Each cross-validation is shown in one row; plotting each row against the number of false positives will result in the ROC curve associated with the corresponding cross-validation experiment. The trained network is stored in "total.out", in which motifs are ordered according to their prediction power. L(α|MOTIF): the likelihood of being in pathway α given that the indicated motif is present in the indicated location of an mRNA; L(α|MOTIF): the likelihood of being in pathway α given that the indicated motif is NOT present in the indicated location of an mRNA. [file 1471-2164-10-355-S6.zip › tbr_KEGG_predict/004.tbr03010/validation.005.out]

Current time: Tue Feb 03 11:58:28 2009
This cluster: tbr03010
A 2-fold validation was used.
************************ VALIDATION ***********************
NUM_CLASSIFIERS	AUC	NUM_FALSE_POSITIVES	1	2	3	4	5	6	7	8	9	10	11	12	13	14	15	16	17	18	19	20	21	22	23	24	25	26	27	28	29	30	31	32	33	34	35	36	37	38	39	40	41	42	43	44	45	46	47
5	0.70222	NUM_TRUE_POSITIVES	0	0	0	1	1	1	2	2	2	3	3	3	4	4	4	5	5	5	6	6	6	7	7	7	8	8	8	9	9	9	10	10	10	11	11	11	12	12	12	12	13	13	13	14	14	14	15
5	0.703795	NUM_TRUE_POSITIVES	0	0	0	1	1	1	2	2	2	3	3	3	4	4	4	5	5	5	6	6	6	7	7	7	8	8	8	8	9	9	9	10	10	10	11	11	11	12	12	12	13	13	13	14	14	14	15
5	0.719188	NUM_TRUE_POSITIVES	0	0	1	1	1	2	2	2	3	3	3	4	4	4	5	5	6	6	6	7	7	7	8	8	8	9	9	9	10	10	11	11	11	12	12	12	13	13	13	14	14	14	15	15	16	16	16
5	0.670341	NUM_TRUE_POSITIVES	0	0	0	1	1	1	2	2	2	3	3	3	3	4	4	4	5	5	5	6	6	6	7	7	7	7	8	8	8	9	9	9	10	10	10	11	11	11	11	12	12	12	13	13	13	14	14
5	0.687995	NUM_TRUE_POSITIVES	0	0	0	1	1	1	2	2	2	3	3	3	3	4	4	4	5	5	5	6	6	6	7	7	7	7	8	8	8	9	9	9	10	10	10	11	11	11	11	12	12	12	13	13	13	14	14
5	0.740424	NUM_TRUE_POSITIVES	0	0	1	1	1	2	2	2	3	3	4	4	4	5	5	5	6	6	6	7	7	8	8	8	9	9	9	10	10	10	11	11	12	12	12	13	13	13	14	14	14	15	15	16	16	16	17
5	0.732448	NUM_TRUE_POSITIVES	0	0	1	1	1	2	2	3	3	3	4	4	4	5	5	6	6	6	7	7	7	8	8	9	9	9	10	10	10	11	11	12	12	12	13	13	13	14	14	15	15	15	16	16	16	17	17
5	0.710145	NUM_TRUE_POSITIVES	0	0	1	1	1	2	2	2	3	3	3	4	4	4	5	5	5	6	6	6	7	7	8	8	8	9	9	9	10	10	10	11	11	11	12	12	12	13	13	13	14	14	15	15	15	16	16
5	0.694879	NUM_TRUE_POSITIVES	0	0	1	1	1	2	2	2	3	3	3	4	4	4	5	5	5	6	6	6	7	7	7	8	8	8	9	9	9	10	10	10	11	11	11	12	12	12	13	13	13	14	14	14	15	15	15
5	0.729831	NUM_TRUE_POSITIVES	0	0	0	1	1	1	2	2	2	2	3	3	3	4	4	4	5	5	5	5	6	6	6	7	7	7	7	8	8	8	9	9	9	10	10	10	10	11	11	11	12	12	12	13	13	13	13
5	0.688046	NUM_TRUE_POSITIVES	0	0	0	1	1	1	2	2	2	3	3	3	4	4	4	5	5	5	6	6	6	7	7	7	8	8	8	9	9	9	10	10	10	11	11	11	12	12	12	13	13	13	14	14	14	15	15
5	0.712609	NUM_TRUE_POSITIVES	0	0	1	1	1	2	2	3	3	3	4	4	4	5	5	6	6	6	7	7	7	8	8	9	9	9	10	10	10	11	11	12	12	12	13	13	14	14	14	15	15	15	16	16	17	17	17
5	0.716343	NUM_TRUE_POSITIVES	0	0	1	1	1	2	2	2	3	3	3	4	4	4	5	5	5	6	6	6	7	7	7	8	8	9	9	9	10	10	10	11	11	11	12	12	12	13	13	13	14	14	14	15	15	15	16
5	0.721525	NUM_TRUE_POSITIVES	0	0	1	1	1	2	2	2	3	3	3	4	4	5	5	5	6	6	6	7	7	7	8	8	8	9	9	10	10	10	11	11	11	12	12	12	13	13	14	14	14	15	15	15	16	16	16
5	0.712203	NUM_TRUE_POSITIVES	0	0	1	1	1	2	2	2	3	3	3	4	4	4	5	5	5	6	6	6	7	7	7	8	8	8	9	9	9	10	10	10	11	11	11	12	12	13	13	13	14	14	14	15	15	15	16
5	0.716597	NUM_TRUE_POSITIVES	0	0	1	1	1	2	2	2	3	3	3	4	4	4	5	5	5	6	6	6	7	7	7	8	8	8	9	9	9	10	10	10	11	11	11	12	12	12	13	13	13	14	14	14	15	15	15
5	0.712228	NUM_TRUE_POSITIVES	0	0	0	1	1	1	1	2	2	2	2	3	3	3	4	4	4	4	5	5	5	5	6	6	6	7	7	7	7	8	8	8	8	9	9	9	10	10	10	10	11	11	11	11	12	12	12
5	0.726885	NUM_TRUE_POSITIVES	0	0	1	1	1	2	2	3	3	3	4	4	5	5	5	6	6	6	7	7	8	8	8	9	9	10	10	10	11	11	12	12	12	13	13	13	14	14	15	15	15	16	16	17	17	17	18
5	0.699934	NUM_TRUE_POSITIVES	0	0	0	1	1	1	2	2	2	3	3	3	4	4	4	5	5	5	6	6	6	7	7	7	8	8	8	9	9	9	9	10	10	10	11	11	11	12	12	12	13	13	13	14	14	14	15
5	0.718223	NUM_TRUE_POSITIVES	0	0	1	1	1	2	2	2	3	3	4	4	4	5	5	5	6	6	7	7	7	8	8	8	9	9	9	10	10	11	11	11	12	12	12	13	13	14	14	14	15	15	15	16	16	16	17
5	0.722795	NUM_TRUE_POSITIVES	0	0	1	1	1	2	2	2	3	3	4	4	4	5	5	5	6	6	7	7	7	8	8	8	9	9	10	10	10	11	11	11	12	12	13	13	13	14	14	14	15	15	16	16	16	17	17
5	0.703008	NUM_TRUE_POSITIVES	0	0	0	1	1	1	2	2	2	3	3	3	4	4	4	5	5	5	6	6	6	7	7	7	8	8	8	9	9	9	10	10	10	11	11	11	12	12	12	13	13	13	14	14	14	14	15
5	0.684185	NUM_TRUE_POSITIVES	0	0	1	1	1	2	2	2	3	3	3	4	4	4	5	5	5	6	6	6	7	7	7	8	8	8	9	9	9	10	10	10	11	11	11	12	12	12	13	13	13	14	14	15	15	15	16
5	0.686217	NUM_TRUE_POSITIVES	0	0	0	1	1	1	2	2	2	3	3	3	4	4	4	5	5	5	6	6	6	7	7	7	8	8	8	9	9	9	10	10	10	11	11	11	11	12	12	12	13	13	13	14	14	14	15
5	0.702474	NUM_TRUE_POSITIVES	0	0	1	1	1	2	2	2	3	3	3	4	4	5	5	5	6	6	6	7	7	7	8	8	9	9	9	10	10	10	11	11	11	12	12	12	13	13	14	14	14	15	15	15	16	16	16
5	0.698308	NUM_TRUE_POSITIVES	0	0	1	1	1	2	2	2	3	3	3	4	4	5	5	5	6	6	6	7	7	7	8	8	8	9	9	10	10	10	11	11	11	12	12	12	13	13	13	14	14	15	15	15	16	16	16
5	0.709459	NUM_TRUE_POSITIVES	0	0	0	1	1	1	2	2	2	3	3	3	4	4	4	5	5	5	6	6	6	7	7	7	8	8	8	9	9	9	10	10	10	11	11	11	12	12	12	13	13	13	14	14	14	15	15
5	0.70029	NUM_TRUE_POSITIVES	0	0	1	1	1	2	2	2	3	3	3	4	4	4	5	5	5	6	6	6	7	7	7	8	8	8	9	9	9	10	10	10	11	11	11	12	12	12	13	13	13	14	14	14	15	15	15
5	0.705776	NUM_TRUE_POSITIVES	0	0	1	1	1	2	2	2	3	3	3	4	4	4	5	5	5	6	6	6	7	7	8	8	8	9	9	9	10	10	10	11	11	11	12	12	12	13	13	13	14	14	15	15	15	16	16
5	0.702068	NUM_TRUE_POSITIVES	0	0	1	1	1	2	2	2	3	3	3	4	4	4	5	5	5	6	6	6	7	7	7	8	8	8	9	9	9	10	10	10	11	11	11	12	12	12	13	13	13	14	14	14	15	15	15
5	0.673694	NUM_TRUE_POSITIVES	0	0	0	1	1	1	2	2	2	3	3	3	4	4	4	5	5	5	6	6	6	6	7	7	7	8	8	8	9	9	9	10	10	10	11	11	11	12	12	12	12	13	13	13	14	14	14
5	0.683652	NUM_TRUE_POSITIVES	0	0	1	1	1	2	2	2	3	3	3	4	4	4	5	5	5	6	6	6	7	7	7	8	8	8	9	9	10	10	10	11	11	11	12	12	12	13	13	13	14	14	14	15	15	15	16
5	0.717944	NUM_TRUE_POSITIVES	0	0	1	1	1	2	2	2	3	3	3	4	4	5	5	5	6	6	6	7	7	7	8	8	8	9	9	10	10	10	11	11	11	12	12	12	13	13	13	14	14	15	15	15	16	16	16
5	0.712863	NUM_TRUE_POSITIVES	0	0	1	1	1	2	2	2	3	3	3	4	4	4	5	5	5	6	6	6	7	7	7	8	8	8	9	9	9	10	10	10	11	11	11	12	12	13	13	13	14	14	14	15	15	15	16
5	0.67692	NUM_TRUE_POSITIVES	0	0	1	1	1	2	2	2	3	3	3	4	4	5	5	5	6	6	6	7	7	7	8	8	8	9	9	10	10	10	11	11	11	12	12	12	13	13	13	14	14	15	15	15	16	16	16
5	0.717537	NUM_TRUE_POSITIVES	0	0	1	1	1	2	2	2	3	3	3	4	4	4	5	5	5	6	6	6	7	7	7	8	8	8	9	9	9	10	10	10	11	11	11	12	12	12	13	13	13	14	14	14	15	15	15
5	0.682001	NUM_TRUE_POSITIVES	0	0	0	1	1	1	2	2	2	3	3	3	4	4	4	5	5	5	6	6	6	7	7	7	8	8	8	9	9	9	10	10	10	11	11	11	12	12	12	13	13	13	14	14	14	15	15
5	0.709637	NUM_TRUE_POSITIVES	0	0	1	1	1	2	2	2	3	3	3	4	4	4	5	5	5	6	6	6	7	7	7	8	8	8	9	9	9	10	10	10	11	11	11	12	12	13	13	13	14	14	14	15	15	15	16
5	0.702855	NUM_TRUE_POSITIVES	0	0	1	1	1	2	2	2	3	3	4	4	4	5	5	5	6	6	7	7	7	8	8	8	9	9	10	10	10	11	11	11	12	12	12	13	13	14	14	14	15	15	15	16	16	17	17
5	0.710603	NUM_TRUE_POSITIVES	0	0	0	1	1	1	2	2	2	3	3	3	4	4	4	5	5	5	6	6	6	7	7	7	8	8	8	9	9	9	10	10	10	11	11	11	11	12	12	12	13	13	13	14	14	14	15
5	0.717131	NUM_TRUE_POSITIVES	0	0	1	1	1	2	2	2	3	3	3	4	4	5	5	5	6	6	6	7	7	7	8	8	9	9	9	10	10	10	11	11	11	12	12	12	13	13	14	14	14	15	15	15	16	16	16
5	0.726275	NUM_TRUE_POSITIVES	0	0	1	1	1	2	2	2	3	3	3	4	4	4	5	5	5	6	6	6	7	7	7	8	8	8	9	9	9	10	10	10	11	11	11	12	12	12	13	13	13	14	14	15	15	15	16
5	0.709282	NUM_TRUE_POSITIVES	0	0	1	1	1	2	2	2	3	3	3	4	4	4	5	5	5	6	6	6	7	7	7	8	8	9	9	9	10	10	10	11	11	11	12	12	12	13	13	13	14	14	14	15	15	15	16
5	0.718502	NUM_TRUE_POSITIVES	0	0	1	1	1	2	2	2	3	3	3	4	4	4	5	5	5	6	6	6	7	7	8	8	8	9	9	9	10	10	10	11	11	11	12	12	12	13	13	13	14	14	15	15	15	16	16
5	0.69874	NUM_TRUE_POSITIVES	0	0	0	1	1	1	2	2	2	3	3	3	4	4	4	5	5	5	6	6	6	7	7	7	8	8	8	8	9	9	9	10	10	10	11	11	11	12	12	12	13	13	13	14	14	14	15
5	0.697953	NUM_TRUE_POSITIVES	0	0	1	1	1	2	2	2	3	3	3	4	4	4	5	5	5	6	6	6	7	7	7	8	8	8	9	9	9	10	10	10	11	11	11	12	12	12	13	13	13	14	14	14	15	15	15
5	0.700493	NUM_TRUE_POSITIVES	0	0	1	1	1	2	2	2	3	3	3	4	4	5	5	5	6	6	6	7	7	7	8	8	9	9	9	10	10	10	11	11	11	12	12	13	13	13	14	14	14	15	15	15	16	16	17
5	0.711695	NUM_TRUE_POSITIVES	0	0	0	1	1	1	2	2	2	3	3	3	3	4	4	4	5	5	5	6	6	6	6	7	7	7	8	8	8	9	9	9	10	10	10	10	11	11	11	12	12	12	13	13	13	13	14
5	0.713498	NUM_TRUE_POSITIVES	0	0	1	1	1	2	2	2	3	3	3	4	4	4	5	5	5	6	6	6	7	7	7	8	8	8	9	9	9	10	10	10	11	11	11	12	12	12	13	13	13	14	14	15	15	15	16
5	0.709891	NUM_TRUE_POSITIVES	0	0	1	1	1	2	2	2	3	3	3	4	4	4	5	5	5	6	6	6	7	7	7	8	8	8	9	9	9	10	10	10	11	11	11	12	12	12	13	13	13	14	14	15	15	15	16
5	0.713828	NUM_TRUE_POSITIVES	0	0	1	1	1	2	2	2	3	3	3	4	4	4	5	5	5	6	6	6	7	7	7	8	8	8	9	9	9	10	10	10	11	11	11	12	12	13	13	13	14	14	14	15	15	15	16
5	0.716953	NUM_TRUE_POSITIVES	0	0	1	1	1	2	2	3	3	3	4	4	4	5	5	6	6	6	7	7	7	8	8	9	9	9	10	10	11	11	11	12	12	12	13	13	14	14	14	15	15	15	16	16	17	17	17
5	0.685684	NUM_TRUE_POSITIVES	0	0	1	1	1	2	2	2	3	3	3	4	4	4	5	5	5	6	6	6	7	7	7	8	8	8	9	9	9	10	10	10	11	11	11	12	12	12	13	13	13	14	14	14	15	15	15
5	0.719417	NUM_TRUE_POSITIVES	0	0	0	1	1	1	2	2	2	3	3	3	4	4	4	5	5	5	6	6	6	7	7	7	8	8	8	9	9	9	9	10	10	10	11	11	11	12	12	12	13	13	13	14	14	14	15
5	0.72277	NUM_TRUE_POSITIVES	0	0	1	1	1	2	2	2	3	3	3	4	4	4	5	5	5	6	6	6	7	7	7	8	8	8	9	9	9	10	10	10	11	11	11	12	12	12	13	13	13	14	14	14	15	15	15
5	0.68388	NUM_TRUE_POSITIVES	0	0	0	1	1	1	2	2	2	3	3	3	4	4	4	5	5	5	6	6	6	6	7	7	7	8	8	8	9	9	9	10	10	10	11	11	11	12	12	12	12	13	13	13	14	14	14
5	0.704405	NUM_TRUE_POSITIVES	0	0	1	1	1	2	2	2	3	3	3	4	4	4	5	5	5	6	6	7	7	7	8	8	8	9	9	9	10	10	10	11	11	11	12	12	12	13	13	14	14	14	15	15	15	16	16
5	0.718985	NUM_TRUE_POSITIVES	0	0	1	1	1	2	2	2	3	3	3	4	4	4	5	5	5	6	6	7	7	7	8	8	8	9	9	9	10	10	10	11	11	11	12	12	12	13	13	14	14	14	15	15	15	16	16
5	0.712025	NUM_TRUE_POSITIVES	0	0	1	1	1	2	2	2	3	3	4	4	4	5	5	5	6	6	6	7	7	8	8	8	9	9	9	10	10	10	11	11	12	12	12	13	13	13	14	14	14	15	15	16	16	16	17
5	0.713524	NUM_TRUE_POSITIVES	0	0	1	1	1	2	2	2	3	3	3	4	4	4	5	5	5	6	6	6	7	7	8	8	8	9	9	9	10	10	10	11	11	11	12	12	12	13	13	13	14	14	15	15	15	16	16
5	0.694041	NUM_TRUE_POSITIVES	0	0	0	1	1	1	2	2	2	3	3	3	4	4	4	5	5	5	6	6	6	7	7	7	8	8	8	9	9	9	10	10	10	11	11	11	12	12	12	13	13	13	14	14	14	15	15
5	0.713371	NUM_TRUE_POSITIVES	0	0	1	1	1	2	2	2	3	3	3	4	4	5	5	5	6	6	6	7	7	7	8	8	9	9	9	10	10	10	11	11	11	12	12	12	13	13	14	14	14	15	15	15	16	16	16
5	0.702601	NUM_TRUE_POSITIVES	0	0	0	1	1	1	2	2	2	3	3	3	4	4	4	5	5	5	6	6	6	7	7	7	8	8	8	9	9	9	10	10	10	11	11	11	12	12	12	13	13	13	14	14	14	15	15
5	0.718985	NUM_TRUE_POSITIVES	0	0	1	1	1	2	2	2	3	3	4	4	4	5	5	5	6	6	6	7	7	8	8	8	9	9	9	10	10	10	11	11	12	12	12	13	13	13	14	14	15	15	15	16	16	16	17
5	0.707199	NUM_TRUE_POSITIVES	0	0	1	1	1	2	2	2	3	3	3	4	4	4	5	5	5	6	6	6	7	7	7	8	8	8	9	9	9	10	10	10	11	11	11	12	12	12	13	13	13	14	14	14	15	15	15
5	0.695108	NUM_TRUE_POSITIVES	0	0	1	1	1	2	2	2	3	3	3	4	4	4	5	5	5	6	6	7	7	7	8	8	8	9	9	9	10	10	10	11	11	11	12	12	13	13	13	14	14	14	15	15	15	16	16
5	0.713574	NUM_TRUE_POSITIVES	0	0	1	1	1	2	2	2	3	3	3	4	4	4	5	5	5	6	6	7	7	7	8	8	8	9	9	9	10	10	10	11	11	11	12	12	13	13	13	14	14	14	15	15	15	16	16
5	0.731889	NUM_TRUE_POSITIVES	0	0	1	1	1	2	2	2	3	3	3	4	4	5	5	5	6	6	6	7	7	7	8	8	9	9	9	10	10	10	11	11	11	12	12	12	13	13	14	14	14	15	15	15	16	16	16
5	0.70509	NUM_TRUE_POSITIVES	0	0	1	1	1	2	2	3	3	3	4	4	5	5	5	6	6	7	7	7	8	8	8	9	9	10	10	10	11	11	12	12	12	13	13	14	14	14	15	15	16	16	16	17	17	17	18
5	0.722135	NUM_TRUE_POSITIVES	0	0	1	1	1	2	2	2	3	3	3	4	4	4	5	5	5	6	6	6	7	7	7	8	8	8	9	9	9	10	10	10	11	11	11	12	12	12	13	13	13	14	14	14	15	15	15
5	0.706691	NUM_TRUE_POSITIVES	0	0	0	1	1	1	2	2	2	3	3	3	4	4	4	5	5	5	6	6	6	7	7	7	7	8	8	8	9	9	9	10	10	10	11	11	11	12	12	12	13	13	13	14	14	14	15
5	0.705471	NUM_TRUE_POSITIVES	0	0	1	1	1	2	2	2	3	3	3	4	4	4	5	5	5	6	6	7	7	7	8	8	8	9	9	9	10	10	10	11	11	11	12	12	12	13	13	14	14	14	15	15	15	16	16
5	0.726961	NUM_TRUE_POSITIVES	0	0	1	1	1	2	2	2	3	3	3	4	4	4	5	5	5	6	6	7	7	7	8	8	8	9	9	9	10	10	10	11	11	11	12	12	13	13	13	14	14	14	15	15	15	16	16
5	0.71332	NUM_TRUE_POSITIVES	0	0	1	1	1	2	2	2	3	3	3	4	4	4	5	5	5	6	6	6	7	7	7	8	8	8	9	9	9	10	10	11	11	11	12	12	12	13	13	13	14	14	14	15	15	15	16
5	0.716165	NUM_TRUE_POSITIVES	0	0	1	1	1	2	2	2	3	3	3	4	4	5	5	5	6	6	6	7	7	7	8	8	8	9	9	10	10	10	11	11	11	12	12	12	13	13	13	14	14	15	15	15	16	16	16
5	0.704354	NUM_TRUE_POSITIVES	0	0	1	1	1	2	2	2	3	3	3	4	4	4	5	5	5	6	6	6	7	7	7	8	8	8	9	9	9	10	10	10	11	11	11	12	12	12	13	13	13	14	14	14	15	15	15
5	0.70951	NUM_TRUE_POSITIVES	0	0	1	1	1	2	2	2	3	3	4	4	4	5	5	5	6	6	7	7	7	8	8	8	9	9	10	10	10	11	11	11	12	12	12	13	13	14	14	14	15	15	15	16	16	17	17
5	0.68576	NUM_TRUE_POSITIVES	0	0	1	1	1	2	2	2	3	3	3	4	4	4	5	5	5	6	6	7	7	7	8	8	8	9	9	9	10	10	10	11	11	11	12	12	13	13	13	14	14	14	15	15	15	16	16
5	0.720534	NUM_TRUE_POSITIVES	0	0	0	1	1	1	2	2	2	3	3	3	3	4	4	4	5	5	5	6	6	6	6	7	7	7	8	8	8	9	9	9	10	10	10	10	11	11	11	12	12	12	13	13	13	13	14
5	0.711314	NUM_TRUE_POSITIVES	0	0	1	1	1	2	2	2	3	3	4	4	4	5	5	5	6	6	7	7	7	8	8	8	9	9	10	10	10	11	11	11	12	12	13	13	13	14	14	14	15	15	15	16	16	17	17
5	0.711212	NUM_TRUE_POSITIVES	0	0	1	1	1	2	2	2	3	3	3	4	4	4	5	5	6	6	6	7	7	7	8	8	8	9	9	9	10	10	10	11	11	12	12	12	13	13	13	14	14	14	15	15	15	16	16
5	0.705649	NUM_TRUE_POSITIVES	0	0	0	1	1	1	2	2	2	2	3	3	3	4	4	4	5	5	5	5	6	6	6	7	7	7	7	8	8	8	9	9	9	10	10	10	10	11	11	11	12	12	12	13	13	13	13
5	0.720153	NUM_TRUE_POSITIVES	0	0	1	1	1	2	2	2	3	3	3	4	4	5	5	5	6	6	6	7	7	7	8	8	9	9	9	10	10	10	11	11	11	12	12	13	13	13	14	14	14	15	15	15	16	16	17
5	0.687081	NUM_TRUE_POSITIVES	0	0	1	1	1	2	2	2	3	3	3	4	4	4	5	5	5	6	6	6	7	7	7	8	8	8	9	9	9	10	10	10	11	11	12	12	12	13	13	13	14	14	14	15	15	15	16
5	0.706894	NUM_TRUE_POSITIVES	0	0	1	1	1	2	2	2	3	3	3	4	4	4	5	5	5	6	6	6	7	7	7	8	8	8	9	9	9	10	10	10	11	11	12	12	12	13	13	13	14	14	14	15	15	15	16
5	0.714616	NUM_TRUE_POSITIVES	0	0	1	1	1	2	2	2	3	3	3	4	4	4	5	5	5	6	6	6	7	7	7	8	8	8	9	9	9	10	10	10	11	11	11	12	12	12	13	13	13	14	14	14	15	15	15
5	0.707529	NUM_TRUE_POSITIVES	0	0	1	1	1	2	2	2	3	3	3	4	4	4	5	5	5	6	6	6	7	7	7	8	8	8	9	9	9	10	10	10	11	11	11	12	12	12	13	13	13	14	14	14	15	15	15
5	0.719849	NUM_TRUE_POSITIVES	0	0	1	1	1	2	2	2	3	3	3	4	4	5	5	5	6	6	6	7	7	7	8	8	8	9	9	10	10	10	11	11	11	12	12	12	13	13	13	14	14	15	15	15	16	16	16
5	0.704963	NUM_TRUE_POSITIVES	0	0	1	1	1	2	2	2	3	3	3	4	4	5	5	5	6	6	6	7	7	7	8	8	9	9	9	10	10	10	11	11	11	12	12	13	13	13	14	14	14	15	15	15	16	16	17
5	0.695971	NUM_TRUE_POSITIVES	0	0	0	1	1	1	2	2	2	3	3	3	4	4	4	5	5	5	6	6	6	7	7	7	8	8	8	8	9	9	9	10	10	10	11	11	11	12	12	12	13	13	13	14	14	14	15
5	0.707783	NUM_TRUE_POSITIVES	0	0	1	1	1	2	2	2	3	3	3	4	4	4	5	5	5	6	6	6	7	7	7	8	8	8	9	9	9	10	10	10	11	11	11	12	12	12	13	13	13	14	14	14	15	15	16
5	0.70791	NUM_TRUE_POSITIVES	0	0	1	1	1	2	2	2	3	3	3	4	4	4	5	5	5	6	6	6	7	7	7	8	8	8	9	9	9	10	10	10	11	11	11	12	12	12	13	13	13	14	14	14	15	15	16
5	0.68924	NUM_TRUE_POSITIVES	0	0	1	1	1	2	2	2	3	3	3	4	4	4	5	5	5	6	6	6	7	7	7	8	8	8	9	9	9	10	10	10	11	11	12	12	12	13	13	13	14	14	14	15	15	15	16
5	0.715022	NUM_TRUE_POSITIVES	0	0	1	1	1	2	2	2	3	3	3	4	4	4	5	5	5	6	6	7	7	7	8	8	8	9	9	9	10	10	10	11	11	11	12	12	12	13	13	14	14	14	15	15	15	16	16
5	0.713905	NUM_TRUE_POSITIVES	0	0	1	1	1	2	2	2	3	3	4	4	4	5	5	5	6	6	7	7	7	8	8	8	9	9	10	10	10	11	11	11	12	12	13	13	13	14	14	14	15	15	16	16	16	17	17
5	0.703211	NUM_TRUE_POSITIVES	0	0	0	1	1	1	2	2	2	3	3	3	4	4	4	5	5	5	6	6	6	7	7	7	8	8	8	9	9	9	10	10	10	11	11	11	12	12	12	13	13	13	14	14	14	15	15
5	0.723583	NUM_TRUE_POSITIVES	0	0	1	1	1	2	2	2	3	3	3	4	4	4	5	5	5	6	6	6	7	7	7	8	8	9	9	9	10	10	10	11	11	11	12	12	12	13	13	13	14	14	14	15	15	15	16
5	0.699121	NUM_TRUE_POSITIVES	0	0	1	1	1	2	2	2	3	3	3	4	4	5	5	5	6	6	6	7	7	7	8	8	8	9	9	10	10	10	11	11	11	12	12	12	13	13	14	14	14	15	15	15	16	16	16
5	0.718401	NUM_TRUE_POSITIVES	0	0	1	1	1	2	2	2	3	3	3	4	4	4	5	5	6	6	6	7	7	7	8	8	8	9	9	9	10	10	11	11	11	12	12	12	13	13	13	14	14	14	15	15	16	16	16
5	0.722262	NUM_TRUE_POSITIVES	0	0	1	1	1	2	2	2	3	3	3	4	4	4	5	5	6	6	6	7	7	7	8	8	8	9	9	9	10	10	10	11	11	12	12	12	13	13	13	14	14	14	15	15	15	16	16
[truncated: 471 more columns]
