# Supplementary material for: Genome-wide computational identification of functional RNA elements in Trypanosoma brucei
Source: BMC Genomics. 2009 Aug 4;10:355. doi: 10.1186/1471-2164-10-355 (PMC2907701; doi:10.1186/1471-2164-10-355)
Supplement: Additional file 6 — Function prediction using regulatory motifs. This ZIP compressed file should be unpacked before viewing its contents. The results for prediction of each pathway are presented in a separate folder, named after the accession number of that pathway in KEGG database. Each folder contains several files named "validation.N.out", each of which represents the results of a hundred times two-fold cross-validation for that pathway, using N predicted motifs. Each cross-validation is shown in one row; plotting each row against the number of false positives will result in the ROC curve associated with the corresponding cross-validation experiment. The trained network is stored in "total.out", in which motifs are ordered according to their prediction power. L(α|MOTIF): the likelihood of being in pathway α given that the indicated motif is present in the indicated location of an mRNA; L(α|MOTIF): the likelihood of being in pathway α given that the indicated motif is NOT present in the indicated location of an mRNA. [file 1471-2164-10-355-S6.zip › tbr_KEGG_predict/004.tbr03010/validation.008.out]

Current time: Tue Feb 03 11:58:28 2009
This cluster: tbr03010
A 2-fold validation was used.
************************ VALIDATION ***********************
NUM_CLASSIFIERS	AUC	NUM_FALSE_POSITIVES	1	2	3	4	5	6	7	8	9	10	11	12	13	14	15	16	17	18	19	20	21	22	23	24	25	26	27	28	29	30	31	32	33	34	35	36	37	38	39	40	41	42	43	44	45	46	47
8	0.754953	NUM_TRUE_POSITIVES	0	0	1	1	2	2	3	3	3	4	4	5	5	6	6	6	7	7	8	8	9	9	9	10	10	11	11	12	12	12	13	13	14	14	15	15	15	16	16	17	17	18	18	18	19	19	20
8	0.739535	NUM_TRUE_POSITIVES	0	0	1	1	2	2	3	3	4	4	5	5	5	6	6	7	7	8	8	9	9	10	10	10	11	11	12	12	13	13	14	14	15	15	15	16	16	17	17	18	18	19	19	20	20	20	21
8	0.78104	NUM_TRUE_POSITIVES	0	0	1	1	2	2	3	3	4	4	5	5	6	6	7	7	7	8	8	9	9	10	10	11	11	12	12	13	13	14	14	15	15	15	16	16	17	17	18	18	19	19	20	20	21	21	22
8	0.720814	NUM_TRUE_POSITIVES	0	0	1	1	2	2	2	3	3	4	4	4	5	5	6	6	6	7	7	8	8	8	9	9	10	10	10	11	11	12	12	13	13	13	14	14	15	15	15	16	16	17	17	17	18	18	19
8	0.725183	NUM_TRUE_POSITIVES	0	0	1	1	1	2	2	2	3	3	4	4	4	5	5	5	6	6	7	7	7	8	8	8	9	9	10	10	10	11	11	11	12	12	12	13	13	14	14	14	15	15	15	16	16	17	17
8	0.756249	NUM_TRUE_POSITIVES	0	0	1	1	2	2	3	3	4	4	5	5	6	6	7	7	8	8	9	9	10	10	11	11	12	12	13	13	14	14	14	15	15	16	16	17	17	18	18	19	19	20	20	21	21	22	22
8	0.767298	NUM_TRUE_POSITIVES	0	0	1	1	2	2	3	3	4	4	5	5	6	6	7	7	8	8	9	9	10	10	11	11	12	12	13	13	14	14	15	15	16	16	17	17	18	18	19	19	20	20	21	21	22	22	23
8	0.761659	NUM_TRUE_POSITIVES	0	0	1	1	2	2	3	3	3	4	4	5	5	6	6	7	7	7	8	8	9	9	10	10	11	11	11	12	12	13	13	14	14	15	15	15	16	16	17	17	18	18	19	19	19	20	20
8	0.733845	NUM_TRUE_POSITIVES	0	0	1	1	2	2	3	3	3	4	4	5	5	6	6	7	7	7	8	8	9	9	10	10	10	11	11	12	12	13	13	14	14	14	15	15	16	16	17	17	17	18	18	19	19	20	20
8	0.770626	NUM_TRUE_POSITIVES	0	0	1	1	2	2	3	3	4	4	5	5	6	6	7	7	8	8	9	9	10	10	10	11	11	12	12	13	13	14	14	15	15	16	16	17	17	18	18	19	19	20	20	21	21	21	22
8	0.749365	NUM_TRUE_POSITIVES	0	0	1	1	2	2	3	3	4	4	5	5	6	6	7	7	8	8	8	9	9	10	10	11	11	12	12	13	13	14	14	15	15	16	16	17	17	17	18	18	19	19	20	20	21	21	22
8	0.750914	NUM_TRUE_POSITIVES	0	0	1	1	2	2	3	3	4	4	5	5	6	6	7	7	7	8	8	9	9	10	10	11	11	12	12	13	13	14	14	15	15	15	16	16	17	17	18	18	19	19	20	20	21	21	22
8	0.762701	NUM_TRUE_POSITIVES	0	0	1	1	2	2	3	3	3	4	4	5	5	6	6	6	7	7	8	8	9	9	9	10	10	11	11	12	12	12	13	13	14	14	15	15	15	16	16	17	17	18	18	18	19	19	20
8	0.749543	NUM_TRUE_POSITIVES	0	0	0	0	0	0	0	1	1	2	2	3	3	4	4	4	5	5	6	6	7	7	8	8	8	9	9	10	10	11	11	12	12	12	13	13	14	14	15	15	16	16	16	17	17	18	18
8	0.749035	NUM_TRUE_POSITIVES	0	0	1	1	2	2	3	3	3	4	4	5	5	6	6	6	7	7	8	8	9	9	9	10	10	11	11	12	12	13	13	13	14	14	15	15	16	16	16	17	17	18	18	19	19	19	20
8	0.754902	NUM_TRUE_POSITIVES	0	0	1	1	2	2	2	3	3	4	4	4	5	5	6	6	7	7	7	8	8	9	9	9	10	10	11	11	12	12	12	13	13	14	14	14	15	15	16	16	17	17	17	18	18	19	19
8	0.750559	NUM_TRUE_POSITIVES	0	0	1	1	1	2	2	3	3	3	4	4	5	5	5	6	6	7	7	7	8	8	9	9	9	10	10	10	11	11	12	12	12	13	13	14	14	14	15	15	16	16	16	17	17	18	18
8	0.760669	NUM_TRUE_POSITIVES	0	0	1	1	2	2	3	3	4	4	5	5	6	6	7	7	7	8	8	9	9	10	10	11	11	12	12	13	13	14	14	14	15	15	16	16	17	17	18	18	19	19	20	20	21	21	21
8	0.750025	NUM_TRUE_POSITIVES	0	0	1	1	2	2	2	3	3	4	4	4	5	5	6	6	7	7	7	8	8	9	9	9	10	10	11	11	12	12	12	13	13	14	14	14	15	15	16	16	17	17	17	18	18	19	19
8	0.753378	NUM_TRUE_POSITIVES	0	0	1	1	2	2	3	3	4	4	4	5	5	6	6	7	7	8	8	8	9	9	10	10	11	11	12	12	12	13	13	14	14	15	15	16	16	16	17	17	18	18	19	19	20	20	20
8	0.771744	NUM_TRUE_POSITIVES	0	0	1	1	2	2	3	3	4	4	5	5	5	6	6	7	7	8	8	9	9	10	10	10	11	11	12	12	13	13	14	14	15	15	16	16	16	17	17	18	18	19	19	20	20	21	21
8	0.753302	NUM_TRUE_POSITIVES	0	0	1	1	2	2	3	3	3	4	4	5	5	6	6	7	7	7	8	8	9	9	10	10	10	11	11	12	12	13	13	14	14	14	15	15	16	16	17	17	18	18	18	19	19	20	20
8	0.75066	NUM_TRUE_POSITIVES	0	0	1	1	2	2	2	3	3	4	4	4	5	5	6	6	6	7	7	8	8	8	9	9	10	10	10	11	11	12	12	12	13	13	14	14	14	15	15	16	16	16	17	17	18	18	18
8	0.738696	NUM_TRUE_POSITIVES	0	0	1	1	1	2	2	3	3	3	4	4	5	5	5	6	6	7	7	7	8	8	9	9	9	10	10	11	11	11	12	12	13	13	13	14	14	15	15	15	16	16	17	17	17	18	18
8	0.743675	NUM_TRUE_POSITIVES	0	0	1	1	2	2	3	3	4	4	4	5	5	6	6	7	7	8	8	8	9	9	10	10	11	11	12	12	13	13	13	14	14	15	15	16	16	17	17	17	18	18	19	19	20	20	21
8	0.739509	NUM_TRUE_POSITIVES	0	0	1	1	2	2	3	3	4	4	5	5	5	6	6	7	7	8	8	9	9	10	10	11	11	11	12	12	13	13	14	14	15	15	16	16	17	17	17	18	18	19	19	20	20	21	21
8	0.751854	NUM_TRUE_POSITIVES	0	0	1	1	2	2	2	3	3	4	4	5	5	5	6	6	7	7	8	8	8	9	9	10	10	11	11	11	12	12	13	13	14	14	14	15	15	16	16	17	17	17	18	18	19	19	19
8	0.757189	NUM_TRUE_POSITIVES	0	0	1	1	2	2	3	3	4	4	5	5	6	6	6	7	7	8	8	9	9	10	10	11	11	12	12	13	13	13	14	14	15	15	16	16	17	17	18	18	19	19	20	20	20	21	21
8	0.751422	NUM_TRUE_POSITIVES	0	0	1	1	2	2	3	3	3	4	4	5	5	6	6	7	7	7	8	8	9	9	10	10	11	11	11	12	12	13	13	14	14	15	15	15	16	16	17	17	18	18	19	19	19	20	20
8	0.762142	NUM_TRUE_POSITIVES	0	0	1	1	2	2	3	3	4	4	5	5	6	6	6	7	7	8	8	9	9	10	10	11	11	12	12	12	13	13	14	14	15	15	16	16	17	17	18	18	18	19	19	20	20	21	21
8	0.724421	NUM_TRUE_POSITIVES	0	0	1	1	2	2	3	3	3	4	4	5	5	6	6	6	7	7	8	8	9	9	10	10	10	11	11	12	12	13	13	13	14	14	15	15	16	16	16	17	17	18	18	19	19	20	20
8	0.725259	NUM_TRUE_POSITIVES	0	0	1	1	2	2	2	3	3	4	4	5	5	5	6	6	7	7	7	8	8	9	9	10	10	10	11	11	12	12	12	13	13	14	14	15	15	15	16	16	17	17	17	18	18	19	19
8	0.761532	NUM_TRUE_POSITIVES	0	1	1	2	2	3	3	4	4	5	5	6	6	7	7	8	8	9	9	10	10	11	11	12	12	13	13	14	14	15	15	16	16	17	17	18	18	19	19	20	20	21	21	22	22	23	23
8	0.748197	NUM_TRUE_POSITIVES	0	0	1	1	2	2	3	3	4	4	5	5	5	6	6	7	7	8	8	9	9	10	10	10	11	11	12	12	13	13	14	14	15	15	15	16	16	17	17	18	18	19	19	20	20	20	21
8	0.746037	NUM_TRUE_POSITIVES	0	0	1	1	2	2	3	3	4	4	4	5	5	6	6	7	7	8	8	9	9	9	10	10	11	11	12	12	13	13	14	14	14	15	15	16	16	17	17	18	18	18	19	19	20	20	21
8	0.753912	NUM_TRUE_POSITIVES	0	0	1	1	2	2	3	3	4	4	5	5	5	6	6	7	7	8	8	9	9	10	10	10	11	11	12	12	13	13	14	14	15	15	15	16	16	17	17	18	18	19	19	20	20	21	21
8	0.735318	NUM_TRUE_POSITIVES	0	0	1	1	2	2	3	3	3	4	4	5	5	6	6	6	7	7	8	8	9	9	10	10	10	11	11	12	12	13	13	13	14	14	15	15	16	16	17	17	17	18	18	19	19	20	20
8	0.762751	NUM_TRUE_POSITIVES	0	0	1	1	2	2	3	3	4	4	4	5	5	6	6	7	7	8	8	9	9	9	10	10	11	11	12	12	13	13	14	14	14	15	15	16	16	17	17	18	18	19	19	19	20	20	21
8	0.756579	NUM_TRUE_POSITIVES	0	1	1	2	2	3	3	4	4	5	5	6	6	7	7	8	8	9	9	10	10	11	11	12	12	13	13	14	14	15	15	16	16	17	17	18	18	19	19	20	20	21	21	22	22	23	23
8	0.759017	NUM_TRUE_POSITIVES	0	0	1	1	2	2	2	3	3	4	4	5	5	5	6	6	7	7	7	8	8	9	9	10	10	10	11	11	12	12	12	13	13	14	14	15	15	15	16	16	17	17	17	18	18	19	19
8	0.757036	NUM_TRUE_POSITIVES	0	0	1	1	2	2	3	3	4	4	5	5	6	6	7	7	8	8	9	9	10	10	11	11	12	12	13	13	14	14	15	15	16	16	17	17	18	18	19	19	19	20	20	21	21	22	22
8	0.766866	NUM_TRUE_POSITIVES	0	0	1	1	2	2	3	3	4	4	5	5	6	6	6	7	7	8	8	9	9	10	10	11	11	12	12	12	13	13	14	14	15	15	16	16	17	17	18	18	18	19	19	20	20	21	21
8	0.759297	NUM_TRUE_POSITIVES	0	0	1	1	2	2	3	3	4	4	5	5	5	6	6	7	7	8	8	9	9	10	10	10	11	11	12	12	13	13	14	14	15	15	15	16	16	17	17	18	18	19	19	20	20	20	21
8	0.748832	NUM_TRUE_POSITIVES	0	0	1	1	2	2	3	3	3	4	4	5	5	6	6	6	7	7	8	8	9	9	9	10	10	11	11	12	12	12	13	13	14	14	15	15	15	16	16	17	17	18	18	18	19	19	20
8	0.737884	NUM_TRUE_POSITIVES	0	0	1	1	1	2	2	3	3	3	4	4	5	5	5	6	6	7	7	7	8	8	9	9	9	10	10	10	11	11	12	12	12	13	13	14	14	14	15	15	16	16	16	17	17	18	18
8	0.746266	NUM_TRUE_POSITIVES	0	0	1	1	2	2	3	3	3	4	4	5	5	6	6	6	7	7	8	8	9	9	9	10	10	11	11	12	12	12	13	13	14	14	15	15	15	16	16	17	17	18	18	18	19	19	20
8	0.756935	NUM_TRUE_POSITIVES	0	0	1	1	2	2	3	3	4	4	5	5	6	6	7	7	7	8	8	9	9	10	10	11	11	12	12	13	13	14	14	14	15	15	16	16	17	17	18	18	19	19	20	20	21	21	21
8	0.74934	NUM_TRUE_POSITIVES	0	0	1	1	2	2	2	3	3	4	4	4	5	5	6	6	6	7	7	8	8	8	9	9	10	10	10	11	11	12	12	12	13	13	14	14	14	15	15	16	16	16	17	17	18	18	18
8	0.741008	NUM_TRUE_POSITIVES	0	0	1	1	2	2	2	3	3	4	4	5	5	5	6	6	7	7	7	8	8	9	9	10	10	10	11	11	12	12	12	13	13	14	14	15	15	15	16	16	17	17	17	18	18	19	19
8	0.765088	NUM_TRUE_POSITIVES	0	0	1	1	2	2	3	3	3	4	4	5	5	6	6	6	7	7	8	8	9	9	9	10	10	11	11	12	12	12	13	13	14	14	15	15	15	16	16	17	17	18	18	18	19	19	20
8	0.762624	NUM_TRUE_POSITIVES	0	0	1	1	2	2	3	3	4	4	4	5	5	6	6	7	7	8	8	9	9	9	10	10	11	11	12	12	13	13	14	14	14	15	15	16	16	17	17	18	18	19	19	19	20	20	21
8	0.762929	NUM_TRUE_POSITIVES	0	0	1	1	2	2	3	3	4	4	4	5	5	6	6	7	7	8	8	9	9	9	10	10	11	11	12	12	13	13	14	14	14	15	15	16	16	17	17	18	18	19	19	19	20	20	21
8	0.754318	NUM_TRUE_POSITIVES	0	0	1	1	2	2	3	3	4	4	5	5	6	6	7	7	8	8	9	9	10	10	11	11	12	12	13	13	14	14	15	15	16	16	17	17	18	18	19	19	20	20	21	21	22	22	23
8	0.749009	NUM_TRUE_POSITIVES	0	0	0	0	0	0	0	1	1	2	2	3	3	4	4	5	5	6	6	7	7	7	8	8	9	9	10	10	11	11	12	12	13	13	14	14	14	15	15	16	16	17	17	18	18	19	19
8	0.766435	NUM_TRUE_POSITIVES	0	0	1	1	2	2	3	3	4	4	5	5	6	6	7	7	8	8	9	9	10	10	11	11	12	12	13	13	14	14	15	15	16	16	17	17	17	18	18	19	19	20	20	21	21	22	22
8	0.719849	NUM_TRUE_POSITIVES	0	0	1	1	1	2	2	2	3	3	4	4	4	5	5	5	6	6	7	7	7	8	8	8	9	9	10	10	10	11	11	11	12	12	13	13	13	14	14	14	15	15	16	16	16	17	17
8	0.750356	NUM_TRUE_POSITIVES	0	0	1	1	2	2	3	3	4	4	5	5	6	6	6	7	7	8	8	9	9	10	10	11	11	12	12	13	13	13	14	14	15	15	16	16	17	17	18	18	19	19	20	20	20	21	21
8	0.766409	NUM_TRUE_POSITIVES	0	0	1	1	2	2	3	3	4	4	5	5	6	6	7	7	8	8	9	9	10	10	11	11	12	12	13	13	14	14	15	15	16	16	17	17	18	18	19	19	20	20	21	21	22	22	23
8	0.737223	NUM_TRUE_POSITIVES	0	0	0	1	1	1	2	2	2	3	3	3	3	4	4	4	5	5	5	6	6	6	7	7	7	7	8	8	8	9	9	9	10	10	10	10	11	11	11	12	12	12	13	13	13	14	14
8	0.755436	NUM_TRUE_POSITIVES	0	0	1	1	2	2	3	3	4	4	5	5	6	6	7	7	8	8	9	9	10	10	11	11	12	12	12	13	13	14	14	15	15	16	16	17	17	18	18	19	19	20	20	21	21	22	22
8	0.71581	NUM_TRUE_POSITIVES	0	0	1	1	1	2	2	2	3	3	3	4	4	4	5	5	6	6	6	7	7	7	8	8	8	9	9	9	10	10	11	11	11	12	12	12	13	13	13	14	14	14	15	15	15	16	16
8	0.739712	NUM_TRUE_POSITIVES	0	0	0	0	0	1	1	2	2	3	3	3	4	4	5	5	6	6	6	7	7	8	8	9	9	10	10	10	11	11	12	12	13	13	13	14	14	15	15	16	16	17	17	17	18	18	19
8	0.746012	NUM_TRUE_POSITIVES	0	0	1	1	2	2	2	3	3	4	4	5	5	5	6	6	7	7	8	8	8	9	9	10	10	11	11	11	12	12	13	13	13	14	14	15	15	16	16	16	17	17	18	18	19	19	19
8	0.753861	NUM_TRUE_POSITIVES	0	0	1	1	2	2	3	3	4	4	4	5	5	6	6	7	7	8	8	8	9	9	10	10	11	11	12	12	12	13	13	14	14	15	15	16	16	16	17	17	18	18	19	19	20	20	20
8	0.752134	NUM_TRUE_POSITIVES	0	0	1	1	2	2	2	3	3	4	4	4	5	5	6	6	6	7	7	8	8	9	9	9	10	10	11	11	11	12	12	13	13	13	14	14	15	15	15	16	16	17	17	18	18	18	19
8	0.72851	NUM_TRUE_POSITIVES	0	0	0	1	1	1	2	2	2	3	3	3	4	4	4	4	5	5	5	6	6	6	7	7	7	8	8	8	9	9	9	9	10	10	10	11	11	11	12	12	12	13	13	13	14	14	14
8	0.754471	NUM_TRUE_POSITIVES	0	0	1	1	2	2	3	3	4	4	4	5	5	6	6	7	7	8	8	9	9	9	10	10	11	11	12	12	13	13	14	14	14	15	15	16	16	17	17	18	18	19	19	19	20	20	21
8	0.776062	NUM_TRUE_POSITIVES	0	1	1	2	2	3	3	4	4	5	5	6	7	7	8	8	9	9	10	10	11	11	12	12	13	14	14	15	15	16	16	17	17	18	18	19	20	20	21	21	22	22	23	23	24	24	25
8	0.743599	NUM_TRUE_POSITIVES	0	0	0	1	1	1	2	2	2	3	3	3	4	4	4	5	5	5	6	6	6	6	7	7	7	8	8	8	9	9	9	10	10	10	11	11	11	12	12	12	12	13	13	13	14	14	14
8	0.763387	NUM_TRUE_POSITIVES	0	0	1	1	2	2	2	3	3	4	4	5	5	5	6	6	7	7	8	8	8	9	9	10	10	10	11	11	12	12	13	13	13	14	14	15	15	16	16	16	17	17	18	18	18	19	19
8	0.748247	NUM_TRUE_POSITIVES	0	0	1	1	2	2	3	3	3	4	4	5	5	6	6	6	7	7	8	8	9	9	9	10	10	11	11	12	12	12	13	13	14	14	15	15	15	16	16	17	17	18	18	18	19	19	20
8	0.756731	NUM_TRUE_POSITIVES	0	0	1	1	2	2	3	3	4	4	5	5	6	6	7	7	7	8	8	9	9	10	10	11	11	12	12	13	13	14	14	15	15	15	16	16	17	17	18	18	19	19	20	20	21	21	22
8	0.760897	NUM_TRUE_POSITIVES	0	0	1	1	2	2	3	3	4	4	4	5	5	6	6	7	7	8	8	9	9	9	10	10	11	11	12	12	13	13	13	14	14	15	15	16	16	17	17	18	18	18	19	19	20	20	21
8	0.774868	NUM_TRUE_POSITIVES	0	0	1	1	2	2	3	3	4	4	5	5	6	6	7	7	8	8	9	9	10	10	11	11	12	12	13	13	14	14	15	15	16	16	17	17	18	18	18	19	19	20	20	21	21	22	22
8	0.763895	NUM_TRUE_POSITIVES	0	0	1	1	2	2	3	3	4	4	5	5	6	6	7	7	8	8	9	9	10	10	11	11	12	12	13	13	14	14	15	15	16	16	17	17	18	18	19	19	20	20	21	21	22	22	23
8	0.719823	NUM_TRUE_POSITIVES	0	0	1	1	1	2	2	3	3	3	4	4	4	5	5	6	6	6	7	7	7	8	8	9	9	9	10	10	10	11	11	12	12	12	13	13	13	14	14	15	15	15	16	16	16	17	17
8	0.757976	NUM_TRUE_POSITIVES	0	0	1	1	2	2	3	3	4	4	4	5	5	6	6	7	7	8	8	9	9	9	10	10	11	11	12	12	13	13	14	14	14	15	15	16	16	17	17	18	18	18	19	19	20	20	21
8	0.74304	NUM_TRUE_POSITIVES	0	0	1	1	2	2	3	3	3	4	4	5	5	6	6	6	7	7	8	8	9	9	9	10	10	11	11	12	12	12	13	13	14	14	15	15	15	16	16	17	17	18	18	18	19	19	20
8	0.769737	NUM_TRUE_POSITIVES	0	0	1	1	2	2	3	3	4	4	4	5	5	6	6	7	7	8	8	9	9	9	10	10	11	11	12	12	13	13	14	14	14	15	15	16	16	17	17	18	18	19	19	19	20	20	21
8	0.761812	NUM_TRUE_POSITIVES	0	0	1	1	2	2	3	3	4	4	5	5	6	6	7	7	8	8	9	9	10	10	11	11	12	12	13	13	14	14	15	15	16	16	17	17	18	18	19	19	20	20	21	21	22	22	23
8	0.757824	NUM_TRUE_POSITIVES	0	0	1	1	2	2	3	3	4	4	5	5	6	6	7	7	8	8	9	9	10	10	10	11	11	12	12	13	13	14	14	15	15	16	16	17	17	18	18	19	19	20	20	21	21	21	22
8	0.755766	NUM_TRUE_POSITIVES	0	0	1	1	2	2	3	3	4	4	5	5	6	6	7	7	8	8	9	9	10	10	10	11	11	12	12	13	13	14	14	15	15	16	16	17	17	18	18	19	19	20	20	21	21	21	22
8	0.76806	NUM_TRUE_POSITIVES	0	0	1	1	2	2	3	3	4	4	5	5	6	6	7	7	7	8	8	9	9	10	10	11	11	12	12	13	13	14	14	14	15	15	16	16	17	17	18	18	19	19	20	20	21	21	21
8	0.734607	NUM_TRUE_POSITIVES	0	0	1	1	2	2	2	3	3	4	4	5	5	5	6	6	7	7	8	8	8	9	9	10	10	10	11	11	12	12	13	13	13	14	14	15	15	16	16	16	17	17	18	18	18	19	19
8	0.750584	NUM_TRUE_POSITIVES	0	0	1	1	2	2	3	3	4	4	5	5	6	6	7	7	8	8	9	9	10	10	11	11	11	12	12	13	13	14	14	15	15	16	16	17	17	18	18	19	19	20	20	21	21	22	22
8	0.752032	NUM_TRUE_POSITIVES	0	0	1	1	2	2	3	3	4	4	5	5	6	6	6	7	7	8	8	9	9	10	10	11	11	12	12	12	13	13	14	14	15	15	16	16	17	17	18	18	18	19	19	20	20	21	21
8	0.748654	NUM_TRUE_POSITIVES	0	0	1	1	2	2	3	3	3	4	4	5	5	6	6	6	7	7	8	8	9	9	9	10	10	11	11	12	12	12	13	13	14	14	15	15	15	16	16	17	17	18	18	18	19	19	20
8	0.760516	NUM_TRUE_POSITIVES	0	0	1	1	2	2	3	3	4	4	5	5	6	6	7	7	7	8	8	9	9	10	10	11	11	12	12	13	13	14	14	15	15	15	16	16	17	17	18	18	19	19	20	20	21	21	22
8	0.748781	NUM_TRUE_POSITIVES	0	0	1	1	2	2	3	3	4	4	5	5	6	6	7	7	7	8	8	9	9	10	10	11	11	12	12	13	13	14	14	15	15	15	16	16	17	17	18	18	19	19	20	20	21	21	22
8	0.745326	NUM_TRUE_POSITIVES	0	0	1	1	2	2	3	3	3	4	4	5	5	6	6	7	7	7	8	8	9	9	10	10	10	11	11	12	12	13	13	14	14	14	15	15	16	16	17	17	17	18	18	19	19	20	20
8	0.755588	NUM_TRUE_POSITIVES	0	0	1	1	2	2	3	3	4	4	4	5	5	6	6	7	7	8	8	9	9	9	10	10	11	11	12	12	13	13	14	14	14	15	15	16	16	17	17	18	18	18	19	19	20	20	21
8	0.767451	NUM_TRUE_POSITIVES	0	0	1	1	2	2	3	3	4	4	5	5	6	6	7	7	8	8	9	9	10	10	11	11	12	12	13	13	13	14	14	15	15	16	16	17	17	18	18	19	19	20	20	21	21	22	22
8	0.732219	NUM_TRUE_POSITIVES	0	0	0	1	1	1	2	2	3	3	3	4	4	5	5	5	6	6	7	7	7	8	8	9	9	9	10	10	11	11	11	12	12	12	13	13	14	14	14	15	15	16	16	16	17	17	18
8	0.755588	NUM_TRUE_POSITIVES	0	0	1	1	2	2	3	3	4	4	5	5	6	6	7	7	8	8	8	9	9	10	10	11	11	12	12	13	13	14	14	15	15	16	16	16	17	17	18	18	19	19	20	20	21	21	22
8	0.739433	NUM_TRUE_POSITIVES	0	0	1	1	2	2	3	3	4	4	5	5	6	6	7	7	8	8	9	9	9	10	10	11	11	12	12	13	13	14	14	15	15	16	16	17	17	18	18	18	19	19	20	20	21	21	22
8	0.742507	NUM_TRUE_POSITIVES	0	0	1	1	2	2	3	3	3	4	4	5	5	6	6	6	7	7	8	8	9	9	9	10	10	11	11	12	12	12	13	13	14	14	15	15	15	16	16	17	17	18	18	18	19	19	20
8	0.746215	NUM_TRUE_POSITIVES	0	0	1	1	2	2	2	3	3	4	4	4	5	5	6	6	6	7	7	8	8	8	9	9	10	10	10	11	11	12	12	12	13	13	14	14	14	15	15	16	16	16	17	17	18	18	18
8	0.737833	NUM_TRUE_POSITIVES	0	0	1	1	2	2	3	3	4	4	5	5	5	6	6	7	7	8	8	9	9	10	10	11	11	11	12	12	13	13	14	14	15	15	16	16	16	17	17	18	18	19	19	20	20	21	21
8	0.763412	NUM_TRUE_POSITIVES	0	0	1	1	2	2	3	3	4	4	5	5	5	6	6	7	7	8	8	9	9	10	10	11	11	11	12	12	13	13	14	14	15	15	16	16	16	17	17	18	18	19	19	20	20	21	21
8	0.777891	NUM_TRUE_POSITIVES	0	0	1	1	2	2	3	3	4	4	5	5	6	6	7	7	8	8	9	9	10	10	11	11	12	12	13	13	14	14	15	15	16	16	17	17	18	18	18	19	19	20	20	21	21	22	22
[truncated: 471 more columns]
