# Supplementary material for: Genome-wide computational identification of functional RNA elements in Trypanosoma brucei
Source: BMC Genomics. 2009 Aug 4;10:355. doi: 10.1186/1471-2164-10-355 (PMC2907701; doi:10.1186/1471-2164-10-355)
Supplement: Additional file 6 — Function prediction using regulatory motifs. This ZIP compressed file should be unpacked before viewing its contents. The results for prediction of each pathway are presented in a separate folder, named after the accession number of that pathway in KEGG database. Each folder contains several files named "validation.N.out", each of which represents the results of a hundred times two-fold cross-validation for that pathway, using N predicted motifs. Each cross-validation is shown in one row; plotting each row against the number of false positives will result in the ROC curve associated with the corresponding cross-validation experiment. The trained network is stored in "total.out", in which motifs are ordered according to their prediction power. L(α|MOTIF): the likelihood of being in pathway α given that the indicated motif is present in the indicated location of an mRNA; L(α|MOTIF): the likelihood of being in pathway α given that the indicated motif is NOT present in the indicated location of an mRNA. [file 1471-2164-10-355-S6.zip › tbr_KEGG_predict/004.tbr03010/validation.009.out]

Current time: Tue Feb 03 11:58:28 2009
This cluster: tbr03010
A 2-fold validation was used.
************************ VALIDATION ***********************
NUM_CLASSIFIERS	AUC	NUM_FALSE_POSITIVES	1	2	3	4	5	6	7	8	9	10	11	12	13	14	15	16	17	18	19	20	21	22	23	24	25	26	27	28	29	30	31	32	33	34	35	36	37	38	39	40	41	42	43	44	45	46	47
9	0.766104	NUM_TRUE_POSITIVES	0	0	1	1	2	2	3	3	4	4	5	5	5	6	6	7	7	8	8	9	9	10	10	10	11	11	12	12	13	13	14	14	15	15	15	16	16	17	17	18	18	19	19	20	20	20	21
9	0.753785	NUM_TRUE_POSITIVES	0	0	1	1	2	2	3	3	4	4	5	5	6	6	7	7	8	8	9	9	10	10	11	11	12	12	13	13	14	14	15	15	16	16	17	17	18	18	19	19	20	20	21	21	22	22	23
9	0.784393	NUM_TRUE_POSITIVES	0	0	1	1	2	2	3	3	4	4	5	5	6	6	7	7	8	8	9	9	10	10	11	11	12	12	13	13	13	14	14	15	15	16	16	17	17	18	18	19	19	20	20	21	21	22	22
9	0.719137	NUM_TRUE_POSITIVES	0	0	1	1	1	2	2	3	3	3	4	4	5	5	5	6	6	7	7	7	8	8	9	9	9	10	10	11	11	11	12	12	13	13	13	14	14	15	15	15	16	16	17	17	17	18	18
9	0.749035	NUM_TRUE_POSITIVES	0	0	1	1	2	2	3	3	3	4	4	5	5	6	6	7	7	7	8	8	9	9	10	10	10	11	11	12	12	13	13	14	14	14	15	15	16	16	17	17	17	18	18	19	19	20	20
9	0.759983	NUM_TRUE_POSITIVES	0	1	1	2	2	3	3	4	4	5	5	6	6	7	7	8	8	9	9	10	10	11	11	12	12	13	14	14	15	15	16	16	17	17	18	18	19	19	20	20	21	21	22	22	23	23	24
9	0.774639	NUM_TRUE_POSITIVES	0	1	1	2	2	3	3	4	4	5	5	6	7	7	8	8	9	9	10	10	11	11	12	13	13	14	14	15	15	16	16	17	17	18	18	19	20	20	21	21	22	22	23	23	24	24	25
9	0.765038	NUM_TRUE_POSITIVES	0	0	1	1	2	2	3	3	4	4	4	5	5	6	6	7	7	8	8	8	9	9	10	10	11	11	12	12	12	13	13	14	14	15	15	16	16	16	17	17	18	18	19	19	20	20	20
9	0.745047	NUM_TRUE_POSITIVES	0	0	1	1	2	2	3	3	4	4	4	5	5	6	6	7	7	8	8	8	9	9	10	10	11	11	12	12	12	13	13	14	14	15	15	16	16	16	17	17	18	18	19	19	20	20	20
9	0.781294	NUM_TRUE_POSITIVES	0	1	1	2	2	3	3	4	4	5	5	6	6	7	7	8	8	9	9	10	10	11	11	12	13	13	14	14	15	15	16	16	17	17	18	18	19	19	20	20	21	21	22	22	23	23	24
9	0.757824	NUM_TRUE_POSITIVES	0	1	1	2	2	3	3	4	4	5	5	6	6	7	7	8	8	9	9	10	10	11	11	12	12	13	13	14	14	15	15	16	16	17	17	18	18	19	19	20	20	21	21	22	22	23	23
9	0.762345	NUM_TRUE_POSITIVES	0	1	1	2	2	3	3	4	4	5	5	6	6	7	7	8	8	9	9	10	10	11	11	12	12	13	13	14	14	15	15	16	16	17	17	18	18	19	19	20	20	21	21	22	22	23	23
9	0.776341	NUM_TRUE_POSITIVES	0	1	1	2	2	3	3	4	4	5	5	6	6	7	7	8	8	9	9	10	10	11	11	12	12	13	13	14	14	15	15	16	16	17	17	18	18	19	19	20	20	21	21	22	22	23	23
9	0.760084	NUM_TRUE_POSITIVES	0	0	0	0	0	0	0	1	1	2	2	3	3	4	4	5	5	6	6	7	7	8	8	9	9	10	10	11	11	12	12	13	13	14	14	15	15	16	16	17	17	18	18	19	19	20	20
9	0.761253	NUM_TRUE_POSITIVES	0	0	1	1	2	2	3	3	3	4	4	5	5	6	6	6	7	7	8	8	9	9	10	10	10	11	11	12	12	13	13	13	14	14	15	15	16	16	16	17	17	18	18	19	19	20	20
9	0.764479	NUM_TRUE_POSITIVES	0	0	1	1	2	2	3	3	4	4	5	5	6	6	7	7	8	8	8	9	9	10	10	11	11	12	12	13	13	14	14	15	15	16	16	17	17	17	18	18	19	19	20	20	21	21	22
9	0.756935	NUM_TRUE_POSITIVES	0	0	1	1	2	2	2	3	3	4	4	5	5	5	6	6	7	7	7	8	8	9	9	10	10	10	11	11	12	12	13	13	13	14	14	15	15	15	16	16	17	17	18	18	18	19	19
9	0.769864	NUM_TRUE_POSITIVES	0	0	1	1	2	2	3	3	4	4	5	5	6	6	7	7	8	8	9	9	10	10	11	11	12	12	13	13	14	14	15	15	16	16	17	17	18	18	19	19	20	20	21	21	22	22	23
9	0.750076	NUM_TRUE_POSITIVES	0	0	1	1	2	2	2	3	3	4	4	4	5	5	6	6	6	7	7	8	8	8	9	9	10	10	10	11	11	12	12	12	13	13	14	14	14	15	15	16	16	16	17	17	18	18	18
9	0.760161	NUM_TRUE_POSITIVES	0	0	1	1	2	2	3	3	3	4	4	5	5	6	6	7	7	7	8	8	9	9	10	10	11	11	11	12	12	13	13	14	14	14	15	15	16	16	17	17	18	18	18	19	19	20	20
9	0.775478	NUM_TRUE_POSITIVES	0	1	1	2	2	3	3	4	4	5	5	6	6	7	7	8	8	9	9	10	10	11	11	12	12	13	13	14	14	15	15	16	16	17	17	18	18	19	19	19	20	20	21	21	22	22	23
9	0.764428	NUM_TRUE_POSITIVES	0	0	1	1	2	2	3	3	4	4	5	5	6	6	7	7	8	8	9	9	10	10	11	11	12	12	13	13	14	14	15	15	16	16	16	17	17	18	18	19	19	20	20	21	21	22	22
9	0.755258	NUM_TRUE_POSITIVES	0	0	1	1	2	2	3	3	3	4	4	5	5	6	6	7	7	7	8	8	9	9	10	10	11	11	11	12	12	13	13	14	14	15	15	15	16	16	17	17	18	18	19	19	19	20	20
9	0.760846	NUM_TRUE_POSITIVES	0	0	1	1	2	2	3	3	4	4	5	5	6	6	7	7	7	8	8	9	9	10	10	11	11	12	12	13	13	14	14	14	15	15	16	16	17	17	18	18	19	19	20	20	21	21	21
9	0.74398	NUM_TRUE_POSITIVES	0	0	1	1	2	2	3	3	4	4	4	5	5	6	6	7	7	8	8	9	9	9	10	10	11	11	12	12	13	13	14	14	14	15	15	16	16	17	17	18	18	18	19	19	20	20	21
9	0.756833	NUM_TRUE_POSITIVES	0	1	1	2	2	3	3	4	4	5	5	6	6	7	7	8	8	9	9	10	10	11	11	12	12	13	13	14	14	15	15	16	16	17	17	18	18	19	19	20	20	21	21	22	22	23	23
9	0.76011	NUM_TRUE_POSITIVES	0	0	1	1	2	2	2	3	3	4	4	5	5	5	6	6	7	7	8	8	8	9	9	10	10	11	11	11	12	12	13	13	14	14	14	15	15	16	16	17	17	17	18	18	19	19	20
9	0.758713	NUM_TRUE_POSITIVES	0	0	1	1	2	2	3	3	4	4	5	5	6	6	7	7	8	8	9	9	9	10	10	11	11	12	12	13	13	14	14	15	15	16	16	17	17	18	18	18	19	19	20	20	21	21	22
9	0.760313	NUM_TRUE_POSITIVES	0	0	1	1	2	2	3	3	4	4	5	5	6	6	7	7	8	8	9	9	10	10	10	11	11	12	12	13	13	14	14	15	15	16	16	17	17	18	18	19	19	20	20	21	21	21	22
9	0.768238	NUM_TRUE_POSITIVES	0	0	1	1	2	2	3	3	4	4	5	5	6	6	6	7	7	8	8	9	9	10	10	11	11	12	12	13	13	13	14	14	15	15	16	16	17	17	18	18	19	19	20	20	20	21	21
9	0.717715	NUM_TRUE_POSITIVES	0	0	0	0	0	0	0	1	1	2	2	3	3	3	4	4	5	5	6	6	6	7	7	8	8	9	9	10	10	10	11	11	12	12	13	13	13	14	14	15	15	16	16	17	17	17	18
9	0.743142	NUM_TRUE_POSITIVES	0	0	1	1	2	2	3	3	4	4	5	5	6	6	7	7	8	8	8	9	9	10	10	11	11	12	12	13	13	14	14	15	15	16	16	16	17	17	18	18	19	19	20	20	21	21	22
9	0.749898	NUM_TRUE_POSITIVES	0	0	0	0	0	1	1	1	2	2	3	3	3	4	4	4	5	5	6	6	6	7	7	7	8	8	9	9	9	10	10	10	11	11	12	12	12	13	13	14	14	14	15	15	15	16	16
9	0.7658	NUM_TRUE_POSITIVES	0	0	1	1	2	2	3	3	3	4	4	5	5	6	6	7	7	7	8	8	9	9	10	10	11	11	11	12	12	13	13	14	14	15	15	15	16	16	17	17	18	18	19	19	19	20	20
9	0.750279	NUM_TRUE_POSITIVES	0	0	1	1	2	2	3	3	4	4	5	5	6	6	7	7	7	8	8	9	9	10	10	11	11	12	12	13	13	14	14	14	15	15	16	16	17	17	18	18	19	19	20	20	21	21	21
9	0.763793	NUM_TRUE_POSITIVES	0	0	1	1	2	2	3	3	4	4	5	5	6	6	7	7	8	8	9	9	10	10	11	11	12	12	13	13	14	14	15	15	16	16	17	17	18	18	19	19	20	20	21	21	22	22	23
9	0.733235	NUM_TRUE_POSITIVES	0	0	0	0	0	0	1	1	2	2	3	3	4	4	5	5	6	6	7	7	8	8	8	9	9	10	10	11	11	12	12	13	13	14	14	15	15	16	16	17	17	17	18	18	19	19	20
9	0.766562	NUM_TRUE_POSITIVES	0	0	1	1	2	2	3	3	4	4	5	5	6	6	7	7	8	8	9	9	10	10	11	11	12	12	12	13	13	14	14	15	15	16	16	17	17	18	18	19	19	20	20	21	21	22	22
9	0.764098	NUM_TRUE_POSITIVES	0	1	1	2	2	3	3	4	4	5	5	6	6	7	7	8	8	9	9	10	10	11	11	12	12	13	13	14	14	15	15	16	16	17	17	18	18	19	19	20	20	21	21	22	22	23	23
9	0.767959	NUM_TRUE_POSITIVES	0	0	1	1	2	2	3	3	4	4	4	5	5	6	6	7	7	8	8	8	9	9	10	10	11	11	12	12	12	13	13	14	14	15	15	16	16	16	17	17	18	18	19	19	20	20	20
9	0.756604	NUM_TRUE_POSITIVES	0	0	1	1	2	2	3	3	4	4	4	5	5	6	6	7	7	8	8	8	9	9	10	10	11	11	12	12	12	13	13	14	14	15	15	16	16	16	17	17	18	18	19	19	20	20	20
9	0.77469	NUM_TRUE_POSITIVES	0	0	1	1	2	2	3	3	4	4	5	5	6	6	7	7	7	8	8	9	9	10	10	11	11	12	12	13	13	14	14	14	15	15	16	16	17	17	18	18	19	19	20	20	21	21	22
9	0.77502	NUM_TRUE_POSITIVES	0	0	1	1	2	2	3	3	4	4	5	5	6	6	7	7	8	8	9	9	10	10	11	11	12	12	13	13	14	14	15	15	16	16	17	17	18	18	19	19	20	20	21	21	22	22	23
9	0.766663	NUM_TRUE_POSITIVES	0	0	1	1	2	2	3	3	4	4	5	5	6	6	7	7	8	8	9	9	10	10	11	11	12	12	13	13	14	14	15	15	16	16	17	17	18	18	19	19	20	20	21	21	22	22	23
9	0.761507	NUM_TRUE_POSITIVES	0	0	1	1	2	2	3	3	3	4	4	5	5	6	6	7	7	7	8	8	9	9	10	10	10	11	11	12	12	13	13	14	14	14	15	15	16	16	17	17	17	18	18	19	19	20	20
9	0.752489	NUM_TRUE_POSITIVES	0	0	1	1	2	2	3	3	4	4	5	5	6	6	7	7	8	8	9	9	10	10	11	11	12	12	12	13	13	14	14	15	15	16	16	17	17	18	18	19	19	20	20	21	21	22	22
9	0.762878	NUM_TRUE_POSITIVES	0	1	1	2	2	3	3	4	4	5	5	6	6	7	7	8	8	9	9	10	10	11	11	12	12	13	13	14	14	15	15	16	16	17	18	18	19	19	20	20	21	21	22	22	23	23	24
9	0.752337	NUM_TRUE_POSITIVES	0	0	1	1	2	2	3	3	3	4	4	5	5	6	6	6	7	7	8	8	9	9	9	10	10	11	11	12	12	12	13	13	14	14	15	15	15	16	16	17	17	18	18	18	19	19	20
9	0.750356	NUM_TRUE_POSITIVES	0	0	1	1	2	2	3	3	4	4	4	5	5	6	6	7	7	8	8	8	9	9	10	10	11	11	12	12	13	13	13	14	14	15	15	16	16	17	17	17	18	18	19	19	20	20	21
9	0.770829	NUM_TRUE_POSITIVES	0	0	1	1	2	2	3	3	4	4	4	5	5	6	6	7	7	8	8	9	9	9	10	10	11	11	12	12	13	13	13	14	14	15	15	16	16	17	17	18	18	18	19	19	20	20	21
9	0.768645	NUM_TRUE_POSITIVES	0	0	1	1	2	2	3	3	4	4	5	5	6	6	7	7	8	8	8	9	9	10	10	11	11	12	12	13	13	14	14	15	15	16	16	17	17	17	18	18	19	19	20	20	21	21	22
9	0.76933	NUM_TRUE_POSITIVES	0	0	1	1	2	2	3	3	4	4	5	5	6	6	7	7	8	8	9	9	10	10	11	11	12	12	13	13	14	14	15	15	16	16	17	17	18	18	19	19	20	20	21	21	22	22	23
9	0.762548	NUM_TRUE_POSITIVES	0	1	1	2	2	3	3	4	4	5	5	6	6	7	7	8	8	9	9	10	10	11	11	12	12	13	13	14	14	15	15	16	16	17	17	18	18	19	19	20	20	21	21	22	22	23	23
9	0.753074	NUM_TRUE_POSITIVES	0	0	0	0	0	0	0	1	1	2	2	3	3	3	4	4	5	5	6	6	6	7	7	8	8	9	9	10	10	10	11	11	12	12	13	13	13	14	14	15	15	16	16	17	17	17	18
9	0.75348	NUM_TRUE_POSITIVES	0	0	0	1	1	2	2	3	3	4	4	5	5	6	6	7	7	8	8	9	9	9	10	10	11	11	12	12	13	13	14	14	15	15	16	16	17	17	18	18	19	19	19	20	20	21	21
9	0.724243	NUM_TRUE_POSITIVES	0	0	0	1	1	1	2	2	2	3	3	3	3	4	4	4	5	5	5	6	6	6	6	7	7	7	8	8	8	9	9	9	10	10	10	10	11	11	11	12	12	12	13	13	13	13	14
9	0.754115	NUM_TRUE_POSITIVES	0	0	0	0	0	1	1	2	2	3	3	4	4	5	5	6	6	7	7	8	8	9	9	10	10	11	11	12	12	13	13	14	14	15	15	16	16	17	17	18	18	18	19	19	20	20	21
9	0.776138	NUM_TRUE_POSITIVES	0	1	1	2	2	3	3	4	4	5	5	6	7	7	8	8	9	9	10	10	11	11	12	12	13	14	14	15	15	16	16	17	17	18	18	19	19	20	21	21	22	22	23	23	24	24	25
9	0.739331	NUM_TRUE_POSITIVES	0	0	0	1	1	1	2	2	2	3	3	3	4	4	4	5	5	5	6	6	6	7	7	7	8	8	8	9	9	9	10	10	10	11	11	11	12	12	12	13	13	13	14	14	14	15	15
9	0.751727	NUM_TRUE_POSITIVES	0	0	0	1	1	2	2	3	3	4	4	5	5	6	6	7	7	8	8	9	9	10	10	11	11	12	12	13	13	14	14	15	15	16	16	17	17	18	18	19	19	20	20	21	21	22	22
9	0.733235	NUM_TRUE_POSITIVES	0	0	1	1	1	2	2	3	3	3	4	4	5	5	5	6	6	7	7	7	8	8	9	9	9	10	10	11	11	11	12	12	13	13	13	14	14	15	15	15	16	16	17	17	17	18	18
9	0.751956	NUM_TRUE_POSITIVES	0	0	0	1	1	2	2	3	3	4	4	5	6	6	7	7	8	8	9	9	10	10	11	12	12	13	13	14	14	15	15	16	16	17	18	18	18	19	19	20	20	21	21	22	22	22	23
9	0.751118	NUM_TRUE_POSITIVES	0	0	1	1	2	2	3	3	3	4	4	5	5	6	6	7	7	7	8	8	9	9	10	10	11	11	11	12	12	13	13	14	14	15	15	15	16	16	17	17	18	18	18	19	19	20	20
9	0.760135	NUM_TRUE_POSITIVES	0	0	1	1	2	2	3	3	4	4	4	5	5	6	6	7	7	8	8	8	9	9	10	10	11	11	12	12	13	13	13	14	14	15	15	16	16	17	17	17	18	18	19	19	20	20	21
9	0.76486	NUM_TRUE_POSITIVES	0	0	1	1	2	2	3	3	4	4	5	5	6	6	7	7	8	8	8	9	9	10	10	11	11	12	12	13	13	14	14	15	15	16	16	16	17	17	18	18	19	19	20	20	21	21	22
9	0.756427	NUM_TRUE_POSITIVES	0	0	1	1	1	2	2	3	3	3	4	4	4	5	5	6	6	6	7	7	7	8	8	9	9	9	10	10	10	11	11	12	12	12	13	13	13	14	14	15	15	15	16	16	16	17	17
9	0.758687	NUM_TRUE_POSITIVES	0	0	1	1	2	2	3	3	3	4	4	5	5	6	6	7	7	7	8	8	9	9	10	10	11	11	11	12	12	13	13	14	14	15	15	15	16	16	17	17	18	18	19	19	19	20	20
9	0.781142	NUM_TRUE_POSITIVES	0	0	1	1	2	2	3	3	4	4	5	5	6	6	7	7	8	8	9	9	10	10	11	11	12	12	13	13	14	14	15	15	15	16	16	17	17	18	18	19	19	20	20	21	21	22	22
9	0.759144	NUM_TRUE_POSITIVES	0	0	0	1	1	1	2	2	2	3	3	3	4	4	4	5	5	5	6	6	6	7	7	7	8	8	8	9	9	9	9	10	10	10	11	11	11	12	12	12	13	13	13	14	14	14	15
9	0.760262	NUM_TRUE_POSITIVES	0	0	1	1	2	2	3	3	4	4	5	5	6	6	6	7	7	8	8	9	9	10	10	11	11	12	12	12	13	13	14	14	15	15	16	16	17	17	18	18	18	19	19	20	20	21	21
9	0.747968	NUM_TRUE_POSITIVES	0	0	1	1	2	2	2	3	3	4	4	4	5	5	6	6	7	7	7	8	8	9	9	9	10	10	11	11	12	12	12	13	13	14	14	14	15	15	16	16	17	17	17	18	18	19	19
9	0.764834	NUM_TRUE_POSITIVES	0	0	1	1	2	2	3	3	4	4	5	5	6	6	7	7	8	8	9	9	10	10	11	11	12	12	13	13	14	14	15	15	16	16	17	17	18	18	19	19	20	20	21	21	22	22	23
9	0.775478	NUM_TRUE_POSITIVES	0	0	1	1	2	2	3	3	4	4	5	5	6	6	7	7	7	8	8	9	9	10	10	11	11	12	12	13	13	14	14	14	15	15	16	16	17	17	18	18	19	19	20	20	21	21	21
9	0.780761	NUM_TRUE_POSITIVES	0	1	1	2	2	3	3	4	4	5	5	6	6	7	8	8	9	9	10	10	11	11	12	12	13	13	14	14	15	16	16	17	17	18	18	19	19	20	20	21	21	22	23	23	24	24	25
9	0.777586	NUM_TRUE_POSITIVES	0	1	1	2	2	3	3	4	4	5	5	6	6	7	8	8	9	9	10	10	11	11	12	12	13	13	14	15	15	16	16	17	17	18	18	19	19	20	20	21	22	22	23	23	24	24	25
9	0.741745	NUM_TRUE_POSITIVES	0	0	1	1	2	2	2	3	3	4	4	4	5	5	6	6	6	7	7	8	8	8	9	9	10	10	10	11	11	12	12	12	13	13	14	14	15	15	15	16	16	17	17	17	18	18	19
9	0.759271	NUM_TRUE_POSITIVES	0	0	1	1	2	2	3	3	4	4	5	5	6	6	7	7	8	8	9	9	10	10	11	11	12	12	12	13	13	14	14	15	15	16	16	17	17	18	18	19	19	20	20	21	21	22	22
9	0.745453	NUM_TRUE_POSITIVES	0	0	1	1	1	2	2	2	3	3	3	4	4	4	5	5	5	6	6	6	7	7	7	8	8	8	9	9	9	10	10	10	11	11	11	12	12	12	13	13	13	14	14	14	15	15	15
9	0.784571	NUM_TRUE_POSITIVES	0	1	1	2	2	3	3	4	4	5	5	6	6	7	7	8	8	9	9	10	10	11	11	12	12	13	13	14	14	15	15	16	16	17	17	18	18	19	19	20	20	21	21	22	22	23	23
9	0.76961	NUM_TRUE_POSITIVES	0	1	1	2	2	3	3	4	4	5	5	6	6	7	7	8	8	9	9	10	10	11	11	12	12	13	13	14	14	15	15	16	16	17	18	18	19	19	20	20	21	21	22	22	23	23	24
9	0.764936	NUM_TRUE_POSITIVES	0	0	1	1	2	2	3	3	4	4	5	5	6	6	7	7	8	8	9	9	10	10	11	11	12	12	12	13	13	14	14	15	15	16	16	17	17	18	18	19	19	20	20	21	21	22	22
9	0.767679	NUM_TRUE_POSITIVES	0	0	1	1	2	2	3	3	4	4	5	5	6	6	7	7	8	8	9	9	10	10	11	11	12	12	13	13	14	14	15	15	16	16	17	17	18	18	19	19	20	20	21	21	22	22	23
9	0.784901	NUM_TRUE_POSITIVES	0	1	1	2	2	3	3	4	4	5	5	6	6	7	7	8	8	9	9	10	10	11	11	12	12	13	13	14	14	15	15	16	16	17	17	18	19	19	20	20	21	21	22	22	23	23	24
9	0.747866	NUM_TRUE_POSITIVES	0	0	1	1	2	2	3	3	4	4	5	5	5	6	6	7	7	8	8	9	9	10	10	10	11	11	12	12	13	13	14	14	15	15	15	16	16	17	17	18	18	19	19	20	20	20	21
9	0.747485	NUM_TRUE_POSITIVES	0	0	0	0	0	0	1	1	2	2	3	3	4	4	5	5	6	6	7	7	8	8	9	9	10	10	11	11	12	12	13	13	14	14	15	15	16	16	17	17	18	18	19	19	20	20	21
9	0.756223	NUM_TRUE_POSITIVES	0	0	1	1	2	2	3	3	4	4	5	5	6	6	7	7	8	8	8	9	9	10	10	11	11	12	12	13	13	14	14	15	15	16	16	16	17	17	18	18	19	19	20	20	21	21	22
9	0.748552	NUM_TRUE_POSITIVES	0	0	0	0	1	1	2	2	3	3	4	4	5	5	5	6	6	7	7	8	8	9	9	10	10	10	11	11	12	12	13	13	14	14	15	15	15	16	16	17	17	18	18	19	19	20	20
9	0.7706	NUM_TRUE_POSITIVES	0	0	1	1	2	2	3	3	4	4	5	5	6	6	7	7	8	8	9	9	10	10	11	11	12	12	13	13	14	14	15	15	16	16	17	17	18	18	19	19	20	20	21	21	22	22	23
9	0.751651	NUM_TRUE_POSITIVES	0	0	1	1	2	2	3	3	4	4	5	5	6	6	7	7	8	8	9	9	10	10	11	11	12	12	12	13	13	14	14	15	15	16	16	17	17	18	18	19	19	20	20	21	21	22	22
9	0.749416	NUM_TRUE_POSITIVES	0	0	1	1	2	2	3	3	3	4	4	5	5	6	6	6	7	7	8	8	9	9	10	10	10	11	11	12	12	13	13	13	14	14	15	15	16	16	17	17	17	18	18	19	19	20	20
9	0.761075	NUM_TRUE_POSITIVES	0	0	1	1	2	2	3	3	4	4	5	5	6	6	7	7	8	8	9	9	10	10	10	11	11	12	12	13	13	14	14	15	15	16	16	17	17	18	18	19	19	20	20	20	21	21	22
9	0.780583	NUM_TRUE_POSITIVES	0	1	1	2	2	3	3	4	4	5	5	6	6	7	7	8	8	9	10	10	11	11	12	12	13	13	14	14	15	15	16	16	17	17	18	18	19	20	20	21	21	22	22	23	23	24	24
9	0.738011	NUM_TRUE_POSITIVES	0	0	0	1	1	2	2	3	3	3	4	4	5	5	6	6	6	7	7	8	8	9	9	9	10	10	11	11	12	12	12	13	13	14	14	15	15	15	16	16	17	17	18	18	18	19	19
9	0.758408	NUM_TRUE_POSITIVES	0	0	1	1	2	2	3	3	4	4	4	5	5	6	6	7	7	8	8	8	9	9	10	10	11	11	12	12	12	13	13	14	14	15	15	16	16	16	17	17	18	18	19	19	20	20	20
9	0.753531	NUM_TRUE_POSITIVES	0	1	1	2	2	3	3	4	4	5	5	6	6	7	7	8	8	9	9	10	11	11	12	12	13	13	14	14	15	15	16	16	17	17	18	18	19	19	20	20	21	22	22	23	23	24	24
9	0.761075	NUM_TRUE_POSITIVES	0	0	1	1	2	2	3	3	4	4	5	5	6	6	7	7	8	8	9	9	10	10	11	11	12	12	13	13	14	14	15	15	16	16	17	17	18	18	19	19	20	20	21	21	22	22	23
9	0.761354	NUM_TRUE_POSITIVES	0	0	1	1	2	2	3	3	4	4	4	5	5	6	6	7	7	8	8	9	9	9	10	10	11	11	12	12	13	13	14	14	14	15	15	16	16	17	17	18	18	18	19	19	20	20	21
9	0.749365	NUM_TRUE_POSITIVES	0	0	1	1	2	2	3	3	4	4	5	5	6	6	7	7	8	8	9	9	10	10	10	11	11	12	12	13	13	14	14	15	15	16	16	17	17	18	18	19	19	20	20	21	21	21	22
9	0.774639	NUM_TRUE_POSITIVES	0	0	1	1	2	2	3	3	4	4	5	5	6	6	7	7	8	8	9	9	10	10	11	11	12	12	13	13	13	14	14	15	15	16	16	17	17	18	18	19	19	20	20	21	21	22	22
9	0.782285	NUM_TRUE_POSITIVES	0	0	1	1	2	2	3	3	4	4	5	5	6	6	7	7	8	8	9	9	10	10	10	11	11	12	12	13	13	14	14	15	15	16	16	17	17	18	18	19	19	20	20	20	21	21	22
[truncated: 471 more columns]
