# Supplementary material for: Genome-wide computational identification of functional RNA elements in Trypanosoma brucei
Source: BMC Genomics. 2009 Aug 4;10:355. doi: 10.1186/1471-2164-10-355 (PMC2907701; doi:10.1186/1471-2164-10-355)
Supplement: Additional file 6 — Function prediction using regulatory motifs. This ZIP compressed file should be unpacked before viewing its contents. The results for prediction of each pathway are presented in a separate folder, named after the accession number of that pathway in KEGG database. Each folder contains several files named "validation.N.out", each of which represents the results of a hundred times two-fold cross-validation for that pathway, using N predicted motifs. Each cross-validation is shown in one row; plotting each row against the number of false positives will result in the ROC curve associated with the corresponding cross-validation experiment. The trained network is stored in "total.out", in which motifs are ordered according to their prediction power. L(α|MOTIF): the likelihood of being in pathway α given that the indicated motif is present in the indicated location of an mRNA; L(α|MOTIF): the likelihood of being in pathway α given that the indicated motif is NOT present in the indicated location of an mRNA. [file 1471-2164-10-355-S6.zip › tbr_KEGG_predict/004.tbr03010/validation.010.out]

Current time: Tue Feb 03 11:58:28 2009
This cluster: tbr03010
A 2-fold validation was used.
************************ VALIDATION ***********************
NUM_CLASSIFIERS	AUC	NUM_FALSE_POSITIVES	1	2	3	4	5	6	7	8	9	10	11	12	13	14	15	16	17	18	19	20	21	22	23	24	25	26	27	28	29	30	31	32	33	34	35	36	37	38	39	40	41	42	43	44	45	46	47
10	0.768264	NUM_TRUE_POSITIVES	0	0	1	1	2	2	3	3	4	4	4	5	5	6	6	7	7	8	8	9	9	9	10	10	11	11	12	12	13	13	14	14	14	15	15	16	16	17	17	18	18	19	19	19	20	20	21
10	0.76298	NUM_TRUE_POSITIVES	0	1	1	2	2	3	3	4	4	5	5	6	6	7	7	8	8	9	9	10	10	11	11	12	12	13	13	14	14	15	15	16	16	17	17	18	18	19	19	20	20	21	21	22	22	23	24
10	0.787645	NUM_TRUE_POSITIVES	0	1	1	2	2	3	3	4	4	5	5	6	6	7	7	8	8	9	9	10	11	11	12	12	13	13	14	14	15	15	16	16	17	17	18	18	19	19	20	20	21	22	22	23	23	24	24
10	0.731432	NUM_TRUE_POSITIVES	0	0	0	1	1	1	2	2	2	2	3	3	3	4	4	4	4	5	5	5	6	6	6	6	7	7	7	8	8	8	8	9	9	9	10	10	10	10	11	11	11	12	12	12	12	13	13
10	0.754877	NUM_TRUE_POSITIVES	0	0	1	1	2	2	3	3	4	4	5	5	5	6	6	7	7	8	8	9	9	10	10	10	11	11	12	12	13	13	14	14	15	15	15	16	16	17	17	18	18	19	19	20	20	20	21
10	0.772963	NUM_TRUE_POSITIVES	0	1	1	2	2	3	3	4	4	5	6	6	7	7	8	8	9	9	10	10	11	12	12	13	13	14	14	15	15	16	17	17	18	18	19	19	20	20	21	21	22	23	23	24	24	25	25
10	0.776646	NUM_TRUE_POSITIVES	0	1	1	2	2	3	3	4	4	5	5	6	6	7	7	8	9	9	10	10	11	11	12	12	13	13	14	14	15	15	16	17	17	18	18	19	19	20	20	21	21	22	22	23	23	24	25
10	0.773522	NUM_TRUE_POSITIVES	0	0	1	1	2	2	3	3	4	4	5	5	6	6	7	7	8	8	9	9	10	10	11	11	12	12	13	13	14	14	15	15	16	16	17	17	18	18	19	19	20	20	21	21	22	22	23
10	0.748019	NUM_TRUE_POSITIVES	0	0	1	1	2	2	3	3	4	4	5	5	6	6	6	7	7	8	8	9	9	10	10	11	11	12	12	12	13	13	14	14	15	15	16	16	17	17	18	18	19	19	19	20	20	21	21
10	0.782539	NUM_TRUE_POSITIVES	0	1	1	2	2	3	3	4	4	5	5	6	6	7	7	8	8	9	10	10	11	11	12	12	13	13	14	14	15	15	16	16	17	17	18	18	19	20	20	21	21	22	22	23	23	24	24
10	0.76834	NUM_TRUE_POSITIVES	0	1	1	2	2	3	3	4	5	5	6	6	7	7	8	9	9	10	10	11	11	12	12	13	14	14	15	15	16	16	17	18	18	19	19	20	20	21	21	22	23	23	24	24	25	25	26
10	0.766993	NUM_TRUE_POSITIVES	0	1	1	2	2	3	3	4	4	5	5	6	6	7	7	8	8	9	9	10	10	11	11	12	12	13	13	14	14	15	15	16	16	17	17	18	18	19	19	20	20	21	21	22	22	23	23
10	0.784063	NUM_TRUE_POSITIVES	0	1	1	2	2	3	3	4	4	5	5	6	6	7	7	8	8	9	9	10	10	11	12	12	13	13	14	14	15	15	16	16	17	17	18	18	19	19	20	20	21	21	22	22	23	24	24
10	0.759856	NUM_TRUE_POSITIVES	0	0	0	0	0	0	1	1	2	2	3	3	4	4	5	5	6	6	7	7	8	8	9	9	10	10	11	11	12	12	13	13	14	14	15	15	16	17	17	18	18	19	19	20	20	21	21
10	0.765114	NUM_TRUE_POSITIVES	0	0	1	1	2	2	3	3	4	4	4	5	5	6	6	7	7	8	8	9	9	9	10	10	11	11	12	12	13	13	13	14	14	15	15	16	16	17	17	18	18	18	19	19	20	20	21
10	0.775655	NUM_TRUE_POSITIVES	0	1	1	2	2	3	3	4	4	5	5	6	6	7	7	8	9	9	10	10	11	11	12	12	13	13	14	14	15	15	16	17	17	18	18	19	19	20	20	21	21	22	22	23	23	24	25
10	0.758484	NUM_TRUE_POSITIVES	0	0	1	1	2	2	3	3	4	4	4	5	5	6	6	7	7	8	8	8	9	9	10	10	11	11	12	12	12	13	13	14	14	15	15	16	16	16	17	17	18	18	19	19	20	20	20
10	0.770067	NUM_TRUE_POSITIVES	0	1	1	2	2	3	3	4	4	5	5	6	6	7	7	8	8	9	9	10	10	11	11	12	12	13	13	14	14	15	15	16	16	17	17	18	18	19	19	20	20	21	21	22	23	23	24
10	0.750152	NUM_TRUE_POSITIVES	0	0	0	0	0	0	0	1	1	2	2	3	3	4	4	4	5	5	6	6	7	7	8	8	8	9	9	10	10	11	11	12	12	13	13	13	14	14	15	15	16	16	17	17	17	18	18
10	0.766638	NUM_TRUE_POSITIVES	0	0	1	1	2	2	3	3	4	4	4	5	5	6	6	7	7	8	8	9	9	9	10	10	11	11	12	12	13	13	13	14	14	15	15	16	16	17	17	18	18	18	19	19	20	20	21
10	0.772836	NUM_TRUE_POSITIVES	0	0	1	1	2	2	3	3	4	4	5	5	6	6	7	7	8	8	8	9	9	10	10	11	11	12	12	13	13	14	14	15	15	16	16	17	17	17	18	18	19	19	20	20	21	21	22
10	0.77563	NUM_TRUE_POSITIVES	0	0	1	1	2	2	3	3	4	4	5	5	6	6	7	7	8	8	8	9	9	10	10	11	11	12	12	13	13	14	14	15	15	16	16	17	17	17	18	18	19	19	20	20	21	21	22
10	0.756096	NUM_TRUE_POSITIVES	0	0	1	1	2	2	3	3	4	4	5	5	6	6	6	7	7	8	8	9	9	10	10	11	11	12	12	13	13	13	14	14	15	15	16	16	17	17	18	18	19	19	19	20	20	21	21
10	0.762396	NUM_TRUE_POSITIVES	0	0	1	1	2	2	3	3	4	4	5	5	6	6	7	7	8	8	8	9	9	10	10	11	11	12	12	13	13	14	14	15	15	16	16	16	17	17	18	18	19	19	20	20	21	21	22
10	0.752083	NUM_TRUE_POSITIVES	0	0	1	1	2	2	3	3	4	4	5	5	6	6	6	7	7	8	8	9	9	10	10	11	11	12	12	12	13	13	14	14	15	15	16	16	17	17	18	18	18	19	19	20	20	21	21
10	0.756198	NUM_TRUE_POSITIVES	0	1	1	2	2	3	3	4	4	5	5	6	6	7	7	8	8	9	9	10	10	11	11	12	12	13	13	14	14	15	15	16	16	17	17	18	18	19	19	20	20	21	21	22	22	23	23
10	0.769559	NUM_TRUE_POSITIVES	0	0	1	1	2	2	3	3	4	4	5	5	6	6	7	7	8	8	9	9	10	10	11	11	12	12	13	13	14	14	15	15	16	16	17	17	18	18	19	19	20	20	21	21	22	22	23
10	0.7658	NUM_TRUE_POSITIVES	0	0	1	1	2	2	3	3	4	4	5	5	6	6	7	7	8	8	9	9	10	10	11	11	12	12	13	13	14	14	15	15	16	16	17	17	18	18	19	19	20	20	21	21	22	22	23
10	0.769407	NUM_TRUE_POSITIVES	0	1	1	2	2	3	3	4	4	5	5	6	6	7	7	8	8	9	9	10	10	11	11	12	12	13	14	14	15	15	16	16	17	17	18	18	19	19	20	20	21	21	22	22	23	23	24
10	0.78198	NUM_TRUE_POSITIVES	0	1	1	2	2	3	3	4	4	5	5	6	6	7	7	8	8	9	9	10	10	11	11	12	12	13	13	14	14	15	15	16	16	17	17	18	18	19	19	20	20	21	21	22	22	23	23
10	0.725386	NUM_TRUE_POSITIVES	0	0	0	0	0	0	0	1	1	2	2	3	3	4	4	5	5	6	6	6	7	7	8	8	9	9	10	10	11	11	12	12	12	13	13	14	14	15	15	16	16	17	17	18	18	19	19
10	0.750432	NUM_TRUE_POSITIVES	0	0	1	1	2	2	3	3	4	4	5	5	6	6	7	7	8	8	9	9	10	10	11	11	12	12	13	13	14	14	15	15	16	16	17	17	18	18	19	19	20	20	21	21	22	22	22
10	0.758941	NUM_TRUE_POSITIVES	0	0	0	0	1	1	1	2	2	3	3	3	4	4	4	5	5	6	6	6	7	7	7	8	8	9	9	9	10	10	10	11	11	12	12	12	13	13	13	14	14	15	15	15	16	16	16
10	0.774538	NUM_TRUE_POSITIVES	0	0	1	1	2	2	3	3	4	4	5	5	6	6	7	7	8	8	9	9	10	10	11	11	12	12	13	13	14	14	15	15	16	16	17	17	18	18	19	19	20	20	21	21	22	22	23
10	0.756096	NUM_TRUE_POSITIVES	0	1	1	2	2	3	3	4	4	5	5	6	6	7	7	8	8	9	9	10	10	11	11	12	12	13	13	14	14	15	15	16	16	17	17	18	18	19	19	20	20	21	21	22	22	23	23
10	0.77342	NUM_TRUE_POSITIVES	0	1	1	2	2	3	3	4	4	5	5	6	6	7	7	8	8	9	9	10	10	11	11	12	12	13	13	14	14	15	15	16	16	17	17	18	18	19	19	20	20	21	21	22	22	23	23
10	0.73989	NUM_TRUE_POSITIVES	0	0	0	0	0	0	1	1	2	2	3	3	4	4	5	5	6	6	7	7	8	8	9	9	10	10	10	11	11	12	12	13	13	14	14	15	15	16	16	17	17	18	18	19	19	20	20
10	0.770753	NUM_TRUE_POSITIVES	0	1	1	2	2	3	3	4	4	5	5	6	6	7	7	8	8	9	9	10	10	11	11	12	12	13	13	14	14	15	15	16	16	17	17	18	18	19	19	20	20	21	21	22	22	23	23
10	0.76519	NUM_TRUE_POSITIVES	0	1	1	2	2	3	3	4	4	5	5	6	6	7	7	8	8	9	9	10	10	11	11	12	12	13	13	14	14	15	15	16	16	17	17	18	18	19	19	20	20	21	21	22	22	23	23
10	0.765215	NUM_TRUE_POSITIVES	0	0	1	1	2	2	3	3	4	4	4	5	5	6	6	7	7	8	8	8	9	9	10	10	11	11	12	12	12	13	13	14	14	15	15	16	16	16	17	17	18	18	19	19	20	20	20
10	0.761608	NUM_TRUE_POSITIVES	0	0	1	1	2	2	3	3	4	4	5	5	6	6	7	7	8	8	9	9	10	10	11	11	12	12	13	13	14	14	15	15	16	16	17	17	18	18	19	19	20	20	21	21	22	22	23
10	0.777611	NUM_TRUE_POSITIVES	0	0	1	1	2	2	3	3	4	4	5	5	6	6	7	7	8	8	9	9	10	10	11	11	12	12	12	13	13	14	14	15	15	16	16	17	17	18	18	19	19	20	20	21	21	22	22
10	0.77911	NUM_TRUE_POSITIVES	0	0	1	1	2	2	3	3	4	4	5	5	6	6	7	7	8	8	9	9	10	10	11	11	12	12	13	13	14	14	15	15	16	16	17	17	18	18	19	19	20	20	21	21	22	22	23
10	0.772887	NUM_TRUE_POSITIVES	0	1	1	2	2	3	3	4	4	5	6	6	7	7	8	8	9	9	10	11	11	12	12	13	13	14	14	15	15	16	17	17	18	18	19	19	20	20	21	22	22	23	23	24	24	25	25
10	0.766511	NUM_TRUE_POSITIVES	0	0	1	1	2	2	3	3	4	4	5	5	6	6	7	7	7	8	8	9	9	10	10	11	11	12	12	13	13	14	14	14	15	15	16	16	17	17	18	18	19	19	20	20	21	21	21
10	0.759805	NUM_TRUE_POSITIVES	0	1	1	2	2	3	3	4	4	5	5	6	6	7	7	8	8	9	9	10	10	11	11	12	12	13	13	14	14	15	15	16	17	17	18	18	19	19	20	20	21	21	22	22	23	23	24
10	0.762599	NUM_TRUE_POSITIVES	0	1	1	2	2	3	3	4	4	5	5	6	6	7	7	8	8	9	9	10	10	11	11	12	13	13	14	14	15	15	16	16	17	17	18	18	19	19	20	20	21	21	22	22	23	23	24
10	0.7595	NUM_TRUE_POSITIVES	0	0	1	1	2	2	2	3	3	4	4	5	5	5	6	6	7	7	8	8	8	9	9	10	10	11	11	11	12	12	13	13	13	14	14	15	15	16	16	16	17	17	18	18	19	19	19
10	0.764961	NUM_TRUE_POSITIVES	0	1	1	2	2	3	3	4	4	5	5	6	6	7	7	8	8	9	9	10	11	11	12	12	13	13	14	14	15	15	16	16	17	17	18	18	19	19	20	21	21	22	22	23	23	24	24
10	0.7769	NUM_TRUE_POSITIVES	0	0	1	1	2	2	3	3	4	4	5	5	6	6	7	7	8	8	9	9	10	10	11	11	12	12	13	13	14	14	15	15	16	16	16	17	17	18	18	19	19	20	20	21	21	22	22
10	0.775833	NUM_TRUE_POSITIVES	0	0	1	1	2	2	3	3	4	4	5	5	6	6	7	7	8	8	9	9	10	10	11	11	12	12	13	13	14	14	15	15	16	16	17	17	18	18	19	19	20	20	21	21	22	22	23
10	0.774766	NUM_TRUE_POSITIVES	0	1	1	2	2	3	3	4	4	5	5	6	6	7	7	8	8	9	9	10	10	11	11	12	13	13	14	14	15	15	16	16	17	17	18	18	19	19	20	20	21	21	22	22	23	23	24
10	0.769915	NUM_TRUE_POSITIVES	0	1	1	2	2	3	3	4	4	5	5	6	6	7	8	8	9	9	10	10	11	11	12	12	13	13	14	14	15	16	16	17	17	18	18	19	19	20	20	21	21	22	22	23	24	24	25
10	0.752007	NUM_TRUE_POSITIVES	0	0	0	0	0	0	0	1	1	1	2	2	2	3	3	3	4	4	5	5	6	6	7	7	8	8	9	9	10	10	11	11	12	12	13	13	14	14	15	15	16	16	17	17	18	18	19
10	0.755817	NUM_TRUE_POSITIVES	0	0	1	1	1	2	2	3	3	4	4	5	5	6	6	7	7	8	8	9	9	9	10	10	11	11	12	12	13	13	14	14	15	15	16	16	17	17	18	18	19	19	20	20	21	21	22
10	0.755766	NUM_TRUE_POSITIVES	0	0	1	1	2	2	3	3	4	4	5	5	5	6	6	7	7	8	8	9	9	10	10	10	11	11	12	12	13	13	14	14	15	15	16	16	16	17	17	18	18	19	19	20	20	21	21
10	0.760542	NUM_TRUE_POSITIVES	0	0	0	1	1	2	2	3	3	4	4	5	5	6	7	7	8	8	9	9	10	10	11	11	12	13	13	14	14	15	15	16	16	17	17	18	19	19	20	20	21	21	22	22	23	23	24
10	0.783555	NUM_TRUE_POSITIVES	0	1	1	2	2	3	3	4	4	5	5	6	7	7	8	8	9	9	10	10	11	11	12	12	13	14	14	15	15	16	16	17	17	18	18	19	19	20	21	21	22	22	23	23	24	24	25
10	0.749467	NUM_TRUE_POSITIVES	0	0	1	1	1	2	2	2	3	3	3	4	4	4	5	5	5	6	6	6	7	7	7	8	8	8	9	9	9	10	10	10	11	11	11	12	12	12	13	13	13	14	14	14	15	15	15
10	0.753378	NUM_TRUE_POSITIVES	0	0	0	1	1	2	2	3	3	4	4	5	5	6	6	7	7	8	8	9	9	10	10	11	11	12	12	13	13	14	14	15	15	16	16	17	17	18	18	19	19	20	20	21	21	22	22
10	0.761786	NUM_TRUE_POSITIVES	0	0	1	1	2	2	3	3	4	4	5	5	6	6	7	7	8	8	9	9	9	10	10	11	11	12	12	13	13	14	14	15	15	16	16	17	17	18	18	19	19	19	20	20	21	21	22
10	0.755817	NUM_TRUE_POSITIVES	0	0	0	1	1	2	2	3	3	4	4	5	6	6	7	7	8	8	9	9	10	10	11	12	12	13	13	14	14	15	15	16	17	17	17	18	18	19	19	20	20	21	21	22	22	23	23
10	0.75508	NUM_TRUE_POSITIVES	0	0	0	1	1	2	2	3	3	4	4	5	5	6	6	6	7	7	8	8	9	9	10	10	11	11	12	12	12	13	13	14	14	15	15	16	16	17	17	18	18	18	19	19	20	20	21
10	0.757697	NUM_TRUE_POSITIVES	0	0	1	1	2	2	3	3	3	4	4	5	5	6	6	6	7	7	8	8	9	9	9	10	10	11	11	12	12	12	13	13	14	14	15	15	15	16	16	17	17	18	18	18	19	19	20
10	0.768924	NUM_TRUE_POSITIVES	0	0	1	1	2	2	3	3	4	4	5	5	6	6	7	7	8	8	9	9	10	10	11	11	12	12	13	13	13	14	14	15	15	16	16	17	17	18	18	19	19	20	20	21	21	22	22
10	0.761888	NUM_TRUE_POSITIVES	0	0	1	1	1	2	2	3	3	3	4	4	5	5	5	6	6	7	7	7	8	8	9	9	9	10	10	11	11	11	12	12	13	13	13	14	14	15	15	15	16	16	17	17	17	18	18
10	0.764504	NUM_TRUE_POSITIVES	0	0	1	1	2	2	3	3	4	4	4	5	5	6	6	7	7	8	8	8	9	9	10	10	11	11	12	12	13	13	13	14	14	15	15	16	16	17	17	17	18	18	19	19	20	20	21
10	0.778526	NUM_TRUE_POSITIVES	0	1	1	2	2	3	3	4	4	5	5	6	6	7	8	8	9	9	10	10	11	11	12	12	13	13	14	15	15	16	16	17	17	18	18	19	19	20	20	21	21	22	23	23	24	24	25
10	0.765647	NUM_TRUE_POSITIVES	0	0	1	1	1	2	2	2	3	3	3	4	4	5	5	5	6	6	6	7	7	7	8	8	8	9	9	10	10	10	11	11	11	12	12	12	13	13	13	14	14	15	15	15	16	16	16
10	0.778627	NUM_TRUE_POSITIVES	0	1	1	2	2	3	3	4	4	5	5	6	6	7	8	8	9	9	10	10	11	11	12	12	13	13	14	14	15	16	16	17	17	18	18	19	19	20	20	21	21	22	22	23	24	24	25
10	0.756528	NUM_TRUE_POSITIVES	0	0	1	1	2	2	3	3	4	4	5	5	6	6	7	7	8	8	8	9	9	10	10	11	11	12	12	13	13	14	14	15	15	16	16	16	17	17	18	18	19	19	20	20	21	21	22
10	0.77342	NUM_TRUE_POSITIVES	0	1	1	2	2	3	3	4	4	5	5	6	6	7	7	8	8	9	9	10	10	11	11	12	12	13	13	14	14	15	15	16	16	17	17	18	18	19	19	20	20	21	21	22	22	23	23
10	0.778018	NUM_TRUE_POSITIVES	0	0	1	1	2	2	3	3	4	4	5	5	6	6	7	7	8	8	9	9	10	10	10	11	11	12	12	13	13	14	14	15	15	16	16	17	17	18	18	19	19	20	20	20	21	21	22
10	0.781599	NUM_TRUE_POSITIVES	0	0	0	1	1	2	2	3	3	4	4	5	6	6	7	7	8	8	9	9	10	11	11	12	12	13	13	14	14	15	15	16	17	17	18	18	19	19	20	20	21	22	22	23	23	24	24
10	0.787238	NUM_TRUE_POSITIVES	0	1	1	2	2	3	3	4	5	5	6	6	7	7	8	8	9	10	10	11	11	12	12	13	13	14	15	15	16	16	17	17	18	19	19	20	20	21	21	22	22	23	24	24	25	25	26
10	0.746876	NUM_TRUE_POSITIVES	0	0	1	1	2	2	3	3	3	4	4	5	5	6	6	6	7	7	8	8	9	9	9	10	10	11	11	12	12	13	13	13	14	14	15	15	16	16	16	17	17	18	18	19	19	19	20
10	0.769737	NUM_TRUE_POSITIVES	0	1	1	2	2	3	3	4	4	5	5	6	6	7	7	8	8	9	9	10	10	11	11	12	13	13	14	14	15	15	16	16	17	17	18	18	19	19	20	20	21	21	22	22	23	23	24
10	0.744894	NUM_TRUE_POSITIVES	0	0	0	1	1	1	2	2	2	3	3	3	4	4	5	5	5	6	6	6	7	7	7	8	8	9	9	9	10	10	10	11	11	11	12	12	12	13	13	14	14	14	15	15	15	16	16
10	0.785308	NUM_TRUE_POSITIVES	0	1	1	2	2	3	3	4	4	5	5	6	6	7	7	8	8	9	9	10	10	11	11	12	12	13	13	14	14	15	15	16	16	17	18	18	19	19	20	20	21	21	22	22	23	23	24
10	0.770067	NUM_TRUE_POSITIVES	0	1	1	2	2	3	3	4	4	5	5	6	6	7	7	8	8	9	9	10	10	11	11	12	12	13	13	14	14	15	15	16	16	17	17	18	18	19	19	20	20	21	21	22	22	23	23
10	0.780024	NUM_TRUE_POSITIVES	0	1	1	2	2	3	3	4	5	5	6	6	7	7	8	8	9	10	10	11	11	12	12	13	13	14	15	15	16	16	17	17	18	18	19	20	20	21	21	22	22	23	23	24	25	25	26
10	0.769483	NUM_TRUE_POSITIVES	0	1	1	2	2	3	3	4	4	5	5	6	7	7	8	8	9	9	10	10	11	11	12	13	13	14	14	15	15	16	16	17	17	18	19	19	20	20	21	21	22	22	23	23	24	25	25
10	0.778246	NUM_TRUE_POSITIVES	0	1	1	2	2	3	3	4	4	5	5	6	6	7	7	8	8	9	9	10	10	11	11	12	12	13	13	14	14	15	15	16	16	17	17	18	18	19	19	20	20	21	21	22	22	23	23
10	0.754191	NUM_TRUE_POSITIVES	0	0	1	1	2	2	2	3	3	4	4	5	5	5	6	6	7	7	7	8	8	9	9	10	10	10	11	11	12	12	12	13	13	14	14	15	15	15	16	16	17	17	17	18	18	19	19
10	0.747612	NUM_TRUE_POSITIVES	0	0	0	0	0	0	0	1	1	2	2	3	3	4	4	5	5	6	6	7	7	8	8	9	9	10	10	11	11	12	12	13	13	14	14	15	15	16	16	16	17	17	18	18	19	19	20
10	0.761507	NUM_TRUE_POSITIVES	0	0	1	1	1	2	2	2	3	3	4	4	4	5	5	5	6	6	7	7	7	8	8	8	9	9	10	10	10	11	11	11	12	12	13	13	13	14	14	14	15	15	16	16	16	17	17
10	0.756376	NUM_TRUE_POSITIVES	0	0	1	1	2	2	2	3	3	4	4	5	5	5	6	6	7	7	8	8	8	9	9	10	10	10	11	11	12	12	13	13	13	14	14	15	15	16	16	16	17	17	18	18	19	19	20
10	0.769559	NUM_TRUE_POSITIVES	0	0	1	1	2	2	3	3	4	4	5	5	6	6	7	7	8	8	9	9	10	10	11	11	12	12	13	14	14	15	15	16	16	17	17	18	18	19	19	20	20	21	21	22	22	23	23
10	0.756477	NUM_TRUE_POSITIVES	0	0	1	1	2	2	3	3	4	4	5	5	6	6	7	7	8	8	9	9	10	10	11	11	12	12	13	13	14	14	15	15	16	16	17	17	18	18	19	19	20	20	21	21	22	22	23
10	0.751245	NUM_TRUE_POSITIVES	0	0	0	0	1	1	2	2	3	3	4	4	5	5	6	6	7	7	8	8	9	9	10	10	11	11	12	12	12	13	13	14	14	15	15	16	16	17	17	18	18	19	19	20	20	21	21
10	0.766409	NUM_TRUE_POSITIVES	0	0	1	1	2	2	3	3	4	4	5	5	6	6	7	7	8	8	9	9	10	10	11	11	12	12	13	13	14	14	15	15	16	16	17	17	18	18	19	19	20	20	21	21	22	22	22
10	0.781421	NUM_TRUE_POSITIVES	0	1	1	2	2	3	3	4	4	5	5	6	6	7	8	8	9	9	10	10	11	11	12	12	13	13	14	15	15	16	16	17	17	18	18	19	19	20	20	21	22	22	23	23	24	24	25
10	0.737884	NUM_TRUE_POSITIVES	0	0	0	1	1	2	2	2	3	3	4	4	5	5	5	6	6	7	7	7	8	8	9	9	10	10	10	11	11	12	12	12	13	13	14	14	15	15	15	16	16	17	17	17	18	18	19
10	0.76773	NUM_TRUE_POSITIVES	0	0	1	1	2	2	3	3	4	4	5	5	6	6	6	7	7	8	8	9	9	10	10	11	11	12	12	13	13	13	14	14	15	15	16	16	17	17	18	18	19	19	19	20	20	21	21
10	0.758179	NUM_TRUE_POSITIVES	0	0	1	1	2	2	3	3	3	4	4	5	5	6	6	6	7	7	8	8	9	9	9	10	10	11	11	12	12	12	13	13	14	14	15	15	15	16	16	17	17	18	18	19	19	20	20
10	0.765952	NUM_TRUE_POSITIVES	0	1	1	2	2	3	3	4	4	5	5	6	6	7	7	8	8	9	9	10	10	11	11	12	13	13	14	14	15	15	16	16	17	17	18	18	19	19	20	20	21	21	22	22	23	23	24
10	0.76138	NUM_TRUE_POSITIVES	0	0	1	1	2	2	3	3	4	4	4	5	5	6	6	7	7	8	8	8	9	9	10	10	11	11	12	12	12	13	13	14	14	15	15	16	16	16	17	17	18	18	19	19	20	20	20
10	0.751143	NUM_TRUE_POSITIVES	0	1	1	2	2	3	3	4	4	5	5	6	6	7	7	8	8	9	9	10	10	11	11	12	12	13	13	14	14	15	15	16	16	17	17	18	18	19	19	20	20	21	21	22	22	23	23
10	0.782183	NUM_TRUE_POSITIVES	0	1	1	2	2	3	3	4	4	5	5	6	6	7	7	8	8	9	9	10	10	11	11	12	12	13	13	14	14	15	15	16	17	17	18	18	19	19	20	20	21	21	22	22	23	23	24
10	0.787086	NUM_TRUE_POSITIVES	0	1	1	2	2	3	4	4	5	5	6	7	7	8	8	9	9	10	11	11	12	12	13	14	14	15	15	16	16	17	18	18	19	19	20	21	21	22	22	23	23	24	25	25	26	26	27
[truncated: 471 more columns]
