# Supplementary material for: Genome-wide computational identification of functional RNA elements in Trypanosoma brucei
Source: BMC Genomics. 2009 Aug 4;10:355. doi: 10.1186/1471-2164-10-355 (PMC2907701; doi:10.1186/1471-2164-10-355)
Supplement: Additional file 6 — Function prediction using regulatory motifs. This ZIP compressed file should be unpacked before viewing its contents. The results for prediction of each pathway are presented in a separate folder, named after the accession number of that pathway in KEGG database. Each folder contains several files named "validation.N.out", each of which represents the results of a hundred times two-fold cross-validation for that pathway, using N predicted motifs. Each cross-validation is shown in one row; plotting each row against the number of false positives will result in the ROC curve associated with the corresponding cross-validation experiment. The trained network is stored in "total.out", in which motifs are ordered according to their prediction power. L(α|MOTIF): the likelihood of being in pathway α given that the indicated motif is present in the indicated location of an mRNA; L(α|MOTIF): the likelihood of being in pathway α given that the indicated motif is NOT present in the indicated location of an mRNA. [file 1471-2164-10-355-S6.zip › tbr_KEGG_predict/004.tbr03010/validation.013.out]

Current time: Tue Feb 03 11:58:28 2009
This cluster: tbr03010
A 2-fold validation was used.
************************ VALIDATION ***********************
NUM_CLASSIFIERS	AUC	NUM_FALSE_POSITIVES	1	2	3	4	5	6	7	8	9	10	11	12	13	14	15	16	17	18	19	20	21	22	23	24	25	26	27	28	29	30	31	32	33	34	35	36	37	38	39	40	41	42	43	44	45	46	47
13	0.780558	NUM_TRUE_POSITIVES	0	0	1	1	2	2	3	3	4	4	5	5	6	6	7	7	7	8	8	9	9	10	10	11	11	12	12	13	13	14	14	14	15	15	16	16	17	17	18	18	19	19	20	20	21	21	22
13	0.767933	NUM_TRUE_POSITIVES	0	1	1	2	2	3	3	4	4	5	5	6	6	7	7	8	8	9	9	10	10	11	11	12	12	13	13	14	14	15	15	16	16	17	17	18	18	19	19	20	20	21	21	22	22	23	23
13	0.789067	NUM_TRUE_POSITIVES	0	1	1	2	2	3	4	4	5	5	6	7	7	8	8	9	9	10	11	11	12	12	13	14	14	15	15	16	17	17	18	18	19	19	20	21	21	22	22	23	24	24	25	25	26	27	27
13	0.749695	NUM_TRUE_POSITIVES	0	0	0	1	1	1	2	2	2	3	3	4	4	4	5	5	5	6	6	6	7	7	8	8	8	9	9	9	10	10	10	11	11	12	12	12	13	13	13	14	14	15	15	15	15	15	15
13	0.761735	NUM_TRUE_POSITIVES	0	0	1	1	2	2	3	3	4	4	5	5	6	6	7	7	8	8	9	9	10	10	11	11	12	12	13	13	14	14	15	15	15	15	16	16	17	17	18	18	19	19	20	20	21	21	22
13	0.77911	NUM_TRUE_POSITIVES	0	1	1	2	2	3	4	4	5	5	6	7	7	8	8	9	10	10	11	11	12	13	13	14	14	15	16	16	17	17	18	19	19	20	20	21	22	22	23	23	24	25	25	26	26	27	28
13	0.787721	NUM_TRUE_POSITIVES	0	0	0	1	1	2	2	3	4	4	5	5	6	6	7	8	8	9	9	10	10	11	12	12	13	13	14	14	15	16	16	17	17	18	18	19	20	20	21	21	22	22	23	24	24	25	25
13	0.785867	NUM_TRUE_POSITIVES	0	1	1	2	2	3	4	4	5	5	6	7	7	8	8	9	10	10	11	11	12	12	13	14	14	15	15	16	17	17	18	18	19	20	20	21	21	22	23	23	24	24	25	25	26	26	27
13	0.752997	NUM_TRUE_POSITIVES	0	1	1	2	2	3	3	4	4	5	5	6	6	7	7	8	8	9	9	10	10	11	11	12	12	13	13	14	14	15	15	16	16	17	17	18	18	19	20	20	21	21	22	22	23	23	24
13	0.791074	NUM_TRUE_POSITIVES	0	0	0	1	2	2	3	4	4	5	6	6	7	8	8	9	10	10	11	12	12	13	14	14	15	16	16	17	18	18	19	20	21	21	22	23	23	24	25	25	26	27	27	28	29	29	30
13	0.773039	NUM_TRUE_POSITIVES	0	1	1	2	2	3	4	4	5	5	6	6	7	8	8	9	9	10	11	11	12	12	13	13	14	15	15	16	16	17	17	18	19	19	20	20	21	22	22	23	23	24	24	25	26	26	27
13	0.766993	NUM_TRUE_POSITIVES	0	0	1	1	2	2	3	3	4	4	5	5	6	6	7	7	8	8	9	9	10	10	10	11	11	12	12	13	13	14	14	15	15	16	16	17	17	18	18	19	19	20	20	21	21	22	22
13	0.788661	NUM_TRUE_POSITIVES	0	1	1	2	2	3	4	4	5	5	6	6	7	8	8	9	9	10	11	11	12	12	13	13	14	15	15	16	16	17	17	18	19	19	20	20	21	22	22	23	23	24	24	25	26	26	27
13	0.766562	NUM_TRUE_POSITIVES	0	0	0	0	0	0	1	1	2	2	3	3	4	4	5	5	6	7	7	8	8	9	9	10	10	11	11	12	13	13	14	14	15	15	16	16	17	17	18	18	19	20	20	21	21	22	22
13	0.771642	NUM_TRUE_POSITIVES	0	0	1	1	2	2	3	3	4	4	4	5	5	6	6	7	7	8	8	8	9	9	10	10	11	11	12	12	13	13	13	14	14	15	15	16	16	17	17	17	18	18	19	19	20	20	21
13	0.776671	NUM_TRUE_POSITIVES	0	1	1	2	2	3	3	4	5	5	6	6	7	7	8	9	9	10	10	11	11	12	13	13	14	14	15	15	16	17	17	18	18	19	19	20	21	21	22	22	23	23	24	24	25	26	26
13	0.771871	NUM_TRUE_POSITIVES	0	1	1	2	2	3	3	4	4	5	5	6	6	7	7	8	8	9	9	10	10	11	11	12	12	13	13	14	14	15	15	16	16	17	17	18	18	19	19	20	20	21	21	22	22	23	23
13	0.777383	NUM_TRUE_POSITIVES	0	1	1	2	2	3	4	4	5	5	6	6	7	8	8	9	9	10	11	11	12	12	13	13	14	15	15	16	16	17	17	18	19	19	20	20	21	22	22	23	23	24	25	25	26	27	27
13	0.76519	NUM_TRUE_POSITIVES	0	0	0	0	0	0	1	1	2	3	3	4	4	5	6	6	7	7	8	9	9	10	10	11	12	12	13	13	14	15	15	16	16	17	18	18	19	19	20	21	21	22	22	23	24	24	25
13	0.767095	NUM_TRUE_POSITIVES	0	0	0	1	1	2	2	3	3	4	4	4	5	5	6	6	7	7	8	8	9	9	9	10	10	11	11	12	12	13	13	14	14	14	15	15	16	16	17	17	18	18	19	19	19	20	20
13	0.775427	NUM_TRUE_POSITIVES	0	0	0	0	0	0	1	1	2	2	3	3	4	4	5	5	6	6	7	7	8	8	9	9	10	10	11	11	12	12	13	14	14	15	15	16	16	17	17	18	18	19	19	20	21	21	22
13	0.781472	NUM_TRUE_POSITIVES	0	0	1	1	2	2	3	3	4	4	5	5	6	6	7	7	8	8	8	9	9	10	10	11	11	12	12	13	13	14	14	15	15	16	16	16	17	17	18	18	19	19	20	20	21	21	22
13	0.766663	NUM_TRUE_POSITIVES	0	1	1	2	2	3	3	4	4	5	5	6	6	7	7	8	8	9	9	10	10	11	12	12	13	13	14	14	15	15	16	16	17	17	18	18	19	19	20	20	21	21	22	23	23	24	24
13	0.769864	NUM_TRUE_POSITIVES	0	1	1	2	2	3	3	4	4	5	5	6	6	7	7	8	8	9	9	10	10	11	11	12	12	13	13	14	14	15	15	16	16	17	17	18	18	19	20	20	21	21	22	22	23	23	24
13	0.775401	NUM_TRUE_POSITIVES	0	1	1	2	2	3	3	4	5	5	6	6	7	7	8	9	9	10	10	11	11	12	13	13	14	14	15	15	16	17	17	18	18	19	19	20	21	21	22	22	23	23	24	24	25	26	26
13	0.765977	NUM_TRUE_POSITIVES	0	0	0	1	1	2	2	3	3	4	4	5	5	6	6	7	7	8	8	9	9	10	10	11	11	12	12	13	13	13	14	14	15	15	16	16	17	17	18	18	19	19	20	20	21	21	22
13	0.772379	NUM_TRUE_POSITIVES	0	0	0	1	1	2	2	3	3	4	4	5	5	6	7	7	8	8	9	9	10	10	11	11	12	13	13	14	14	15	15	16	16	17	17	18	19	19	20	20	21	21	22	22	23	23	24
13	0.777103	NUM_TRUE_POSITIVES	0	1	1	2	2	3	3	4	4	5	5	6	7	7	8	8	9	9	10	10	11	11	12	13	13	14	14	15	15	16	16	17	17	18	18	19	20	20	21	21	22	22	23	23	24	24	25
13	0.776367	NUM_TRUE_POSITIVES	0	1	1	2	2	3	3	4	4	5	5	6	6	7	8	8	9	9	10	10	11	11	12	12	13	13	14	15	15	16	16	17	17	18	18	19	19	20	20	21	22	22	23	23	24	25	25
13	0.790998	NUM_TRUE_POSITIVES	0	0	1	1	2	2	3	4	4	5	5	6	6	7	8	8	9	9	10	10	11	12	12	13	13	14	14	15	16	16	17	17	18	18	19	20	20	21	21	22	22	23	24	24	25	25	26
13	0.755614	NUM_TRUE_POSITIVES	0	0	0	0	0	1	1	2	3	3	4	4	5	6	6	7	7	8	9	9	10	10	11	12	12	13	13	14	15	15	16	16	17	18	18	19	19	20	21	21	22	23	23	24	24	25	26
13	0.752794	NUM_TRUE_POSITIVES	0	0	0	1	1	2	2	3	3	4	4	5	5	6	6	7	7	8	8	9	9	10	11	11	12	12	13	13	14	14	15	15	16	16	17	17	18	18	19	19	20	21	21	21	21	22	22
13	0.776265	NUM_TRUE_POSITIVES	0	0	0	0	1	1	2	2	3	3	4	4	4	5	5	6	6	7	7	8	8	8	9	9	10	10	11	11	12	12	13	13	13	14	14	15	15	16	16	17	17	17	18	18	19	19	20
13	0.779745	NUM_TRUE_POSITIVES	0	1	1	2	2	3	3	4	4	5	5	6	6	7	7	8	8	9	9	10	10	11	11	12	12	13	13	14	14	15	15	16	16	17	17	18	18	19	19	20	20	21	21	22	22	23	23
13	0.760999	NUM_TRUE_POSITIVES	0	0	1	1	2	2	2	3	3	4	4	5	5	5	6	6	7	7	8	8	8	9	9	10	10	11	11	11	12	12	13	13	13	14	14	15	15	16	16	16	17	17	18	18	19	19	19
13	0.776544	NUM_TRUE_POSITIVES	0	0	0	1	1	2	2	3	3	4	5	5	6	6	7	7	8	9	9	10	10	11	11	12	13	13	14	14	15	15	16	16	17	18	18	19	19	20	20	21	22	22	23	23	24	24	25
13	0.756249	NUM_TRUE_POSITIVES	0	0	0	0	0	1	1	2	2	3	3	4	4	5	5	6	7	7	8	8	9	9	10	10	11	11	12	12	13	14	14	15	15	16	16	17	17	18	18	19	19	20	21	21	22	22	23
13	0.774334	NUM_TRUE_POSITIVES	0	0	0	0	1	1	2	2	3	3	4	4	5	5	6	7	7	8	8	9	9	10	10	11	11	12	12	13	14	14	15	15	16	16	17	17	18	18	19	20	20	21	21	22	22	23	23
13	0.76867	NUM_TRUE_POSITIVES	0	1	1	2	2	3	3	4	5	5	6	6	7	7	8	8	9	10	10	11	11	12	12	13	14	14	15	15	16	16	17	17	18	19	19	20	20	21	21	22	22	23	24	24	25	25	26
13	0.775528	NUM_TRUE_POSITIVES	0	1	1	2	2	3	3	4	4	5	5	6	6	7	7	8	8	9	9	10	11	11	12	12	13	13	14	14	15	15	16	16	17	17	18	18	19	19	20	20	21	22	22	23	23	24	24
13	0.775198	NUM_TRUE_POSITIVES	0	1	1	2	2	3	3	4	4	5	5	6	7	7	8	8	9	9	10	10	11	11	12	12	13	14	14	15	15	16	16	17	17	18	18	19	19	20	21	21	22	22	23	23	24	24	25
13	0.789016	NUM_TRUE_POSITIVES	0	1	1	2	2	3	3	4	5	5	6	6	7	7	8	8	9	10	10	11	11	12	12	13	14	14	15	15	16	16	17	17	18	19	19	20	20	21	21	22	23	23	24	24	25	25	26
13	0.787467	NUM_TRUE_POSITIVES	0	1	1	2	2	3	3	4	4	5	5	6	7	7	8	8	9	9	10	10	11	11	12	13	13	14	14	15	15	16	16	17	17	18	19	19	20	20	21	21	22	22	23	23	24	24	25
13	0.783708	NUM_TRUE_POSITIVES	0	1	1	2	3	3	4	4	5	6	6	7	8	8	9	9	10	11	11	12	13	13	14	14	15	16	16	17	18	18	19	19	20	21	21	22	22	23	24	24	25	26	26	27	27	28	29
13	0.780837	NUM_TRUE_POSITIVES	0	1	1	2	2	3	4	4	5	5	6	6	7	8	8	9	9	10	10	11	12	12	13	13	14	14	15	16	16	17	17	18	19	19	20	20	21	21	22	23	23	24	24	25	25	26	27
13	0.749365	NUM_TRUE_POSITIVES	0	0	0	0	0	0	0	1	1	2	2	3	4	4	5	5	6	6	7	8	8	9	9	10	10	11	12	12	13	13	14	15	15	16	16	17	17	18	19	19	20	20	21	21	22	23	23
13	0.771515	NUM_TRUE_POSITIVES	1	1	2	2	3	3	4	4	5	5	6	6	7	7	8	8	9	9	10	10	11	11	12	12	13	14	14	15	15	16	16	17	17	18	18	19	19	20	20	21	21	22	22	23	23	24	24
13	0.76806	NUM_TRUE_POSITIVES	0	0	0	1	1	2	2	3	3	3	4	4	5	5	6	6	7	7	7	8	8	9	9	10	10	11	11	11	12	12	13	13	14	14	15	15	15	16	16	17	17	18	18	19	19	19	20
13	0.767756	NUM_TRUE_POSITIVES	0	1	1	2	2	3	3	4	4	5	5	6	6	7	7	8	8	9	9	10	10	11	11	12	12	13	13	14	15	15	15	16	16	17	18	18	19	20	20	21	21	22	23	23	24	25	25
13	0.788153	NUM_TRUE_POSITIVES	0	1	1	2	2	3	3	4	4	5	5	6	6	7	8	8	9	9	10	10	11	11	12	12	13	13	14	14	15	16	16	17	17	18	18	19	19	20	20	21	21	22	22	23	24	24	25
13	0.787264	NUM_TRUE_POSITIVES	0	1	1	2	2	3	3	4	4	5	6	6	7	7	8	8	9	9	10	11	11	12	12	13	13	14	14	15	16	16	17	17	18	18	19	19	20	21	21	22	22	23	23	24	24	25	26
13	0.789702	NUM_TRUE_POSITIVES	0	1	1	2	3	3	4	4	5	6	6	7	8	8	9	9	10	11	11	12	12	13	14	14	15	16	16	17	17	18	19	19	20	20	21	22	22	23	24	24	25	25	26	27	27	28	28
13	0.768314	NUM_TRUE_POSITIVES	0	1	1	2	2	3	3	4	4	5	6	6	7	7	8	8	9	9	10	10	11	12	12	13	13	14	14	15	15	16	17	17	18	18	19	19	20	20	21	21	22	23	23	24	24	25	25
13	0.767502	NUM_TRUE_POSITIVES	0	0	0	0	0	1	1	2	2	3	3	4	4	5	5	6	6	7	7	8	8	9	9	10	10	11	11	12	12	13	13	14	14	15	15	16	16	17	17	18	18	19	19	20	20	21	21
13	0.766866	NUM_TRUE_POSITIVES	0	1	1	2	2	3	3	4	4	5	5	6	7	7	8	8	9	9	10	10	11	11	12	12	13	14	14	15	15	16	16	17	17	18	18	19	19	20	21	21	22	22	23	23	24	24	25
13	0.763691	NUM_TRUE_POSITIVES	0	0	1	1	1	2	2	3	3	3	4	4	5	5	5	6	6	7	7	7	8	8	9	9	9	10	10	10	11	11	12	12	12	13	13	14	14	14	15	15	16	16	16	17	17	18	18
13	0.772709	NUM_TRUE_POSITIVES	0	0	1	1	2	2	3	4	4	5	5	6	7	7	8	8	9	10	10	11	11	12	13	13	14	14	15	15	16	17	17	18	18	19	20	20	21	21	22	23	23	24	24	25	26	26	27
13	0.794452	NUM_TRUE_POSITIVES	0	1	1	2	3	3	4	4	5	6	6	7	7	8	9	9	10	10	11	12	12	13	13	14	15	15	16	16	17	18	18	19	20	20	21	21	22	23	23	24	24	25	26	26	27	27	28
13	0.759322	NUM_TRUE_POSITIVES	0	0	1	1	2	2	2	3	3	4	4	5	5	5	6	6	7	7	8	8	8	9	9	10	10	11	11	11	12	12	13	13	14	14	14	15	15	16	16	17	17	17	17	17	17	17	17
13	0.761253	NUM_TRUE_POSITIVES	0	0	1	1	2	2	3	3	4	4	5	5	6	6	7	7	8	8	9	10	10	11	11	12	12	13	13	14	14	15	15	16	16	17	17	18	18	19	20	20	21	21	22	22	23	23	24
13	0.777967	NUM_TRUE_POSITIVES	0	0	1	1	2	2	2	3	3	4	4	4	5	5	6	6	6	7	7	8	8	8	9	9	10	10	10	11	11	12	12	13	13	14	14	15	15	16	16	17	17	18	18	19	19	20	20
13	0.76453	NUM_TRUE_POSITIVES	0	0	0	1	1	2	2	3	3	4	4	5	5	6	6	7	8	8	9	9	10	10	11	11	12	12	13	13	14	15	15	15	16	16	17	17	18	18	19	19	20	20	21	21	22	22	23
13	0.766181	NUM_TRUE_POSITIVES	0	0	1	1	2	2	3	3	4	4	5	5	6	6	7	7	8	8	9	9	10	10	11	11	12	12	13	14	14	15	15	16	16	17	17	18	18	19	19	20	20	21	21	22	22	23	23
13	0.775732	NUM_TRUE_POSITIVES	0	0	0	0	1	1	2	2	3	3	4	4	5	5	6	6	7	7	8	8	9	9	10	10	11	11	12	12	13	13	14	14	15	15	16	16	17	17	18	18	19	19	20	21	21	21	21
13	0.763818	NUM_TRUE_POSITIVES	0	0	0	1	1	2	2	3	3	3	4	4	5	5	6	6	7	7	7	8	8	9	9	10	10	10	11	11	12	12	13	13	14	14	14	15	15	16	16	17	17	17	18	18	19	19	20
13	0.766714	NUM_TRUE_POSITIVES	0	0	0	1	1	1	2	2	2	3	3	3	4	4	4	5	5	5	6	6	6	7	7	7	7	8	8	8	9	9	9	10	10	10	11	11	11	12	12	12	13	13	13	14	14	15	16
13	0.77281	NUM_TRUE_POSITIVES	0	0	0	0	1	1	2	2	3	3	4	4	5	5	6	6	7	7	8	8	9	9	10	10	11	11	12	12	13	14	14	15	15	16	16	17	17	18	18	19	19	20	20	21	22	22	23
13	0.788559	NUM_TRUE_POSITIVES	0	1	1	2	3	3	4	4	5	6	6	7	7	8	9	9	10	10	11	12	12	13	13	14	15	15	16	16	17	18	18	19	19	20	21	21	22	22	23	24	24	25	25	26	27	27	27
13	0.772887	NUM_TRUE_POSITIVES	0	0	1	1	2	2	2	3	3	4	4	4	5	5	6	6	7	7	7	8	8	9	9	9	10	10	11	11	11	12	12	13	13	14	14	14	15	15	16	16	16	17	17	18	18	19	19
13	0.7864	NUM_TRUE_POSITIVES	0	0	0	1	1	2	2	3	3	4	5	5	6	6	7	7	8	9	9	10	10	11	11	12	13	13	14	14	15	15	16	17	17	18	18	19	19	20	21	21	22	22	23	23	24	25	25
13	0.767908	NUM_TRUE_POSITIVES	0	1	1	2	2	3	3	4	5	5	6	6	7	7	8	8	9	10	10	11	11	12	12	13	13	14	15	15	15	15	15	15	15	16	16	17	17	18	18	19	19	20	20	21	21	22	22
13	0.777256	NUM_TRUE_POSITIVES	0	1	1	2	2	3	3	4	4	5	5	6	7	7	8	8	9	9	10	10	11	11	12	13	13	14	14	15	15	16	16	17	17	18	19	19	19	20	21	22	23	24	25	25	26	26	27
13	0.777078	NUM_TRUE_POSITIVES	0	0	0	0	0	1	1	2	2	3	4	4	5	5	6	7	7	8	8	9	10	10	11	11	12	12	13	14	14	15	15	16	17	17	18	18	19	20	20	21	21	22	23	23	24	25	25
13	0.786349	NUM_TRUE_POSITIVES	0	0	1	1	2	2	3	4	4	5	5	6	7	7	8	8	9	10	10	11	11	12	13	13	14	14	15	15	16	17	17	18	18	19	20	20	21	21	22	23	23	24	24	25	26	26	27
13	0.794021	NUM_TRUE_POSITIVES	0	1	1	2	3	3	4	4	5	6	6	7	7	8	9	9	10	11	11	12	12	13	14	14	15	15	16	17	17	18	19	19	20	20	21	22	22	23	23	24	25	25	26	27	27	28	28
13	0.761558	NUM_TRUE_POSITIVES	0	0	1	1	2	2	3	3	4	4	5	5	6	6	7	7	8	8	9	9	10	10	11	11	12	12	13	13	14	14	15	15	16	16	17	17	18	18	19	20	20	21	21	22	22	23	23
13	0.781802	NUM_TRUE_POSITIVES	0	1	1	2	2	3	3	4	5	5	6	6	7	7	8	9	9	10	10	11	11	12	13	13	14	14	15	15	16	16	17	18	18	19	19	20	20	21	22	22	23	23	24	24	25	26	26
13	0.75066	NUM_TRUE_POSITIVES	0	0	0	1	1	2	2	2	3	3	4	4	4	5	5	6	6	6	7	7	8	8	9	9	9	10	10	11	11	11	12	12	13	13	13	14	14	15	15	15	16	16	17	17	18	18	18
13	0.790109	NUM_TRUE_POSITIVES	0	1	1	2	2	3	4	4	5	5	6	7	7	8	8	9	9	10	11	11	12	12	13	14	14	15	15	16	16	17	18	18	19	19	20	21	21	22	22	23	24	24	25	25	26	26	27
13	0.773064	NUM_TRUE_POSITIVES	0	0	0	1	1	2	3	3	4	5	5	6	7	7	8	9	9	10	11	11	12	13	13	14	15	15	16	17	17	17	18	18	19	19	20	20	21	21	22	22	23	23	24	24	24	25	25
13	0.781904	NUM_TRUE_POSITIVES	0	0	0	1	1	2	2	2	3	3	4	4	5	5	5	6	6	7	7	7	8	8	9	9	10	10	10	11	11	12	12	12	13	13	14	14	15	15	15	16	16	17	17	17	18	18	19
13	0.784673	NUM_TRUE_POSITIVES	0	1	1	2	2	3	4	4	5	5	6	6	7	8	8	9	9	10	10	11	12	12	13	13	14	14	15	16	16	17	17	18	18	19	20	20	21	21	22	22	23	24	24	25	25	26	26
13	0.778399	NUM_TRUE_POSITIVES	0	0	1	1	2	2	3	4	4	5	5	6	6	7	8	8	9	9	10	10	11	12	12	13	13	14	15	15	16	16	17	17	18	19	19	20	20	21	21	22	23	23	24	24	25	26	26
13	0.777967	NUM_TRUE_POSITIVES	0	0	1	1	2	2	2	3	3	4	4	4	5	5	6	6	7	7	7	8	8	9	9	9	10	10	11	11	12	12	12	13	13	14	14	14	15	15	16	16	17	17	18	19	19	20	21
13	0.770372	NUM_TRUE_POSITIVES	0	0	0	0	1	1	2	2	3	4	4	5	5	6	7	7	8	8	9	10	10	11	11	12	12	13	14	14	15	15	16	17	17	18	18	19	20	20	21	21	22	22	23	24	24	25	25
13	0.769838	NUM_TRUE_POSITIVES	0	1	1	2	2	3	3	4	4	5	5	6	6	7	8	8	9	9	10	10	11	11	12	12	13	13	14	14	15	16	16	17	17	18	18	19	19	20	20	21	21	22	22	23	24	24	25
13	0.774588	NUM_TRUE_POSITIVES	0	0	0	0	1	1	2	2	3	4	4	5	5	6	6	7	8	8	9	9	10	10	11	12	12	13	13	14	14	15	16	16	17	17	18	18	19	20	20	21	21	22	23	23	24	24	25
13	0.782666	NUM_TRUE_POSITIVES	0	0	1	1	2	2	3	4	4	5	5	6	6	7	8	8	9	9	10	10	11	12	12	13	13	14	14	15	16	16	17	17	18	18	19	20	20	21	21	22	22	23	24	24	25	25	26
13	0.767502	NUM_TRUE_POSITIVES	0	1	1	2	2	3	3	4	4	5	5	6	6	7	7	8	8	9	9	10	10	11	12	12	13	13	14	14	15	15	16	16	17	17	18	18	19	19	20	20	21	21	22	23	23	24	24
13	0.761202	NUM_TRUE_POSITIVES	0	0	1	1	2	2	3	3	4	4	5	5	6	6	7	8	8	9	9	10	10	11	11	12	12	13	13	14	14	15	16	16	17	17	18	18	19	19	20	20	21	21	22	23	23	24	24
13	0.772607	NUM_TRUE_POSITIVES	0	0	1	1	2	2	3	3	4	4	5	5	6	6	7	7	8	8	9	9	10	10	11	11	12	12	13	13	14	15	15	16	16	17	17	18	18	19	19	20	20	21	21	22	22	23	23
13	0.799583	NUM_TRUE_POSITIVES	0	1	1	2	3	3	4	4	5	6	6	7	8	8	9	9	10	11	11	12	13	13	14	14	15	16	16	17	18	18	19	19	20	21	21	22	23	23	24	24	25	26	26	27	28	28	29
13	0.754394	NUM_TRUE_POSITIVES	0	0	0	1	1	1	2	2	2	3	3	4	4	5	5	6	6	7	7	8	8	9	9	10	10	11	11	12	12	13	13	14	14	15	15	16	16	17	17	18	18	19	19	20	20	21	21
13	0.770372	NUM_TRUE_POSITIVES	0	1	1	2	2	3	3	4	4	5	5	6	6	7	7	8	8	9	9	10	10	11	11	12	12	13	13	14	14	15	15	16	16	17	17	18	18	19	19	20	20	21	21	22	22	23	23
13	0.755792	NUM_TRUE_POSITIVES	0	0	0	0	1	1	2	2	3	3	4	4	4	5	5	6	6	7	7	8	8	9	9	9	10	10	11	11	12	12	13	13	13	14	14	15	15	16	16	17	17	18	18	19	19	20	21
13	0.776697	NUM_TRUE_POSITIVES	0	0	1	1	2	3	3	4	5	5	6	7	7	8	9	9	10	11	11	12	13	13	14	14	15	16	16	17	18	18	19	20	20	21	22	22	23	24	24	25	26	26	27	27	28	28	29
13	0.766943	NUM_TRUE_POSITIVES	0	0	0	0	1	1	2	2	3	4	4	5	5	6	6	7	8	8	9	9	10	10	11	12	12	13	13	14	14	15	16	16	17	17	18	19	19	20	20	21	21	22	22	23	23	24	24
13	0.763666	NUM_TRUE_POSITIVES	0	0	0	1	1	1	2	2	2	3	3	3	4	4	4	5	5	5	6	6	6	7	7	7	8	8	8	9	9	10	10	11	11	12	12	13	14	14	15	15	16	16	17	18	18	18	18
13	0.788127	NUM_TRUE_POSITIVES	0	1	1	2	2	3	3	4	4	5	6	6	7	7	8	8	9	9	10	11	11	12	12	13	13	14	14	15	15	16	17	17	18	18	19	19	20	20	21	22	22	23	23	24	24	25	25
13	0.79397	NUM_TRUE_POSITIVES	0	0	0	1	1	2	3	3	4	5	5	6	7	7	8	8	9	10	10	11	12	12	13	14	14	15	15	16	17	17	18	19	19	20	21	21	22	23	23	24	24	25	26	26	27	28	28
[truncated: 471 more columns]
