# Supplementary material for: Genome-wide computational identification of functional RNA elements in Trypanosoma brucei
Source: BMC Genomics. 2009 Aug 4;10:355. doi: 10.1186/1471-2164-10-355 (PMC2907701; doi:10.1186/1471-2164-10-355)
Supplement: Additional file 6 — Function prediction using regulatory motifs. This ZIP compressed file should be unpacked before viewing its contents. The results for prediction of each pathway are presented in a separate folder, named after the accession number of that pathway in KEGG database. Each folder contains several files named "validation.N.out", each of which represents the results of a hundred times two-fold cross-validation for that pathway, using N predicted motifs. Each cross-validation is shown in one row; plotting each row against the number of false positives will result in the ROC curve associated with the corresponding cross-validation experiment. The trained network is stored in "total.out", in which motifs are ordered according to their prediction power. L(α|MOTIF): the likelihood of being in pathway α given that the indicated motif is present in the indicated location of an mRNA; L(α|MOTIF): the likelihood of being in pathway α given that the indicated motif is NOT present in the indicated location of an mRNA. [file 1471-2164-10-355-S6.zip › tbr_KEGG_predict/004.tbr03010/validation.015.out]

Current time: Tue Feb 03 11:58:28 2009
This cluster: tbr03010
A 2-fold validation was used.
************************ VALIDATION ***********************
NUM_CLASSIFIERS	AUC	NUM_FALSE_POSITIVES	1	2	3	4	5	6	7	8	9	10	11	12	13	14	15	16	17	18	19	20	21	22	23	24	25	26	27	28	29	30	31	32	33	34	35	36	37	38	39	40	41	42	43	44	45	46	47
15	0.781294	NUM_TRUE_POSITIVES	0	0	1	1	2	2	3	3	4	4	5	5	5	6	6	7	7	8	8	9	9	10	10	10	11	11	12	12	13	13	14	14	15	15	15	16	16	17	17	18	18	19	19	20	20	21	21
15	0.769661	NUM_TRUE_POSITIVES	0	0	1	1	2	2	3	3	4	4	5	5	5	6	6	7	7	8	8	9	9	10	10	11	11	11	12	12	13	13	14	14	15	15	16	16	16	17	17	18	18	19	19	20	20	21	21
15	0.793843	NUM_TRUE_POSITIVES	0	1	1	2	3	3	4	4	5	6	6	7	8	8	9	9	10	11	11	12	13	13	14	14	15	16	16	17	18	18	19	19	20	21	21	22	23	23	24	24	25	26	26	27	27	28	29
15	0.753861	NUM_TRUE_POSITIVES	0	0	0	1	1	1	2	2	3	3	3	4	4	5	5	5	6	6	7	7	7	8	8	8	9	9	10	10	10	11	11	12	12	12	13	13	14	14	14	14	14	14	14	14	14	15	15
15	0.775274	NUM_TRUE_POSITIVES	0	1	1	2	2	3	3	4	4	5	5	6	6	7	8	8	9	9	10	10	11	11	12	12	13	13	14	15	15	15	16	17	18	18	19	20	21	22	22	22	22	23	23	24	24	25	26
15	0.783047	NUM_TRUE_POSITIVES	0	1	1	2	3	3	4	4	5	6	6	7	7	8	9	9	10	10	11	12	12	13	14	14	15	15	16	17	17	18	18	19	20	20	21	21	22	23	23	24	25	25	26	26	27	28	28
15	0.786095	NUM_TRUE_POSITIVES	0	0	0	1	1	2	3	3	4	5	5	6	7	7	8	9	9	10	11	11	12	13	13	14	15	15	16	16	17	17	18	18	19	19	20	21	21	22	22	23	23	24	24	25	25	26	27
15	0.786705	NUM_TRUE_POSITIVES	0	1	1	2	3	3	4	4	5	6	6	7	8	8	9	9	10	11	11	12	13	13	14	14	15	16	16	17	18	18	19	19	20	21	21	22	23	23	24	24	25	25	26	26	27	27	28
15	0.755715	NUM_TRUE_POSITIVES	0	1	1	2	2	3	3	4	4	5	5	6	6	7	7	8	8	9	9	10	10	11	11	12	12	13	13	14	14	15	15	16	16	17	17	18	19	19	20	20	21	21	22	22	23	23	24
15	0.791861	NUM_TRUE_POSITIVES	0	0	0	1	2	2	3	4	4	5	6	7	7	8	9	9	10	11	11	12	13	14	14	15	16	16	17	18	18	19	20	21	21	22	23	23	24	25	25	26	27	28	28	29	30	30	31
15	0.776392	NUM_TRUE_POSITIVES	0	1	1	2	2	3	4	4	5	5	6	7	7	8	8	9	9	10	11	11	12	12	13	14	14	15	15	16	16	17	18	18	19	19	20	21	21	22	22	23	23	24	25	25	26	26	27
15	0.770321	NUM_TRUE_POSITIVES	0	0	1	1	2	2	3	3	4	4	5	5	6	6	7	7	8	8	9	9	10	10	10	11	11	12	12	13	13	14	14	15	15	16	16	17	17	18	18	19	19	20	20	21	21	22	23
15	0.78673	NUM_TRUE_POSITIVES	0	0	1	1	2	2	3	4	4	5	5	6	7	7	8	8	9	9	10	11	11	12	12	13	14	14	15	15	16	17	17	18	18	19	19	20	21	21	22	22	23	24	24	25	25	26	27
15	0.769203	NUM_TRUE_POSITIVES	0	0	0	0	0	0	1	1	2	2	3	4	4	5	5	6	7	7	8	8	9	10	10	11	11	12	12	13	14	14	15	15	16	17	17	18	18	19	20	20	21	21	22	22	23	24	24
15	0.769534	NUM_TRUE_POSITIVES	0	0	0	1	1	2	2	3	3	4	4	5	5	6	6	7	7	8	8	9	9	10	10	11	11	12	12	13	13	14	14	15	15	16	17	17	17	18	18	19	19	20	20	21	21	22	22
15	0.781574	NUM_TRUE_POSITIVES	0	1	1	2	2	3	4	4	5	5	6	6	7	8	8	9	9	10	10	11	12	12	13	13	14	14	15	16	16	17	17	18	18	19	20	20	21	21	22	22	23	24	24	25	25	26	26
15	0.779364	NUM_TRUE_POSITIVES	0	1	1	2	2	3	3	4	4	5	5	6	6	7	7	8	8	9	9	10	10	11	11	12	12	13	13	14	14	15	15	16	16	17	17	18	18	19	19	20	20	21	21	22	22	23	23
15	0.7785	NUM_TRUE_POSITIVES	0	0	1	1	2	3	3	4	5	5	6	6	7	8	8	9	10	10	11	12	12	13	13	14	15	15	16	17	17	18	19	19	20	20	21	22	22	23	24	24	25	26	26	27	27	28	29
15	0.768645	NUM_TRUE_POSITIVES	0	0	0	0	0	0	1	1	2	3	3	4	5	5	6	7	7	8	8	9	10	10	11	12	12	13	14	14	15	15	16	17	17	18	19	19	20	21	21	22	22	23	24	24	25	26	26
15	0.772226	NUM_TRUE_POSITIVES	0	0	0	1	1	2	2	3	3	4	4	5	5	6	6	7	7	8	8	9	9	10	10	11	11	12	12	13	13	14	14	15	15	16	16	17	17	18	18	19	19	19	20	20	21	21	22
15	0.779161	NUM_TRUE_POSITIVES	0	0	0	0	0	1	1	2	2	3	3	4	5	5	6	6	7	7	8	8	9	10	10	11	11	12	12	13	13	14	15	15	16	16	17	17	18	19	19	20	20	21	21	22	22	23	24
15	0.781498	NUM_TRUE_POSITIVES	0	0	0	1	1	2	2	3	3	4	4	5	5	6	6	7	7	8	8	9	9	10	10	11	11	12	12	13	13	14	14	15	15	16	16	17	17	18	18	19	19	20	20	21	21	22	22
15	0.770346	NUM_TRUE_POSITIVES	0	1	1	2	2	3	3	4	4	5	5	6	7	7	8	8	9	9	10	10	11	11	12	13	13	14	14	15	15	16	16	17	17	18	18	19	20	20	21	21	22	22	23	23	24	24	25
15	0.770727	NUM_TRUE_POSITIVES	0	0	1	1	2	2	3	3	4	4	5	5	6	6	7	8	8	9	9	10	10	11	11	12	12	13	13	14	14	15	16	16	17	17	18	18	19	19	20	20	21	21	22	22	23	24	24
15	0.778068	NUM_TRUE_POSITIVES	0	0	0	0	0	0	1	1	2	2	3	4	4	5	5	6	7	7	8	8	9	10	10	11	11	12	13	13	14	14	15	15	16	17	17	18	18	19	20	20	21	21	22	23	23	24	24
15	0.767578	NUM_TRUE_POSITIVES	0	0	1	1	2	2	2	3	3	4	4	4	5	5	6	6	6	7	7	8	8	8	9	9	10	10	10	11	11	12	12	13	13	14	14	15	15	16	16	17	17	18	19	19	20	20	21
15	0.779212	NUM_TRUE_POSITIVES	0	0	1	1	2	2	3	3	4	4	5	6	6	7	7	8	8	9	9	10	11	11	12	12	13	13	14	14	15	16	16	17	17	18	18	19	20	20	21	21	22	22	23	23	24	25	25
15	0.778119	NUM_TRUE_POSITIVES	0	0	1	1	2	2	2	3	3	4	4	4	5	5	6	6	7	7	7	8	8	9	9	9	10	10	11	11	12	12	13	13	14	15	15	16	16	17	18	18	19	19	20	21	21	22	22
15	0.781879	NUM_TRUE_POSITIVES	0	1	1	2	2	3	3	4	4	5	6	6	7	7	8	8	9	9	10	10	11	12	12	13	13	14	14	15	15	16	17	17	18	18	19	19	20	20	21	22	22	23	24	25	25	26	27
15	0.793106	NUM_TRUE_POSITIVES	0	0	1	1	2	2	3	4	4	5	5	6	6	7	8	8	9	9	10	10	11	12	12	13	13	14	14	15	16	16	17	17	18	18	19	20	20	21	21	22	23	23	24	24	25	25	26
15	0.758052	NUM_TRUE_POSITIVES	0	0	0	0	1	1	2	3	3	4	4	5	6	6	7	8	8	9	9	10	11	11	12	12	13	14	14	15	16	16	17	17	18	19	19	20	20	21	22	22	23	24	24	25	25	26	27
15	0.754191	NUM_TRUE_POSITIVES	0	0	0	1	1	2	2	3	3	4	4	5	5	6	7	7	8	8	9	9	10	10	11	11	12	12	13	14	14	15	15	16	16	17	17	18	18	19	19	20	21	21	21	21	22	22	23
15	0.779389	NUM_TRUE_POSITIVES	0	0	0	0	1	1	2	2	3	3	4	4	5	5	6	6	7	7	7	8	8	9	9	10	10	11	11	12	12	13	13	14	14	14	15	15	16	16	17	17	18	18	19	19	20	20	21
15	0.781371	NUM_TRUE_POSITIVES	0	0	0	0	0	1	1	2	2	3	3	4	5	5	6	6	7	7	8	9	9	10	10	11	11	12	12	13	14	14	15	15	16	16	17	18	18	19	19	20	20	21	22	22	23	23	24
15	0.766257	NUM_TRUE_POSITIVES	0	0	1	1	1	2	2	2	3	3	3	4	4	5	5	5	6	6	6	7	7	7	8	8	8	9	9	10	10	10	10	10	11	11	11	11	11	12	12	12	12	13	13	14	15	16	16
15	0.777078	NUM_TRUE_POSITIVES	0	0	0	0	0	0	1	1	2	2	3	4	4	5	5	6	7	7	8	8	9	9	10	11	11	12	12	13	14	14	15	15	16	16	17	18	18	19	19	20	21	21	22	22	23	24	24
15	0.753251	NUM_TRUE_POSITIVES	0	0	0	0	0	0	0	0	0	1	1	1	2	2	2	3	3	3	4	4	4	5	5	5	6	6	6	6	7	7	7	8	8	8	9	9	9	10	10	10	11	11	11	12	12	12	13
15	0.777332	NUM_TRUE_POSITIVES	0	0	0	0	0	1	1	2	2	3	4	4	5	5	6	7	7	8	8	9	10	10	11	11	12	13	13	14	14	15	15	16	17	17	18	18	19	20	20	21	21	22	23	23	24	24	25
15	0.77657	NUM_TRUE_POSITIVES	0	1	1	2	2	3	3	4	4	5	5	6	6	7	7	8	8	9	10	10	11	11	12	12	13	13	14	14	15	15	16	16	17	17	18	19	19	20	20	21	22	22	23	24	24	25	25
15	0.776341	NUM_TRUE_POSITIVES	0	1	2	3	4	4	5	6	7	8	9	9	10	11	12	13	14	14	15	16	17	18	19	19	20	21	22	23	24	24	24	25	25	25	26	26	26	27	27	27	28	28	28	29	29	29	30
15	0.781244	NUM_TRUE_POSITIVES	0	0	1	1	2	2	3	3	4	4	5	5	5	6	6	7	7	8	8	9	9	10	10	10	11	11	12	12	13	13	14	14	15	15	15	16	16	17	17	18	18	19	19	20	20	21	21
15	0.788915	NUM_TRUE_POSITIVES	0	0	1	1	2	2	3	3	4	5	5	6	6	7	7	8	9	9	10	10	11	11	12	13	13	14	14	15	15	16	17	17	18	18	19	19	20	21	21	22	22	23	23	24	25	25	26
15	0.792293	NUM_TRUE_POSITIVES	0	1	1	2	3	3	4	4	5	6	6	7	7	8	9	9	10	10	11	12	12	13	13	14	15	15	16	16	17	18	18	19	19	20	21	21	22	22	23	24	24	25	25	26	27	27	28
15	0.786172	NUM_TRUE_POSITIVES	0	1	1	2	3	3	4	4	5	6	6	7	8	8	9	9	10	11	11	12	12	13	14	14	15	16	16	17	17	18	19	19	20	20	21	22	22	23	24	24	25	25	26	27	27	28	28
15	0.779923	NUM_TRUE_POSITIVES	0	0	0	1	1	2	3	3	4	4	5	6	6	7	8	8	9	9	10	11	11	12	13	13	14	14	15	16	16	17	18	18	19	19	20	21	21	22	23	23	24	24	25	26	26	27	28
15	0.756782	NUM_TRUE_POSITIVES	0	0	0	0	0	0	0	1	1	2	2	3	3	4	5	5	6	6	7	7	8	9	9	10	10	11	11	12	13	13	14	14	15	15	16	17	17	18	18	19	19	20	21	21	22	22	23
15	0.775605	NUM_TRUE_POSITIVES	0	1	1	1	2	2	2	3	3	3	4	4	5	5	5	6	6	6	7	7	7	8	8	9	9	9	10	10	10	11	11	12	12	12	13	13	13	14	14	14	15	15	16	16	16	17	17
15	0.76646	NUM_TRUE_POSITIVES	0	0	0	1	1	1	2	2	3	3	3	4	4	5	5	5	6	6	7	7	7	8	8	9	9	9	10	10	10	11	11	12	12	12	13	13	14	14	14	15	15	16	16	16	17	17	18
15	0.765546	NUM_TRUE_POSITIVES	0	1	1	2	2	3	3	4	4	5	5	6	6	7	7	8	8	9	9	10	10	11	11	12	12	13	13	14	15	15	16	17	17	18	19	19	20	21	21	22	22	23	23	24	25	25	26
15	0.790083	NUM_TRUE_POSITIVES	1	1	1	2	2	3	4	4	5	6	6	7	8	8	9	10	10	11	11	12	13	13	14	15	15	16	17	17	18	19	19	20	21	21	22	23	24	24	25	26	27	27	27	28	28	29	29
15	0.790744	NUM_TRUE_POSITIVES	0	1	1	2	2	3	4	4	5	5	6	7	7	8	8	9	10	10	11	11	12	13	13	14	14	15	16	16	17	17	18	19	19	20	20	21	21	22	23	23	24	24	25	26	26	27	27
15	0.791633	NUM_TRUE_POSITIVES	0	1	1	2	3	3	4	5	5	6	7	7	8	9	9	10	11	11	12	13	13	14	15	15	16	17	17	18	19	19	20	21	21	22	23	23	24	24	25	26	26	27	28	28	29	30	30
15	0.770067	NUM_TRUE_POSITIVES	0	0	1	1	2	2	3	3	4	5	5	6	6	7	7	8	9	9	10	10	11	11	12	13	13	14	14	15	15	16	17	17	18	18	19	19	20	21	21	22	22	23	23	24	25	25	26
15	0.770651	NUM_TRUE_POSITIVES	0	0	0	0	1	1	2	2	3	3	4	4	5	5	6	6	7	7	8	8	9	9	10	10	11	11	12	12	13	13	14	14	15	15	16	16	17	17	18	18	19	19	20	20	21	21	22
15	0.776113	NUM_TRUE_POSITIVES	0	0	1	1	2	3	3	4	4	5	6	6	7	7	8	9	9	10	10	11	12	12	13	13	14	15	15	16	17	17	18	18	19	20	20	21	21	22	23	23	24	24	25	26	26	27	27
15	0.768264	NUM_TRUE_POSITIVES	0	0	1	1	2	2	2	3	3	4	4	4	5	5	6	6	6	7	7	8	8	9	9	9	10	10	11	11	11	12	12	13	13	13	14	14	15	15	15	16	16	17	17	18	18	19	20
15	0.778881	NUM_TRUE_POSITIVES	0	0	1	1	2	2	3	3	4	4	5	5	6	7	7	8	8	9	9	10	10	11	11	12	13	13	14	14	15	15	16	16	17	17	18	19	19	20	21	21	22	23	24	24	25	26	27
15	0.795799	NUM_TRUE_POSITIVES	0	1	1	2	3	3	4	4	5	6	6	7	7	8	9	9	10	10	11	12	12	13	14	14	15	15	16	17	17	18	18	19	20	20	21	21	22	23	23	24	25	25	26	27	27	28	29
15	0.764174	NUM_TRUE_POSITIVES	0	0	1	1	2	2	2	3	3	4	4	4	5	5	6	6	6	7	7	8	8	9	9	9	10	10	11	11	11	12	12	13	13	13	14	14	15	15	16	16	16	16	16	16	16	16	16
15	0.766104	NUM_TRUE_POSITIVES	0	0	1	1	2	2	3	3	4	4	5	6	6	7	7	8	8	9	9	10	10	11	12	12	13	13	14	14	15	15	16	17	17	18	18	19	19	20	20	21	21	22	23	23	24	24	25
15	0.774817	NUM_TRUE_POSITIVES	0	0	0	0	1	1	2	2	3	3	4	4	5	5	6	6	7	7	8	8	9	9	10	10	11	11	12	12	13	13	14	14	15	16	16	17	17	18	18	19	19	20	20	21	21	22	22
15	0.772074	NUM_TRUE_POSITIVES	0	0	0	1	1	2	2	3	4	4	5	5	6	6	7	8	8	9	9	10	11	11	12	12	13	13	14	15	15	16	16	17	18	18	19	19	20	20	21	21	22	22	23	23	24	24	25
15	0.771261	NUM_TRUE_POSITIVES	0	0	1	1	2	2	3	3	4	4	5	5	6	6	7	7	8	8	9	10	10	11	11	12	12	13	13	14	14	15	15	16	16	17	17	18	18	19	20	20	21	21	22	22	23	23	24
15	0.778577	NUM_TRUE_POSITIVES	0	0	0	0	1	1	2	3	3	4	4	5	6	6	7	7	8	9	9	10	10	11	12	12	13	13	14	15	15	16	16	17	18	18	19	19	20	21	21	21	21	21	21	21	21	21	21
15	0.762548	NUM_TRUE_POSITIVES	0	0	0	1	1	2	2	3	3	4	4	5	5	5	6	6	7	7	8	8	9	9	10	10	10	11	11	12	12	13	13	14	14	15	15	15	16	16	17	17	18	18	19	19	20	20	21
15	0.769534	NUM_TRUE_POSITIVES	0	0	0	1	1	1	2	2	2	3	3	3	4	4	4	4	5	5	5	6	6	6	7	7	7	8	8	8	8	9	9	9	10	10	10	11	11	11	12	12	12	13	13	14	14	15	15
15	0.780177	NUM_TRUE_POSITIVES	0	0	0	1	1	2	2	3	3	4	4	5	5	6	6	7	8	8	9	9	10	10	11	11	12	12	13	13	14	15	15	16	16	17	17	18	18	19	19	20	20	21	21	22	23	23	24
15	0.791226	NUM_TRUE_POSITIVES	0	1	2	2	3	4	5	5	6	7	7	8	9	10	10	11	12	13	13	14	15	15	16	17	18	18	19	20	20	21	22	23	23	24	25	26	26	26	26	26	26	26	26	26	27	27	27
15	0.769483	NUM_TRUE_POSITIVES	0	0	0	1	1	2	2	2	3	3	4	4	4	5	5	6	6	6	7	7	8	8	9	9	9	10	10	11	11	11	12	12	13	13	13	14	14	15	15	15	16	16	17	17	18	18	18
15	0.7927	NUM_TRUE_POSITIVES	0	0	0	1	1	2	2	3	3	4	4	5	5	6	6	7	7	8	8	9	9	10	10	11	11	12	12	13	13	14	14	15	15	16	16	17	17	18	18	19	20	20	21	22	22	23	24
15	0.767298	NUM_TRUE_POSITIVES	0	0	0	1	1	2	2	3	3	4	5	5	6	6	7	7	8	8	9	10	10	11	11	12	12	13	13	14	15	15	15	15	15	15	16	16	17	17	18	18	19	19	20	20	21	21	22
15	0.780024	NUM_TRUE_POSITIVES	0	0	0	0	0	0	1	1	2	2	3	4	4	5	5	6	7	7	8	8	9	10	10	11	11	12	13	13	14	14	15	16	16	17	17	18	19	19	20	21	22	23	24	25	25	26	26
15	0.784317	NUM_TRUE_POSITIVES	0	0	0	0	0	1	2	3	3	4	5	6	6	7	7	8	9	9	10	11	11	12	12	13	14	14	15	16	16	17	18	18	19	19	20	21	21	22	23	23	24	24	25	26	26	27	28
15	0.792522	NUM_TRUE_POSITIVES	0	0	1	1	2	3	3	4	5	5	6	7	7	8	9	9	10	11	11	12	12	13	14	14	15	16	16	17	18	18	19	20	20	21	22	22	23	23	24	25	25	26	27	27	28	29	29
15	0.790566	NUM_TRUE_POSITIVES	0	1	1	2	2	3	4	4	5	5	6	7	7	8	9	9	10	10	11	12	12	13	14	14	15	15	16	17	17	18	19	19	20	20	21	22	22	23	23	24	25	25	26	27	27	28	28
15	0.767959	NUM_TRUE_POSITIVES	0	0	1	1	2	2	3	3	4	5	5	6	6	7	7	8	8	9	10	10	11	11	12	12	13	13	14	15	15	16	16	17	17	18	18	19	20	20	21	21	22	22	23	23	24	24	25
15	0.780151	NUM_TRUE_POSITIVES	0	0	0	0	1	1	2	2	3	4	4	5	5	6	7	7	8	8	9	10	10	11	11	12	13	13	14	14	15	16	16	17	17	18	19	19	20	20	21	22	22	23	23	24	24	25	26
15	0.753023	NUM_TRUE_POSITIVES	0	0	0	1	1	2	2	3	3	3	4	4	5	5	6	6	6	7	7	8	8	9	9	9	10	10	11	11	12	12	12	13	13	14	14	15	15	15	16	16	17	17	18	18	18	18	18
15	0.79336	NUM_TRUE_POSITIVES	0	0	0	0	1	2	2	3	4	4	5	6	6	7	8	8	9	10	10	11	12	12	13	14	14	15	16	16	17	18	18	19	20	20	21	22	22	23	24	24	25	26	26	27	28	28	29
15	0.772277	NUM_TRUE_POSITIVES	0	0	0	0	1	1	2	2	3	3	4	4	5	5	6	6	7	8	8	9	9	10	10	11	11	12	12	13	13	14	14	15	16	16	17	17	18	18	19	19	20	20	21	21	22	22	23
15	0.785613	NUM_TRUE_POSITIVES	0	0	0	1	1	2	2	3	3	4	4	5	5	6	6	7	7	8	8	9	9	10	10	11	11	12	12	13	13	14	14	15	15	15	15	15	15	16	16	17	17	18	18	18	19	19	20
15	0.790007	NUM_TRUE_POSITIVES	0	1	1	2	3	3	4	4	5	6	6	7	8	8	9	9	10	11	11	12	12	13	14	14	15	16	16	17	17	18	19	19	20	21	21	22	22	23	24	24	25	25	26	27	27	28	29
15	0.78226	NUM_TRUE_POSITIVES	0	0	0	1	1	2	3	3	4	4	5	6	6	7	8	8	9	9	10	11	11	12	13	13	14	14	15	16	16	17	18	18	19	19	20	21	21	22	23	23	24	24	25	26	26	27	28
15	0.781218	NUM_TRUE_POSITIVES	0	0	1	1	2	2	2	3	3	4	4	5	5	5	6	6	7	7	8	8	8	9	9	10	10	11	11	11	12	12	13	13	14	14	14	15	15	16	16	17	17	18	19	19	20	21	21
15	0.772099	NUM_TRUE_POSITIVES	0	0	0	0	1	1	2	3	3	4	5	5	6	6	7	8	8	9	10	10	11	11	12	13	13	14	15	15	16	16	17	18	18	19	20	20	21	21	22	23	23	24	25	25	26	26	27
15	0.769762	NUM_TRUE_POSITIVES	0	0	1	1	1	2	2	2	3	3	4	4	4	5	5	5	6	6	7	7	7	8	8	8	9	9	10	10	10	11	11	11	12	12	13	13	13	14	14	14	15	15	16	16	16	17	17
15	0.775859	NUM_TRUE_POSITIVES	0	0	0	0	1	1	2	2	3	3	4	4	5	5	6	6	7	7	8	8	9	9	10	10	11	11	12	12	13	13	14	14	15	15	16	16	17	17	18	18	19	19	20	21	21	22	23
15	0.776341	NUM_TRUE_POSITIVES	0	0	0	1	1	2	2	3	3	4	5	5	6	6	7	7	8	8	9	10	10	11	11	12	12	13	13	14	15	15	16	16	17	17	18	18	19	19	20	20	21	21	22	22	23	23	24
15	0.767273	NUM_TRUE_POSITIVES	0	0	1	1	2	2	3	3	4	5	5	6	6	7	7	8	8	9	10	10	11	11	12	12	13	14	14	15	15	16	16	17	17	18	19	19	20	20	21	21	22	23	23	23	23	24	24
15	0.764657	NUM_TRUE_POSITIVES	0	0	1	1	2	2	3	3	4	4	5	5	6	6	7	7	8	8	9	9	10	10	11	11	12	12	13	13	14	14	15	15	16	16	17	17	18	18	19	19	20	20	21	21	21	21	21
15	0.77469	NUM_TRUE_POSITIVES	0	0	1	1	2	2	3	3	4	4	5	6	6	7	7	8	8	9	9	10	11	11	12	12	13	13	14	14	15	15	16	17	17	18	18	19	19	20	20	21	22	22	23	23	24	24	25
15	0.799736	NUM_TRUE_POSITIVES	0	1	1	2	3	3	4	4	5	6	6	7	8	8	9	9	10	11	11	12	12	13	14	14	15	16	16	17	17	18	19	19	20	20	21	22	22	23	24	24	25	25	26	27	27	28	28
15	0.755436	NUM_TRUE_POSITIVES	0	0	0	0	0	0	0	0	1	1	1	1	1	2	2	3	3	4	4	5	5	6	7	7	8	8	9	9	10	11	11	12	12	13	13	14	15	15	16	16	17	17	18	19	19	20	20
15	0.775655	NUM_TRUE_POSITIVES	0	0	1	1	2	2	3	3	4	4	4	5	5	6	6	7	7	8	8	8	9	9	10	10	11	11	12	12	12	13	13	14	14	15	15	16	16	17	17	18	18	19	20	20	21	22	22
15	0.759449	NUM_TRUE_POSITIVES	0	0	0	0	1	1	2	2	3	3	4	4	5	5	6	6	7	7	8	8	9	9	10	10	11	11	12	12	13	13	14	14	15	15	16	16	16	17	17	18	19	19	20	21	21	22	23
15	0.779237	NUM_TRUE_POSITIVES	0	0	1	1	2	3	3	4	5	5	6	7	7	8	9	9	10	11	11	12	13	13	14	14	15	16	16	17	18	18	19	20	20	21	22	22	23	24	24	25	26	26	27	27	28	28	29
15	0.768187	NUM_TRUE_POSITIVES	0	0	0	0	0	1	1	2	2	3	4	4	5	5	6	7	7	8	8	9	9	10	11	11	12	12	13	14	14	15	15	16	17	17	18	18	19	19	20	21	21	22	22	23	24	24	25
15	0.765546	NUM_TRUE_POSITIVES	0	0	0	1	1	1	2	2	2	3	3	3	4	4	5	5	5	6	6	6	7	7	7	8	8	8	9	9	10	10	11	11	12	12	13	14	14	15	15	16	16	17	18	18	18	18	18
15	0.791277	NUM_TRUE_POSITIVES	0	0	1	1	2	3	3	4	4	5	6	6	7	7	8	9	9	10	10	11	12	12	13	13	14	15	15	16	16	17	18	18	19	19	20	21	21	22	22	23	24	24	25	25	26	27	27
15	0.793767	NUM_TRUE_POSITIVES	0	0	0	1	1	2	3	3	4	5	5	6	7	7	8	9	9	10	11	11	12	13	13	14	15	15	16	16	17	18	18	19	20	20	21	22	22	23	24	24	25	26	26	27	28	28	29
[truncated: 471 more columns]
