# Supplementary material for: Genome-wide computational identification of functional RNA elements in Trypanosoma brucei
Source: BMC Genomics. 2009 Aug 4;10:355. doi: 10.1186/1471-2164-10-355 (PMC2907701; doi:10.1186/1471-2164-10-355)
Supplement: Additional file 6 — Function prediction using regulatory motifs. This ZIP compressed file should be unpacked before viewing its contents. The results for prediction of each pathway are presented in a separate folder, named after the accession number of that pathway in KEGG database. Each folder contains several files named "validation.N.out", each of which represents the results of a hundred times two-fold cross-validation for that pathway, using N predicted motifs. Each cross-validation is shown in one row; plotting each row against the number of false positives will result in the ROC curve associated with the corresponding cross-validation experiment. The trained network is stored in "total.out", in which motifs are ordered according to their prediction power. L(α|MOTIF): the likelihood of being in pathway α given that the indicated motif is present in the indicated location of an mRNA; L(α|MOTIF): the likelihood of being in pathway α given that the indicated motif is NOT present in the indicated location of an mRNA. [file 1471-2164-10-355-S6.zip › tbr_KEGG_predict/004.tbr03010/validation.017.out]

Current time: Tue Feb 03 11:58:28 2009
This cluster: tbr03010
A 2-fold validation was used.
************************ VALIDATION ***********************
NUM_CLASSIFIERS	AUC	NUM_FALSE_POSITIVES	1	2	3	4	5	6	7	8	9	10	11	12	13	14	15	16	17	18	19	20	21	22	23	24	25	26	27	28	29	30	31	32	33	34	35	36	37	38	39	40	41	42	43	44	45	46	47
17	0.782158	NUM_TRUE_POSITIVES	0	0	1	1	2	2	3	3	4	4	5	5	6	6	7	7	7	8	8	9	9	10	10	11	11	12	12	13	13	14	14	15	15	15	16	16	17	17	18	18	19	19	20	20	21	21	22
17	0.768746	NUM_TRUE_POSITIVES	0	0	0	0	0	1	1	2	2	3	3	4	4	5	5	6	6	7	7	8	8	9	9	10	10	11	12	12	13	13	14	14	15	15	16	16	17	17	18	18	19	19	20	20	21	21	22
17	0.795418	NUM_TRUE_POSITIVES	0	0	0	0	1	1	2	3	3	4	5	5	6	6	7	8	8	9	10	10	11	12	12	13	13	14	15	15	16	17	17	18	19	19	20	20	21	22	22	23	24	24	25	25	26	27	27
17	0.755792	NUM_TRUE_POSITIVES	0	0	0	1	1	1	2	2	2	3	3	4	4	4	5	5	5	6	6	7	7	7	8	8	8	9	9	9	10	10	11	11	11	12	12	12	13	13	14	14	14	14	14	14	14	15	15
17	0.768111	NUM_TRUE_POSITIVES	0	0	0	1	1	2	2	3	3	4	4	5	5	6	7	7	8	8	9	9	10	10	11	11	12	12	13	14	14	14	15	16	17	17	18	19	20	21	21	21	21	21	21	21	21	22	22
17	0.7832	NUM_TRUE_POSITIVES	0	0	0	1	1	2	2	3	3	4	4	5	5	6	6	7	8	8	9	9	10	10	11	11	12	12	13	13	14	14	15	16	16	17	17	18	19	19	20	21	21	22	23	23	24	25	25
17	0.78767	NUM_TRUE_POSITIVES	0	0	0	1	2	2	3	4	4	5	6	6	7	8	8	9	10	10	11	12	12	13	14	15	15	15	15	16	16	17	17	18	18	19	19	20	20	21	21	22	22	23	23	24	24	25	25
17	0.788915	NUM_TRUE_POSITIVES	0	1	2	2	3	4	5	5	6	7	7	8	9	10	10	11	12	12	13	14	15	15	16	17	17	18	19	20	20	21	22	23	23	23	23	23	23	23	24	24	25	25	26	26	27	27	28
17	0.763285	NUM_TRUE_POSITIVES	0	1	1	2	2	3	3	4	4	5	6	6	7	7	8	8	9	9	10	11	11	12	12	13	13	14	14	15	16	16	17	17	18	18	19	19	20	20	21	22	22	23	23	24	24	25	25
17	0.792522	NUM_TRUE_POSITIVES	0	0	0	1	2	3	4	5	5	6	7	8	9	10	10	11	12	13	14	15	16	16	17	18	19	20	21	21	22	23	24	25	26	27	27	28	28	29	29	30	30	31	31	32	32	33	33
17	0.778754	NUM_TRUE_POSITIVES	0	1	1	2	3	3	4	4	5	6	6	7	8	8	9	9	10	11	11	12	13	13	14	14	15	16	16	17	18	18	19	19	20	21	21	22	23	23	24	24	25	26	26	27	28	28	29
17	0.776214	NUM_TRUE_POSITIVES	0	0	0	1	1	2	2	3	3	4	4	5	5	6	6	7	7	8	8	9	9	10	10	11	11	12	12	13	13	14	14	15	15	16	16	17	17	18	18	19	20	20	21	22	22	23	24
17	0.789118	NUM_TRUE_POSITIVES	0	0	1	1	2	2	3	4	4	5	5	6	7	7	8	9	9	10	10	11	12	12	13	13	14	15	15	16	17	17	18	18	19	20	20	21	21	22	23	23	24	25	25	26	26	27	28
17	0.772658	NUM_TRUE_POSITIVES	0	0	0	0	0	0	0	1	1	2	2	3	3	4	4	5	5	6	6	7	7	8	8	8	9	9	10	10	11	11	12	12	13	13	14	14	15	15	16	16	17	17	18	18	19	19	20
17	0.771363	NUM_TRUE_POSITIVES	0	0	0	1	1	2	2	3	3	4	4	5	5	6	6	7	7	8	8	9	9	10	10	11	11	12	12	13	13	14	14	15	15	16	16	17	17	18	18	19	19	20	21	21	21	21	21
17	0.780786	NUM_TRUE_POSITIVES	0	0	0	1	1	2	3	3	4	4	5	6	6	7	7	8	9	9	10	10	11	12	12	13	13	14	15	15	16	16	17	18	18	19	19	20	21	21	22	22	23	24	24	25	25	26	27
17	0.780024	NUM_TRUE_POSITIVES	0	1	1	2	2	3	3	4	4	5	5	6	6	7	7	8	8	9	9	10	10	11	12	12	13	13	14	14	15	15	16	16	17	17	18	18	19	19	20	20	21	21	22	22	23	24	24
17	0.781421	NUM_TRUE_POSITIVES	0	0	1	2	2	3	4	5	5	6	6	7	8	8	9	10	10	11	12	12	13	14	14	15	16	16	17	18	18	19	20	20	21	22	22	23	24	24	25	26	26	27	28	28	29	30	30
17	0.766917	NUM_TRUE_POSITIVES	0	0	0	0	0	0	0	1	1	2	2	3	3	4	4	5	6	6	7	7	8	9	9	10	10	11	12	12	13	13	14	15	15	16	16	17	18	18	19	20	20	21	22	23	23	24	25
17	0.776722	NUM_TRUE_POSITIVES	0	0	1	1	2	2	3	3	4	4	5	5	6	7	7	8	8	9	9	10	10	11	11	12	13	13	14	14	15	15	16	16	17	17	18	19	19	20	20	21	21	22	22	23	23	24	24
17	0.781269	NUM_TRUE_POSITIVES	0	0	0	0	0	1	1	2	2	3	3	4	5	5	6	6	7	7	8	9	9	10	10	11	11	12	13	13	14	14	15	15	16	17	17	18	18	19	19	20	20	21	22	22	23	23	24
17	0.78353	NUM_TRUE_POSITIVES	0	0	0	1	1	2	2	3	3	4	4	5	5	6	6	7	7	8	8	9	9	10	10	11	11	12	12	13	13	14	14	15	15	16	16	17	17	18	18	19	19	20	20	21	21	22	22
17	0.775351	NUM_TRUE_POSITIVES	0	1	1	2	2	3	4	4	5	5	6	7	7	8	8	9	9	10	11	11	12	12	13	14	14	15	15	16	16	17	18	18	19	19	20	21	21	22	22	23	23	24	25	25	26	26	27
17	0.771947	NUM_TRUE_POSITIVES	0	0	0	0	1	1	2	2	3	3	4	5	5	6	6	7	7	8	8	9	10	10	11	11	12	12	13	13	14	15	15	16	16	17	17	18	19	19	20	20	21	21	22	23	23	24	24
17	0.777535	NUM_TRUE_POSITIVES	0	0	0	0	0	0	1	1	2	2	3	4	4	5	5	6	7	7	8	8	9	10	10	11	11	12	13	13	14	14	15	15	16	17	17	18	18	19	20	20	21	21	22	23	23	24	24
17	0.768568	NUM_TRUE_POSITIVES	0	0	1	1	2	2	3	3	4	4	5	5	6	6	7	7	8	8	8	9	9	10	10	11	11	12	12	13	13	14	14	15	15	16	16	16	17	17	18	18	19	19	20	20	21	21	22
17	0.781421	NUM_TRUE_POSITIVES	0	0	1	1	2	2	3	3	4	5	5	6	6	7	7	8	9	9	10	10	11	11	12	13	13	14	14	15	15	16	17	17	18	18	19	20	20	21	21	22	22	23	24	24	25	25	26
17	0.783098	NUM_TRUE_POSITIVES	0	0	0	0	1	1	2	2	3	3	4	4	4	5	5	6	6	7	7	8	8	8	9	9	10	10	11	11	12	12	13	13	14	14	15	15	16	16	17	17	18	18	19	20	21	22	23
17	0.78386	NUM_TRUE_POSITIVES	0	1	1	2	2	3	3	4	4	5	6	6	7	7	8	8	9	9	10	10	11	12	12	13	13	14	14	15	15	16	17	17	18	18	19	19	20	20	21	22	22	23	24	25	25	26	27
17	0.794021	NUM_TRUE_POSITIVES	0	0	0	0	1	1	2	3	3	4	5	5	6	7	7	8	8	9	10	10	11	12	12	13	14	14	15	15	16	17	17	18	19	19	20	21	21	22	23	23	24	24	25	26	26	27	28
17	0.760897	NUM_TRUE_POSITIVES	0	0	0	0	1	1	2	3	3	4	5	5	6	7	7	8	9	9	10	11	11	12	13	13	14	15	15	16	17	17	18	19	20	20	21	22	23	23	24	24	25	25	26	27	27	28	28
17	0.756706	NUM_TRUE_POSITIVES	0	0	0	1	1	2	2	3	3	4	4	5	5	6	7	7	8	8	9	9	10	10	11	11	12	12	13	14	14	15	15	16	16	17	17	18	18	19	19	20	21	21	21	22	22	23	23
17	0.786781	NUM_TRUE_POSITIVES	0	0	0	0	1	1	2	2	2	3	3	4	4	5	5	5	6	6	7	7	8	8	8	9	9	10	10	11	11	11	12	12	13	13	14	14	15	15	16	16	17	18	18	19	19	20	21
17	0.781244	NUM_TRUE_POSITIVES	0	0	0	0	0	0	1	1	2	3	3	4	5	5	6	6	7	8	8	9	10	10	11	11	12	13	13	14	15	15	16	17	17	17	18	18	19	19	19	20	20	21	21	22	22	23	23
17	0.771972	NUM_TRUE_POSITIVES	0	0	1	1	1	2	2	2	3	3	4	4	4	5	5	5	6	6	7	7	7	8	8	8	9	9	10	10	10	10	10	10	10	11	11	11	11	11	11	12	12	13	14	15	15	16	17
17	0.779059	NUM_TRUE_POSITIVES	0	0	0	0	0	0	0	1	1	2	2	3	4	4	5	5	6	6	7	8	8	9	9	10	10	11	12	12	13	13	14	14	15	16	16	17	17	18	18	19	20	20	21	21	22	22	23
17	0.757138	NUM_TRUE_POSITIVES	0	0	0	0	0	0	0	0	1	1	1	2	2	2	3	3	3	4	4	4	5	5	5	6	6	6	7	7	7	8	8	8	9	9	9	10	10	10	11	11	11	12	12	12	13	14	14
17	0.78292	NUM_TRUE_POSITIVES	0	0	0	0	1	2	3	3	4	5	6	6	7	8	9	10	10	11	12	13	13	14	15	16	17	17	18	19	20	20	21	22	23	24	24	25	25	26	26	27	27	28	28	29	29	30	30
17	0.779643	NUM_TRUE_POSITIVES	0	0	1	1	2	2	3	3	4	4	5	5	6	7	7	8	8	9	9	10	10	11	11	12	13	13	14	14	15	15	16	16	17	17	18	19	19	20	20	21	22	22	23	24	24	25	25
17	0.779872	NUM_TRUE_POSITIVES	0	1	2	3	4	5	6	6	7	8	9	10	11	12	12	13	14	15	16	17	18	18	19	20	21	22	23	24	24	24	25	25	25	26	26	27	27	27	28	28	29	29	29	30	30	31	31
17	0.786299	NUM_TRUE_POSITIVES	0	0	1	1	2	2	3	3	4	4	5	5	5	6	6	7	7	8	8	9	9	10	10	10	11	11	12	12	13	13	14	14	15	15	15	16	16	17	17	18	18	19	19	20	20	20	21
17	0.790795	NUM_TRUE_POSITIVES	0	0	0	0	1	2	2	3	4	4	5	6	6	7	8	9	9	10	11	11	12	13	13	14	15	15	16	17	18	18	19	20	20	21	22	22	23	24	24	25	26	27	27	28	28	29	29
17	0.792547	NUM_TRUE_POSITIVES	0	1	1	2	3	3	4	4	5	6	6	7	7	8	9	9	10	10	11	12	12	13	13	14	15	15	16	16	17	18	18	19	19	20	21	21	22	23	23	24	24	25	26	26	27	27	28
17	0.790668	NUM_TRUE_POSITIVES	0	1	2	3	4	5	6	6	7	8	9	10	11	12	12	13	14	15	16	17	18	18	19	20	21	22	23	24	25	25	25	26	26	27	27	27	28	28	29	29	29	30	30	31	31	31	32
17	0.777764	NUM_TRUE_POSITIVES	0	0	1	1	2	2	3	3	4	5	5	6	6	7	7	8	9	9	10	10	11	12	12	13	13	14	15	15	16	16	17	18	18	19	19	20	21	21	22	22	23	24	24	25	25	26	27
17	0.759729	NUM_TRUE_POSITIVES	0	0	0	0	0	0	0	1	1	2	2	3	4	4	5	5	6	6	7	8	8	9	9	10	11	11	12	12	13	13	14	15	15	16	16	17	17	18	19	19	20	20	21	22	22	23	23
17	0.784876	NUM_TRUE_POSITIVES	0	0	0	0	1	1	2	2	3	3	4	4	4	5	5	6	6	7	7	8	8	9	9	9	10	10	11	11	12	12	13	13	13	14	14	15	15	16	16	17	17	18	19	20	21	22	23
17	0.76806	NUM_TRUE_POSITIVES	0	0	0	1	1	2	2	2	3	3	4	4	5	5	5	6	6	7	7	7	8	8	9	9	10	10	10	11	11	12	12	12	13	13	14	14	15	15	15	16	16	17	17	17	18	18	19
17	0.782107	NUM_TRUE_POSITIVES	0	1	2	2	3	4	4	5	6	6	7	8	8	9	10	10	11	12	12	13	14	15	15	16	16	17	17	18	18	19	20	20	21	22	22	23	24	24	25	26	26	27	28	28	29	30	30
17	0.792522	NUM_TRUE_POSITIVES	0	0	1	1	2	3	3	4	5	5	6	7	7	8	9	9	10	11	11	12	13	13	14	15	15	16	17	18	18	19	20	21	22	22	23	24	25	26	26	26	27	27	28	28	29	29	29
17	0.794579	NUM_TRUE_POSITIVES	0	1	1	2	3	3	4	4	5	6	6	7	8	8	9	9	10	11	11	12	13	13	14	14	15	16	16	17	18	18	19	19	20	21	21	22	22	23	24	24	25	26	26	27	27	28	29
17	0.794275	NUM_TRUE_POSITIVES	0	0	1	2	2	3	4	4	5	6	6	7	8	9	9	10	11	11	12	13	13	14	15	16	16	17	18	18	19	20	20	21	22	22	23	24	25	25	26	27	27	28	29	29	30	31	32
17	0.776748	NUM_TRUE_POSITIVES	0	0	0	1	1	2	2	3	3	4	4	5	5	6	6	7	7	8	8	9	9	10	10	11	11	12	12	13	13	14	14	15	15	16	16	17	17	18	18	19	20	20	21	22	23	23	24
17	0.776062	NUM_TRUE_POSITIVES	0	0	0	0	1	1	2	2	3	3	4	5	5	6	6	7	7	8	8	9	10	10	11	11	12	12	13	13	14	15	15	16	16	17	17	18	18	19	20	20	21	21	22	22	23	23	24
17	0.780304	NUM_TRUE_POSITIVES	0	0	1	1	2	3	3	4	5	5	6	7	7	8	9	9	10	11	11	12	12	13	14	14	15	16	16	17	18	18	19	20	20	21	22	22	23	23	24	25	25	26	27	27	28	29	29
17	0.771896	NUM_TRUE_POSITIVES	0	0	1	1	2	2	2	3	3	4	4	4	5	5	6	6	6	7	7	8	8	8	9	9	10	10	10	11	11	12	12	12	13	13	14	14	14	15	15	16	16	17	17	18	18	19	20
17	0.780177	NUM_TRUE_POSITIVES	0	0	1	1	2	2	3	3	4	5	5	6	6	7	7	8	8	9	10	10	11	11	12	12	13	13	14	15	15	16	16	17	17	18	19	19	19	20	21	22	23	23	24	25	26	27	27
17	0.79369	NUM_TRUE_POSITIVES	0	1	1	2	3	3	4	4	5	6	6	7	7	8	9	9	10	10	11	12	12	13	14	14	15	15	16	17	17	18	18	19	20	20	21	21	22	23	23	24	25	25	26	27	27	28	29
17	0.765368	NUM_TRUE_POSITIVES	0	0	1	1	2	2	2	3	3	4	4	5	5	5	6	6	7	7	8	8	8	9	9	10	10	10	11	11	12	12	13	13	13	14	14	15	15	16	16	16	16	16	16	16	16	16	16
17	0.769407	NUM_TRUE_POSITIVES	0	0	1	1	2	3	3	4	4	5	6	6	7	8	8	9	9	10	11	11	12	13	13	14	14	15	16	16	17	17	18	19	19	20	21	21	22	22	23	24	24	25	26	26	27	27	28
17	0.780863	NUM_TRUE_POSITIVES	0	0	0	0	1	1	2	2	3	4	4	5	5	6	6	7	8	8	9	9	10	11	11	12	12	13	13	14	15	15	16	16	17	18	18	19	19	20	20	21	22	22	23	23	24	25	25
17	0.771566	NUM_TRUE_POSITIVES	0	0	0	1	1	2	2	3	4	4	5	5	6	7	7	8	8	9	9	10	11	11	12	12	13	14	14	15	15	16	17	17	18	18	19	19	20	20	21	21	22	22	23	23	24	24	25
17	0.771236	NUM_TRUE_POSITIVES	0	0	1	1	2	3	3	4	4	5	6	6	7	7	8	9	9	10	10	11	12	12	13	13	14	15	15	16	16	17	18	18	19	19	20	21	21	22	22	23	24	24	24	25	25	26	26
17	0.780583	NUM_TRUE_POSITIVES	0	0	0	0	1	1	2	3	3	4	4	5	6	6	7	8	8	9	9	10	11	11	12	12	13	14	14	15	16	16	17	17	18	19	19	20	21	21	21	21	21	21	21	21	21	22	23
17	0.7674	NUM_TRUE_POSITIVES	0	0	1	1	2	2	3	3	4	4	5	5	6	6	7	7	8	8	9	9	10	10	11	11	12	12	13	13	14	14	15	15	16	16	17	17	18	18	19	19	20	20	21	21	21	21	21
17	0.772658	NUM_TRUE_POSITIVES	0	0	0	0	1	1	1	2	2	2	2	3	3	3	4	4	4	4	5	5	5	6	6	6	6	7	7	7	8	8	8	9	9	10	10	11	12	12	13	13	14	14	15	16	16	17	17
17	0.782056	NUM_TRUE_POSITIVES	0	0	1	1	2	2	3	3	4	4	5	5	6	6	7	7	8	8	9	9	10	11	11	12	12	13	13	14	14	15	16	16	17	17	18	18	19	19	20	21	21	22	22	23	23	24	24
17	0.790439	NUM_TRUE_POSITIVES	0	1	2	2	3	4	5	5	6	7	8	8	9	10	11	11	12	13	14	14	15	16	17	17	18	19	20	20	21	22	23	23	24	25	26	26	26	26	26	26	26	26	26	27	27	27	27
17	0.767629	NUM_TRUE_POSITIVES	0	0	0	1	1	2	2	2	3	3	4	4	4	5	5	6	6	6	7	7	8	8	9	9	9	10	10	11	11	11	12	12	13	13	13	14	14	15	15	15	16	16	17	17	18	18	18
17	0.791963	NUM_TRUE_POSITIVES	0	0	0	1	1	2	2	3	3	4	4	5	5	6	6	7	7	8	8	9	9	10	10	11	11	12	12	13	13	14	14	15	15	16	16	17	17	18	19	19	20	21	21	22	23	23	24
17	0.77276	NUM_TRUE_POSITIVES	0	0	1	1	1	2	2	3	3	4	4	5	5	6	6	7	7	8	8	9	9	10	10	11	11	12	12	13	13	14	14	15	15	16	16	17	18	18	19	19	20	21	21	22	22	23	24
17	0.784012	NUM_TRUE_POSITIVES	0	0	0	0	0	0	1	2	2	3	4	4	5	6	6	7	8	8	9	10	11	11	12	13	13	14	15	15	16	17	17	18	19	19	20	21	22	22	23	24	24	25	26	26	27	28	28
17	0.792065	NUM_TRUE_POSITIVES	0	0	0	0	0	1	2	2	3	4	5	5	6	7	8	8	9	10	10	11	12	13	13	14	15	16	16	17	18	19	19	20	21	21	22	23	23	24	25	26	26	27	28	28	29	30	31
17	0.790261	NUM_TRUE_POSITIVES	0	0	0	0	0	0	1	2	2	3	4	4	5	6	6	7	8	8	9	10	10	11	12	12	13	14	15	15	16	17	17	18	19	19	20	21	21	22	23	23	24	25	25	26	27	27	28
17	0.794732	NUM_TRUE_POSITIVES	1	1	2	2	3	4	4	5	6	6	7	8	8	9	10	10	11	11	12	13	13	14	15	15	16	17	17	18	19	19	20	21	21	22	22	23	24	24	25	26	26	27	28	28	29	29	30
17	0.771083	NUM_TRUE_POSITIVES	0	0	1	1	2	2	3	4	4	5	5	6	6	7	8	8	9	9	10	10	11	12	12	13	13	14	14	15	16	16	17	17	18	18	19	20	20	21	21	22	22	23	24	24	25	25	26
17	0.783073	NUM_TRUE_POSITIVES	0	0	0	0	1	1	2	3	3	4	5	5	6	6	7	8	8	9	10	10	11	12	12	13	13	14	15	15	16	17	17	18	19	19	20	20	21	22	22	23	24	24	25	26	26	27	27
17	0.758103	NUM_TRUE_POSITIVES	0	0	0	0	1	1	2	2	3	3	4	4	4	5	5	6	6	7	7	8	8	9	9	9	10	10	11	11	12	12	13	13	13	14	14	15	15	16	16	17	17	18	18	18	18	18	18
17	0.797628	NUM_TRUE_POSITIVES	0	1	1	2	2	3	3	4	4	5	6	6	7	7	8	8	9	9	10	11	11	12	12	13	13	14	14	15	16	16	17	18	19	19	20	21	22	22	23	24	25	25	26	27	28	28	29
17	0.776595	NUM_TRUE_POSITIVES	0	0	0	0	1	1	2	2	3	4	4	5	5	6	6	7	8	8	9	9	10	10	11	12	12	13	13	14	15	15	16	16	17	17	18	19	19	20	20	21	21	22	23	23	24	24	25
17	0.786781	NUM_TRUE_POSITIVES	0	0	1	1	2	2	3	3	4	4	5	5	6	6	7	7	7	8	8	9	9	10	10	11	11	12	12	13	13	14	14	14	14	14	14	14	15	15	16	16	17	17	18	18	19	19	20
17	0.791861	NUM_TRUE_POSITIVES	0	1	2	2	3	4	4	5	6	6	7	8	9	9	10	11	11	12	13	13	14	15	16	16	17	18	18	19	20	20	21	22	22	23	24	25	25	26	27	27	28	29	29	30	31	32	32
17	0.785257	NUM_TRUE_POSITIVES	0	0	0	0	1	1	2	2	3	3	4	4	5	5	6	6	7	7	8	8	8	9	9	10	10	11	11	12	12	13	13	14	14	15	15	16	16	17	18	19	20	21	21	22	23	24	25
17	0.784139	NUM_TRUE_POSITIVES	0	1	1	2	2	3	3	4	4	5	5	6	6	7	7	8	8	9	9	10	10	11	11	12	12	13	14	14	14	14	15	15	15	15	16	16	16	16	17	17	17	18	19	19	20	21	21
17	0.772201	NUM_TRUE_POSITIVES	0	0	0	0	1	1	2	3	3	4	5	5	6	7	7	8	9	9	10	11	11	12	12	13	14	14	15	16	16	17	18	18	19	20	20	21	22	22	23	23	24	25	25	26	27	27	28
17	0.778246	NUM_TRUE_POSITIVES	0	0	0	1	1	2	2	2	3	3	4	4	5	5	5	6	6	7	7	8	8	8	9	9	10	10	10	11	11	12	12	13	13	13	14	14	15	15	16	16	16	17	17	18	18	19	19
17	0.77972	NUM_TRUE_POSITIVES	0	0	0	0	1	1	2	2	3	3	4	5	5	6	6	7	7	8	9	9	10	10	11	11	12	13	13	14	14	15	15	16	17	17	18	18	19	19	20	21	21	22	23	24	24	25	26
17	0.777179	NUM_TRUE_POSITIVES	0	0	0	1	1	2	2	3	3	4	5	5	6	6	7	7	8	8	9	10	10	11	11	12	12	13	13	14	15	15	16	16	17	17	18	18	19	20	20	21	21	22	22	23	24	24	25
17	0.775605	NUM_TRUE_POSITIVES	0	0	1	1	2	3	3	4	5	5	6	7	7	8	8	9	10	10	11	12	12	13	14	14	15	15	16	17	17	18	19	19	20	21	21	21	21	21	22	23	23	24	25	25	26	27	27
17	0.769889	NUM_TRUE_POSITIVES	0	0	1	1	2	2	3	3	4	4	5	5	6	6	7	7	8	8	9	9	10	10	11	11	12	12	13	13	14	14	15	15	16	16	17	17	18	18	19	19	20	21	21	21	21	22	22
17	0.779694	NUM_TRUE_POSITIVES	0	0	1	1	2	2	3	4	4	5	5	6	7	7	8	8	9	10	10	11	11	12	13	13	14	14	15	16	16	17	17	18	19	19	20	20	21	22	22	23	23	24	24	25	26	26	27
17	0.799634	NUM_TRUE_POSITIVES	0	1	1	2	3	3	4	5	5	6	6	7	8	8	9	10	10	11	11	12	13	13	14	15	15	16	16	17	18	18	19	20	20	21	22	22	23	23	24	25	25	26	27	27	28	28	29
17	0.76326	NUM_TRUE_POSITIVES	0	0	0	0	1	1	2	2	3	3	4	5	5	6	6	7	7	8	9	9	10	10	11	11	12	13	13	14	14	15	15	16	17	17	18	18	19	19	20	20	21	21	22	22	23	23	24
17	0.781777	NUM_TRUE_POSITIVES	0	0	1	1	2	2	3	3	4	4	5	5	6	6	7	7	7	8	8	9	9	10	10	11	11	12	12	13	13	14	14	15	15	16	17	17	18	19	19	20	21	21	22	23	23	24	25
17	0.761786	NUM_TRUE_POSITIVES	0	0	0	1	1	2	2	3	3	4	4	5	5	6	6	7	7	8	8	9	9	10	10	11	11	12	12	13	13	14	14	15	15	16	16	16	17	18	18	19	20	20	21	22	22	23	24
17	0.782412	NUM_TRUE_POSITIVES	0	0	1	2	2	3	4	4	5	6	7	7	8	9	9	10	11	11	12	13	14	14	15	16	16	17	18	18	19	20	21	21	22	23	23	24	25	26	26	26	27	27	28	28	29	30	30
17	0.769407	NUM_TRUE_POSITIVES	0	0	0	0	1	1	2	3	3	4	4	5	6	6	7	8	8	9	9	10	11	11	12	13	13	14	14	15	16	16	17	18	18	19	19	20	20	21	21	22	23	23	24	24	25	25	26
17	0.767578	NUM_TRUE_POSITIVES	0	0	0	1	1	1	2	2	2	3	3	3	4	4	5	5	5	6	6	6	7	7	7	8	8	8	9	9	10	10	11	11	12	12	13	14	14	15	15	16	16	17	18	18	18	18	18
17	0.794808	NUM_TRUE_POSITIVES	0	1	2	2	3	4	4	5	6	6	7	8	8	9	10	10	11	12	12	13	14	14	15	16	16	17	18	18	19	20	20	21	22	23	23	24	24	25	25	26	27	27	28	28	29	29	30
17	0.798567	NUM_TRUE_POSITIVES	0	0	0	1	2	2	3	4	4	5	6	7	7	8	9	9	10	11	11	12	13	14	14	15	16	16	17	18	18	19	20	21	21	22	23	23	24	25	26	26	27	28	28	29	30	30	31
[truncated: 471 more columns]
