# Supplementary material for: Genome-wide computational identification of functional RNA elements in Trypanosoma brucei
Source: BMC Genomics. 2009 Aug 4;10:355. doi: 10.1186/1471-2164-10-355 (PMC2907701; doi:10.1186/1471-2164-10-355)
Supplement: Additional file 6 — Function prediction using regulatory motifs. This ZIP compressed file should be unpacked before viewing its contents. The results for prediction of each pathway are presented in a separate folder, named after the accession number of that pathway in KEGG database. Each folder contains several files named "validation.N.out", each of which represents the results of a hundred times two-fold cross-validation for that pathway, using N predicted motifs. Each cross-validation is shown in one row; plotting each row against the number of false positives will result in the ROC curve associated with the corresponding cross-validation experiment. The trained network is stored in "total.out", in which motifs are ordered according to their prediction power. L(α|MOTIF): the likelihood of being in pathway α given that the indicated motif is present in the indicated location of an mRNA; L(α|MOTIF): the likelihood of being in pathway α given that the indicated motif is NOT present in the indicated location of an mRNA. [file 1471-2164-10-355-S6.zip › tbr_KEGG_predict/004.tbr03010/validation.018.out]

Current time: Tue Feb 03 11:58:28 2009
This cluster: tbr03010
A 2-fold validation was used.
************************ VALIDATION ***********************
NUM_CLASSIFIERS	AUC	NUM_FALSE_POSITIVES	1	2	3	4	5	6	7	8	9	10	11	12	13	14	15	16	17	18	19	20	21	22	23	24	25	26	27	28	29	30	31	32	33	34	35	36	37	38	39	40	41	42	43	44	45	46	47
18	0.779008	NUM_TRUE_POSITIVES	0	0	0	0	0	0	0	1	1	2	2	3	3	4	4	5	5	6	6	7	7	8	8	9	9	10	10	10	11	11	12	12	13	13	14	14	15	15	16	16	17	17	18	18	19	19	20
18	0.77121	NUM_TRUE_POSITIVES	0	0	0	0	0	1	1	2	2	3	3	4	4	5	6	6	7	7	8	8	9	9	10	10	11	12	12	13	13	14	14	15	15	16	16	17	18	18	19	19	20	20	21	21	22	23	23
18	0.798517	NUM_TRUE_POSITIVES	0	0	0	1	1	2	2	3	3	4	4	5	5	6	6	7	7	8	8	9	9	10	10	11	11	12	12	13	14	14	15	16	17	17	18	19	19	20	21	22	22	23	24	24	25	26	27
18	0.753912	NUM_TRUE_POSITIVES	0	0	0	1	1	2	2	2	3	3	4	4	4	5	5	6	6	6	7	7	8	8	8	9	9	10	10	10	11	11	12	12	12	13	13	14	14	14	14	14	14	14	14	14	14	14	14
18	0.770042	NUM_TRUE_POSITIVES	0	0	0	1	1	2	2	3	3	4	4	5	5	6	7	7	8	8	9	9	10	10	11	11	12	12	13	14	14	15	16	17	18	19	20	21	21	21	21	21	21	21	21	21	21	22	22
18	0.784774	NUM_TRUE_POSITIVES	0	0	0	1	1	2	2	3	3	4	4	5	6	6	7	7	8	8	9	9	10	11	11	12	12	13	13	14	14	15	16	16	17	18	18	19	20	20	21	22	22	23	24	24	25	26	27
18	0.790261	NUM_TRUE_POSITIVES	0	0	0	1	2	2	3	4	4	5	6	6	7	8	8	9	10	10	11	12	12	13	14	15	15	16	16	17	17	18	18	19	19	20	20	21	21	22	22	23	23	24	24	25	25	26	26
18	0.788407	NUM_TRUE_POSITIVES	0	0	1	2	2	3	4	5	5	6	7	8	8	9	10	11	11	12	13	14	14	15	16	17	17	18	19	20	20	21	22	23	23	23	23	23	23	23	23	24	24	25	25	26	26	27	27
18	0.766333	NUM_TRUE_POSITIVES	0	1	1	2	2	3	3	4	4	5	5	6	6	7	7	8	8	9	9	10	10	11	11	12	12	13	13	14	14	15	15	16	16	17	17	18	18	19	20	20	21	21	22	22	23	23	24
18	0.793767	NUM_TRUE_POSITIVES	0	0	0	1	2	2	3	4	5	5	6	7	8	8	9	10	11	11	12	13	14	14	15	16	17	17	18	19	20	20	21	22	22	23	24	25	25	26	27	28	28	29	30	31	31	32	33
18	0.781625	NUM_TRUE_POSITIVES	0	1	1	2	3	3	4	5	5	6	6	7	8	8	9	10	10	11	11	12	13	13	14	15	15	16	16	17	18	18	19	20	20	21	21	22	23	23	24	25	25	26	26	27	28	28	29
18	0.777002	NUM_TRUE_POSITIVES	0	0	0	1	1	2	2	3	3	4	4	5	5	6	6	7	7	8	8	9	9	10	10	11	11	12	12	13	13	14	14	15	15	16	16	17	17	18	18	19	20	20	21	22	22	23	24
18	0.791074	NUM_TRUE_POSITIVES	0	1	1	2	2	3	4	4	5	6	6	7	8	8	9	10	10	11	11	12	13	13	14	15	15	16	17	17	18	19	19	20	20	21	22	22	23	24	24	25	26	26	27	28	28	29	29
18	0.774385	NUM_TRUE_POSITIVES	0	0	0	0	0	0	0	1	1	2	2	3	3	4	4	5	5	6	6	7	7	8	8	9	9	10	10	11	11	12	12	13	13	14	14	15	15	16	16	17	17	18	18	19	19	20	20
18	0.772125	NUM_TRUE_POSITIVES	0	0	0	1	1	2	2	3	3	4	4	5	5	6	6	7	7	8	8	9	9	10	10	11	11	12	12	13	13	14	14	15	15	16	16	17	17	18	18	19	19	20	21	21	21	21	21
18	0.782692	NUM_TRUE_POSITIVES	0	0	0	1	1	2	3	3	4	4	5	6	6	7	7	8	9	9	10	11	11	12	12	13	14	14	15	15	16	17	17	18	18	19	20	20	21	22	22	23	23	24	25	25	26	26	27
18	0.779821	NUM_TRUE_POSITIVES	0	0	0	0	0	0	1	1	2	2	3	4	4	5	5	6	6	7	8	8	9	9	10	10	11	12	12	13	13	14	14	15	16	16	17	17	18	18	19	20	20	21	21	22	22	23	24
18	0.781218	NUM_TRUE_POSITIVES	0	0	1	1	2	2	3	3	4	4	5	6	6	7	8	8	9	10	10	11	12	12	13	14	15	15	16	17	17	18	19	19	20	21	21	22	23	24	24	25	26	26	27	28	28	29	30
18	0.76961	NUM_TRUE_POSITIVES	0	0	0	0	0	0	0	1	1	2	2	3	3	4	4	5	6	6	7	8	8	9	10	10	11	12	12	13	14	14	15	16	16	17	18	18	19	20	20	21	22	23	23	24	25	26	26
18	0.778221	NUM_TRUE_POSITIVES	0	0	1	1	2	2	3	3	4	4	5	5	6	7	7	8	8	9	9	10	10	11	11	12	12	13	14	14	15	15	16	16	17	17	18	18	19	19	20	21	21	21	22	22	23	23	24
18	0.781015	NUM_TRUE_POSITIVES	0	0	0	0	0	1	1	2	2	3	3	4	5	5	6	6	7	7	8	8	9	10	10	11	11	12	12	13	13	14	15	15	16	16	17	17	18	18	19	20	20	21	21	22	22	23	23
18	0.784114	NUM_TRUE_POSITIVES	0	0	0	1	1	2	2	3	4	4	5	5	6	7	7	8	8	9	9	10	11	11	12	12	13	14	14	15	15	16	16	17	18	18	19	19	20	21	21	21	21	21	21	21	21	22	22
18	0.776875	NUM_TRUE_POSITIVES	0	1	1	2	2	3	3	4	4	5	5	6	6	7	7	8	8	9	9	10	10	11	11	12	12	13	13	14	15	15	16	16	17	18	18	19	20	20	21	21	22	23	23	24	25	25	26
18	0.773445	NUM_TRUE_POSITIVES	0	0	0	0	1	1	2	2	3	3	4	4	5	6	6	7	7	8	8	9	9	10	10	11	12	12	13	13	14	14	15	15	16	16	17	18	18	19	19	20	20	21	22	22	23	23	24
18	0.780507	NUM_TRUE_POSITIVES	0	0	0	0	0	0	1	1	2	3	3	4	4	5	6	6	7	8	8	9	9	10	11	11	12	13	13	14	14	15	16	16	17	17	18	19	19	20	21	21	22	22	23	24	24	25	26
18	0.77055	NUM_TRUE_POSITIVES	0	1	1	2	2	3	3	4	4	5	5	6	6	7	7	8	8	9	9	10	10	11	11	12	13	13	14	14	15	15	16	16	17	17	18	18	19	19	20	20	21	21	22	22	23	23	24
18	0.784851	NUM_TRUE_POSITIVES	0	1	1	2	2	3	4	4	5	6	6	7	7	8	9	9	10	11	11	12	12	13	14	14	15	16	16	17	18	18	19	19	20	20	21	22	22	23	23	24	25	25	26	26	27	27	28
18	0.781777	NUM_TRUE_POSITIVES	0	0	0	0	0	1	1	2	2	3	3	4	4	4	5	5	6	6	7	7	8	8	8	9	9	10	10	11	11	12	12	13	13	14	14	15	15	16	16	17	17	18	18	19	20	21	22
18	0.786248	NUM_TRUE_POSITIVES	0	1	1	2	2	3	4	4	5	5	6	7	7	8	8	9	10	10	11	11	12	13	13	14	14	15	16	16	17	17	18	19	19	20	20	21	22	22	22	23	24	25	25	26	27	28	28
18	0.795748	NUM_TRUE_POSITIVES	0	0	0	0	1	1	2	3	3	4	4	5	6	6	7	7	8	9	9	10	10	11	12	12	13	13	14	15	15	16	16	17	18	18	19	20	20	21	22	22	23	24	24	25	26	27	27
18	0.76265	NUM_TRUE_POSITIVES	0	0	0	0	1	2	2	3	4	4	5	6	6	7	8	9	9	10	11	11	12	13	13	14	15	16	16	17	18	18	19	20	20	21	22	23	23	24	24	25	25	26	27	27	28	28	29
18	0.759195	NUM_TRUE_POSITIVES	0	0	0	1	1	2	2	3	3	4	4	5	5	6	7	7	8	8	9	9	10	10	11	11	12	12	13	14	14	15	15	16	16	17	17	18	18	19	19	20	21	21	21	22	22	23	23
18	0.788432	NUM_TRUE_POSITIVES	0	0	0	0	1	1	2	2	3	3	4	4	4	5	5	6	6	7	7	8	8	9	9	9	10	10	11	11	12	12	13	13	14	14	15	15	16	16	17	18	18	19	19	20	21	21	21
18	0.782692	NUM_TRUE_POSITIVES	0	0	0	0	0	0	1	1	2	3	3	4	5	5	6	7	7	8	9	9	10	11	11	12	13	13	14	15	15	16	17	17	17	18	18	19	19	19	20	20	21	21	22	22	23	24	24
18	0.773928	NUM_TRUE_POSITIVES	0	0	1	1	1	2	2	3	3	3	4	4	5	5	5	6	6	7	7	7	8	8	9	9	9	9	9	9	10	10	10	10	10	10	11	11	11	11	11	12	12	13	14	15	15	16	17
18	0.786222	NUM_TRUE_POSITIVES	0	0	0	0	0	0	0	1	2	2	3	4	4	5	6	6	7	8	8	9	10	10	11	12	12	13	14	14	15	16	17	17	18	19	19	20	21	21	22	23	23	24	25	25	26	27	27
18	0.756477	NUM_TRUE_POSITIVES	0	0	0	0	0	0	0	0	1	1	1	2	2	2	3	3	3	4	4	4	5	5	5	6	6	6	7	7	7	8	8	8	9	9	9	10	10	10	11	11	11	12	12	13	13	14	14
18	0.783504	NUM_TRUE_POSITIVES	0	0	0	0	1	2	3	4	4	5	6	7	8	8	9	10	11	12	12	13	14	15	16	16	17	18	19	20	20	21	22	23	24	24	25	25	26	26	27	27	28	28	29	30	30	31	31
18	0.782107	NUM_TRUE_POSITIVES	0	0	1	1	2	2	3	4	4	5	5	6	7	7	8	9	9	10	10	11	12	12	13	14	14	15	15	16	17	17	18	19	19	20	20	21	22	22	23	23	24	25	25	26	27	27	28
18	0.780177	NUM_TRUE_POSITIVES	0	1	2	3	4	4	5	6	7	8	8	9	10	11	12	12	13	14	15	16	17	17	18	19	20	20	21	22	23	23	23	24	24	24	25	25	26	26	26	27	27	27	28	28	29	29	29
18	0.789169	NUM_TRUE_POSITIVES	0	0	1	1	2	2	3	3	4	4	5	5	6	6	7	7	8	8	9	9	10	10	11	11	12	12	13	13	14	14	15	15	16	16	17	17	18	18	19	19	20	20	20	21	22	23	23
18	0.793589	NUM_TRUE_POSITIVES	0	0	0	0	1	2	2	3	4	5	5	6	7	8	8	9	10	10	11	12	13	13	14	15	16	16	17	18	18	19	20	21	21	22	23	24	24	25	26	27	27	28	28	29	29	30	30
18	0.794249	NUM_TRUE_POSITIVES	0	1	1	2	2	3	3	4	4	5	5	6	7	7	8	8	9	9	10	10	11	11	12	13	13	14	14	15	15	16	16	17	17	18	19	19	20	20	21	21	22	22	23	24	24	25	25
18	0.793741	NUM_TRUE_POSITIVES	0	1	2	3	4	5	6	7	8	9	10	11	12	13	13	14	15	16	17	18	19	20	21	22	23	24	25	26	26	26	27	27	27	28	28	29	29	29	30	30	30	31	31	32	32	32	33
18	0.779034	NUM_TRUE_POSITIVES	0	0	1	1	2	2	3	3	4	5	5	6	6	7	8	8	9	9	10	11	11	12	12	13	14	14	15	15	16	17	17	18	18	19	20	20	21	22	22	23	23	24	25	25	26	26	27
18	0.76204	NUM_TRUE_POSITIVES	0	0	0	0	0	0	0	1	1	2	2	3	4	4	5	5	6	6	7	8	8	9	9	10	11	11	12	12	13	13	14	15	15	16	16	17	17	18	19	19	20	20	21	22	22	23	23
18	0.785359	NUM_TRUE_POSITIVES	0	0	0	0	1	1	2	2	3	3	4	4	4	5	5	6	6	7	7	8	8	9	9	9	10	10	11	11	12	12	13	13	13	14	14	15	15	16	16	17	17	18	19	20	21	22	23
18	0.768111	NUM_TRUE_POSITIVES	0	0	0	0	0	0	1	1	2	2	3	3	4	4	5	5	6	6	6	7	7	8	8	9	9	10	10	11	11	12	12	13	13	13	14	14	15	15	16	16	17	17	18	18	19	19	20
18	0.784165	NUM_TRUE_POSITIVES	0	1	2	2	3	4	4	5	6	6	7	8	8	9	10	10	11	12	12	13	14	15	15	16	16	17	18	18	19	20	20	21	22	22	23	24	24	25	26	26	27	28	28	29	30	31	31
18	0.79397	NUM_TRUE_POSITIVES	0	0	1	1	2	3	3	4	5	5	6	7	8	8	9	10	10	11	12	13	13	14	15	15	16	17	18	18	19	20	21	22	22	23	24	25	26	26	26	26	27	27	28	28	29	29	29
18	0.795672	NUM_TRUE_POSITIVES	0	1	1	2	3	3	4	5	5	6	6	7	8	8	9	10	10	11	11	12	13	13	14	15	15	16	17	17	18	18	19	20	20	21	22	22	23	23	24	25	25	26	27	27	28	29	29
18	0.796103	NUM_TRUE_POSITIVES	0	0	1	2	2	3	4	4	5	6	7	7	8	9	9	10	11	12	12	13	14	14	15	16	16	17	18	19	19	20	21	21	22	23	24	24	25	26	26	27	28	28	29	30	31	31	32
18	0.777129	NUM_TRUE_POSITIVES	0	0	0	1	1	2	2	3	3	4	4	5	5	6	6	7	7	8	8	9	9	10	10	11	11	12	12	13	13	14	14	15	15	16	16	17	17	18	18	19	20	20	21	22	23	23	24
18	0.776189	NUM_TRUE_POSITIVES	0	0	0	0	1	1	2	2	3	4	4	5	5	6	6	7	8	8	9	9	10	10	11	12	12	13	13	14	14	15	16	16	17	17	18	18	19	20	20	21	21	22	22	23	24	24	25
18	0.778831	NUM_TRUE_POSITIVES	0	0	0	1	1	2	2	3	4	4	5	5	6	6	7	8	8	9	9	10	10	11	12	12	13	13	14	14	15	16	16	17	17	18	19	19	20	21	21	22	23	23	24	25	25	26	27
18	0.77088	NUM_TRUE_POSITIVES	0	0	1	1	2	2	2	3	3	4	4	4	5	5	6	6	6	7	7	8	8	9	9	9	10	10	11	11	11	12	12	13	13	13	14	14	15	15	16	16	17	17	18	18	19	20	20
18	0.779186	NUM_TRUE_POSITIVES	0	0	1	1	2	2	3	3	4	4	5	5	6	6	7	7	8	8	9	9	10	10	11	11	12	12	13	13	14	14	15	15	16	17	17	17	18	19	20	21	22	22	23	24	25	26	27
18	0.795113	NUM_TRUE_POSITIVES	0	1	1	2	3	3	4	5	5	6	6	7	8	8	9	10	10	11	11	12	13	13	14	15	15	16	16	17	18	18	19	20	20	21	21	22	23	23	24	25	25	26	27	27	28	29	30
18	0.767806	NUM_TRUE_POSITIVES	0	0	1	1	2	2	3	3	3	4	4	5	5	6	6	6	7	7	8	8	9	9	9	10	10	11	11	12	12	12	13	13	14	14	15	15	16	16	16	16	16	16	16	16	16	16	16
18	0.769788	NUM_TRUE_POSITIVES	0	0	1	1	2	2	3	3	4	5	5	6	6	7	7	8	9	9	10	10	11	11	12	13	13	14	14	15	15	16	17	17	18	18	19	19	20	21	21	22	22	23	24	24	25	26	26
18	0.783047	NUM_TRUE_POSITIVES	0	0	0	0	1	1	2	3	3	4	4	5	6	6	7	7	8	9	9	10	11	11	12	12	13	14	14	15	15	16	17	17	18	19	19	20	20	21	22	22	23	23	24	25	25	26	26
18	0.7769	NUM_TRUE_POSITIVES	0	0	0	1	1	2	3	3	4	5	5	6	6	7	8	8	9	10	10	11	11	12	13	13	14	15	15	16	17	17	18	18	19	19	20	21	21	22	22	23	24	24	25	25	26	26	27
18	0.772429	NUM_TRUE_POSITIVES	0	0	0	1	1	2	2	3	4	4	5	5	6	6	7	8	8	9	9	10	10	11	12	12	13	13	14	14	15	16	16	17	17	18	18	19	20	20	21	21	22	22	23	24	24	25	25
18	0.783327	NUM_TRUE_POSITIVES	0	0	0	1	1	2	3	3	4	5	5	6	6	7	8	8	9	10	10	11	11	12	13	13	14	15	15	16	16	17	18	18	19	20	20	20	20	20	20	20	20	20	20	20	21	21	22
18	0.768187	NUM_TRUE_POSITIVES	0	0	0	0	1	1	1	2	2	2	3	3	4	4	5	5	6	6	7	8	8	9	9	10	10	11	12	12	13	13	14	14	15	15	16	17	17	18	18	19	19	20	21	21	21	21	21
18	0.773953	NUM_TRUE_POSITIVES	0	0	0	0	1	1	1	2	2	2	2	3	3	3	4	4	4	4	5	5	5	6	6	6	6	7	7	7	8	8	8	9	9	10	10	11	11	12	12	13	13	14	15	15	16	17	17
18	0.782361	NUM_TRUE_POSITIVES	0	0	1	1	2	2	3	3	4	5	5	5	6	6	7	7	8	8	9	9	10	11	11	12	12	13	13	14	14	15	16	16	17	17	18	18	19	19	20	21	21	22	22	23	23	24	24
18	0.789093	NUM_TRUE_POSITIVES	0	0	0	1	2	3	4	4	5	6	7	8	8	9	10	11	12	13	13	14	15	16	17	17	18	19	20	21	21	22	23	24	25	26	26	26	26	26	26	26	26	26	26	27	27	27	27
18	0.768111	NUM_TRUE_POSITIVES	0	0	0	1	1	2	2	2	3	3	4	4	4	5	5	6	6	6	7	7	8	8	9	9	9	10	10	11	11	11	12	12	13	13	13	14	14	15	15	15	16	16	17	17	18	18	18
18	0.789169	NUM_TRUE_POSITIVES	0	0	0	1	1	2	2	3	3	4	4	5	5	6	6	7	7	8	8	9	9	10	10	11	11	12	12	13	13	14	14	15	15	16	16	17	17	17	18	19	19	20	21	21	22	23	23
18	0.774055	NUM_TRUE_POSITIVES	0	0	1	1	1	2	2	3	3	4	4	5	5	6	6	7	7	8	8	9	9	10	10	11	11	12	12	13	13	14	14	15	15	16	16	17	18	18	19	19	20	21	21	22	22	23	24
18	0.782336	NUM_TRUE_POSITIVES	0	0	0	0	0	0	0	0	1	2	2	3	4	4	5	6	6	7	8	8	9	10	10	11	12	13	13	14	15	15	16	17	17	18	19	19	20	21	21	22	23	24	24	24	25	26	26
18	0.792547	NUM_TRUE_POSITIVES	0	0	0	0	0	1	2	3	4	5	6	6	7	8	8	9	10	11	11	12	13	13	14	15	16	16	17	18	18	19	20	21	21	22	23	23	24	25	26	26	27	28	28	29	30	31	31
18	0.790922	NUM_TRUE_POSITIVES	0	0	0	0	0	0	1	2	2	3	4	4	5	6	6	7	8	9	9	10	11	11	12	13	13	14	15	15	16	17	18	18	19	20	20	21	22	22	23	24	24	25	26	27	27	28	29
18	0.794605	NUM_TRUE_POSITIVES	1	1	2	2	3	4	4	5	6	6	7	8	8	9	10	10	11	11	12	13	13	14	15	15	16	17	17	18	19	19	20	21	21	22	22	23	24	24	25	26	26	27	28	28	29	30	30
18	0.772531	NUM_TRUE_POSITIVES	0	0	1	1	2	2	3	4	4	5	5	6	6	7	8	8	9	9	10	10	11	12	12	13	13	14	14	15	16	16	17	17	18	18	19	20	20	21	21	22	22	23	24	24	25	25	26
18	0.78386	NUM_TRUE_POSITIVES	0	0	0	0	1	1	2	3	3	4	5	5	6	7	7	8	9	9	10	10	11	12	12	13	14	14	15	16	16	17	18	18	19	19	20	21	21	22	23	23	24	25	25	26	27	27	28
18	0.760415	NUM_TRUE_POSITIVES	0	0	0	0	1	1	2	2	3	3	4	4	5	5	6	6	7	7	8	8	9	9	9	10	10	11	11	12	12	13	13	14	14	15	15	16	16	17	17	18	18	18	18	19	19	20	21
18	0.80098	NUM_TRUE_POSITIVES	0	1	1	2	2	3	3	4	5	5	6	6	7	7	8	8	9	10	10	11	11	12	12	13	13	14	15	15	16	17	18	18	19	20	21	21	22	23	24	24	25	26	27	27	28	29	30
18	0.776671	NUM_TRUE_POSITIVES	0	0	0	0	1	2	3	3	4	5	6	6	7	8	9	10	10	11	12	13	13	14	15	16	17	17	18	18	19	20	20	21	21	22	23	23	23	24	24	25	25	26	26	27	27	28	28
18	0.785536	NUM_TRUE_POSITIVES	0	0	1	1	2	2	3	3	4	4	4	5	5	6	6	7	7	8	8	8	9	9	10	10	11	11	12	12	13	13	13	13	13	13	13	14	14	14	15	15	16	16	16	17	17	18	18
18	0.793436	NUM_TRUE_POSITIVES	0	1	2	2	3	4	4	5	6	6	7	8	8	9	10	11	11	12	13	13	14	15	15	16	17	17	18	19	20	20	21	22	22	23	24	24	25	26	26	27	28	29	29	30	31	31	32
18	0.786045	NUM_TRUE_POSITIVES	0	0	0	0	1	1	2	2	3	3	4	4	5	5	6	6	7	7	8	8	8	9	9	10	10	11	11	12	12	13	13	14	14	15	15	16	16	17	18	19	20	21	22	22	23	24	25
18	0.786527	NUM_TRUE_POSITIVES	0	1	1	2	2	3	3	4	4	5	5	6	7	7	8	8	9	9	10	10	11	11	12	12	13	14	14	14	14	15	15	15	15	16	16	16	17	17	17	17	18	19	19	20	21	22	22
18	0.772836	NUM_TRUE_POSITIVES	0	0	0	0	1	1	2	3	3	4	5	5	6	7	7	8	9	9	10	11	11	12	12	13	14	14	15	16	16	17	18	18	19	20	20	21	22	22	23	23	24	25	25	26	27	27	28
18	0.779288	NUM_TRUE_POSITIVES	0	0	0	1	1	2	2	3	3	4	4	4	5	5	6	6	7	7	8	8	9	9	9	10	10	11	11	12	12	13	13	13	14	14	15	15	16	16	17	17	18	18	18	18	18	19	19
18	0.77878	NUM_TRUE_POSITIVES	0	0	0	0	1	1	2	2	3	3	4	4	5	5	6	7	7	8	8	9	9	10	10	11	11	12	13	13	14	14	15	15	16	16	17	17	18	19	19	20	21	22	22	23	24	25	26
18	0.778754	NUM_TRUE_POSITIVES	0	0	0	1	1	2	2	3	3	4	5	5	6	6	7	7	8	8	9	10	10	11	11	12	12	13	13	14	15	15	16	16	17	17	18	19	19	20	20	21	21	22	23	23	24	24	25
18	0.77408	NUM_TRUE_POSITIVES	0	0	0	0	1	1	2	3	3	4	5	5	6	7	7	8	9	9	10	11	11	12	13	13	14	15	15	16	17	17	18	19	19	20	21	21	21	21	21	22	23	24	24	25	26	27	27
18	0.770956	NUM_TRUE_POSITIVES	0	0	1	1	2	2	3	3	4	4	5	5	6	6	7	7	8	8	9	9	10	10	11	11	12	12	13	13	14	14	15	15	16	16	17	17	18	18	19	19	20	21	21	22	23	24	24
18	0.779948	NUM_TRUE_POSITIVES	0	0	1	1	2	2	3	3	4	5	5	6	6	7	7	8	9	9	10	10	11	11	12	13	13	14	14	15	15	16	16	17	18	18	19	19	20	20	21	22	22	23	23	24	24	25	26
18	0.79839	NUM_TRUE_POSITIVES	0	0	1	1	2	3	3	4	5	5	6	7	7	8	8	9	10	10	11	12	12	13	14	14	15	15	16	17	17	18	19	19	20	21	21	22	23	23	24	24	25	26	26	27	28	28	29
18	0.763945	NUM_TRUE_POSITIVES	0	0	0	0	1	1	2	2	3	3	4	5	5	6	6	7	7	8	9	9	10	10	11	11	12	13	13	14	14	15	15	16	17	17	18	18	19	19	20	20	21	21	22	22	23	23	24
18	0.78071	NUM_TRUE_POSITIVES	0	0	0	1	1	2	2	3	3	4	4	5	5	6	6	7	7	8	8	9	9	10	10	11	11	12	12	13	13	14	14	15	15	15	16	17	17	18	19	19	20	21	21	22	23	23	24
18	0.765698	NUM_TRUE_POSITIVES	0	0	0	0	1	1	2	2	3	3	4	4	5	5	6	6	7	7	8	8	9	9	10	10	11	11	12	12	13	13	14	14	15	15	15	16	17	17	18	19	20	20	21	22	22	23	24
18	0.784419	NUM_TRUE_POSITIVES	0	0	1	2	2	3	4	4	5	6	6	7	8	8	9	10	11	11	12	13	13	14	15	15	16	17	17	18	19	20	20	21	22	22	23	24	24	25	26	26	27	28	28	29	30	31	31
18	0.771286	NUM_TRUE_POSITIVES	0	0	0	1	1	2	3	3	4	4	5	6	6	7	8	8	9	9	10	11	11	12	13	13	14	14	15	16	16	17	18	18	19	19	20	20	21	21	22	23	23	24	24	25	25	26	26
18	0.76933	NUM_TRUE_POSITIVES	0	0	0	1	1	1	2	2	2	3	3	3	4	4	5	5	5	6	6	6	7	7	7	8	8	8	9	9	10	10	11	11	12	12	13	14	14	15	15	16	16	17	18	18	18	18	18
18	0.795595	NUM_TRUE_POSITIVES	0	1	2	2	3	4	4	5	6	6	7	8	8	9	10	10	11	12	12	13	14	14	15	16	16	17	18	18	19	20	20	21	22	23	23	24	24	25	25	26	27	27	28	28	29	29	30
18	0.800625	NUM_TRUE_POSITIVES	0	0	0	1	2	2	3	4	4	5	6	6	7	8	9	9	10	11	11	12	13	13	14	15	16	16	17	18	18	19	20	20	21	22	23	23	24	25	25	26	27	27	28	29	30	30	31
[truncated: 471 more columns]
