# Supplementary material for: Genome-wide computational identification of functional RNA elements in Trypanosoma brucei
Source: BMC Genomics. 2009 Aug 4;10:355. doi: 10.1186/1471-2164-10-355 (PMC2907701; doi:10.1186/1471-2164-10-355)
Supplement: Additional file 6 — Function prediction using regulatory motifs. This ZIP compressed file should be unpacked before viewing its contents. The results for prediction of each pathway are presented in a separate folder, named after the accession number of that pathway in KEGG database. Each folder contains several files named "validation.N.out", each of which represents the results of a hundred times two-fold cross-validation for that pathway, using N predicted motifs. Each cross-validation is shown in one row; plotting each row against the number of false positives will result in the ROC curve associated with the corresponding cross-validation experiment. The trained network is stored in "total.out", in which motifs are ordered according to their prediction power. L(α|MOTIF): the likelihood of being in pathway α given that the indicated motif is present in the indicated location of an mRNA; L(α|MOTIF): the likelihood of being in pathway α given that the indicated motif is NOT present in the indicated location of an mRNA. [file 1471-2164-10-355-S6.zip › tbr_KEGG_predict/004.tbr03010/validation.021.out]

Current time: Tue Feb 03 11:58:28 2009
This cluster: tbr03010
A 2-fold validation was used.
************************ VALIDATION ***********************
NUM_CLASSIFIERS	AUC	NUM_FALSE_POSITIVES	1	2	3	4	5	6	7	8	9	10	11	12	13	14	15	16	17	18	19	20	21	22	23	24	25	26	27	28	29	30	31	32	33	34	35	36	37	38	39	40	41	42	43	44	45	46	47
21	0.785206	NUM_TRUE_POSITIVES	0	0	0	0	0	1	1	2	3	3	4	4	5	6	6	7	8	8	9	9	10	11	11	12	12	13	14	14	15	16	16	17	17	18	19	19	20	21	21	21	21	21	21	21	21	22	22
21	0.778653	NUM_TRUE_POSITIVES	0	0	0	0	0	1	1	2	3	3	4	4	5	6	6	7	7	8	8	9	9	10	10	11	11	12	12	13	13	14	14	15	15	16	16	17	17	18	18	19	19	20	20	21	21	22	23
21	0.80098	NUM_TRUE_POSITIVES	0	0	0	0	0	1	1	2	2	3	4	4	5	5	6	6	7	8	8	9	9	10	10	11	12	12	13	14	15	15	16	17	18	18	19	20	21	21	22	23	24	25	25	26	27	28	28
21	0.757722	NUM_TRUE_POSITIVES	0	0	0	1	1	1	2	2	3	3	3	4	4	5	5	5	6	6	7	7	7	8	8	9	9	9	10	10	11	11	11	12	12	13	13	13	13	13	13	13	13	13	13	13	13	14	15
21	0.76994	NUM_TRUE_POSITIVES	0	0	0	0	1	1	2	2	3	4	4	5	5	6	7	7	8	8	9	9	10	11	11	12	12	13	14	15	16	17	18	19	21	21	21	21	21	21	21	21	21	21	21	21	21	21	22
21	0.784774	NUM_TRUE_POSITIVES	0	0	0	0	1	1	2	2	3	4	4	5	5	6	7	7	8	8	9	10	10	11	11	12	13	13	14	14	15	16	16	17	18	18	19	20	20	21	22	22	23	24	24	25	26	26	27
21	0.796307	NUM_TRUE_POSITIVES	0	0	1	2	3	3	4	5	6	7	7	8	9	10	11	11	12	13	14	15	15	16	16	17	17	18	18	19	19	20	20	21	21	22	22	23	23	24	24	25	25	26	26	27	27	28	28
21	0.793182	NUM_TRUE_POSITIVES	0	0	1	2	3	4	4	5	6	7	8	9	9	10	11	12	13	13	14	15	16	17	18	18	19	20	21	22	23	23	23	23	23	23	23	23	23	23	24	24	25	25	26	26	27	28	28
21	0.770042	NUM_TRUE_POSITIVES	0	1	1	2	3	3	4	4	5	6	6	7	7	8	9	9	10	10	11	12	12	13	14	14	15	15	16	17	17	18	18	19	20	20	21	21	22	23	23	24	25	25	26	26	27	28	28
21	0.796408	NUM_TRUE_POSITIVES	0	0	0	0	1	2	3	3	4	5	6	7	7	8	9	10	11	11	12	13	14	15	15	16	17	18	19	19	20	21	22	22	23	24	25	26	26	27	28	29	30	30	31	32	33	34	34
21	0.780913	NUM_TRUE_POSITIVES	0	0	1	2	2	3	4	4	4	4	5	5	6	7	7	8	9	10	10	11	12	13	13	14	15	16	16	17	18	19	19	20	21	21	22	23	24	24	25	26	27	27	28	29	30	30	31
21	0.779872	NUM_TRUE_POSITIVES	0	0	0	0	1	1	2	2	3	3	4	4	5	5	6	7	7	8	8	9	9	10	10	11	11	12	12	13	14	14	15	15	16	16	17	17	18	18	19	20	20	21	22	23	24	25	26
21	0.798186	NUM_TRUE_POSITIVES	0	0	0	0	1	2	2	3	4	4	5	6	6	7	8	8	9	10	10	11	12	12	13	14	14	15	16	16	17	18	18	19	20	20	21	22	22	23	24	24	25	26	26	27	28	28	29
21	0.776036	NUM_TRUE_POSITIVES	0	0	0	0	0	0	0	1	1	2	2	3	3	4	4	5	5	6	6	7	7	8	8	9	9	10	10	11	11	11	12	12	13	13	14	14	15	15	16	17	17	18	18	19	19	20	20
21	0.774487	NUM_TRUE_POSITIVES	0	0	0	1	1	2	2	3	4	4	5	5	6	7	7	8	8	9	9	10	11	11	12	12	13	14	14	15	15	16	17	17	17	17	18	18	19	20	20	21	22	22	22	22	22	22	22
21	0.785028	NUM_TRUE_POSITIVES	0	0	0	1	1	2	2	3	3	4	4	5	5	6	6	7	8	8	9	9	10	10	11	11	12	12	13	13	14	15	15	16	17	17	18	19	19	20	21	22	22	23	24	24	25	26	26
21	0.784546	NUM_TRUE_POSITIVES	0	0	0	0	0	0	0	0	0	0	1	2	2	3	4	4	5	6	6	7	8	8	9	10	10	11	12	12	13	14	14	15	16	16	17	18	19	19	20	21	21	22	23	23	24	25	25
21	0.778907	NUM_TRUE_POSITIVES	0	0	0	0	0	1	1	2	2	3	3	4	4	5	5	6	7	7	7	8	9	10	10	11	12	13	13	14	15	16	16	17	18	19	20	20	21	22	23	23	24	25	26	26	27	28	29
21	0.771744	NUM_TRUE_POSITIVES	0	0	0	0	0	0	0	1	1	2	2	3	3	4	5	5	6	7	8	8	9	10	10	11	12	13	13	14	15	15	16	17	18	18	18	19	20	21	21	22	23	24	24	25	26	27	27
21	0.790388	NUM_TRUE_POSITIVES	0	1	1	2	3	3	4	4	5	6	6	7	7	8	9	9	10	10	11	12	12	13	13	14	15	15	16	16	17	18	18	18	18	18	18	18	18	18	19	20	20	21	22	22	23	24	24
21	0.786197	NUM_TRUE_POSITIVES	0	0	0	0	0	0	1	2	2	3	4	4	5	6	6	7	8	8	9	10	10	11	12	12	13	14	14	14	14	15	15	16	16	17	17	18	18	19	19	20	20	21	21	22	23	23	24
21	0.786781	NUM_TRUE_POSITIVES	0	0	0	0	0	0	0	1	1	2	3	3	4	5	5	6	7	7	8	9	9	10	11	11	12	13	13	14	15	15	16	17	17	18	19	19	20	21	21	21	21	21	21	21	21	22	22
21	0.777484	NUM_TRUE_POSITIVES	0	1	1	2	2	3	4	4	5	5	6	6	7	8	8	9	9	10	10	11	12	12	13	13	14	15	15	15	15	15	16	16	17	18	18	19	19	20	21	21	22	22	23	24	24	25	25
21	0.772607	NUM_TRUE_POSITIVES	0	0	0	0	0	0	1	1	2	2	3	4	4	5	5	6	6	7	8	8	9	9	10	11	11	12	12	13	13	14	15	15	16	16	17	18	18	18	18	19	19	20	21	21	22	22	23
21	0.782514	NUM_TRUE_POSITIVES	0	0	0	0	0	0	0	0	0	0	1	2	2	3	4	4	5	6	7	7	8	9	9	10	11	11	12	13	14	14	15	16	16	17	18	18	19	20	21	21	22	23	23	24	25	26	26
21	0.773369	NUM_TRUE_POSITIVES	0	0	1	1	2	2	2	3	3	4	4	5	5	5	6	6	7	7	8	8	8	9	9	10	10	11	11	12	13	13	14	15	15	16	17	18	18	19	20	20	21	22	22	23	24	25	25
21	0.788864	NUM_TRUE_POSITIVES	0	1	1	2	2	3	4	4	5	6	6	7	8	8	9	9	10	11	11	12	13	13	14	15	15	16	17	17	18	18	19	20	20	21	21	22	23	23	24	25	25	26	26	27	28	28	29
21	0.786349	NUM_TRUE_POSITIVES	0	0	0	1	1	2	2	3	3	4	4	5	5	6	6	7	7	8	8	9	9	10	10	11	12	12	12	12	12	13	13	14	14	15	15	16	16	17	17	18	19	20	21	22	23	24	24
21	0.787111	NUM_TRUE_POSITIVES	0	0	1	1	2	3	3	4	4	5	6	6	7	7	8	9	9	10	10	11	12	12	13	14	14	15	15	16	17	17	18	18	19	20	20	21	22	22	23	24	25	26	26	27	28	29	30
21	0.800066	NUM_TRUE_POSITIVES	0	0	0	0	1	1	2	3	3	4	5	5	6	6	7	8	8	9	10	10	11	12	12	13	13	14	15	15	16	17	17	18	19	19	20	21	22	22	23	24	25	25	26	27	28	28	29
21	0.768899	NUM_TRUE_POSITIVES	0	0	0	0	1	2	2	3	4	5	5	6	7	8	8	9	10	11	11	12	13	13	14	15	16	16	17	18	19	19	20	21	22	22	23	23	24	25	25	26	26	27	28	28	29	29	30
21	0.761126	NUM_TRUE_POSITIVES	0	0	0	0	0	1	1	1	2	2	3	3	4	5	5	6	6	7	8	8	9	9	10	11	11	12	12	13	13	14	15	15	16	16	17	18	18	19	19	20	21	21	21	21	22	22	23
21	0.792065	NUM_TRUE_POSITIVES	0	0	0	0	1	1	2	2	3	3	4	4	5	5	6	6	7	7	8	8	9	9	10	10	11	11	12	12	13	13	14	14	14	15	16	17	17	18	19	20	21	21	21	21	21	21	21
21	0.786197	NUM_TRUE_POSITIVES	0	0	0	0	0	0	0	0	0	1	2	3	3	4	5	6	6	7	8	9	10	10	11	12	13	13	14	15	16	17	17	18	18	19	19	20	20	21	21	22	22	23	24	24	25	26	26
21	0.776138	NUM_TRUE_POSITIVES	0	0	1	1	2	2	3	3	3	4	4	5	5	6	6	6	7	7	8	8	9	9	9	9	9	9	10	10	11	11	12	12	13	13	14	14	15	16	16	17	17	18	18	19	19	20	21
21	0.788737	NUM_TRUE_POSITIVES	0	0	0	0	0	0	0	0	0	1	1	2	3	3	4	5	5	6	6	7	8	8	9	10	10	11	11	12	13	13	14	15	15	16	16	17	18	18	19	20	20	21	22	23	23	24	25
21	0.758357	NUM_TRUE_POSITIVES	0	0	0	0	0	0	0	0	0	0	1	1	2	2	2	3	3	4	4	5	5	5	6	6	7	7	8	8	8	9	9	10	10	11	11	11	12	12	13	13	14	14	14	15	15	16	16
21	0.788686	NUM_TRUE_POSITIVES	0	0	0	0	0	0	0	0	1	2	3	4	5	5	6	7	8	9	10	11	11	12	13	14	15	16	17	17	18	19	19	20	21	21	22	23	23	24	25	25	26	27	28	28	29	30	30
21	0.784139	NUM_TRUE_POSITIVES	1	1	1	1	1	2	2	3	3	4	4	5	6	6	7	7	8	8	9	10	10	11	11	12	12	13	13	14	15	15	16	16	17	17	18	19	19	20	21	22	23	23	24	25	26	27	28
21	0.783352	NUM_TRUE_POSITIVES	0	0	0	1	1	2	3	3	4	4	5	6	6	7	7	8	9	9	10	10	11	12	12	13	13	14	15	15	16	16	17	18	18	19	19	20	21	21	22	22	23	24	24	25	25	26	27
21	0.790464	NUM_TRUE_POSITIVES	0	0	0	1	1	2	2	3	3	4	4	5	5	6	6	7	7	8	8	9	9	10	10	11	11	12	12	13	13	14	14	15	15	16	16	17	17	18	18	19	19	20	20	20	21	21	21
21	0.796205	NUM_TRUE_POSITIVES	0	0	0	0	1	2	3	3	4	5	6	7	7	8	9	10	11	11	12	13	14	15	15	16	17	18	19	19	20	21	22	23	23	24	25	26	27	27	27	27	27	28	28	29	29	30	30
21	0.799736	NUM_TRUE_POSITIVES	0	1	1	2	2	3	4	4	5	5	6	6	7	8	8	9	9	10	10	11	12	12	13	13	14	14	15	16	16	17	17	18	19	19	20	20	21	21	22	22	23	24	24	25	25	26	26
21	0.79778	NUM_TRUE_POSITIVES	0	1	2	2	3	4	5	5	6	7	8	8	9	10	11	11	12	13	13	14	15	16	16	17	18	19	19	20	21	22	22	23	24	25	25	26	27	27	28	29	30	30	31	32	33	33	34
21	0.780329	NUM_TRUE_POSITIVES	0	0	0	0	0	0	1	2	2	3	4	5	5	6	7	7	8	9	10	10	11	12	13	13	14	15	16	16	17	18	19	19	20	21	21	22	23	24	24	25	26	27	27	28	29	30	30
21	0.755919	NUM_TRUE_POSITIVES	0	0	0	0	0	0	0	0	0	0	0	1	1	2	2	3	4	4	5	5	6	6	7	8	8	9	9	10	10	11	12	12	13	13	14	14	15	16	16	17	17	18	19	19	20	21	22
21	0.788712	NUM_TRUE_POSITIVES	0	0	0	0	1	1	2	2	3	3	4	4	5	5	6	6	7	7	8	8	9	9	9	10	10	11	11	12	12	13	13	14	14	15	15	16	16	17	17	18	19	20	21	23	24	25	27
21	0.770245	NUM_TRUE_POSITIVES	0	0	0	0	0	0	1	1	2	2	3	3	4	4	5	5	6	6	7	7	8	8	9	9	10	10	10	11	11	12	12	13	13	14	14	15	15	16	16	17	17	18	18	19	19	20	20
21	0.786248	NUM_TRUE_POSITIVES	0	1	2	2	3	4	5	5	6	7	7	8	9	10	10	11	12	12	13	14	15	15	16	16	17	18	18	19	20	20	21	21	22	23	23	24	25	25	26	27	27	28	29	29	30	31	31
21	0.797018	NUM_TRUE_POSITIVES	0	0	1	1	2	3	4	5	6	7	8	9	10	11	12	13	14	15	16	17	17	18	18	19	20	20	21	21	22	23	23	23	23	24	24	25	25	25	26	26	27	27	28	28	28	29	29
21	0.799202	NUM_TRUE_POSITIVES	0	1	1	2	3	3	4	5	5	6	7	7	8	9	9	10	11	11	12	13	13	14	14	15	16	16	17	18	18	19	20	20	21	22	22	23	24	24	25	26	26	27	27	28	29	29	30
21	0.795773	NUM_TRUE_POSITIVES	0	0	0	1	1	2	2	3	3	4	5	5	6	6	7	7	8	9	9	10	10	11	11	12	12	13	14	14	15	15	16	16	17	18	18	19	19	20	20	21	21	22	22	23	24	25	26
21	0.784139	NUM_TRUE_POSITIVES	0	0	1	1	2	2	3	3	4	4	5	5	6	6	7	7	8	8	9	9	10	10	11	11	12	12	13	13	14	14	15	15	16	16	17	18	18	19	20	21	22	22	23	24	25	26	27
21	0.778678	NUM_TRUE_POSITIVES	0	0	0	0	0	0	1	1	1	2	2	3	4	4	5	6	6	7	8	8	9	10	11	11	12	13	13	14	15	15	16	17	18	18	19	20	20	21	22	22	23	24	24	25	26	27	27
21	0.774614	NUM_TRUE_POSITIVES	0	0	0	0	0	0	1	1	2	2	3	3	4	5	5	6	6	7	7	8	8	9	10	10	11	11	12	12	13	13	14	15	15	16	16	17	17	18	19	19	20	21	22	23	23	24	25
21	0.771693	NUM_TRUE_POSITIVES	0	0	1	1	2	2	2	3	3	4	4	4	5	5	6	6	6	7	7	8	8	8	9	9	10	10	10	11	11	12	12	12	13	13	14	14	15	15	16	16	17	17	17	18	19	20	21
21	0.781066	NUM_TRUE_POSITIVES	0	0	1	1	2	2	3	3	4	4	5	5	6	6	7	7	8	9	9	10	10	11	11	12	12	13	13	14	14	15	15	16	17	17	17	18	19	20	20	21	22	23	24	24	25	26	27
21	0.79778	NUM_TRUE_POSITIVES	0	0	0	0	1	2	2	3	4	5	5	6	7	8	8	9	10	11	11	12	13	13	14	15	16	16	17	18	19	19	20	21	22	22	23	24	25	25	26	27	27	28	29	30	30	31	32
21	0.779897	NUM_TRUE_POSITIVES	0	0	0	0	0	1	1	2	2	3	3	4	4	5	5	6	6	7	7	8	8	9	9	10	10	11	11	12	12	13	13	14	14	15	15	15	15	15	15	15	15	15	15	15	15	16	17
21	0.776697	NUM_TRUE_POSITIVES	0	0	0	0	1	2	3	3	4	5	6	7	7	8	9	10	11	11	12	13	14	15	15	15	15	15	15	16	16	17	18	18	19	20	20	21	22	22	23	23	24	25	25	26	27	27	28
21	0.786756	NUM_TRUE_POSITIVES	0	0	0	0	1	1	2	2	3	3	4	5	5	6	6	7	7	8	9	9	10	10	11	11	12	13	13	14	14	15	15	16	17	17	18	18	19	19	20	20	21	22	22	23	23	24	24
21	0.778272	NUM_TRUE_POSITIVES	0	0	0	1	1	2	3	3	4	5	5	6	7	7	8	9	9	10	10	11	12	12	13	14	14	15	16	16	17	18	18	19	19	20	20	21	21	22	23	23	24	24	25	25	26	27	27
21	0.774944	NUM_TRUE_POSITIVES	0	0	0	0	1	1	2	3	3	4	5	5	6	7	7	8	9	9	10	11	11	12	12	13	14	14	15	16	16	17	18	18	19	20	20	21	22	22	23	24	24	25	25	26	26	27	27
21	0.786553	NUM_TRUE_POSITIVES	0	0	0	0	1	1	2	3	3	4	5	5	6	7	7	8	9	9	10	11	11	12	13	13	14	15	15	16	17	17	18	19	19	19	19	19	19	19	19	19	19	20	21	21	22	23	24
21	0.770423	NUM_TRUE_POSITIVES	0	0	0	1	1	2	2	3	3	4	4	5	5	6	7	7	8	8	9	9	10	10	11	11	12	12	13	14	14	15	15	16	16	17	17	18	18	19	19	20	21	21	21	21	22	22	23
21	0.7785	NUM_TRUE_POSITIVES	0	0	0	0	0	0	1	1	1	2	2	2	3	3	4	4	4	5	5	5	6	6	6	7	7	8	8	9	9	10	10	11	11	12	12	13	13	13	13	13	13	14	15	16	17	18	19
21	0.786959	NUM_TRUE_POSITIVES	0	0	0	0	1	1	2	2	3	3	4	5	5	5	6	6	7	8	8	9	10	10	11	11	12	13	13	14	15	15	16	16	17	18	18	19	20	20	21	21	22	23	23	24	25	25	26
21	0.793462	NUM_TRUE_POSITIVES	0	0	1	2	3	4	4	5	6	7	8	9	9	10	11	12	13	14	14	15	16	17	18	19	19	20	21	22	23	24	24	24	24	24	24	24	24	24	24	24	24	24	25	25	25	26	26
21	0.772785	NUM_TRUE_POSITIVES	0	0	0	1	1	2	2	2	3	3	4	4	4	5	5	6	6	6	7	7	8	8	8	9	9	10	10	11	11	11	12	12	13	13	14	14	14	15	15	16	16	17	17	17	17	17	17
21	0.793436	NUM_TRUE_POSITIVES	0	0	0	0	1	1	2	2	3	3	4	5	5	6	6	7	7	8	9	9	10	10	11	12	12	13	13	14	14	15	16	16	17	17	18	19	19	20	20	21	21	22	23	23	24	24	25
21	0.778577	NUM_TRUE_POSITIVES	0	0	0	1	1	2	3	3	4	5	5	6	6	7	8	8	9	10	10	11	11	12	13	13	14	15	15	15	15	15	16	16	17	18	18	19	19	20	21	21	22	23	23	24	24	25	26
21	0.788356	NUM_TRUE_POSITIVES	0	0	0	0	1	1	2	2	3	4	4	5	5	6	7	7	8	8	9	9	10	11	11	12	12	13	14	14	15	15	16	17	17	18	19	20	21	22	23	23	23	24	25	26	27	28	29
21	0.789397	NUM_TRUE_POSITIVES	0	0	0	0	0	0	1	2	3	4	5	6	7	7	7	8	9	9	10	11	11	12	13	13	14	15	15	16	17	17	18	19	20	20	21	22	22	23	24	25	25	26	27	27	28	29	30
21	0.792674	NUM_TRUE_POSITIVES	0	0	0	0	0	0	0	1	2	3	3	4	5	6	6	7	8	9	9	10	11	12	13	13	14	15	16	16	17	18	19	19	20	21	22	23	23	24	25	26	26	27	28	29	29	30	31
21	0.796916	NUM_TRUE_POSITIVES	1	1	2	3	3	4	5	5	6	7	7	8	9	9	10	11	11	12	13	13	14	15	15	16	17	17	18	19	19	20	21	21	21	22	22	23	24	24	25	26	26	27	28	28	29	30	30
21	0.774411	NUM_TRUE_POSITIVES	0	0	1	1	2	2	3	4	4	5	5	6	7	7	8	8	9	10	10	11	11	12	12	13	14	14	15	15	16	17	17	18	18	19	20	20	21	21	22	23	23	24	24	25	26	26	27
21	0.790236	NUM_TRUE_POSITIVES	0	0	0	0	1	2	2	3	4	4	5	6	7	7	8	9	9	10	11	11	12	13	14	14	15	16	16	17	18	19	19	20	21	21	22	23	23	24	25	26	26	27	28	28	29	30	30
21	0.763818	NUM_TRUE_POSITIVES	0	0	1	1	2	2	3	3	4	4	5	5	6	6	7	7	8	8	9	9	10	10	11	12	12	12	12	12	12	12	12	12	12	13	13	14	14	15	15	16	16	17	18	18	18	18	18
21	0.80441	NUM_TRUE_POSITIVES	0	0	1	1	2	3	3	4	4	5	6	6	7	7	8	9	9	10	10	11	12	12	13	13	14	15	15	16	17	18	19	19	20	21	22	23	23	24	25	26	27	27	28	29	30	31	31
21	0.781955	NUM_TRUE_POSITIVES	0	0	0	1	1	2	3	4	5	5	6	7	8	9	9	10	11	12	13	13	14	15	16	17	17	18	19	20	21	22	22	22	22	22	22	23	23	24	24	25	25	26	27	27	28	28	29
21	0.78861	NUM_TRUE_POSITIVES	0	0	1	1	2	2	3	3	4	4	5	5	6	6	7	7	8	8	9	9	10	10	11	11	12	12	13	13	14	14	14	14	14	15	15	16	16	16	17	17	18	18	19	19	19	19	19
21	0.792395	NUM_TRUE_POSITIVES	0	0	0	1	2	2	3	4	5	5	6	7	7	8	9	10	10	11	12	13	13	14	15	15	16	17	18	18	19	20	21	21	22	23	23	24	25	26	26	27	28	29	29	30	31	31	32
21	0.789956	NUM_TRUE_POSITIVES	0	0	0	0	1	1	2	2	3	3	4	4	5	5	6	6	7	7	7	8	8	9	9	10	10	11	11	12	12	13	13	14	14	15	15	16	17	18	18	19	20	21	22	23	24	25	26
21	0.783352	NUM_TRUE_POSITIVES	0	0	1	1	2	2	3	3	4	4	5	5	6	7	7	8	8	9	9	10	10	11	11	12	12	13	14	14	14	14	14	14	14	14	14	15	15	15	16	16	16	17	17	17	17	17	18
21	0.777332	NUM_TRUE_POSITIVES	0	0	0	0	1	2	2	3	4	4	5	6	6	7	8	8	9	10	10	11	12	13	13	14	15	15	16	17	17	18	19	19	20	21	21	22	23	24	24	25	26	26	27	28	28	29	30
21	0.781472	NUM_TRUE_POSITIVES	0	0	0	1	1	2	2	3	3	4	4	5	5	6	6	7	7	8	8	9	9	10	10	11	11	12	12	13	13	14	14	14	14	14	14	15	16	17	17	18	19	20	21	21	22	23	24
21	0.781879	NUM_TRUE_POSITIVES	0	0	0	0	1	1	2	2	3	4	4	5	5	6	6	7	8	8	9	9	10	10	11	12	12	13	13	14	14	15	16	16	17	17	18	19	19	19	20	21	22	22	23	24	25	26	26
21	0.787848	NUM_TRUE_POSITIVES	0	0	0	0	1	2	2	3	4	5	5	6	7	7	8	9	10	10	11	12	12	13	14	15	15	15	16	16	17	18	18	19	19	20	21	21	22	23	23	24	24	25	26	26	27	28	28
21	0.775859	NUM_TRUE_POSITIVES	0	0	0	0	1	2	2	3	4	4	5	5	6	7	7	8	9	9	10	11	11	12	13	13	14	15	15	16	17	17	18	19	19	20	21	21	21	21	21	22	23	24	24	25	26	27	27
21	0.773547	NUM_TRUE_POSITIVES	0	0	0	0	0	1	1	2	2	3	4	4	5	5	6	7	7	8	8	9	9	10	11	11	12	12	13	14	14	15	15	16	16	17	18	18	19	19	20	21	21	21	22	23	24	24	25
21	0.789524	NUM_TRUE_POSITIVES	0	0	1	2	2	3	4	4	5	6	7	7	8	9	9	10	11	12	12	13	14	14	15	16	17	17	18	19	19	20	21	22	22	23	24	24	25	26	27	27	28	29	29	30	31	32	32
21	0.801489	NUM_TRUE_POSITIVES	0	0	1	2	2	3	4	4	5	6	6	7	8	8	9	10	10	11	12	12	13	14	14	15	16	16	17	18	18	19	20	21	21	21	22	23	23	24	25	25	26	27	27	28	29	29	30
21	0.765698	NUM_TRUE_POSITIVES	0	0	0	0	0	0	1	1	2	3	3	4	5	5	6	6	7	8	8	9	10	10	11	11	12	13	13	14	15	15	16	17	17	17	17	18	18	19	19	20	21	21	22	22	23	23	24
21	0.784165	NUM_TRUE_POSITIVES	0	0	1	1	2	2	3	3	4	4	5	5	6	6	7	7	8	8	9	9	10	10	11	11	12	12	13	13	14	15	15	15	16	17	17	18	19	20	20	21	22	23	23	24	25	25	26
21	0.774792	NUM_TRUE_POSITIVES	0	0	1	1	2	2	3	3	3	4	4	5	5	6	6	6	7	7	8	8	9	9	10	10	11	11	12	12	13	13	14	14	14	15	16	17	18	19	19	20	21	22	23	24	25	25	26
21	0.789143	NUM_TRUE_POSITIVES	0	0	0	1	2	2	3	4	5	5	6	7	7	8	9	10	10	11	12	13	13	14	15	15	16	17	18	18	19	20	21	21	22	23	23	24	25	26	26	27	28	29	29	30	31	31	32
21	0.770219	NUM_TRUE_POSITIVES	0	0	0	0	1	1	2	3	3	4	5	5	6	7	7	8	9	9	10	10	11	12	12	13	14	14	15	16	16	17	18	18	18	18	18	18	18	19	19	20	20	21	21	22	22	23	23
21	0.76806	NUM_TRUE_POSITIVES	0	0	0	0	0	0	0	1	1	1	2	2	2	3	3	3	4	4	5	5	5	6	6	6	7	7	7	8	8	9	9	10	10	11	11	12	12	13	14	14	15	15	16	16	17	18	18
21	0.797069	NUM_TRUE_POSITIVES	0	1	2	2	3	4	5	5	6	7	8	8	9	10	11	11	12	13	14	14	15	16	17	17	18	19	20	20	21	22	23	23	23	24	24	25	26	26	27	27	28	29	29	30	30	31	32
21	0.804384	NUM_TRUE_POSITIVES	0	0	0	0	0	1	1	2	3	4	5	6	7	8	9	10	11	12	13	14	15	15	16	17	17	18	19	19	20	21	22	22	23	24	24	25	26	27	27	28	29	29	30	31	31	32	33
[truncated: 471 more columns]
