# Supplementary material for: Genome-wide computational identification of functional RNA elements in Trypanosoma brucei
Source: BMC Genomics. 2009 Aug 4;10:355. doi: 10.1186/1471-2164-10-355 (PMC2907701; doi:10.1186/1471-2164-10-355)
Supplement: Additional file 6 — Function prediction using regulatory motifs. This ZIP compressed file should be unpacked before viewing its contents. The results for prediction of each pathway are presented in a separate folder, named after the accession number of that pathway in KEGG database. Each folder contains several files named "validation.N.out", each of which represents the results of a hundred times two-fold cross-validation for that pathway, using N predicted motifs. Each cross-validation is shown in one row; plotting each row against the number of false positives will result in the ROC curve associated with the corresponding cross-validation experiment. The trained network is stored in "total.out", in which motifs are ordered according to their prediction power. L(α|MOTIF): the likelihood of being in pathway α given that the indicated motif is present in the indicated location of an mRNA; L(α|MOTIF): the likelihood of being in pathway α given that the indicated motif is NOT present in the indicated location of an mRNA. [file 1471-2164-10-355-S6.zip › tbr_KEGG_predict/004.tbr03010/validation.022.out]

Current time: Tue Feb 03 11:58:28 2009
This cluster: tbr03010
A 2-fold validation was used.
************************ VALIDATION ***********************
NUM_CLASSIFIERS	AUC	NUM_FALSE_POSITIVES	1	2	3	4	5	6	7	8	9	10	11	12	13	14	15	16	17	18	19	20	21	22	23	24	25	26	27	28	29	30	31	32	33	34	35	36	37	38	39	40	41	42	43	44	45	46	47
22	0.785638	NUM_TRUE_POSITIVES	0	0	0	0	0	1	1	2	3	3	4	4	5	6	6	7	7	8	9	9	10	10	11	12	12	13	13	14	15	15	16	17	17	18	19	19	20	21	21	21	21	21	21	21	21	21	22
22	0.78038	NUM_TRUE_POSITIVES	0	0	0	0	0	0	1	1	2	2	3	3	4	5	5	6	6	7	7	8	9	9	10	10	11	11	12	12	13	14	14	15	15	16	16	17	18	18	19	19	20	20	21	22	22	23	24
22	0.802047	NUM_TRUE_POSITIVES	0	0	0	0	0	1	1	2	3	3	4	4	5	6	6	7	7	8	9	9	10	10	11	12	12	13	13	14	14	15	15	16	17	17	18	19	20	20	21	22	23	24	24	25	26	27	27
22	0.757316	NUM_TRUE_POSITIVES	0	0	0	1	1	1	2	2	3	3	3	4	4	5	5	5	6	6	7	7	7	8	8	9	9	9	10	10	11	11	11	12	12	13	13	13	13	13	13	13	13	13	13	13	13	13	14
22	0.772404	NUM_TRUE_POSITIVES	0	0	0	0	0	1	1	2	2	3	4	4	5	5	6	7	7	8	8	9	9	10	11	11	12	12	13	14	15	16	18	19	21	21	21	21	21	21	21	21	21	21	21	21	21	22	22
22	0.784952	NUM_TRUE_POSITIVES	0	0	0	0	1	1	2	2	3	4	4	5	5	6	7	7	8	8	9	10	10	11	11	12	13	13	14	14	15	16	16	17	18	18	19	20	20	21	22	22	23	24	24	25	26	26	27
22	0.796688	NUM_TRUE_POSITIVES	0	0	1	2	3	4	5	5	6	7	8	9	10	10	11	12	13	14	15	15	15	16	16	17	17	18	18	19	19	20	20	21	21	22	22	23	23	24	24	25	25	26	26	27	27	28	28
22	0.793995	NUM_TRUE_POSITIVES	0	0	0	1	2	3	4	4	5	6	7	8	9	9	10	11	12	13	13	14	15	16	17	18	18	19	20	21	22	23	23	23	23	23	23	23	24	24	25	25	26	27	27	28	28	29	29
22	0.769889	NUM_TRUE_POSITIVES	0	0	1	1	2	3	3	4	4	5	6	6	7	8	8	9	9	10	11	11	12	13	13	14	14	15	16	16	17	18	18	19	19	20	21	21	22	22	23	24	24	25	26	26	27	27	28
22	0.79397	NUM_TRUE_POSITIVES	0	0	0	0	1	2	3	4	4	5	6	7	8	9	9	10	11	12	13	14	14	15	16	17	18	19	19	20	21	22	23	23	24	25	26	27	28	28	29	30	31	32	33	33	34	35	36
22	0.781599	NUM_TRUE_POSITIVES	0	0	1	2	3	4	5	5	5	5	5	5	6	7	7	8	9	10	10	11	12	13	13	14	15	16	16	17	18	19	19	20	21	21	22	23	24	24	25	26	27	27	28	29	30	30	31
22	0.782006	NUM_TRUE_POSITIVES	0	0	0	0	1	1	2	2	3	3	4	4	5	5	6	7	7	8	9	9	10	11	12	12	13	14	14	15	16	17	17	18	19	19	20	21	22	22	23	24	24	25	26	27	27	28	29
22	0.799431	NUM_TRUE_POSITIVES	0	0	0	0	1	2	2	3	4	4	5	6	6	7	8	8	9	10	10	11	12	13	13	14	15	15	16	17	17	18	19	19	20	21	21	22	23	24	24	25	26	26	27	28	28	29	30
22	0.774766	NUM_TRUE_POSITIVES	0	0	0	0	0	0	0	0	1	1	2	2	3	3	4	4	5	5	6	6	7	7	8	8	9	9	10	10	11	11	11	12	12	13	13	14	14	15	15	16	17	17	18	18	19	19	20
22	0.775147	NUM_TRUE_POSITIVES	0	0	0	1	1	2	2	3	4	4	5	5	6	7	7	8	8	9	9	10	11	11	12	12	13	14	14	15	15	16	17	17	17	17	18	18	19	20	20	21	22	22	22	22	22	22	22
22	0.787899	NUM_TRUE_POSITIVES	0	0	0	1	1	2	2	3	3	4	5	5	6	6	7	7	8	8	9	10	10	11	11	12	12	13	13	14	15	15	15	16	17	17	18	19	20	20	21	22	22	23	24	25	25	26	27
22	0.78607	NUM_TRUE_POSITIVES	0	0	0	0	0	0	0	0	0	0	0	0	1	2	2	3	4	4	5	6	6	7	8	8	9	10	10	11	12	13	13	14	15	15	16	17	17	18	19	19	20	21	21	22	23	24	24
22	0.777205	NUM_TRUE_POSITIVES	0	0	0	0	0	0	0	0	1	1	2	2	3	3	4	4	5	5	6	7	7	7	8	9	10	11	11	12	13	14	15	16	16	17	18	19	20	21	21	22	23	24	25	25	26	27	28
22	0.774538	NUM_TRUE_POSITIVES	0	0	0	0	0	0	0	1	1	2	2	3	3	4	5	6	6	7	8	9	9	10	11	12	12	13	14	15	15	16	17	18	18	18	18	19	20	21	22	23	24	24	25	26	27	28	29
22	0.791303	NUM_TRUE_POSITIVES	1	1	1	2	2	3	4	4	5	6	6	7	8	8	9	10	10	11	11	12	13	13	14	15	15	16	17	17	18	19	19	19	19	19	19	19	19	19	20	21	21	22	23	23	24	25	25
22	0.786248	NUM_TRUE_POSITIVES	0	0	0	0	0	0	1	2	2	3	4	4	5	6	7	7	8	9	9	10	11	11	12	13	14	14	14	14	14	15	15	16	17	17	18	18	19	20	20	21	21	22	23	23	24	24	25
22	0.787823	NUM_TRUE_POSITIVES	0	0	0	0	0	0	0	1	1	2	3	3	4	5	5	6	7	7	8	9	9	10	11	11	12	13	13	14	15	15	16	17	17	18	19	19	20	21	21	21	21	21	21	21	22	22	22
22	0.777027	NUM_TRUE_POSITIVES	0	0	0	1	1	2	3	3	4	4	5	6	6	7	7	8	9	9	10	10	11	12	12	13	13	14	15	15	15	15	15	16	17	17	18	19	19	20	21	21	22	23	23	24	25	25	26
22	0.773649	NUM_TRUE_POSITIVES	0	0	0	0	0	0	1	1	2	3	3	4	4	5	6	6	7	7	8	9	9	10	10	11	12	12	13	13	14	15	15	16	16	17	18	18	19	19	20	20	21	21	22	23	23	24	24
22	0.782768	NUM_TRUE_POSITIVES	0	0	0	0	0	0	0	0	0	0	1	2	2	3	4	5	5	6	7	8	8	9	10	10	11	12	13	13	14	15	16	16	17	18	18	19	20	21	21	22	23	24	24	25	26	26	27
22	0.774461	NUM_TRUE_POSITIVES	0	0	0	0	1	1	1	2	2	3	3	4	4	5	5	6	6	7	7	8	8	9	9	10	10	11	11	12	12	13	14	14	15	16	17	17	18	19	19	20	21	22	22	23	24	25	25
22	0.787213	NUM_TRUE_POSITIVES	0	0	0	1	1	1	1	2	3	3	4	5	5	6	7	7	8	9	10	10	11	12	12	13	14	14	15	16	17	17	18	18	19	20	20	21	22	22	23	24	24	25	25	26	27	27	28
22	0.7864	NUM_TRUE_POSITIVES	0	0	0	1	1	2	2	3	3	4	4	5	5	6	6	7	7	8	8	9	9	10	10	11	12	12	12	13	13	14	14	15	15	16	16	17	17	17	17	17	18	19	20	21	22	23	24
22	0.78452	NUM_TRUE_POSITIVES	0	0	0	0	0	0	0	0	1	2	3	3	4	5	6	6	7	7	8	9	9	10	11	11	12	13	13	14	14	15	16	16	17	18	18	19	20	20	21	22	22	22	23	24	25	26	27
22	0.800218	NUM_TRUE_POSITIVES	0	0	0	0	1	1	2	3	3	4	5	5	6	6	7	8	8	9	10	10	11	12	12	13	13	14	15	15	16	17	17	18	19	19	20	21	22	22	23	24	25	25	26	27	28	28	29
22	0.769178	NUM_TRUE_POSITIVES	0	0	0	0	1	2	2	3	4	5	5	6	7	8	8	9	10	11	11	12	13	13	14	15	16	16	17	18	19	19	20	21	22	22	23	23	24	25	25	26	26	27	28	28	29	29	30
22	0.756554	NUM_TRUE_POSITIVES	0	0	0	0	0	0	1	1	1	1	1	2	2	3	3	4	5	5	6	6	7	8	8	9	9	10	11	11	12	12	13	13	14	15	15	16	16	17	18	18	19	19	20	21	21	21	21
22	0.791125	NUM_TRUE_POSITIVES	0	0	0	0	1	1	2	2	3	3	4	4	5	5	6	6	7	7	8	8	9	9	10	10	11	11	12	12	13	13	14	14	14	15	16	17	17	18	19	20	21	21	21	21	21	21	21
22	0.784825	NUM_TRUE_POSITIVES	0	0	0	0	0	0	0	0	0	1	2	2	3	4	5	5	6	7	8	8	9	10	10	11	12	13	13	14	15	16	16	17	17	18	18	19	19	20	20	21	21	22	23	23	24	25	25
22	0.773242	NUM_TRUE_POSITIVES	0	0	1	1	2	2	3	3	3	4	4	5	5	6	6	6	7	7	8	8	9	9	9	9	9	9	10	10	10	11	11	12	12	13	13	14	14	15	15	16	16	17	17	18	18	19	19
22	0.78734	NUM_TRUE_POSITIVES	0	0	0	0	0	0	0	0	0	0	0	1	1	2	3	3	4	5	5	6	7	7	8	9	9	10	10	11	12	12	13	14	14	15	16	16	17	18	18	19	20	20	21	22	23	23	24
22	0.758382	NUM_TRUE_POSITIVES	0	0	0	0	0	0	0	0	0	0	1	1	2	2	2	3	3	4	4	5	5	5	6	6	7	7	8	8	8	9	9	10	10	11	11	11	12	12	13	13	14	14	14	15	15	16	16
22	0.789143	NUM_TRUE_POSITIVES	0	0	0	0	0	0	0	0	1	2	3	4	4	5	6	7	8	8	9	10	11	12	12	13	14	15	16	16	17	18	18	19	20	20	21	22	22	23	24	24	25	26	27	27	28	29	29
22	0.784774	NUM_TRUE_POSITIVES	0	0	0	0	0	1	1	2	2	3	4	4	5	5	6	7	7	8	8	9	10	10	11	11	12	13	13	14	14	15	16	16	17	17	18	19	19	20	21	22	23	24	25	25	26	27	28
22	0.781929	NUM_TRUE_POSITIVES	0	0	0	1	2	3	4	5	6	7	7	8	9	10	11	12	13	14	14	15	16	17	18	19	20	21	22	22	22	23	23	23	24	24	25	25	25	26	26	27	27	27	28	28	29	29	29
22	0.788737	NUM_TRUE_POSITIVES	0	0	0	0	1	1	1	2	2	3	3	3	4	4	5	5	6	6	7	7	8	8	9	9	10	10	11	11	12	13	13	14	14	15	15	16	16	17	17	18	18	19	20	20	20	21	21
22	0.796205	NUM_TRUE_POSITIVES	0	0	0	0	1	2	3	4	4	5	6	7	8	9	9	10	11	12	13	13	14	15	16	17	18	18	19	20	21	22	22	23	24	25	26	27	27	27	27	27	27	27	28	28	29	29	30
22	0.802047	NUM_TRUE_POSITIVES	0	1	1	2	2	3	4	4	5	5	6	6	7	8	8	9	9	10	10	11	12	12	13	13	14	14	15	16	16	17	17	18	19	19	20	20	21	22	22	23	23	24	25	25	26	26	27
22	0.798567	NUM_TRUE_POSITIVES	0	0	1	2	3	3	4	5	6	7	7	8	9	10	11	11	12	13	14	15	15	16	17	18	19	19	20	21	22	22	23	24	25	26	26	27	28	29	30	30	31	32	33	34	34	35	36
22	0.781574	NUM_TRUE_POSITIVES	0	0	0	0	0	0	1	2	2	3	4	5	5	6	7	7	8	9	10	10	11	12	13	13	14	15	16	16	17	18	19	19	20	21	21	22	23	24	24	25	26	27	27	28	29	30	30
22	0.757519	NUM_TRUE_POSITIVES	0	0	0	0	0	0	0	0	0	0	0	1	1	2	2	3	4	4	5	5	6	7	7	8	8	9	10	10	11	11	12	13	13	14	14	15	16	16	17	17	18	19	19	20	21	22	22
22	0.788762	NUM_TRUE_POSITIVES	0	0	0	0	1	1	2	2	3	3	4	4	5	5	6	6	7	7	8	8	9	9	10	10	11	11	12	12	13	13	14	14	15	15	16	16	17	17	18	19	20	21	22	24	25	26	28
22	0.771439	NUM_TRUE_POSITIVES	0	0	0	0	0	0	1	1	2	2	3	3	4	4	5	5	6	6	7	7	8	8	9	9	10	10	11	11	12	12	13	13	14	14	15	15	16	16	17	17	18	18	19	19	20	20	21
22	0.786476	NUM_TRUE_POSITIVES	0	1	2	2	3	4	5	5	6	7	7	8	9	10	10	11	12	12	13	14	15	15	16	16	17	18	18	19	20	20	21	21	22	23	23	24	25	25	26	27	27	28	29	29	30	31	31
22	0.796307	NUM_TRUE_POSITIVES	0	0	1	1	2	3	4	5	6	7	8	9	10	11	12	13	14	15	16	17	17	18	18	19	20	20	21	21	22	23	23	23	23	24	24	25	25	26	26	26	27	27	28	28	29	29	29
22	0.798313	NUM_TRUE_POSITIVES	0	0	0	1	1	2	2	3	3	4	4	5	5	6	6	7	8	8	9	10	11	11	12	13	13	14	15	16	16	17	18	18	19	20	21	21	22	23	23	24	25	26	26	27	28	28	29
22	0.795849	NUM_TRUE_POSITIVES	0	0	0	1	1	2	2	3	3	4	5	5	6	6	7	7	8	9	9	10	10	11	11	12	12	13	14	14	15	15	16	16	17	18	18	19	19	20	20	21	21	22	22	23	24	24	25
22	0.791785	NUM_TRUE_POSITIVES	0	0	1	1	2	3	3	4	5	5	6	7	7	8	9	9	10	11	11	12	13	13	14	15	15	16	17	17	18	19	19	20	21	21	22	23	23	24	25	25	26	27	27	28	29	29	30
22	0.774334	NUM_TRUE_POSITIVES	0	0	0	0	0	0	0	0	0	1	1	1	2	2	3	4	4	5	6	6	7	8	8	9	10	11	11	12	13	13	14	15	15	16	17	18	18	19	20	20	21	22	22	23	24	24	25
22	0.774639	NUM_TRUE_POSITIVES	0	0	0	0	0	0	1	1	2	2	3	3	4	4	5	5	6	6	7	7	8	9	9	10	10	11	11	12	12	13	13	14	14	15	15	16	16	17	18	18	19	20	21	22	23	24	24
22	0.772556	NUM_TRUE_POSITIVES	0	0	1	1	2	2	2	3	3	4	4	4	5	5	6	6	6	7	7	8	8	8	9	9	10	10	10	11	11	12	12	12	13	13	14	14	15	15	16	16	17	17	18	19	20	21	22
22	0.780837	NUM_TRUE_POSITIVES	0	0	1	1	2	2	3	3	4	4	5	5	6	6	7	7	8	9	9	10	10	11	11	12	12	13	13	14	14	15	15	16	17	17	17	18	19	20	20	21	22	23	24	24	25	26	27
22	0.798009	NUM_TRUE_POSITIVES	0	0	0	0	1	2	3	3	4	5	6	6	7	8	9	9	10	11	12	12	13	14	15	15	16	17	18	18	19	20	21	21	22	23	24	24	25	26	27	27	28	29	30	30	31	32	33
22	0.780278	NUM_TRUE_POSITIVES	0	0	0	0	1	1	2	2	3	3	4	4	5	5	6	6	7	7	8	8	9	9	10	10	11	11	12	12	13	13	14	14	15	15	15	15	15	15	15	15	15	15	15	15	15	16	17
22	0.777281	NUM_TRUE_POSITIVES	0	0	0	0	1	2	3	3	4	5	6	7	7	8	9	10	11	11	12	13	14	15	15	15	15	15	15	16	16	17	18	18	19	20	20	21	22	22	23	23	24	25	25	26	27	27	28
22	0.788686	NUM_TRUE_POSITIVES	0	0	0	0	0	1	1	2	3	3	4	4	5	6	6	7	7	8	9	9	10	10	11	12	12	13	13	14	15	15	16	16	17	18	18	19	19	20	21	21	22	22	23	24	24	25	25
22	0.77944	NUM_TRUE_POSITIVES	0	0	0	1	1	2	3	3	4	5	5	6	7	7	8	9	9	10	11	11	12	13	13	14	15	15	16	17	17	18	18	19	19	20	21	21	22	22	23	24	24	25	25	26	27	27	28
22	0.775528	NUM_TRUE_POSITIVES	0	0	0	0	1	1	2	3	3	4	5	5	6	7	7	8	9	9	10	11	11	12	12	13	14	14	15	16	16	17	18	18	19	20	20	21	22	22	23	24	24	25	25	26	26	27	27
22	0.788331	NUM_TRUE_POSITIVES	0	0	0	0	1	2	2	3	4	4	5	6	7	7	8	9	9	10	11	11	12	13	14	14	15	16	16	17	18	19	19	19	19	19	19	19	19	19	19	19	19	20	21	21	22	23	24
22	0.772074	NUM_TRUE_POSITIVES	0	0	0	0	1	1	2	2	3	3	4	4	5	5	6	7	7	8	8	9	9	10	10	11	11	12	12	13	14	14	15	15	16	16	17	17	18	18	19	19	20	21	21	21	22	22	23
22	0.776951	NUM_TRUE_POSITIVES	0	0	0	0	0	0	1	1	1	2	2	3	3	3	4	4	4	5	5	6	6	6	7	7	8	8	9	9	10	10	11	11	12	12	13	13	13	13	13	13	14	14	15	16	16	17	18
22	0.785003	NUM_TRUE_POSITIVES	0	0	0	0	0	1	1	2	2	3	3	4	5	5	5	6	7	7	8	9	9	10	11	11	12	13	13	14	15	15	16	17	17	18	19	19	20	21	22	22	23	24	24	25	26	26	27
22	0.794275	NUM_TRUE_POSITIVES	0	0	1	2	3	4	4	5	6	7	8	9	9	10	11	12	13	14	14	15	16	17	18	19	19	20	21	22	23	24	24	24	24	24	24	24	24	24	24	24	24	25	25	25	25	26	26
22	0.774411	NUM_TRUE_POSITIVES	0	0	0	1	1	2	2	2	3	3	4	4	4	5	5	6	6	6	7	7	8	8	8	9	9	10	10	11	11	11	12	12	13	13	14	14	14	15	15	16	16	17	17	17	17	17	17
22	0.794325	NUM_TRUE_POSITIVES	0	0	0	0	1	1	2	2	3	4	4	5	5	6	7	7	8	8	9	10	10	11	11	12	13	13	14	14	15	16	16	17	17	18	19	19	20	20	21	22	22	23	23	24	25	25	26
22	0.778602	NUM_TRUE_POSITIVES	0	0	0	1	1	2	3	3	4	5	5	6	6	7	8	8	9	10	10	11	11	12	13	13	14	15	15	15	15	15	16	16	17	18	18	19	19	20	21	21	22	22	23	24	24	25	25
22	0.790845	NUM_TRUE_POSITIVES	0	0	0	0	1	1	2	3	3	4	4	5	6	6	7	7	8	9	9	10	10	11	12	12	13	13	14	15	15	16	17	17	18	19	20	21	22	23	23	24	25	26	27	28	29	29	30
22	0.790236	NUM_TRUE_POSITIVES	0	0	0	0	0	0	1	2	3	4	5	6	7	7	8	9	9	10	11	11	12	13	13	14	15	15	16	17	17	18	19	20	20	20	21	22	22	23	24	25	25	26	27	27	28	29	30
22	0.793081	NUM_TRUE_POSITIVES	0	0	0	0	0	0	0	1	2	3	3	4	5	6	6	7	8	9	9	10	11	12	13	13	14	15	16	16	17	18	19	19	20	21	22	23	23	24	25	26	26	27	28	29	29	30	31
22	0.796713	NUM_TRUE_POSITIVES	1	1	2	3	4	4	5	6	7	7	8	9	10	10	11	12	13	13	14	15	16	16	16	17	17	18	19	19	20	20	21	22	22	23	24	24	25	25	26	27	27	28	29	29	30	30	31
22	0.773268	NUM_TRUE_POSITIVES	0	0	0	1	1	2	3	3	4	5	5	6	6	7	8	8	9	10	10	11	11	12	13	13	14	15	15	16	16	17	18	18	19	20	20	20	20	21	21	22	23	23	24	25	25	26	27
22	0.791404	NUM_TRUE_POSITIVES	0	0	0	0	1	2	2	3	4	5	5	6	7	8	8	9	10	11	11	12	13	13	14	15	16	16	17	18	19	19	20	21	22	22	23	24	24	25	26	27	27	28	29	30	30	31	32
22	0.76425	NUM_TRUE_POSITIVES	0	0	1	1	2	2	3	3	4	4	5	5	6	6	7	7	8	8	9	9	10	10	11	12	12	12	12	12	12	12	12	12	12	13	13	14	14	15	15	16	16	17	18	18	18	18	19
22	0.804003	NUM_TRUE_POSITIVES	1	1	1	2	2	3	4	4	5	6	6	7	8	8	9	9	10	11	11	12	13	13	14	15	15	15	15	15	16	17	18	19	19	20	21	22	23	24	24	25	26	27	28	29	29	30	31
22	0.783225	NUM_TRUE_POSITIVES	0	0	0	1	1	2	3	4	5	5	6	7	8	9	9	10	11	12	13	13	14	15	16	17	17	18	19	20	21	22	22	22	22	22	22	23	23	24	24	25	25	26	27	27	28	28	29
22	0.789016	NUM_TRUE_POSITIVES	0	0	1	1	2	2	3	3	4	4	5	5	6	6	7	7	8	8	9	9	10	10	11	11	12	12	13	13	14	14	14	14	14	15	15	16	16	16	17	17	18	18	19	19	19	19	19
22	0.791125	NUM_TRUE_POSITIVES	0	0	0	1	2	2	3	4	5	5	6	7	7	8	9	10	10	11	12	13	13	14	15	15	16	17	18	18	19	20	21	21	22	23	23	24	25	26	26	27	28	29	29	30	31	31	32
22	0.791074	NUM_TRUE_POSITIVES	0	0	0	0	1	1	2	2	3	3	4	4	5	5	6	6	7	7	7	8	8	9	9	10	10	11	11	12	12	13	13	14	14	15	15	16	17	18	18	19	20	21	22	23	24	25	26
22	0.77944	NUM_TRUE_POSITIVES	0	0	0	0	1	1	2	2	3	3	4	4	5	5	6	7	7	8	8	9	9	10	10	11	11	12	12	13	14	14	14	14	14	14	14	14	15	15	15	16	16	16	17	17	17	17	17
22	0.781244	NUM_TRUE_POSITIVES	0	0	0	1	2	2	3	4	4	5	6	7	7	8	9	9	10	11	12	12	13	14	14	15	16	17	17	18	19	19	20	21	21	22	23	24	24	25	26	26	27	28	29	29	30	31	31
22	0.783301	NUM_TRUE_POSITIVES	0	0	0	1	1	2	2	3	3	4	4	5	5	6	6	7	7	8	8	9	9	10	10	11	11	12	12	13	13	14	14	14	14	14	15	16	17	18	18	19	20	21	22	22	23	24	25
22	0.781117	NUM_TRUE_POSITIVES	0	0	0	0	1	1	2	2	3	4	4	5	5	6	6	7	8	8	9	9	10	10	11	12	12	13	13	14	14	15	16	16	17	17	18	19	19	19	20	21	22	23	23	24	25	26	27
22	0.789829	NUM_TRUE_POSITIVES	0	0	0	1	2	2	3	4	4	5	6	7	7	8	9	9	10	11	11	12	13	14	14	14	14	15	15	16	17	17	18	18	19	20	20	21	22	22	23	23	24	25	25	26	27	27	28
22	0.777027	NUM_TRUE_POSITIVES	0	0	0	1	2	2	3	4	4	4	4	4	5	6	6	7	8	8	9	10	11	11	12	13	13	14	15	16	16	17	18	18	19	20	21	21	21	21	21	22	23	24	24	25	26	27	28
22	0.771464	NUM_TRUE_POSITIVES	0	0	0	0	0	0	0	1	1	2	3	3	4	4	5	6	6	7	7	8	9	9	10	10	11	12	12	13	13	14	15	15	16	16	17	18	18	19	19	20	21	21	21	22	23	24	24
22	0.792192	NUM_TRUE_POSITIVES	0	0	1	2	3	3	4	5	6	6	7	8	9	9	10	11	12	12	13	14	15	15	16	17	18	18	19	20	21	21	22	23	24	24	25	26	27	27	28	29	30	30	31	32	33	33	34
22	0.801565	NUM_TRUE_POSITIVES	0	0	1	2	3	3	4	5	6	6	7	8	9	9	10	11	12	12	13	14	15	15	16	17	18	18	18	18	19	19	19	20	21	21	21	21	21	22	23	23	24	25	26	26	27	28	28
22	0.766943	NUM_TRUE_POSITIVES	0	0	0	0	0	0	1	1	2	3	3	4	5	5	6	6	7	8	8	9	10	10	11	11	12	13	13	14	15	15	16	17	17	17	17	18	19	19	20	21	21	22	23	23	24	25	25
22	0.785359	NUM_TRUE_POSITIVES	0	0	1	1	2	2	3	3	4	4	5	5	6	6	7	7	8	8	9	9	10	10	11	11	12	12	13	13	14	14	15	16	16	17	18	19	19	20	21	22	22	23	24	25	25	26	27
22	0.772023	NUM_TRUE_POSITIVES	0	0	0	0	0	1	1	2	2	3	3	4	4	5	5	5	6	6	7	7	8	8	9	9	10	10	10	11	11	12	12	13	14	14	14	15	16	16	17	18	18	19	20	20	21	22	23
22	0.790388	NUM_TRUE_POSITIVES	0	0	0	1	2	2	3	4	5	5	6	7	8	8	9	10	11	11	12	13	14	14	15	16	17	17	18	19	19	20	21	22	22	23	24	25	25	26	27	28	28	29	30	31	31	32	33
22	0.772912	NUM_TRUE_POSITIVES	0	0	0	0	0	1	2	2	3	4	4	5	6	6	7	8	8	9	10	10	11	12	12	13	14	14	15	16	16	17	18	18	19	19	20	20	21	21	22	23	23	24	24	25	25	26	27
22	0.768721	NUM_TRUE_POSITIVES	0	0	0	0	0	0	0	1	1	1	2	2	3	3	3	4	4	4	5	5	6	6	6	7	7	7	8	8	9	9	10	10	11	11	12	12	13	14	14	15	15	16	16	17	18	18	18
22	0.793081	NUM_TRUE_POSITIVES	0	1	2	2	3	4	4	5	6	7	7	8	9	9	10	11	12	12	13	14	14	15	16	17	17	18	19	19	20	21	22	22	22	22	22	23	23	24	24	24	25	25	26	26	26	27	27
22	0.80446	NUM_TRUE_POSITIVES	0	0	0	0	0	1	1	2	3	4	5	6	7	8	9	10	11	12	13	14	15	15	16	17	17	18	19	19	20	21	22	22	23	24	24	25	26	27	27	28	29	29	30	31	31	32	33
[truncated: 471 more columns]
