# Supplementary material for: Genome-wide computational identification of functional RNA elements in Trypanosoma brucei
Source: BMC Genomics. 2009 Aug 4;10:355. doi: 10.1186/1471-2164-10-355 (PMC2907701; doi:10.1186/1471-2164-10-355)
Supplement: Additional file 6 — Function prediction using regulatory motifs. This ZIP compressed file should be unpacked before viewing its contents. The results for prediction of each pathway are presented in a separate folder, named after the accession number of that pathway in KEGG database. Each folder contains several files named "validation.N.out", each of which represents the results of a hundred times two-fold cross-validation for that pathway, using N predicted motifs. Each cross-validation is shown in one row; plotting each row against the number of false positives will result in the ROC curve associated with the corresponding cross-validation experiment. The trained network is stored in "total.out", in which motifs are ordered according to their prediction power. L(α|MOTIF): the likelihood of being in pathway α given that the indicated motif is present in the indicated location of an mRNA; L(α|MOTIF): the likelihood of being in pathway α given that the indicated motif is NOT present in the indicated location of an mRNA. [file 1471-2164-10-355-S6.zip › tbr_KEGG_predict/004.tbr03010/validation.023.out]

Current time: Tue Feb 03 11:58:28 2009
This cluster: tbr03010
A 2-fold validation was used.
************************ VALIDATION ***********************
NUM_CLASSIFIERS	AUC	NUM_FALSE_POSITIVES	1	2	3	4	5	6	7	8	9	10	11	12	13	14	15	16	17	18	19	20	21	22	23	24	25	26	27	28	29	30	31	32	33	34	35	36	37	38	39	40	41	42	43	44	45	46	47
23	0.783733	NUM_TRUE_POSITIVES	0	0	0	0	0	0	1	1	2	3	3	4	4	5	6	6	7	7	8	9	9	10	10	11	12	12	13	13	14	15	15	16	17	17	18	19	19	20	21	21	21	21	21	21	21	21	21
23	0.780228	NUM_TRUE_POSITIVES	0	0	0	0	0	0	0	0	1	1	2	2	3	4	4	5	5	6	7	7	8	8	9	10	10	11	11	12	13	13	14	14	15	16	16	17	17	18	19	19	20	20	21	22	22	23	24
23	0.799761	NUM_TRUE_POSITIVES	0	0	0	0	0	0	0	1	1	2	3	3	4	5	5	6	6	7	8	8	9	10	10	11	12	12	12	13	13	14	14	15	15	16	17	17	18	19	20	21	21	22	23	24	25	25	26
23	0.756223	NUM_TRUE_POSITIVES	0	0	0	0	0	0	1	1	2	2	2	3	3	4	4	4	5	5	6	6	6	7	7	8	8	8	9	9	10	10	10	11	11	12	12	13	13	13	13	13	13	13	13	13	13	13	13
23	0.77182	NUM_TRUE_POSITIVES	0	0	0	0	0	1	1	2	2	3	4	4	5	5	6	7	7	8	8	9	9	10	11	11	12	12	13	14	15	16	18	19	21	21	21	21	21	21	21	21	21	21	21	21	21	22	22
23	0.785638	NUM_TRUE_POSITIVES	0	0	0	0	0	1	1	2	3	3	4	5	5	6	7	7	8	8	9	10	10	11	12	12	13	14	14	15	16	16	17	17	18	18	19	20	20	21	22	23	23	24	25	26	26	27	28
23	0.796256	NUM_TRUE_POSITIVES	0	0	1	2	3	4	5	5	6	7	8	9	10	10	11	12	13	14	15	15	15	15	16	16	16	17	17	18	18	18	19	19	20	21	21	22	22	23	24	24	25	26	26	27	27	28	29
23	0.792141	NUM_TRUE_POSITIVES	0	0	0	0	0	1	2	3	4	5	5	6	7	8	9	10	11	11	12	13	14	15	16	17	17	18	19	20	21	22	23	23	23	23	23	23	23	24	24	25	25	26	27	27	28	28	29
23	0.770042	NUM_TRUE_POSITIVES	0	0	0	0	1	1	2	3	3	4	5	5	6	7	7	8	9	9	10	10	11	12	12	13	14	14	15	16	16	17	18	18	19	19	20	21	21	22	23	23	24	25	25	26	27	27	28
23	0.794833	NUM_TRUE_POSITIVES	0	0	0	0	1	2	3	3	4	5	6	6	7	8	9	10	10	11	12	13	13	14	15	16	17	17	18	19	20	20	21	22	23	24	24	25	26	27	27	28	29	30	31	31	32	32	33
23	0.78132	NUM_TRUE_POSITIVES	0	0	1	2	3	4	5	5	5	5	5	5	6	7	7	8	9	10	10	11	12	13	13	14	15	16	16	17	18	19	19	20	21	21	22	23	24	24	25	26	27	27	28	29	30	30	31
23	0.789728	NUM_TRUE_POSITIVES	0	0	0	0	1	1	2	2	3	4	4	5	5	6	7	7	8	8	9	10	10	11	11	12	13	13	14	14	15	16	16	17	17	18	19	20	21	22	23	24	25	26	28	29	30	31	32
23	0.799558	NUM_TRUE_POSITIVES	0	0	0	0	1	2	2	3	4	4	5	6	6	7	8	8	9	10	10	11	12	13	13	14	15	15	16	17	17	18	19	19	20	21	21	22	23	24	24	25	26	26	27	28	28	29	30
23	0.775376	NUM_TRUE_POSITIVES	0	0	0	0	0	0	0	0	0	1	1	2	2	3	3	4	4	5	5	6	6	7	7	8	8	9	9	10	11	11	11	12	12	13	13	14	14	15	15	16	17	17	18	18	19	19	20
23	0.775046	NUM_TRUE_POSITIVES	0	0	0	1	1	2	2	3	4	4	5	5	6	7	7	8	8	9	9	10	11	11	12	12	13	14	14	15	15	16	17	17	17	17	18	18	19	20	20	21	22	22	22	22	22	22	22
23	0.788026	NUM_TRUE_POSITIVES	0	0	0	1	1	2	2	3	3	4	5	5	6	6	7	7	8	8	9	10	10	11	11	12	12	13	13	14	15	15	15	16	17	17	18	19	20	20	21	22	22	23	24	25	25	26	27
23	0.781675	NUM_TRUE_POSITIVES	0	0	0	0	0	0	0	0	0	0	0	0	0	0	0	0	1	2	2	3	4	5	5	6	7	8	8	9	10	10	11	12	13	13	14	15	16	16	17	18	18	19	20	21	21	22	23
23	0.776748	NUM_TRUE_POSITIVES	0	0	0	0	0	0	0	0	1	1	2	2	3	3	4	4	5	5	6	7	7	7	8	9	10	11	12	13	14	15	15	16	17	18	19	20	21	22	23	23	24	25	26	26	27	28	29
23	0.77469	NUM_TRUE_POSITIVES	0	0	0	0	0	0	0	1	1	2	2	3	3	4	5	6	6	7	8	9	9	10	11	12	12	13	14	15	15	16	17	18	18	18	18	19	20	21	22	23	24	24	25	26	27	28	29
23	0.791074	NUM_TRUE_POSITIVES	1	1	1	2	2	3	4	4	5	6	6	7	8	8	9	10	10	11	11	12	13	13	14	15	15	16	17	17	18	19	19	19	19	19	19	19	19	19	20	21	21	22	23	23	24	25	25
23	0.785282	NUM_TRUE_POSITIVES	0	0	0	0	0	0	0	1	2	2	3	4	4	5	6	7	7	8	9	9	10	11	11	12	13	14	14	14	14	14	14	15	15	16	17	17	18	18	19	20	20	21	22	22	23	23	24
23	0.789042	NUM_TRUE_POSITIVES	0	0	0	0	0	0	0	1	2	2	3	4	4	5	6	6	7	8	8	9	10	10	11	12	12	13	14	14	15	16	16	17	18	18	19	20	21	21	21	21	21	21	21	22	22	22	22
23	0.776925	NUM_TRUE_POSITIVES	0	0	0	1	1	2	3	3	4	4	5	6	6	7	7	8	9	9	10	10	11	12	12	13	13	14	15	15	15	15	15	16	17	17	18	19	19	20	21	21	22	23	24	24	25	26	26
23	0.774157	NUM_TRUE_POSITIVES	0	0	0	0	0	0	0	1	1	2	2	2	3	3	4	4	4	5	6	7	7	8	9	10	10	11	12	13	13	14	15	16	16	17	18	19	19	20	20	21	21	22	23	23	24	24	25
23	0.782692	NUM_TRUE_POSITIVES	0	0	0	0	0	0	0	0	0	0	0	1	2	2	3	4	5	5	6	7	8	8	9	10	11	11	12	13	14	14	15	16	17	17	18	19	20	20	21	22	22	23	24	25	25	26	27
23	0.774131	NUM_TRUE_POSITIVES	0	0	0	0	1	1	1	2	2	3	3	4	4	5	5	6	6	7	7	8	8	9	9	10	10	11	11	12	12	13	14	14	15	16	17	17	18	19	19	20	21	22	22	23	24	25	25
23	0.787213	NUM_TRUE_POSITIVES	0	0	0	1	1	1	1	2	3	3	4	5	5	6	7	7	8	9	10	10	11	12	12	13	14	14	15	16	17	17	17	18	18	19	20	20	21	22	22	23	24	24	25	26	26	27	28
23	0.785613	NUM_TRUE_POSITIVES	0	0	0	0	0	1	1	2	2	3	3	4	4	5	6	6	7	7	8	8	9	9	10	10	11	12	12	12	13	13	14	14	15	15	16	16	17	17	17	17	17	18	19	20	21	22	23
23	0.785003	NUM_TRUE_POSITIVES	0	0	0	0	0	0	0	0	1	2	3	3	4	5	6	6	7	7	8	9	9	10	11	11	12	13	13	14	14	15	16	16	17	18	18	19	20	20	21	22	22	23	24	25	26	27	28
23	0.804918	NUM_TRUE_POSITIVES	0	0	0	0	0	0	1	2	2	3	4	4	5	6	6	7	8	8	9	10	10	11	12	12	13	14	14	15	16	16	17	18	19	19	20	21	22	23	24	24	25	26	27	28	29	29	30
23	0.769229	NUM_TRUE_POSITIVES	0	0	0	0	1	2	2	3	4	5	5	6	7	8	8	9	10	11	11	12	13	13	14	15	16	16	17	18	19	19	20	21	22	22	23	23	24	25	25	26	26	27	28	28	29	29	30
23	0.757747	NUM_TRUE_POSITIVES	0	0	0	0	0	0	1	1	1	1	1	2	2	3	3	4	4	5	5	6	6	7	7	8	9	9	10	10	11	12	12	13	13	14	15	15	16	16	17	18	18	19	20	20	20	21	22
23	0.790007	NUM_TRUE_POSITIVES	0	0	0	0	0	1	1	2	2	3	3	4	4	5	5	6	6	7	7	8	8	9	9	10	10	11	11	12	12	13	13	14	14	14	14	15	16	17	17	18	19	20	21	21	21	21	21
23	0.787289	NUM_TRUE_POSITIVES	0	0	0	0	0	0	0	0	0	1	2	3	3	4	5	6	6	7	8	9	9	10	11	12	12	13	14	15	16	16	17	17	18	18	19	19	20	20	21	21	22	23	23	24	25	25	26
23	0.773242	NUM_TRUE_POSITIVES	0	0	1	1	2	2	3	3	3	4	4	5	5	6	6	6	7	7	8	8	9	9	9	9	9	9	10	10	11	11	12	12	13	13	14	14	15	15	16	16	17	17	18	18	19	19	20
23	0.787391	NUM_TRUE_POSITIVES	0	0	0	0	0	0	0	0	0	0	0	1	1	2	3	3	4	5	5	6	7	7	8	9	9	10	10	11	12	12	13	14	14	15	16	16	17	18	18	19	20	20	21	22	23	23	24
23	0.757189	NUM_TRUE_POSITIVES	0	0	0	0	0	0	0	0	0	0	1	1	2	2	2	3	3	4	4	5	5	5	6	6	7	7	8	8	8	9	9	10	10	10	11	11	12	12	13	13	13	14	14	15	15	16	16
23	0.788839	NUM_TRUE_POSITIVES	0	0	0	0	0	0	0	0	1	2	3	4	4	5	6	7	8	8	9	10	11	12	12	13	14	15	16	16	17	18	18	19	20	20	21	22	22	23	24	24	25	26	27	27	28	29	29
23	0.786984	NUM_TRUE_POSITIVES	0	0	0	0	0	1	1	2	3	3	4	5	6	6	7	8	9	9	10	11	12	12	13	14	14	15	16	17	17	18	19	20	20	21	22	23	23	24	25	25	26	27	28	28	29	30	31
23	0.78104	NUM_TRUE_POSITIVES	0	0	0	0	1	2	3	4	5	6	7	8	8	9	10	11	12	13	14	15	16	17	17	18	19	19	20	21	22	22	22	23	23	24	24	24	25	25	26	26	26	27	27	28	28	28	29
23	0.78894	NUM_TRUE_POSITIVES	0	0	0	0	1	1	1	2	2	3	3	3	4	4	5	5	6	6	7	7	8	8	9	9	10	10	11	11	12	13	13	14	14	15	15	16	16	17	17	18	18	19	20	20	20	21	21
23	0.793589	NUM_TRUE_POSITIVES	0	0	0	0	0	1	2	3	4	4	5	6	7	8	9	9	10	11	12	13	13	14	15	16	17	18	18	19	20	21	22	22	23	24	25	26	27	27	27	27	27	27	27	27	28	28	29
23	0.802022	NUM_TRUE_POSITIVES	0	1	1	2	3	3	4	4	5	6	6	7	7	8	9	9	10	11	11	12	12	13	14	14	15	15	16	17	17	18	19	19	19	19	19	20	20	21	22	22	23	24	24	25	25	26	27
23	0.798694	NUM_TRUE_POSITIVES	0	0	1	2	3	3	4	5	6	7	7	8	9	10	11	11	12	13	14	15	15	16	17	18	19	19	20	21	22	22	23	24	25	26	26	27	28	29	30	30	31	32	33	34	34	35	36
23	0.780024	NUM_TRUE_POSITIVES	0	0	0	0	0	0	0	0	1	2	2	3	4	5	5	6	7	8	8	9	10	11	11	12	13	14	14	15	16	17	17	18	19	20	20	21	22	23	23	24	25	26	26	27	28	29	29
23	0.7595	NUM_TRUE_POSITIVES	0	0	0	0	0	0	0	0	0	0	0	0	1	1	2	3	3	4	4	5	6	6	7	7	8	9	9	10	11	11	12	12	13	14	14	15	15	16	17	17	18	19	19	20	21	22	23
23	0.786375	NUM_TRUE_POSITIVES	0	0	0	0	0	1	1	2	2	3	3	4	4	5	5	6	6	7	7	8	8	9	9	10	10	11	11	12	12	13	13	14	14	15	15	16	16	17	17	18	19	20	21	22	24	25	26
23	0.770346	NUM_TRUE_POSITIVES	0	0	0	0	0	1	1	2	2	3	3	4	4	5	6	6	7	7	8	8	9	10	10	11	11	12	12	13	14	14	15	15	16	16	17	18	18	18	18	18	19	19	19	19	20	20	20
23	0.786527	NUM_TRUE_POSITIVES	0	1	2	2	3	4	5	5	6	7	7	8	9	10	10	11	12	12	13	14	15	15	16	16	17	18	18	19	20	20	21	21	22	23	23	24	25	25	26	27	27	28	29	29	30	31	31
23	0.796027	NUM_TRUE_POSITIVES	0	0	1	1	2	3	4	5	6	7	8	9	10	11	12	13	14	15	16	17	17	18	18	19	20	20	21	21	22	23	23	23	23	24	24	25	25	26	26	26	27	27	28	28	29	29	29
23	0.799482	NUM_TRUE_POSITIVES	0	0	0	1	1	2	2	3	3	4	4	5	5	6	6	7	8	8	9	10	11	11	12	13	14	14	15	16	16	17	18	19	19	20	21	22	22	23	24	24	25	26	27	27	28	29	30
23	0.793944	NUM_TRUE_POSITIVES	0	0	0	0	1	1	2	2	3	3	4	4	5	5	6	6	7	7	8	8	9	9	10	10	11	11	12	13	13	14	14	15	16	16	17	18	18	19	19	20	20	21	21	22	22	23	24
23	0.791684	NUM_TRUE_POSITIVES	0	0	1	1	2	2	3	3	4	4	5	6	6	7	7	8	8	9	9	10	10	11	12	12	13	13	14	14	15	15	16	16	17	18	18	19	20	21	22	23	23	24	25	26	27	28	29
23	0.773903	NUM_TRUE_POSITIVES	0	0	0	0	0	0	0	0	0	1	1	1	2	2	3	4	4	5	6	6	7	8	8	9	10	11	11	12	13	13	14	15	15	16	17	18	18	19	20	20	21	22	22	23	24	24	25
23	0.775503	NUM_TRUE_POSITIVES	0	0	0	0	0	0	1	1	2	2	3	3	4	4	5	6	6	7	7	8	8	9	9	10	10	11	12	12	13	13	14	14	15	15	16	16	17	18	18	18	19	20	21	22	23	24	24
23	0.77248	NUM_TRUE_POSITIVES	0	0	1	1	2	2	2	3	3	4	4	4	5	5	6	6	6	7	7	8	8	8	9	9	10	10	10	11	11	12	12	12	13	13	14	14	15	15	16	16	17	17	18	19	20	21	22
23	0.779643	NUM_TRUE_POSITIVES	0	0	0	1	1	2	2	3	3	4	4	5	5	6	6	7	7	8	9	9	10	10	11	11	12	12	13	13	14	14	15	15	16	17	17	17	18	19	20	20	21	22	23	24	24	25	26
23	0.797856	NUM_TRUE_POSITIVES	0	0	1	1	1	2	3	3	4	5	6	6	7	8	9	9	10	11	12	12	13	14	15	15	16	17	18	18	19	20	21	21	22	23	24	24	25	26	27	27	28	29	30	30	31	32	33
23	0.779567	NUM_TRUE_POSITIVES	0	0	0	0	1	1	2	2	3	3	4	4	5	5	6	6	7	7	8	8	9	9	10	10	11	11	12	12	13	13	14	14	15	15	15	15	15	15	15	15	15	15	15	15	15	15	16
23	0.774131	NUM_TRUE_POSITIVES	0	0	0	0	0	0	0	0	1	2	3	3	4	5	6	7	7	8	9	10	11	11	12	13	14	15	15	15	15	15	15	16	16	17	18	18	19	20	20	21	22	22	23	24	24	25	26
23	0.794681	NUM_TRUE_POSITIVES	0	0	0	0	0	1	1	2	3	3	4	5	5	6	7	7	8	9	9	10	11	11	12	13	13	14	15	15	16	17	17	18	18	19	20	20	21	22	22	23	24	24	25	26	26	27	28
23	0.776951	NUM_TRUE_POSITIVES	0	0	0	0	1	1	2	3	3	4	5	5	6	7	7	8	9	9	10	11	11	12	13	13	14	15	15	16	17	17	17	17	18	18	19	20	20	21	22	22	23	24	24	25	26	26	27
23	0.777408	NUM_TRUE_POSITIVES	0	0	0	1	2	2	3	4	4	5	6	6	7	8	8	9	10	10	11	12	12	13	14	14	15	16	16	17	18	18	19	20	20	21	22	22	23	24	24	24	25	25	26	26	27	28	28
23	0.788534	NUM_TRUE_POSITIVES	0	0	0	0	1	2	2	3	4	4	5	6	7	7	8	9	9	10	11	11	12	13	14	14	15	16	16	17	18	19	19	19	19	19	19	19	19	19	19	19	19	20	21	21	22	23	24
23	0.771439	NUM_TRUE_POSITIVES	0	0	0	0	1	1	2	2	3	3	4	4	5	5	6	7	7	8	8	9	9	10	10	11	11	12	12	13	14	14	15	15	16	16	17	17	18	18	19	19	20	21	21	21	21	22	22
23	0.777789	NUM_TRUE_POSITIVES	0	0	0	0	0	0	1	1	1	2	2	3	3	3	4	4	4	5	5	6	6	6	7	7	8	8	9	9	10	10	11	11	12	12	13	13	13	13	13	13	14	14	15	16	16	17	18
23	0.786019	NUM_TRUE_POSITIVES	0	0	0	0	1	1	2	2	3	3	4	5	5	5	5	6	7	8	8	9	10	11	11	12	13	14	14	15	16	17	17	18	19	20	20	21	22	23	23	24	25	26	26	27	28	29	29
23	0.795799	NUM_TRUE_POSITIVES	0	0	1	2	3	4	5	6	6	7	8	9	10	11	12	12	13	14	15	16	17	18	18	19	20	21	22	23	24	24	24	24	24	24	24	24	24	24	25	25	25	25	25	26	26	27	27
23	0.773903	NUM_TRUE_POSITIVES	0	0	0	1	1	2	2	2	3	3	4	4	4	5	5	6	6	6	7	7	8	8	8	9	9	10	10	11	11	11	12	12	13	13	14	14	14	15	15	16	16	17	17	17	17	17	17
23	0.795595	NUM_TRUE_POSITIVES	0	0	0	0	1	1	2	2	3	4	4	5	5	6	7	7	8	8	9	10	10	11	11	12	13	13	14	15	15	16	16	17	18	18	19	19	20	21	21	22	22	23	24	24	25	26	26
23	0.777332	NUM_TRUE_POSITIVES	0	0	0	0	1	1	2	3	3	4	5	5	6	7	7	8	9	9	10	11	11	12	13	13	14	15	15	15	15	15	15	16	16	17	18	18	19	19	20	21	21	22	22	23	24	24	25
23	0.790388	NUM_TRUE_POSITIVES	0	0	0	0	0	0	0	1	2	2	3	4	5	5	6	7	7	8	9	10	10	11	12	12	13	14	15	15	16	17	17	18	19	20	20	21	22	23	23	24	25	25	26	27	28	28	29
23	0.790414	NUM_TRUE_POSITIVES	0	0	0	0	0	1	1	2	3	4	5	6	7	7	7	8	9	9	10	11	12	12	13	14	14	15	16	17	17	18	19	20	20	20	21	22	22	23	24	24	25	26	26	27	28	28	29
23	0.7943	NUM_TRUE_POSITIVES	0	0	0	0	0	0	0	1	2	3	3	4	5	6	6	7	8	9	9	10	11	12	13	13	14	15	16	16	17	18	19	19	20	21	22	22	23	24	25	26	26	27	28	29	29	30	31
23	0.797297	NUM_TRUE_POSITIVES	0	0	1	1	1	2	3	4	5	6	7	8	9	9	10	11	12	13	14	15	16	17	17	17	18	18	19	20	20	21	22	22	23	23	24	25	25	26	27	27	28	29	29	30	30	31	32
23	0.769661	NUM_TRUE_POSITIVES	0	0	0	0	0	0	0	0	0	1	1	2	3	3	4	5	5	6	7	8	8	9	10	10	11	12	12	13	14	15	15	16	17	17	18	19	20	20	20	20	21	22	22	23	24	24	25
23	0.791785	NUM_TRUE_POSITIVES	0	0	0	0	1	2	2	3	4	5	5	6	7	8	8	9	10	11	11	12	13	13	14	15	16	16	17	18	19	19	20	21	22	22	23	24	24	25	26	27	27	28	29	30	30	31	32
23	0.762878	NUM_TRUE_POSITIVES	0	1	1	1	1	2	2	3	3	4	4	5	5	6	6	7	7	8	8	9	9	10	10	11	11	12	12	12	12	12	12	12	12	12	12	12	12	13	13	14	15	15	16	16	17	18	18
23	0.803724	NUM_TRUE_POSITIVES	1	1	1	2	2	3	4	4	5	6	6	7	8	8	9	9	10	11	11	12	13	13	14	15	15	16	17	18	19	20	21	21	22	23	23	24	25	26	26	27	28	29	29	30	31	32	32
23	0.784089	NUM_TRUE_POSITIVES	0	0	0	1	1	2	3	4	5	5	6	7	8	9	9	10	11	12	13	13	14	15	16	17	17	18	19	20	21	22	22	22	22	22	23	23	24	24	25	26	26	27	27	28	28	29	30
23	0.789651	NUM_TRUE_POSITIVES	0	0	1	1	2	2	3	3	4	4	5	5	6	6	7	7	8	8	9	9	10	10	11	11	12	12	13	13	14	14	14	14	14	15	15	16	16	16	17	17	18	18	19	19	19	19	19
23	0.792039	NUM_TRUE_POSITIVES	0	0	0	0	0	1	2	3	3	4	5	6	6	7	8	9	9	10	11	12	12	13	14	15	15	16	17	18	18	19	20	21	21	22	23	24	24	25	26	27	27	28	29	30	30	31	32
23	0.79148	NUM_TRUE_POSITIVES	0	0	0	0	1	1	2	2	3	3	4	4	5	5	6	6	7	7	7	8	8	9	9	10	10	11	11	12	12	13	13	14	14	15	15	16	17	18	18	19	20	21	22	23	24	25	26
23	0.777764	NUM_TRUE_POSITIVES	0	0	0	0	0	1	1	2	2	3	3	4	4	5	5	6	7	7	8	8	9	9	10	10	11	11	12	12	13	14	14	14	14	14	14	14	14	15	15	15	16	16	16	17	17	17	17
23	0.779821	NUM_TRUE_POSITIVES	0	0	0	0	1	2	2	3	4	4	5	6	7	7	8	9	9	10	11	12	12	13	14	14	15	16	17	17	18	19	19	20	21	21	22	23	24	24	25	26	26	27	28	29	29	30	31
23	0.784825	NUM_TRUE_POSITIVES	0	0	0	1	1	2	2	3	3	4	4	5	5	6	6	7	7	8	8	9	9	10	10	11	11	12	12	13	14	14	14	14	14	15	16	17	18	19	20	21	22	23	23	24	25	26	27
23	0.783479	NUM_TRUE_POSITIVES	0	0	0	1	1	2	3	3	4	4	5	6	6	7	8	8	9	9	10	11	11	12	13	13	14	14	15	16	16	17	18	18	18	18	19	19	20	20	20	20	20	20	20	21	22	23	24
23	0.789906	NUM_TRUE_POSITIVES	0	0	0	0	1	2	2	3	4	4	5	6	7	7	8	9	9	10	11	11	12	13	14	14	14	15	15	16	17	17	18	19	19	20	20	21	22	22	23	24	24	25	26	26	27	27	28
23	0.777256	NUM_TRUE_POSITIVES	0	0	0	1	2	2	3	4	4	4	4	4	5	6	6	7	8	8	9	10	11	11	12	13	13	14	15	16	16	17	18	18	19	20	21	21	21	21	21	22	23	24	24	25	26	27	28
23	0.771337	NUM_TRUE_POSITIVES	0	0	0	0	0	0	0	1	1	2	2	3	3	4	5	5	6	6	7	7	8	9	9	10	10	11	12	12	13	13	14	15	15	16	16	17	18	18	19	19	20	21	21	22	23	24	25
23	0.792395	NUM_TRUE_POSITIVES	0	0	1	2	3	3	4	5	6	6	7	8	9	9	10	11	12	12	13	14	15	15	16	17	18	18	19	20	21	21	22	23	24	24	25	26	27	27	28	29	30	30	31	32	33	33	34
23	0.802708	NUM_TRUE_POSITIVES	0	0	1	2	3	3	4	5	6	6	7	8	9	9	10	11	12	12	13	14	15	15	16	17	18	18	18	18	19	19	20	21	21	21	21	21	22	23	23	24	25	26	26	27	28	28	29
23	0.766968	NUM_TRUE_POSITIVES	0	0	0	0	0	0	1	1	2	3	3	4	5	5	6	6	7	8	8	9	10	10	11	11	12	13	13	14	15	15	16	17	17	17	17	18	19	19	20	21	21	22	23	23	24	25	25
23	0.783098	NUM_TRUE_POSITIVES	0	0	0	0	1	1	1	1	1	1	1	1	1	1	1	2	2	3	4	5	5	6	7	8	8	9	10	11	11	12	13	14	14	15	16	17	18	18	19	20	21	21	22	23	24	24	25
23	0.772404	NUM_TRUE_POSITIVES	0	0	0	0	0	1	1	2	2	3	3	4	4	5	5	5	6	6	7	7	8	8	9	9	10	10	10	11	11	12	12	13	14	14	15	15	16	16	17	18	18	19	19	20	21	21	22
23	0.784673	NUM_TRUE_POSITIVES	0	0	0	0	1	2	2	3	4	5	5	6	7	8	8	9	10	11	11	12	13	14	14	15	16	17	17	18	19	20	20	21	22	23	23	24	25	26	26	27	28	29	29	30	31	32	32
23	0.771058	NUM_TRUE_POSITIVES	0	0	0	0	0	0	0	1	2	2	3	4	4	5	6	6	7	8	9	9	10	11	11	12	13	13	14	15	15	16	17	18	18	18	19	19	20	20	21	22	22	23	23	24	25	25	26
23	0.766993	NUM_TRUE_POSITIVES	0	0	0	0	0	0	0	0	0	1	1	1	2	2	3	3	3	4	4	4	5	5	6	6	6	7	7	7	8	8	9	9	10	10	11	11	12	12	13	14	14	15	15	16	16	17	18
23	0.793182	NUM_TRUE_POSITIVES	0	1	2	2	3	4	5	5	6	7	8	8	9	10	10	11	12	13	13	14	15	16	16	17	17	18	19	19	20	20	21	22	22	22	22	22	23	23	24	24	25	25	25	26	26	27	27
23	0.807051	NUM_TRUE_POSITIVES	0	0	0	0	0	1	2	3	4	5	6	7	8	9	10	11	12	13	14	15	15	16	17	17	18	19	20	20	21	22	23	23	24	25	26	26	27	28	29	29	30	31	32	32	33	34	35
[truncated: 471 more columns]
