# Supplementary material for: Genome-wide computational identification of functional RNA elements in Trypanosoma brucei
Source: BMC Genomics. 2009 Aug 4;10:355. doi: 10.1186/1471-2164-10-355 (PMC2907701; doi:10.1186/1471-2164-10-355)
Supplement: Additional file 6 — Function prediction using regulatory motifs. This ZIP compressed file should be unpacked before viewing its contents. The results for prediction of each pathway are presented in a separate folder, named after the accession number of that pathway in KEGG database. Each folder contains several files named "validation.N.out", each of which represents the results of a hundred times two-fold cross-validation for that pathway, using N predicted motifs. Each cross-validation is shown in one row; plotting each row against the number of false positives will result in the ROC curve associated with the corresponding cross-validation experiment. The trained network is stored in "total.out", in which motifs are ordered according to their prediction power. L(α|MOTIF): the likelihood of being in pathway α given that the indicated motif is present in the indicated location of an mRNA; L(α|MOTIF): the likelihood of being in pathway α given that the indicated motif is NOT present in the indicated location of an mRNA. [file 1471-2164-10-355-S6.zip › tbr_KEGG_predict/004.tbr03010/validation.024.out]

Current time: Tue Feb 03 11:58:28 2009
This cluster: tbr03010
A 2-fold validation was used.
************************ VALIDATION ***********************
NUM_CLASSIFIERS	AUC	NUM_FALSE_POSITIVES	1	2	3	4	5	6	7	8	9	10	11	12	13	14	15	16	17	18	19	20	21	22	23	24	25	26	27	28	29	30	31	32	33	34	35	36	37	38	39	40	41	42	43	44	45	46	47
24	0.783657	NUM_TRUE_POSITIVES	0	0	0	0	0	0	1	1	2	3	3	4	4	5	6	6	7	7	8	9	9	10	10	11	12	12	13	13	14	15	15	16	17	17	18	19	19	20	21	21	21	21	21	21	21	21	21
24	0.779288	NUM_TRUE_POSITIVES	0	0	0	0	0	0	0	0	1	1	2	2	3	4	4	5	5	6	7	7	8	8	9	10	10	11	11	12	13	13	14	14	15	16	16	17	17	18	19	19	20	20	21	22	23	24	25
24	0.798491	NUM_TRUE_POSITIVES	0	0	0	0	0	0	0	1	1	2	3	3	4	5	5	6	6	7	8	8	9	10	10	11	12	12	12	13	13	14	14	15	15	16	17	17	17	18	19	20	21	21	22	23	24	25	25
24	0.754953	NUM_TRUE_POSITIVES	0	0	0	0	0	0	1	1	2	2	2	3	3	4	4	4	5	5	6	6	6	7	7	8	8	8	9	9	10	10	10	11	11	12	12	13	13	13	13	13	13	13	13	13	13	13	13
24	0.770321	NUM_TRUE_POSITIVES	0	0	0	0	0	0	1	1	2	2	3	4	4	5	5	6	7	7	8	8	9	9	10	11	11	12	12	13	14	14	15	16	18	19	21	21	21	21	21	21	21	21	21	21	21	21	22
24	0.78513	NUM_TRUE_POSITIVES	0	0	0	0	0	1	1	2	3	3	4	5	5	6	7	7	8	8	9	10	10	11	12	12	13	14	14	15	16	16	17	18	18	19	20	21	21	22	23	23	24	25	26	26	27	28	28
24	0.795595	NUM_TRUE_POSITIVES	0	0	1	2	3	4	5	5	6	7	8	9	10	10	11	12	13	14	15	15	15	16	16	16	17	17	18	18	18	18	19	19	20	21	21	22	23	23	24	25	25	26	27	27	28	29	29
24	0.789296	NUM_TRUE_POSITIVES	0	0	0	0	0	0	0	1	2	3	4	5	5	6	7	8	9	10	11	11	12	13	14	15	16	17	17	18	19	20	21	22	23	23	23	23	23	23	23	24	24	25	25	26	27	27	28
24	0.770346	NUM_TRUE_POSITIVES	0	0	0	0	1	1	2	3	3	4	5	5	6	7	7	8	9	9	10	10	11	12	12	13	14	14	15	16	16	17	18	18	19	19	20	21	21	22	23	23	24	25	25	26	27	27	28
24	0.794935	NUM_TRUE_POSITIVES	0	0	0	0	1	1	2	2	3	4	4	5	5	6	6	7	8	8	9	9	10	11	11	12	13	14	15	16	17	18	19	20	21	22	23	24	25	26	27	28	29	30	31	31	32	32	33
24	0.778754	NUM_TRUE_POSITIVES	0	0	0	0	1	2	3	4	5	5	5	5	5	5	5	6	7	8	8	9	10	11	11	12	13	14	14	15	16	17	17	18	19	20	20	21	22	23	23	24	25	26	26	27	28	29	29
24	0.789042	NUM_TRUE_POSITIVES	0	0	0	0	1	1	2	2	3	4	4	5	5	6	7	7	8	8	9	10	10	11	11	12	13	13	14	14	15	16	16	17	17	18	19	20	21	22	23	24	25	26	28	29	30	31	32
24	0.79745	NUM_TRUE_POSITIVES	0	0	0	0	0	0	1	2	2	3	4	4	5	6	6	7	8	8	9	10	10	11	12	13	13	14	15	15	16	17	17	18	19	19	20	21	21	22	23	24	24	25	26	26	27	28	28
24	0.787213	NUM_TRUE_POSITIVES	0	0	0	0	0	0	0	0	1	1	2	3	3	4	5	5	6	7	7	8	9	9	10	11	11	12	13	13	14	15	15	16	17	17	18	18	19	19	20	20	21	22	22	22	22	22	23
24	0.774258	NUM_TRUE_POSITIVES	0	0	0	1	1	2	2	3	4	4	5	5	6	7	7	8	8	9	9	10	11	11	12	12	13	14	14	15	15	16	17	17	17	17	18	18	19	20	20	21	22	22	22	22	22	22	22
24	0.786426	NUM_TRUE_POSITIVES	0	0	0	0	1	1	2	2	3	4	4	5	5	6	6	7	8	8	9	9	10	10	11	12	12	13	13	14	15	15	15	16	17	17	18	19	20	20	21	22	22	23	24	25	25	26	27
24	0.781752	NUM_TRUE_POSITIVES	0	0	0	0	0	0	0	0	0	0	0	0	0	0	0	0	1	2	2	3	4	5	5	6	7	8	8	9	10	10	11	12	13	13	14	15	16	16	17	18	18	19	20	21	21	22	23
24	0.777535	NUM_TRUE_POSITIVES	0	0	0	0	0	0	0	0	1	1	2	2	3	3	4	4	5	5	6	7	7	8	9	10	11	12	13	14	15	15	16	17	18	19	20	21	22	23	23	23	24	25	26	26	27	28	29
24	0.77436	NUM_TRUE_POSITIVES	0	0	0	0	0	0	0	1	1	2	2	3	3	4	5	6	6	7	8	9	9	10	11	12	12	13	14	15	15	16	17	18	18	18	18	19	20	21	22	23	24	24	25	26	27	28	29
24	0.79148	NUM_TRUE_POSITIVES	1	1	1	2	2	3	4	4	5	6	6	7	8	8	9	10	10	11	11	12	13	13	14	15	15	16	17	17	18	19	19	19	19	19	19	19	19	19	20	21	21	22	23	23	24	25	25
24	0.786857	NUM_TRUE_POSITIVES	0	0	0	0	0	0	0	1	2	2	3	4	5	5	6	7	8	8	9	10	11	11	12	13	14	14	14	14	14	14	15	16	16	17	18	18	19	20	20	21	22	22	23	24	25	25	26
24	0.786299	NUM_TRUE_POSITIVES	0	0	0	0	0	0	0	0	0	1	2	2	3	4	4	5	6	6	7	8	8	9	10	10	11	12	12	13	14	14	15	16	16	17	18	18	19	20	21	21	21	21	21	21	21	22	22
24	0.773699	NUM_TRUE_POSITIVES	0	0	0	0	0	0	0	0	1	1	2	3	3	4	5	5	6	7	7	8	9	9	10	11	11	12	13	13	14	15	15	15	15	15	16	16	17	18	18	19	20	21	21	22	23	24	24
24	0.781675	NUM_TRUE_POSITIVES	0	0	0	0	0	0	1	1	2	2	3	3	4	4	5	6	7	7	8	9	10	10	11	12	13	13	14	15	16	16	17	18	19	20	20	21	22	23	23	24	25	26	26	27	28	29	29
24	0.782615	NUM_TRUE_POSITIVES	0	0	0	0	0	0	0	0	0	0	0	1	2	3	4	5	6	7	7	8	9	9	10	11	11	12	13	14	14	15	16	16	17	18	18	19	20	21	21	22	23	23	24	25	25	26	27
24	0.771109	NUM_TRUE_POSITIVES	0	0	0	0	0	0	1	1	2	2	3	3	4	4	5	5	6	6	7	7	8	8	9	9	10	10	11	12	12	12	13	13	14	15	15	16	17	17	18	19	19	20	21	21	22	23	23
24	0.789372	NUM_TRUE_POSITIVES	0	1	1	2	2	2	3	4	4	5	6	6	7	8	8	9	10	10	11	12	12	13	13	14	15	15	16	17	17	17	18	18	19	20	20	21	22	22	23	24	24	25	25	26	27	27	28
24	0.785181	NUM_TRUE_POSITIVES	0	0	0	0	0	1	1	2	2	3	3	4	4	5	6	6	7	7	8	8	9	9	10	10	11	12	12	12	13	13	14	14	15	15	16	16	17	17	17	17	17	18	19	20	21	22	23
24	0.78452	NUM_TRUE_POSITIVES	0	0	0	0	0	0	0	0	0	0	1	2	3	3	4	5	6	6	7	8	8	9	10	10	11	12	12	13	14	15	15	16	17	17	18	19	19	20	21	22	22	23	24	25	26	27	28
24	0.805375	NUM_TRUE_POSITIVES	0	0	0	0	0	0	1	2	2	3	4	4	5	6	6	7	8	8	9	10	10	11	12	12	13	14	14	15	16	16	17	18	19	19	20	21	22	23	24	25	25	26	27	28	29	30	31
24	0.77055	NUM_TRUE_POSITIVES	0	1	1	1	2	3	3	4	5	6	6	7	8	9	9	10	11	12	12	13	14	15	15	16	17	18	18	19	19	20	20	21	22	22	23	23	24	25	25	26	26	27	28	28	29	29	30
24	0.758738	NUM_TRUE_POSITIVES	0	0	0	0	0	0	1	1	1	1	1	2	2	3	3	4	4	5	5	6	6	7	7	8	9	9	10	10	11	12	12	13	13	14	15	15	16	16	17	18	18	19	20	20	20	21	22
24	0.789931	NUM_TRUE_POSITIVES	0	0	0	0	0	1	1	2	2	3	3	4	4	5	5	6	6	7	7	8	8	9	9	10	10	11	11	12	12	13	13	14	14	14	14	15	16	17	17	18	19	20	21	21	21	21	21
24	0.786756	NUM_TRUE_POSITIVES	0	0	0	0	0	0	0	0	0	1	2	3	3	4	5	6	6	7	8	9	9	10	11	12	12	13	14	15	16	16	17	17	18	18	19	19	20	20	21	21	21	22	23	23	24	25	25
24	0.773801	NUM_TRUE_POSITIVES	0	0	1	1	2	2	3	3	4	4	4	5	5	6	6	7	7	8	8	9	9	9	9	9	9	9	10	10	11	11	12	12	13	13	14	14	15	15	16	16	17	17	18	18	19	19	20
24	0.786603	NUM_TRUE_POSITIVES	0	0	0	0	0	0	0	0	0	0	0	0	1	1	2	3	3	4	5	5	6	7	7	8	9	9	10	10	11	12	12	13	14	14	15	16	16	17	18	18	19	20	20	21	22	23	24
24	0.756604	NUM_TRUE_POSITIVES	0	0	0	0	0	0	0	0	0	0	1	1	2	2	2	3	3	4	4	5	5	5	6	6	7	7	8	8	8	9	9	10	10	10	11	11	12	12	13	13	13	14	14	15	15	16	16
24	0.787086	NUM_TRUE_POSITIVES	0	0	0	0	0	0	0	0	0	1	2	3	4	4	5	6	7	8	8	9	10	11	12	12	13	14	15	16	16	16	17	18	18	19	20	21	21	22	23	23	24	25	26	26	27	28	28
24	0.7864	NUM_TRUE_POSITIVES	0	0	1	1	1	1	1	2	2	3	4	4	5	5	6	7	7	8	9	9	10	10	11	12	12	13	14	14	15	15	16	17	17	18	19	19	20	21	22	23	24	25	26	27	28	28	29
24	0.781193	NUM_TRUE_POSITIVES	0	0	1	1	1	2	3	4	5	6	7	8	9	9	10	11	12	13	14	15	16	17	18	18	19	20	20	21	22	23	23	23	24	24	25	25	25	26	26	27	27	27	28	28	29	29	29
24	0.789753	NUM_TRUE_POSITIVES	0	0	0	0	1	1	1	2	2	3	3	3	4	4	5	5	5	6	6	7	7	8	8	9	10	10	11	11	12	12	13	13	14	15	15	16	16	17	17	18	18	19	20	20	20	21	22
24	0.794097	NUM_TRUE_POSITIVES	0	0	0	0	0	0	0	1	2	3	4	5	6	6	7	8	9	10	11	12	13	13	14	15	16	17	18	19	20	20	21	22	23	24	25	26	27	27	28	28	28	28	28	28	28	29	29
24	0.801336	NUM_TRUE_POSITIVES	0	1	1	2	3	3	4	4	5	6	6	7	7	8	9	9	10	11	11	12	12	13	14	14	15	15	16	17	17	18	19	19	19	19	19	20	20	21	22	22	23	24	24	25	25	26	27
24	0.797348	NUM_TRUE_POSITIVES	0	0	1	2	3	3	4	5	6	7	7	8	9	10	11	11	12	13	14	15	15	16	17	18	19	19	20	21	22	22	23	24	25	26	26	27	28	29	30	30	31	32	33	34	34	35	36
24	0.780202	NUM_TRUE_POSITIVES	0	0	0	0	0	0	0	0	1	1	2	3	3	4	4	5	6	6	7	7	8	9	9	10	10	11	12	12	13	13	14	15	15	16	16	17	18	18	19	20	21	22	23	24	25	26	27
24	0.756579	NUM_TRUE_POSITIVES	0	0	0	0	0	0	0	0	0	0	0	0	0	0	1	1	2	3	3	4	4	5	6	6	7	7	8	9	9	10	11	11	12	12	13	14	14	15	15	16	17	17	18	19	19	20	21
24	0.786299	NUM_TRUE_POSITIVES	0	0	0	0	0	1	1	2	2	3	3	4	4	5	5	6	6	7	7	8	8	9	9	10	10	11	11	12	12	13	13	14	14	15	15	16	16	17	17	18	18	18	19	19	19	20	21
24	0.768035	NUM_TRUE_POSITIVES	0	0	0	0	0	0	0	0	0	1	1	2	2	3	3	4	4	5	5	6	6	7	7	8	8	9	9	10	10	11	11	12	12	13	13	14	14	15	15	16	16	17	17	18	18	19	19
24	0.786095	NUM_TRUE_POSITIVES	0	1	2	2	3	4	5	5	6	7	7	8	9	10	10	11	12	12	13	14	15	15	15	15	16	16	17	18	18	19	20	20	21	22	22	23	24	24	25	26	27	27	28	29	29	30	31
24	0.794046	NUM_TRUE_POSITIVES	0	0	0	0	1	1	2	3	4	5	6	7	8	9	10	11	12	13	14	15	16	17	17	18	18	19	20	20	21	21	22	23	23	23	23	23	23	24	24	25	25	26	26	27	27	28	28
24	0.798694	NUM_TRUE_POSITIVES	0	0	0	0	1	1	2	2	3	3	4	4	5	5	6	6	7	8	8	9	10	11	11	12	13	14	14	15	16	17	17	18	19	20	20	21	22	23	23	24	25	26	26	27	28	29	29
24	0.793716	NUM_TRUE_POSITIVES	0	0	0	0	1	1	2	2	3	3	4	4	5	5	6	6	7	7	8	8	9	9	10	10	11	11	12	13	13	14	14	15	16	16	17	18	18	18	19	19	20	20	21	21	22	22	23
24	0.787746	NUM_TRUE_POSITIVES	0	1	1	1	2	2	3	3	4	4	5	5	6	6	7	7	8	8	9	9	10	10	11	11	12	12	13	13	14	14	15	15	16	16	17	18	18	18	18	18	19	20	21	22	22	23	24
24	0.777484	NUM_TRUE_POSITIVES	0	0	0	0	0	0	0	0	0	1	1	1	2	2	3	4	5	5	6	7	8	8	9	10	11	11	12	13	14	14	15	16	17	18	18	19	20	21	21	22	23	24	24	25	26	27	27
24	0.7753	NUM_TRUE_POSITIVES	0	0	0	0	0	0	1	1	2	2	3	3	4	4	5	6	6	7	7	8	8	9	9	10	10	11	12	12	13	13	14	14	15	15	16	16	17	18	18	18	19	20	21	22	23	24	24
24	0.772226	NUM_TRUE_POSITIVES	0	0	1	1	2	2	2	3	3	4	4	4	5	5	6	6	6	7	7	8	8	8	9	9	10	10	10	11	11	12	12	12	13	13	14	14	15	15	15	16	16	17	18	19	20	21	22
24	0.777738	NUM_TRUE_POSITIVES	0	0	0	0	0	1	1	2	2	3	3	4	4	5	5	6	6	7	7	8	9	9	10	10	11	11	12	12	13	13	14	14	15	15	16	17	17	17	18	19	20	21	21	22	23	24	25
24	0.796891	NUM_TRUE_POSITIVES	0	0	0	1	1	1	2	3	4	4	5	6	7	7	8	9	10	10	11	12	13	13	14	15	16	16	17	18	19	20	20	21	22	23	23	24	25	26	26	27	28	29	29	30	31	32	32
24	0.778958	NUM_TRUE_POSITIVES	0	0	0	0	1	1	2	2	3	3	4	4	5	5	6	6	7	7	8	8	9	9	10	10	11	11	12	12	13	13	14	14	15	15	15	15	15	15	15	15	15	15	15	15	15	15	15
24	0.776875	NUM_TRUE_POSITIVES	0	0	0	0	0	0	0	0	1	2	3	3	4	5	6	6	7	8	9	9	10	11	12	12	13	14	15	15	16	17	18	18	19	20	21	21	22	23	24	24	25	26	27	27	28	29	30
24	0.79557	NUM_TRUE_POSITIVES	0	0	0	0	0	1	2	2	3	4	4	5	6	6	7	8	8	9	10	10	11	12	12	13	14	14	15	16	17	17	18	19	19	20	21	21	22	23	23	24	25	25	26	27	27	28	29
24	0.776976	NUM_TRUE_POSITIVES	0	0	0	0	0	0	1	2	2	3	4	4	5	6	6	7	8	8	9	10	10	11	12	12	13	14	14	15	16	17	17	18	18	19	19	20	21	21	22	23	23	24	24	25	26	26	27
24	0.777433	NUM_TRUE_POSITIVES	0	0	0	1	2	2	3	4	4	5	6	6	7	8	8	9	10	10	11	12	12	13	14	14	15	16	16	17	18	18	19	20	20	21	22	22	23	24	24	24	25	25	26	26	27	28	28
24	0.787975	NUM_TRUE_POSITIVES	0	0	0	0	1	2	2	3	4	4	5	6	7	7	8	9	9	10	11	11	12	13	14	14	15	16	16	17	18	19	19	19	19	19	19	19	19	19	19	19	19	19	20	21	22	22	23
24	0.775528	NUM_TRUE_POSITIVES	0	0	0	0	1	1	2	2	3	3	4	4	5	5	6	7	7	8	8	9	9	10	10	11	11	12	12	13	14	14	15	15	16	16	17	17	18	18	19	19	20	21	21	21	21	22	22
24	0.779466	NUM_TRUE_POSITIVES	0	0	0	0	0	0	1	1	1	2	2	3	3	3	4	4	4	5	5	6	6	6	7	7	8	8	9	9	10	10	11	11	12	12	13	13	13	13	13	13	14	15	15	16	17	17	18
24	0.784597	NUM_TRUE_POSITIVES	0	0	0	0	0	1	1	2	2	3	3	4	5	5	5	5	6	7	8	8	9	10	11	11	12	13	14	14	15	16	17	17	18	19	20	20	21	22	23	23	24	25	26	26	27	28	29
24	0.797704	NUM_TRUE_POSITIVES	0	0	1	2	3	4	5	6	6	7	8	9	10	11	12	12	13	14	15	16	17	18	18	19	20	21	22	23	24	24	24	24	24	24	24	24	24	24	25	25	25	25	26	26	27	28	28
24	0.770499	NUM_TRUE_POSITIVES	0	0	0	0	0	1	1	2	2	2	3	3	4	4	5	5	5	6	6	7	7	8	8	8	9	9	10	10	11	11	11	12	12	13	13	14	14	14	15	15	16	16	17	17	17	17	17
24	0.793817	NUM_TRUE_POSITIVES	0	0	0	0	1	1	1	2	2	3	4	4	5	5	6	7	7	8	8	9	10	10	11	11	12	13	13	14	15	15	16	16	17	18	18	19	19	20	21	21	22	22	23	24	24	25	26
24	0.777129	NUM_TRUE_POSITIVES	0	0	0	0	1	1	2	3	3	4	5	5	6	7	7	8	9	9	10	11	11	12	13	13	14	15	15	15	15	15	15	16	16	17	18	18	19	19	20	21	21	22	22	23	24	24	25
24	0.789855	NUM_TRUE_POSITIVES	0	0	0	0	0	0	0	0	1	1	2	3	3	4	5	5	6	7	7	8	9	9	10	11	11	12	13	13	14	15	15	16	17	18	19	20	21	22	23	23	24	25	26	26	27	28	29
24	0.789194	NUM_TRUE_POSITIVES	0	0	0	0	0	0	1	2	3	4	5	6	7	7	7	7	8	9	10	10	11	12	13	13	14	15	16	16	17	18	19	20	20	20	21	22	22	23	24	24	25	26	26	27	28	28	29
24	0.794376	NUM_TRUE_POSITIVES	0	0	0	0	0	0	0	1	2	3	3	4	5	6	6	7	8	9	9	10	11	12	13	13	14	15	16	16	17	18	19	19	20	21	22	22	23	24	25	26	26	27	28	29	29	30	31
24	0.798186	NUM_TRUE_POSITIVES	0	0	1	1	1	2	3	4	5	6	7	8	9	9	10	11	12	13	14	15	16	17	17	17	17	18	18	19	20	20	21	22	22	23	23	24	25	25	26	27	27	28	29	29	30	30	31
24	0.770169	NUM_TRUE_POSITIVES	0	0	0	0	0	0	0	0	0	1	1	2	3	3	4	5	5	6	7	8	8	9	10	10	11	12	12	13	14	15	15	16	17	17	18	19	20	20	20	20	21	22	22	23	24	24	25
24	0.791277	NUM_TRUE_POSITIVES	0	0	0	0	1	2	2	3	4	5	5	6	7	8	8	9	10	11	11	12	13	13	14	15	16	16	17	18	19	19	20	21	22	22	23	24	24	25	26	27	27	28	29	30	30	31	32
24	0.763412	NUM_TRUE_POSITIVES	0	1	1	1	1	2	2	3	3	4	4	5	5	6	6	7	7	8	8	9	9	10	10	11	11	12	12	12	12	12	12	12	12	12	12	12	12	12	13	13	14	15	15	16	16	17	18
24	0.803063	NUM_TRUE_POSITIVES	0	0	0	1	1	1	2	3	3	4	5	5	6	7	8	8	9	10	10	11	12	12	13	14	15	15	16	17	18	19	20	21	21	22	23	24	24	25	26	27	27	28	29	30	30	31	32
24	0.782107	NUM_TRUE_POSITIVES	0	0	0	0	1	1	2	2	3	3	4	4	5	6	6	7	8	9	10	11	12	13	14	14	15	16	17	18	19	20	21	22	22	22	22	22	23	23	24	25	25	26	26	27	28	28	29
24	0.788585	NUM_TRUE_POSITIVES	0	0	1	1	2	2	3	3	4	4	5	5	6	6	7	7	8	8	9	9	10	10	11	11	12	12	13	13	14	14	14	14	14	15	15	16	16	16	17	17	18	18	19	19	19	19	19
24	0.790363	NUM_TRUE_POSITIVES	0	0	0	0	0	0	0	1	1	2	3	4	5	5	6	7	8	9	9	10	11	12	13	13	14	15	16	17	17	18	19	20	21	21	22	23	24	25	25	26	27	28	29	29	30	31	32
24	0.791404	NUM_TRUE_POSITIVES	0	0	0	0	1	1	2	2	3	3	4	4	5	5	6	6	7	7	7	8	8	9	9	10	10	11	11	12	12	13	13	14	14	15	15	16	17	18	18	19	20	21	22	23	24	25	26
24	0.777205	NUM_TRUE_POSITIVES	0	0	0	0	0	1	1	2	2	3	3	4	4	5	5	6	7	7	8	8	9	9	10	10	11	11	12	12	13	14	14	14	14	14	14	14	14	15	15	15	16	16	16	17	17	17	17
24	0.779821	NUM_TRUE_POSITIVES	0	0	0	0	1	2	2	3	4	4	5	6	7	7	8	9	9	10	11	12	12	13	14	14	15	16	17	17	18	19	19	20	21	21	22	23	24	24	25	26	26	27	28	29	29	30	31
24	0.782895	NUM_TRUE_POSITIVES	0	0	0	1	1	2	2	3	3	4	4	5	5	6	6	7	7	8	8	9	9	10	10	11	11	12	12	13	14	14	14	14	14	15	15	16	16	17	17	18	18	19	20	20	21	21	22
24	0.782793	NUM_TRUE_POSITIVES	0	0	0	1	1	2	3	3	4	4	5	6	6	7	8	8	9	9	10	11	11	12	13	13	14	14	15	16	16	17	18	18	18	18	19	19	20	20	20	20	20	20	20	20	20	21	22
24	0.791226	NUM_TRUE_POSITIVES	0	0	0	1	2	3	3	4	5	6	7	7	8	9	10	10	11	12	13	14	14	14	14	14	14	15	15	16	17	17	18	19	19	20	21	21	22	23	23	24	25	25	26	26	27	28	28
24	0.775528	NUM_TRUE_POSITIVES	0	0	0	1	2	2	3	4	4	4	4	4	5	6	6	7	8	8	9	10	11	11	12	13	13	14	15	16	16	17	18	18	19	20	21	21	21	21	21	22	23	24	24	25	26	27	28
24	0.770016	NUM_TRUE_POSITIVES	0	0	0	0	0	0	0	1	1	2	2	3	3	4	5	5	6	6	7	7	8	9	9	10	10	11	12	12	13	13	14	15	15	16	16	17	18	18	19	19	20	21	21	21	21	22	23
24	0.792319	NUM_TRUE_POSITIVES	0	0	1	2	3	3	4	5	6	6	7	8	9	9	10	11	12	12	13	14	15	15	16	17	18	18	19	20	21	21	22	23	24	24	25	26	27	27	28	29	30	30	31	32	33	33	34
24	0.804994	NUM_TRUE_POSITIVES	0	0	1	2	3	3	4	5	6	6	7	8	9	9	10	11	12	12	13	14	15	15	16	17	18	18	18	18	19	19	20	21	21	21	22	23	23	24	25	25	26	27	28	28	29	30	30
24	0.766816	NUM_TRUE_POSITIVES	0	0	0	1	1	1	1	1	2	2	3	4	4	5	6	6	7	8	8	9	10	10	11	12	12	13	14	14	15	16	16	17	18	18	18	18	19	20	20	21	22	22	23	24	24	25	26
24	0.784063	NUM_TRUE_POSITIVES	0	0	0	0	1	1	1	1	1	1	1	1	1	1	1	2	2	2	3	4	5	5	6	7	8	9	9	10	11	12	12	13	14	15	16	16	17	18	19	19	20	21	22	23	23	24	25
24	0.770169	NUM_TRUE_POSITIVES	0	0	0	0	0	0	0	1	1	2	2	3	3	4	4	5	5	6	6	7	7	8	8	9	9	10	10	10	11	12	12	13	14	14	15	15	15	16	16	17	18	18	19	19	20	21	21
24	0.790871	NUM_TRUE_POSITIVES	0	0	0	1	2	3	4	5	5	6	7	8	9	10	10	11	12	13	14	15	15	16	17	18	19	20	20	21	22	23	24	25	25	26	26	27	28	28	29	29	30	31	31	32	33	33	34
24	0.769889	NUM_TRUE_POSITIVES	0	0	0	0	0	0	0	0	1	2	2	3	4	4	5	6	6	7	8	9	9	10	11	11	12	13	13	14	15	15	16	17	18	18	19	19	20	20	21	22	22	23	23	24	25	25	26
24	0.767298	NUM_TRUE_POSITIVES	0	0	0	0	0	0	0	0	1	1	1	2	2	3	3	3	4	4	5	5	5	6	6	7	7	7	8	8	9	9	9	10	10	11	12	12	13	13	14	15	15	16	17	17	17	18	18
24	0.794198	NUM_TRUE_POSITIVES	0	1	2	2	3	4	5	5	6	7	8	8	9	10	10	11	12	13	13	14	15	16	16	17	17	18	19	19	20	20	21	22	22	22	22	23	23	24	24	25	26	26	27	27	28	29	29
24	0.806213	NUM_TRUE_POSITIVES	0	0	0	0	0	1	1	2	3	4	4	5	6	7	8	8	9	10	11	12	12	13	14	15	15	16	17	18	19	19	20	21	22	23	23	24	25	26	26	27	28	29	30	30	31	32	33
[truncated: 471 more columns]
