# Supplementary material for: Genome-wide computational identification of functional RNA elements in Trypanosoma brucei
Source: BMC Genomics. 2009 Aug 4;10:355. doi: 10.1186/1471-2164-10-355 (PMC2907701; doi:10.1186/1471-2164-10-355)
Supplement: Additional file 6 — Function prediction using regulatory motifs. This ZIP compressed file should be unpacked before viewing its contents. The results for prediction of each pathway are presented in a separate folder, named after the accession number of that pathway in KEGG database. Each folder contains several files named "validation.N.out", each of which represents the results of a hundred times two-fold cross-validation for that pathway, using N predicted motifs. Each cross-validation is shown in one row; plotting each row against the number of false positives will result in the ROC curve associated with the corresponding cross-validation experiment. The trained network is stored in "total.out", in which motifs are ordered according to their prediction power. L(α|MOTIF): the likelihood of being in pathway α given that the indicated motif is present in the indicated location of an mRNA; L(α|MOTIF): the likelihood of being in pathway α given that the indicated motif is NOT present in the indicated location of an mRNA. [file 1471-2164-10-355-S6.zip › tbr_KEGG_predict/004.tbr03010/validation.025.out]

Current time: Tue Feb 03 11:58:28 2009
This cluster: tbr03010
A 2-fold validation was used.
************************ VALIDATION ***********************
NUM_CLASSIFIERS	AUC	NUM_FALSE_POSITIVES	1	2	3	4	5	6	7	8	9	10	11	12	13	14	15	16	17	18	19	20	21	22	23	24	25	26	27	28	29	30	31	32	33	34	35	36	37	38	39	40	41	42	43	44	45	46	47
25	0.782539	NUM_TRUE_POSITIVES	0	0	0	0	0	0	0	0	1	1	2	3	3	4	5	5	6	6	7	8	8	9	10	10	11	11	12	13	13	14	15	15	15	16	17	17	18	19	19	20	21	21	21	21	21	21	21
25	0.780405	NUM_TRUE_POSITIVES	0	0	0	0	0	0	0	0	1	2	2	3	4	4	5	6	6	7	8	9	10	10	11	12	13	14	14	15	16	17	18	18	19	20	21	22	22	23	24	25	26	26	27	28	29	30	30
25	0.796586	NUM_TRUE_POSITIVES	0	0	0	0	0	0	0	0	1	1	2	3	3	4	5	5	6	6	7	8	8	9	10	10	11	12	12	12	13	13	14	14	15	15	16	16	17	17	17	18	19	20	21	21	22	23	24
25	0.75409	NUM_TRUE_POSITIVES	0	0	0	0	0	0	1	1	2	2	2	3	3	4	4	4	5	5	6	6	6	7	7	8	8	8	9	9	10	10	10	11	11	12	12	13	13	13	13	13	13	13	13	13	13	13	13
25	0.770702	NUM_TRUE_POSITIVES	0	0	0	0	0	0	1	1	2	2	3	4	4	5	5	6	7	7	8	8	9	9	10	11	11	12	12	13	14	14	15	16	18	19	21	21	21	21	21	21	21	21	21	21	21	21	22
25	0.78419	NUM_TRUE_POSITIVES	0	0	0	0	0	0	0	1	2	2	3	4	4	5	6	6	7	8	9	9	10	11	11	12	13	13	14	15	16	16	16	16	17	17	18	18	19	20	20	21	22	23	23	24	25	26	27
25	0.794757	NUM_TRUE_POSITIVES	0	0	0	1	2	3	4	5	5	6	7	8	9	10	10	11	12	13	14	15	15	15	16	16	16	17	17	18	18	18	18	19	20	20	21	22	22	23	24	24	25	26	26	27	28	28	29
25	0.790236	NUM_TRUE_POSITIVES	0	0	0	0	1	1	1	2	3	4	5	6	6	7	8	9	10	11	12	12	13	14	15	16	17	18	18	19	20	21	22	23	24	24	24	24	24	24	24	25	25	26	27	27	28	28	29
25	0.768213	NUM_TRUE_POSITIVES	0	0	0	0	0	1	1	2	3	3	4	5	5	6	7	7	8	9	9	10	10	11	12	12	13	14	14	15	16	16	17	18	18	19	19	20	21	21	22	23	23	24	25	25	26	27	27
25	0.794808	NUM_TRUE_POSITIVES	0	0	0	0	1	1	2	2	3	4	4	5	5	6	6	7	8	8	9	9	10	11	11	12	13	14	15	16	17	18	19	20	21	22	23	24	25	26	27	28	29	30	31	31	32	32	33
25	0.777941	NUM_TRUE_POSITIVES	0	0	0	0	0	1	2	2	3	4	4	4	4	5	5	5	6	7	8	8	9	10	11	11	12	13	14	15	15	16	17	18	18	19	20	21	22	22	23	24	25	25	26	27	28	29	29
25	0.786984	NUM_TRUE_POSITIVES	0	0	0	0	0	0	1	1	2	2	3	3	4	5	5	6	7	8	9	9	10	11	12	13	14	14	15	16	17	18	18	19	20	21	22	23	23	24	25	26	27	27	28	29	30	31	32
25	0.79684	NUM_TRUE_POSITIVES	0	0	0	0	0	0	1	2	2	3	4	5	5	6	7	8	8	9	10	10	11	12	13	13	14	15	16	16	17	18	19	19	20	20	21	22	22	23	24	24	25	26	26	27	27	28	29
25	0.785714	NUM_TRUE_POSITIVES	0	0	0	0	0	0	0	0	0	0	1	1	2	3	3	4	5	5	6	7	7	8	9	9	10	11	11	12	13	13	14	15	15	16	17	17	17	18	18	19	19	20	20	21	22	22	22
25	0.774461	NUM_TRUE_POSITIVES	0	0	0	0	1	1	2	3	3	4	4	5	6	6	7	7	8	9	9	10	10	11	12	12	13	13	14	15	15	16	17	17	17	17	18	18	19	20	20	21	22	22	22	22	22	22	22
25	0.783911	NUM_TRUE_POSITIVES	0	0	0	0	0	0	1	1	2	3	3	4	4	5	6	6	7	7	8	9	9	10	10	11	12	12	13	13	14	15	15	15	16	17	17	18	19	20	20	21	22	23	23	24	25	26	26
25	0.781904	NUM_TRUE_POSITIVES	0	0	0	0	0	0	0	0	0	0	0	0	0	0	0	0	0	1	2	2	3	4	5	5	6	7	8	8	9	10	10	11	12	13	13	14	15	16	16	17	18	18	19	20	21	21	22
25	0.777332	NUM_TRUE_POSITIVES	0	0	0	0	0	0	0	0	1	1	1	2	2	3	3	4	4	5	5	6	7	7	8	9	10	11	12	13	14	15	16	17	18	19	20	21	22	23	23	23	24	25	26	26	27	28	29
25	0.77215	NUM_TRUE_POSITIVES	0	0	0	0	0	0	0	0	1	1	2	2	3	3	4	5	6	6	7	8	9	9	10	11	12	12	13	14	15	15	16	17	18	18	18	18	19	20	21	22	23	24	24	25	26	27	28
25	0.791557	NUM_TRUE_POSITIVES	1	1	1	2	2	3	4	4	5	6	6	7	8	8	9	10	10	11	11	12	13	13	14	15	15	16	17	17	18	19	19	19	19	19	19	19	19	19	20	21	21	22	23	23	24	25	25
25	0.78546	NUM_TRUE_POSITIVES	0	0	0	0	0	0	0	1	2	3	3	4	5	6	7	7	8	9	10	11	11	12	13	14	15	15	15	15	15	15	15	16	16	17	18	18	19	20	20	21	21	22	23	23	24	25	25
25	0.783885	NUM_TRUE_POSITIVES	0	0	0	0	0	0	0	0	0	0	0	1	1	2	3	3	4	4	5	6	6	7	7	8	9	9	10	10	11	12	12	13	14	14	15	16	17	18	19	20	21	21	21	21	21	21	22
25	0.772404	NUM_TRUE_POSITIVES	0	0	0	0	0	0	0	0	0	1	1	2	3	3	4	5	5	6	7	7	8	9	9	10	11	11	12	13	13	14	15	15	15	15	15	15	16	17	17	18	19	19	20	21	22	22	23
25	0.779618	NUM_TRUE_POSITIVES	0	0	0	0	0	0	0	0	1	1	2	2	3	3	4	4	5	6	7	7	8	9	10	11	11	12	13	14	15	15	16	17	18	19	19	20	21	22	22	23	24	25	25	26	27	28	29
25	0.782819	NUM_TRUE_POSITIVES	1	1	1	1	1	1	1	1	1	1	1	2	3	4	4	5	6	7	7	8	9	9	10	11	11	12	13	14	14	15	16	16	17	18	18	19	20	21	21	22	23	23	24	25	25	26	27
25	0.768289	NUM_TRUE_POSITIVES	0	0	0	0	0	0	0	0	1	1	2	2	3	3	4	4	5	5	6	6	7	7	8	8	9	9	10	10	11	12	12	12	13	13	14	15	15	16	17	17	18	19	19	20	21	21	22
25	0.79148	NUM_TRUE_POSITIVES	0	1	1	2	2	2	3	4	4	5	6	6	7	8	8	9	10	10	11	12	12	13	14	14	15	16	17	17	18	19	19	20	21	21	22	23	23	24	25	25	26	27	27	28	29	29	30
25	0.786984	NUM_TRUE_POSITIVES	0	0	0	0	0	1	1	2	2	3	3	4	4	5	6	6	7	7	8	8	9	9	10	10	11	12	12	12	13	13	13	14	14	15	15	15	16	16	17	17	18	19	20	21	22	23	24
25	0.784774	NUM_TRUE_POSITIVES	0	0	0	0	0	0	0	0	1	1	2	2	3	4	4	5	6	6	7	8	8	9	10	10	11	12	12	13	14	15	15	16	17	17	18	19	19	20	21	22	22	23	24	25	26	27	28
25	0.80314	NUM_TRUE_POSITIVES	0	0	0	0	0	0	0	1	2	2	3	4	4	5	6	6	7	8	8	9	10	10	11	12	12	13	14	14	15	16	16	17	18	19	19	20	21	22	23	23	24	25	26	27	28	28	29
25	0.770524	NUM_TRUE_POSITIVES	0	1	1	1	2	3	3	4	5	6	6	7	8	9	9	10	11	12	12	13	14	15	15	16	17	18	18	19	19	20	20	21	22	22	23	23	24	25	25	26	26	27	28	28	29	29	30
25	0.762853	NUM_TRUE_POSITIVES	0	0	0	0	0	0	1	1	1	1	2	2	3	3	4	5	5	6	6	7	8	8	9	9	10	11	11	12	12	13	14	14	15	15	16	17	17	18	18	19	20	20	20	21	22	23	23
25	0.791303	NUM_TRUE_POSITIVES	0	0	0	0	0	0	1	1	2	2	3	3	4	4	5	5	6	6	7	7	8	8	9	9	10	10	11	11	12	12	13	13	14	14	14	15	16	17	17	18	19	20	21	21	21	21	21
25	0.784647	NUM_TRUE_POSITIVES	0	0	0	0	0	0	0	0	0	0	0	1	2	3	3	4	5	6	6	7	8	9	9	10	11	12	12	13	14	15	16	16	17	17	18	18	19	19	20	20	21	21	21	22	23	23	24
25	0.778653	NUM_TRUE_POSITIVES	0	0	1	1	2	2	3	3	4	4	5	5	6	6	7	7	8	8	9	9	9	9	9	9	9	9	10	10	11	11	12	12	13	13	14	14	15	15	16	16	17	17	18	18	19	19	20
25	0.78546	NUM_TRUE_POSITIVES	0	0	0	0	0	0	0	0	0	0	0	0	1	1	2	3	3	4	5	5	6	7	7	8	9	9	10	10	11	12	12	13	14	14	15	16	16	17	18	18	19	20	20	21	22	23	24
25	0.756604	NUM_TRUE_POSITIVES	0	0	0	0	0	0	0	0	0	0	1	1	2	2	2	3	3	4	4	5	5	5	6	6	7	7	8	8	8	9	9	10	10	10	11	11	12	12	13	13	13	14	14	15	15	16	16
25	0.788305	NUM_TRUE_POSITIVES	0	1	1	1	1	1	1	1	1	2	3	4	5	5	6	7	8	9	9	10	11	12	13	13	14	15	16	17	17	17	18	19	20	20	21	22	23	23	24	25	26	26	27	28	29	29	30
25	0.784952	NUM_TRUE_POSITIVES	0	0	1	1	1	1	1	1	2	2	3	4	4	5	5	6	7	7	8	9	9	10	10	11	12	12	13	14	14	15	15	16	17	17	18	19	19	20	21	22	23	24	25	26	27	28	28
25	0.78005	NUM_TRUE_POSITIVES	0	0	1	1	1	2	3	4	5	6	7	8	9	9	10	11	12	13	14	15	16	17	18	18	19	20	20	21	22	23	23	23	24	24	24	25	25	25	26	26	27	27	27	28	28	29	29
25	0.788839	NUM_TRUE_POSITIVES	0	0	0	0	0	1	1	2	2	3	3	4	4	5	5	6	6	6	6	6	7	7	8	8	9	9	10	10	11	11	12	13	13	14	14	15	15	16	16	17	17	18	18	19	20	21	22
25	0.793411	NUM_TRUE_POSITIVES	0	0	0	0	0	0	0	0	1	2	3	4	5	6	6	7	8	9	10	11	12	13	13	14	15	16	17	18	19	20	20	21	22	23	24	25	26	27	27	28	28	28	28	28	28	28	29
25	0.799253	NUM_TRUE_POSITIVES	0	0	1	1	2	3	3	4	4	5	6	6	7	7	8	9	9	10	11	11	12	12	13	14	14	15	15	16	17	17	18	19	19	19	19	19	19	20	20	21	22	22	23	24	24	25	25
25	0.794275	NUM_TRUE_POSITIVES	0	0	0	0	0	1	2	3	4	4	5	6	7	8	9	9	10	11	12	13	14	14	15	16	17	18	19	19	20	21	22	23	23	24	25	26	27	28	28	29	30	31	32	33	33	34	35
25	0.779694	NUM_TRUE_POSITIVES	0	0	0	0	0	0	0	0	1	1	2	3	3	4	4	5	6	6	7	7	8	9	9	10	10	11	12	12	13	13	14	15	15	16	16	17	18	18	19	20	21	22	23	24	25	26	27
25	0.757366	NUM_TRUE_POSITIVES	0	0	0	0	0	0	0	0	0	0	0	0	0	0	0	0	1	2	2	3	4	5	5	6	7	7	8	9	10	10	11	12	12	13	14	15	15	16	17	17	18	19	20	20	21	22	22
25	0.786095	NUM_TRUE_POSITIVES	0	0	0	0	0	1	1	2	2	3	3	4	4	5	5	6	6	7	7	8	8	9	9	10	10	11	11	12	12	13	13	14	14	15	15	16	16	17	17	18	18	18	19	19	19	20	21
25	0.774588	NUM_TRUE_POSITIVES	0	0	0	0	0	0	0	0	0	1	1	2	2	3	3	4	4	5	5	6	6	7	8	8	9	9	10	10	11	11	12	12	13	13	14	15	15	16	16	17	17	18	18	19	19	20	21
25	0.784749	NUM_TRUE_POSITIVES	0	1	2	2	3	4	5	5	6	7	7	8	9	10	10	11	12	12	13	14	15	15	15	15	15	15	16	16	17	18	18	19	20	20	21	22	22	23	24	25	25	26	27	27	28	29	30
25	0.794046	NUM_TRUE_POSITIVES	0	0	0	0	1	1	2	3	4	5	6	7	8	9	10	11	12	13	14	15	16	17	17	18	18	19	20	20	21	21	22	23	23	23	23	23	23	24	24	25	25	26	26	27	27	28	28
25	0.800447	NUM_TRUE_POSITIVES	0	0	0	0	0	1	2	2	3	4	5	5	6	7	8	8	9	10	10	11	12	13	13	14	15	16	16	17	18	18	19	20	21	21	22	23	24	24	24	25	26	26	27	28	28	29	30
25	0.793538	NUM_TRUE_POSITIVES	0	0	0	0	1	1	2	2	3	3	4	4	5	5	6	6	7	7	8	8	9	9	10	10	11	11	12	13	13	14	14	15	16	16	17	18	18	18	19	19	20	20	21	21	22	22	23
25	0.787746	NUM_TRUE_POSITIVES	0	1	1	1	2	2	3	3	4	4	5	5	6	6	7	7	8	8	9	9	10	10	11	11	12	12	13	13	14	14	15	15	16	16	17	18	18	18	18	18	19	20	21	22	22	23	24
25	0.77756	NUM_TRUE_POSITIVES	0	0	0	0	0	0	0	0	1	1	1	2	2	2	3	4	5	5	6	7	8	8	9	10	11	11	12	13	14	14	15	16	17	18	18	19	20	21	21	22	23	24	24	25	26	27	27
25	0.772861	NUM_TRUE_POSITIVES	0	0	0	0	0	0	0	0	0	1	1	2	2	3	4	4	5	5	6	6	7	8	8	9	9	10	11	11	12	12	13	13	14	15	15	16	16	17	18	18	18	19	20	21	22	23	24
25	0.772201	NUM_TRUE_POSITIVES	0	0	1	1	2	2	2	3	3	4	4	5	5	5	6	6	7	7	7	8	8	9	9	10	10	10	11	11	12	12	12	13	13	14	14	15	15	15	15	16	17	17	17	18	19	20	21
25	0.777306	NUM_TRUE_POSITIVES	0	0	0	0	0	1	1	2	2	3	3	4	4	5	5	6	6	7	7	8	9	9	10	10	11	11	12	12	13	13	14	14	15	15	16	17	17	17	18	19	20	21	22	23	23	24	25
25	0.794452	NUM_TRUE_POSITIVES	0	0	0	0	0	1	1	1	2	3	4	4	5	6	7	7	8	9	10	11	11	12	13	14	14	15	16	17	18	18	19	20	21	21	22	23	24	25	25	26	27	28	28	29	30	31	32
25	0.777484	NUM_TRUE_POSITIVES	0	0	0	0	1	1	2	2	3	3	4	5	5	6	6	7	7	8	9	9	10	10	11	11	12	13	13	13	13	13	14	14	14	14	15	15	15	15	15	15	15	15	15	15	15	15	15
25	0.77723	NUM_TRUE_POSITIVES	0	1	1	1	1	1	1	1	1	2	3	4	4	5	6	7	7	8	9	10	11	11	12	13	14	14	15	16	17	18	18	19	20	21	21	22	23	24	25	25	26	27	28	28	29	30	31
25	0.794859	NUM_TRUE_POSITIVES	0	1	1	1	1	1	2	2	3	4	4	5	6	6	7	8	8	9	10	10	11	12	12	13	14	14	15	16	16	17	18	18	19	20	20	21	22	22	23	24	24	25	26	26	27	28	28
25	0.775732	NUM_TRUE_POSITIVES	0	0	0	0	0	0	1	2	2	3	4	4	5	6	6	7	8	8	9	10	10	11	12	12	13	14	14	15	16	17	17	17	17	18	19	19	20	21	21	22	23	23	24	25	26	26	27
25	0.774563	NUM_TRUE_POSITIVES	0	0	0	0	0	1	2	2	3	4	4	5	6	6	7	8	8	9	10	10	11	12	12	13	14	14	15	16	16	17	18	18	19	20	20	21	22	22	23	24	24	24	25	25	26	26	27
25	0.786299	NUM_TRUE_POSITIVES	0	0	0	0	0	0	1	2	2	3	4	5	5	6	7	8	8	9	10	10	11	12	13	13	14	15	16	16	17	18	19	19	19	19	19	19	19	19	19	19	19	19	19	20	21	22	22
25	0.776976	NUM_TRUE_POSITIVES	0	0	0	0	1	1	2	2	3	3	4	4	5	6	6	7	7	8	8	9	9	10	11	11	12	12	13	13	14	14	15	16	16	17	17	18	18	19	19	20	21	21	21	21	21	22	22
25	0.777306	NUM_TRUE_POSITIVES	0	0	0	0	0	0	0	1	1	1	2	2	3	3	3	4	4	4	5	5	6	6	6	7	7	8	8	8	9	9	10	10	11	11	12	13	13	13	13	13	13	14	15	15	16	17	17
25	0.784317	NUM_TRUE_POSITIVES	0	0	0	0	0	1	1	2	2	3	3	4	5	5	5	5	6	7	8	8	9	10	11	11	12	13	14	14	15	16	17	17	18	19	20	20	21	22	23	23	24	25	26	26	27	28	29
25	0.795799	NUM_TRUE_POSITIVES	0	0	1	1	2	3	4	5	6	6	7	8	9	10	11	12	12	13	14	15	16	17	18	18	19	20	21	22	23	24	24	24	24	24	24	24	24	24	24	25	25	25	25	26	26	27	28
25	0.769305	NUM_TRUE_POSITIVES	0	0	0	0	0	0	1	1	2	2	2	3	3	4	4	5	5	5	6	6	7	7	8	8	8	9	9	10	10	11	11	11	12	12	13	13	14	14	14	15	15	16	16	17	17	17	17
25	0.794173	NUM_TRUE_POSITIVES	0	0	0	0	1	1	1	2	2	3	4	4	5	5	6	7	7	8	8	9	10	10	11	11	12	13	13	14	15	15	16	16	17	18	18	19	19	20	21	21	22	22	23	24	24	25	26
25	0.777052	NUM_TRUE_POSITIVES	0	0	0	0	0	0	1	2	2	3	4	5	5	6	7	7	8	9	10	10	11	12	12	13	14	15	15	15	15	15	15	16	16	17	18	18	19	19	20	21	21	22	23	23	24	24	25
25	0.789067	NUM_TRUE_POSITIVES	0	0	0	0	0	0	0	0	1	1	2	3	3	4	5	5	6	7	7	8	9	9	10	11	11	12	13	13	14	15	15	16	17	18	19	20	21	22	23	23	23	24	25	26	26	27	28
25	0.788966	NUM_TRUE_POSITIVES	0	0	0	0	0	0	0	1	2	3	4	5	6	7	7	7	8	9	10	11	11	12	13	14	15	15	16	17	18	19	20	20	20	20	21	22	22	23	24	25	25	26	27	27	28	29	30
25	0.792827	NUM_TRUE_POSITIVES	0	0	0	0	0	0	0	0	0	1	2	3	3	4	5	6	7	7	8	9	10	10	11	12	13	14	14	15	16	17	18	18	19	20	21	21	22	23	24	25	25	26	27	28	28	29	30
25	0.796662	NUM_TRUE_POSITIVES	0	0	0	1	1	1	2	3	4	5	6	7	8	9	9	10	11	12	13	14	15	16	17	17	17	17	18	18	19	20	20	21	22	22	23	23	24	25	25	26	27	27	28	29	29	30	30
25	0.770245	NUM_TRUE_POSITIVES	0	0	0	0	0	0	0	0	0	1	1	2	3	3	4	5	5	6	7	8	8	9	10	10	11	12	12	13	14	15	15	16	17	17	18	19	20	20	20	20	21	22	22	23	24	24	25
25	0.787035	NUM_TRUE_POSITIVES	0	0	0	0	0	1	1	2	3	3	4	5	5	6	6	7	8	8	9	10	10	11	11	12	13	13	14	15	15	16	17	17	18	19	20	21	22	23	24	25	25	26	27	28	29	30	31
25	0.762167	NUM_TRUE_POSITIVES	0	1	1	1	1	2	2	3	3	4	4	5	5	6	6	7	7	8	8	9	9	10	10	11	11	12	12	12	12	12	12	12	12	12	12	12	12	12	13	13	14	15	15	16	16	17	18
25	0.801819	NUM_TRUE_POSITIVES	0	0	0	0	1	1	1	2	3	3	4	5	5	6	7	8	8	9	10	10	11	12	12	13	14	15	15	15	15	15	16	17	18	19	20	21	22	22	23	24	25	26	27	28	29	29	30
25	0.782183	NUM_TRUE_POSITIVES	0	0	0	0	0	1	1	2	2	3	4	4	5	6	6	7	8	9	10	11	12	13	14	14	15	16	17	18	19	20	21	22	22	22	22	22	22	23	23	24	25	25	26	27	27	28	28
25	0.788254	NUM_TRUE_POSITIVES	0	0	1	1	2	2	3	3	4	4	5	5	6	6	7	7	8	8	9	9	10	10	11	11	12	12	13	13	14	14	14	14	14	15	15	16	16	16	17	17	18	18	19	19	19	19	19
25	0.790337	NUM_TRUE_POSITIVES	1	1	1	1	1	1	1	2	2	3	4	5	5	6	7	8	9	9	10	11	12	12	13	14	15	16	16	17	18	19	19	20	21	22	23	23	24	25	26	26	27	28	29	30	30	31	32
25	0.788356	NUM_TRUE_POSITIVES	0	0	0	0	0	0	0	1	1	2	2	3	3	4	4	5	5	6	6	7	7	8	8	9	9	10	10	11	11	12	12	13	13	14	14	15	15	16	17	18	18	19	20	21	22	23	24
25	0.78005	NUM_TRUE_POSITIVES	0	0	1	1	1	2	2	3	3	4	4	5	5	6	6	7	8	8	9	9	10	10	11	11	12	12	13	13	14	15	15	15	15	15	15	15	16	16	16	17	17	17	18	18	18	18	19
25	0.780202	NUM_TRUE_POSITIVES	0	0	0	0	1	2	2	3	4	4	5	6	7	7	8	9	9	10	11	12	12	13	14	14	15	16	17	17	18	19	19	20	21	21	22	23	24	24	25	26	26	27	28	29	29	30	31
25	0.785155	NUM_TRUE_POSITIVES	0	0	0	1	1	2	2	3	3	4	4	5	5	6	6	7	7	8	8	9	9	10	10	11	11	12	12	13	14	14	14	14	14	15	16	17	18	19	20	21	22	23	24	25	26	27	28
25	0.780837	NUM_TRUE_POSITIVES	0	0	0	0	1	1	2	3	3	4	4	5	6	6	7	8	8	9	9	10	11	11	12	13	13	14	14	15	16	16	17	18	18	18	18	19	19	20	20	20	20	20	20	20	20	20	20
25	0.78955	NUM_TRUE_POSITIVES	0	0	0	0	0	1	2	3	3	4	5	6	7	7	8	9	10	10	11	12	13	14	14	14	14	14	15	15	16	17	17	18	18	19	20	20	21	21	22	23	23	24	25	25	26	26	27
25	0.773852	NUM_TRUE_POSITIVES	0	0	0	0	1	1	2	2	3	4	4	4	4	4	5	6	6	7	8	8	9	10	11	11	12	13	13	14	15	16	16	17	18	18	19	20	21	21	21	21	21	22	23	24	25	26	26
25	0.769534	NUM_TRUE_POSITIVES	0	0	0	0	0	0	0	0	1	1	2	2	3	3	4	5	5	5	6	6	7	8	8	9	9	10	11	11	12	13	13	14	14	15	16	16	17	17	18	19	19	20	21	21	21	21	22
25	0.79176	NUM_TRUE_POSITIVES	0	0	1	2	3	3	4	5	6	6	7	8	9	9	10	11	12	12	13	14	15	15	16	17	18	18	19	20	21	21	22	23	24	24	25	26	27	27	28	29	30	30	31	32	33	33	34
25	0.805299	NUM_TRUE_POSITIVES	0	0	1	2	3	3	4	5	6	6	7	8	9	9	10	11	12	12	13	14	15	15	16	17	18	18	18	18	19	19	20	21	21	21	22	23	23	24	25	25	26	27	28	28	29	30	30
25	0.766485	NUM_TRUE_POSITIVES	0	0	0	1	1	1	1	1	2	2	3	4	4	5	6	6	7	8	8	9	10	10	11	12	12	13	14	14	15	16	16	17	18	18	18	18	19	20	20	21	22	22	23	24	24	25	26
25	0.783809	NUM_TRUE_POSITIVES	0	0	0	0	1	1	1	1	1	1	1	1	1	1	1	2	2	2	3	4	5	5	6	7	8	9	9	10	11	12	13	13	14	15	16	17	17	18	19	20	21	21	22	23	24	25	25
25	0.768543	NUM_TRUE_POSITIVES	0	0	0	0	0	0	0	0	1	1	2	2	3	3	4	4	5	5	6	6	7	7	8	8	9	9	10	10	10	11	12	12	13	14	14	15	15	15	15	16	17	18	19	20	21	22	22
25	0.789143	NUM_TRUE_POSITIVES	0	0	0	0	0	1	2	3	4	5	5	6	7	8	9	10	10	11	12	13	14	15	15	16	17	18	19	20	20	21	22	23	24	25	25	26	26	27	28	28	29	29	30	31	31	32	33
25	0.771185	NUM_TRUE_POSITIVES	0	0	0	0	0	0	0	0	1	2	2	3	4	5	5	6	7	7	8	9	10	10	11	12	12	13	14	15	15	16	17	18	18	19	19	20	20	21	22	22	23	23	24	25	25	26	26
25	0.765546	NUM_TRUE_POSITIVES	0	0	0	0	0	0	0	0	1	1	1	2	2	3	3	3	4	4	5	5	5	6	6	7	7	7	8	8	9	9	9	10	10	11	12	12	13	13	14	15	15	16	17	17	17	17	17
25	0.791049	NUM_TRUE_POSITIVES	0	0	1	2	2	3	4	5	5	6	7	8	8	9	10	10	11	12	13	13	14	15	16	16	17	17	18	19	19	20	20	21	22	22	22	22	22	23	23	24	24	25	25	25	26	26	27
25	0.805959	NUM_TRUE_POSITIVES	0	0	0	0	0	1	1	2	3	4	4	5	6	7	8	8	9	10	11	12	12	13	14	15	15	16	17	18	19	19	20	21	22	23	23	24	25	26	26	27	28	29	30	30	31	32	33
[truncated: 471 more columns]
