# Supplementary material for: Genome-wide computational identification of functional RNA elements in Trypanosoma brucei
Source: BMC Genomics. 2009 Aug 4;10:355. doi: 10.1186/1471-2164-10-355 (PMC2907701; doi:10.1186/1471-2164-10-355)
Supplement: Additional file 6 — Function prediction using regulatory motifs. This ZIP compressed file should be unpacked before viewing its contents. The results for prediction of each pathway are presented in a separate folder, named after the accession number of that pathway in KEGG database. Each folder contains several files named "validation.N.out", each of which represents the results of a hundred times two-fold cross-validation for that pathway, using N predicted motifs. Each cross-validation is shown in one row; plotting each row against the number of false positives will result in the ROC curve associated with the corresponding cross-validation experiment. The trained network is stored in "total.out", in which motifs are ordered according to their prediction power. L(α|MOTIF): the likelihood of being in pathway α given that the indicated motif is present in the indicated location of an mRNA; L(α|MOTIF): the likelihood of being in pathway α given that the indicated motif is NOT present in the indicated location of an mRNA. [file 1471-2164-10-355-S6.zip › tbr_KEGG_predict/004.tbr03010/validation.026.out]

Current time: Tue Feb 03 11:58:28 2009
This cluster: tbr03010
A 2-fold validation was used.
************************ VALIDATION ***********************
NUM_CLASSIFIERS	AUC	NUM_FALSE_POSITIVES	1	2	3	4	5	6	7	8	9	10	11	12	13	14	15	16	17	18	19	20	21	22	23	24	25	26	27	28	29	30	31	32	33	34	35	36	37	38	39	40	41	42	43	44	45	46	47
26	0.781167	NUM_TRUE_POSITIVES	0	0	0	0	0	0	0	0	0	1	1	2	3	3	4	5	5	6	6	7	8	8	9	10	10	11	11	12	13	13	14	15	15	15	16	17	17	18	19	19	20	21	21	21	21	21	21
26	0.78038	NUM_TRUE_POSITIVES	0	0	0	0	0	0	0	0	1	2	2	3	4	4	5	6	6	7	8	9	10	10	11	12	13	14	14	15	16	17	18	18	19	20	21	22	22	23	24	25	26	26	27	28	29	30	30
26	0.795214	NUM_TRUE_POSITIVES	0	0	0	0	0	0	0	0	0	1	1	2	3	3	4	5	5	6	6	7	8	8	9	10	10	11	12	12	12	13	13	14	14	15	15	16	16	17	17	17	18	19	20	21	21	22	23
26	0.754902	NUM_TRUE_POSITIVES	0	0	0	0	0	1	1	1	2	2	3	3	3	4	4	5	5	5	6	6	7	7	7	8	8	9	9	9	10	10	11	11	11	12	12	13	13	13	13	13	13	13	13	13	13	13	14
26	0.77055	NUM_TRUE_POSITIVES	0	0	0	0	0	0	1	1	2	2	3	4	4	5	5	6	7	7	8	8	9	9	10	11	11	12	12	13	14	14	15	16	18	19	21	21	21	21	21	21	21	21	21	21	21	21	22
26	0.785333	NUM_TRUE_POSITIVES	0	0	0	0	0	0	1	2	2	3	4	5	5	6	7	8	8	9	10	10	11	12	13	13	14	15	16	16	16	16	17	17	18	18	19	20	20	20	20	20	21	22	22	23	24	25	25
26	0.795646	NUM_TRUE_POSITIVES	0	0	0	0	1	2	3	4	5	6	7	8	9	10	11	12	13	14	15	15	15	16	16	16	17	17	18	18	18	18	19	19	20	21	21	22	23	23	24	25	25	26	27	27	28	29	29
26	0.790744	NUM_TRUE_POSITIVES	0	0	0	0	1	1	1	2	3	4	5	6	6	7	8	9	10	11	12	12	13	14	15	16	17	18	18	19	20	21	22	23	24	24	24	24	24	24	24	25	25	26	27	27	28	28	29
26	0.766714	NUM_TRUE_POSITIVES	0	0	0	0	0	0	1	1	2	3	3	4	5	5	6	7	7	8	9	9	10	10	11	12	12	13	14	14	15	16	16	17	18	18	19	19	20	21	21	22	23	23	24	25	25	26	27
26	0.793665	NUM_TRUE_POSITIVES	0	0	0	0	0	0	0	1	1	2	3	3	4	5	5	6	7	7	8	9	9	10	11	11	12	13	14	15	16	17	18	19	20	21	22	23	24	25	26	27	28	29	30	31	31	32	33
26	0.77723	NUM_TRUE_POSITIVES	0	0	0	0	0	0	0	1	1	2	3	3	4	5	5	5	6	7	8	8	9	10	11	11	12	13	14	15	15	16	17	18	18	19	20	21	22	22	23	24	25	25	26	27	28	29	29
26	0.790769	NUM_TRUE_POSITIVES	0	0	0	0	0	0	0	1	2	3	3	4	5	6	7	7	8	9	10	11	11	12	13	14	14	15	16	17	18	18	19	20	21	22	22	23	24	25	25	26	27	28	29	29	30	31	32
26	0.798339	NUM_TRUE_POSITIVES	0	0	0	0	0	0	1	2	3	3	4	5	6	6	7	8	9	10	10	11	12	13	13	14	15	16	16	17	18	19	20	20	21	21	22	23	23	24	25	25	26	27	27	28	28	29	30
26	0.784724	NUM_TRUE_POSITIVES	0	0	0	0	0	0	0	0	0	0	1	1	2	3	3	4	5	5	6	7	7	8	9	9	10	11	11	11	12	13	13	14	15	15	16	17	17	17	18	18	19	19	20	20	21	22	22
26	0.773242	NUM_TRUE_POSITIVES	0	0	0	1	1	2	2	3	3	4	5	5	6	6	7	7	8	9	9	10	10	11	11	12	13	13	14	14	15	15	16	17	17	17	17	18	18	19	20	20	21	22	22	22	22	22	22
26	0.783987	NUM_TRUE_POSITIVES	0	0	0	0	0	0	0	1	1	2	3	3	4	4	5	6	6	7	7	8	9	9	10	10	11	12	12	13	13	14	15	15	15	16	17	17	18	19	20	20	21	22	23	23	24	25	26
26	0.77911	NUM_TRUE_POSITIVES	0	0	0	0	0	0	0	0	0	0	0	0	0	0	0	0	0	0	1	2	2	3	4	5	5	6	7	8	8	9	10	11	11	12	13	14	14	15	16	17	17	18	19	20	20	21	22
26	0.777738	NUM_TRUE_POSITIVES	0	0	0	0	0	0	0	0	1	1	1	2	3	4	5	5	6	7	8	9	9	10	11	12	13	14	14	15	16	17	18	18	19	20	21	22	23	23	23	23	24	25	26	26	27	28	29
26	0.769838	NUM_TRUE_POSITIVES	0	0	0	0	0	0	0	0	0	0	1	1	2	2	3	3	4	5	6	6	7	8	9	9	10	11	12	12	13	14	15	15	16	17	18	18	18	18	19	20	21	22	22	23	24	25	26
26	0.790464	NUM_TRUE_POSITIVES	1	1	1	1	1	2	2	3	4	4	5	5	6	7	7	8	8	9	10	10	11	11	12	13	13	14	14	15	16	16	17	18	18	18	18	18	18	19	19	19	20	21	21	22	23	24	24
26	0.786934	NUM_TRUE_POSITIVES	0	0	0	0	0	0	0	0	1	2	3	3	4	5	6	7	7	8	9	10	11	11	12	13	14	15	15	15	15	15	15	16	16	17	18	18	19	20	20	21	22	22	23	24	24	25	25
26	0.783606	NUM_TRUE_POSITIVES	0	0	0	0	0	0	0	0	0	0	0	1	1	2	3	3	4	4	5	6	6	7	7	8	9	9	10	10	11	12	12	13	14	14	15	16	17	18	19	20	21	21	21	21	21	21	22
26	0.771667	NUM_TRUE_POSITIVES	0	0	0	0	0	0	0	0	0	0	1	2	2	3	4	4	5	6	6	7	8	8	9	10	10	11	12	12	13	14	15	15	15	15	15	15	16	17	17	18	19	19	20	21	22	22	23
26	0.779288	NUM_TRUE_POSITIVES	0	0	0	0	0	0	0	0	1	1	2	2	3	3	4	4	5	6	7	8	8	9	10	11	12	12	13	14	15	16	16	17	18	19	20	20	21	22	23	24	24	25	26	27	28	28	29
26	0.782717	NUM_TRUE_POSITIVES	1	1	1	1	1	1	1	1	1	1	1	2	3	4	4	5	6	7	7	8	9	9	10	11	11	12	13	14	14	15	16	16	17	18	18	19	20	21	21	22	23	23	24	25	25	26	27
26	0.767451	NUM_TRUE_POSITIVES	0	0	0	0	0	0	0	0	0	1	1	2	2	3	3	4	4	5	5	6	6	7	7	8	8	9	9	10	10	11	12	12	12	13	13	14	15	15	16	17	17	18	19	20	20	21	22
26	0.791303	NUM_TRUE_POSITIVES	0	1	1	2	2	2	2	3	4	4	5	6	7	7	8	9	9	10	11	12	12	13	14	14	15	16	17	17	18	18	19	20	20	21	22	22	23	24	24	25	25	26	27	27	28	29	29
26	0.785308	NUM_TRUE_POSITIVES	0	0	0	0	0	0	1	1	2	2	3	3	4	4	5	6	6	7	7	8	8	9	9	10	10	11	12	12	12	13	13	14	14	15	15	16	16	17	17	17	17	17	18	19	20	21	22
26	0.784343	NUM_TRUE_POSITIVES	0	0	0	0	0	0	0	0	0	1	1	2	2	3	4	4	5	6	6	7	8	8	9	10	11	11	12	13	14	14	15	16	16	17	18	19	19	20	21	22	22	23	24	25	26	27	28
26	0.801743	NUM_TRUE_POSITIVES	0	0	0	0	0	0	0	0	0	1	2	2	3	4	4	5	6	7	7	8	9	9	10	11	11	12	13	14	14	15	16	16	17	18	19	19	20	21	22	23	23	24	25	26	27	28	28
26	0.769508	NUM_TRUE_POSITIVES	0	1	1	1	1	2	3	3	4	5	6	6	7	8	9	9	10	11	12	12	13	14	15	15	16	17	18	18	19	20	20	21	22	22	22	23	23	24	25	25	26	26	27	28	28	29	29
26	0.761634	NUM_TRUE_POSITIVES	0	0	0	0	0	0	0	1	1	1	1	1	2	2	3	4	4	5	5	6	7	7	8	8	9	10	10	11	12	12	13	13	14	15	15	16	16	17	18	18	19	20	20	20	21	22	23
26	0.79049	NUM_TRUE_POSITIVES	0	0	0	0	0	0	0	0	0	1	1	2	2	3	3	4	4	5	5	6	7	7	8	8	9	9	10	10	11	11	12	12	13	14	14	14	14	15	16	17	18	19	20	21	21	21	21
26	0.786197	NUM_TRUE_POSITIVES	0	0	0	0	0	0	0	0	0	0	0	1	2	3	3	4	5	6	6	7	8	9	9	10	11	12	12	13	14	15	16	16	17	17	18	18	19	19	20	20	21	21	21	22	23	24	24
26	0.777611	NUM_TRUE_POSITIVES	0	0	0	1	1	2	2	3	3	4	4	5	5	6	6	7	7	8	8	9	9	9	9	9	9	9	9	10	10	11	11	12	13	13	14	14	15	16	16	17	17	18	19	19	20	21	21
26	0.786273	NUM_TRUE_POSITIVES	0	0	0	0	0	0	0	0	0	0	0	0	1	1	2	3	3	4	5	5	6	7	7	8	9	9	10	10	11	12	12	13	14	14	15	16	16	17	18	18	19	20	20	20	21	22	23
26	0.754648	NUM_TRUE_POSITIVES	0	0	0	0	0	0	0	0	0	0	0	0	1	1	2	2	2	3	3	4	4	5	5	5	6	6	7	7	8	8	8	9	9	10	10	11	11	11	12	12	13	13	13	14	14	15	15
26	0.78767	NUM_TRUE_POSITIVES	0	1	1	1	1	1	1	1	1	1	2	3	4	5	5	6	7	8	9	9	10	11	12	13	13	14	15	16	17	17	17	18	19	19	20	21	22	22	23	24	24	25	26	27	27	28	29
26	0.783327	NUM_TRUE_POSITIVES	0	0	1	1	1	1	1	1	1	1	2	2	3	4	4	5	5	6	7	7	8	9	9	10	10	11	12	12	13	14	14	15	15	16	17	17	18	19	19	20	21	22	23	24	25	26	27
26	0.780761	NUM_TRUE_POSITIVES	0	0	1	1	1	2	3	4	5	6	7	8	9	10	11	12	13	14	15	16	17	18	18	19	20	20	21	22	23	23	23	23	24	24	24	25	25	25	26	26	27	27	27	28	28	29	29
26	0.785765	NUM_TRUE_POSITIVES	0	0	0	0	0	0	0	1	1	2	2	3	3	4	4	5	5	6	6	6	6	6	7	7	8	8	9	9	10	11	11	12	12	13	13	14	14	15	16	16	17	17	18	18	19	20	21
26	0.797374	NUM_TRUE_POSITIVES	0	0	0	1	1	1	1	1	2	3	4	5	6	7	8	9	10	11	12	13	14	15	16	17	18	19	20	21	22	23	23	24	24	25	25	26	26	27	28	28	28	28	28	29	29	30	30
26	0.798999	NUM_TRUE_POSITIVES	0	0	1	1	2	3	3	4	4	5	6	6	7	7	8	9	9	10	11	11	12	12	13	14	14	15	15	16	17	17	18	19	19	19	19	19	19	20	20	21	22	22	23	24	24	25	25
26	0.793436	NUM_TRUE_POSITIVES	0	0	0	0	0	1	2	3	4	4	5	6	7	8	9	9	10	11	12	13	14	14	15	16	17	18	19	19	20	21	22	23	23	24	25	26	27	28	28	29	30	31	32	33	33	34	35
26	0.784876	NUM_TRUE_POSITIVES	0	0	0	0	0	0	0	1	1	2	3	3	4	4	5	6	6	7	7	8	9	9	10	10	11	12	12	13	13	14	15	15	16	16	17	18	18	19	20	21	22	23	24	25	27	28	29
26	0.755512	NUM_TRUE_POSITIVES	0	0	0	0	0	0	0	0	0	0	0	0	0	0	0	0	0	0	0	1	2	3	3	4	5	6	6	7	8	9	9	10	11	12	12	13	14	15	15	16	17	18	18	19	20	21	21
26	0.784698	NUM_TRUE_POSITIVES	0	0	0	0	0	1	1	2	2	3	3	4	4	5	5	6	6	7	7	8	8	9	9	10	10	11	11	12	12	13	13	14	14	15	15	16	16	17	17	18	18	18	18	19	19	19	20
26	0.772963	NUM_TRUE_POSITIVES	0	0	0	0	0	0	0	0	0	0	1	1	2	2	3	3	4	4	5	6	6	7	7	8	8	9	9	10	11	11	12	12	13	13	14	14	15	16	16	17	17	18	18	19	19	20	21
26	0.784317	NUM_TRUE_POSITIVES	0	1	2	2	3	4	5	5	6	7	7	8	9	10	10	11	12	12	13	14	15	15	15	15	15	15	16	16	17	18	18	19	20	20	21	22	22	23	24	25	25	26	27	27	28	29	30
26	0.797526	NUM_TRUE_POSITIVES	0	0	0	0	0	1	1	2	3	4	5	6	7	8	9	10	11	12	13	14	15	16	17	17	18	18	19	20	20	21	21	22	23	23	23	24	24	25	25	26	26	27	27	28	29	29	30
26	0.800676	NUM_TRUE_POSITIVES	0	0	0	0	0	1	2	3	3	4	5	6	6	7	8	9	10	10	11	12	13	13	14	15	16	17	17	18	19	20	20	21	22	23	24	24	24	24	24	25	26	26	27	28	28	29	30
26	0.793385	NUM_TRUE_POSITIVES	1	1	1	1	2	2	3	3	4	4	5	5	6	6	7	7	8	8	9	9	10	10	11	11	12	12	13	14	14	15	15	16	16	17	17	18	18	18	18	19	19	20	20	21	21	22	22
26	0.787746	NUM_TRUE_POSITIVES	0	1	1	1	2	2	3	3	4	4	5	5	6	6	7	7	8	8	9	9	10	10	11	11	12	12	13	13	14	14	15	15	16	16	17	18	18	18	18	18	19	20	21	22	22	23	24
26	0.776036	NUM_TRUE_POSITIVES	0	0	0	0	0	0	0	0	0	1	1	1	2	2	2	3	4	5	5	6	7	8	8	9	10	11	11	12	13	14	14	15	16	17	18	18	19	20	21	21	22	23	24	24	25	26	27
26	0.770626	NUM_TRUE_POSITIVES	0	0	0	0	0	0	0	0	0	0	1	1	2	2	3	4	4	5	5	6	6	7	8	8	9	9	10	11	11	12	12	13	13	14	15	15	16	16	17	18	18	18	19	20	21	22	23
26	0.771337	NUM_TRUE_POSITIVES	0	0	0	1	1	2	2	3	3	3	4	4	5	5	6	6	6	7	7	8	8	9	9	9	10	10	11	11	12	12	12	13	13	14	14	15	15	15	15	15	15	16	16	17	18	19	20
26	0.776849	NUM_TRUE_POSITIVES	0	0	0	0	1	1	2	2	3	3	4	4	5	5	6	6	7	7	8	8	9	10	10	11	11	12	12	13	13	14	14	15	15	16	16	17	18	18	18	19	20	21	22	23	24	25	26
26	0.79463	NUM_TRUE_POSITIVES	0	0	0	0	0	1	1	1	2	3	4	4	5	6	7	8	8	9	10	11	12	12	13	14	15	16	16	17	18	19	20	20	21	22	23	23	24	25	26	27	27	28	29	30	31	31	32
26	0.777535	NUM_TRUE_POSITIVES	0	0	0	0	1	1	2	2	3	3	4	5	5	6	6	7	7	8	9	9	10	10	11	11	12	13	13	13	13	14	14	14	14	15	15	15	15	15	15	15	15	15	15	15	15	15	15
26	0.777662	NUM_TRUE_POSITIVES	0	1	1	1	1	1	1	1	1	2	3	4	4	5	6	7	7	8	9	10	11	11	12	13	14	14	15	16	17	18	18	19	20	21	21	22	23	24	25	25	26	27	28	28	29	30	31
26	0.793081	NUM_TRUE_POSITIVES	0	0	1	1	1	1	1	1	1	2	2	3	3	3	4	4	5	5	5	6	6	7	7	7	8	8	9	9	9	10	10	11	11	11	12	12	13	13	14	15	16	17	18	19	21	22	23
26	0.775249	NUM_TRUE_POSITIVES	0	0	0	0	0	0	0	1	2	2	3	4	4	5	6	7	7	8	9	9	10	11	12	12	13	14	14	15	16	17	17	17	17	17	18	19	19	20	21	21	22	23	23	24	25	26	26
26	0.7706	NUM_TRUE_POSITIVES	0	0	0	0	0	0	0	0	0	1	2	2	3	4	4	5	6	6	7	8	8	9	10	10	11	12	12	13	14	15	15	16	17	17	18	19	19	20	21	21	22	23	24	24	24	25	25
26	0.786603	NUM_TRUE_POSITIVES	0	0	0	0	0	0	1	2	2	3	4	5	5	6	7	8	8	9	10	10	11	12	13	13	14	15	16	16	17	18	19	19	19	19	19	19	19	19	19	19	19	19	19	20	21	22	22
26	0.777306	NUM_TRUE_POSITIVES	0	0	0	1	1	2	2	3	3	4	4	5	6	6	7	7	8	8	9	9	10	11	11	12	12	13	13	14	14	15	16	16	17	17	18	18	19	19	20	21	21	21	21	21	21	22	23
26	0.775706	NUM_TRUE_POSITIVES	0	0	0	0	0	0	0	1	1	1	2	2	3	3	3	4	4	4	5	5	6	6	6	7	7	8	8	8	9	9	10	10	11	11	12	13	13	13	13	13	13	14	15	15	16	17	17
26	0.77977	NUM_TRUE_POSITIVES	0	0	0	0	0	1	1	2	2	3	3	4	4	4	4	5	5	6	7	7	8	8	9	10	10	11	11	12	13	13	14	14	15	16	16	17	18	18	19	20	21	22	22	23	24	25	26
26	0.794529	NUM_TRUE_POSITIVES	0	0	0	1	1	1	2	3	4	5	6	7	8	8	9	10	11	12	13	14	15	16	16	17	18	19	20	21	22	23	24	24	24	24	24	24	24	24	24	24	25	25	25	25	26	26	27
26	0.768213	NUM_TRUE_POSITIVES	0	0	0	0	0	0	1	1	2	2	2	3	3	4	4	5	5	5	6	6	7	7	8	8	8	9	9	10	10	11	11	11	12	12	13	13	14	14	14	15	15	16	16	17	17	17	17
26	0.7927	NUM_TRUE_POSITIVES	0	0	0	0	0	1	1	1	1	1	2	2	3	4	4	5	6	6	7	8	8	9	10	10	11	11	12	13	13	14	15	15	16	17	17	18	19	19	20	20	21	22	22	23	24	24	25
26	0.781117	NUM_TRUE_POSITIVES	0	0	0	0	0	0	0	0	0	1	2	2	3	4	5	5	6	7	8	8	9	10	10	11	12	13	13	14	15	16	16	17	18	19	19	19	19	19	20	21	22	23	23	24	25	26	27
26	0.788356	NUM_TRUE_POSITIVES	0	0	0	0	0	0	0	0	1	1	2	3	3	4	5	5	6	7	7	8	9	9	10	11	11	12	13	13	14	15	15	16	17	17	18	19	20	21	22	23	23	24	25	26	27	28	29
26	0.788966	NUM_TRUE_POSITIVES	0	0	0	0	0	0	0	1	2	3	4	5	6	7	7	7	8	9	10	11	11	12	13	14	15	15	16	17	18	19	20	20	20	20	21	22	23	23	24	25	26	26	27	28	29	29	30
26	0.792395	NUM_TRUE_POSITIVES	0	0	0	0	0	0	0	0	0	1	2	3	3	4	5	6	7	7	8	9	10	10	11	12	13	14	14	15	16	17	18	18	19	20	21	21	22	23	24	25	25	26	27	28	28	29	30
26	0.793385	NUM_TRUE_POSITIVES	0	0	0	0	0	1	1	1	2	3	4	5	6	7	8	9	9	10	11	12	13	14	15	16	17	17	17	17	17	18	18	19	20	20	21	22	22	23	24	24	25	26	26	27	28	28	29
26	0.768162	NUM_TRUE_POSITIVES	0	0	0	0	0	0	0	0	0	0	1	1	2	3	3	4	5	5	6	7	8	8	9	10	10	11	12	12	13	14	15	15	16	17	17	18	19	20	20	20	20	20	21	22	22	23	24
26	0.787467	NUM_TRUE_POSITIVES	0	0	0	0	0	1	1	2	3	3	4	5	5	6	7	7	8	9	9	10	11	11	12	13	13	14	15	15	16	17	17	17	18	19	20	21	22	23	24	25	25	26	27	28	29	30	31
26	0.762624	NUM_TRUE_POSITIVES	0	0	1	1	1	1	2	2	3	3	4	4	5	5	6	6	7	7	8	8	9	9	10	10	11	11	12	12	12	12	12	12	12	12	12	12	12	12	13	13	14	15	15	16	16	17	18
26	0.801743	NUM_TRUE_POSITIVES	0	0	0	0	1	1	1	2	3	3	4	5	5	6	7	8	8	9	10	10	11	12	12	13	14	15	15	15	15	15	16	17	18	19	20	21	22	22	23	24	25	26	27	28	29	29	30
26	0.781574	NUM_TRUE_POSITIVES	0	0	0	0	0	1	1	2	2	3	4	4	5	6	6	7	8	9	10	11	12	13	14	14	15	16	17	18	19	20	21	22	22	22	22	22	22	22	23	23	24	25	25	26	27	27	28
26	0.788127	NUM_TRUE_POSITIVES	0	0	1	1	2	2	3	3	4	4	5	5	6	6	7	7	8	8	9	9	10	10	11	11	12	12	13	13	14	14	14	14	14	15	15	16	16	16	17	17	18	18	19	19	19	19	19
26	0.789499	NUM_TRUE_POSITIVES	1	1	1	1	1	1	1	1	1	1	2	2	3	4	5	6	7	7	8	9	10	11	12	12	13	14	15	16	17	17	18	19	20	21	22	22	23	24	25	26	27	27	28	29	30	31	32
26	0.787645	NUM_TRUE_POSITIVES	0	0	0	0	0	0	0	1	1	2	2	3	3	4	4	5	5	6	6	7	7	8	8	9	9	10	10	11	11	12	12	13	13	14	14	15	15	16	17	18	18	19	20	21	22	23	24
26	0.778907	NUM_TRUE_POSITIVES	0	0	1	1	1	1	2	2	3	3	4	4	5	5	6	6	7	7	8	8	9	9	10	10	11	11	12	12	13	13	14	15	15	15	15	15	16	16	16	17	17	17	18	18	18	18	19
26	0.779872	NUM_TRUE_POSITIVES	0	0	0	0	1	2	2	3	4	4	5	6	7	7	8	9	9	10	11	12	12	13	14	14	15	16	17	17	18	19	19	20	21	21	22	23	24	24	25	26	26	27	28	29	29	30	31
26	0.785155	NUM_TRUE_POSITIVES	0	0	0	1	1	2	2	3	3	4	4	5	5	6	6	7	7	8	8	9	9	10	10	11	11	12	12	13	14	14	14	14	14	15	16	17	18	19	19	20	21	22	23	24	25	25	26
26	0.780228	NUM_TRUE_POSITIVES	0	0	0	0	1	1	2	3	3	4	4	5	6	6	7	8	8	9	9	10	11	11	12	13	13	14	14	15	16	16	17	18	18	18	18	19	19	20	20	20	20	20	20	20	20	20	20
26	0.788077	NUM_TRUE_POSITIVES	0	0	0	0	0	0	1	2	3	3	4	5	6	7	7	8	9	10	10	11	12	13	14	14	14	14	14	15	16	16	17	18	18	19	20	20	21	22	22	23	24	25	25	25	25	26	26
26	0.772836	NUM_TRUE_POSITIVES	0	0	0	0	1	1	2	2	3	4	4	4	4	4	4	5	6	6	7	8	8	9	10	11	11	12	13	13	14	15	16	16	17	18	18	19	20	21	21	21	21	21	22	23	24	25	26
26	0.774639	NUM_TRUE_POSITIVES	0	0	0	0	0	0	0	0	0	1	1	2	2	3	3	4	5	5	6	7	8	9	9	10	11	12	13	13	14	15	16	17	18	18	19	20	21	22	22	23	24	25	26	27	27	28	29
26	0.788813	NUM_TRUE_POSITIVES	0	0	0	0	0	1	2	3	3	4	5	6	6	7	8	9	9	10	11	12	12	13	14	15	16	16	17	18	19	19	20	21	22	22	23	24	25	25	26	27	28	29	29	30	31	32	32
26	0.804994	NUM_TRUE_POSITIVES	0	0	1	2	3	3	4	5	6	6	7	8	9	9	10	11	12	12	13	14	15	15	16	17	18	18	18	18	19	19	20	21	21	21	22	23	23	24	25	25	26	27	28	28	29	30	30
26	0.764682	NUM_TRUE_POSITIVES	0	0	0	1	1	1	1	1	1	1	2	3	3	4	5	5	6	7	7	8	9	9	10	11	11	12	13	13	14	15	15	16	17	18	18	18	18	19	20	20	21	22	22	23	24	24	25
26	0.783225	NUM_TRUE_POSITIVES	0	0	0	0	1	1	1	1	1	1	1	1	1	1	1	2	2	2	3	4	5	5	6	7	8	9	9	10	11	12	13	13	14	15	16	17	17	18	19	20	21	21	22	23	24	25	25
26	0.768619	NUM_TRUE_POSITIVES	0	0	0	0	0	0	0	1	1	2	2	3	3	4	4	5	5	6	6	7	7	8	8	9	9	10	10	10	10	10	11	12	12	13	14	14	15	15	15	15	16	17	18	19	20	21	22
26	0.789016	NUM_TRUE_POSITIVES	0	0	0	0	0	1	2	3	4	5	5	6	7	8	9	10	10	11	12	13	14	15	15	16	17	18	19	20	20	21	22	23	24	25	25	26	26	27	28	28	29	29	30	31	31	32	32
26	0.771109	NUM_TRUE_POSITIVES	0	0	0	0	0	0	0	0	0	1	2	3	3	4	5	6	6	7	8	9	9	10	11	12	12	13	14	15	15	16	17	18	18	19	19	20	20	21	22	22	23	23	24	25	25	26	26
26	0.765952	NUM_TRUE_POSITIVES	0	0	0	0	1	1	1	1	2	2	2	3	3	4	4	4	5	5	6	6	6	7	7	8	8	8	9	9	10	10	10	11	11	12	13	13	14	14	15	16	16	17	18	18	18	18	18
26	0.791303	NUM_TRUE_POSITIVES	0	0	0	1	2	3	3	4	5	6	6	7	8	9	9	10	11	12	12	13	14	15	16	16	17	17	18	19	19	20	20	21	22	22	22	22	22	22	23	23	24	25	25	26	26	27	28
26	0.805705	NUM_TRUE_POSITIVES	0	0	0	0	0	1	1	2	3	4	4	5	6	7	8	8	9	10	11	12	12	13	14	15	15	16	17	18	19	19	20	21	22	23	23	24	25	26	26	27	28	29	30	30	31	32	33
[truncated: 471 more columns]
