# Supplementary material for: Genome-wide computational identification of functional RNA elements in Trypanosoma brucei
Source: BMC Genomics. 2009 Aug 4;10:355. doi: 10.1186/1471-2164-10-355 (PMC2907701; doi:10.1186/1471-2164-10-355)
Supplement: Additional file 6 — Function prediction using regulatory motifs. This ZIP compressed file should be unpacked before viewing its contents. The results for prediction of each pathway are presented in a separate folder, named after the accession number of that pathway in KEGG database. Each folder contains several files named "validation.N.out", each of which represents the results of a hundred times two-fold cross-validation for that pathway, using N predicted motifs. Each cross-validation is shown in one row; plotting each row against the number of false positives will result in the ROC curve associated with the corresponding cross-validation experiment. The trained network is stored in "total.out", in which motifs are ordered according to their prediction power. L(α|MOTIF): the likelihood of being in pathway α given that the indicated motif is present in the indicated location of an mRNA; L(α|MOTIF): the likelihood of being in pathway α given that the indicated motif is NOT present in the indicated location of an mRNA. [file 1471-2164-10-355-S6.zip › tbr_KEGG_predict/004.tbr03010/validation.027.out]

Current time: Tue Feb 03 11:58:28 2009
This cluster: tbr03010
A 2-fold validation was used.
************************ VALIDATION ***********************
NUM_CLASSIFIERS	AUC	NUM_FALSE_POSITIVES	1	2	3	4	5	6	7	8	9	10	11	12	13	14	15	16	17	18	19	20	21	22	23	24	25	26	27	28	29	30	31	32	33	34	35	36	37	38	39	40	41	42	43	44	45	46	47
27	0.781218	NUM_TRUE_POSITIVES	0	0	0	0	0	0	0	0	0	0	1	1	2	3	3	4	5	5	6	7	7	8	9	9	10	11	11	12	13	13	14	15	15	15	16	17	17	18	19	19	20	21	21	21	21	21	21
27	0.781015	NUM_TRUE_POSITIVES	0	0	0	0	0	0	0	0	1	1	2	2	3	3	4	5	5	6	6	7	7	8	9	9	10	10	11	11	12	13	13	14	14	15	15	16	17	17	18	18	19	19	20	21	22	23	25
27	0.795113	NUM_TRUE_POSITIVES	0	0	0	0	0	0	0	0	0	1	1	2	3	3	4	5	5	6	6	7	8	8	9	10	10	11	12	12	12	13	13	14	14	15	15	16	16	17	17	17	18	19	20	21	21	22	23
27	0.759957	NUM_TRUE_POSITIVES	0	0	0	0	0	1	1	1	2	2	2	3	3	3	4	4	5	5	5	6	6	6	7	7	7	8	8	9	9	9	10	10	10	11	11	12	12	12	13	13	13	13	13	13	14	15	16
27	0.773979	NUM_TRUE_POSITIVES	1	1	1	1	1	1	2	2	3	3	4	5	5	6	6	7	8	8	9	9	10	10	11	12	12	13	13	14	15	15	15	16	17	18	19	21	21	21	21	21	21	21	21	21	21	22	22
27	0.786959	NUM_TRUE_POSITIVES	0	0	0	0	0	0	0	1	2	2	3	4	5	5	6	7	8	8	9	10	10	11	12	13	13	14	15	16	16	16	17	17	18	18	19	20	20	20	20	20	21	22	23	24	25	26	27
27	0.796281	NUM_TRUE_POSITIVES	0	0	0	1	2	3	4	5	6	7	8	9	10	11	12	13	15	15	15	15	15	15	16	16	16	17	17	18	18	18	18	19	20	20	21	22	22	23	24	24	25	26	26	27	28	28	29
27	0.790515	NUM_TRUE_POSITIVES	0	0	0	0	1	1	1	2	3	4	5	6	7	8	8	9	10	11	12	13	14	15	16	16	17	18	19	20	21	22	23	24	24	24	24	24	24	24	24	25	25	26	27	27	28	28	29
27	0.765876	NUM_TRUE_POSITIVES	0	0	0	0	0	0	0	1	1	2	3	3	4	5	5	6	7	7	8	9	9	10	11	11	12	13	13	14	15	15	16	17	17	18	18	19	20	20	21	22	22	23	24	24	25	26	26
27	0.793004	NUM_TRUE_POSITIVES	0	0	0	0	0	0	0	1	1	2	3	3	4	5	5	6	7	7	8	9	9	10	11	11	11	11	12	13	14	15	16	17	18	18	19	20	21	22	23	24	25	26	26	27	28	29	30
27	0.778322	NUM_TRUE_POSITIVES	0	0	0	0	0	1	2	2	3	4	4	4	4	5	5	5	6	7	8	8	9	10	11	11	12	13	14	15	15	16	17	18	18	19	20	21	22	22	23	24	25	25	26	27	28	29	29
27	0.7848	NUM_TRUE_POSITIVES	0	0	0	0	0	0	0	0	1	2	3	3	4	5	6	7	7	8	9	10	11	11	12	13	14	14	15	16	17	18	18	19	20	21	22	22	23	24	25	25	26	27	28	29	29	30	31
27	0.797323	NUM_TRUE_POSITIVES	0	0	0	0	0	0	1	2	3	3	4	5	6	6	7	8	9	10	10	11	12	13	13	14	15	16	16	17	18	19	20	20	21	21	22	23	23	24	25	25	26	27	27	28	28	29	30
27	0.785511	NUM_TRUE_POSITIVES	0	0	0	0	0	0	1	1	1	1	1	2	3	3	4	5	5	6	7	7	8	9	9	10	11	12	12	12	13	14	14	15	16	16	17	18	18	18	18	19	19	20	20	21	21	22	22
27	0.77309	NUM_TRUE_POSITIVES	0	0	0	1	1	2	2	3	3	4	5	5	6	6	7	7	8	9	9	10	10	11	11	12	13	13	14	14	15	15	16	17	17	17	17	18	18	19	20	20	21	22	22	22	22	22	22
27	0.782209	NUM_TRUE_POSITIVES	0	0	0	0	0	0	0	1	1	2	3	3	4	4	5	6	6	7	7	8	9	9	10	10	11	12	12	13	13	14	15	15	15	15	16	17	17	18	19	20	20	21	22	23	23	24	25
27	0.784698	NUM_TRUE_POSITIVES	0	0	0	0	0	0	0	0	0	0	0	0	1	2	2	3	4	5	5	5	5	5	5	6	7	8	9	10	10	11	12	13	14	15	15	16	17	18	19	20	20	21	22	23	24	25	25
27	0.776138	NUM_TRUE_POSITIVES	0	0	0	0	0	0	0	0	0	0	1	1	1	2	3	4	5	6	6	7	8	9	10	11	12	12	13	14	15	16	17	17	18	19	20	21	22	23	23	23	23	24	25	26	26	27	28
27	0.770296	NUM_TRUE_POSITIVES	0	0	0	0	0	0	0	0	0	0	1	1	2	2	3	3	4	5	6	6	7	8	9	9	10	11	12	12	13	14	15	15	16	17	18	18	18	18	19	20	21	22	22	23	24	25	26
27	0.789906	NUM_TRUE_POSITIVES	0	1	1	1	1	1	2	2	3	4	4	5	5	6	7	7	8	8	9	10	10	11	11	12	13	13	14	14	15	16	16	17	18	18	18	19	19	19	19	19	19	20	21	22	22	23	24
27	0.786883	NUM_TRUE_POSITIVES	0	0	0	0	0	0	0	0	1	2	3	3	4	5	6	7	7	8	9	10	11	11	12	13	14	15	15	15	15	15	15	16	16	17	18	18	19	20	20	21	22	22	23	24	24	25	25
27	0.784063	NUM_TRUE_POSITIVES	0	0	1	1	1	1	1	1	1	1	1	2	2	3	4	4	5	5	6	7	7	8	8	9	10	10	11	11	12	13	13	14	15	15	16	17	18	18	19	20	21	21	21	21	21	21	22
27	0.77154	NUM_TRUE_POSITIVES	0	0	0	0	0	0	0	0	0	0	1	2	2	3	4	4	5	6	6	7	8	8	9	10	10	11	12	12	13	14	15	15	15	15	15	15	16	17	17	18	19	19	20	21	22	22	23
27	0.777941	NUM_TRUE_POSITIVES	0	0	0	0	0	0	0	0	0	0	1	1	2	2	3	3	4	4	5	6	7	8	8	9	10	11	12	13	13	14	15	16	17	17	18	19	20	21	22	22	23	24	25	26	26	27	28
27	0.78198	NUM_TRUE_POSITIVES	1	1	1	1	1	1	1	1	1	1	1	1	2	3	4	5	6	7	8	8	9	10	10	11	12	12	13	14	14	15	16	16	17	18	18	19	20	20	21	22	22	23	24	25	25	26	27
27	0.769	NUM_TRUE_POSITIVES	0	0	0	0	0	0	0	0	0	1	1	2	2	3	3	4	4	5	5	6	7	7	8	8	9	9	10	10	11	12	12	12	13	13	14	15	15	16	17	17	18	19	20	20	21	22	22
27	0.78988	NUM_TRUE_POSITIVES	0	1	1	2	2	2	2	3	4	4	5	6	7	7	8	9	9	10	11	12	12	13	14	14	15	16	17	17	17	18	19	19	20	21	21	22	23	23	24	25	25	26	27	27	28	29	29
27	0.783708	NUM_TRUE_POSITIVES	0	0	0	0	0	0	0	1	1	2	2	3	3	4	4	5	6	6	7	7	8	8	9	9	10	10	11	12	12	12	13	13	14	14	15	15	16	16	17	17	17	17	17	18	19	20	21
27	0.783784	NUM_TRUE_POSITIVES	0	0	0	0	0	0	0	0	0	1	1	2	2	3	4	4	5	6	6	7	8	8	9	10	11	11	12	13	14	14	15	16	16	17	18	19	19	20	21	22	22	23	24	25	26	27	28
27	0.800015	NUM_TRUE_POSITIVES	0	0	0	0	0	0	0	0	0	0	0	1	2	2	3	4	5	5	6	7	8	8	9	10	10	11	12	13	13	14	15	16	16	17	18	19	19	20	21	22	23	23	24	25	26	27	28
27	0.769584	NUM_TRUE_POSITIVES	0	1	1	1	1	1	1	2	3	4	5	5	6	7	8	9	9	10	11	12	13	13	14	15	16	17	18	18	18	19	20	21	22	22	22	23	23	24	25	25	26	26	27	28	28	29	29
27	0.761558	NUM_TRUE_POSITIVES	0	0	0	0	0	0	0	1	2	2	2	2	2	2	3	3	4	5	5	6	6	7	8	8	9	9	10	11	11	12	13	13	14	14	15	16	16	17	17	18	19	19	20	21	21	21	22
27	0.790033	NUM_TRUE_POSITIVES	0	0	0	0	0	0	0	0	0	0	1	1	2	2	3	3	4	5	5	6	6	7	7	8	8	9	10	10	11	11	12	12	13	14	14	14	14	14	14	15	16	17	18	19	20	21	21
27	0.786375	NUM_TRUE_POSITIVES	0	0	0	0	0	0	0	0	0	0	0	1	2	3	3	4	5	6	6	7	8	9	9	10	11	12	12	13	14	15	16	16	17	17	18	18	19	19	20	20	21	21	21	22	23	24	25
27	0.776544	NUM_TRUE_POSITIVES	0	0	0	0	1	1	2	2	3	3	4	4	5	5	6	6	7	7	8	8	9	9	9	9	9	9	9	9	10	10	11	11	12	13	13	14	14	15	16	16	17	17	18	19	19	20	21
27	0.784368	NUM_TRUE_POSITIVES	0	0	0	0	0	0	0	0	0	0	0	0	2	2	3	3	4	5	5	6	6	7	8	8	9	9	10	11	11	12	12	13	14	14	15	15	16	17	17	18	18	19	20	20	20	21	22
27	0.75188	NUM_TRUE_POSITIVES	0	0	0	0	0	0	0	0	0	0	0	0	0	0	1	1	2	2	2	3	3	4	4	5	5	5	6	6	7	7	8	8	8	9	9	10	10	11	11	11	12	12	13	13	13	14	14
27	0.786781	NUM_TRUE_POSITIVES	0	0	1	1	1	1	1	1	1	1	1	2	3	4	5	5	6	7	8	9	9	10	11	12	13	13	14	15	16	17	17	17	18	19	19	20	21	22	22	23	24	25	25	26	27	28	28
27	0.782056	NUM_TRUE_POSITIVES	0	0	0	1	1	1	1	1	1	1	1	2	2	3	4	4	5	5	6	7	7	8	9	9	10	10	11	12	12	13	14	14	15	15	16	17	17	18	19	19	20	21	22	23	24	25	26
27	0.783454	NUM_TRUE_POSITIVES	0	0	1	1	1	2	3	4	5	6	7	8	9	10	11	12	13	14	15	16	17	18	18	19	20	20	21	22	23	23	23	24	24	24	25	25	26	26	26	27	27	28	28	29	29	29	30
27	0.78579	NUM_TRUE_POSITIVES	0	0	0	0	1	1	1	2	2	2	3	3	4	4	4	5	5	6	6	6	6	6	7	7	8	8	9	9	10	11	11	12	12	13	13	14	14	15	16	16	17	17	18	18	19	20	21
27	0.795926	NUM_TRUE_POSITIVES	0	0	0	1	1	1	1	1	1	2	3	4	5	6	7	7	8	9	10	11	12	13	14	14	15	16	17	18	19	20	21	21	22	23	24	25	26	27	28	28	28	28	28	28	29	29	30
27	0.799279	NUM_TRUE_POSITIVES	1	1	2	2	3	3	4	5	5	6	6	7	7	8	9	9	10	10	11	12	12	13	13	14	14	15	16	16	17	17	18	19	19	19	19	19	19	20	20	21	22	22	23	24	24	25	25
27	0.790083	NUM_TRUE_POSITIVES	0	0	0	0	0	0	0	1	2	3	4	4	5	6	7	8	9	9	10	11	12	13	14	14	15	16	17	18	19	19	20	21	22	23	23	24	25	26	27	28	28	29	30	31	32	33	33
27	0.783809	NUM_TRUE_POSITIVES	0	0	0	0	0	0	0	0	1	1	2	3	3	4	4	5	6	6	7	7	8	9	9	10	10	11	12	12	13	13	14	15	15	16	16	17	18	18	19	20	21	22	23	24	25	27	28
27	0.752718	NUM_TRUE_POSITIVES	0	0	0	0	0	0	0	0	0	0	0	0	0	0	0	0	0	0	0	0	0	1	2	2	3	4	4	5	6	6	7	8	8	9	10	10	11	12	12	13	14	14	15	16	16	17	18
27	0.784724	NUM_TRUE_POSITIVES	0	0	0	0	0	1	1	2	2	3	3	4	4	5	5	6	6	7	7	8	8	9	9	10	10	11	11	12	12	13	13	14	14	15	15	16	16	17	17	18	18	18	18	19	19	19	20
27	0.772023	NUM_TRUE_POSITIVES	0	0	0	0	0	0	0	0	0	0	1	1	2	2	3	3	4	4	5	6	6	7	7	8	8	9	9	10	11	11	12	12	13	13	14	14	15	16	16	17	17	18	18	19	19	20	21
27	0.782158	NUM_TRUE_POSITIVES	0	0	0	1	2	3	3	4	5	6	6	7	8	9	9	10	11	12	12	13	14	15	15	15	15	15	15	16	16	17	18	18	19	20	20	20	21	22	22	23	24	25	25	26	27	27	28
27	0.795164	NUM_TRUE_POSITIVES	0	0	0	0	0	1	1	1	1	2	3	4	5	6	7	8	9	10	11	12	13	14	15	17	17	18	18	19	20	20	21	21	22	23	23	23	23	23	23	23	24	24	25	25	26	27	27
27	0.79938	NUM_TRUE_POSITIVES	0	0	0	0	0	0	1	2	3	3	4	5	6	6	7	8	9	10	10	11	12	13	13	14	15	16	17	17	18	19	20	20	21	22	23	24	24	24	24	24	25	26	26	27	28	29	29
27	0.794351	NUM_TRUE_POSITIVES	1	1	1	1	2	2	3	3	4	4	5	5	6	6	7	8	8	9	9	10	10	11	11	12	12	13	14	14	15	15	16	16	17	17	18	18	18	18	19	19	20	20	21	21	22	22	23
27	0.787543	NUM_TRUE_POSITIVES	0	1	1	1	2	2	3	3	4	4	5	5	6	6	7	7	8	8	9	9	10	10	11	11	12	12	13	13	14	14	15	15	16	16	17	18	18	18	18	18	19	20	21	22	22	23	24
27	0.777459	NUM_TRUE_POSITIVES	0	0	0	0	1	1	1	1	1	1	2	2	2	3	3	3	4	5	6	6	7	8	9	10	10	11	12	13	13	14	15	16	17	17	18	19	20	20	21	22	23	24	24	25	26	27	27
27	0.768873	NUM_TRUE_POSITIVES	0	0	0	0	0	0	0	0	0	0	0	1	1	2	2	3	4	4	5	5	6	6	7	8	8	9	9	10	11	11	12	12	13	13	14	15	15	16	16	17	18	18	18	19	20	21	22
27	0.769915	NUM_TRUE_POSITIVES	0	0	0	0	0	1	1	2	2	3	3	3	4	4	5	5	6	6	7	7	7	8	8	9	9	10	10	11	11	11	12	12	13	13	14	14	15	15	15	15	15	16	17	17	17	18	19
27	0.774614	NUM_TRUE_POSITIVES	0	0	0	0	0	0	0	0	1	1	1	2	2	3	3	4	4	5	5	6	7	7	8	8	9	9	10	10	11	11	12	13	13	14	14	15	15	16	16	17	18	18	19	20	21	22	23
27	0.794071	NUM_TRUE_POSITIVES	0	0	0	0	0	1	1	1	1	2	3	4	5	5	6	7	8	9	9	10	11	12	13	13	14	15	16	17	17	18	19	20	21	22	22	23	24	25	26	26	27	28	29	30	30	31	32
27	0.776494	NUM_TRUE_POSITIVES	0	0	0	0	1	1	2	2	3	3	4	5	5	6	6	7	7	8	9	9	10	10	11	11	12	13	13	13	13	14	14	14	14	15	15	15	15	15	15	15	15	15	15	15	15	15	15
27	0.777281	NUM_TRUE_POSITIVES	0	1	1	1	1	1	1	1	1	2	3	4	4	5	6	7	7	8	9	10	11	11	12	13	14	14	15	16	17	18	18	19	20	21	21	22	23	24	25	25	26	27	28	28	29	30	31
27	0.793081	NUM_TRUE_POSITIVES	0	0	1	1	1	1	1	1	1	2	2	3	3	3	4	4	5	5	5	6	6	7	7	7	8	8	9	9	9	10	10	11	11	11	12	12	13	13	14	15	16	17	18	19	21	22	23
27	0.773522	NUM_TRUE_POSITIVES	0	0	0	0	0	0	0	0	1	2	2	3	4	4	5	6	7	7	8	9	9	10	11	12	12	13	14	14	15	16	17	17	17	17	18	18	19	20	20	21	22	22	23	24	24	25	26
27	0.772201	NUM_TRUE_POSITIVES	0	0	0	0	0	0	0	0	0	0	1	2	3	3	4	5	6	7	7	8	9	9	10	11	12	12	13	14	14	15	16	17	17	18	19	19	20	21	22	22	23	24	25	25	25	26	26
27	0.786476	NUM_TRUE_POSITIVES	0	0	0	0	0	0	1	2	2	3	4	5	5	6	7	8	8	9	10	10	11	12	13	13	14	15	16	16	17	18	19	19	19	19	19	19	19	19	19	19	19	19	19	19	20	21	22
27	0.777916	NUM_TRUE_POSITIVES	0	0	0	0	0	0	1	1	1	2	2	2	3	3	4	5	5	6	7	8	8	9	10	11	11	12	13	14	14	15	16	17	17	18	19	20	20	21	21	21	21	21	21	21	21	22	23
27	0.776367	NUM_TRUE_POSITIVES	0	0	0	0	0	0	0	1	1	1	2	2	3	3	3	4	4	4	5	5	6	6	6	7	7	8	8	8	9	9	10	10	11	11	12	13	13	13	13	13	13	14	14	15	16	16	17
27	0.77784	NUM_TRUE_POSITIVES	0	0	0	0	0	1	1	2	2	3	3	4	4	4	4	4	4	5	5	6	7	7	8	8	9	10	10	11	11	12	13	13	14	14	15	16	16	17	18	18	18	19	20	21	22	23	24
27	0.794656	NUM_TRUE_POSITIVES	0	0	0	1	1	1	2	3	4	5	6	7	8	8	9	10	11	12	13	14	15	16	16	17	18	19	20	21	22	23	24	24	24	24	24	24	24	24	24	24	25	25	25	25	26	26	27
27	0.766384	NUM_TRUE_POSITIVES	0	0	0	0	0	0	0	1	1	2	2	2	3	3	4	4	5	5	5	6	6	7	7	8	8	8	9	9	10	10	11	11	11	12	12	13	13	14	14	14	15	15	16	16	17	17	17
27	0.794579	NUM_TRUE_POSITIVES	0	0	1	1	1	2	2	2	2	2	3	3	4	5	5	6	7	7	8	9	9	10	11	11	12	12	13	14	14	15	16	16	17	18	18	19	20	20	21	21	22	23	23	24	25	25	26
27	0.779897	NUM_TRUE_POSITIVES	0	0	0	0	0	0	0	0	0	0	1	2	3	3	4	5	6	6	7	8	9	9	10	11	12	12	13	14	15	15	16	17	18	19	19	19	19	19	19	20	21	22	23	23	24	25	26
27	0.788077	NUM_TRUE_POSITIVES	0	0	0	0	0	0	0	0	1	1	2	3	3	4	5	5	6	7	7	8	9	9	10	11	11	12	13	13	14	15	15	16	17	17	18	19	20	21	22	23	23	23	24	25	26	26	27
27	0.78861	NUM_TRUE_POSITIVES	0	0	0	0	0	0	0	0	0	1	2	3	4	5	6	7	7	7	8	9	10	11	11	12	13	14	15	15	16	17	18	19	20	20	20	20	21	22	23	24	24	25	26	27	28	28	29
27	0.792623	NUM_TRUE_POSITIVES	0	0	0	0	0	0	0	0	0	1	2	3	3	4	5	6	7	7	8	9	10	10	11	12	13	14	14	15	16	17	18	18	19	20	21	21	22	23	24	25	25	26	27	28	28	29	30
27	0.791912	NUM_TRUE_POSITIVES	0	0	0	0	0	0	0	0	1	1	1	2	3	4	5	6	7	8	9	10	11	12	13	14	15	16	17	17	17	17	17	18	19	19	20	21	21	22	23	23	24	25	25	26	27	27	28
27	0.767806	NUM_TRUE_POSITIVES	0	0	0	0	0	0	0	0	0	0	1	1	2	3	4	5	5	6	7	8	9	9	10	11	12	13	14	14	14	15	15	16	16	17	17	18	18	19	20	20	20	20	20	21	22	22	23
27	0.786019	NUM_TRUE_POSITIVES	0	0	1	1	1	1	1	1	2	2	3	4	4	5	6	6	7	8	8	9	10	10	11	12	12	13	14	14	15	16	16	17	18	18	18	19	20	21	22	23	24	25	26	27	28	29	30
27	0.762497	NUM_TRUE_POSITIVES	0	0	1	1	1	1	2	2	3	3	4	4	5	5	6	6	7	7	8	8	9	9	10	10	11	11	12	12	12	12	12	12	12	12	12	12	12	12	12	13	13	14	15	15	16	16	17
27	0.800955	NUM_TRUE_POSITIVES	0	0	0	0	0	2	2	2	3	4	4	5	6	6	7	8	9	9	10	11	11	12	13	13	14	15	16	16	16	16	16	17	18	19	20	21	22	23	23	24	25	26	27	28	29	30	30
27	0.781193	NUM_TRUE_POSITIVES	0	0	0	0	0	1	1	2	2	3	4	4	5	6	6	7	8	9	10	11	12	13	14	14	15	16	17	18	19	20	21	22	22	22	22	22	22	22	23	23	24	25	25	26	27	27	28
27	0.787315	NUM_TRUE_POSITIVES	0	0	1	1	2	2	3	3	4	4	5	5	6	6	7	7	8	8	9	9	10	10	11	11	12	12	13	13	14	14	14	14	14	15	15	16	16	16	17	17	18	18	19	19	19	19	19
27	0.790388	NUM_TRUE_POSITIVES	1	1	1	1	1	1	1	1	2	2	2	2	3	4	5	6	6	7	8	9	10	11	11	12	13	14	15	16	16	17	18	19	20	21	21	22	23	24	25	26	26	27	28	29	30	31	31
27	0.785943	NUM_TRUE_POSITIVES	0	0	0	0	0	0	0	0	0	1	1	2	2	3	3	4	4	5	5	6	6	7	7	8	8	9	9	10	10	11	11	12	12	13	13	14	14	15	15	16	17	18	18	19	20	21	22
27	0.7785	NUM_TRUE_POSITIVES	0	0	1	1	1	1	1	2	2	3	3	4	4	5	5	6	6	7	7	8	8	9	9	10	10	11	11	12	12	13	13	14	15	15	15	15	16	16	16	17	17	17	18	18	18	18	19
27	0.779085	NUM_TRUE_POSITIVES	0	0	0	0	0	1	2	2	3	4	5	5	6	7	7	8	9	10	10	11	12	13	13	14	15	15	16	17	18	18	19	20	20	21	22	23	23	24	25	26	26	27	28	28	29	30	31
27	0.783276	NUM_TRUE_POSITIVES	1	1	1	1	2	2	3	3	4	4	5	5	6	6	7	7	8	8	9	9	10	10	11	11	12	12	13	13	14	14	15	15	15	15	15	16	17	18	19	19	20	21	22	23	24	24	25
27	0.778399	NUM_TRUE_POSITIVES	0	0	0	0	0	1	1	2	3	3	4	4	5	6	6	7	8	8	9	9	10	11	11	12	13	13	14	14	15	16	16	17	18	18	18	18	18	19	19	20	20	20	20	20	20	20	20
27	0.787797	NUM_TRUE_POSITIVES	0	0	0	0	0	0	1	2	3	3	4	5	6	7	7	8	9	10	10	11	12	13	14	14	14	14	14	15	16	16	17	18	18	19	20	20	21	22	22	23	24	25	25	25	25	26	26
27	0.772252	NUM_TRUE_POSITIVES	0	0	0	0	1	1	2	2	3	4	4	4	4	4	4	5	6	6	7	8	8	9	10	11	11	12	13	13	14	15	16	16	17	18	18	19	20	21	21	21	21	21	21	22	23	24	25
27	0.779897	NUM_TRUE_POSITIVES	0	0	0	0	0	0	0	0	0	1	2	3	4	5	6	6	7	8	9	10	11	12	13	13	14	15	16	17	18	19	20	20	21	22	22	23	24	25	25	26	27	28	28	29	30	30	31
27	0.787162	NUM_TRUE_POSITIVES	0	0	0	0	0	0	1	2	3	3	4	5	6	7	7	8	9	10	10	11	12	13	14	14	15	16	17	17	18	19	20	21	21	22	23	24	24	25	26	27	28	28	29	30	31	31	32
27	0.802886	NUM_TRUE_POSITIVES	0	0	0	0	1	2	3	3	4	5	6	6	7	8	9	9	10	11	12	12	13	14	15	15	16	17	18	18	18	18	19	19	20	21	21	21	22	23	23	24	25	26	26	27	28	29	29
27	0.763564	NUM_TRUE_POSITIVES	0	0	0	1	1	1	1	1	1	1	1	2	2	3	3	4	5	5	6	7	8	8	9	10	10	11	12	13	13	14	15	15	16	17	18	18	18	18	19	20	20	21	22	22	23	24	24
27	0.781625	NUM_TRUE_POSITIVES	0	0	0	0	0	1	1	1	1	1	1	1	1	1	1	1	1	2	2	2	3	4	5	6	6	7	8	9	10	10	11	12	13	14	15	15	16	17	18	19	19	20	21	22	23	24	24
27	0.768365	NUM_TRUE_POSITIVES	0	0	0	0	0	1	1	2	2	3	3	4	4	5	5	6	6	7	7	8	8	9	9	10	10	11	11	11	11	11	12	13	13	14	15	15	16	16	16	16	16	17	18	19	20	21	22
27	0.787137	NUM_TRUE_POSITIVES	0	0	0	0	0	0	1	2	3	4	5	5	6	7	8	9	10	10	11	12	13	14	15	15	16	17	18	19	20	20	21	22	23	24	25	25	26	26	27	28	28	29	29	30	31	31	32
27	0.771236	NUM_TRUE_POSITIVES	0	0	0	0	0	0	0	0	0	0	0	0	1	2	3	4	5	6	6	7	8	9	10	11	12	12	13	14	15	16	17	18	19	19	20	20	21	21	22	23	23	24	24	25	26	26	27
27	0.767629	NUM_TRUE_POSITIVES	0	0	0	0	1	1	1	1	1	2	2	2	3	3	4	4	4	5	5	6	6	6	7	7	8	8	8	9	9	10	10	11	11	12	13	13	14	14	15	16	16	17	17	18	19	19	19
27	0.791582	NUM_TRUE_POSITIVES	0	1	1	2	3	4	4	5	6	7	7	8	9	10	10	11	12	13	13	14	15	16	17	17	18	18	19	19	20	20	21	21	22	22	22	22	22	22	23	23	24	25	25	26	26	27	28
27	0.804054	NUM_TRUE_POSITIVES	0	0	0	0	0	0	0	1	1	2	3	4	5	5	6	7	8	9	9	10	11	12	13	13	14	15	16	17	17	18	19	20	21	21	22	23	24	25	25	26	27	28	29	29	30	31	32
[truncated: 471 more columns]
