# Supplementary material for: Genome-wide computational identification of functional RNA elements in Trypanosoma brucei
Source: BMC Genomics. 2009 Aug 4;10:355. doi: 10.1186/1471-2164-10-355 (PMC2907701; doi:10.1186/1471-2164-10-355)
Supplement: Additional file 6 — Function prediction using regulatory motifs. This ZIP compressed file should be unpacked before viewing its contents. The results for prediction of each pathway are presented in a separate folder, named after the accession number of that pathway in KEGG database. Each folder contains several files named "validation.N.out", each of which represents the results of a hundred times two-fold cross-validation for that pathway, using N predicted motifs. Each cross-validation is shown in one row; plotting each row against the number of false positives will result in the ROC curve associated with the corresponding cross-validation experiment. The trained network is stored in "total.out", in which motifs are ordered according to their prediction power. L(α|MOTIF): the likelihood of being in pathway α given that the indicated motif is present in the indicated location of an mRNA; L(α|MOTIF): the likelihood of being in pathway α given that the indicated motif is NOT present in the indicated location of an mRNA. [file 1471-2164-10-355-S6.zip › tbr_KEGG_predict/004.tbr03010/validation.028.out]

Current time: Tue Feb 03 11:58:28 2009
This cluster: tbr03010
A 2-fold validation was used.
************************ VALIDATION ***********************
NUM_CLASSIFIERS	AUC	NUM_FALSE_POSITIVES	1	2	3	4	5	6	7	8	9	10	11	12	13	14	15	16	17	18	19	20	21	22	23	24	25	26	27	28	29	30	31	32	33	34	35	36	37	38	39	40	41	42	43	44	45	46	47
28	0.779288	NUM_TRUE_POSITIVES	0	0	0	0	0	0	0	0	0	0	0	0	1	1	2	3	3	4	5	5	6	7	7	8	9	9	10	11	11	12	13	13	14	15	15	16	17	17	18	19	19	20	21	21	21	21	21
28	0.780812	NUM_TRUE_POSITIVES	0	0	0	0	0	0	0	0	1	1	2	2	3	3	4	5	5	6	6	7	7	8	9	9	10	10	11	11	12	13	13	14	14	15	15	16	17	17	18	18	19	19	20	21	22	23	25
28	0.79397	NUM_TRUE_POSITIVES	0	0	0	0	0	0	0	0	0	0	0	1	1	2	3	3	4	5	5	6	6	7	8	8	9	10	10	11	12	12	13	13	14	14	15	15	16	16	16	17	17	17	18	19	20	21	22
28	0.759957	NUM_TRUE_POSITIVES	0	0	0	0	0	0	1	1	1	2	2	2	3	3	3	4	4	5	5	5	6	6	6	7	7	7	8	8	9	9	9	10	10	10	11	11	12	12	12	13	13	13	13	13	13	14	15
28	0.775173	NUM_TRUE_POSITIVES	1	1	1	1	1	1	2	2	3	4	4	5	5	6	7	7	8	8	9	10	10	11	11	12	13	13	14	15	15	15	16	17	18	19	21	21	21	21	21	21	21	21	21	21	21	22	22
28	0.785943	NUM_TRUE_POSITIVES	0	0	0	0	0	0	1	2	2	3	4	5	5	6	7	8	8	9	10	10	11	12	13	13	14	15	16	16	16	16	17	17	18	18	19	20	20	20	20	20	20	21	22	23	24	25	25
28	0.792852	NUM_TRUE_POSITIVES	0	0	0	0	0	1	2	3	4	5	6	7	8	9	10	11	12	13	15	15	15	15	15	15	15	16	16	16	17	17	18	18	18	18	19	19	20	20	21	21	22	23	23	24	24	25	25
28	0.789499	NUM_TRUE_POSITIVES	0	0	0	0	1	1	1	1	2	3	4	5	6	7	8	8	9	10	11	12	13	14	15	16	16	17	18	19	20	21	22	23	24	24	24	24	24	24	24	24	25	25	26	27	27	28	29
28	0.764276	NUM_TRUE_POSITIVES	0	0	0	0	0	0	0	0	0	1	2	2	3	4	4	5	6	6	7	8	8	9	10	10	11	12	12	13	14	14	15	16	16	17	18	18	19	20	20	21	22	22	23	24	24	25	26
28	0.791785	NUM_TRUE_POSITIVES	0	0	0	0	0	0	0	0	1	1	2	3	3	4	5	5	6	7	7	8	9	9	10	11	11	11	11	12	13	14	15	16	17	18	19	20	21	21	22	23	24	25	26	27	28	29	30
28	0.779364	NUM_TRUE_POSITIVES	0	0	0	0	1	1	2	3	3	4	5	5	5	5	5	6	7	8	8	9	10	11	11	12	13	14	15	15	16	17	18	18	19	20	21	21	22	23	24	25	25	26	27	28	28	29	30
28	0.784368	NUM_TRUE_POSITIVES	0	0	0	0	0	0	0	0	1	2	3	3	4	5	6	7	7	8	9	10	11	11	12	13	14	14	15	16	17	18	18	19	20	21	22	22	23	24	25	25	26	27	28	29	29	30	31
28	0.795621	NUM_TRUE_POSITIVES	0	0	0	0	0	0	0	0	1	2	3	4	4	5	6	7	8	8	9	10	11	12	12	13	14	15	16	16	17	18	19	20	20	21	21	22	23	23	24	25	25	26	27	27	28	28	29
28	0.785536	NUM_TRUE_POSITIVES	0	0	0	0	0	0	1	1	1	1	1	2	3	3	4	5	5	6	7	7	8	9	9	10	11	12	12	12	12	13	14	15	15	16	17	18	19	19	19	19	20	20	21	21	22	22	23
28	0.773039	NUM_TRUE_POSITIVES	0	0	0	1	1	2	2	3	3	4	5	5	6	6	7	7	8	9	9	10	10	11	11	12	13	13	14	14	15	15	16	17	17	17	17	18	18	19	20	20	21	22	22	22	22	22	22
28	0.781167	NUM_TRUE_POSITIVES	0	0	0	0	0	0	0	0	1	1	2	3	3	4	4	5	6	6	7	7	8	9	9	10	10	11	12	12	13	13	14	15	15	15	15	16	17	18	18	19	20	21	21	22	23	24	24
28	0.784724	NUM_TRUE_POSITIVES	0	0	0	0	0	0	0	0	0	0	0	0	1	2	2	3	4	5	5	5	5	5	5	6	7	8	9	10	10	11	12	13	14	15	15	16	17	18	19	20	20	21	22	23	24	25	25
28	0.776722	NUM_TRUE_POSITIVES	0	0	1	1	1	1	1	1	1	1	1	2	2	2	3	4	5	6	7	7	8	9	10	11	12	13	13	14	15	16	17	18	18	19	20	21	22	23	24	24	24	24	25	26	27	28	28
28	0.769457	NUM_TRUE_POSITIVES	0	0	0	0	0	0	0	0	0	0	0	1	1	2	2	3	3	4	5	6	6	7	8	9	10	10	11	12	13	14	14	15	16	17	18	18	18	18	19	20	21	22	22	23	24	25	26
28	0.789575	NUM_TRUE_POSITIVES	0	1	1	1	1	1	2	2	3	4	4	5	5	6	7	7	8	8	9	10	10	11	11	12	13	13	14	14	15	16	16	17	18	18	19	19	19	19	19	19	19	20	21	22	23	23	24
28	0.784165	NUM_TRUE_POSITIVES	0	0	0	0	0	0	0	0	0	0	0	1	2	3	3	4	5	6	7	7	8	9	10	11	11	12	13	14	15	15	15	15	15	16	16	16	17	17	18	18	18	19	19	20	20	21	22
28	0.782844	NUM_TRUE_POSITIVES	0	0	1	1	1	1	1	1	1	1	1	1	2	2	3	4	4	5	5	6	7	7	8	8	9	10	10	11	11	12	13	13	14	15	15	16	17	18	18	19	20	21	21	21	21	21	21
28	0.770651	NUM_TRUE_POSITIVES	0	0	0	0	0	0	0	0	0	0	1	2	2	3	4	4	5	6	6	7	8	8	9	10	10	11	12	12	13	14	15	15	15	15	15	15	16	16	17	18	18	19	20	20	21	22	22
28	0.777154	NUM_TRUE_POSITIVES	0	0	0	0	0	0	0	1	1	1	1	1	2	2	2	3	3	4	4	4	5	6	7	8	9	9	10	11	12	13	14	14	15	16	17	18	19	20	20	21	22	23	24	25	25	26	27
28	0.783301	NUM_TRUE_POSITIVES	1	1	1	1	1	1	1	1	1	1	1	1	2	3	4	5	6	7	8	8	8	9	10	10	11	12	13	13	14	15	16	16	17	18	18	19	20	21	21	22	23	24	24	25	26	26	27
28	0.768111	NUM_TRUE_POSITIVES	0	0	0	0	0	0	0	0	0	0	1	1	2	2	3	4	4	5	5	6	7	7	8	8	9	10	10	11	11	12	13	13	13	13	14	14	15	16	16	17	17	18	19	19	19	19	20
28	0.789829	NUM_TRUE_POSITIVES	0	1	1	2	2	2	2	3	4	4	5	6	7	7	8	9	9	10	11	12	12	13	14	14	15	16	17	17	17	18	19	19	20	21	21	22	23	23	24	25	25	26	27	27	28	29	29
28	0.781701	NUM_TRUE_POSITIVES	0	0	0	0	0	0	0	0	0	1	1	2	2	3	4	4	5	5	6	6	7	8	8	9	9	10	10	11	12	12	12	13	13	14	14	15	15	16	16	17	17	17	17	17	18	19	20
28	0.783911	NUM_TRUE_POSITIVES	0	0	0	0	0	0	0	0	0	1	1	2	2	3	4	4	5	6	6	7	8	8	9	10	11	11	12	13	14	14	15	16	16	17	18	19	19	20	21	22	22	23	24	25	26	27	28
28	0.79839	NUM_TRUE_POSITIVES	0	0	0	0	0	0	0	0	0	0	0	0	0	1	2	3	3	4	5	6	6	7	8	9	9	10	11	12	12	13	14	15	15	16	17	18	19	19	20	21	22	23	23	24	25	26	27
28	0.769432	NUM_TRUE_POSITIVES	0	1	1	1	1	1	1	2	3	4	5	5	6	7	8	9	9	10	11	12	13	13	14	15	16	17	18	18	18	19	20	21	22	22	22	23	23	24	25	25	26	26	27	28	28	29	29
28	0.761481	NUM_TRUE_POSITIVES	0	0	0	0	0	0	0	1	2	2	2	2	2	2	3	3	4	5	5	6	6	7	8	8	9	9	10	11	11	12	13	13	14	14	15	16	16	17	17	18	19	19	20	21	21	21	22
28	0.791099	NUM_TRUE_POSITIVES	0	0	0	0	0	0	0	1	1	1	2	2	3	3	4	4	5	6	6	7	7	8	8	9	9	10	11	11	12	12	13	13	14	15	15	15	15	15	15	16	17	18	18	19	20	21	21
28	0.786705	NUM_TRUE_POSITIVES	0	0	0	0	0	0	0	0	0	0	0	1	2	2	3	4	5	5	6	7	7	8	9	10	10	11	12	12	13	14	15	15	15	16	16	17	17	18	18	19	19	20	20	20	21	22	22
28	0.776671	NUM_TRUE_POSITIVES	0	0	0	0	1	1	2	2	3	3	4	4	5	5	6	6	7	7	8	8	9	9	9	9	9	9	10	10	11	11	12	12	13	13	14	14	15	16	16	17	17	18	18	19	19	20	21
28	0.784165	NUM_TRUE_POSITIVES	0	0	0	0	0	0	0	0	0	0	0	0	2	2	3	3	4	5	5	6	6	7	8	8	9	9	10	11	11	12	12	13	14	14	15	15	16	17	17	18	18	19	20	20	20	21	22
28	0.751118	NUM_TRUE_POSITIVES	0	0	0	0	0	0	0	0	0	0	0	0	0	0	1	1	2	2	2	3	3	4	4	5	5	5	6	6	7	7	8	8	8	9	9	10	10	11	11	11	12	12	13	13	13	14	14
28	0.785714	NUM_TRUE_POSITIVES	0	0	1	1	1	1	1	1	1	1	1	1	2	3	4	5	5	6	7	8	9	9	10	11	12	13	13	14	15	16	17	17	17	18	19	19	20	21	22	22	23	24	25	25	26	27	28
28	0.78325	NUM_TRUE_POSITIVES	0	0	0	1	1	1	1	1	1	1	1	2	2	3	4	4	5	6	6	7	8	8	9	10	10	11	11	12	13	13	14	15	15	16	17	17	18	19	19	19	20	21	22	23	24	25	26
28	0.781701	NUM_TRUE_POSITIVES	0	0	1	1	1	1	2	3	4	5	6	7	8	9	10	11	12	13	14	15	16	17	18	18	19	20	20	21	22	23	23	23	23	24	24	24	25	25	26	26	26	27	27	28	28	29	29
28	0.783352	NUM_TRUE_POSITIVES	0	0	0	0	0	1	1	1	1	2	2	3	3	3	4	4	5	5	6	6	6	6	6	6	7	7	8	8	9	9	10	11	11	12	12	13	13	14	14	15	16	16	17	17	18	18	19
28	0.795672	NUM_TRUE_POSITIVES	0	0	0	0	1	1	1	1	1	1	2	3	4	5	6	7	8	9	10	10	11	12	13	14	15	16	17	18	19	19	20	21	22	23	24	25	26	27	28	28	28	28	28	28	29	29	30
28	0.799126	NUM_TRUE_POSITIVES	1	1	1	1	2	2	3	4	4	5	5	6	7	7	8	9	9	10	10	11	12	12	13	14	14	15	15	16	17	17	18	19	19	19	19	19	19	20	20	21	22	22	23	24	24	25	25
28	0.789702	NUM_TRUE_POSITIVES	0	0	0	0	0	0	0	1	2	3	4	4	5	6	7	8	9	9	10	11	12	13	14	14	15	16	17	18	19	19	20	21	22	23	23	24	25	26	27	28	28	29	30	31	32	33	33
28	0.783911	NUM_TRUE_POSITIVES	0	1	1	1	1	1	1	1	2	2	3	3	4	4	5	6	6	7	7	8	8	9	10	10	11	11	12	12	13	14	14	15	15	16	16	17	18	18	19	20	21	22	23	24	25	27	28
28	0.753226	NUM_TRUE_POSITIVES	0	0	0	0	0	0	0	0	0	0	0	0	0	0	0	0	0	0	0	0	0	1	2	3	3	4	5	6	6	7	8	9	9	10	11	12	13	13	14	15	16	16	17	18	19	19	20
28	0.785765	NUM_TRUE_POSITIVES	0	0	0	0	0	1	1	2	2	3	3	4	4	5	5	6	6	7	7	8	8	9	9	10	10	11	11	12	12	13	13	14	14	15	15	16	16	17	17	18	18	18	19	19	20	22	23
28	0.770473	NUM_TRUE_POSITIVES	0	0	0	0	0	0	0	0	0	0	0	0	0	0	1	1	2	3	3	4	4	5	6	6	7	8	8	9	9	10	11	11	12	12	13	14	14	15	16	16	17	17	18	19	19	20	21
28	0.780583	NUM_TRUE_POSITIVES	0	0	0	0	1	2	3	3	4	5	6	6	7	8	9	9	10	11	12	12	13	14	15	15	15	15	15	15	16	16	17	18	18	19	20	20	20	21	22	22	23	24	25	25	26	27	27
28	0.795418	NUM_TRUE_POSITIVES	0	0	0	0	0	1	1	1	1	2	3	4	5	6	7	8	9	10	11	12	13	14	15	17	17	17	18	18	19	20	20	21	21	22	23	23	23	23	24	24	25	26	26	27	27	28	29
28	0.801285	NUM_TRUE_POSITIVES	0	0	1	1	1	1	2	3	4	4	5	6	7	7	8	9	10	11	11	12	13	14	14	15	16	17	18	18	19	20	21	21	22	23	24	25	25	25	25	25	26	27	27	28	29	30	30
28	0.792242	NUM_TRUE_POSITIVES	1	1	1	1	1	2	2	3	3	4	4	5	5	6	6	7	8	8	9	9	10	10	11	11	12	12	13	14	14	14	15	15	16	16	17	17	18	18	18	18	19	19	20	20	21	21	22
28	0.787696	NUM_TRUE_POSITIVES	0	1	1	1	1	2	2	3	3	4	4	5	5	6	6	7	7	8	8	9	9	10	10	11	11	12	12	13	13	14	14	15	15	16	16	17	18	18	19	20	21	22	23	23	24	25	26
28	0.777027	NUM_TRUE_POSITIVES	0	0	0	0	0	1	1	1	1	1	1	1	2	2	2	3	3	3	4	5	6	7	7	8	9	10	11	12	12	13	14	15	16	16	17	18	19	20	21	21	22	23	24	25	25	26	27
28	0.767146	NUM_TRUE_POSITIVES	0	0	0	0	0	0	0	0	0	0	0	0	1	1	2	2	3	4	4	5	5	6	6	7	8	8	9	9	10	11	11	12	12	13	13	14	15	15	16	16	17	18	18	18	18	19	20
28	0.769559	NUM_TRUE_POSITIVES	0	0	0	0	0	0	0	0	0	0	1	1	1	1	1	1	2	2	3	3	4	5	5	6	7	7	8	9	9	10	11	11	12	13	13	14	15	15	15	15	16	17	17	17	17	18	19
28	0.77497	NUM_TRUE_POSITIVES	0	0	0	0	0	0	0	0	1	1	2	2	3	3	4	5	5	6	6	7	7	8	9	9	10	10	11	11	12	13	13	14	14	15	15	16	16	17	17	18	18	19	20	21	22	23	24
28	0.792496	NUM_TRUE_POSITIVES	0	0	0	0	0	0	0	1	1	1	1	2	3	4	5	5	6	7	8	9	10	10	11	12	13	14	14	15	16	17	18	19	19	20	21	22	23	24	24	25	26	27	28	28	29	30	31
28	0.776443	NUM_TRUE_POSITIVES	0	0	0	0	1	1	2	2	3	3	4	5	5	6	6	7	7	8	9	9	10	10	11	11	12	13	13	13	13	14	14	14	14	15	15	15	15	15	15	15	15	15	15	15	15	15	15
28	0.776519	NUM_TRUE_POSITIVES	0	1	1	1	1	1	1	1	1	1	2	3	4	4	5	6	7	8	8	9	10	11	12	12	13	14	15	16	16	17	18	19	20	20	21	22	23	24	24	25	26	27	28	28	29	30	31
28	0.791785	NUM_TRUE_POSITIVES	0	0	1	1	1	1	1	1	1	1	1	1	2	2	2	2	2	3	3	4	4	5	5	6	6	7	7	8	8	9	9	10	10	11	11	12	12	13	13	14	15	16	17	18	19	21	22
28	0.773344	NUM_TRUE_POSITIVES	0	0	0	0	0	0	0	0	1	2	2	3	4	4	5	6	7	7	8	9	9	10	11	12	12	13	14	14	15	16	17	17	17	17	18	18	19	20	20	21	22	22	23	24	24	25	26
28	0.769864	NUM_TRUE_POSITIVES	0	0	0	0	0	0	0	0	0	0	0	0	0	1	2	3	3	4	5	6	7	7	8	9	10	10	11	12	13	13	14	15	16	16	17	18	19	19	20	21	22	22	23	24	25	25	25
28	0.786502	NUM_TRUE_POSITIVES	0	0	0	0	0	0	1	2	2	3	4	5	5	6	7	8	8	9	10	10	11	12	13	13	14	15	16	16	17	18	19	19	19	19	19	19	19	19	19	19	19	19	19	19	20	21	22
28	0.776519	NUM_TRUE_POSITIVES	0	0	0	0	0	0	0	1	1	1	2	2	2	3	3	4	5	5	6	7	8	8	9	10	11	11	12	13	14	14	15	16	17	17	18	19	20	20	21	21	21	21	21	21	21	21	22
28	0.77403	NUM_TRUE_POSITIVES	0	0	0	0	0	0	0	0	1	1	1	2	2	2	3	3	4	4	4	5	5	5	6	6	6	7	7	8	8	8	9	9	10	10	11	11	12	13	13	13	13	13	13	13	14	15	15
28	0.777789	NUM_TRUE_POSITIVES	0	0	0	0	0	1	1	2	2	3	3	4	4	4	4	4	4	4	5	5	6	7	7	8	9	9	10	11	11	12	12	13	14	14	15	16	16	17	18	18	18	19	20	21	22	23	24
28	0.794833	NUM_TRUE_POSITIVES	0	0	0	1	1	1	2	3	4	5	6	7	8	8	9	10	11	12	13	14	15	16	16	17	18	19	20	21	22	23	24	24	24	24	24	24	24	24	24	24	25	25	25	25	26	26	27
28	0.767375	NUM_TRUE_POSITIVES	0	0	0	1	1	1	1	2	2	3	3	3	4	4	5	5	6	6	6	7	7	8	8	9	9	9	10	10	11	11	12	12	12	13	13	13	14	14	14	15	15	15	16	16	17	17	17
28	0.796332	NUM_TRUE_POSITIVES	0	0	1	1	1	2	2	2	2	2	3	3	4	5	5	6	7	7	8	9	9	10	11	11	12	13	13	14	15	15	16	17	17	18	19	19	20	20	21	22	22	23	24	24	25	26	26
28	0.781726	NUM_TRUE_POSITIVES	0	0	0	0	1	1	1	1	1	1	2	3	3	4	5	6	6	7	8	9	9	10	11	12	12	13	14	15	15	15	15	15	16	17	17	18	19	19	20	21	21	22	23	23	24	25	26
28	0.786019	NUM_TRUE_POSITIVES	0	0	0	0	0	0	0	0	0	1	1	2	3	3	4	5	5	6	7	7	8	9	9	10	11	11	12	13	13	14	15	15	16	17	17	18	19	20	21	22	23	23	23	24	25	26	26
28	0.791633	NUM_TRUE_POSITIVES	0	0	0	0	0	0	0	1	2	3	3	4	5	6	6	7	7	8	9	10	11	12	13	13	14	15	16	17	18	19	20	20	20	20	20	21	22	23	24	24	25	26	27	28	28	29	30
28	0.792649	NUM_TRUE_POSITIVES	0	0	0	0	0	0	1	1	1	1	2	3	4	4	5	6	7	7	8	9	10	10	11	12	13	13	14	15	16	16	17	18	19	20	20	21	22	23	23	24	25	26	26	27	28	29	29
28	0.792547	NUM_TRUE_POSITIVES	0	0	0	0	0	0	0	0	1	1	1	2	3	4	5	6	7	8	9	10	11	12	13	14	15	16	17	17	17	17	17	18	19	19	20	21	21	22	23	23	24	25	25	26	27	27	28
28	0.76933	NUM_TRUE_POSITIVES	0	0	0	0	0	0	1	1	1	1	2	2	3	4	5	6	6	7	8	9	10	10	11	12	13	14	15	15	15	16	16	17	17	18	18	19	19	20	21	21	21	21	21	22	23	23	24
28	0.792141	NUM_TRUE_POSITIVES	0	0	1	1	1	1	1	2	3	3	4	5	5	6	7	7	8	9	9	10	11	11	12	13	13	14	15	15	16	17	17	17	18	19	20	21	22	23	24	25	26	27	28	29	30	31	32
28	0.761812	NUM_TRUE_POSITIVES	0	0	1	1	1	1	2	2	3	3	4	4	5	5	6	6	7	7	8	8	9	9	10	10	11	11	12	12	12	12	12	12	12	12	12	12	12	12	12	13	13	14	15	15	16	16	17
28	0.802225	NUM_TRUE_POSITIVES	0	0	0	0	0	2	2	2	3	4	4	5	6	7	7	8	9	10	10	11	12	13	13	14	15	16	16	16	16	16	16	17	18	19	20	21	22	23	24	25	25	26	27	28	29	30	31
28	0.779186	NUM_TRUE_POSITIVES	0	0	0	0	0	0	0	1	1	1	2	3	4	5	6	6	7	8	9	10	11	11	12	13	14	15	16	16	17	18	19	20	21	22	22	22	22	22	22	22	23	23	24	25	25	26	27
28	0.786832	NUM_TRUE_POSITIVES	0	0	1	1	2	2	3	3	4	4	5	5	6	6	7	7	8	8	9	9	10	10	11	11	12	12	13	13	14	14	14	14	14	15	15	16	16	16	17	17	18	18	19	19	19	19	19
28	0.789194	NUM_TRUE_POSITIVES	1	1	1	1	1	1	1	1	1	1	2	2	2	2	3	4	5	6	7	8	9	9	10	11	12	13	14	15	16	16	17	18	19	20	21	22	23	23	24	25	26	27	28	29	30	30	31
28	0.787238	NUM_TRUE_POSITIVES	0	0	0	0	0	0	0	0	1	1	2	2	3	3	4	5	5	6	6	7	7	8	9	9	10	10	11	11	12	12	13	14	14	15	15	16	16	17	18	18	19	19	20	20	21	22	22
28	0.77756	NUM_TRUE_POSITIVES	0	0	0	1	1	1	1	1	2	2	3	3	4	4	5	5	6	6	7	7	8	8	9	9	10	10	11	11	12	12	13	13	14	15	15	15	15	16	16	16	17	17	18	18	18	18	19
28	0.778627	NUM_TRUE_POSITIVES	0	0	0	0	0	0	1	2	2	3	4	5	5	6	7	8	8	9	10	11	11	12	13	14	14	15	16	17	17	18	19	19	20	21	22	22	23	24	25	25	26	27	28	28	29	30	31
28	0.779796	NUM_TRUE_POSITIVES	0	1	1	1	1	1	2	2	3	3	4	4	5	5	6	6	7	7	8	8	9	9	10	10	11	11	12	12	13	13	14	14	15	15	15	15	15	16	16	17	17	18	18	19	19	20	20
28	0.77751	NUM_TRUE_POSITIVES	0	0	0	0	0	1	1	2	3	3	4	4	5	6	6	7	8	8	9	9	10	11	11	12	13	13	14	14	15	16	16	17	18	18	18	18	18	19	19	20	20	20	20	20	20	20	20
28	0.784393	NUM_TRUE_POSITIVES	0	0	0	0	0	0	0	0	1	2	3	3	4	5	6	7	7	8	9	10	10	11	12	13	14	14	14	14	14	14	15	16	16	17	18	18	19	20	20	21	22	22	23	24	25	25	25
28	0.772099	NUM_TRUE_POSITIVES	0	0	0	0	1	1	2	2	3	4	4	4	4	4	4	5	6	6	7	8	8	9	10	11	11	12	13	13	14	15	16	16	17	18	18	19	20	21	21	21	21	21	21	22	23	24	25
28	0.779593	NUM_TRUE_POSITIVES	0	0	0	0	0	0	0	0	0	1	2	3	4	5	6	6	7	8	9	10	11	12	13	13	14	15	16	17	18	19	20	20	21	22	22	23	24	25	25	26	27	28	28	29	30	30	31
28	0.788	NUM_TRUE_POSITIVES	0	0	0	0	0	0	1	2	3	3	4	5	6	7	7	8	9	10	11	11	12	13	14	15	15	16	17	18	19	19	20	21	22	22	23	24	25	26	26	27	28	29	30	30	31	32	33
28	0.800218	NUM_TRUE_POSITIVES	0	0	0	0	0	1	2	3	4	4	5	6	7	8	9	9	10	11	12	13	13	14	15	16	17	18	18	18	18	18	18	18	19	19	20	21	21	21	22	23	23	24	25	26	26	27	28
28	0.763132	NUM_TRUE_POSITIVES	0	0	0	1	1	1	1	1	1	1	1	1	2	2	3	3	4	5	6	6	7	8	9	9	10	11	12	12	13	14	15	15	16	17	18	18	18	18	19	20	20	21	22	22	23	24	24
28	0.780558	NUM_TRUE_POSITIVES	0	0	0	0	0	0	1	1	1	1	1	1	1	1	1	1	1	1	2	2	2	3	4	5	6	7	7	8	9	10	11	12	12	13	14	15	16	17	17	18	19	20	21	22	22	23	24
28	0.768289	NUM_TRUE_POSITIVES	0	0	0	0	0	0	1	1	1	1	2	2	3	3	4	4	5	6	6	7	7	8	8	9	9	10	11	11	11	11	12	13	13	14	15	15	16	16	16	16	16	16	17	18	19	20	21
28	0.784114	NUM_TRUE_POSITIVES	0	0	0	0	0	0	0	0	0	1	2	3	4	5	6	6	7	8	9	10	11	12	12	13	14	15	16	17	18	18	19	20	21	22	23	24	25	25	26	26	27	28	28	29	29	30	31
28	0.774817	NUM_TRUE_POSITIVES	0	0	0	0	0	0	0	0	0	0	0	0	1	2	3	4	5	6	7	8	9	9	10	11	12	13	14	15	16	17	18	18	19	19	19	19	19	20	21	21	22	23	23	24	25	25	26
28	0.766917	NUM_TRUE_POSITIVES	0	0	0	0	1	1	1	1	1	2	2	2	3	3	4	4	4	5	5	6	6	6	7	7	8	8	8	9	9	10	10	11	11	12	13	13	14	14	15	16	16	17	17	18	19	19	19
28	0.793487	NUM_TRUE_POSITIVES	0	1	1	2	3	4	4	5	6	7	7	8	9	10	10	11	12	13	13	14	15	16	17	17	17	18	18	19	19	20	20	21	21	22	22	22	22	23	23	24	24	25	25	26	27	27	27
28	0.801387	NUM_TRUE_POSITIVES	0	0	0	0	0	0	0	1	1	2	3	4	5	5	6	7	8	9	9	10	11	12	13	13	14	15	16	17	17	18	19	20	21	21	22	23	24	25	25	26	27	28	29	29	30	31	32
[truncated: 471 more columns]
