# Supplementary material for: Genome-wide computational identification of functional RNA elements in Trypanosoma brucei
Source: BMC Genomics. 2009 Aug 4;10:355. doi: 10.1186/1471-2164-10-355 (PMC2907701; doi:10.1186/1471-2164-10-355)
Supplement: Additional file 6 — Function prediction using regulatory motifs. This ZIP compressed file should be unpacked before viewing its contents. The results for prediction of each pathway are presented in a separate folder, named after the accession number of that pathway in KEGG database. Each folder contains several files named "validation.N.out", each of which represents the results of a hundred times two-fold cross-validation for that pathway, using N predicted motifs. Each cross-validation is shown in one row; plotting each row against the number of false positives will result in the ROC curve associated with the corresponding cross-validation experiment. The trained network is stored in "total.out", in which motifs are ordered according to their prediction power. L(α|MOTIF): the likelihood of being in pathway α given that the indicated motif is present in the indicated location of an mRNA; L(α|MOTIF): the likelihood of being in pathway α given that the indicated motif is NOT present in the indicated location of an mRNA. [file 1471-2164-10-355-S6.zip › tbr_KEGG_predict/004.tbr03010/validation.029.out]

Current time: Tue Feb 03 11:58:28 2009
This cluster: tbr03010
A 2-fold validation was used.
************************ VALIDATION ***********************
NUM_CLASSIFIERS	AUC	NUM_FALSE_POSITIVES	1	2	3	4	5	6	7	8	9	10	11	12	13	14	15	16	17	18	19	20	21	22	23	24	25	26	27	28	29	30	31	32	33	34	35	36	37	38	39	40	41	42	43	44	45	46	47
29	0.777992	NUM_TRUE_POSITIVES	0	0	0	0	0	0	0	0	0	0	0	0	1	1	2	3	3	4	5	5	6	7	7	8	9	9	10	11	11	12	13	13	14	15	15	15	16	17	17	18	19	19	20	21	21	21	21
29	0.781955	NUM_TRUE_POSITIVES	1	1	1	1	1	1	1	1	2	2	3	3	4	5	5	6	6	7	8	8	9	9	10	11	11	12	12	13	14	14	15	15	16	17	17	18	18	19	20	20	21	21	22	23	24	25	27
29	0.793868	NUM_TRUE_POSITIVES	0	0	0	0	0	0	0	0	0	0	0	1	1	2	3	3	4	5	5	6	6	7	8	8	9	10	10	11	12	12	13	13	14	14	15	15	16	16	16	17	17	17	18	19	20	21	22
29	0.756528	NUM_TRUE_POSITIVES	0	0	0	0	0	0	0	0	1	1	1	2	2	2	3	3	4	4	4	5	5	5	6	6	7	7	7	8	8	8	9	9	10	10	10	11	11	12	12	12	12	13	13	13	13	13	13
29	0.775071	NUM_TRUE_POSITIVES	1	1	1	1	1	1	2	2	3	4	4	5	5	6	7	7	8	8	9	10	10	11	11	12	13	13	14	15	15	15	16	17	18	19	21	21	21	21	21	21	21	21	21	21	21	22	22
29	0.788153	NUM_TRUE_POSITIVES	0	0	0	0	0	1	2	3	3	4	5	6	6	7	8	9	9	10	11	12	12	13	14	15	16	16	16	16	16	17	17	18	18	19	20	20	20	20	20	20	20	20	21	22	23	24	25
29	0.795697	NUM_TRUE_POSITIVES	0	0	0	0	0	1	2	3	4	5	6	7	8	9	10	11	12	13	14	15	15	15	15	15	16	16	16	17	17	18	18	19	19	20	21	21	22	22	23	24	24	25	25	26	27	27	28
29	0.789169	NUM_TRUE_POSITIVES	0	0	0	0	1	1	1	1	2	3	4	5	6	7	8	8	9	10	11	12	13	14	15	16	16	17	18	19	20	21	22	23	24	24	24	24	24	24	24	24	25	25	26	27	27	28	29
29	0.762751	NUM_TRUE_POSITIVES	0	0	0	0	0	0	0	0	0	0	0	1	2	2	3	4	4	5	6	6	7	8	8	9	10	10	11	12	12	13	14	14	15	16	16	17	18	19	19	20	21	21	22	23	23	24	25
29	0.792674	NUM_TRUE_POSITIVES	1	1	1	1	1	1	1	1	2	2	3	4	4	5	6	6	7	8	8	9	10	10	11	12	12	12	12	13	14	15	16	17	18	19	19	20	21	22	23	24	25	26	27	27	28	29	30
29	0.778932	NUM_TRUE_POSITIVES	0	0	0	0	1	2	3	4	5	5	5	5	5	5	5	6	7	8	8	9	10	11	11	12	13	14	15	15	16	17	18	18	19	20	21	21	22	23	24	25	25	26	27	28	28	29	30
29	0.784216	NUM_TRUE_POSITIVES	0	0	0	0	0	0	0	0	1	2	3	3	4	5	6	7	7	8	9	10	11	11	12	13	14	14	15	16	17	18	18	19	20	21	22	22	23	24	25	25	26	27	28	29	29	30	31
29	0.796459	NUM_TRUE_POSITIVES	0	0	0	0	0	0	1	1	2	3	4	4	5	6	7	8	8	9	10	11	12	12	13	14	15	16	16	17	18	19	20	20	21	21	22	23	23	24	25	25	26	27	27	28	28	29	30
29	0.784749	NUM_TRUE_POSITIVES	0	0	0	0	0	0	1	1	1	1	1	1	2	3	3	4	5	5	6	7	7	8	9	9	10	11	12	12	12	12	13	14	15	15	16	17	18	19	19	19	19	20	20	21	21	22	22
29	0.772302	NUM_TRUE_POSITIVES	0	0	0	1	1	2	2	3	3	4	5	5	6	6	7	7	8	9	9	10	10	11	11	12	13	13	14	14	15	15	16	17	17	17	17	18	18	19	20	20	21	22	22	22	22	22	22
29	0.780558	NUM_TRUE_POSITIVES	0	0	0	0	0	0	0	0	1	1	2	3	3	4	4	5	6	6	7	7	8	9	9	10	10	11	12	12	13	13	14	15	15	15	15	15	16	17	18	18	19	20	21	22	22	23	24
29	0.785232	NUM_TRUE_POSITIVES	0	0	0	0	0	0	0	0	0	0	0	0	0	0	1	2	3	4	5	5	6	6	7	7	8	8	9	9	10	10	11	11	12	12	13	13	14	14	15	16	17	18	19	20	21	22	23
29	0.776951	NUM_TRUE_POSITIVES	0	0	0	1	1	1	1	1	1	1	2	2	2	2	2	2	2	2	3	4	5	6	7	7	8	9	10	11	12	13	14	15	16	17	18	19	20	21	22	23	23	24	25	26	27	27	28
29	0.769788	NUM_TRUE_POSITIVES	0	0	0	0	0	0	0	0	0	0	0	1	1	2	2	3	3	4	4	5	6	7	8	8	9	10	11	12	13	13	14	15	16	17	18	18	18	18	19	20	21	22	22	23	24	25	26
29	0.788635	NUM_TRUE_POSITIVES	0	1	1	1	1	1	1	1	2	2	3	4	4	5	6	6	7	8	8	9	10	10	11	12	12	13	14	14	15	16	16	17	18	18	19	19	19	19	19	19	19	19	20	21	22	23	23
29	0.784927	NUM_TRUE_POSITIVES	0	0	0	0	0	0	0	0	0	0	0	1	2	3	3	4	5	6	7	7	8	9	10	11	11	12	13	14	15	15	15	15	15	16	16	16	17	17	18	18	18	19	19	20	20	21	22
29	0.781421	NUM_TRUE_POSITIVES	0	0	0	1	1	1	1	1	1	1	1	1	1	2	2	3	4	4	5	5	6	7	7	8	8	9	10	10	11	11	12	13	13	14	15	15	16	16	17	18	18	19	20	21	21	21	21
29	0.772074	NUM_TRUE_POSITIVES	0	0	0	0	0	0	0	0	0	0	1	2	2	3	4	5	5	6	7	8	8	9	10	10	11	12	13	13	14	15	16	16	16	16	16	16	16	17	17	18	18	18	19	19	20	20	21
29	0.775909	NUM_TRUE_POSITIVES	0	0	0	0	0	0	0	0	1	1	1	1	1	2	2	2	3	3	4	4	4	5	6	7	8	9	9	10	11	12	13	14	14	15	16	17	18	19	20	20	21	22	23	24	25	25	26
29	0.782158	NUM_TRUE_POSITIVES	1	1	1	1	1	1	1	1	1	1	1	1	2	3	4	5	6	7	8	8	8	9	10	10	11	12	12	13	14	14	15	16	16	17	18	18	19	20	20	21	22	22	23	24	24	25	26
29	0.772785	NUM_TRUE_POSITIVES	0	0	0	0	0	0	0	0	0	1	1	2	2	3	4	4	5	5	6	7	7	8	8	9	10	10	11	11	12	13	13	13	13	14	14	15	16	16	17	18	19	19	20	21	22	22	23
29	0.787061	NUM_TRUE_POSITIVES	0	0	1	2	2	2	2	2	2	3	4	4	5	6	7	7	8	9	9	10	11	12	12	13	14	14	15	16	17	17	17	18	19	19	20	21	21	22	23	23	24	25	25	26	27	27	28
29	0.781193	NUM_TRUE_POSITIVES	0	0	0	0	0	0	0	0	0	0	1	1	2	2	3	4	4	5	5	6	6	7	8	8	9	9	10	10	11	12	12	13	13	14	14	15	15	16	16	17	17	17	17	17	18	19	20
29	0.783174	NUM_TRUE_POSITIVES	0	0	0	0	0	0	0	0	1	1	1	1	2	2	3	4	4	5	6	6	7	8	8	9	10	11	11	12	13	14	14	15	16	16	17	18	19	19	20	21	22	22	23	24	25	26	27
29	0.799634	NUM_TRUE_POSITIVES	0	0	0	0	0	0	0	0	0	0	0	1	1	2	3	3	4	5	6	6	7	8	8	9	10	11	11	12	13	13	14	15	16	16	17	18	19	19	20	21	22	23	23	24	25	26	27
29	0.768162	NUM_TRUE_POSITIVES	0	0	1	1	1	1	1	1	2	3	4	5	6	6	7	8	9	10	11	12	12	13	14	15	16	17	18	18	18	19	20	21	22	22	22	22	23	23	24	25	25	26	26	27	28	28	29
29	0.760643	NUM_TRUE_POSITIVES	0	0	0	0	0	0	0	1	2	2	2	2	2	2	2	3	3	4	5	5	6	7	7	8	8	9	10	10	11	12	12	13	14	14	15	15	16	17	17	18	19	19	20	21	21	21	21
29	0.79016	NUM_TRUE_POSITIVES	0	0	0	0	0	0	0	0	1	1	1	2	2	3	3	4	4	5	6	6	7	7	8	8	9	9	10	11	11	12	12	13	13	14	15	15	15	15	15	15	16	17	18	18	19	20	21
29	0.786349	NUM_TRUE_POSITIVES	0	0	0	0	0	0	0	0	0	0	0	1	2	2	3	4	5	5	6	7	7	8	9	10	10	11	12	12	13	14	15	15	15	16	16	17	17	18	18	19	19	20	20	20	21	22	22
29	0.776011	NUM_TRUE_POSITIVES	0	0	0	0	1	1	2	2	3	3	4	4	5	5	6	6	7	7	8	8	9	9	9	9	9	9	10	10	10	10	11	11	12	13	13	14	14	15	16	16	17	17	18	19	19	20	21
29	0.786172	NUM_TRUE_POSITIVES	0	0	0	0	0	0	0	0	0	0	0	0	0	0	0	0	2	2	3	4	5	5	6	7	8	9	9	10	11	12	13	13	14	15	16	17	17	18	19	20	21	21	22	23	24	25	25
29	0.75066	NUM_TRUE_POSITIVES	0	0	0	0	0	0	0	0	0	0	0	0	0	0	0	1	1	2	2	2	3	3	4	4	5	5	5	6	6	7	7	8	8	8	9	9	10	10	11	11	11	12	12	13	13	13	14
29	0.785892	NUM_TRUE_POSITIVES	0	0	1	1	1	1	1	1	1	1	1	1	1	2	3	4	5	6	6	7	8	9	10	11	11	12	13	14	15	16	17	17	17	18	19	19	20	21	22	22	23	24	25	25	26	27	28
29	0.784571	NUM_TRUE_POSITIVES	0	0	0	2	2	2	2	2	2	2	2	3	3	4	5	5	6	7	7	8	9	9	10	11	11	12	12	13	14	14	15	16	16	17	18	18	19	20	20	20	21	22	23	24	25	26	27
29	0.780431	NUM_TRUE_POSITIVES	0	0	0	1	1	1	1	2	3	4	5	6	7	8	9	10	11	12	13	14	15	16	17	18	18	19	20	20	21	22	23	23	23	23	24	24	24	25	25	26	26	26	27	27	28	28	29
29	0.782234	NUM_TRUE_POSITIVES	0	0	0	0	0	1	1	1	1	2	2	3	3	3	4	4	5	5	6	6	6	6	6	6	6	7	7	8	8	9	9	10	11	11	12	12	13	13	14	14	15	16	16	17	17	18	18
29	0.794605	NUM_TRUE_POSITIVES	0	0	0	0	0	1	1	1	1	1	1	2	3	4	5	6	7	8	9	10	10	11	12	13	14	15	16	17	18	19	19	20	21	22	23	24	25	26	27	28	28	28	28	28	29	29	30
29	0.797577	NUM_TRUE_POSITIVES	1	1	1	1	1	1	2	2	3	4	4	5	5	6	7	7	8	9	9	10	10	11	12	12	13	14	14	15	15	16	17	17	18	19	19	19	19	19	19	20	20	21	22	22	23	24	24
29	0.788407	NUM_TRUE_POSITIVES	0	0	0	0	0	0	0	0	1	2	3	4	4	5	6	7	8	9	9	10	11	12	13	14	14	15	16	17	18	19	19	20	21	22	23	23	24	25	26	27	28	28	29	30	31	32	33
29	0.78325	NUM_TRUE_POSITIVES	0	1	1	1	1	1	1	1	2	2	3	3	4	4	5	6	6	7	7	8	8	9	10	10	11	11	12	12	13	14	14	15	15	16	16	17	18	18	19	20	21	22	24	25	26	27	28
29	0.754217	NUM_TRUE_POSITIVES	0	0	0	0	0	0	0	0	0	0	0	0	0	0	0	1	1	1	1	1	1	2	3	4	4	5	6	7	7	8	9	10	10	11	12	13	14	14	15	16	17	17	18	19	20	20	21
29	0.78447	NUM_TRUE_POSITIVES	0	0	0	0	0	0	1	1	2	2	3	3	4	4	5	5	6	6	7	7	8	8	9	9	10	10	11	11	12	12	13	13	14	14	15	15	16	16	17	17	18	18	18	19	19	20	22
29	0.769559	NUM_TRUE_POSITIVES	0	0	0	0	0	0	0	0	0	0	0	0	0	0	0	0	1	1	2	3	3	4	5	5	6	7	7	8	8	9	10	10	11	12	12	13	14	14	15	15	16	17	17	18	19	19	20
29	0.780913	NUM_TRUE_POSITIVES	0	0	0	0	0	0	0	1	2	3	4	5	5	6	7	8	9	10	10	11	12	13	14	15	15	15	15	15	15	16	16	17	18	18	19	20	20	21	22	22	23	24	25	25	26	27	27
29	0.794783	NUM_TRUE_POSITIVES	0	0	0	0	0	1	1	1	1	2	3	4	5	6	7	8	9	10	11	12	13	14	15	17	17	17	17	17	17	18	19	19	20	21	21	22	23	23	23	23	24	24	25	26	26	27	27
29	0.799583	NUM_TRUE_POSITIVES	0	0	1	1	1	1	1	2	2	3	3	4	4	5	5	6	6	7	8	9	10	11	12	12	13	14	15	16	17	18	18	19	20	21	22	23	24	25	25	25	25	25	26	27	28	28	29
29	0.79148	NUM_TRUE_POSITIVES	1	1	1	1	1	1	1	2	2	3	3	4	5	5	6	6	7	8	8	9	9	10	11	11	12	12	13	14	14	14	14	15	15	16	16	17	18	18	18	18	18	18	18	19	19	20	20
29	0.786502	NUM_TRUE_POSITIVES	0	0	1	1	1	1	2	2	3	3	4	4	5	5	6	6	7	7	8	8	9	9	10	10	11	11	12	12	13	13	14	14	15	15	16	16	17	18	18	19	20	21	22	23	24	25	26
29	0.775986	NUM_TRUE_POSITIVES	0	0	0	0	0	1	1	1	1	1	1	1	1	2	2	2	3	3	3	4	5	6	7	7	8	9	10	11	12	12	13	14	15	16	16	17	18	19	20	21	21	22	23	24	25	25	26
29	0.766993	NUM_TRUE_POSITIVES	0	0	0	0	0	0	0	0	0	0	0	0	1	1	2	2	3	4	4	5	5	6	6	7	8	8	9	9	10	11	11	12	12	13	13	14	15	15	16	16	17	18	18	18	18	19	20
29	0.76961	NUM_TRUE_POSITIVES	0	0	0	0	0	0	0	0	0	0	1	1	1	1	1	1	2	2	3	3	4	5	5	6	7	7	8	9	9	10	11	11	12	13	13	14	15	15	15	15	16	17	17	17	17	18	19
29	0.775833	NUM_TRUE_POSITIVES	0	0	0	0	0	0	0	0	1	1	2	2	3	4	4	5	5	6	7	7	8	8	9	10	10	11	11	12	13	13	13	14	15	16	17	18	18	18	18	18	18	19	20	21	22	23	24
29	0.791988	NUM_TRUE_POSITIVES	0	0	0	0	0	0	0	1	1	1	1	2	3	4	5	5	6	7	8	9	10	10	11	12	13	14	14	15	16	17	18	19	19	20	21	22	23	24	24	25	26	27	28	28	29	30	31
29	0.776392	NUM_TRUE_POSITIVES	0	0	0	0	1	1	2	2	3	3	4	5	5	6	6	7	7	8	9	9	10	10	11	11	12	13	13	13	13	14	14	14	14	15	15	15	15	15	15	15	15	15	15	15	15	15	15
29	0.776367	NUM_TRUE_POSITIVES	0	1	1	1	1	1	1	1	1	1	1	2	3	4	5	5	6	7	8	9	9	10	11	12	13	14	14	15	16	17	18	18	19	20	21	22	23	23	24	25	26	27	27	28	29	30	31
29	0.790083	NUM_TRUE_POSITIVES	0	0	1	1	1	1	1	1	1	1	1	1	1	2	2	2	2	2	3	3	3	4	4	5	5	6	6	7	7	8	8	9	9	10	10	11	11	12	12	13	13	14	15	16	17	19	20
29	0.774639	NUM_TRUE_POSITIVES	0	0	0	0	1	1	1	1	1	2	3	3	4	5	6	6	7	8	9	9	10	11	12	12	13	14	15	15	16	17	18	18	18	18	19	19	20	21	21	22	23	23	24	25	25	26	27
29	0.769661	NUM_TRUE_POSITIVES	0	0	0	0	0	0	0	0	0	0	0	0	0	0	1	2	3	4	5	6	7	7	8	9	10	10	11	12	13	13	14	15	16	16	17	18	19	19	20	21	22	22	23	24	25	25	25
29	0.785892	NUM_TRUE_POSITIVES	0	0	0	0	0	0	1	2	2	3	4	5	5	6	7	8	8	9	10	10	11	12	13	13	14	15	16	16	17	18	19	19	19	19	19	19	19	19	19	19	19	19	19	19	20	21	22
29	0.777002	NUM_TRUE_POSITIVES	0	0	0	0	0	0	0	1	1	1	2	2	2	3	3	4	5	5	6	7	8	8	9	10	11	11	12	13	14	14	15	16	17	17	18	19	20	20	21	21	21	21	21	21	21	21	22
29	0.774512	NUM_TRUE_POSITIVES	0	0	0	0	0	0	0	0	1	1	1	2	2	2	3	3	4	4	4	5	5	5	6	6	6	7	7	8	8	8	9	10	10	11	12	12	13	14	14	14	14	14	14	14	15	15	16
29	0.77817	NUM_TRUE_POSITIVES	0	0	0	0	0	1	1	2	2	3	3	4	4	4	4	4	4	4	5	5	6	7	7	8	9	9	10	11	11	12	12	13	14	14	15	16	16	17	18	18	18	18	19	20	21	22	23
29	0.791277	NUM_TRUE_POSITIVES	0	0	0	0	0	1	1	1	2	3	4	5	6	7	8	8	9	10	11	12	13	14	15	16	16	17	18	19	20	21	22	23	24	24	24	24	24	24	24	24	24	24	25	25	25	25	26
29	0.765901	NUM_TRUE_POSITIVES	0	0	0	0	1	1	1	1	2	2	3	3	4	4	4	5	5	6	6	7	7	8	8	8	9	9	10	10	11	11	12	12	12	13	13	13	14	14	14	15	15	15	16	16	17	17	17
29	0.79336	NUM_TRUE_POSITIVES	0	0	1	1	1	2	2	2	2	2	2	3	4	4	5	6	6	7	8	8	9	10	10	11	12	12	13	14	14	15	16	16	17	18	18	19	20	20	21	22	22	23	24	24	25	26	26
29	0.780939	NUM_TRUE_POSITIVES	0	0	0	0	1	1	1	1	1	1	1	2	3	3	4	5	6	6	7	8	9	9	10	11	12	12	13	14	15	15	15	15	15	16	17	17	18	19	19	20	21	21	22	23	23	24	25
29	0.78673	NUM_TRUE_POSITIVES	0	0	0	0	0	0	0	0	0	0	0	1	2	2	3	4	5	5	6	7	7	8	9	10	10	11	12	12	13	14	15	15	16	17	18	18	19	20	21	22	23	24	24	25	26	27	28
29	0.790388	NUM_TRUE_POSITIVES	0	0	0	0	0	0	0	0	1	2	3	3	4	5	6	6	7	7	8	9	10	11	12	13	13	14	15	16	17	18	19	20	20	20	20	20	21	22	23	24	24	25	26	27	28	28	29
29	0.790414	NUM_TRUE_POSITIVES	0	0	0	0	0	0	1	1	1	1	1	2	3	4	4	5	6	7	7	8	9	10	10	11	12	13	13	14	15	16	16	17	18	19	20	20	21	22	23	23	24	25	26	26	27	28	29
29	0.79209	NUM_TRUE_POSITIVES	0	0	0	0	0	0	0	0	1	1	1	2	3	4	5	6	7	8	9	10	11	12	13	14	15	16	17	17	17	17	17	18	19	19	20	21	21	22	23	23	24	25	25	26	27	27	28
29	0.76834	NUM_TRUE_POSITIVES	0	0	0	0	0	0	1	1	1	1	2	2	2	3	4	5	6	6	7	8	9	10	10	11	12	13	14	15	15	16	16	17	17	18	18	19	19	20	21	21	21	21	21	21	21	21	22
29	0.791684	NUM_TRUE_POSITIVES	0	0	1	1	1	1	1	1	2	3	3	4	5	5	6	7	7	8	9	9	10	11	11	12	13	13	14	15	15	16	17	17	18	19	20	21	22	23	24	25	26	27	28	29	30	31	32
29	0.762726	NUM_TRUE_POSITIVES	0	0	1	1	1	2	2	3	3	4	4	5	5	6	6	7	7	8	8	9	9	10	10	11	11	12	12	12	12	12	12	12	12	12	12	12	12	12	12	13	13	14	15	15	16	16	17
29	0.802352	NUM_TRUE_POSITIVES	0	0	0	0	0	2	2	2	3	4	4	5	6	7	7	8	9	10	10	11	12	13	13	14	15	16	16	16	17	18	18	19	20	21	21	22	23	24	25	26	26	27	28	29	30	31	32
29	0.778526	NUM_TRUE_POSITIVES	0	0	0	0	0	0	0	1	1	1	2	3	4	5	6	6	7	8	9	10	11	11	12	13	14	15	16	16	17	18	19	20	21	22	22	22	22	22	22	22	22	23	23	24	25	25	26
29	0.786832	NUM_TRUE_POSITIVES	0	0	1	1	2	2	3	3	4	4	5	5	6	6	7	7	8	8	9	9	10	10	11	11	12	12	13	13	14	14	14	14	14	15	15	16	16	16	17	17	18	18	19	19	19	19	19
29	0.788407	NUM_TRUE_POSITIVES	1	1	1	1	1	1	1	1	1	1	2	2	2	2	3	4	5	6	7	7	8	9	10	11	12	13	13	14	15	16	17	18	19	19	20	21	22	23	24	24	25	26	27	28	29	30	30
29	0.785943	NUM_TRUE_POSITIVES	0	0	0	0	0	0	0	0	0	0	1	1	2	2	3	4	4	5	5	6	6	7	8	8	9	9	10	11	11	12	12	13	13	14	15	15	16	16	17	17	18	19	19	20	20	21	22
29	0.776367	NUM_TRUE_POSITIVES	0	0	0	0	1	1	1	1	1	2	2	3	3	4	4	5	5	6	6	7	8	8	9	9	10	10	11	11	12	12	13	13	14	15	15	15	15	15	16	16	16	17	17	18	18	18	18
29	0.777205	NUM_TRUE_POSITIVES	0	0	0	0	0	0	0	1	2	2	3	4	5	5	6	7	8	8	9	10	11	11	12	13	14	14	15	16	17	17	18	19	19	20	21	22	22	23	24	25	25	26	27	28	28	29	30
29	0.779008	NUM_TRUE_POSITIVES	0	1	1	1	1	1	2	2	2	3	3	4	4	5	5	6	6	7	7	8	8	9	9	10	10	11	11	12	12	13	13	14	15	15	15	15	15	16	16	17	17	18	18	19	19	20	20
29	0.776494	NUM_TRUE_POSITIVES	0	0	0	0	0	1	1	2	3	3	4	4	5	6	6	7	8	8	9	9	10	11	11	12	13	13	14	14	15	16	16	17	18	18	18	18	18	18	19	19	20	20	20	20	20	20	20
29	0.78701	NUM_TRUE_POSITIVES	0	0	0	0	0	0	0	0	1	2	3	3	4	5	6	7	7	8	9	10	10	11	12	13	14	14	14	14	14	14	15	15	16	17	17	18	19	19	20	21	21	22	23	23	24	25	25
29	0.77154	NUM_TRUE_POSITIVES	0	0	0	0	0	0	1	1	2	3	4	4	4	4	4	4	5	6	6	7	8	9	9	10	11	12	12	13	14	15	15	16	17	18	18	19	20	21	21	21	21	21	21	22	23	24	25
29	0.783911	NUM_TRUE_POSITIVES	0	0	0	0	0	0	0	0	0	1	2	3	4	5	6	7	8	9	10	10	11	12	13	14	15	16	17	18	19	20	20	21	22	22	23	24	25	25	26	27	28	28	29	30	30	31	32
29	0.786578	NUM_TRUE_POSITIVES	0	0	0	0	0	0	0	0	1	2	3	4	4	5	6	7	8	9	9	10	11	12	13	14	14	15	16	17	18	18	19	20	21	22	23	23	24	25	26	27	28	28	29	30	31	32	32
29	0.800371	NUM_TRUE_POSITIVES	0	0	0	1	1	2	3	4	4	5	6	7	7	8	9	10	11	11	12	13	14	14	15	16	17	18	18	18	18	18	18	18	19	19	20	21	21	21	22	23	23	24	25	26	26	27	28
29	0.769102	NUM_TRUE_POSITIVES	0	0	0	1	1	1	1	1	1	1	1	1	1	2	3	3	4	5	6	6	7	8	9	9	10	11	12	12	13	14	15	15	16	17	18	18	19	20	20	21	22	22	23	24	24	25	26
29	0.779135	NUM_TRUE_POSITIVES	0	1	1	1	1	1	2	2	2	2	2	2	2	2	2	2	2	2	2	2	2	2	3	4	5	6	7	7	8	9	10	11	12	12	13	14	15	16	17	17	18	19	20	21	22	22	23
29	0.768645	NUM_TRUE_POSITIVES	0	0	0	0	0	0	1	1	1	1	2	2	3	3	4	4	5	6	6	7	7	8	8	9	9	10	11	11	12	13	14	15	15	15	15	15	16	16	16	16	16	16	17	18	19	20	21
29	0.783682	NUM_TRUE_POSITIVES	0	0	0	0	0	0	0	0	0	1	2	3	4	5	6	6	7	8	9	10	11	12	12	13	14	15	16	17	18	18	19	20	21	22	23	24	25	25	26	26	27	28	28	29	29	30	31
29	0.77281	NUM_TRUE_POSITIVES	0	0	0	0	0	0	0	0	0	0	0	0	0	1	2	3	4	5	6	7	8	9	10	11	12	13	14	15	16	17	18	19	19	19	19	19	19	19	20	21	21	22	23	23	24	25	25
29	0.766968	NUM_TRUE_POSITIVES	0	0	0	0	1	1	1	1	1	1	2	2	3	3	3	4	4	5	5	5	6	6	7	7	7	8	8	9	9	10	10	11	11	12	13	13	14	14	15	16	16	17	17	18	19	19	19
29	0.792115	NUM_TRUE_POSITIVES	0	0	1	1	2	3	4	4	5	6	7	7	8	9	10	10	11	12	13	13	14	15	16	17	17	17	18	18	19	19	20	20	21	21	22	22	22	22	23	23	24	25	25	26	27	27	28
29	0.802352	NUM_TRUE_POSITIVES	0	0	0	0	0	0	0	0	1	1	1	2	3	4	5	5	6	7	8	9	10	10	11	12	13	14	14	15	16	17	18	19	19	20	21	22	23	24	24	25	26	27	28	28	29	30	31
[truncated: 471 more columns]
