# Supplementary material for: Genome-wide computational identification of functional RNA elements in Trypanosoma brucei
Source: BMC Genomics. 2009 Aug 4;10:355. doi: 10.1186/1471-2164-10-355 (PMC2907701; doi:10.1186/1471-2164-10-355)
Supplement: Additional file 6 — Function prediction using regulatory motifs. This ZIP compressed file should be unpacked before viewing its contents. The results for prediction of each pathway are presented in a separate folder, named after the accession number of that pathway in KEGG database. Each folder contains several files named "validation.N.out", each of which represents the results of a hundred times two-fold cross-validation for that pathway, using N predicted motifs. Each cross-validation is shown in one row; plotting each row against the number of false positives will result in the ROC curve associated with the corresponding cross-validation experiment. The trained network is stored in "total.out", in which motifs are ordered according to their prediction power. L(α|MOTIF): the likelihood of being in pathway α given that the indicated motif is present in the indicated location of an mRNA; L(α|MOTIF): the likelihood of being in pathway α given that the indicated motif is NOT present in the indicated location of an mRNA. [file 1471-2164-10-355-S6.zip › tbr_KEGG_predict/004.tbr03010/validation.030.out]

Current time: Tue Feb 03 11:58:28 2009
This cluster: tbr03010
A 2-fold validation was used.
************************ VALIDATION ***********************
NUM_CLASSIFIERS	AUC	NUM_FALSE_POSITIVES	1	2	3	4	5	6	7	8	9	10	11	12	13	14	15	16	17	18	19	20	21	22	23	24	25	26	27	28	29	30	31	32	33	34	35	36	37	38	39	40	41	42	43	44	45	46	47
30	0.779593	NUM_TRUE_POSITIVES	0	0	0	0	0	0	0	0	0	0	1	1	2	2	3	4	4	5	6	6	7	8	8	9	10	10	11	12	12	13	14	14	15	16	16	16	17	18	18	19	20	20	21	22	22	22	22
30	0.781472	NUM_TRUE_POSITIVES	1	1	1	1	1	1	1	1	1	2	2	3	3	4	5	5	6	6	7	8	8	9	9	10	10	11	12	12	13	13	14	15	15	16	16	17	17	18	19	19	20	20	21	22	23	24	26
30	0.793894	NUM_TRUE_POSITIVES	0	0	0	0	0	0	0	0	0	0	0	1	1	2	3	3	4	5	5	6	6	7	8	8	9	10	10	11	12	12	13	13	14	14	15	15	16	16	16	17	17	17	18	19	20	21	22
30	0.756452	NUM_TRUE_POSITIVES	0	0	0	0	0	0	0	0	1	1	1	2	2	2	3	3	4	4	4	5	5	5	6	6	7	7	7	8	8	8	9	9	10	10	10	11	11	12	12	12	12	13	13	13	13	13	13
30	0.774436	NUM_TRUE_POSITIVES	1	1	1	1	1	1	1	1	2	2	3	4	4	5	6	6	7	8	8	9	9	10	11	11	12	13	13	14	15	15	15	16	17	18	19	21	21	21	21	21	21	21	21	21	21	22	22
30	0.788458	NUM_TRUE_POSITIVES	0	1	1	1	1	2	3	4	4	5	6	7	7	8	9	10	10	11	12	13	13	14	15	16	17	17	17	17	17	17	18	18	19	19	20	20	20	20	20	20	20	20	21	22	23	24	25
30	0.794249	NUM_TRUE_POSITIVES	0	0	0	0	0	0	1	2	3	4	5	6	7	8	9	10	11	12	13	15	15	15	15	15	15	16	16	16	17	17	18	18	18	19	20	20	21	22	22	23	24	24	25	26	26	27	28
30	0.790744	NUM_TRUE_POSITIVES	0	0	0	1	1	1	1	1	2	3	4	5	6	7	8	9	10	11	12	12	13	14	15	16	17	18	19	20	21	22	23	24	24	24	24	24	24	24	24	24	25	25	26	27	27	28	29
30	0.762142	NUM_TRUE_POSITIVES	0	0	0	0	0	0	0	0	0	0	0	0	1	2	2	3	4	4	5	6	6	7	8	9	9	10	11	11	12	13	13	14	15	15	16	17	18	18	19	20	20	21	22	22	23	24	24
30	0.79463	NUM_TRUE_POSITIVES	1	1	1	1	1	1	1	1	1	2	3	4	5	6	6	7	8	9	10	11	11	12	13	14	15	16	16	17	18	19	20	21	21	22	23	24	25	26	26	27	28	29	30	31	32	33	34
30	0.778958	NUM_TRUE_POSITIVES	0	0	0	0	1	2	3	4	5	5	5	5	5	5	5	6	7	8	8	9	10	11	11	12	13	14	15	15	16	17	18	18	19	20	21	21	22	23	24	25	25	26	27	28	28	29	30
30	0.783885	NUM_TRUE_POSITIVES	0	0	0	0	0	1	1	1	1	2	3	4	4	5	6	7	8	8	9	10	11	11	12	13	14	15	15	16	17	18	19	19	20	21	22	22	23	24	25	26	26	27	28	29	29	30	31
30	0.794173	NUM_TRUE_POSITIVES	0	0	0	0	0	0	0	0	0	0	0	1	2	3	4	5	6	7	8	9	10	10	11	12	13	14	15	16	17	18	19	20	20	21	22	22	23	24	24	25	26	26	27	28	28	29	30
30	0.783758	NUM_TRUE_POSITIVES	0	0	0	0	0	0	0	1	1	1	1	1	2	3	3	4	5	5	6	7	7	8	9	9	10	11	12	12	12	12	12	13	14	15	15	16	17	18	19	19	19	19	20	20	21	21	22
30	0.771998	NUM_TRUE_POSITIVES	0	0	0	0	1	1	2	2	3	3	4	5	5	6	6	7	8	8	9	9	10	11	11	12	12	13	14	14	15	15	16	17	17	17	17	18	18	19	20	20	21	22	22	22	22	22	22
30	0.7785	NUM_TRUE_POSITIVES	0	0	0	0	0	0	0	0	0	0	0	1	1	2	3	3	4	5	5	6	7	7	8	8	9	10	10	11	12	12	13	14	14	15	16	16	16	17	18	19	19	20	21	22	22	22	23
30	0.782615	NUM_TRUE_POSITIVES	0	0	0	0	0	0	0	0	0	0	0	0	0	0	0	1	2	3	4	5	5	5	5	5	5	6	7	8	9	10	11	11	12	13	14	15	16	17	17	18	19	20	21	22	23	23	24
30	0.776646	NUM_TRUE_POSITIVES	0	0	0	1	1	1	1	1	1	1	2	2	2	2	2	2	2	2	2	3	4	5	6	7	8	9	10	11	12	13	14	15	16	17	18	19	20	21	22	23	23	24	25	26	27	27	28
30	0.768848	NUM_TRUE_POSITIVES	0	0	0	0	0	0	0	0	0	0	0	1	1	2	2	3	3	4	4	5	6	7	8	8	9	10	11	12	13	13	14	15	16	17	18	18	18	18	18	19	20	21	22	23	24	24	25
30	0.786553	NUM_TRUE_POSITIVES	0	0	1	1	1	1	1	1	1	2	2	3	4	4	5	6	6	7	8	8	9	10	10	11	12	12	13	14	14	15	16	16	17	18	18	19	19	19	19	19	19	19	19	20	21	22	23
30	0.784825	NUM_TRUE_POSITIVES	0	0	0	0	0	0	0	0	0	0	0	1	2	3	3	4	5	6	7	7	8	9	10	11	11	12	13	14	15	15	15	15	15	16	16	16	17	17	18	18	18	19	19	20	20	21	22
30	0.781244	NUM_TRUE_POSITIVES	0	0	0	1	1	1	1	1	1	1	1	1	1	2	2	3	4	4	5	5	6	7	7	8	8	9	10	10	11	11	12	13	13	14	15	15	16	16	17	18	18	19	20	21	21	21	21
30	0.772379	NUM_TRUE_POSITIVES	0	0	0	0	0	0	0	0	0	0	0	1	2	3	3	4	5	6	6	7	8	9	9	10	11	12	12	13	14	15	16	16	16	16	16	16	17	17	17	18	18	18	19	19	19	20	20
30	0.775833	NUM_TRUE_POSITIVES	0	0	0	0	0	0	0	0	1	1	1	1	1	2	2	2	3	3	4	4	4	5	6	7	8	9	9	10	11	12	13	14	14	15	16	17	18	19	20	20	21	22	23	24	25	25	26
30	0.780837	NUM_TRUE_POSITIVES	1	1	1	1	1	1	1	1	1	1	1	1	1	2	3	4	4	5	6	7	8	8	8	8	9	10	10	11	12	13	13	14	15	15	16	17	18	18	19	20	20	21	22	23	23	24	25
30	0.772633	NUM_TRUE_POSITIVES	0	0	0	0	0	0	0	0	0	1	1	2	2	3	4	4	5	5	6	7	7	8	8	9	10	10	11	11	12	13	13	13	13	14	14	15	16	16	17	18	19	19	20	21	22	22	23
30	0.786908	NUM_TRUE_POSITIVES	0	0	1	2	2	2	2	2	2	3	4	4	5	6	7	7	8	9	9	10	11	12	12	13	14	14	15	16	17	17	17	18	19	19	20	21	21	22	23	23	24	25	25	26	27	27	28
30	0.781726	NUM_TRUE_POSITIVES	0	0	0	0	0	0	0	1	1	1	2	2	3	3	4	5	5	6	6	7	7	8	9	9	10	10	11	11	12	13	13	13	14	14	15	15	15	16	16	17	17	17	17	17	18	19	20
30	0.78325	NUM_TRUE_POSITIVES	0	0	0	0	0	0	0	0	0	1	1	1	1	2	3	3	4	5	6	6	7	8	8	9	10	11	11	12	13	14	14	15	16	16	17	18	19	19	20	21	22	22	23	24	25	26	27
30	0.799533	NUM_TRUE_POSITIVES	0	0	0	0	0	0	0	0	0	0	0	1	1	2	3	3	4	5	6	6	7	8	8	9	10	11	11	12	13	13	14	15	16	16	17	18	19	19	20	21	22	23	23	24	25	26	27
30	0.767527	NUM_TRUE_POSITIVES	0	0	1	1	1	1	1	1	2	3	4	5	6	6	7	8	9	10	11	12	12	13	14	15	16	17	18	18	18	19	20	21	22	22	22	22	23	23	24	25	25	26	26	27	28	28	29
30	0.760567	NUM_TRUE_POSITIVES	0	0	0	0	0	0	0	1	2	2	2	2	2	2	2	3	3	4	5	5	6	7	7	8	8	9	10	10	11	12	12	13	14	14	15	15	16	17	17	18	19	19	20	21	21	21	21
30	0.789372	NUM_TRUE_POSITIVES	0	0	0	0	0	0	0	0	1	1	1	2	2	3	3	4	4	5	6	6	7	7	8	8	9	9	10	11	11	12	12	13	13	14	15	15	15	15	15	16	17	18	19	20	21	21	21
30	0.784698	NUM_TRUE_POSITIVES	0	0	0	0	0	0	0	0	0	0	0	0	0	1	2	2	3	4	5	5	6	7	7	8	9	10	10	11	12	12	13	14	15	15	15	16	16	17	17	18	18	19	19	20	20	20	21
30	0.775249	NUM_TRUE_POSITIVES	0	0	0	0	1	1	2	2	3	3	4	4	5	5	6	6	7	7	8	8	9	9	9	9	10	10	10	10	10	10	10	11	11	12	13	13	14	15	15	16	17	17	18	19	19	20	21
30	0.785663	NUM_TRUE_POSITIVES	0	0	0	0	0	0	0	0	0	0	0	0	0	0	0	0	0	2	2	3	4	5	6	6	7	8	9	10	10	11	12	13	14	15	15	16	17	18	19	19	20	21	22	23	24	24	25
30	0.751346	NUM_TRUE_POSITIVES	0	0	0	0	0	0	0	0	1	1	1	1	1	1	1	2	2	3	3	3	4	4	5	5	6	6	6	7	7	8	8	9	9	9	10	10	11	11	12	12	12	13	13	14	14	14	15
30	0.785765	NUM_TRUE_POSITIVES	0	0	1	1	1	1	1	1	1	1	1	1	1	2	3	4	5	6	6	7	8	9	10	11	11	12	13	14	15	16	17	17	17	18	19	19	20	21	22	22	23	24	25	25	26	27	28
30	0.784724	NUM_TRUE_POSITIVES	0	0	0	0	1	2	2	2	2	2	2	3	3	4	5	5	6	7	7	8	9	9	10	11	11	12	12	13	14	14	15	16	16	17	18	18	19	20	20	20	21	22	23	24	25	26	27
30	0.779796	NUM_TRUE_POSITIVES	0	0	0	0	1	1	1	1	2	3	4	5	6	7	8	9	10	11	12	13	14	15	16	17	18	18	19	20	20	21	22	23	23	23	23	24	24	24	25	25	26	26	27	27	27	28	28
30	0.782285	NUM_TRUE_POSITIVES	0	0	0	0	0	1	1	1	1	2	2	3	3	3	4	4	5	5	6	6	6	6	6	6	6	7	7	8	8	9	9	10	11	11	12	12	13	13	14	14	15	16	16	17	17	18	18
30	0.797628	NUM_TRUE_POSITIVES	0	0	0	0	0	0	0	1	1	2	2	2	3	4	5	5	6	7	8	9	9	10	11	12	13	13	14	15	16	17	17	18	19	20	21	21	22	23	24	25	25	26	27	28	29	29	30
30	0.799558	NUM_TRUE_POSITIVES	1	1	1	1	1	1	2	2	3	4	4	5	5	6	7	7	8	9	9	10	10	11	12	12	13	14	14	15	15	16	17	17	18	19	19	19	19	19	20	21	21	22	23	23	24	25	25
30	0.787111	NUM_TRUE_POSITIVES	0	0	0	0	0	0	0	0	0	1	2	3	4	5	5	6	7	8	9	10	10	11	12	13	14	15	16	16	17	18	19	20	21	21	22	23	24	25	26	27	27	28	29	30	31	32	32
30	0.782412	NUM_TRUE_POSITIVES	0	0	1	1	1	1	1	1	1	1	2	2	3	4	4	5	5	6	7	7	8	8	9	10	10	11	11	12	13	13	14	14	15	16	16	17	18	18	19	20	21	22	24	25	26	27	28
30	0.754013	NUM_TRUE_POSITIVES	0	0	0	0	0	0	0	0	0	0	0	0	0	0	0	1	1	1	1	1	1	2	3	4	4	5	6	7	7	8	9	10	10	11	12	13	14	14	15	16	17	17	18	19	20	20	21
30	0.784597	NUM_TRUE_POSITIVES	0	0	0	0	0	0	1	1	2	2	3	3	4	4	5	5	6	6	7	7	8	8	9	9	10	10	11	11	12	12	13	13	14	14	15	15	16	16	17	17	18	18	19	19	20	20	21
30	0.77248	NUM_TRUE_POSITIVES	0	0	0	0	0	0	0	0	0	0	0	0	0	0	1	1	1	2	2	2	3	3	3	3	4	4	5	6	7	7	8	9	10	11	11	12	13	14	15	15	16	17	18	19	19	20	21
30	0.781472	NUM_TRUE_POSITIVES	0	0	0	0	1	1	1	2	3	4	5	6	6	7	8	9	10	11	11	12	13	14	15	16	16	16	16	16	16	17	17	18	18	19	19	20	20	21	22	22	23	24	25	25	26	27	27
30	0.795265	NUM_TRUE_POSITIVES	0	0	0	0	0	1	1	2	2	3	4	5	6	7	8	9	10	11	12	13	14	15	16	18	18	18	18	18	18	19	19	20	20	21	21	22	23	23	23	23	24	24	25	26	26	27	27
30	0.798644	NUM_TRUE_POSITIVES	0	0	1	1	1	1	1	1	1	1	1	2	2	3	3	4	4	5	6	6	7	8	9	10	11	12	13	14	15	16	17	18	19	20	21	22	23	24	25	25	25	25	25	26	27	28	29
30	0.791684	NUM_TRUE_POSITIVES	1	1	1	1	1	1	1	2	2	3	3	4	5	5	6	6	7	8	8	9	9	10	11	11	12	12	13	14	14	14	14	14	15	15	16	16	17	18	18	18	18	18	18	19	19	20	20
30	0.785155	NUM_TRUE_POSITIVES	0	0	1	1	1	1	1	1	2	2	3	3	4	4	5	5	6	6	7	7	8	8	9	9	10	10	11	11	12	12	13	13	14	14	15	15	16	16	17	18	18	19	20	21	22	23	24
30	0.774716	NUM_TRUE_POSITIVES	0	0	0	0	0	0	0	1	1	1	1	1	1	1	2	2	2	3	3	3	4	5	5	6	7	7	8	9	9	10	11	11	12	13	13	14	15	15	16	17	18	19	20	21	22	23	24
30	0.764834	NUM_TRUE_POSITIVES	0	0	0	0	0	0	0	0	0	0	0	0	1	1	2	2	3	4	4	5	5	6	6	7	8	8	9	9	10	11	11	12	12	13	13	14	15	15	16	16	17	18	18	18	18	18	18
30	0.769534	NUM_TRUE_POSITIVES	0	0	0	0	0	0	0	0	0	0	1	1	1	1	1	1	2	2	3	3	4	5	5	6	7	7	8	9	9	10	11	11	12	13	13	14	15	15	15	15	15	17	17	17	17	17	17
30	0.775986	NUM_TRUE_POSITIVES	0	0	0	0	0	0	0	0	0	1	1	2	3	3	4	4	5	6	6	7	8	8	9	9	10	11	11	12	13	13	13	14	15	16	17	18	18	18	18	18	18	19	20	21	22	23	24
30	0.79242	NUM_TRUE_POSITIVES	0	0	0	0	0	0	0	1	1	1	1	1	2	3	4	5	6	6	7	8	9	10	11	11	12	13	14	15	16	16	17	18	19	20	21	22	22	23	24	25	26	27	27	28	29	30	31
30	0.777306	NUM_TRUE_POSITIVES	0	0	0	0	0	1	1	2	2	3	4	4	5	5	6	7	7	8	8	9	10	10	11	11	12	13	13	13	13	14	14	14	14	15	15	15	15	15	15	15	15	15	15	15	15	15	15
30	0.777078	NUM_TRUE_POSITIVES	0	1	1	1	1	1	1	1	1	1	1	1	2	3	4	5	5	6	7	8	9	9	10	11	12	13	13	14	15	16	17	17	18	19	20	21	21	22	23	24	25	25	26	27	28	29	29
30	0.789601	NUM_TRUE_POSITIVES	0	0	1	1	1	1	1	1	1	1	1	1	1	2	2	2	2	2	3	3	3	4	4	5	5	6	6	7	7	8	8	9	9	10	10	11	11	12	12	13	13	14	15	16	17	18	19
30	0.779872	NUM_TRUE_POSITIVES	0	0	0	1	1	1	1	1	1	2	3	4	4	5	6	7	7	8	9	10	11	11	12	13	14	14	15	16	17	18	18	19	20	20	21	22	23	23	24	25	26	26	27	28	28	29	30
30	0.76834	NUM_TRUE_POSITIVES	0	0	0	0	0	0	0	0	0	0	0	0	0	0	0	1	2	3	4	5	6	7	7	8	9	10	10	11	12	13	14	14	15	16	17	17	18	19	20	21	21	22	23	24	25	25	25
30	0.785663	NUM_TRUE_POSITIVES	0	0	0	0	0	0	1	2	2	3	4	5	5	6	7	8	8	9	10	10	11	12	13	13	14	15	16	16	17	18	19	19	19	19	19	19	19	19	19	19	19	19	19	19	20	21	22
30	0.776621	NUM_TRUE_POSITIVES	0	0	0	0	0	0	0	1	1	1	2	2	2	3	3	4	5	5	6	7	8	8	9	10	11	11	12	13	14	14	15	16	17	17	18	19	20	20	21	21	21	21	21	21	21	21	22
30	0.774665	NUM_TRUE_POSITIVES	0	0	0	0	0	0	0	0	1	1	1	2	2	2	3	3	4	4	4	5	5	5	6	6	6	7	7	8	8	8	9	10	10	11	12	12	13	14	14	14	14	14	14	14	15	15	16
30	0.778221	NUM_TRUE_POSITIVES	0	0	0	0	0	1	1	2	2	3	3	4	4	4	4	4	4	4	4	5	5	6	7	7	8	9	9	10	11	11	12	12	13	14	14	15	16	16	17	18	18	18	18	19	20	21	22
30	0.790261	NUM_TRUE_POSITIVES	0	0	0	0	0	1	1	1	2	3	4	5	6	7	8	8	9	10	11	12	13	14	15	16	16	17	18	19	20	21	22	23	24	24	24	24	24	24	24	24	25	25	25	25	25	25	25
30	0.766231	NUM_TRUE_POSITIVES	0	0	0	0	1	1	1	1	2	2	3	3	4	4	4	5	5	6	6	7	7	8	8	8	9	9	10	10	11	11	12	12	12	13	13	13	14	14	14	15	15	15	16	16	17	17	17
30	0.794046	NUM_TRUE_POSITIVES	0	0	1	1	1	2	2	2	2	2	2	3	3	4	5	5	6	7	7	8	9	9	10	11	11	12	13	13	14	14	15	16	16	17	18	18	19	20	20	21	22	22	23	24	24	25	25
30	0.779059	NUM_TRUE_POSITIVES	0	0	0	0	1	1	1	1	1	1	1	2	3	3	4	5	6	6	7	8	9	9	10	11	12	12	13	14	15	15	15	15	15	15	15	16	17	17	18	19	19	20	21	21	22	23	23
30	0.785308	NUM_TRUE_POSITIVES	0	0	0	0	0	0	0	0	0	0	0	0	1	2	2	3	4	5	5	6	7	7	8	9	10	10	11	12	12	13	14	15	15	16	17	18	18	19	20	21	22	23	24	24	25	26	27
30	0.787899	NUM_TRUE_POSITIVES	0	0	0	0	0	0	0	0	0	0	0	1	2	3	4	5	6	6	7	7	8	9	10	11	12	13	13	14	15	16	17	18	19	20	20	20	20	20	21	22	23	24	24	25	26	27	28
30	0.788458	NUM_TRUE_POSITIVES	0	0	0	0	0	0	0	1	1	1	1	1	2	3	4	4	5	6	7	7	8	9	10	10	11	12	13	13	14	15	16	16	17	18	19	20	20	21	22	23	23	24	25	26	26	27	28
30	0.790922	NUM_TRUE_POSITIVES	0	0	0	0	0	0	0	0	1	1	1	1	2	3	4	5	6	7	8	9	10	11	12	13	14	15	16	17	17	17	17	17	18	19	19	20	21	21	22	23	23	24	25	25	26	27	27
30	0.766231	NUM_TRUE_POSITIVES	0	0	0	0	0	0	0	0	1	1	1	1	2	2	2	2	3	4	5	6	7	8	8	9	10	11	12	13	14	15	15	16	16	17	17	18	18	19	19	20	21	21	21	21	21	21	21
30	0.790947	NUM_TRUE_POSITIVES	0	0	1	1	1	1	1	1	2	3	3	4	5	5	6	7	7	8	9	9	10	11	11	12	13	13	14	15	15	16	17	17	18	19	20	21	22	23	24	25	26	27	28	29	30	31	32
30	0.763793	NUM_TRUE_POSITIVES	0	0	1	1	1	2	2	3	3	4	4	5	5	6	7	7	8	8	9	9	10	10	11	11	12	13	13	13	13	13	13	13	13	13	13	13	13	13	13	14	14	15	16	16	17	17	18
30	0.801438	NUM_TRUE_POSITIVES	0	0	0	0	0	0	2	2	2	3	4	4	5	6	7	7	8	9	10	10	11	12	13	13	14	15	16	16	16	17	18	18	19	20	21	21	22	23	24	25	26	27	28	28	29	30	31
30	0.7785	NUM_TRUE_POSITIVES	0	0	0	0	0	0	0	1	1	1	2	3	4	5	6	6	7	8	9	10	11	11	12	13	14	15	16	16	17	18	19	20	21	22	22	22	22	22	22	22	22	23	23	24	25	25	26
30	0.784038	NUM_TRUE_POSITIVES	0	0	0	1	1	2	2	3	3	4	4	5	5	6	6	7	7	8	8	9	9	10	10	11	11	12	12	13	13	14	14	14	14	14	15	15	16	16	17	17	18	18	19	19	19	19	19
30	0.786959	NUM_TRUE_POSITIVES	1	1	1	1	1	1	1	1	1	1	1	1	1	2	2	3	4	5	6	7	7	8	9	10	11	12	13	13	14	15	16	17	18	19	19	20	21	22	23	24	24	25	26	27	28	29	30
30	0.785232	NUM_TRUE_POSITIVES	0	0	0	0	0	0	0	0	0	0	1	1	2	3	3	4	4	5	6	6	7	7	8	9	9	10	11	11	12	12	13	14	14	15	15	16	17	17	18	18	19	20	20	21	22	22	22
30	0.776798	NUM_TRUE_POSITIVES	0	0	0	0	0	0	1	1	1	1	1	2	2	3	3	4	5	5	6	6	7	8	8	9	9	10	10	11	12	12	13	13	14	15	15	15	15	15	16	16	16	17	17	18	18	18	18
30	0.776621	NUM_TRUE_POSITIVES	0	0	0	0	0	0	0	0	1	2	3	3	4	5	6	6	7	8	9	9	10	11	12	12	13	14	15	15	16	17	18	18	19	20	21	21	22	23	24	24	25	26	27	27	28	29	30
30	0.776722	NUM_TRUE_POSITIVES	0	0	1	1	1	1	1	2	2	2	2	3	3	4	4	5	5	6	6	7	7	8	9	9	10	10	11	11	12	12	13	13	14	15	15	15	15	15	15	16	16	17	17	18	18	19	19
30	0.775097	NUM_TRUE_POSITIVES	0	0	0	0	0	0	0	0	1	2	2	3	4	4	5	6	7	7	8	9	9	10	11	12	12	13	13	14	15	15	16	16	17	18	18	18	18	18	18	19	19	20	20	20	20	20	20
30	0.784597	NUM_TRUE_POSITIVES	0	0	0	0	0	0	0	0	0	0	0	1	2	3	3	4	5	6	7	7	8	9	10	10	11	12	13	14	14	14	14	14	14	15	16	16	17	18	18	19	20	20	21	22	22	23	24
30	0.770397	NUM_TRUE_POSITIVES	0	0	0	0	0	0	0	1	1	2	3	4	4	4	4	4	4	4	5	6	7	7	8	9	10	10	11	12	13	14	14	15	16	17	17	18	19	20	21	21	21	21	21	21	22	23	24
30	0.784368	NUM_TRUE_POSITIVES	1	1	1	1	1	1	1	1	1	1	2	3	4	5	6	7	8	9	10	11	11	12	13	14	15	16	17	18	19	20	21	21	22	23	23	24	25	26	26	27	28	29	29	30	31	31	32
30	0.788356	NUM_TRUE_POSITIVES	0	0	0	0	0	1	1	1	2	3	4	4	5	6	7	8	8	9	10	11	12	12	13	14	15	15	16	17	18	19	19	20	21	22	23	23	24	25	26	26	27	28	29	30	30	31	32
30	0.800447	NUM_TRUE_POSITIVES	0	0	0	1	1	2	3	4	4	5	6	7	7	8	9	10	11	11	12	13	14	14	15	16	17	18	18	18	18	18	18	18	19	19	20	21	21	21	22	23	23	24	25	26	26	27	28
30	0.767959	NUM_TRUE_POSITIVES	0	0	0	1	1	1	1	1	1	1	1	1	1	1	2	3	3	4	5	6	6	7	8	9	9	10	11	12	12	13	14	15	15	16	17	18	18	19	20	20	21	22	22	23	24	24	25
30	0.778119	NUM_TRUE_POSITIVES	0	1	1	1	1	1	2	2	2	2	2	2	2	2	2	2	2	2	2	2	2	2	3	4	5	6	7	7	8	9	10	11	12	12	13	14	15	16	17	17	18	19	20	21	22	22	23
30	0.767451	NUM_TRUE_POSITIVES	0	0	0	0	0	0	1	1	2	2	3	3	4	4	5	5	6	6	7	7	8	8	9	9	10	11	11	11	12	13	14	15	15	15	15	15	16	16	16	16	16	16	16	17	17	18	19
30	0.7832	NUM_TRUE_POSITIVES	0	0	0	0	0	0	0	0	0	0	1	2	3	3	4	5	6	7	7	8	9	10	11	11	12	13	14	14	15	16	17	18	18	19	20	21	22	22	23	24	25	25	26	27	28	29	29
30	0.772658	NUM_TRUE_POSITIVES	0	0	0	0	0	0	0	0	0	0	0	0	0	1	2	3	4	5	6	7	8	9	10	11	12	13	14	15	16	17	18	19	19	19	19	19	19	19	20	21	21	22	23	23	24	25	25
30	0.768975	NUM_TRUE_POSITIVES	0	0	0	0	1	1	1	1	2	2	3	3	4	4	5	5	6	6	7	7	8	8	9	9	10	10	10	11	11	12	13	13	14	14	15	16	16	17	17	18	19	19	19	19	19	19	20
30	0.791303	NUM_TRUE_POSITIVES	0	0	1	1	1	2	3	4	4	5	6	7	7	8	9	10	10	11	12	13	13	14	15	16	17	17	18	18	19	19	20	20	21	21	22	22	22	22	23	23	24	25	25	26	27	27	28
30	0.801235	NUM_TRUE_POSITIVES	0	0	0	0	0	0	0	0	0	1	1	1	2	3	4	5	6	6	7	8	9	10	11	11	12	13	14	15	16	16	17	18	19	20	21	22	22	23	24	25	26	27	27	28	29	30	31
[truncated: 471 more columns]
