# Supplementary material for: Genome-wide computational identification of functional RNA elements in Trypanosoma brucei
Source: BMC Genomics. 2009 Aug 4;10:355. doi: 10.1186/1471-2164-10-355 (PMC2907701; doi:10.1186/1471-2164-10-355)
Supplement: Additional file 6 — Function prediction using regulatory motifs. This ZIP compressed file should be unpacked before viewing its contents. The results for prediction of each pathway are presented in a separate folder, named after the accession number of that pathway in KEGG database. Each folder contains several files named "validation.N.out", each of which represents the results of a hundred times two-fold cross-validation for that pathway, using N predicted motifs. Each cross-validation is shown in one row; plotting each row against the number of false positives will result in the ROC curve associated with the corresponding cross-validation experiment. The trained network is stored in "total.out", in which motifs are ordered according to their prediction power. L(α|MOTIF): the likelihood of being in pathway α given that the indicated motif is present in the indicated location of an mRNA; L(α|MOTIF): the likelihood of being in pathway α given that the indicated motif is NOT present in the indicated location of an mRNA. [file 1471-2164-10-355-S6.zip › tbr_KEGG_predict/004.tbr03010/validation.031.out]

Current time: Tue Feb 03 11:58:28 2009
This cluster: tbr03010
A 2-fold validation was used.
************************ VALIDATION ***********************
NUM_CLASSIFIERS	AUC	NUM_FALSE_POSITIVES	1	2	3	4	5	6	7	8	9	10	11	12	13	14	15	16	17	18	19	20	21	22	23	24	25	26	27	28	29	30	31	32	33	34	35	36	37	38	39	40	41	42	43	44	45	46	47
31	0.778195	NUM_TRUE_POSITIVES	0	0	0	0	0	0	0	0	0	0	0	1	1	2	2	3	4	4	5	6	6	7	8	8	9	10	10	11	12	12	13	14	14	15	16	16	16	17	18	18	19	20	20	21	22	22	22
31	0.782819	NUM_TRUE_POSITIVES	1	1	1	1	1	1	1	1	1	1	2	2	3	4	4	5	6	6	7	7	8	9	9	10	11	11	12	12	13	14	14	15	16	16	17	17	18	19	19	20	21	21	22	23	25	26	27
31	0.793512	NUM_TRUE_POSITIVES	0	0	0	0	0	0	0	0	0	0	0	1	1	2	3	3	4	5	5	6	6	7	8	8	9	10	10	11	12	12	13	13	14	14	15	15	16	16	16	17	17	17	18	19	20	21	22
31	0.756706	NUM_TRUE_POSITIVES	0	0	0	0	0	0	0	0	0	1	1	1	2	2	2	3	3	4	4	4	5	5	5	6	6	7	7	7	8	8	8	9	9	10	10	10	11	11	12	13	13	13	13	13	13	13	13
31	0.771439	NUM_TRUE_POSITIVES	1	1	1	1	1	1	1	1	1	1	2	2	3	4	4	5	6	6	7	8	8	9	9	10	11	11	12	13	13	14	15	15	15	16	17	18	19	21	21	21	21	21	21	21	21	21	21
31	0.786375	NUM_TRUE_POSITIVES	0	1	1	1	1	1	1	2	3	4	4	5	6	7	7	8	9	10	10	11	12	13	13	14	15	16	17	17	17	17	17	17	18	18	19	19	20	20	20	20	20	20	20	21	22	23	24
31	0.793284	NUM_TRUE_POSITIVES	0	0	0	1	1	1	1	2	3	4	5	6	7	8	9	10	11	12	13	14	16	16	16	16	16	16	16	17	17	17	17	18	18	18	19	20	20	21	22	22	23	24	24	25	26	26	27
31	0.790668	NUM_TRUE_POSITIVES	0	0	0	0	1	1	1	1	2	3	4	5	6	6	7	8	9	10	11	12	12	13	14	15	16	17	17	18	19	20	21	22	23	24	24	24	24	24	24	24	24	24	25	26	26	27	28
31	0.762447	NUM_TRUE_POSITIVES	0	0	0	0	1	1	1	1	1	1	1	1	2	3	3	4	5	5	6	7	7	8	9	9	10	11	11	12	13	13	14	15	15	16	17	17	18	19	19	20	21	21	22	23	23	24	25
31	0.793182	NUM_TRUE_POSITIVES	1	1	1	1	1	1	1	1	1	1	1	2	3	4	5	6	7	7	8	9	10	11	12	13	13	14	15	16	17	18	19	19	20	21	22	23	24	25	25	26	27	28	29	30	31	32	33
31	0.775046	NUM_TRUE_POSITIVES	0	0	0	0	0	0	1	1	2	3	3	4	5	5	5	5	6	7	8	9	9	10	11	12	13	13	14	15	16	17	17	18	19	20	21	22	22	23	24	25	26	26	27	28	29	30	30
31	0.783149	NUM_TRUE_POSITIVES	0	0	0	0	0	0	1	1	1	1	2	3	4	5	5	6	7	8	9	9	10	11	12	13	13	14	15	16	17	17	18	19	20	21	21	22	23	24	25	25	26	27	28	29	29	30	31
31	0.792776	NUM_TRUE_POSITIVES	0	0	0	0	0	0	0	0	0	0	0	0	1	2	3	4	4	5	6	7	8	8	9	10	11	12	13	13	14	15	16	17	17	18	19	20	21	21	22	23	24	25	26	26	27	28	29
31	0.783403	NUM_TRUE_POSITIVES	0	0	0	0	0	0	0	1	1	1	1	1	2	3	3	4	5	5	6	7	7	8	9	9	10	11	12	12	12	12	12	13	14	15	15	16	17	18	19	19	19	19	20	20	21	21	22
31	0.771134	NUM_TRUE_POSITIVES	0	0	0	0	0	1	1	2	2	3	4	4	5	5	6	7	7	8	9	9	10	10	11	12	12	13	13	14	15	15	16	17	17	17	17	17	18	18	19	20	20	21	22	22	22	22	22
31	0.776748	NUM_TRUE_POSITIVES	0	0	0	0	0	0	0	0	0	0	0	0	0	0	0	0	1	2	3	3	4	5	6	6	7	8	9	9	10	11	12	12	13	14	15	16	16	16	16	16	17	18	19	20	20	21	22
31	0.781396	NUM_TRUE_POSITIVES	0	0	0	0	0	0	0	0	0	0	0	0	0	0	0	0	1	2	3	4	5	5	5	5	5	5	6	6	7	8	8	9	9	10	11	11	12	12	13	14	14	15	16	17	18	19	20
31	0.775605	NUM_TRUE_POSITIVES	1	1	1	1	1	1	1	1	1	1	2	2	2	2	2	2	2	2	2	2	3	4	5	6	7	8	9	10	11	12	13	14	15	16	17	18	19	20	21	22	22	22	23	24	25	26	26
31	0.768594	NUM_TRUE_POSITIVES	0	0	0	0	0	0	0	0	0	0	0	1	1	2	2	3	3	4	4	5	6	7	8	8	9	10	11	12	13	13	14	15	16	17	18	18	18	18	18	18	19	20	21	22	23	24	25
31	0.786019	NUM_TRUE_POSITIVES	0	0	0	1	1	1	1	1	1	2	2	3	4	4	5	6	6	7	8	8	9	10	10	11	12	12	13	14	14	15	16	16	17	18	18	19	19	19	19	19	19	19	19	20	21	22	23
31	0.78165	NUM_TRUE_POSITIVES	0	0	0	0	0	0	0	0	0	0	0	0	0	0	1	2	3	3	4	5	6	7	7	8	9	10	11	11	12	13	14	15	15	15	15	15	16	16	17	17	17	18	18	19	19	20	20
31	0.780532	NUM_TRUE_POSITIVES	0	0	0	1	1	1	1	1	1	1	1	1	1	1	2	2	3	4	4	5	5	6	7	7	8	8	9	10	10	11	11	12	13	13	14	15	15	16	16	17	18	18	19	20	21	21	21
31	0.770956	NUM_TRUE_POSITIVES	0	0	0	0	0	0	0	0	0	0	0	0	0	1	2	3	4	4	5	6	7	8	8	9	10	11	12	12	13	14	15	16	16	16	16	16	16	17	17	17	18	18	18	19	19	19	20
31	0.775655	NUM_TRUE_POSITIVES	0	0	0	0	0	0	0	0	1	1	1	1	1	2	2	2	3	3	4	4	4	5	6	7	8	9	9	10	11	12	13	14	14	15	16	17	18	19	20	20	21	22	23	24	25	25	26
31	0.780532	NUM_TRUE_POSITIVES	1	1	1	1	1	1	1	1	1	1	1	1	1	2	3	4	4	5	6	7	8	8	8	8	9	10	10	11	12	13	13	14	15	15	16	17	18	18	19	20	20	21	22	23	23	24	25
31	0.773191	NUM_TRUE_POSITIVES	0	0	0	0	0	0	0	0	0	1	1	2	2	3	4	4	5	6	6	7	7	8	9	9	10	11	11	12	13	13	13	13	14	14	14	15	16	16	17	18	19	19	20	21	22	22	23
31	0.785384	NUM_TRUE_POSITIVES	0	0	1	1	2	2	2	2	2	2	2	3	4	4	5	6	7	7	8	9	9	10	11	12	12	13	14	14	15	16	17	17	17	18	19	19	20	21	21	22	23	24	24	25	26	26	27
31	0.781269	NUM_TRUE_POSITIVES	0	0	0	0	0	0	0	1	1	1	2	2	3	3	4	5	5	6	6	7	7	8	9	9	10	10	11	11	12	13	13	13	14	14	15	15	15	16	16	17	17	17	17	17	18	18	19
31	0.781802	NUM_TRUE_POSITIVES	0	0	0	0	0	0	0	0	0	0	0	1	1	1	1	2	3	3	4	5	6	6	7	8	9	9	10	11	12	12	13	14	15	15	16	17	18	18	19	20	21	22	22	23	24	25	26
31	0.79778	NUM_TRUE_POSITIVES	0	0	0	0	0	0	0	0	1	1	1	1	1	2	3	3	4	5	5	6	7	7	8	9	9	10	11	11	12	13	13	14	15	15	16	17	18	18	18	19	20	21	22	22	23	24	25
31	0.767121	NUM_TRUE_POSITIVES	0	0	1	1	1	1	1	1	1	2	3	4	5	6	7	8	9	9	10	11	12	13	14	15	16	17	18	18	18	18	19	20	21	22	22	22	22	22	23	23	24	24	25	26	26	27	28
31	0.757722	NUM_TRUE_POSITIVES	0	0	0	0	0	0	0	1	2	2	2	2	2	2	3	3	4	4	5	5	6	6	7	7	8	9	9	10	11	11	12	13	13	14	15	15	16	17	17	18	19	19	20	21	21	21	21
31	0.787746	NUM_TRUE_POSITIVES	0	0	0	0	0	0	0	0	0	1	1	1	2	2	3	3	4	4	5	6	6	7	7	8	8	9	9	10	11	11	12	12	13	13	14	15	15	15	15	15	16	17	18	19	20	21	21
31	0.785714	NUM_TRUE_POSITIVES	0	0	0	0	0	0	0	0	0	1	1	1	1	2	3	3	4	5	6	6	7	8	8	9	10	11	11	12	13	13	14	15	16	16	16	17	17	18	18	19	19	20	20	21	21	21	22
31	0.77436	NUM_TRUE_POSITIVES	0	0	0	0	1	1	2	2	3	3	4	4	5	5	6	6	7	7	8	8	9	9	9	9	10	10	10	10	10	10	10	11	11	12	13	13	14	15	15	16	17	17	18	19	19	20	21
31	0.784216	NUM_TRUE_POSITIVES	0	0	0	0	0	0	0	0	0	0	0	0	0	0	0	0	0	0	2	2	3	4	5	6	6	7	8	9	10	10	11	12	13	14	15	15	16	17	18	19	19	20	21	22	23	24	24
31	0.74934	NUM_TRUE_POSITIVES	0	0	0	0	0	0	0	0	1	1	1	1	1	1	1	1	2	2	3	3	4	4	4	5	5	6	6	7	7	7	8	8	9	9	10	10	10	11	11	12	12	13	13	13	14	14	15
31	0.785308	NUM_TRUE_POSITIVES	0	0	1	1	1	1	1	1	1	1	1	1	1	2	3	4	5	6	6	7	8	9	10	11	11	12	13	14	15	16	17	17	17	18	19	19	20	21	22	22	23	24	25	25	26	27	28
31	0.788458	NUM_TRUE_POSITIVES	0	0	0	0	1	2	2	2	2	2	3	3	4	4	5	6	6	7	8	9	9	10	11	12	13	13	14	15	16	16	17	18	19	20	20	20	21	22	23	24	25	26	27	28	29	30	31
31	0.779745	NUM_TRUE_POSITIVES	0	0	0	0	1	1	1	1	2	3	4	5	6	7	8	9	10	11	12	13	14	15	16	17	18	18	19	20	20	21	22	23	23	23	23	24	24	24	25	25	26	26	27	27	27	28	28
31	0.781193	NUM_TRUE_POSITIVES	0	0	0	0	0	0	1	1	1	2	2	3	3	3	4	4	5	5	6	6	6	6	6	6	6	7	7	8	8	9	9	10	11	11	12	12	13	13	14	14	15	16	16	17	17	18	18
31	0.797628	NUM_TRUE_POSITIVES	0	0	0	0	0	0	0	1	1	2	2	2	3	4	5	5	6	7	8	9	9	10	11	12	13	13	14	15	16	17	17	18	19	20	21	21	22	23	24	25	25	26	27	28	29	29	30
31	0.800853	NUM_TRUE_POSITIVES	1	1	1	1	1	1	1	1	1	2	3	3	4	5	6	6	7	8	8	9	10	11	11	12	13	13	14	15	16	16	17	18	19	19	19	19	19	19	20	21	22	23	23	24	25	26	27
31	0.786908	NUM_TRUE_POSITIVES	0	0	0	0	0	0	0	0	0	1	2	3	4	5	5	6	7	8	9	10	10	11	12	13	14	15	16	16	17	18	19	20	21	21	22	23	24	25	26	27	27	28	29	30	31	32	32
31	0.782006	NUM_TRUE_POSITIVES	0	0	1	1	1	1	1	1	1	1	2	2	3	4	4	5	5	6	7	7	8	8	9	10	10	11	11	12	13	13	14	14	15	16	16	17	18	18	19	20	21	22	24	25	26	27	28
31	0.75282	NUM_TRUE_POSITIVES	0	0	0	0	0	0	0	0	0	0	0	0	0	0	0	1	1	1	1	1	1	1	1	2	3	4	4	5	6	7	8	8	9	10	11	12	12	13	14	15	15	16	17	18	19	19	20
31	0.781371	NUM_TRUE_POSITIVES	0	0	0	0	0	0	0	0	1	1	2	2	3	3	4	4	5	5	6	6	7	7	8	8	9	9	10	10	11	11	12	12	13	13	14	14	15	15	16	16	17	17	18	19	19	19	20
31	0.772125	NUM_TRUE_POSITIVES	0	0	0	0	0	0	0	0	0	0	0	0	0	0	0	1	1	1	2	2	3	3	3	3	4	4	5	6	7	7	8	9	10	11	11	12	13	14	15	15	16	17	18	19	19	20	21
31	0.781904	NUM_TRUE_POSITIVES	0	0	0	0	1	1	1	2	3	4	5	6	6	7	8	9	10	11	11	12	13	14	15	16	16	16	16	16	16	17	17	18	18	19	19	20	20	21	22	23	23	24	25	26	26	27	28
31	0.796713	NUM_TRUE_POSITIVES	0	0	0	0	0	1	1	2	3	4	5	6	7	8	9	10	11	12	13	14	15	16	18	18	18	18	19	19	20	20	21	21	22	23	23	23	23	23	23	23	23	24	24	24	25	26	26
31	0.798694	NUM_TRUE_POSITIVES	0	0	1	1	1	1	1	1	1	1	1	1	2	2	3	4	4	5	6	6	7	8	9	10	11	12	13	14	15	16	17	18	19	20	21	22	23	24	25	25	25	25	25	26	27	28	29
31	0.792852	NUM_TRUE_POSITIVES	1	1	1	1	1	1	1	2	2	3	3	4	5	5	6	6	7	8	8	9	9	10	11	11	12	12	13	14	14	14	14	14	15	15	16	16	17	18	18	18	18	18	18	19	19	20	20
31	0.782666	NUM_TRUE_POSITIVES	0	0	1	1	1	1	1	1	1	2	2	3	3	4	4	5	5	6	6	7	7	8	8	9	9	10	10	11	11	12	12	13	13	14	14	15	15	16	16	17	18	18	18	18	18	19	20
31	0.773725	NUM_TRUE_POSITIVES	0	0	0	0	0	0	0	1	1	1	1	1	1	1	1	2	2	3	3	3	3	4	5	5	6	7	7	8	9	9	10	11	11	12	13	13	14	15	15	16	17	18	19	20	21	22	23
31	0.76331	NUM_TRUE_POSITIVES	0	0	0	0	0	0	0	0	0	0	0	0	1	2	2	3	4	4	5	6	7	7	8	9	9	10	11	11	12	13	14	14	14	14	14	15	15	15	15	16	16	17	17	18	18	18	18
31	0.76834	NUM_TRUE_POSITIVES	0	0	0	0	0	0	0	0	0	0	1	1	1	1	1	1	2	2	2	3	3	4	5	5	6	7	7	8	9	9	10	11	11	12	13	13	14	15	15	15	15	15	17	17	17	17	17
31	0.774868	NUM_TRUE_POSITIVES	0	0	0	0	0	0	0	0	0	0	0	1	1	2	3	3	4	5	5	6	7	7	8	9	9	10	11	11	12	13	13	13	14	15	16	17	18	18	18	18	18	18	19	20	21	22	23
31	0.794351	NUM_TRUE_POSITIVES	0	0	0	0	0	0	1	1	1	1	1	1	2	3	4	5	5	6	7	8	9	10	10	11	12	13	14	14	15	16	17	18	19	19	20	21	22	22	23	24	25	26	26	27	28	29	29
31	0.776697	NUM_TRUE_POSITIVES	0	0	0	0	0	0	1	1	2	2	3	4	4	5	5	6	7	7	8	8	9	10	10	11	11	12	13	13	13	13	14	14	14	14	15	15	15	15	15	15	15	15	15	15	15	15	15
31	0.775046	NUM_TRUE_POSITIVES	0	1	1	1	1	1	1	1	1	1	1	1	1	2	3	4	5	6	6	7	8	9	10	11	11	12	13	14	15	16	16	17	18	19	20	21	21	22	23	24	25	26	26	27	28	29	30
31	0.788178	NUM_TRUE_POSITIVES	0	1	1	1	1	1	1	1	1	1	1	1	1	1	1	1	2	2	2	2	2	3	3	4	4	5	5	6	6	7	7	8	9	9	10	10	11	11	12	12	13	14	14	14	15	16	17
31	0.779491	NUM_TRUE_POSITIVES	0	0	0	0	0	1	1	1	1	1	1	2	3	4	5	5	6	7	8	9	10	10	11	12	13	14	15	15	16	17	18	18	19	20	21	22	22	23	24	25	26	26	27	28	29	30	30
31	0.770397	NUM_TRUE_POSITIVES	0	0	0	0	0	0	0	0	0	0	0	0	0	0	0	0	1	2	3	4	5	6	7	7	8	9	10	11	12	13	14	15	15	16	17	18	19	20	21	22	23	23	23	23	23	24	24
31	0.784698	NUM_TRUE_POSITIVES	0	0	0	0	0	0	0	1	2	3	3	4	5	6	6	7	8	9	9	10	11	12	12	13	14	15	15	16	17	18	19	19	19	19	19	19	19	19	19	19	19	19	19	19	20	21	22
31	0.776595	NUM_TRUE_POSITIVES	0	0	0	0	0	0	0	1	1	1	2	2	2	3	3	4	5	5	6	7	8	8	9	10	11	11	12	13	14	14	15	16	17	17	18	19	20	20	21	21	21	21	21	21	21	21	22
31	0.773928	NUM_TRUE_POSITIVES	0	0	0	0	0	0	0	0	1	1	1	2	2	2	3	3	4	4	4	5	5	5	6	6	6	7	7	8	8	8	9	10	10	11	12	12	13	14	14	14	14	14	14	14	14	15	15
31	0.779466	NUM_TRUE_POSITIVES	0	0	0	0	0	1	1	2	2	3	3	4	4	4	4	4	4	4	4	5	5	6	7	7	8	9	9	10	11	11	12	12	13	14	14	15	16	16	17	18	18	19	20	21	22	23	24
31	0.789448	NUM_TRUE_POSITIVES	0	0	0	0	0	0	1	1	1	2	3	4	5	6	7	8	8	9	10	11	12	13	14	15	16	16	17	18	19	20	21	22	23	24	24	24	24	24	24	24	24	24	24	25	25	25	25
31	0.766409	NUM_TRUE_POSITIVES	0	0	0	0	1	1	1	1	2	2	3	3	4	4	4	5	5	6	6	7	7	8	8	8	9	9	10	10	11	11	12	12	12	13	13	13	14	14	14	15	15	15	16	16	17	17	17
31	0.792928	NUM_TRUE_POSITIVES	0	0	0	1	1	1	2	2	2	2	2	2	3	3	4	5	5	6	7	7	8	9	9	10	11	11	12	13	13	14	14	15	16	16	17	18	18	19	20	20	21	22	22	23	24	24	25
31	0.777306	NUM_TRUE_POSITIVES	0	0	0	0	0	0	1	1	1	1	1	1	1	2	3	4	4	5	6	7	8	8	9	10	11	11	12	13	14	15	15	15	15	15	15	15	15	16	17	17	18	19	20	20	21	22	23
31	0.784139	NUM_TRUE_POSITIVES	0	0	0	0	0	0	0	0	0	0	0	0	0	1	2	2	3	4	5	5	6	7	7	8	9	10	10	11	12	12	13	14	15	15	16	17	18	18	19	20	21	22	23	24	24	25	26
31	0.787899	NUM_TRUE_POSITIVES	0	0	0	0	0	0	0	0	0	0	0	1	2	3	4	5	6	6	7	7	8	9	10	11	12	13	13	14	15	16	17	18	19	20	20	20	20	20	21	22	23	24	24	25	26	27	28
31	0.787365	NUM_TRUE_POSITIVES	0	0	0	0	0	0	0	0	1	1	1	1	1	2	3	4	4	5	6	7	7	8	9	10	10	11	12	13	13	14	15	16	16	17	18	19	20	20	21	22	23	23	24	25	26	26	27
31	0.794275	NUM_TRUE_POSITIVES	0	0	0	0	0	0	0	0	1	1	2	3	4	5	6	7	8	9	10	11	12	13	14	16	16	16	17	17	17	17	18	19	19	20	21	21	22	23	24	24	25	26	26	27	28	28	29
31	0.764555	NUM_TRUE_POSITIVES	0	0	0	0	0	0	0	0	0	1	1	2	2	2	2	2	2	3	4	5	6	7	8	8	9	10	11	12	13	14	15	15	16	16	17	17	18	18	19	19	20	21	21	21	21	21	21
31	0.789245	NUM_TRUE_POSITIVES	0	0	1	1	1	1	1	1	1	1	1	1	1	1	2	3	4	5	5	6	7	8	9	9	10	11	12	13	13	14	15	16	17	17	18	19	20	21	22	23	24	25	26	27	28	29	30
31	0.763132	NUM_TRUE_POSITIVES	0	0	0	1	1	1	2	2	3	3	4	4	5	5	6	7	7	8	8	9	9	10	10	11	11	12	13	13	13	13	13	13	13	13	13	13	13	13	13	13	14	14	15	16	16	17	17
31	0.800066	NUM_TRUE_POSITIVES	0	0	0	0	0	0	2	2	2	2	3	4	4	5	6	7	7	8	9	10	10	11	12	13	13	14	15	16	16	16	17	18	18	19	20	21	21	22	23	24	25	26	27	28	28	29	30
31	0.77751	NUM_TRUE_POSITIVES	0	0	0	0	0	0	0	0	1	1	1	2	3	4	5	6	7	8	8	9	10	11	12	13	14	15	15	16	17	18	19	20	21	22	22	22	22	22	22	22	22	23	23	24	25	25	26
31	0.783479	NUM_TRUE_POSITIVES	0	0	1	1	1	2	2	3	3	4	4	5	5	6	6	7	7	8	8	9	9	10	10	11	11	12	12	13	13	14	14	14	14	14	15	15	16	16	17	17	18	18	19	19	19	19	19
31	0.785663	NUM_TRUE_POSITIVES	1	1	1	1	1	1	1	1	1	1	1	1	2	2	2	2	3	4	5	6	7	7	8	9	10	11	12	13	13	14	15	16	17	18	19	19	20	21	22	23	24	24	25	26	27	28	29
31	0.787442	NUM_TRUE_POSITIVES	0	0	0	0	0	0	0	0	0	0	1	1	2	3	3	4	5	5	6	6	7	8	8	9	10	10	11	11	12	13	13	14	15	15	16	16	17	18	18	19	20	20	21	22	22	22	23
31	0.776138	NUM_TRUE_POSITIVES	0	0	0	0	0	0	0	1	1	1	1	1	1	2	2	3	4	4	5	6	6	7	8	8	9	9	10	11	11	12	13	13	14	15	15	15	15	15	15	16	16	16	17	17	18	18	18
31	0.777916	NUM_TRUE_POSITIVES	0	0	0	0	0	0	1	1	2	3	4	4	5	6	7	7	8	9	10	10	11	12	13	13	14	15	16	16	17	18	19	19	20	21	22	22	23	24	25	25	26	27	28	28	29	30	31
31	0.775706	NUM_TRUE_POSITIVES	0	0	1	1	1	1	1	2	2	2	2	2	3	3	4	4	5	5	6	6	7	7	8	9	9	10	10	11	11	12	12	13	13	14	15	15	15	15	15	15	16	16	17	17	18	18	19
31	0.773826	NUM_TRUE_POSITIVES	0	0	0	0	0	0	0	0	0	1	2	2	3	4	4	5	6	7	7	8	9	9	10	11	12	12	13	13	14	15	15	16	16	17	18	18	18	18	18	18	19	19	20	20	20	20	20
31	0.785333	NUM_TRUE_POSITIVES	0	0	0	0	0	0	0	1	1	1	1	2	3	4	4	5	6	7	8	8	9	10	11	11	12	13	14	15	15	15	15	15	15	16	16	17	18	18	19	20	20	21	21	22	23	23	24
31	0.772506	NUM_TRUE_POSITIVES	0	0	0	0	0	0	0	1	1	2	3	4	4	4	4	4	5	6	7	7	8	9	10	10	11	12	13	13	14	15	16	16	17	18	19	20	21	21	21	21	21	21	21	22	23	24	25
31	0.781675	NUM_TRUE_POSITIVES	0	1	1	1	1	1	1	1	1	1	1	2	3	4	5	6	7	8	9	10	11	12	13	14	16	16	17	17	18	19	19	20	21	21	22	23	23	24	25	26	26	27	28	29	29	30	31
31	0.788204	NUM_TRUE_POSITIVES	0	0	0	0	0	1	1	1	2	3	4	4	5	6	7	8	8	9	10	11	12	12	13	14	15	15	16	17	18	19	19	20	21	22	23	23	24	25	26	26	27	28	29	30	30	31	32
31	0.799279	NUM_TRUE_POSITIVES	0	0	0	1	1	2	3	4	4	5	6	7	7	8	9	10	11	11	12	13	14	14	15	16	17	18	18	18	18	18	18	18	19	19	20	21	21	21	21	21	22	23	24	24	25	26	27
31	0.768264	NUM_TRUE_POSITIVES	0	0	0	1	1	1	1	1	1	1	1	1	1	1	2	3	4	4	5	6	7	7	8	9	10	11	11	12	13	14	14	15	16	17	18	18	18	18	19	20	20	21	22	22	23	24	24
31	0.779161	NUM_TRUE_POSITIVES	0	1	1	1	1	1	2	2	2	2	2	2	2	2	2	2	2	2	2	2	2	2	3	4	5	6	7	7	8	9	10	11	12	12	13	14	15	16	17	17	18	19	20	21	22	22	23
31	0.767527	NUM_TRUE_POSITIVES	0	0	0	0	0	0	0	1	1	2	2	3	3	4	4	5	6	6	7	7	8	8	9	9	10	11	11	11	11	12	13	13	14	15	15	15	16	16	16	16	16	16	16	17	17	18	19
31	0.783377	NUM_TRUE_POSITIVES	0	0	0	0	0	0	0	0	0	0	1	2	3	3	4	5	6	7	7	8	9	10	11	11	12	13	14	14	15	16	17	18	18	19	20	21	22	22	23	24	25	25	26	27	28	29	29
31	0.771896	NUM_TRUE_POSITIVES	0	0	0	0	0	0	0	0	0	0	0	0	0	0	1	2	3	4	5	6	7	8	9	10	11	12	13	14	15	16	17	18	19	19	19	19	19	19	19	20	20	21	22	22	23	24	24
31	0.76801	NUM_TRUE_POSITIVES	0	0	0	0	1	1	1	1	2	2	3	3	4	4	5	5	6	6	7	7	8	8	9	9	10	10	10	11	11	12	12	13	13	14	14	15	15	16	16	17	18	18	19	19	19	19	20
31	0.790947	NUM_TRUE_POSITIVES	0	0	1	1	1	1	1	2	3	4	5	5	6	7	8	9	9	10	11	12	13	13	14	15	16	17	17	18	18	19	19	20	20	21	22	22	22	22	23	23	24	25	25	26	27	27	28
31	0.800447	NUM_TRUE_POSITIVES	0	0	0	0	0	0	0	0	0	1	1	1	2	3	4	5	6	6	7	8	9	10	11	11	12	13	14	15	16	16	17	18	19	20	21	22	22	23	24	25	26	27	27	28	29	30	31
[truncated: 471 more columns]
