# Supplementary material for: Genome-wide computational identification of functional RNA elements in Trypanosoma brucei
Source: BMC Genomics. 2009 Aug 4;10:355. doi: 10.1186/1471-2164-10-355 (PMC2907701; doi:10.1186/1471-2164-10-355)
Supplement: Additional file 6 — Function prediction using regulatory motifs. This ZIP compressed file should be unpacked before viewing its contents. The results for prediction of each pathway are presented in a separate folder, named after the accession number of that pathway in KEGG database. Each folder contains several files named "validation.N.out", each of which represents the results of a hundred times two-fold cross-validation for that pathway, using N predicted motifs. Each cross-validation is shown in one row; plotting each row against the number of false positives will result in the ROC curve associated with the corresponding cross-validation experiment. The trained network is stored in "total.out", in which motifs are ordered according to their prediction power. L(α|MOTIF): the likelihood of being in pathway α given that the indicated motif is present in the indicated location of an mRNA; L(α|MOTIF): the likelihood of being in pathway α given that the indicated motif is NOT present in the indicated location of an mRNA. [file 1471-2164-10-355-S6.zip › tbr_KEGG_predict/004.tbr03010/validation.032.out]

Current time: Tue Feb 03 11:58:28 2009
This cluster: tbr03010
A 2-fold validation was used.
************************ VALIDATION ***********************
NUM_CLASSIFIERS	AUC	NUM_FALSE_POSITIVES	1	2	3	4	5	6	7	8	9	10	11	12	13	14	15	16	17	18	19	20	21	22	23	24	25	26	27	28	29	30	31	32	33	34	35	36	37	38	39	40	41	42	43	44	45	46	47
32	0.779567	NUM_TRUE_POSITIVES	0	0	0	0	0	0	0	0	0	0	0	1	1	1	1	1	2	3	3	4	5	5	6	7	7	8	9	9	10	11	11	12	13	13	14	15	16	16	17	18	18	19	20	20	21	22	22
32	0.781345	NUM_TRUE_POSITIVES	1	1	1	1	1	1	1	1	1	1	2	2	3	4	4	5	6	6	7	7	8	9	9	10	11	11	12	12	13	14	14	15	16	16	17	17	18	19	19	20	21	21	22	23	25	26	27
32	0.794884	NUM_TRUE_POSITIVES	0	0	0	0	0	0	0	0	0	0	0	1	1	2	3	3	4	5	5	6	6	7	8	8	9	10	10	11	12	12	13	13	14	14	15	15	16	16	16	17	17	17	18	19	20	21	22
32	0.756376	NUM_TRUE_POSITIVES	0	0	0	0	0	0	0	0	0	1	1	1	2	2	2	3	3	4	4	4	5	5	5	6	6	7	7	7	8	8	8	9	9	10	10	10	11	11	12	12	12	12	13	13	13	13	13
32	0.770016	NUM_TRUE_POSITIVES	1	1	1	1	1	1	1	1	1	1	1	2	2	3	4	4	5	6	6	7	8	8	9	9	10	11	11	12	13	13	14	15	15	15	16	17	18	19	21	21	21	21	21	21	21	21	21
32	0.785486	NUM_TRUE_POSITIVES	0	0	1	1	1	1	1	1	1	2	3	4	5	5	6	7	8	9	9	10	11	12	13	13	14	15	16	17	17	17	17	17	17	18	18	19	19	20	20	20	20	20	20	20	21	21	22
32	0.792954	NUM_TRUE_POSITIVES	0	0	0	1	1	1	1	2	3	4	5	6	7	8	9	10	11	12	13	14	16	16	16	16	16	16	16	17	17	17	17	18	18	18	19	20	20	21	22	22	23	24	24	25	26	26	27
32	0.789245	NUM_TRUE_POSITIVES	0	0	0	0	1	1	1	1	1	1	2	3	4	5	6	7	8	8	9	10	11	12	13	14	15	15	16	17	18	19	20	21	22	23	24	24	24	24	24	24	24	24	24	25	26	26	27
32	0.761177	NUM_TRUE_POSITIVES	0	0	0	0	0	1	1	1	1	1	1	1	1	2	3	3	4	5	5	6	7	7	8	9	9	10	11	11	12	13	13	14	15	15	16	17	17	18	19	19	20	21	21	22	23	23	24
32	0.791125	NUM_TRUE_POSITIVES	1	1	1	1	1	1	1	1	1	1	1	2	3	3	4	5	5	6	7	7	8	9	9	10	11	12	12	12	13	14	15	16	17	18	19	19	20	21	22	23	24	25	26	26	27	28	29
32	0.77375	NUM_TRUE_POSITIVES	0	0	0	0	0	0	0	1	1	2	3	3	4	5	5	5	5	5	6	7	8	9	10	10	11	12	13	14	15	15	16	17	18	19	20	20	21	22	23	24	25	25	26	27	28	29	30
32	0.786426	NUM_TRUE_POSITIVES	0	0	0	0	0	0	1	1	1	1	2	3	4	5	5	6	7	8	9	9	10	11	12	13	13	14	15	16	17	17	18	19	20	21	21	22	23	24	25	25	26	27	28	29	29	30	31
32	0.793817	NUM_TRUE_POSITIVES	0	0	0	0	0	0	0	0	0	0	0	0	1	2	3	4	5	5	6	7	8	9	10	10	11	12	13	14	15	15	16	17	18	19	20	20	21	22	23	24	25	25	26	27	28	29	30
32	0.781853	NUM_TRUE_POSITIVES	0	0	0	0	0	0	0	1	1	1	1	1	1	2	3	3	4	5	5	6	7	7	8	9	9	10	11	12	12	12	12	12	13	14	15	15	16	17	18	19	19	19	19	19	20	20	21
32	0.771947	NUM_TRUE_POSITIVES	0	0	0	0	1	1	2	2	3	4	4	5	5	6	7	7	8	9	9	10	10	11	12	12	13	13	14	15	15	16	17	17	17	17	17	18	18	19	20	20	21	22	22	22	22	22	22
32	0.777027	NUM_TRUE_POSITIVES	0	0	0	0	0	0	0	0	0	0	0	0	0	0	0	0	1	2	3	3	4	5	6	6	7	8	9	9	10	11	12	12	13	14	15	16	16	16	16	16	17	18	19	20	20	21	22
32	0.781828	NUM_TRUE_POSITIVES	0	0	0	0	1	1	1	1	1	1	1	1	1	1	1	1	2	3	3	4	5	5	5	5	5	5	6	7	8	9	10	11	12	12	13	14	15	16	17	18	19	20	20	21	22	23	24
32	0.775097	NUM_TRUE_POSITIVES	1	1	1	1	1	1	1	1	1	1	2	2	2	2	2	2	2	2	2	2	3	4	5	6	7	8	9	10	11	12	13	14	15	16	17	18	19	20	21	22	22	22	23	24	25	26	26
32	0.768365	NUM_TRUE_POSITIVES	0	0	0	0	0	0	0	0	0	0	0	0	1	1	2	2	3	3	4	4	5	6	7	8	9	10	11	11	12	13	14	15	16	17	18	18	18	18	18	18	19	20	21	22	23	24	25
32	0.78292	NUM_TRUE_POSITIVES	0	0	0	0	0	1	1	1	1	1	1	2	2	3	4	4	5	6	6	7	8	8	9	10	10	11	12	12	13	14	14	15	16	16	17	18	18	19	19	19	19	19	19	19	19	19	20
32	0.779339	NUM_TRUE_POSITIVES	0	0	0	0	0	0	0	0	0	0	0	0	0	0	1	2	3	3	4	5	6	7	7	8	9	10	11	11	12	13	14	15	15	15	15	15	16	16	17	17	17	18	18	19	19	20	20
32	0.780075	NUM_TRUE_POSITIVES	0	0	0	1	1	1	1	1	1	1	1	1	1	1	2	2	3	4	4	5	5	6	7	7	8	8	9	10	10	11	11	12	13	13	14	15	15	16	16	17	18	18	19	20	21	21	21
32	0.770727	NUM_TRUE_POSITIVES	0	0	0	0	0	0	0	0	0	0	0	0	0	1	2	3	4	4	5	6	7	8	8	9	10	11	12	12	13	14	15	16	16	16	16	16	16	17	17	17	18	18	18	19	19	19	20
32	0.775478	NUM_TRUE_POSITIVES	0	0	0	0	0	0	0	0	1	1	1	1	1	2	2	2	3	3	4	4	4	5	6	7	8	9	9	10	11	12	13	14	14	15	16	17	18	19	20	20	21	22	23	24	25	25	26
32	0.778729	NUM_TRUE_POSITIVES	1	1	1	1	1	1	1	1	1	1	1	1	1	1	1	2	3	4	4	5	6	7	8	8	8	9	10	10	11	12	13	13	14	15	15	16	17	18	18	19	20	20	21	22	23	23	24
32	0.772683	NUM_TRUE_POSITIVES	0	0	0	0	0	0	0	0	0	1	1	2	2	3	4	4	5	6	6	7	7	8	9	9	10	11	11	12	13	13	13	13	14	14	14	15	16	16	17	18	18	19	20	20	21	22	22
32	0.784012	NUM_TRUE_POSITIVES	0	0	0	1	1	1	1	2	2	2	2	2	3	4	4	5	6	7	7	8	9	9	10	11	12	12	13	14	14	15	16	17	17	17	18	19	19	20	21	22	22	23	24	24	25	26	27
32	0.78071	NUM_TRUE_POSITIVES	0	0	0	0	0	0	0	1	1	1	1	1	2	2	3	4	4	5	5	6	7	7	8	8	9	10	10	11	11	12	13	13	13	14	14	15	15	16	16	17	17	17	17	17	18	18	19
32	0.782285	NUM_TRUE_POSITIVES	0	0	0	0	0	0	0	0	0	0	0	0	0	1	1	1	2	3	4	4	5	6	7	8	8	9	10	11	11	12	13	14	15	15	16	17	18	18	19	20	21	22	23	24	25	26	27
32	0.796942	NUM_TRUE_POSITIVES	0	0	0	0	0	0	0	0	0	0	0	0	1	1	1	2	3	3	4	5	6	6	7	8	9	9	10	11	12	12	13	14	15	15	16	17	18	18	18	19	20	21	22	22	23	24	25
32	0.766257	NUM_TRUE_POSITIVES	0	0	1	1	1	1	1	1	1	1	2	3	4	5	6	7	8	9	9	10	11	12	13	14	15	16	17	18	18	18	18	19	20	21	22	22	22	22	23	23	24	24	25	26	26	27	28
32	0.755487	NUM_TRUE_POSITIVES	0	0	0	0	0	0	0	0	0	0	2	2	2	2	2	2	3	3	4	4	5	5	6	6	7	7	8	9	9	10	11	12	12	13	14	15	15	16	17	18	18	19	20	21	21	21	21
32	0.786654	NUM_TRUE_POSITIVES	0	0	0	0	0	0	0	0	0	0	1	1	1	2	2	3	3	4	5	5	6	6	7	8	8	9	9	10	10	11	12	12	13	13	14	15	15	15	15	15	15	16	17	18	18	19	20
32	0.784876	NUM_TRUE_POSITIVES	0	0	0	0	0	0	0	0	0	0	0	1	1	1	1	2	3	4	4	5	6	7	7	8	9	10	10	11	12	13	13	14	15	16	16	16	17	17	18	18	19	19	20	21	21	21	22
32	0.773903	NUM_TRUE_POSITIVES	0	0	0	0	0	1	1	2	2	3	3	4	4	5	5	6	6	7	7	8	9	9	9	9	10	10	10	10	10	10	10	11	11	12	13	13	14	15	15	16	17	17	18	19	19	20	21
32	0.781421	NUM_TRUE_POSITIVES	0	0	0	0	0	0	0	0	0	0	0	0	0	0	0	0	0	0	2	2	3	4	4	5	6	6	7	8	8	9	10	10	11	12	12	13	14	14	15	16	16	17	18	19	19	19	20
32	0.75066	NUM_TRUE_POSITIVES	0	0	0	0	0	0	0	0	1	1	1	1	1	1	1	1	2	2	3	3	4	4	5	5	6	6	6	7	7	8	8	9	9	10	10	11	11	11	12	12	13	13	14	14	15	15	16
32	0.783911	NUM_TRUE_POSITIVES	0	0	0	1	1	1	1	1	1	1	1	1	1	1	1	2	3	4	5	6	7	8	9	9	10	11	12	13	14	15	16	17	17	17	18	19	19	20	21	22	22	23	24	25	25	26	27
32	0.788508	NUM_TRUE_POSITIVES	0	0	0	0	1	2	2	2	2	2	2	3	3	4	4	5	6	6	7	8	9	10	10	11	12	13	14	15	15	16	17	18	19	20	20	20	21	22	23	24	25	26	27	28	29	30	31
32	0.778297	NUM_TRUE_POSITIVES	0	0	0	0	0	1	1	1	1	2	3	4	5	6	7	8	9	10	11	12	13	14	15	16	17	18	18	19	20	20	21	22	23	23	23	23	23	24	24	24	25	25	26	26	27	27	27
32	0.78104	NUM_TRUE_POSITIVES	0	0	0	0	0	0	1	2	2	2	3	3	3	4	4	4	5	5	5	6	6	6	6	6	6	7	7	8	8	9	9	10	11	11	12	12	13	13	14	14	15	16	16	17	17	18	18
32	0.797678	NUM_TRUE_POSITIVES	0	0	0	0	0	0	1	1	1	2	2	2	3	4	5	5	6	7	8	9	9	10	11	12	13	13	14	15	16	17	17	18	19	20	21	21	22	23	24	25	25	26	27	28	29	29	30
32	0.79938	NUM_TRUE_POSITIVES	0	1	1	1	1	1	1	1	1	1	1	2	3	4	4	5	6	7	7	8	9	10	10	11	12	13	13	14	15	16	16	17	18	19	19	19	19	19	19	20	21	22	23	23	24	25	26
32	0.786629	NUM_TRUE_POSITIVES	0	0	0	0	0	0	0	0	0	0	1	2	3	4	5	6	7	9	10	11	12	13	14	15	17	18	19	20	21	22	23	25	25	25	26	26	27	28	28	29	29	30	31	31	32	33	33
32	0.780761	NUM_TRUE_POSITIVES	0	0	0	1	1	1	1	1	1	1	1	2	2	3	4	4	5	6	6	7	7	8	9	9	10	11	11	12	12	13	14	14	15	16	16	17	18	18	18	19	20	21	22	24	25	26	27
32	0.753836	NUM_TRUE_POSITIVES	0	0	0	0	0	0	0	0	0	0	0	0	0	0	1	1	1	1	1	1	1	1	2	3	3	4	5	6	6	7	8	9	9	10	11	11	12	13	14	14	15	16	17	17	18	19	20
32	0.78386	NUM_TRUE_POSITIVES	0	0	0	0	0	0	0	0	1	1	2	2	3	3	4	4	5	5	6	6	7	7	8	8	9	9	10	10	11	11	12	12	13	13	14	14	15	15	16	16	17	17	18	19	20	20	20
32	0.770753	NUM_TRUE_POSITIVES	0	0	0	0	0	0	0	0	0	0	0	0	0	0	0	1	1	1	2	2	3	3	3	3	4	4	4	5	6	7	7	8	9	10	11	11	12	13	14	15	15	16	17	18	19	19	20
32	0.781599	NUM_TRUE_POSITIVES	0	0	0	0	0	1	1	1	2	3	4	4	5	6	7	8	8	9	10	11	12	12	13	14	15	16	16	16	16	16	17	18	18	19	20	20	21	22	22	23	24	24	25	26	26	27	28
32	0.795494	NUM_TRUE_POSITIVES	0	0	0	0	0	1	1	1	2	3	4	5	6	7	8	9	10	11	12	13	14	15	16	18	18	18	18	19	19	20	20	21	21	22	23	23	23	23	23	23	23	23	24	24	24	25	26
32	0.796967	NUM_TRUE_POSITIVES	0	0	0	1	1	1	1	1	1	1	1	1	1	2	2	3	4	4	5	6	6	7	8	9	10	11	12	13	14	15	16	17	18	19	20	21	22	23	24	25	25	25	25	25	26	27	28
32	0.788839	NUM_TRUE_POSITIVES	1	1	1	1	1	1	1	1	2	2	3	3	4	5	5	6	6	7	8	8	9	9	10	11	11	12	12	13	14	14	14	14	14	14	15	15	16	16	17	18	18	18	18	18	18	19	19
32	0.78071	NUM_TRUE_POSITIVES	0	0	0	0	1	1	1	1	1	1	1	1	2	2	3	3	4	4	5	5	6	6	7	7	8	8	9	9	10	10	11	11	12	12	13	13	14	14	15	15	16	16	17	17	18	18	19
32	0.773293	NUM_TRUE_POSITIVES	0	0	0	0	0	0	0	0	1	1	1	1	1	1	1	1	1	2	2	3	3	3	4	5	5	6	7	7	8	9	10	10	11	12	12	13	14	15	15	16	17	18	19	20	21	22	23
32	0.76265	NUM_TRUE_POSITIVES	0	0	0	0	0	0	0	0	0	0	0	0	1	2	2	3	4	4	5	6	7	7	8	9	9	10	11	11	12	13	14	14	14	14	14	15	15	15	15	16	17	17	17	17	18	18	18
32	0.766511	NUM_TRUE_POSITIVES	0	0	0	0	0	0	0	0	0	0	0	0	1	1	1	1	1	1	2	2	2	3	3	4	5	5	6	7	7	8	9	9	10	11	11	12	13	13	14	15	15	15	15	17	17	17	17
32	0.772988	NUM_TRUE_POSITIVES	0	0	0	0	0	0	0	0	0	0	0	0	1	1	2	3	3	4	5	5	6	7	7	8	9	9	10	11	11	12	13	13	13	14	15	16	17	18	18	18	18	18	18	19	20	21	22
32	0.794021	NUM_TRUE_POSITIVES	0	0	0	0	0	0	1	1	1	1	1	1	2	3	4	5	5	6	7	8	9	10	10	11	12	13	14	14	15	16	17	18	19	20	21	22	23	24	25	26	27	28	29	30	31	32	32
32	0.777459	NUM_TRUE_POSITIVES	0	0	0	0	0	0	1	1	2	2	3	4	4	5	5	6	7	7	8	8	9	10	10	11	11	12	13	13	13	13	14	14	14	14	15	15	15	15	15	16	16	16	16	16	16	16	16
32	0.772048	NUM_TRUE_POSITIVES	0	1	1	1	1	1	1	1	1	1	1	1	1	1	2	3	4	4	5	6	7	8	8	9	10	11	11	12	13	14	15	15	15	15	15	15	16	17	18	18	19	20	21	21	22	23	24
32	0.788153	NUM_TRUE_POSITIVES	0	1	1	1	1	1	1	1	1	1	1	1	1	1	1	1	2	2	2	2	2	3	3	4	4	5	5	6	6	7	7	8	9	9	10	10	11	11	12	12	13	14	14	14	15	16	17
32	0.779288	NUM_TRUE_POSITIVES	0	0	0	0	0	1	1	1	1	1	1	2	3	4	5	5	6	7	8	9	10	10	11	12	13	14	15	15	16	17	18	18	19	20	21	22	22	23	24	25	26	26	27	28	29	30	30
32	0.769889	NUM_TRUE_POSITIVES	0	0	0	0	0	0	0	0	0	0	0	0	0	0	0	0	1	2	3	4	5	6	7	7	8	9	10	11	12	13	14	15	15	16	17	18	19	20	21	22	23	23	23	23	23	24	24
32	0.786248	NUM_TRUE_POSITIVES	0	0	0	0	0	0	0	1	2	3	4	4	5	6	7	8	8	9	10	11	12	12	13	14	15	16	16	17	18	19	20	20	20	20	20	20	20	20	20	20	20	20	20	20	21	22	23
32	0.776265	NUM_TRUE_POSITIVES	0	0	0	0	0	0	1	2	2	3	4	4	5	6	6	7	8	8	9	10	10	11	12	12	13	14	14	15	16	16	17	18	18	19	20	20	20	20	21	21	21	21	21	21	21	21	22
32	0.772379	NUM_TRUE_POSITIVES	0	0	0	0	0	0	0	1	1	1	2	2	3	3	3	4	4	4	5	5	6	6	6	7	7	8	8	8	8	8	9	10	10	11	12	12	13	14	14	14	14	14	14	14	14	15	15
32	0.778907	NUM_TRUE_POSITIVES	0	0	0	0	0	1	1	2	2	3	3	4	4	4	4	4	4	4	4	5	5	6	7	7	8	9	9	10	11	11	12	12	13	14	14	15	16	16	17	18	18	19	20	21	22	23	24
32	0.788305	NUM_TRUE_POSITIVES	0	0	0	0	0	0	0	1	1	1	2	3	4	5	6	7	8	9	10	11	12	12	13	14	15	16	17	18	19	20	21	22	23	24	24	24	24	24	24	24	24	24	24	24	25	25	25
32	0.765241	NUM_TRUE_POSITIVES	0	0	0	0	1	1	1	1	2	2	3	3	4	4	4	5	5	6	6	7	7	8	8	8	9	9	10	10	11	11	12	12	12	13	13	13	14	14	14	15	15	15	16	16	16	16	16
32	0.790591	NUM_TRUE_POSITIVES	0	0	0	0	0	1	1	1	2	2	2	2	2	2	3	3	4	5	5	6	7	7	8	9	9	10	11	11	12	13	13	14	14	15	16	16	17	18	18	19	20	20	21	22	22	23	24
32	0.777281	NUM_TRUE_POSITIVES	0	0	0	0	0	0	1	1	1	1	1	1	1	2	3	3	4	5	6	6	7	8	8	9	10	11	11	12	13	14	14	14	14	14	14	14	14	15	16	17	17	18	19	20	21	21	22
32	0.783504	NUM_TRUE_POSITIVES	0	0	0	0	0	0	0	0	0	0	0	0	0	0	0	1	2	3	3	4	5	6	7	7	8	9	10	10	11	12	13	14	14	15	16	17	18	18	18	18	19	20	21	22	24	24	25
32	0.786045	NUM_TRUE_POSITIVES	0	0	0	0	0	0	0	0	0	0	0	0	0	1	2	3	4	5	6	6	7	7	8	9	10	11	12	13	13	14	15	16	17	18	19	20	20	20	20	20	21	22	23	24	25	25	26
32	0.787061	NUM_TRUE_POSITIVES	0	0	0	0	0	0	0	0	0	1	1	1	1	1	2	3	4	4	5	6	7	7	8	9	10	10	11	12	13	13	14	15	16	16	17	18	19	19	20	21	22	22	23	24	25	25	26
32	0.794351	NUM_TRUE_POSITIVES	0	1	1	1	1	1	1	1	2	2	3	4	5	6	7	8	9	10	11	12	13	14	15	17	17	17	17	18	18	18	18	19	20	20	21	22	22	23	24	24	25	26	26	27	28	28	29
32	0.764301	NUM_TRUE_POSITIVES	0	0	0	0	0	0	0	0	0	1	1	2	2	2	2	2	2	3	4	5	6	7	8	8	9	10	11	12	13	14	15	15	16	16	17	17	18	18	19	19	20	21	21	21	21	21	21
32	0.788661	NUM_TRUE_POSITIVES	0	0	1	1	1	1	1	1	1	1	1	1	1	1	2	3	4	5	5	6	7	8	9	9	10	11	12	13	13	14	15	16	17	17	18	19	20	21	22	23	24	25	26	27	28	29	30
32	0.762574	NUM_TRUE_POSITIVES	0	0	0	1	1	1	2	2	3	3	4	4	5	5	6	7	7	8	8	9	9	10	10	11	11	12	13	13	13	13	13	13	13	13	13	13	13	13	13	13	13	14	14	15	16	16	17
32	0.798771	NUM_TRUE_POSITIVES	0	0	0	0	0	0	1	2	2	2	2	3	4	4	5	6	7	7	8	9	10	10	11	12	13	13	14	15	16	16	16	17	18	18	19	20	21	21	22	23	24	25	26	27	28	28	29
32	0.781396	NUM_TRUE_POSITIVES	0	0	0	0	1	1	1	1	1	1	2	3	4	5	7	8	9	10	11	13	14	15	16	18	18	19	19	20	20	21	22	22	22	22	22	22	22	22	22	23	23	24	25	25	26	27	27
32	0.782692	NUM_TRUE_POSITIVES	0	0	0	0	1	1	2	2	3	3	4	4	5	5	6	6	7	7	8	8	9	9	10	10	11	11	12	12	13	13	14	14	14	14	14	15	15	16	16	17	17	18	18	19	19	19	19
32	0.784343	NUM_TRUE_POSITIVES	1	1	1	1	1	1	1	1	1	1	1	1	2	2	2	2	3	4	5	6	7	7	8	9	10	11	12	13	13	14	15	16	17	18	19	19	20	21	22	23	24	24	25	26	27	28	29
32	0.79021	NUM_TRUE_POSITIVES	0	0	0	0	0	0	0	0	0	0	1	1	2	3	3	4	5	5	6	7	7	8	8	9	10	10	11	12	12	13	14	14	15	16	16	17	18	18	19	20	20	21	22	23	24	25	26
32	0.776392	NUM_TRUE_POSITIVES	0	0	0	0	0	0	0	1	1	1	1	2	2	3	3	4	5	5	6	6	7	8	8	9	10	10	11	11	12	13	13	14	15	15	15	15	15	15	15	16	16	16	17	17	18	18	18
32	0.776697	NUM_TRUE_POSITIVES	0	0	0	0	0	0	0	1	1	2	3	4	4	5	6	7	7	8	9	10	10	11	12	13	13	14	15	16	16	17	18	19	19	20	21	22	22	23	24	25	25	26	27	28	28	29	30
32	0.774284	NUM_TRUE_POSITIVES	0	0	0	1	1	1	1	1	2	2	2	2	2	3	3	4	4	5	5	6	6	7	7	8	9	9	10	10	11	11	12	12	13	13	14	15	15	15	15	15	15	16	16	17	17	18	18
32	0.772531	NUM_TRUE_POSITIVES	0	0	0	0	0	0	0	0	0	0	1	2	2	3	4	4	5	6	7	7	8	9	9	10	11	12	12	13	13	14	15	15	16	16	17	18	18	18	18	18	18	18	18	19	20	20	20
32	0.785028	NUM_TRUE_POSITIVES	0	0	0	0	0	0	0	1	1	1	1	2	3	4	4	5	6	7	8	8	9	10	11	11	12	13	14	15	15	15	15	15	15	16	16	17	18	18	19	20	20	21	21	22	23	23	24
32	0.771159	NUM_TRUE_POSITIVES	0	0	0	0	0	0	1	1	1	2	3	4	4	4	4	4	4	5	6	7	8	9	9	10	11	12	13	14	15	15	16	17	18	19	20	21	21	21	21	21	21	21	21	21	21	21	22
32	0.781574	NUM_TRUE_POSITIVES	0	1	1	1	1	1	1	1	1	1	1	2	3	4	5	6	7	8	9	10	11	12	13	14	16	16	17	17	18	19	19	20	21	21	22	23	23	24	25	26	26	27	28	29	29	30	31
32	0.787569	NUM_TRUE_POSITIVES	0	0	0	0	0	0	1	1	1	2	3	4	5	5	6	7	8	9	9	10	11	12	13	13	14	15	16	17	17	18	19	20	21	21	22	23	24	25	25	26	27	28	29	29	30	31	32
32	0.798415	NUM_TRUE_POSITIVES	0	0	0	1	1	2	3	4	4	5	6	7	7	8	9	10	11	11	12	13	14	14	15	16	17	18	18	18	18	18	18	18	19	19	20	20	21	21	21	21	21	22	23	24	24	25	26
32	0.766079	NUM_TRUE_POSITIVES	0	0	0	0	1	1	1	1	1	1	1	1	1	1	1	1	1	2	2	3	3	4	5	6	7	8	9	10	10	11	12	13	14	15	16	17	18	18	18	18	18	18	19	20	20	21	22
32	0.778475	NUM_TRUE_POSITIVES	0	0	1	1	1	1	1	2	2	2	2	2	2	2	2	2	2	2	2	2	2	2	3	4	5	6	7	8	8	9	10	11	12	13	14	14	15	16	17	18	19	20	20	21	22	23	24
32	0.766562	NUM_TRUE_POSITIVES	0	0	0	0	0	0	0	1	1	2	2	3	3	4	4	5	6	6	7	7	8	8	9	9	10	11	11	11	12	13	14	15	15	15	15	15	16	16	16	16	16	16	16	17	17	18	19
32	0.781447	NUM_TRUE_POSITIVES	0	0	0	0	0	0	0	0	0	0	0	0	1	2	3	4	4	5	6	7	8	8	9	10	11	12	12	13	14	15	16	16	17	18	19	20	20	21	22	23	24	24	25	26	27	28	28
32	0.770296	NUM_TRUE_POSITIVES	0	0	0	0	0	0	0	0	0	0	0	0	0	0	0	0	1	2	3	4	5	6	7	8	9	10	11	12	13	14	15	16	17	18	19	19	19	19	19	19	19	20	20	21	22	22	23
32	0.766841	NUM_TRUE_POSITIVES	0	0	0	0	0	1	1	1	2	2	3	3	4	4	5	5	6	6	7	7	8	8	9	9	10	10	10	10	11	11	12	12	13	14	14	15	15	16	17	17	18	18	18	18	19	19	19
32	0.789575	NUM_TRUE_POSITIVES	0	0	0	0	1	1	1	1	2	3	4	5	5	6	7	8	9	9	10	11	12	13	13	14	15	16	17	17	18	18	19	19	20	20	21	22	22	22	22	23	23	24	25	25	26	27	27
32	0.799304	NUM_TRUE_POSITIVES	0	0	0	0	0	0	0	0	0	1	1	1	1	2	3	4	5	6	6	7	8	9	10	11	11	12	13	14	15	16	16	17	18	19	20	21	22	22	23	24	25	26	27	27	28	29	30
[truncated: 471 more columns]
