# Supplementary material for: Genome-wide computational identification of functional RNA elements in Trypanosoma brucei
Source: BMC Genomics. 2009 Aug 4;10:355. doi: 10.1186/1471-2164-10-355 (PMC2907701; doi:10.1186/1471-2164-10-355)
Supplement: Additional file 6 — Function prediction using regulatory motifs. This ZIP compressed file should be unpacked before viewing its contents. The results for prediction of each pathway are presented in a separate folder, named after the accession number of that pathway in KEGG database. Each folder contains several files named "validation.N.out", each of which represents the results of a hundred times two-fold cross-validation for that pathway, using N predicted motifs. Each cross-validation is shown in one row; plotting each row against the number of false positives will result in the ROC curve associated with the corresponding cross-validation experiment. The trained network is stored in "total.out", in which motifs are ordered according to their prediction power. L(α|MOTIF): the likelihood of being in pathway α given that the indicated motif is present in the indicated location of an mRNA; L(α|MOTIF): the likelihood of being in pathway α given that the indicated motif is NOT present in the indicated location of an mRNA. [file 1471-2164-10-355-S6.zip › tbr_KEGG_predict/004.tbr03010/validation.033.out]

Current time: Tue Feb 03 11:58:28 2009
This cluster: tbr03010
A 2-fold validation was used.
************************ VALIDATION ***********************
NUM_CLASSIFIERS	AUC	NUM_FALSE_POSITIVES	1	2	3	4	5	6	7	8	9	10	11	12	13	14	15	16	17	18	19	20	21	22	23	24	25	26	27	28	29	30	31	32	33	34	35	36	37	38	39	40	41	42	43	44	45	46	47
33	0.779516	NUM_TRUE_POSITIVES	0	0	0	0	0	0	0	0	0	0	0	0	1	1	1	1	1	2	3	3	4	5	5	6	7	7	8	9	9	10	11	11	12	13	13	14	15	16	16	17	18	18	19	20	20	21	22
33	0.781193	NUM_TRUE_POSITIVES	0	1	1	1	1	1	1	1	1	1	2	2	3	4	4	5	6	6	7	7	8	9	9	10	11	11	12	12	13	14	14	15	16	16	17	17	18	19	19	20	21	21	22	23	25	26	27
33	0.792674	NUM_TRUE_POSITIVES	0	0	0	0	0	0	0	0	0	0	0	0	1	1	2	3	3	4	5	5	6	6	7	8	8	9	10	10	11	12	12	13	13	14	14	15	15	16	16	16	17	17	17	17	18	19	20
33	0.755868	NUM_TRUE_POSITIVES	0	0	0	0	0	0	0	0	0	1	1	1	2	2	2	3	3	4	4	4	5	5	5	6	6	7	7	7	8	8	8	9	9	10	10	10	11	11	12	12	13	13	13	13	13	13	14
33	0.769026	NUM_TRUE_POSITIVES	1	1	1	1	1	1	1	1	2	3	3	4	5	5	6	7	7	8	9	9	10	11	11	12	13	13	14	15	15	15	15	16	17	18	19	20	20	20	20	20	20	20	20	20	20	20	20
33	0.787365	NUM_TRUE_POSITIVES	0	0	1	1	1	1	1	2	3	4	4	5	6	7	7	8	9	10	10	11	12	13	13	14	15	16	16	16	16	16	16	17	17	18	18	19	19	19	19	19	19	19	19	19	20	21	22
33	0.791963	NUM_TRUE_POSITIVES	0	0	0	1	1	1	1	1	1	1	2	3	4	5	6	7	8	9	10	11	12	13	14	16	16	16	16	16	16	17	17	17	17	18	18	19	19	20	21	21	22	23	24	24	25	26	27
33	0.787289	NUM_TRUE_POSITIVES	0	0	0	0	1	1	1	1	1	2	2	3	3	4	4	5	5	6	7	8	9	10	11	12	13	14	15	16	17	18	19	20	21	23	23	24	24	24	24	24	24	24	25	25	26	27	27
33	0.759094	NUM_TRUE_POSITIVES	0	0	0	0	0	0	1	1	1	1	1	1	1	2	3	3	4	5	5	6	7	7	8	9	9	10	11	11	12	13	13	14	15	15	16	17	17	18	19	19	20	21	21	22	23	23	24
33	0.790693	NUM_TRUE_POSITIVES	0	1	1	1	1	1	1	1	1	1	1	2	3	3	4	5	5	6	7	7	8	9	9	10	11	12	12	12	13	14	15	16	17	18	19	19	20	21	22	23	24	25	26	26	27	28	29
33	0.77497	NUM_TRUE_POSITIVES	0	0	0	0	0	0	0	0	1	2	2	3	4	5	5	5	5	5	6	7	7	8	9	9	10	11	11	12	13	13	14	15	15	16	17	17	18	19	20	21	22	23	24	25	26	27	28
33	0.781244	NUM_TRUE_POSITIVES	0	0	0	0	0	0	1	1	1	1	1	1	2	2	3	3	4	4	5	5	6	7	8	9	10	11	12	13	14	15	15	16	17	18	19	20	21	22	23	24	25	26	26	27	28	29	30
33	0.792649	NUM_TRUE_POSITIVES	0	0	0	0	0	0	0	0	0	0	0	0	0	1	2	3	4	5	5	6	7	8	9	10	10	11	12	13	14	15	15	16	17	18	19	20	20	21	22	23	24	25	25	26	27	28	29
33	0.783327	NUM_TRUE_POSITIVES	0	0	0	0	0	0	0	1	1	1	1	1	2	3	3	4	5	5	6	7	7	8	9	9	10	11	12	12	12	12	12	12	13	14	15	15	16	17	18	19	19	19	19	20	20	21	21
33	0.771185	NUM_TRUE_POSITIVES	0	0	0	0	1	1	2	2	3	4	4	5	5	6	7	7	8	9	9	10	10	11	12	12	13	13	14	15	15	16	17	17	17	17	17	18	18	19	20	20	21	22	22	22	22	22	23
33	0.77751	NUM_TRUE_POSITIVES	0	0	0	0	0	0	0	0	0	0	0	0	0	0	0	0	1	2	2	3	4	5	5	6	7	7	8	9	10	10	11	12	12	13	14	15	15	16	17	18	19	20	21	22	22	23	24
33	0.782819	NUM_TRUE_POSITIVES	0	0	0	0	1	1	1	1	1	1	1	1	1	1	1	2	3	3	4	5	5	6	6	7	8	8	9	9	10	11	11	12	12	13	14	14	15	16	16	16	16	16	17	18	19	20	21
33	0.773877	NUM_TRUE_POSITIVES	1	1	1	1	1	1	1	1	1	1	1	1	1	1	1	1	1	1	2	3	4	5	6	7	8	9	10	10	11	12	13	14	15	16	17	18	19	20	20	20	21	22	23	24	24	25	26
33	0.76801	NUM_TRUE_POSITIVES	0	0	0	0	0	0	0	0	0	0	0	0	1	1	2	2	3	3	4	4	5	6	7	8	9	10	11	11	12	13	14	15	16	17	18	18	18	18	18	18	19	20	21	22	23	24	25
33	0.782056	NUM_TRUE_POSITIVES	0	0	0	0	0	1	1	1	1	1	1	2	2	3	4	4	5	6	6	7	8	8	9	10	10	11	12	12	13	14	14	15	16	16	17	18	18	19	19	19	19	19	19	19	19	19	19
33	0.779059	NUM_TRUE_POSITIVES	0	0	0	0	0	0	0	0	0	0	0	0	0	0	1	2	3	3	4	5	6	7	7	8	9	10	11	11	12	13	14	15	15	15	15	15	16	16	17	17	17	18	18	19	19	20	20
33	0.778627	NUM_TRUE_POSITIVES	0	0	0	1	1	1	1	1	1	1	1	1	1	1	1	2	2	3	4	4	5	5	6	7	7	8	8	9	10	10	11	11	12	13	13	14	15	15	16	16	17	18	18	19	20	21	21
33	0.769686	NUM_TRUE_POSITIVES	0	0	0	0	0	0	0	0	0	0	0	0	0	1	2	3	4	4	5	6	7	8	8	9	10	11	12	12	13	14	15	16	17	17	17	17	17	17	17	17	17	18	18	18	19	19	19
33	0.775147	NUM_TRUE_POSITIVES	0	0	0	0	0	0	0	0	0	1	1	1	1	1	2	2	2	3	3	4	4	4	5	6	7	8	9	10	10	11	12	13	14	15	16	16	17	18	19	20	21	22	23	23	24	25	26
33	0.7769	NUM_TRUE_POSITIVES	1	1	1	1	1	1	1	1	1	1	1	1	1	1	1	1	1	2	3	4	4	5	6	7	8	8	8	9	10	11	11	12	13	14	14	15	16	17	17	18	19	20	20	21	22	23	23
33	0.771312	NUM_TRUE_POSITIVES	0	0	0	0	0	0	0	0	0	0	1	1	1	2	3	3	4	5	5	6	7	7	8	9	9	10	11	11	12	13	13	13	13	14	14	14	15	16	16	17	18	18	19	20	20	21	22
33	0.783784	NUM_TRUE_POSITIVES	0	0	0	0	1	1	1	2	2	2	2	2	3	4	4	5	6	7	7	8	9	9	10	11	12	12	13	14	14	15	16	17	17	17	18	19	19	20	21	22	22	23	24	24	25	26	27
33	0.782514	NUM_TRUE_POSITIVES	0	0	0	0	0	0	1	1	1	1	1	1	2	2	3	4	4	5	6	6	7	7	8	9	9	10	11	11	12	13	13	13	14	14	15	15	16	16	17	17	17	17	17	17	18	19	20
33	0.781726	NUM_TRUE_POSITIVES	0	0	0	0	0	0	0	0	0	0	1	1	1	1	1	2	3	3	4	5	6	6	7	8	8	9	10	11	11	12	13	14	14	15	16	17	17	18	19	20	20	21	22	23	24	25	26
33	0.797094	NUM_TRUE_POSITIVES	0	0	0	0	0	0	0	0	0	0	0	0	1	1	1	2	3	3	4	5	6	6	7	8	9	9	10	11	12	12	13	14	15	15	16	17	18	18	18	19	20	21	22	22	23	24	25
33	0.76646	NUM_TRUE_POSITIVES	0	0	1	1	1	1	1	1	1	1	2	3	4	5	6	7	8	9	9	10	11	12	13	14	15	16	17	18	18	18	18	19	20	21	22	22	22	22	23	23	24	24	25	26	26	27	28
33	0.754902	NUM_TRUE_POSITIVES	0	0	0	0	0	0	0	0	0	0	1	2	2	2	2	2	2	3	3	4	4	5	5	6	6	7	7	8	9	9	10	11	12	12	13	14	15	15	16	17	18	18	19	20	21	21	21
33	0.786578	NUM_TRUE_POSITIVES	0	0	0	0	0	0	0	0	0	0	1	1	1	2	2	3	3	4	5	5	6	6	7	8	8	9	9	10	10	11	12	12	13	13	14	15	15	15	15	15	15	16	17	18	18	19	20
33	0.783936	NUM_TRUE_POSITIVES	0	0	0	0	0	0	0	0	0	0	0	1	1	1	1	1	2	3	4	4	5	6	7	7	8	9	10	10	11	12	13	13	14	15	16	16	16	17	17	18	19	19	20	21	21	21	22
33	0.772328	NUM_TRUE_POSITIVES	0	0	0	0	0	0	1	1	2	2	3	3	4	4	5	5	6	6	7	7	8	9	9	9	9	9	10	10	10	10	10	10	10	11	12	12	13	14	14	15	16	16	17	18	18	19	20
33	0.783504	NUM_TRUE_POSITIVES	0	0	0	0	0	0	0	0	0	0	0	0	0	0	0	0	0	2	2	3	4	4	5	6	6	7	8	9	9	10	11	11	12	13	14	14	15	16	16	17	18	19	19	20	21	22	22
33	0.75061	NUM_TRUE_POSITIVES	0	0	0	0	0	0	0	0	1	1	1	1	1	1	1	1	2	2	3	3	4	4	5	5	6	6	6	7	7	8	8	9	9	10	10	11	11	11	12	12	13	13	14	14	15	15	16
33	0.784292	NUM_TRUE_POSITIVES	0	0	0	0	1	1	1	1	1	1	1	1	1	1	1	2	3	4	5	6	7	8	9	9	10	11	12	13	14	15	16	17	17	17	18	19	20	20	21	22	23	23	24	25	26	27	27
33	0.786959	NUM_TRUE_POSITIVES	0	0	0	0	1	2	2	2	2	2	2	2	2	3	4	5	5	6	7	8	9	9	10	11	12	12	13	14	15	16	16	17	18	19	20	20	20	21	22	23	24	25	26	27	28	28	29
33	0.777103	NUM_TRUE_POSITIVES	0	0	0	0	0	1	1	1	1	2	3	4	5	5	6	7	8	9	9	10	11	12	13	13	14	15	16	17	18	18	19	20	20	21	22	23	23	23	23	23	23	24	24	25	25	26	26
33	0.780964	NUM_TRUE_POSITIVES	0	0	0	0	0	0	1	1	2	2	2	3	3	3	4	4	4	5	5	6	6	6	6	6	6	7	7	8	8	9	9	10	11	11	12	12	13	13	14	14	15	16	16	17	17	18	18
33	0.801133	NUM_TRUE_POSITIVES	0	0	0	0	0	0	0	1	1	1	2	2	3	4	5	6	7	8	9	10	10	11	12	13	14	15	16	17	18	18	19	20	21	22	23	24	25	26	27	27	28	28	29	29	30	30	31
33	0.799202	NUM_TRUE_POSITIVES	0	1	1	1	1	1	1	1	1	1	1	2	3	4	4	5	6	7	7	8	9	10	10	11	12	13	13	14	15	16	16	17	18	19	19	19	19	19	19	20	21	22	23	23	24	25	26
33	0.785689	NUM_TRUE_POSITIVES	0	0	0	0	0	0	0	0	0	0	1	2	3	4	5	6	7	8	9	10	12	13	14	15	16	17	18	19	20	21	22	24	24	24	24	25	25	26	27	27	28	28	29	30	30	31	31
33	0.779974	NUM_TRUE_POSITIVES	0	0	0	0	1	1	1	1	1	1	1	1	2	2	3	4	4	5	6	6	7	8	8	9	10	10	11	12	12	13	14	14	15	16	16	17	18	18	18	18	19	20	21	22	23	24	25
33	0.750864	NUM_TRUE_POSITIVES	0	0	0	0	0	0	0	0	0	0	0	0	0	0	1	1	1	1	1	1	1	1	1	2	3	3	4	5	6	6	7	8	9	9	10	11	11	12	13	14	14	15	16	17	17	18	19
33	0.783454	NUM_TRUE_POSITIVES	0	0	0	0	0	0	0	0	0	1	1	2	2	3	3	4	4	5	5	6	6	7	7	8	8	9	9	10	10	11	11	12	12	13	13	14	14	15	15	16	16	17	18	19	20	20	20
33	0.771947	NUM_TRUE_POSITIVES	0	0	0	0	0	0	0	0	0	0	0	0	0	0	0	0	1	1	1	2	2	3	3	3	4	4	4	5	6	6	7	8	9	9	10	11	12	12	13	14	15	15	16	17	18	18	19
33	0.780761	NUM_TRUE_POSITIVES	0	0	0	0	0	1	1	1	2	3	4	5	6	6	7	8	9	10	11	11	12	13	14	15	16	16	16	16	16	16	17	17	18	18	19	20	20	21	22	23	23	24	25	26	26	27	28
33	0.79524	NUM_TRUE_POSITIVES	0	0	0	0	0	1	1	1	2	3	4	5	6	7	8	9	10	11	12	13	14	15	16	18	18	18	18	18	18	19	19	20	20	21	21	22	23	23	23	23	23	23	24	24	24	25	26
33	0.795189	NUM_TRUE_POSITIVES	0	0	0	1	1	1	1	1	1	1	1	1	1	1	2	2	3	4	4	5	6	6	7	8	9	10	11	12	13	14	15	16	17	18	19	20	21	22	23	24	25	25	25	25	25	26	27
33	0.788839	NUM_TRUE_POSITIVES	1	1	1	1	1	1	1	1	1	2	2	3	3	4	5	5	6	6	7	8	8	9	9	10	11	11	12	12	13	14	14	14	14	14	14	15	16	16	17	18	18	18	18	18	18	19	19
33	0.780482	NUM_TRUE_POSITIVES	0	0	0	0	1	1	1	1	1	1	1	1	2	2	3	3	4	4	5	5	6	6	7	7	8	8	9	9	10	10	11	11	12	12	13	13	14	14	15	15	16	16	17	17	18	18	19
33	0.773877	NUM_TRUE_POSITIVES	0	0	0	0	0	0	0	0	0	1	1	1	1	1	1	2	2	3	3	3	3	3	3	4	5	6	6	7	8	9	9	10	11	12	12	13	14	15	15	15	16	17	18	19	20	21	22
33	0.761634	NUM_TRUE_POSITIVES	0	0	0	0	0	0	0	0	0	0	0	0	0	1	2	2	3	4	4	5	6	7	7	8	9	9	10	11	11	12	13	14	14	14	14	14	15	15	15	15	16	17	17	17	17	18	18
33	0.765825	NUM_TRUE_POSITIVES	0	0	0	0	0	0	0	0	0	0	0	0	1	1	1	1	1	1	2	2	2	3	3	4	5	5	6	7	7	8	9	9	10	11	11	12	13	13	14	15	15	15	15	15	17	17	17
33	0.772658	NUM_TRUE_POSITIVES	0	0	0	0	0	0	0	0	0	0	0	0	1	1	2	3	3	4	5	5	6	7	7	8	9	9	10	11	11	12	13	13	13	14	15	16	17	18	18	18	18	18	18	19	20	21	22
33	0.793665	NUM_TRUE_POSITIVES	0	0	0	0	0	0	1	1	1	1	1	1	2	3	4	5	6	7	8	8	9	10	11	12	13	14	15	16	16	17	18	19	20	21	22	23	23	24	25	26	27	28	29	30	31	31	31
33	0.777129	NUM_TRUE_POSITIVES	0	0	0	0	0	0	1	1	2	2	3	4	4	5	5	6	7	7	8	8	9	10	10	11	11	12	13	13	13	13	14	14	14	14	15	15	15	15	16	16	16	16	16	16	16	16	16
33	0.771667	NUM_TRUE_POSITIVES	0	1	1	1	1	1	1	1	1	1	1	1	1	1	1	2	3	4	4	5	6	7	8	8	9	10	11	11	12	13	14	15	15	15	15	15	15	16	17	18	19	19	20	21	22	23	23
33	0.788686	NUM_TRUE_POSITIVES	0	1	1	1	1	1	1	1	1	1	1	1	1	1	1	1	2	2	3	3	4	4	5	5	6	6	7	7	7	8	8	9	9	10	10	11	11	12	12	13	13	14	14	14	15	16	17
33	0.779847	NUM_TRUE_POSITIVES	0	0	0	0	0	1	1	1	1	1	2	3	4	5	6	7	8	8	9	10	11	12	13	14	15	15	15	16	17	18	18	18	19	20	21	21	22	23	24	24	25	26	27	27	28	29	30
33	0.770143	NUM_TRUE_POSITIVES	0	0	0	0	0	0	0	0	0	0	0	0	0	0	0	0	1	2	3	4	5	6	7	7	8	9	10	11	12	13	14	15	15	16	17	18	19	20	21	22	23	23	23	23	23	24	24
33	0.786908	NUM_TRUE_POSITIVES	0	0	0	0	0	0	0	1	2	3	4	4	5	6	7	8	8	9	10	11	12	12	13	14	15	16	16	17	18	19	20	20	20	20	20	20	20	20	20	20	20	20	20	21	22	23	23
33	0.774919	NUM_TRUE_POSITIVES	0	0	0	0	0	0	1	1	2	2	3	4	4	5	6	6	7	7	8	9	9	10	11	11	12	13	13	14	14	15	16	16	17	18	18	19	20	20	20	20	21	21	21	21	21	21	21
33	0.771972	NUM_TRUE_POSITIVES	0	0	0	0	0	0	0	0	1	1	2	2	2	3	3	4	4	4	5	5	6	6	6	7	7	8	8	8	8	8	8	9	10	10	11	12	12	13	14	14	14	14	14	14	14	14	15
33	0.777764	NUM_TRUE_POSITIVES	0	0	0	0	0	0	1	1	2	2	3	3	4	4	4	4	4	4	4	4	4	5	6	6	7	8	8	9	10	10	11	12	12	13	14	14	15	16	16	17	18	18	19	20	21	22	23
33	0.788534	NUM_TRUE_POSITIVES	0	0	0	0	0	0	0	0	1	2	2	3	4	5	6	7	8	9	10	11	12	13	14	15	16	17	18	19	20	21	22	23	24	25	25	25	25	25	25	25	25	25	25	25	25	26	26
33	0.763971	NUM_TRUE_POSITIVES	0	0	0	0	1	1	1	1	1	1	1	2	2	3	3	4	4	5	5	6	6	6	7	7	8	8	9	9	10	10	11	11	12	12	12	13	13	13	14	14	14	15	15	16	16	16	16
33	0.790312	NUM_TRUE_POSITIVES	0	0	0	0	0	0	1	1	1	1	1	1	2	2	3	3	4	4	5	5	6	7	7	8	8	9	9	10	10	11	12	12	13	13	14	14	15	16	16	16	17	18	19	20	20	21	22
33	0.777433	NUM_TRUE_POSITIVES	0	0	0	0	0	1	1	1	1	1	1	1	1	1	2	3	3	4	5	6	6	7	8	8	9	10	11	11	12	13	14	14	14	14	14	14	14	14	15	16	17	18	19	20	20	21	22
33	0.785816	NUM_TRUE_POSITIVES	0	0	0	0	0	0	0	0	0	0	0	0	0	0	1	2	3	3	4	5	6	7	7	8	9	10	10	11	12	13	14	14	15	16	17	18	18	18	18	18	19	20	21	22	23	23	24
33	0.78546	NUM_TRUE_POSITIVES	0	0	0	0	0	0	0	0	0	0	0	0	1	2	3	4	5	6	6	6	6	7	7	8	9	10	11	12	13	13	14	15	16	17	18	19	20	20	20	20	20	21	22	23	24	25	26
33	0.787035	NUM_TRUE_POSITIVES	0	0	0	0	0	0	0	0	0	0	1	1	1	1	1	2	3	4	4	5	6	7	7	8	9	10	11	11	12	13	14	14	15	16	17	18	18	19	20	21	21	22	23	24	24	25	26
33	0.792852	NUM_TRUE_POSITIVES	0	1	1	1	1	1	1	1	1	2	2	3	4	5	6	7	8	9	10	11	12	13	14	15	17	17	17	17	18	18	18	18	19	20	20	21	22	23	23	24	25	25	26	27	28	28	29
33	0.764047	NUM_TRUE_POSITIVES	0	0	0	0	0	0	0	0	0	1	1	2	2	2	2	2	2	3	4	5	6	7	8	8	9	10	11	12	13	14	15	15	16	16	17	17	18	18	19	19	20	21	21	21	21	21	21
33	0.786959	NUM_TRUE_POSITIVES	0	0	1	1	1	1	1	1	1	1	1	1	1	1	1	2	3	4	5	5	6	7	8	9	9	10	11	12	13	13	14	15	16	17	17	17	18	19	20	21	22	23	24	25	26	27	28
33	0.759678	NUM_TRUE_POSITIVES	0	0	0	1	1	2	2	3	3	4	4	5	5	6	6	7	7	8	8	9	9	10	10	11	11	12	12	12	12	12	12	12	12	12	12	12	12	12	13	13	13	14	14	15	16	16	17
33	0.799075	NUM_TRUE_POSITIVES	0	0	0	0	0	0	1	2	2	2	2	3	4	4	5	6	7	7	8	9	10	10	11	12	13	13	14	15	16	16	16	17	18	18	19	20	21	21	22	23	24	25	26	27	28	28	29
33	0.78099	NUM_TRUE_POSITIVES	0	0	0	0	1	1	1	1	1	1	2	3	4	5	6	7	8	9	10	11	12	13	14	15	16	17	18	19	20	21	22	22	22	22	22	22	22	22	22	23	23	24	25	25	26	27	27
33	0.782514	NUM_TRUE_POSITIVES	0	0	0	0	0	0	0	1	1	2	2	3	3	4	4	5	5	6	7	7	8	8	9	9	10	10	11	11	12	12	13	14	14	14	14	14	15	15	16	16	17	17	18	18	19	19	19
33	0.784825	NUM_TRUE_POSITIVES	1	1	1	1	1	1	1	1	1	1	1	1	2	2	3	4	5	5	6	7	8	9	9	10	11	12	12	13	14	15	16	16	17	18	19	20	20	21	22	22	23	24	24	25	26	27	28
33	0.791353	NUM_TRUE_POSITIVES	0	0	0	0	0	0	0	0	1	1	2	2	3	4	4	5	5	6	7	7	8	8	9	10	10	11	11	12	13	13	14	14	15	16	16	17	17	18	19	19	20	20	21	22	23	24	25
33	0.777662	NUM_TRUE_POSITIVES	0	0	0	0	0	0	1	1	1	1	1	2	2	3	3	4	5	5	6	6	7	8	8	9	10	10	11	11	12	13	13	14	15	15	15	15	15	15	15	15	16	16	16	17	17	18	18
33	0.78005	NUM_TRUE_POSITIVES	0	0	0	0	0	0	1	1	1	1	1	1	1	2	3	4	5	5	6	7	8	9	10	10	11	12	13	14	15	15	16	17	18	19	20	20	21	22	23	24	25	25	26	27	28	29	30
33	0.774207	NUM_TRUE_POSITIVES	0	0	0	1	1	1	1	1	1	2	2	2	2	2	3	3	4	4	5	5	6	7	7	8	8	9	9	10	11	11	12	12	13	13	14	15	15	15	15	15	15	16	16	17	17	18	18
33	0.77309	NUM_TRUE_POSITIVES	0	0	0	0	0	0	1	1	1	1	2	3	3	4	5	5	6	7	8	8	9	10	10	11	12	13	13	14	14	15	15	16	16	17	17	18	18	18	18	18	18	18	18	19	20	20	20
33	0.784825	NUM_TRUE_POSITIVES	0	0	0	0	0	0	0	1	1	1	1	2	3	4	4	5	6	7	8	8	9	10	11	11	12	13	14	15	15	15	15	15	15	16	16	17	18	18	19	20	20	21	21	22	23	23	24
33	0.770931	NUM_TRUE_POSITIVES	0	0	0	0	0	0	1	1	1	2	3	4	4	4	4	4	4	5	6	7	8	9	9	10	11	12	13	14	15	15	16	17	18	19	20	21	21	21	21	21	21	21	21	21	21	21	22
33	0.781066	NUM_TRUE_POSITIVES	0	0	1	1	1	1	1	1	1	1	1	1	1	2	3	4	5	6	7	8	9	10	11	12	13	14	15	16	17	18	19	20	21	21	22	23	23	24	25	26	26	27	28	29	29	30	31
33	0.787086	NUM_TRUE_POSITIVES	0	0	0	0	0	0	1	1	1	1	1	2	3	4	5	6	6	7	8	9	10	11	11	12	13	14	15	16	16	17	18	19	20	21	22	22	23	24	25	26	27	27	28	29	30	31	32
33	0.797882	NUM_TRUE_POSITIVES	0	0	0	1	1	1	2	3	3	4	5	6	6	7	8	9	9	10	11	12	12	13	14	15	15	16	17	18	18	18	18	18	19	19	20	20	21	21	21	21	21	22	23	24	24	25	26
33	0.765114	NUM_TRUE_POSITIVES	0	0	0	0	0	0	1	1	1	1	1	1	1	1	1	1	1	1	2	2	3	3	4	5	6	7	8	9	10	10	11	12	13	14	15	16	17	18	18	18	18	18	18	19	20	21	21
33	0.777484	NUM_TRUE_POSITIVES	0	0	0	1	1	1	1	1	2	2	2	2	2	2	2	2	2	2	2	2	2	2	3	4	5	6	7	8	8	9	10	11	12	13	14	14	15	16	17	18	19	20	20	21	22	23	24
33	0.76806	NUM_TRUE_POSITIVES	0	0	0	0	0	0	0	0	1	1	2	3	3	4	5	5	6	7	7	8	9	9	10	11	11	11	11	11	12	12	13	13	14	14	14	15	15	15	15	15	15	15	15	15	16	17	18
33	0.780075	NUM_TRUE_POSITIVES	0	0	0	0	0	0	0	0	0	0	0	0	0	1	2	3	4	4	5	6	7	8	8	9	10	11	12	12	13	14	15	16	16	17	18	19	20	20	21	22	23	24	24	25	26	27	28
33	0.771286	NUM_TRUE_POSITIVES	0	0	0	0	0	0	0	0	0	0	0	0	0	0	0	0	1	2	3	4	5	6	7	8	9	10	11	12	13	14	15	16	17	18	19	19	19	19	19	19	19	20	20	21	22	22	23
33	0.767324	NUM_TRUE_POSITIVES	0	0	0	0	0	1	1	2	2	3	3	4	4	5	5	6	6	7	7	8	8	9	9	10	10	10	10	10	11	11	12	12	13	14	14	15	15	16	17	17	17	18	18	19	19	19	19
33	0.788966	NUM_TRUE_POSITIVES	0	0	0	0	1	1	1	1	1	2	3	4	5	5	6	7	8	9	9	10	11	12	13	13	14	15	16	17	17	18	18	19	19	20	20	21	22	22	22	22	23	24	24	25	26	27	27
33	0.80032	NUM_TRUE_POSITIVES	0	0	0	0	0	0	1	1	1	1	2	2	2	2	3	4	5	6	7	7	8	9	10	11	12	12	13	14	15	16	17	17	18	19	20	21	22	22	23	24	25	26	27	27	28	29	30
[truncated: 471 more columns]
