# Supplementary material for: Genome-wide computational identification of functional RNA elements in Trypanosoma brucei
Source: BMC Genomics. 2009 Aug 4;10:355. doi: 10.1186/1471-2164-10-355 (PMC2907701; doi:10.1186/1471-2164-10-355)
Supplement: Additional file 6 — Function prediction using regulatory motifs. This ZIP compressed file should be unpacked before viewing its contents. The results for prediction of each pathway are presented in a separate folder, named after the accession number of that pathway in KEGG database. Each folder contains several files named "validation.N.out", each of which represents the results of a hundred times two-fold cross-validation for that pathway, using N predicted motifs. Each cross-validation is shown in one row; plotting each row against the number of false positives will result in the ROC curve associated with the corresponding cross-validation experiment. The trained network is stored in "total.out", in which motifs are ordered according to their prediction power. L(α|MOTIF): the likelihood of being in pathway α given that the indicated motif is present in the indicated location of an mRNA; L(α|MOTIF): the likelihood of being in pathway α given that the indicated motif is NOT present in the indicated location of an mRNA. [file 1471-2164-10-355-S6.zip › tbr_KEGG_predict/004.tbr03010/validation.034.out]

Current time: Tue Feb 03 11:58:28 2009
This cluster: tbr03010
A 2-fold validation was used.
************************ VALIDATION ***********************
NUM_CLASSIFIERS	AUC	NUM_FALSE_POSITIVES	1	2	3	4	5	6	7	8	9	10	11	12	13	14	15	16	17	18	19	20	21	22	23	24	25	26	27	28	29	30	31	32	33	34	35	36	37	38	39	40	41	42	43	44	45	46	47
34	0.779262	NUM_TRUE_POSITIVES	0	0	0	0	0	0	0	0	0	0	0	0	1	1	1	1	1	2	3	3	4	5	5	6	7	7	8	9	9	10	11	11	12	13	13	14	15	16	16	17	18	18	19	20	20	21	22
34	0.780685	NUM_TRUE_POSITIVES	0	1	1	1	1	1	1	1	1	1	2	2	3	4	4	5	6	6	7	7	8	9	9	10	11	11	12	12	13	14	14	15	16	16	17	17	18	19	19	20	21	21	22	23	25	26	27
34	0.79143	NUM_TRUE_POSITIVES	0	0	0	0	0	0	0	1	1	1	1	1	2	2	3	4	4	5	6	6	7	7	8	9	9	10	11	11	12	13	13	13	13	14	14	14	15	16	17	18	19	20	21	22	23	23	24
34	0.754369	NUM_TRUE_POSITIVES	0	0	0	0	0	0	0	0	1	1	1	1	2	2	2	3	3	4	4	4	5	5	5	6	6	7	7	7	8	8	8	9	9	10	10	10	11	11	12	12	12	12	12	14	14	14	14
34	0.769661	NUM_TRUE_POSITIVES	1	1	1	1	1	1	1	1	1	2	3	3	4	5	5	6	7	7	8	9	9	10	11	11	12	13	13	14	15	15	15	16	17	18	19	20	20	20	20	20	20	20	20	20	20	20	20
34	0.78574	NUM_TRUE_POSITIVES	0	0	1	1	1	1	1	1	2	3	4	4	5	6	7	7	8	9	10	10	11	12	13	13	14	15	16	16	16	16	16	16	16	17	17	18	18	19	19	19	19	19	19	19	19	19	20
34	0.788661	NUM_TRUE_POSITIVES	0	0	0	0	1	1	1	1	1	1	1	1	2	3	4	5	6	7	9	10	11	12	13	14	16	16	16	16	16	16	16	17	17	17	17	18	18	18	19	19	20	21	22	22	23	24	25
34	0.788229	NUM_TRUE_POSITIVES	0	0	0	0	1	1	1	1	1	1	2	2	3	3	4	4	5	5	6	6	7	8	9	10	11	12	13	15	16	17	18	19	20	21	23	24	24	24	24	25	25	26	27	27	28	28	29
34	0.759017	NUM_TRUE_POSITIVES	0	0	0	0	0	1	1	1	1	1	1	1	1	2	3	3	4	5	5	6	7	7	8	9	9	10	11	11	12	13	13	14	15	15	16	17	17	18	19	19	20	21	21	22	23	23	24
34	0.789499	NUM_TRUE_POSITIVES	0	1	1	1	1	1	1	1	1	1	1	2	3	3	4	5	5	6	7	7	8	9	9	10	11	12	12	12	13	14	15	16	17	18	19	19	20	21	22	23	24	25	26	26	27	28	29
34	0.774919	NUM_TRUE_POSITIVES	0	0	0	0	0	0	0	0	1	2	2	3	4	5	5	5	5	5	6	7	7	8	9	9	10	11	11	12	13	13	14	15	15	16	17	17	18	19	20	21	22	23	24	25	26	27	28
34	0.782311	NUM_TRUE_POSITIVES	0	0	0	0	0	1	1	1	1	1	1	1	2	2	3	3	4	4	5	5	6	7	7	8	9	9	10	11	11	12	13	13	14	15	15	16	17	18	19	20	21	22	23	24	25	26	27
34	0.791836	NUM_TRUE_POSITIVES	0	0	0	0	0	0	0	0	0	0	0	0	0	0	0	0	1	2	3	4	5	6	7	8	8	9	10	11	12	13	14	15	16	17	17	18	19	20	21	22	23	24	25	26	26	27	28
34	0.784012	NUM_TRUE_POSITIVES	0	0	0	0	0	0	0	1	1	1	1	1	1	2	2	3	4	4	5	6	6	7	7	8	9	9	10	11	11	11	11	11	12	13	14	14	15	16	17	18	18	19	19	20	20	21	21
34	0.769762	NUM_TRUE_POSITIVES	0	0	0	0	1	1	1	1	1	2	3	3	4	5	5	6	7	7	8	9	9	10	11	11	12	13	13	14	15	15	16	17	17	17	17	17	17	18	18	19	20	20	21	22	22	22	22
34	0.778373	NUM_TRUE_POSITIVES	0	0	0	0	0	0	0	0	0	0	0	0	0	0	0	0	1	2	2	3	4	5	5	6	7	7	8	9	10	10	11	12	12	13	14	15	15	15	15	16	17	18	19	20	21	22	22
34	0.781218	NUM_TRUE_POSITIVES	0	0	0	0	1	1	1	1	1	1	1	1	1	1	1	1	2	3	3	4	5	5	6	6	7	8	8	9	9	10	11	11	12	12	13	14	14	15	16	16	16	16	16	17	18	19	20
34	0.774588	NUM_TRUE_POSITIVES	1	1	1	1	1	1	1	1	1	1	1	1	1	2	3	3	4	5	6	6	7	8	9	9	10	11	12	12	13	14	15	15	15	16	17	18	19	20	20	20	21	22	22	23	24	24	25
34	0.769534	NUM_TRUE_POSITIVES	0	0	0	0	0	0	0	0	0	0	0	0	1	1	2	2	3	3	4	4	5	6	7	8	8	9	10	11	12	12	13	14	15	16	17	17	17	17	17	18	19	20	21	22	23	24	25
34	0.780634	NUM_TRUE_POSITIVES	0	0	0	0	0	0	1	1	1	1	1	1	2	2	3	4	4	5	6	6	7	8	8	9	10	10	11	12	12	13	14	14	15	16	16	17	18	18	19	19	19	19	19	19	19	19	19
34	0.780431	NUM_TRUE_POSITIVES	0	0	0	0	0	0	0	0	0	0	0	0	0	0	0	0	0	1	2	3	4	5	6	7	7	8	9	10	11	12	13	14	15	15	15	15	15	16	16	17	17	17	18	18	19	19	20
34	0.780685	NUM_TRUE_POSITIVES	0	0	0	1	1	1	1	1	1	1	1	1	1	1	1	1	2	2	3	4	4	5	6	6	7	8	8	9	9	10	11	11	12	13	13	14	15	15	16	17	18	18	19	20	21	21	21
34	0.771134	NUM_TRUE_POSITIVES	0	0	0	0	0	0	0	0	0	0	0	1	1	2	3	4	4	5	6	7	7	8	9	10	10	11	12	13	13	14	15	16	17	17	17	17	17	17	17	17	17	17	18	18	19	19	20
34	0.774893	NUM_TRUE_POSITIVES	0	0	0	0	0	0	0	0	0	1	1	1	1	1	2	2	2	3	3	4	4	4	4	5	6	7	8	9	10	11	12	12	13	14	15	16	17	18	19	20	20	21	22	23	24	25	26
34	0.775782	NUM_TRUE_POSITIVES	0	1	1	1	1	1	1	1	1	1	1	1	1	1	1	1	1	1	2	3	4	4	5	6	7	8	8	8	9	10	11	11	12	13	14	14	15	16	17	17	18	19	20	20	21	22	23
34	0.772125	NUM_TRUE_POSITIVES	0	0	0	0	0	0	0	0	0	0	1	1	1	2	3	3	4	5	5	6	7	7	8	9	9	10	11	11	12	13	13	13	13	13	14	14	15	15	15	16	16	17	18	18	18	18	18
34	0.780101	NUM_TRUE_POSITIVES	0	0	0	1	1	1	1	2	2	2	2	2	2	3	4	4	5	6	6	7	8	8	9	10	10	11	12	12	13	14	14	15	16	16	16	16	16	16	16	17	18	18	19	20	21	21	22
34	0.782361	NUM_TRUE_POSITIVES	0	0	0	0	0	0	1	1	1	1	1	1	2	2	3	4	4	5	6	6	7	7	8	9	9	10	11	11	12	13	13	13	14	14	15	15	16	16	17	17	17	17	17	17	18	19	20
34	0.782107	NUM_TRUE_POSITIVES	0	0	0	0	0	0	1	1	1	1	1	1	1	1	2	3	3	4	5	6	6	7	8	8	9	10	11	11	12	13	13	14	15	16	16	17	18	19	20	20	20	21	22	23	24	25	26
34	0.796815	NUM_TRUE_POSITIVES	0	0	0	0	0	0	0	0	0	0	0	0	1	1	1	2	3	3	4	5	6	6	7	8	9	9	10	11	12	12	13	14	15	15	16	17	18	18	18	19	20	21	22	22	23	24	25
34	0.765266	NUM_TRUE_POSITIVES	0	0	1	1	1	1	1	1	1	1	1	2	3	4	5	6	7	8	9	9	10	11	12	13	14	15	16	17	18	18	18	19	20	21	22	22	22	22	22	23	23	24	24	25	26	26	27
34	0.763971	NUM_TRUE_POSITIVES	0	0	0	0	0	0	0	0	0	0	1	2	2	2	2	2	3	4	4	5	6	7	7	8	9	10	10	11	12	12	13	14	15	15	16	17	18	18	19	20	21	21	21	21	21	21	21
34	0.785917	NUM_TRUE_POSITIVES	0	0	0	0	0	0	0	0	0	0	1	1	1	2	2	3	3	4	5	5	6	6	7	8	8	9	9	10	10	11	12	12	13	13	14	15	15	15	15	15	15	16	17	18	18	19	20
34	0.788559	NUM_TRUE_POSITIVES	0	0	0	0	0	0	0	0	0	0	1	1	1	1	1	1	2	3	4	4	5	6	7	7	8	9	10	10	11	12	13	13	14	15	16	16	17	17	18	19	19	20	21	21	22	23	24
34	0.771972	NUM_TRUE_POSITIVES	0	0	0	0	0	0	1	1	2	2	3	3	4	4	5	5	6	6	7	7	8	9	9	9	9	9	10	10	10	10	10	10	10	11	12	12	13	14	14	15	16	16	17	18	18	19	20
34	0.782946	NUM_TRUE_POSITIVES	0	0	0	0	0	0	0	0	0	0	0	0	0	0	0	0	0	0	0	2	2	3	4	5	5	6	7	8	8	9	10	11	12	12	13	14	15	15	16	17	18	19	19	20	21	22	22
34	0.748755	NUM_TRUE_POSITIVES	0	0	0	0	0	0	0	0	0	0	1	1	1	1	1	1	1	1	1	2	2	3	3	4	4	5	5	6	6	7	7	8	8	9	9	10	10	11	11	12	12	13	13	14	14	15	15
34	0.783403	NUM_TRUE_POSITIVES	0	0	0	0	1	1	1	1	1	1	1	1	1	1	1	1	2	3	4	5	6	7	8	9	9	10	11	12	13	14	15	16	17	17	17	18	19	20	20	21	22	23	23	24	25	26	27
34	0.785892	NUM_TRUE_POSITIVES	0	0	0	0	1	1	2	2	2	2	2	2	2	2	3	4	5	5	6	7	8	9	9	10	11	12	12	13	14	15	16	16	17	18	19	20	20	20	21	22	23	24	25	26	27	28	28
34	0.77497	NUM_TRUE_POSITIVES	0	0	0	0	0	0	1	1	1	1	1	2	3	4	5	6	6	7	8	9	10	11	12	12	13	14	15	16	17	18	18	19	20	20	21	22	23	23	23	23	23	23	24	24	25	25	26
34	0.782183	NUM_TRUE_POSITIVES	0	0	0	0	0	1	1	1	1	1	2	2	3	3	4	4	5	5	6	6	6	6	6	7	7	8	8	9	10	10	11	11	12	13	13	14	14	15	15	16	17	17	18	18	19	20	20
34	0.800599	NUM_TRUE_POSITIVES	0	0	0	0	0	0	0	1	1	1	1	2	2	3	4	5	6	7	8	9	10	11	12	13	14	14	15	16	17	18	19	20	21	22	23	24	25	26	27	27	28	28	29	29	30	30	31
34	0.798644	NUM_TRUE_POSITIVES	0	1	1	1	1	1	1	1	1	1	1	1	2	3	4	4	5	6	7	8	8	9	10	11	11	12	13	14	15	15	16	17	18	19	19	19	19	19	19	20	21	22	23	23	24	25	26
34	0.787238	NUM_TRUE_POSITIVES	0	0	0	0	0	0	0	0	0	0	1	2	3	4	5	6	7	9	10	11	12	13	14	15	17	18	19	20	21	22	23	25	25	25	25	26	26	27	28	28	29	29	30	31	31	32	32
34	0.778678	NUM_TRUE_POSITIVES	0	0	1	1	1	1	1	1	1	1	1	1	1	2	2	3	4	4	5	6	6	7	8	8	9	10	10	11	12	12	13	14	14	15	16	16	17	18	18	18	18	19	20	21	22	23	24
34	0.752439	NUM_TRUE_POSITIVES	0	0	0	0	0	0	0	0	0	0	0	0	0	0	1	1	1	1	1	1	1	1	1	2	3	3	4	5	6	6	7	8	9	9	10	11	11	12	13	14	14	15	16	17	17	18	19
34	0.78259	NUM_TRUE_POSITIVES	0	0	0	0	0	0	0	0	0	0	1	1	2	2	3	3	4	4	5	5	6	6	7	7	8	9	9	10	10	11	11	12	12	13	13	14	14	15	15	16	16	17	18	19	20	20	20
34	0.771312	NUM_TRUE_POSITIVES	0	0	0	0	0	0	0	0	0	0	0	0	0	0	0	0	0	1	1	1	2	2	3	3	3	4	4	4	5	6	7	7	8	9	10	10	11	12	13	14	14	15	16	17	17	18	19
34	0.780329	NUM_TRUE_POSITIVES	0	0	0	0	0	1	1	1	1	1	2	3	4	5	6	7	8	8	9	10	11	12	13	14	15	16	16	16	16	16	16	17	18	18	19	20	20	21	22	23	23	24	25	26	26	27	28
34	0.795164	NUM_TRUE_POSITIVES	0	0	0	0	0	0	1	1	2	3	4	5	6	7	8	9	10	11	12	13	14	15	16	18	18	18	18	18	18	19	19	20	20	21	21	22	23	23	23	23	23	23	24	24	24	25	26
34	0.794402	NUM_TRUE_POSITIVES	0	0	0	0	1	1	1	1	1	1	1	1	1	1	1	2	2	3	4	4	5	6	6	7	8	9	10	11	12	13	14	15	16	17	18	19	20	21	22	23	24	25	25	25	25	25	26
34	0.791557	NUM_TRUE_POSITIVES	1	1	1	1	1	1	1	1	1	2	2	3	3	4	5	5	6	6	7	8	8	9	9	10	11	11	12	12	13	14	14	14	14	14	14	15	16	16	17	18	18	18	18	18	18	19	19
34	0.782056	NUM_TRUE_POSITIVES	0	0	0	0	1	1	1	1	1	1	1	1	2	2	3	3	4	4	5	5	6	6	7	7	8	8	9	10	10	11	11	12	12	13	13	14	14	15	15	16	16	17	18	18	19	20	21
34	0.773496	NUM_TRUE_POSITIVES	0	0	0	0	0	0	0	0	0	1	1	1	1	1	1	2	2	3	3	3	3	3	3	4	5	6	6	7	8	9	9	10	11	12	12	13	14	15	15	15	16	17	18	19	20	21	22
34	0.761964	NUM_TRUE_POSITIVES	0	0	0	0	0	0	0	0	0	0	0	0	0	1	2	2	3	4	4	5	6	7	7	8	9	9	10	11	11	12	13	14	14	14	14	14	15	15	15	15	16	17	17	17	17	18	18
34	0.767248	NUM_TRUE_POSITIVES	0	0	0	0	0	0	0	0	0	0	0	0	1	1	1	1	1	1	2	2	2	3	4	4	5	6	6	7	8	8	9	10	10	11	12	12	13	14	15	15	15	15	15	16	17	17	17
34	0.774487	NUM_TRUE_POSITIVES	0	0	0	0	0	0	0	0	0	0	0	0	0	0	0	1	2	3	3	4	5	6	7	7	8	9	10	10	11	12	13	14	14	15	16	17	18	18	18	18	18	19	20	21	22	23	24
34	0.794554	NUM_TRUE_POSITIVES	0	0	0	0	0	0	1	1	1	1	1	2	3	4	5	6	7	8	9	10	11	12	13	13	14	15	16	17	17	18	19	20	21	22	22	23	24	25	26	26	27	28	29	30	31	31	31
34	0.780228	NUM_TRUE_POSITIVES	0	0	0	0	0	1	1	2	2	3	4	4	5	5	6	7	7	8	8	9	10	10	11	11	12	13	13	13	13	13	14	14	14	14	15	15	15	15	16	16	16	16	16	16	16	16	16
34	0.770829	NUM_TRUE_POSITIVES	0	0	1	1	1	1	1	1	1	1	1	1	1	1	1	2	3	4	5	5	6	7	8	9	10	10	11	12	13	14	15	15	15	15	15	15	15	15	16	17	18	19	19	20	21	22	23
34	0.785384	NUM_TRUE_POSITIVES	0	1	1	1	1	1	1	1	1	1	1	1	1	1	1	1	2	2	3	3	4	4	5	5	6	7	7	8	8	9	9	10	10	11	12	12	12	12	12	13	13	13	13	14	14	14	15
34	0.780151	NUM_TRUE_POSITIVES	0	0	0	0	0	1	1	1	1	1	2	3	4	5	6	7	8	8	9	10	11	12	13	14	15	15	15	16	17	18	18	19	20	21	21	22	23	24	24	25	26	27	27	28	29	30	30
34	0.769229	NUM_TRUE_POSITIVES	0	0	0	0	0	0	0	0	0	0	0	0	0	0	0	0	0	1	2	3	4	5	6	7	8	9	10	11	11	12	13	14	15	16	17	18	19	20	21	22	23	23	23	23	23	24	24
34	0.78513	NUM_TRUE_POSITIVES	0	0	0	0	0	0	0	0	0	1	2	3	4	4	5	6	7	8	8	9	10	11	12	12	13	14	15	16	16	17	18	19	20	20	20	20	20	20	20	20	20	20	20	20	20	21	22
34	0.77469	NUM_TRUE_POSITIVES	0	0	0	0	0	0	1	1	2	2	3	4	4	5	5	6	7	7	8	8	9	10	10	11	12	12	13	13	14	15	15	16	16	17	18	18	19	20	20	20	21	21	21	21	21	21	21
34	0.771363	NUM_TRUE_POSITIVES	0	0	0	0	0	0	0	0	1	1	2	2	2	3	3	4	4	4	5	5	6	6	6	7	7	8	8	8	8	8	8	8	9	10	10	11	12	12	13	14	14	14	14	14	14	14	14
34	0.775935	NUM_TRUE_POSITIVES	0	0	0	0	0	0	0	1	1	2	2	3	3	4	4	4	4	4	4	4	4	4	4	5	6	6	7	8	8	9	10	10	11	12	12	13	14	14	15	16	16	17	18	18	19	20	21
34	0.788305	NUM_TRUE_POSITIVES	0	0	0	0	0	0	0	0	1	2	2	3	4	5	6	7	8	9	10	11	12	13	14	15	16	17	18	19	20	21	22	23	24	25	25	25	25	25	25	25	25	25	25	25	25	26	26
34	0.766206	NUM_TRUE_POSITIVES	0	0	0	0	1	1	1	1	1	1	2	2	3	3	4	4	5	5	6	7	7	8	8	9	9	10	10	11	12	12	12	13	13	13	14	14	14	15	15	16	16	16	16	17	17	17	17
34	0.794681	NUM_TRUE_POSITIVES	0	0	0	0	0	0	0	1	1	1	2	2	2	2	2	2	3	4	4	5	6	7	7	8	9	10	10	11	12	13	13	14	15	15	16	17	18	18	19	20	21	21	22	23	24	24	25
34	0.776748	NUM_TRUE_POSITIVES	0	0	0	0	0	1	1	1	1	1	1	1	1	1	2	3	3	4	5	6	6	7	8	8	9	10	11	11	12	13	14	14	14	14	14	14	14	14	15	16	16	17	18	18	19	20	21
34	0.785587	NUM_TRUE_POSITIVES	0	0	0	0	0	0	0	0	0	0	0	0	0	0	1	2	3	3	4	5	6	7	7	8	9	10	10	11	12	13	14	14	15	16	17	18	18	18	18	18	19	20	21	22	23	23	24
34	0.785232	NUM_TRUE_POSITIVES	0	0	0	0	0	0	0	0	0	0	0	0	1	2	3	4	5	6	6	6	6	7	7	8	9	10	11	12	13	13	14	15	16	17	18	19	20	20	20	20	20	21	22	23	24	25	26
34	0.786959	NUM_TRUE_POSITIVES	0	0	0	0	0	0	0	0	0	1	1	1	1	1	2	3	4	4	5	6	7	7	8	9	10	10	11	12	13	13	14	15	16	16	17	18	19	19	20	21	22	22	23	24	24	25	26
34	0.792217	NUM_TRUE_POSITIVES	0	0	0	1	1	1	1	1	1	2	2	2	3	4	5	6	7	8	9	10	11	12	13	14	15	17	17	17	18	18	18	18	19	20	20	21	22	23	23	24	25	25	26	27	28	28	29
34	0.76613	NUM_TRUE_POSITIVES	0	0	0	0	0	0	0	0	0	1	1	2	2	2	2	2	3	4	5	6	7	8	8	9	10	11	12	13	14	15	15	16	16	17	17	18	18	19	19	20	20	20	20	20	20	20	20
34	0.788788	NUM_TRUE_POSITIVES	0	0	0	1	1	1	1	1	1	1	1	1	1	1	1	1	1	2	3	4	5	6	7	8	9	10	11	12	13	14	15	16	17	17	18	19	20	21	22	23	24	25	26	27	28	29	30
34	0.759043	NUM_TRUE_POSITIVES	0	0	0	0	1	1	2	2	3	3	4	4	5	5	6	6	7	7	8	8	9	9	10	10	11	12	12	12	12	12	12	12	12	12	12	12	12	12	13	13	13	13	13	14	15	15	16
34	0.798999	NUM_TRUE_POSITIVES	0	0	0	0	0	0	0	2	2	2	2	3	4	4	5	6	7	7	8	9	10	10	11	12	13	13	14	15	16	16	16	16	16	17	18	19	20	21	22	23	24	25	25	26	27	28	29
34	0.780151	NUM_TRUE_POSITIVES	0	0	0	0	1	1	1	1	1	1	2	3	4	5	7	8	9	10	11	13	14	15	16	18	18	18	19	19	20	20	21	22	22	22	22	22	22	22	22	22	23	23	24	25	25	26	27
34	0.782311	NUM_TRUE_POSITIVES	0	0	0	0	0	0	0	1	1	2	2	3	3	4	4	5	5	6	7	7	8	8	9	9	10	10	11	11	12	12	13	14	14	14	14	14	15	15	16	16	17	17	18	18	19	19	19
34	0.786349	NUM_TRUE_POSITIVES	1	1	1	1	1	1	1	1	1	1	1	2	2	3	4	5	5	6	7	8	9	9	10	11	12	12	13	14	15	16	16	17	18	19	20	20	20	21	22	23	23	24	25	26	27	27	28
34	0.790896	NUM_TRUE_POSITIVES	0	0	0	0	0	0	0	0	1	1	2	2	3	4	4	5	5	6	7	7	8	8	9	10	10	11	11	12	13	13	14	14	15	16	16	17	17	18	19	19	20	20	21	22	23	24	25
34	0.778145	NUM_TRUE_POSITIVES	0	0	0	0	0	0	1	1	1	1	1	2	2	3	3	4	5	5	6	6	7	8	8	9	10	10	11	11	12	13	13	14	15	15	15	15	15	15	15	15	16	16	16	17	17	18	18
34	0.779796	NUM_TRUE_POSITIVES	0	0	0	0	0	0	1	1	1	1	1	1	1	1	2	3	4	5	6	6	7	8	9	10	11	12	12	13	14	15	16	17	18	18	19	20	21	22	23	23	24	25	26	27	28	29	29
34	0.773623	NUM_TRUE_POSITIVES	0	0	0	1	1	1	1	1	1	2	2	2	2	2	2	3	3	4	4	5	5	6	7	7	8	8	9	9	10	11	11	12	12	13	13	14	15	15	15	15	15	15	15	16	16	17	18
34	0.772175	NUM_TRUE_POSITIVES	0	0	0	0	0	0	1	1	1	1	2	3	3	4	5	5	6	7	8	8	9	10	10	11	12	13	13	14	14	15	15	16	16	17	17	18	18	18	18	18	18	18	18	19	20	20	20
34	0.783936	NUM_TRUE_POSITIVES	0	0	0	0	0	0	0	0	1	1	1	1	2	3	4	4	5	6	7	8	8	9	10	11	11	12	13	14	15	15	15	15	15	15	16	16	17	18	18	19	20	20	21	21	22	23	23
34	0.770982	NUM_TRUE_POSITIVES	0	0	0	0	0	0	1	1	1	2	3	4	4	4	4	4	4	5	6	7	8	9	9	10	11	12	13	14	15	15	16	17	18	19	20	21	21	21	21	21	21	21	21	21	21	21	22
34	0.779034	NUM_TRUE_POSITIVES	0	0	1	1	1	1	1	1	1	1	1	1	1	2	3	4	5	6	7	8	9	10	11	12	13	14	15	16	17	18	19	20	21	21	22	23	23	24	25	25	26	27	27	28	29	29	30
34	0.78701	NUM_TRUE_POSITIVES	0	0	0	0	0	0	1	1	1	1	1	2	3	4	5	5	6	7	8	9	10	10	11	12	13	14	14	15	16	17	18	19	19	20	21	22	23	23	24	25	26	27	28	28	29	30	31
34	0.797119	NUM_TRUE_POSITIVES	0	0	0	1	1	1	1	2	3	3	4	5	6	6	7	8	9	9	10	11	12	12	13	14	15	15	16	17	18	18	18	18	18	19	19	20	20	21	21	21	21	21	22	23	24	25	25
34	0.767883	NUM_TRUE_POSITIVES	0	0	0	0	0	0	1	1	1	1	1	1	1	1	1	1	1	1	2	3	4	5	5	6	7	8	9	9	10	11	12	13	13	14	15	16	17	18	18	18	18	19	20	20	21	22	23
34	0.775579	NUM_TRUE_POSITIVES	0	0	0	1	1	1	1	1	1	1	1	1	1	1	1	1	1	2	2	2	3	3	4	5	6	6	7	8	9	10	10	11	12	13	13	14	15	16	17	17	18	19	20	21	21	22	23
34	0.766841	NUM_TRUE_POSITIVES	0	0	0	0	0	0	0	0	1	1	2	3	3	4	5	5	6	7	7	8	9	9	10	11	11	11	11	11	12	12	13	13	14	14	14	14	15	15	15	15	15	15	15	15	15	16	17
34	0.777154	NUM_TRUE_POSITIVES	0	0	0	0	0	0	0	0	0	0	0	0	0	0	1	1	1	2	3	4	5	6	7	8	9	9	10	11	12	13	14	15	16	17	17	18	19	20	21	22	23	24	25	26	26	27	28
34	0.770016	NUM_TRUE_POSITIVES	0	0	0	0	0	0	0	0	0	0	0	0	0	0	0	0	0	1	2	3	4	5	6	7	8	9	10	11	12	13	14	15	16	17	18	19	19	19	19	19	19	19	20	21	21	22	23
34	0.769076	NUM_TRUE_POSITIVES	0	0	0	0	0	1	1	2	2	3	3	4	4	5	5	6	6	7	7	8	8	9	9	10	10	11	11	12	13	13	14	14	15	16	16	16	16	16	16	16	16	16	17	17	17	18	18
34	0.788915	NUM_TRUE_POSITIVES	0	0	0	0	1	1	1	1	1	2	3	4	5	5	6	7	8	9	9	10	11	12	13	13	14	15	16	17	17	18	18	19	19	20	20	21	22	22	22	22	23	24	24	25	26	27	27
34	0.800168	NUM_TRUE_POSITIVES	0	0	0	0	0	0	1	1	1	1	2	2	2	2	3	4	5	6	7	7	8	9	10	11	12	12	13	14	15	16	17	17	18	19	20	21	22	22	23	24	25	26	27	27	28	29	30
[truncated: 471 more columns]
