# Supplementary material for: Genome-wide computational identification of functional RNA elements in Trypanosoma brucei
Source: BMC Genomics. 2009 Aug 4;10:355. doi: 10.1186/1471-2164-10-355 (PMC2907701; doi:10.1186/1471-2164-10-355)
Supplement: Additional file 6 — Function prediction using regulatory motifs. This ZIP compressed file should be unpacked before viewing its contents. The results for prediction of each pathway are presented in a separate folder, named after the accession number of that pathway in KEGG database. Each folder contains several files named "validation.N.out", each of which represents the results of a hundred times two-fold cross-validation for that pathway, using N predicted motifs. Each cross-validation is shown in one row; plotting each row against the number of false positives will result in the ROC curve associated with the corresponding cross-validation experiment. The trained network is stored in "total.out", in which motifs are ordered according to their prediction power. L(α|MOTIF): the likelihood of being in pathway α given that the indicated motif is present in the indicated location of an mRNA; L(α|MOTIF): the likelihood of being in pathway α given that the indicated motif is NOT present in the indicated location of an mRNA. [file 1471-2164-10-355-S6.zip › tbr_KEGG_predict/004.tbr03010/validation.035.out]

Current time: Tue Feb 03 11:58:28 2009
This cluster: tbr03010
A 2-fold validation was used.
************************ VALIDATION ***********************
NUM_CLASSIFIERS	AUC	NUM_FALSE_POSITIVES	1	2	3	4	5	6	7	8	9	10	11	12	13	14	15	16	17	18	19	20	21	22	23	24	25	26	27	28	29	30	31	32	33	34	35	36	37	38	39	40	41	42	43	44	45	46	47
35	0.779186	NUM_TRUE_POSITIVES	0	0	0	0	0	0	0	0	0	0	0	0	0	1	1	1	1	1	2	3	3	4	5	6	6	7	8	8	9	10	11	11	12	13	13	14	15	16	16	17	18	18	19	20	20	21	22
35	0.780304	NUM_TRUE_POSITIVES	0	0	1	1	1	1	1	1	1	1	1	2	2	3	4	4	5	6	6	7	8	8	9	10	10	11	11	12	13	13	14	15	15	16	17	17	18	19	19	20	21	21	22	23	25	26	27
35	0.796815	NUM_TRUE_POSITIVES	0	0	0	0	0	0	0	0	1	1	1	1	2	2	3	4	4	5	6	6	7	8	8	9	10	10	11	12	12	13	14	14	14	15	16	17	18	19	20	21	22	23	23	24	25	26	27
35	0.753378	NUM_TRUE_POSITIVES	0	0	0	0	0	0	1	1	1	1	1	1	1	1	1	1	2	2	3	3	3	4	4	5	5	6	6	6	7	7	8	8	9	9	9	10	10	11	11	12	12	12	12	12	13	14	14
35	0.770042	NUM_TRUE_POSITIVES	0	1	1	1	1	1	1	1	2	3	3	4	5	5	6	7	7	8	9	9	10	11	11	12	13	13	14	15	15	15	15	16	17	18	19	20	20	20	20	20	20	20	20	20	20	20	21
35	0.78447	NUM_TRUE_POSITIVES	0	0	1	1	1	1	1	1	2	3	4	4	5	6	7	7	8	9	10	10	11	12	13	13	14	15	16	16	16	16	16	16	17	17	18	18	19	19	19	19	19	19	19	19	19	19	20
35	0.787289	NUM_TRUE_POSITIVES	0	0	0	0	1	1	1	1	1	1	1	1	1	2	3	4	5	6	7	9	10	11	12	13	14	16	16	16	16	16	16	16	17	17	17	17	18	18	18	19	19	20	21	22	23	23	24
35	0.788839	NUM_TRUE_POSITIVES	0	0	0	0	1	1	1	1	1	2	3	4	5	6	6	7	8	9	10	11	11	12	13	14	15	16	16	17	18	19	20	21	22	22	23	23	23	23	23	23	23	24	25	25	26	27	27
35	0.770245	NUM_TRUE_POSITIVES	0	0	0	0	0	1	1	1	1	1	1	2	3	3	4	5	5	6	7	7	8	9	10	10	11	12	12	13	14	14	15	16	16	17	18	19	19	20	21	21	22	23	23	24	25	26	26
35	0.788458	NUM_TRUE_POSITIVES	0	1	1	1	1	1	1	1	1	1	1	2	3	3	4	5	5	6	7	7	8	9	9	10	11	12	12	12	12	13	14	15	16	17	18	19	19	20	21	22	23	24	25	26	26	27	28
35	0.774639	NUM_TRUE_POSITIVES	0	0	0	0	0	0	0	0	0	0	1	2	2	3	4	5	5	5	5	6	7	7	8	9	9	10	11	11	12	13	13	14	15	15	16	17	17	18	19	20	21	22	23	24	25	26	28
35	0.779643	NUM_TRUE_POSITIVES	0	0	0	0	0	0	0	1	1	1	1	1	2	2	3	4	4	5	5	6	7	7	8	9	9	10	10	11	12	12	13	13	14	15	15	16	17	17	17	17	18	19	20	21	22	23	24
35	0.790109	NUM_TRUE_POSITIVES	0	0	0	0	0	0	0	0	0	0	0	0	0	0	0	2	3	4	5	6	7	8	9	10	11	12	13	14	15	17	17	18	19	19	20	21	21	22	23	23	24	25	26	26	27	28	28
35	0.783708	NUM_TRUE_POSITIVES	0	0	0	0	0	0	0	1	1	1	1	1	2	2	3	4	4	5	6	6	7	7	8	9	9	10	11	11	11	11	11	11	12	13	14	14	15	16	17	18	18	19	19	20	20	21	21
35	0.771718	NUM_TRUE_POSITIVES	0	0	0	0	0	1	1	1	1	1	2	3	3	4	5	5	6	7	7	8	9	9	10	11	11	12	13	13	14	15	15	16	17	17	17	17	17	17	18	19	20	20	21	22	23	23	23
35	0.776824	NUM_TRUE_POSITIVES	0	0	0	0	0	0	0	0	0	0	0	0	0	0	0	0	0	1	2	2	3	4	5	5	6	7	7	8	9	10	10	11	12	12	13	14	15	15	15	15	16	17	18	19	20	21	22
35	0.780532	NUM_TRUE_POSITIVES	0	0	0	0	1	1	1	1	1	1	1	1	1	1	1	1	1	2	3	3	4	5	5	6	6	7	8	8	9	9	10	11	11	12	12	13	14	14	15	16	16	16	16	16	17	18	19
35	0.775097	NUM_TRUE_POSITIVES	1	1	1	1	1	1	1	1	1	1	1	1	1	1	1	1	1	1	2	3	4	5	6	7	8	9	10	10	11	12	13	14	15	16	17	18	19	20	20	20	21	22	23	24	24	25	26
35	0.77027	NUM_TRUE_POSITIVES	0	0	0	0	0	0	0	0	0	0	0	0	0	1	1	2	2	3	4	4	5	6	7	8	8	9	10	11	12	12	13	14	15	16	17	18	18	18	18	19	20	21	22	23	24	25	26
35	0.78071	NUM_TRUE_POSITIVES	0	0	0	0	0	0	1	1	1	1	1	1	2	2	3	4	4	5	6	6	7	8	8	9	10	10	11	12	12	13	14	14	15	16	16	17	18	18	19	19	19	19	19	19	19	19	19
35	0.780405	NUM_TRUE_POSITIVES	0	0	0	0	0	0	0	0	0	0	0	0	0	0	0	0	0	1	2	3	4	5	6	7	7	8	9	10	11	12	13	14	15	15	15	15	15	16	16	17	17	17	18	18	19	19	20
35	0.780634	NUM_TRUE_POSITIVES	0	0	0	0	1	1	1	1	1	1	1	1	1	1	1	1	2	2	3	4	4	5	6	6	7	8	8	9	9	10	11	11	12	13	13	14	15	15	16	17	18	18	19	20	21	21	21
35	0.776494	NUM_TRUE_POSITIVES	0	0	0	0	0	0	0	0	0	1	2	3	3	4	5	6	7	7	8	9	10	11	11	12	13	14	15	15	16	16	16	16	16	17	17	17	18	19	20	21	23	23	23	23	23	23	23
35	0.774741	NUM_TRUE_POSITIVES	0	0	0	0	0	0	0	0	1	1	1	1	1	1	2	2	2	3	3	4	4	4	4	5	6	7	8	9	10	11	12	13	14	14	15	16	17	18	19	20	21	22	23	24	24	25	26
35	0.778094	NUM_TRUE_POSITIVES	1	1	1	1	1	1	1	1	1	1	1	1	1	1	1	1	2	3	4	5	6	7	8	8	8	9	10	10	11	12	13	13	14	15	16	16	17	18	19	19	20	21	22	22	23	24	25
35	0.771896	NUM_TRUE_POSITIVES	0	0	0	0	0	0	0	0	0	0	0	1	1	2	3	3	4	5	5	6	7	8	8	9	10	10	11	12	13	13	13	13	13	13	14	14	15	15	16	16	17	17	18	18	18	19	20
35	0.78701	NUM_TRUE_POSITIVES	0	0	0	1	1	1	2	2	2	2	2	2	2	3	4	4	5	6	6	7	8	9	9	10	11	11	12	13	13	14	15	16	16	16	17	18	19	20	21	22	23	24	25	26	26	27	28
35	0.78132	NUM_TRUE_POSITIVES	0	0	0	0	0	0	1	1	1	1	1	1	1	1	1	2	3	4	4	5	6	7	7	8	9	10	10	11	12	13	13	13	14	14	15	15	16	16	17	17	17	17	17	17	18	19	20
35	0.783581	NUM_TRUE_POSITIVES	0	0	0	0	0	0	0	0	0	1	1	1	2	3	3	4	5	6	6	7	8	8	9	10	11	11	12	13	13	14	15	16	16	17	18	19	19	19	20	20	20	21	22	23	24	25	26
35	0.796561	NUM_TRUE_POSITIVES	0	0	0	0	0	0	0	0	0	0	0	0	1	1	1	2	3	3	4	5	6	6	7	8	9	9	10	11	12	12	13	14	15	15	16	17	18	18	18	19	20	21	22	22	23	24	25
35	0.764784	NUM_TRUE_POSITIVES	0	0	0	1	1	1	1	1	1	1	1	1	2	3	4	5	6	7	8	9	10	11	12	13	14	15	16	17	18	18	18	18	18	19	20	21	22	22	22	22	23	24	24	25	26	26	27
35	0.763234	NUM_TRUE_POSITIVES	0	0	0	0	0	0	0	0	0	0	1	2	2	2	2	2	3	4	4	5	6	7	7	8	9	10	10	11	12	12	13	14	15	15	16	17	18	18	19	20	21	21	21	21	21	21	21
35	0.786654	NUM_TRUE_POSITIVES	0	0	0	0	0	0	0	1	1	1	1	1	1	2	2	3	4	4	5	5	6	7	7	8	8	9	10	10	11	11	12	13	13	14	15	15	15	15	15	15	16	16	17	18	18	19	20
35	0.788026	NUM_TRUE_POSITIVES	0	0	0	0	0	0	0	0	0	0	0	1	1	1	1	1	1	2	3	4	4	5	6	7	8	8	9	10	11	12	12	13	14	15	16	16	17	17	18	19	19	20	21	21	22	23	24
35	0.771693	NUM_TRUE_POSITIVES	0	0	0	0	0	0	1	1	2	2	3	3	4	4	5	5	6	6	7	7	8	9	9	9	9	10	10	10	10	10	10	10	10	11	12	12	13	14	14	15	16	16	17	18	18	19	20
35	0.78198	NUM_TRUE_POSITIVES	0	0	0	0	0	0	0	0	0	0	0	0	0	0	0	0	0	0	0	0	2	2	3	4	5	5	6	7	8	8	9	10	11	12	12	13	14	15	15	16	17	18	19	19	20	21	22
35	0.748578	NUM_TRUE_POSITIVES	0	0	0	0	0	0	0	0	0	0	0	0	0	1	1	1	1	1	2	2	3	3	4	4	5	5	6	6	6	7	7	8	8	9	9	10	10	11	11	12	12	13	13	14	14	15	15
35	0.782742	NUM_TRUE_POSITIVES	0	0	0	0	0	1	1	1	1	1	1	1	1	1	1	1	2	3	4	5	6	7	8	9	10	11	12	13	14	15	16	17	17	17	17	18	19	20	20	21	22	23	23	24	25	26	27
35	0.785409	NUM_TRUE_POSITIVES	0	0	0	0	0	1	1	2	2	2	2	2	2	2	3	3	4	4	5	6	6	7	8	9	10	10	11	12	13	14	15	15	16	17	18	19	20	20	20	21	22	23	24	25	26	27	28
35	0.782615	NUM_TRUE_POSITIVES	0	0	0	0	0	0	0	0	1	1	1	1	1	1	1	1	1	2	3	4	5	6	7	7	8	9	10	11	12	13	13	14	15	16	17	18	19	19	20	21	22	23	24	25	25	26	27
35	0.781879	NUM_TRUE_POSITIVES	0	0	0	0	0	0	1	1	1	1	1	2	2	3	3	4	4	5	5	6	6	6	6	7	7	8	8	9	10	10	11	11	12	13	13	14	14	15	15	16	17	17	18	18	19	20	20
35	0.799533	NUM_TRUE_POSITIVES	0	0	0	0	0	0	0	0	1	1	1	1	2	2	3	4	5	6	7	8	9	10	11	12	13	14	14	15	16	17	18	19	20	21	22	23	24	25	26	27	27	28	28	29	29	30	30
35	0.798136	NUM_TRUE_POSITIVES	0	1	1	1	1	1	1	1	1	1	1	1	1	1	2	3	4	5	5	6	7	8	9	10	10	11	12	13	14	14	15	16	17	18	19	19	19	19	19	20	21	22	23	23	24	25	26
35	0.789779	NUM_TRUE_POSITIVES	0	0	0	0	0	0	0	0	0	0	1	2	3	4	5	6	7	8	9	10	11	12	13	14	15	16	17	18	19	20	21	23	25	25	26	26	27	28	28	29	30	30	31	32	32	33	34
35	0.778577	NUM_TRUE_POSITIVES	0	0	1	1	1	1	1	1	1	1	1	1	1	2	2	3	4	4	5	6	6	7	8	8	9	10	10	11	12	12	13	14	14	15	16	16	17	18	18	18	18	19	20	21	22	23	24
35	0.757316	NUM_TRUE_POSITIVES	0	0	0	0	0	0	0	0	0	0	0	0	0	1	1	1	1	1	1	1	1	2	3	4	4	5	6	7	7	8	9	10	10	11	12	13	13	14	15	16	16	17	18	19	19	19	20
35	0.782285	NUM_TRUE_POSITIVES	0	0	0	0	0	0	0	0	0	0	1	1	2	2	3	3	4	4	5	5	6	6	7	7	8	9	9	10	10	11	11	12	12	13	13	14	14	15	15	16	16	17	18	18	19	20	20
35	0.77154	NUM_TRUE_POSITIVES	0	0	0	0	0	0	0	0	0	0	0	0	0	0	0	0	0	1	1	1	2	2	3	3	3	4	4	4	5	6	7	8	9	10	10	11	12	13	14	15	16	16	17	18	19	20	21
35	0.782311	NUM_TRUE_POSITIVES	0	0	0	0	0	1	1	1	1	1	1	1	2	3	4	5	6	7	8	8	9	10	11	12	13	14	15	16	16	17	18	18	19	20	20	21	22	22	23	24	25	25	26	27	28	29	29
35	0.795494	NUM_TRUE_POSITIVES	0	0	0	0	0	0	0	1	1	2	3	4	5	6	7	8	9	10	11	12	13	14	15	16	18	18	18	18	18	18	18	19	19	20	21	21	22	23	23	23	23	24	24	25	26	26	27
35	0.794681	NUM_TRUE_POSITIVES	0	0	0	0	1	1	1	1	1	1	1	1	1	1	1	2	2	3	4	4	5	6	6	7	8	9	10	11	12	13	14	15	16	17	18	19	20	21	22	23	24	25	25	25	25	25	26
35	0.790439	NUM_TRUE_POSITIVES	0	1	1	1	1	1	1	1	1	2	2	3	3	4	4	5	5	6	7	7	8	8	9	9	10	10	11	11	12	13	13	13	13	14	15	15	16	17	17	17	17	17	17	17	17	18	18
35	0.780304	NUM_TRUE_POSITIVES	0	0	0	0	1	1	1	1	1	1	1	2	2	3	4	4	5	5	6	7	7	8	8	9	10	10	11	11	12	13	13	14	15	15	15	15	16	16	16	16	17	17	17	17	18	18	18
35	0.775782	NUM_TRUE_POSITIVES	0	0	0	0	0	0	0	0	0	1	1	1	1	2	2	3	3	3	3	3	3	4	5	5	6	7	7	8	9	9	10	11	11	12	13	14	14	14	14	15	16	17	18	19	20	21	22
35	0.764784	NUM_TRUE_POSITIVES	0	0	0	0	0	0	0	0	0	0	0	0	0	0	1	2	2	3	4	4	5	6	7	7	8	9	9	10	11	11	12	13	14	14	14	14	15	15	15	15	16	16	17	18	18	18	19
35	0.766968	NUM_TRUE_POSITIVES	0	0	0	0	0	0	0	0	0	0	0	0	1	1	1	1	1	1	2	2	2	3	4	4	5	6	6	7	8	8	9	10	10	11	12	12	13	14	15	15	15	15	15	16	17	17	17
35	0.774868	NUM_TRUE_POSITIVES	0	0	0	0	0	0	0	0	0	0	0	0	0	1	1	2	2	3	4	4	5	6	6	7	8	8	9	10	10	11	12	12	13	14	14	15	16	16	17	18	18	19	20	21	22	23	24
35	0.792369	NUM_TRUE_POSITIVES	0	0	0	0	0	0	0	1	1	1	1	1	1	2	3	4	5	6	7	8	9	10	11	12	13	13	14	15	16	17	17	18	19	20	21	22	22	23	24	25	26	26	27	28	29	30	31
35	0.779237	NUM_TRUE_POSITIVES	0	0	0	0	0	0	1	1	2	3	3	4	4	5	6	6	7	8	8	9	9	10	11	11	12	13	13	13	13	13	14	14	14	14	15	15	15	15	16	16	16	16	16	16	16	16	16
35	0.768899	NUM_TRUE_POSITIVES	0	0	0	1	1	1	1	1	1	1	1	1	1	1	1	1	1	1	2	3	4	5	5	6	7	8	9	10	10	11	12	13	14	15	15	15	15	15	15	16	17	18	19	19	20	21	22
35	0.785638	NUM_TRUE_POSITIVES	0	1	1	1	1	1	1	1	1	1	1	1	1	1	1	2	2	3	3	4	4	5	5	6	7	7	8	8	9	9	10	10	11	12	12	12	12	12	12	13	13	13	13	14	15	15	15
35	0.77878	NUM_TRUE_POSITIVES	0	0	0	0	0	1	1	1	1	1	1	2	3	4	5	6	7	8	8	9	10	11	12	13	14	15	15	15	16	17	18	18	18	19	20	21	22	22	23	24	25	26	26	27	28	29	30
35	0.782311	NUM_TRUE_POSITIVES	0	0	0	0	0	0	0	0	0	0	0	0	0	0	1	2	3	4	5	7	7	8	9	10	10	11	12	13	14	14	15	16	17	18	18	19	20	21	22	22	22	23	24	25	26	27	28
35	0.783403	NUM_TRUE_POSITIVES	0	0	0	0	0	0	0	0	0	0	1	1	2	3	4	4	5	6	7	7	8	9	10	10	11	12	13	13	14	15	16	16	17	18	19	20	20	20	20	20	20	20	20	20	20	20	20
35	0.774055	NUM_TRUE_POSITIVES	0	0	0	0	0	0	0	0	1	1	2	2	3	4	4	5	6	6	7	8	8	9	10	10	11	12	12	13	14	14	15	16	16	17	18	18	19	20	20	20	21	21	21	21	21	21	21
35	0.770855	NUM_TRUE_POSITIVES	0	0	0	0	0	0	0	0	0	1	1	1	2	2	2	3	3	3	4	4	4	5	5	5	6	6	7	7	7	7	7	7	8	9	9	10	11	11	12	13	13	13	13	14	15	15	15
35	0.774461	NUM_TRUE_POSITIVES	0	0	0	0	0	0	0	0	1	1	2	2	3	3	4	4	4	4	4	4	4	4	4	4	4	5	6	6	7	8	8	9	10	10	11	12	12	13	14	14	15	16	16	17	18	18	19
35	0.787594	NUM_TRUE_POSITIVES	0	0	0	0	0	0	0	1	1	2	2	3	4	5	6	7	8	9	10	11	12	13	14	15	16	17	18	19	20	21	22	23	24	25	25	25	25	25	25	25	25	25	25	25	25	26	26
35	0.770321	NUM_TRUE_POSITIVES	0	0	0	0	1	1	1	1	1	1	2	2	3	3	4	4	5	5	6	7	7	8	8	9	9	10	10	11	12	12	12	13	13	13	14	14	14	15	15	16	16	16	17	17	17	17	17
35	0.794656	NUM_TRUE_POSITIVES	0	0	0	0	0	0	0	1	1	1	2	2	2	2	2	2	3	4	4	5	6	7	7	8	9	10	10	11	12	13	13	14	15	15	16	17	18	18	19	20	21	21	22	23	24	24	25
35	0.776621	NUM_TRUE_POSITIVES	0	0	0	0	0	1	1	1	1	1	1	1	1	1	2	3	3	4	5	6	6	7	8	8	9	10	11	11	12	13	14	14	14	14	14	14	14	14	15	16	16	17	18	18	19	20	21
35	0.783885	NUM_TRUE_POSITIVES	0	0	0	0	0	0	0	0	0	0	0	0	0	1	1	1	2	3	4	4	5	6	7	7	8	9	10	11	11	12	13	14	14	15	16	17	18	18	18	18	19	20	21	22	24	24	25
35	0.789956	NUM_TRUE_POSITIVES	0	0	0	0	0	0	0	0	0	0	0	0	0	0	1	2	3	4	5	6	6	7	7	8	9	10	11	11	12	13	14	15	15	16	17	18	19	19	19	20	21	22	23	24	25	26	27
35	0.786045	NUM_TRUE_POSITIVES	0	0	0	0	0	0	0	0	0	0	0	1	1	1	1	1	2	3	4	4	5	6	7	8	8	9	10	11	11	12	13	14	15	15	16	17	18	18	19	20	21	22	22	23	24	25	25
35	0.792395	NUM_TRUE_POSITIVES	0	0	0	1	1	1	1	1	1	2	2	2	2	3	4	5	6	7	8	9	10	11	12	13	14	15	16	17	18	18	18	19	20	20	21	22	23	23	24	25	25	26	27	28	28	29	30
35	0.764987	NUM_TRUE_POSITIVES	0	0	0	0	0	0	0	0	0	1	1	1	1	1	1	2	3	4	5	5	6	7	8	9	9	10	11	12	13	13	13	13	14	14	15	15	16	16	17	17	18	20	20	20	20	20	20
35	0.787797	NUM_TRUE_POSITIVES	0	0	0	0	1	1	1	1	1	1	1	1	1	1	1	1	1	2	3	4	5	6	6	7	8	9	10	11	11	12	13	14	15	16	17	17	18	19	20	21	22	23	24	25	26	27	28
35	0.757773	NUM_TRUE_POSITIVES	0	0	0	0	0	1	1	2	2	3	3	4	4	5	5	6	6	7	7	8	8	9	9	10	10	11	12	12	12	12	12	12	12	12	12	12	12	12	12	12	13	13	13	13	13	14	15
35	0.798517	NUM_TRUE_POSITIVES	0	0	0	0	0	0	0	2	2	2	2	3	4	4	5	6	7	7	8	9	10	10	11	12	13	13	14	15	16	16	16	16	16	17	18	19	20	21	22	23	24	25	25	26	27	28	29
35	0.778881	NUM_TRUE_POSITIVES	0	0	0	0	1	1	1	1	1	1	1	2	3	4	5	7	8	9	10	11	13	14	15	16	18	18	18	19	19	20	20	21	22	22	22	22	22	22	22	22	22	23	24	24	25	26	26
35	0.782285	NUM_TRUE_POSITIVES	0	0	0	0	0	0	0	1	1	2	2	3	3	4	4	5	5	6	7	7	8	8	9	9	10	10	11	11	12	12	13	14	14	14	14	14	15	15	16	16	17	17	18	18	19	19	19
35	0.78607	NUM_TRUE_POSITIVES	1	1	1	1	1	1	1	1	1	1	1	2	2	3	4	5	5	6	7	8	9	9	10	11	12	12	13	14	15	16	16	17	18	19	20	20	20	21	22	23	23	24	25	26	27	27	28
35	0.78955	NUM_TRUE_POSITIVES	0	0	0	0	0	0	0	0	0	1	1	2	2	3	4	4	5	5	6	7	7	8	8	9	10	10	11	11	12	13	13	14	14	15	16	16	17	17	18	19	19	20	20	21	22	23	24
35	0.777535	NUM_TRUE_POSITIVES	0	0	0	0	0	0	1	1	1	1	1	1	2	2	3	3	4	5	5	6	6	7	8	8	9	10	10	11	11	12	13	13	14	15	15	15	15	15	15	15	15	16	16	16	17	17	18
35	0.779593	NUM_TRUE_POSITIVES	0	0	0	0	0	0	1	1	1	1	1	1	1	1	2	3	4	5	6	6	7	8	9	10	11	12	12	13	14	15	16	17	18	18	19	20	21	22	23	23	24	25	26	27	28	29	29
35	0.774334	NUM_TRUE_POSITIVES	0	0	0	1	1	1	1	1	1	2	2	2	2	2	2	3	3	4	4	5	6	6	7	7	8	9	9	10	10	11	12	12	13	13	14	15	15	15	15	15	15	15	15	16	16	17	18
35	0.774944	NUM_TRUE_POSITIVES	0	0	0	0	0	0	1	1	1	1	2	3	3	4	5	5	6	7	8	8	9	10	10	11	12	13	13	14	14	15	15	16	16	17	17	18	18	18	18	18	18	18	18	18	19	20	20
35	0.782996	NUM_TRUE_POSITIVES	0	0	0	0	0	0	0	0	1	1	1	2	3	3	4	5	6	6	7	8	8	9	10	11	11	12	13	14	14	14	14	14	14	14	14	14	15	15	16	16	17	17	18	19	19	19	20
35	0.770372	NUM_TRUE_POSITIVES	0	0	0	0	0	0	1	1	1	2	3	4	4	4	4	4	5	6	7	8	8	9	10	11	12	12	13	14	15	16	16	17	18	19	20	21	21	21	21	21	21	21	21	21	21	21	21
35	0.777713	NUM_TRUE_POSITIVES	0	0	0	1	1	1	1	1	1	1	1	1	1	1	2	3	4	5	6	7	8	9	10	11	12	13	14	15	16	17	18	19	20	21	21	22	23	23	24	25	25	26	27	27	28	29	29
35	0.786832	NUM_TRUE_POSITIVES	0	0	0	0	0	0	1	1	1	1	1	2	3	4	5	5	6	7	8	9	10	10	11	12	13	14	14	15	16	17	18	19	19	20	21	22	23	23	24	25	26	27	28	28	29	30	31
35	0.795926	NUM_TRUE_POSITIVES	0	0	0	1	1	1	1	1	2	3	4	5	6	7	8	9	10	11	12	13	14	14	15	15	16	16	17	17	18	18	18	18	18	19	19	20	20	20	21	21	21	21	21	22	23	24	25
35	0.767756	NUM_TRUE_POSITIVES	0	0	0	0	0	0	1	1	1	1	1	1	1	1	1	1	1	2	2	3	3	3	4	5	6	7	8	9	10	11	12	13	14	15	16	17	17	17	17	17	17	17	18	19	20	20	21
35	0.775071	NUM_TRUE_POSITIVES	0	0	0	0	1	1	1	1	1	1	1	1	1	1	1	1	1	2	2	2	3	3	4	5	6	6	7	8	9	10	10	11	12	13	13	14	15	16	17	17	18	19	20	21	21	22	23
35	0.769381	NUM_TRUE_POSITIVES	0	0	0	0	0	0	0	0	1	1	2	3	3	4	5	5	6	7	7	8	9	9	10	11	11	11	11	11	12	12	13	13	14	14	14	14	15	15	15	15	15	15	15	15	16	17	18
35	0.778246	NUM_TRUE_POSITIVES	0	0	0	0	0	0	0	0	0	0	0	0	0	0	1	1	1	2	3	4	5	6	7	8	9	9	10	11	12	13	14	15	16	17	17	18	19	20	21	22	23	24	25	25	25	25	26
35	0.77403	NUM_TRUE_POSITIVES	0	0	0	0	0	0	0	0	0	0	0	0	0	0	0	1	2	3	4	5	6	7	8	9	10	11	12	13	14	15	16	17	19	19	19	19	19	19	19	20	21	22	22	23	24	25	25
35	0.766435	NUM_TRUE_POSITIVES	0	0	0	0	0	1	1	2	2	3	3	4	4	5	5	6	6	7	7	8	8	9	9	10	10	11	11	12	13	13	14	14	15	16	16	16	16	16	16	16	16	16	17	17	17	18	18
35	0.788839	NUM_TRUE_POSITIVES	0	0	0	0	0	1	1	1	1	1	2	3	4	5	5	6	7	8	9	9	10	11	12	13	13	14	15	16	17	17	18	18	19	19	20	20	21	22	22	22	23	24	24	25	26	27	27
35	0.799939	NUM_TRUE_POSITIVES	0	0	0	0	0	0	1	1	1	1	2	2	2	2	3	4	5	6	7	7	8	9	10	11	12	12	13	14	15	16	17	17	18	19	20	21	22	22	23	24	25	26	27	27	28	29	30
[truncated: 471 more columns]
