# Supplementary material for: Genome-wide computational identification of functional RNA elements in Trypanosoma brucei
Source: BMC Genomics. 2009 Aug 4;10:355. doi: 10.1186/1471-2164-10-355 (PMC2907701; doi:10.1186/1471-2164-10-355)
Supplement: Additional file 6 — Function prediction using regulatory motifs. This ZIP compressed file should be unpacked before viewing its contents. The results for prediction of each pathway are presented in a separate folder, named after the accession number of that pathway in KEGG database. Each folder contains several files named "validation.N.out", each of which represents the results of a hundred times two-fold cross-validation for that pathway, using N predicted motifs. Each cross-validation is shown in one row; plotting each row against the number of false positives will result in the ROC curve associated with the corresponding cross-validation experiment. The trained network is stored in "total.out", in which motifs are ordered according to their prediction power. L(α|MOTIF): the likelihood of being in pathway α given that the indicated motif is present in the indicated location of an mRNA; L(α|MOTIF): the likelihood of being in pathway α given that the indicated motif is NOT present in the indicated location of an mRNA. [file 1471-2164-10-355-S6.zip › tbr_KEGG_predict/004.tbr03010/validation.036.out]

Current time: Tue Feb 03 11:58:28 2009
This cluster: tbr03010
A 2-fold validation was used.
************************ VALIDATION ***********************
NUM_CLASSIFIERS	AUC	NUM_FALSE_POSITIVES	1	2	3	4	5	6	7	8	9	10	11	12	13	14	15	16	17	18	19	20	21	22	23	24	25	26	27	28	29	30	31	32	33	34	35	36	37	38	39	40	41	42	43	44	45	46	47
36	0.778831	NUM_TRUE_POSITIVES	0	0	0	0	0	0	0	0	0	0	0	0	0	1	1	1	1	1	2	3	3	4	5	6	6	7	8	8	9	10	11	11	12	13	13	14	15	16	16	17	18	18	19	20	20	21	22
36	0.779491	NUM_TRUE_POSITIVES	0	0	0	1	1	1	1	1	1	1	1	1	2	3	3	4	5	5	6	7	7	8	9	9	10	11	11	12	13	13	14	15	15	16	17	17	18	19	19	20	21	21	22	23	25	26	27
36	0.79275	NUM_TRUE_POSITIVES	0	0	0	0	0	0	0	0	0	0	0	1	1	1	1	1	2	2	3	3	4	5	5	6	6	7	7	8	9	9	10	10	11	12	12	13	13	14	14	15	15	16	17	18	19	20	21
36	0.753353	NUM_TRUE_POSITIVES	0	0	0	0	0	0	0	1	1	1	1	1	1	1	1	1	2	2	3	3	3	4	4	5	5	6	6	6	7	7	8	8	9	9	9	10	10	11	11	12	12	12	12	12	13	14	14
36	0.769737	NUM_TRUE_POSITIVES	0	1	1	1	1	1	1	1	2	3	3	4	5	5	6	7	7	8	9	9	10	11	11	12	13	13	14	15	15	15	15	16	17	18	19	20	20	20	20	20	20	20	20	20	20	20	21
36	0.783454	NUM_TRUE_POSITIVES	0	0	1	1	1	1	1	1	1	2	3	4	4	5	6	7	7	8	9	10	10	11	12	13	13	14	15	16	16	16	16	16	16	17	17	18	18	19	19	19	19	19	19	19	19	19	19
36	0.787162	NUM_TRUE_POSITIVES	0	0	0	0	1	1	1	1	1	1	1	1	1	2	3	4	5	6	7	9	10	11	12	13	14	16	16	16	16	16	16	16	17	17	17	17	18	18	18	19	19	20	21	22	23	23	24
36	0.787213	NUM_TRUE_POSITIVES	0	0	0	0	1	1	1	1	1	1	1	2	2	3	3	4	4	5	5	6	7	8	9	10	11	12	13	14	15	16	17	18	19	20	22	23	23	23	23	23	23	23	24	25	25	26	27
36	0.77281	NUM_TRUE_POSITIVES	0	0	0	0	0	1	1	1	1	1	1	2	3	4	5	5	6	7	8	9	9	10	11	12	13	14	14	15	16	17	18	18	19	20	21	22	22	23	24	25	26	27	27	28	29	30	31
36	0.786248	NUM_TRUE_POSITIVES	0	0	1	1	1	1	1	1	1	1	1	1	2	3	3	4	5	5	6	7	7	8	9	9	10	11	12	12	12	12	12	13	14	15	16	17	18	19	20	21	21	22	23	24	25	26	27
36	0.774309	NUM_TRUE_POSITIVES	0	0	0	0	0	0	0	0	0	0	1	2	2	3	4	5	5	5	5	6	7	7	8	9	9	10	11	11	12	13	13	14	15	15	16	17	17	18	19	20	21	22	23	24	25	26	28
36	0.779389	NUM_TRUE_POSITIVES	0	0	0	0	0	0	0	1	1	1	1	1	2	2	3	4	4	5	5	6	7	7	8	9	9	10	10	11	12	12	13	13	14	15	15	16	17	17	17	17	18	19	20	21	22	23	24
36	0.790134	NUM_TRUE_POSITIVES	0	0	0	0	0	0	0	0	0	0	0	0	0	0	0	2	3	4	5	6	7	8	9	10	11	12	13	14	15	17	17	18	19	19	20	21	21	22	23	23	24	25	26	26	27	28	28
36	0.782336	NUM_TRUE_POSITIVES	0	0	0	0	0	0	0	0	1	1	1	1	1	2	2	3	4	4	5	6	6	7	7	8	9	9	10	11	11	11	11	11	11	12	13	14	14	15	16	17	18	18	19	19	20	21	21
36	0.777433	NUM_TRUE_POSITIVES	0	0	0	0	0	1	1	1	2	3	3	4	5	5	6	7	8	8	9	10	10	11	12	12	13	14	15	15	15	15	15	16	17	17	18	19	20	20	20	20	20	20	20	21	21	21	21
36	0.775681	NUM_TRUE_POSITIVES	0	0	0	0	0	0	0	0	0	0	0	0	0	0	0	0	0	0	1	2	2	3	4	5	5	6	7	8	8	9	10	11	11	12	13	14	14	14	15	15	15	15	16	17	18	19	20
36	0.77911	NUM_TRUE_POSITIVES	0	0	0	0	1	1	1	1	1	1	1	1	1	1	1	1	1	1	2	3	3	4	5	5	6	6	7	8	8	9	9	10	11	11	12	12	13	14	14	15	16	16	16	16	16	17	18
36	0.77497	NUM_TRUE_POSITIVES	0	1	1	1	1	1	1	1	1	1	1	1	1	1	1	1	1	1	2	3	4	5	6	7	8	9	10	10	11	12	13	14	15	16	17	18	19	20	20	20	21	22	23	24	24	25	26
36	0.770042	NUM_TRUE_POSITIVES	0	0	0	0	0	0	0	0	0	0	0	0	0	0	1	1	2	2	3	4	4	5	6	7	8	9	10	10	11	12	13	14	15	16	17	18	18	18	18	19	20	21	22	23	24	25	26
36	0.782336	NUM_TRUE_POSITIVES	0	0	0	0	0	1	1	1	1	1	1	1	2	2	3	4	4	5	6	6	7	8	8	9	10	10	11	12	12	13	14	14	15	16	16	17	18	18	18	19	19	19	19	19	19	20	21
36	0.789601	NUM_TRUE_POSITIVES	0	0	0	0	0	0	0	0	0	0	0	0	1	1	1	2	3	4	5	5	6	7	8	9	10	10	11	12	13	14	15	15	16	17	18	18	19	20	21	22	22	23	24	25	26	26	27
36	0.779796	NUM_TRUE_POSITIVES	0	0	0	0	1	1	1	1	1	1	1	1	1	1	1	1	2	2	3	4	4	5	6	6	7	8	8	9	9	10	11	11	12	13	13	14	15	15	16	17	18	18	19	20	21	21	21
36	0.775655	NUM_TRUE_POSITIVES	0	0	0	0	0	0	0	0	0	1	2	3	3	4	5	6	7	7	8	9	10	11	11	12	13	14	15	15	16	16	16	16	16	17	17	17	18	19	20	21	23	23	23	23	23	23	23
36	0.778678	NUM_TRUE_POSITIVES	0	0	0	0	0	0	0	0	0	1	1	1	1	2	2	2	3	3	4	4	4	4	4	5	6	7	8	9	10	11	12	13	14	14	15	16	17	18	19	20	21	22	23	24	24	25	26
36	0.779821	NUM_TRUE_POSITIVES	1	1	1	1	1	1	1	1	1	1	1	1	1	1	1	1	2	3	4	4	5	6	7	7	8	9	10	11	12	12	13	14	15	16	17	17	18	19	20	21	22	23	23	23	24	25	26
36	0.770804	NUM_TRUE_POSITIVES	0	0	0	0	0	0	0	0	0	0	0	1	1	2	3	3	4	5	5	6	7	8	8	9	10	10	11	12	13	13	13	13	13	13	14	14	15	15	15	16	16	17	18	18	18	18	18
36	0.787035	NUM_TRUE_POSITIVES	0	0	0	0	1	1	1	1	2	2	2	2	2	2	2	3	4	4	5	6	7	7	8	9	10	10	11	12	13	13	14	15	16	16	17	18	19	20	21	22	23	24	25	26	27	28	29
36	0.783555	NUM_TRUE_POSITIVES	0	0	0	0	0	0	0	1	1	1	1	1	1	1	2	3	4	4	5	6	7	7	8	9	10	10	11	12	13	13	13	14	14	15	15	16	16	17	17	17	17	17	17	18	18	19	20
36	0.783276	NUM_TRUE_POSITIVES	0	0	0	0	0	0	0	0	0	0	1	1	1	2	3	3	4	5	6	6	7	8	9	9	10	11	12	12	13	14	15	15	16	17	18	19	19	19	20	20	20	21	22	23	24	25	26
36	0.79651	NUM_TRUE_POSITIVES	0	0	0	0	0	0	0	0	0	0	0	0	1	1	1	2	3	3	4	5	6	6	7	8	9	9	10	11	12	12	13	14	15	15	16	17	18	18	18	19	20	21	22	22	23	24	25
36	0.763793	NUM_TRUE_POSITIVES	0	0	0	1	1	1	1	1	1	1	1	1	2	3	4	5	6	7	8	9	10	11	12	13	14	15	16	17	18	18	18	18	18	19	20	21	22	22	22	22	22	23	23	24	25	25	26
36	0.763056	NUM_TRUE_POSITIVES	0	0	0	0	0	0	0	0	0	0	0	1	2	2	2	3	3	4	4	5	5	6	6	7	7	7	8	9	10	11	11	12	13	14	15	16	16	17	18	19	20	21	21	21	21	21	21
36	0.785155	NUM_TRUE_POSITIVES	0	0	0	0	0	0	0	0	1	1	1	1	1	1	2	2	3	4	4	5	5	6	7	7	8	8	9	10	10	11	11	12	13	13	14	15	15	15	15	15	15	16	17	17	18	19	20
36	0.787594	NUM_TRUE_POSITIVES	0	0	0	0	0	0	0	0	0	0	0	1	1	1	1	1	1	2	3	4	4	5	6	7	8	8	9	10	11	12	12	13	14	15	16	16	17	17	18	19	19	20	21	21	22	23	24
36	0.770194	NUM_TRUE_POSITIVES	0	0	0	0	0	1	1	2	2	3	3	4	4	5	5	6	6	7	8	8	8	8	8	8	8	8	8	8	8	9	9	10	10	10	11	11	12	13	13	14	15	15	16	17	17	18	19
36	0.781929	NUM_TRUE_POSITIVES	0	0	0	0	0	0	0	0	0	0	0	0	0	0	0	0	0	0	0	0	2	2	3	4	5	5	6	7	8	8	9	10	11	12	12	13	14	15	15	16	17	18	19	19	20	21	22
36	0.751905	NUM_TRUE_POSITIVES	0	0	0	0	0	0	0	0	0	1	1	1	1	1	1	1	1	1	1	2	2	3	3	4	4	5	5	6	6	7	7	8	8	9	9	10	10	11	11	12	12	13	13	14	14	15	15
36	0.780761	NUM_TRUE_POSITIVES	0	0	0	0	0	0	0	1	1	1	1	1	1	1	1	1	1	2	3	4	5	6	7	8	9	10	11	12	13	14	15	16	17	17	17	17	18	19	20	21	22	23	23	24	25	25	26
36	0.784038	NUM_TRUE_POSITIVES	0	0	0	0	0	0	1	1	2	2	2	2	2	2	3	4	4	5	6	7	7	8	9	10	10	11	12	13	13	14	15	16	16	17	18	19	19	19	20	21	22	23	24	24	25	26	27
36	0.789296	NUM_TRUE_POSITIVES	0	0	0	0	0	0	1	1	1	1	1	1	1	1	1	2	3	4	5	6	7	8	9	10	10	11	12	13	14	15	16	17	18	19	19	20	21	22	23	24	25	26	27	28	28	29	30
36	0.781752	NUM_TRUE_POSITIVES	0	0	0	0	0	0	1	1	1	1	1	2	2	2	3	3	3	4	4	5	5	6	6	7	8	8	9	9	10	11	11	12	12	13	14	14	15	15	16	17	17	18	18	19	20	20	20
36	0.795875	NUM_TRUE_POSITIVES	0	0	0	0	1	1	1	1	1	1	1	1	1	2	3	4	5	6	7	8	9	10	11	12	13	14	15	16	17	18	19	20	21	22	23	23	23	23	24	25	25	26	27	28	28	29	30
36	0.796611	NUM_TRUE_POSITIVES	0	1	1	1	1	1	1	1	1	1	1	1	1	1	1	2	3	4	5	5	6	7	8	9	10	10	11	12	13	14	14	15	16	17	18	19	19	19	19	19	20	21	22	23	24	25	25
36	0.789677	NUM_TRUE_POSITIVES	0	0	0	0	0	0	0	0	0	0	1	2	3	4	5	6	7	8	9	10	11	12	13	14	15	16	17	18	19	20	21	23	25	25	26	26	27	28	28	29	30	30	31	32	32	33	34
36	0.780075	NUM_TRUE_POSITIVES	0	0	1	1	1	1	1	1	1	1	1	1	2	2	3	4	4	5	6	6	7	8	8	9	9	10	11	11	12	13	13	14	15	15	16	17	17	17	17	17	17	18	19	20	21	22	23
36	0.7595	NUM_TRUE_POSITIVES	0	0	0	0	0	0	0	0	0	0	0	0	0	1	1	1	1	1	1	1	2	3	4	5	5	6	7	8	9	9	10	11	12	13	13	14	15	16	17	17	17	17	18	18	19	19	20
36	0.781117	NUM_TRUE_POSITIVES	0	0	0	0	0	0	0	0	0	0	0	0	1	1	2	2	3	3	4	5	5	6	6	7	7	8	9	9	10	10	11	11	12	12	13	14	14	15	15	16	16	17	18	18	19	20	20
36	0.770448	NUM_TRUE_POSITIVES	0	0	0	0	0	0	0	0	0	0	0	0	0	0	0	0	0	1	1	1	2	2	3	3	3	4	4	4	5	6	7	7	8	9	10	10	11	12	13	14	14	15	16	17	17	18	19
36	0.782285	NUM_TRUE_POSITIVES	0	0	0	0	0	0	1	1	1	1	1	1	1	2	3	4	5	6	7	8	9	10	11	12	13	14	15	16	16	17	18	18	19	20	20	21	22	22	23	24	25	25	26	27	28	29	29
36	0.794808	NUM_TRUE_POSITIVES	0	0	0	0	0	0	0	1	1	2	3	4	5	6	7	8	9	10	11	12	13	14	15	16	18	18	18	18	18	18	18	19	19	20	21	21	22	23	23	23	23	24	24	25	26	26	27
36	0.796535	NUM_TRUE_POSITIVES	0	0	0	1	1	1	1	1	1	1	1	1	2	2	3	3	4	4	5	6	6	6	6	6	6	7	8	9	10	11	12	13	13	14	15	16	17	18	19	20	21	21	22	23	24	25	26
36	0.78927	NUM_TRUE_POSITIVES	0	0	1	1	1	1	1	1	1	1	2	2	3	3	4	4	5	5	6	7	7	8	8	9	9	10	10	11	11	12	13	13	13	13	14	15	16	17	17	17	17	17	17	17	17	18	18
36	0.78038	NUM_TRUE_POSITIVES	0	0	0	0	0	1	1	1	1	1	1	1	1	2	3	3	4	5	5	6	7	7	8	9	9	10	11	11	12	13	13	14	15	15	15	15	16	16	16	16	17	17	17	17	18	18	18
36	0.774639	NUM_TRUE_POSITIVES	0	0	0	0	0	0	0	0	0	0	1	1	1	1	2	2	3	3	3	3	3	3	4	5	5	6	7	7	8	9	9	10	11	11	12	13	14	14	14	14	15	16	17	18	19	20	21
36	0.760059	NUM_TRUE_POSITIVES	0	0	0	0	0	0	0	0	0	0	0	0	0	0	0	1	2	2	3	4	4	5	6	7	7	8	9	9	10	11	11	12	13	14	14	14	14	14	15	15	15	15	16	17	17	17	17
36	0.766079	NUM_TRUE_POSITIVES	0	0	0	0	0	0	0	0	0	0	0	0	1	1	1	1	1	1	2	2	2	3	4	4	5	6	6	7	8	8	9	10	10	11	12	12	13	14	15	15	15	15	15	16	17	17	17
36	0.774055	NUM_TRUE_POSITIVES	0	0	0	0	0	0	0	0	0	0	0	0	0	1	1	2	3	3	4	5	6	6	7	8	9	9	10	11	12	12	13	14	15	15	16	17	18	18	18	18	18	18	19	20	21	22	23
36	0.793258	NUM_TRUE_POSITIVES	0	0	0	0	0	0	0	1	1	1	1	1	2	3	4	5	6	7	8	9	10	11	12	13	13	13	14	15	16	17	17	18	19	20	21	22	22	23	24	25	26	26	27	28	29	30	31
36	0.776875	NUM_TRUE_POSITIVES	0	0	0	0	0	0	0	1	1	2	3	3	4	4	5	6	6	7	8	8	9	9	10	11	11	12	13	13	13	13	13	14	14	14	15	15	15	15	15	16	16	16	16	16	16	16	16
36	0.768391	NUM_TRUE_POSITIVES	0	0	0	1	1	1	1	1	1	1	1	1	1	1	1	1	1	1	2	3	4	5	5	6	7	8	9	10	10	11	12	13	14	15	15	15	15	15	15	16	17	18	19	19	20	21	22
36	0.785384	NUM_TRUE_POSITIVES	0	1	1	1	1	1	1	1	1	1	1	1	1	1	1	2	2	3	3	4	4	5	5	6	7	7	8	8	9	9	10	10	11	12	12	12	12	12	12	13	13	13	13	14	15	15	15
36	0.777662	NUM_TRUE_POSITIVES	0	0	0	0	0	0	1	1	1	1	1	1	2	3	4	5	6	7	8	8	9	10	11	12	13	14	15	15	15	16	17	18	18	18	19	20	21	22	23	23	24	25	26	27	28	28	29
36	0.781091	NUM_TRUE_POSITIVES	0	0	0	0	0	0	0	0	0	0	0	0	0	0	0	1	2	3	4	5	7	7	8	9	10	10	11	12	13	14	14	15	16	17	18	18	19	20	21	22	22	22	23	24	25	26	27
36	0.782793	NUM_TRUE_POSITIVES	0	0	0	0	0	0	0	0	0	0	0	1	1	2	3	4	4	5	6	7	7	8	9	10	10	11	12	13	13	14	15	16	16	17	18	19	20	20	20	20	20	20	20	20	20	20	20
36	0.772607	NUM_TRUE_POSITIVES	0	0	0	0	0	0	0	0	1	1	2	2	3	4	4	5	6	6	7	8	8	9	10	10	11	12	12	13	14	14	15	16	16	17	18	18	19	20	20	20	21	21	21	21	21	21	21
36	0.76994	NUM_TRUE_POSITIVES	0	0	0	0	0	0	0	0	0	1	1	1	2	2	2	3	3	3	4	4	4	5	5	5	6	6	7	7	7	7	7	7	7	7	8	9	9	10	11	11	12	13	13	13	13	14	15
36	0.77436	NUM_TRUE_POSITIVES	0	0	0	0	0	0	0	0	1	1	2	2	3	3	4	4	4	4	4	4	4	4	4	4	4	5	6	6	7	8	8	9	10	10	11	12	12	13	14	14	15	16	16	17	18	18	19
36	0.787518	NUM_TRUE_POSITIVES	0	0	0	0	0	0	0	1	1	2	2	3	4	5	6	7	8	9	10	11	12	13	14	15	16	17	18	19	20	21	22	23	24	25	25	25	25	25	25	25	25	25	25	25	25	26	26
36	0.769864	NUM_TRUE_POSITIVES	0	0	0	0	1	1	1	1	1	1	2	2	3	3	4	4	5	5	6	7	7	8	8	9	9	10	10	11	12	12	12	13	13	13	14	14	14	15	15	16	16	16	17	17	17	17	17
36	0.7943	NUM_TRUE_POSITIVES	0	0	0	0	0	0	0	0	0	1	1	1	1	2	2	2	2	2	2	3	4	5	5	6	7	8	9	9	10	11	12	13	13	14	15	16	16	17	18	19	20	20	21	22	23	24	24
36	0.777357	NUM_TRUE_POSITIVES	0	0	0	0	1	1	1	1	1	1	1	1	1	1	2	3	4	4	5	6	7	7	8	9	10	10	11	12	13	14	14	14	14	14	14	14	14	15	16	16	17	18	18	19	20	21	22
36	0.783708	NUM_TRUE_POSITIVES	0	0	0	0	0	0	0	0	0	0	0	0	0	1	1	1	2	3	4	4	5	6	7	7	8	9	10	11	11	12	13	14	14	15	16	17	18	18	18	18	18	18	19	20	21	22	23
36	0.789702	NUM_TRUE_POSITIVES	0	0	0	0	0	0	0	0	0	0	0	0	0	1	2	3	4	5	6	6	6	7	7	8	9	10	11	11	12	13	14	15	15	16	17	18	19	19	19	20	21	22	23	24	25	26	27
36	0.785917	NUM_TRUE_POSITIVES	0	0	0	0	0	0	0	0	0	0	0	1	1	1	1	1	2	3	4	4	5	6	7	8	8	9	10	11	11	12	13	14	15	15	16	17	18	18	19	20	21	22	22	23	24	25	25
36	0.791887	NUM_TRUE_POSITIVES	0	0	0	0	1	1	1	1	1	1	2	2	2	2	3	4	5	6	7	8	9	10	11	12	13	14	15	17	18	18	18	19	20	20	21	22	23	23	24	25	25	26	27	28	28	29	30
36	0.764276	NUM_TRUE_POSITIVES	0	0	0	0	0	0	0	0	0	1	1	1	1	1	1	2	3	4	5	5	6	7	8	9	9	10	11	12	13	13	13	13	14	14	15	15	16	16	17	17	18	20	20	20	20	20	20
36	0.790185	NUM_TRUE_POSITIVES	0	0	1	1	1	1	1	1	1	1	1	1	1	1	1	1	1	2	3	4	5	6	7	8	9	10	11	11	12	13	14	15	16	17	18	19	20	21	21	22	23	24	25	26	27	28	29
36	0.760567	NUM_TRUE_POSITIVES	0	0	0	0	1	1	1	1	1	2	2	3	3	4	4	5	5	6	6	7	7	8	8	9	9	10	10	11	12	12	12	12	12	12	12	12	12	12	12	13	13	13	14	15	15	16	17
36	0.796332	NUM_TRUE_POSITIVES	0	0	0	0	0	0	0	0	2	2	2	2	3	4	4	5	6	7	7	8	9	10	10	11	12	13	13	14	15	16	16	17	18	19	20	21	21	21	22	23	24	25	26	27	28	28	29
36	0.779313	NUM_TRUE_POSITIVES	0	0	0	0	1	1	1	1	1	2	2	2	3	3	4	4	5	6	7	8	9	10	11	12	14	15	16	17	18	19	20	22	22	22	22	22	22	22	22	22	23	24	24	25	26	26	27
36	0.781371	NUM_TRUE_POSITIVES	0	0	0	0	0	0	0	0	1	1	2	2	3	3	4	5	5	6	6	7	7	8	8	9	10	10	11	11	12	12	13	14	14	14	14	14	15	15	16	16	17	17	18	18	19	19	19
36	0.785994	NUM_TRUE_POSITIVES	1	1	1	1	1	1	1	1	1	1	1	2	2	3	4	5	6	6	7	8	9	10	11	11	12	13	14	15	15	16	17	18	19	20	20	20	20	21	21	22	23	24	25	26	26	27	28
36	0.789423	NUM_TRUE_POSITIVES	0	0	0	0	0	0	0	0	0	0	0	0	2	2	3	3	4	5	5	6	6	7	8	8	9	9	10	11	11	12	12	13	14	14	15	15	16	17	17	18	19	19	20	20	21	22	23
36	0.776748	NUM_TRUE_POSITIVES	0	0	0	0	0	0	0	0	1	1	1	1	1	2	2	3	3	4	5	5	6	7	7	8	9	9	10	11	11	12	13	13	14	15	15	15	15	15	15	15	15	16	16	16	17	17	18
36	0.778246	NUM_TRUE_POSITIVES	0	0	0	0	0	0	0	1	1	1	1	1	1	1	1	2	3	4	5	6	6	7	8	9	10	11	12	12	13	14	15	16	17	18	18	19	20	21	22	23	23	24	25	26	27	28	29
36	0.774334	NUM_TRUE_POSITIVES	0	0	0	1	1	1	1	1	1	2	2	2	2	2	2	3	3	4	4	5	6	6	7	7	8	9	9	10	10	11	12	12	13	13	14	15	15	15	15	15	15	15	15	16	16	17	18
36	0.774665	NUM_TRUE_POSITIVES	0	0	0	0	0	0	1	1	1	1	2	3	3	4	5	5	6	7	8	8	9	10	10	11	12	13	13	14	14	15	15	16	16	17	17	18	18	18	18	18	18	18	18	18	19	20	20
36	0.78452	NUM_TRUE_POSITIVES	0	0	0	0	0	0	0	0	1	1	1	1	2	3	3	4	5	6	6	7	8	8	9	10	11	11	12	13	14	14	14	14	14	14	14	14	14	15	16	16	17	18	18	19	20	20	21
36	0.773649	NUM_TRUE_POSITIVES	0	0	0	0	0	1	2	2	3	4	4	4	4	4	5	6	7	8	9	9	10	11	12	13	14	14	15	16	17	18	19	20	20	20	20	20	20	20	20	20	20	20	20	20	20	20	20
36	0.777611	NUM_TRUE_POSITIVES	0	0	0	0	1	1	1	1	1	1	1	1	1	1	2	3	4	5	6	7	8	9	10	11	12	13	14	15	16	17	18	19	20	21	21	22	23	23	24	25	25	26	27	27	28	29	29
36	0.786603	NUM_TRUE_POSITIVES	0	0	0	0	0	0	1	1	1	1	1	2	3	4	5	5	6	7	8	9	10	10	11	12	13	14	14	15	16	17	18	19	19	20	21	22	23	23	24	25	26	27	28	28	29	30	31
36	0.794478	NUM_TRUE_POSITIVES	0	0	0	1	1	1	1	1	1	2	3	4	5	6	7	8	9	10	11	12	13	14	14	15	15	16	16	17	17	18	18	18	18	18	19	19	20	20	20	21	21	21	21	21	22	23	24
36	0.767552	NUM_TRUE_POSITIVES	0	0	0	0	0	0	0	1	1	1	1	1	1	1	1	1	1	2	2	3	3	3	4	5	6	7	8	9	10	11	12	13	14	15	16	17	17	17	17	17	17	17	18	19	20	20	21
36	0.776748	NUM_TRUE_POSITIVES	0	0	0	0	1	1	1	1	1	1	1	1	1	1	1	1	1	2	3	3	4	5	6	7	7	8	9	10	11	12	12	13	14	15	16	16	17	18	19	20	21	21	21	22	23	24	25
36	0.769178	NUM_TRUE_POSITIVES	0	0	0	0	0	0	0	0	1	1	2	3	3	4	5	5	6	7	7	8	9	9	10	11	11	11	11	11	12	12	13	13	14	14	14	14	14	15	15	15	15	15	15	15	15	16	17
36	0.777814	NUM_TRUE_POSITIVES	0	0	0	0	0	0	0	0	0	0	0	0	0	0	1	1	1	2	3	4	5	6	7	8	9	9	10	11	12	13	14	15	16	17	17	18	19	20	21	22	23	24	25	25	25	25	26
36	0.780583	NUM_TRUE_POSITIVES	0	0	0	0	0	0	0	0	0	0	0	0	0	0	0	1	2	3	4	5	6	7	8	9	10	10	11	12	13	14	15	16	17	18	19	20	20	21	22	23	24	25	26	27	28	29	30
36	0.766765	NUM_TRUE_POSITIVES	0	0	0	0	0	0	1	1	2	2	3	4	4	5	5	6	7	7	8	8	9	10	10	10	10	11	11	12	13	13	14	14	15	16	16	16	16	16	16	16	16	16	17	17	17	17	18
36	0.787594	NUM_TRUE_POSITIVES	0	0	0	0	0	0	1	1	1	1	1	2	3	4	5	6	6	7	8	9	10	11	11	12	13	14	15	16	17	17	17	18	18	19	19	20	20	21	22	22	22	22	23	24	25	26	27
36	0.799914	NUM_TRUE_POSITIVES	0	0	0	0	0	0	1	1	1	1	2	2	2	2	3	4	5	6	7	7	8	9	10	11	12	12	13	14	15	16	17	17	18	19	20	21	22	22	23	24	25	26	27	27	28	29	30
[truncated: 471 more columns]
